# Supplementary material for: PREDICTD PaRallel Epigenomics Data Imputation with Cloud-based Tensor Decomposition
Source: Nat Commun. 2018 Apr 11;9:1402. doi: 10.1038/s41467-018-03635-9 (PMC5895786; doi:10.1038/s41467-018-03635-9)
Supplement: Supplementary file 3 — Supplementary Dataset 1(XLSX 13 kb) [file 41467_2018_3635_MOESM3_ESM.xlsx]

## Sheet: Supplementary Data 1
Supplementary Data 1 - Correlation and Log Ratio for all quality measures
Measure	PREDICTD vs ChromImpute					PREDICTD vs Main Effects					Main Effects vs ChromImpute
	corr	log ratio				corr	log ratio				corr	log ratio
		mean	std	t	p-val		mean	std	t	p-val		mean	std	t	p-val
MSEglobal	0.688703	-0.150817	0.265962	-18.0482	2.36984e-63	0.83455	-0.187583	0.211767	-28.1929	1.46851e-129	0.510048	0.0367661	0.373099	3.13638	0.0017598
MSE1obs	0.592535	0.761022	0.647697	37.3964	5.37906e-193	0.655366	-0.444818	0.549627	-25.7584	6.03942e-113	0.413174	1.20584	0.855054	44.8849	4.44456e-243
MSE1imp	0.373144	-0.0801201	0.765721	-3.33024	0.000899012	0.517964	-0.458137	0.606657	-24.0357	2.25295e-101	0.152047	0.378017	0.957612	12.564	9.46604e-34
MSE1impchrimp	0.27062	0.0239368	0.849358	0.896973	0.369946	0.57075	-0.527733	0.625636	-26.8471	2.40674e-120	0.0267883	0.55167	1.14151	15.3818	3.85073e-48
MSE1imppred	0.362501	-0.00861411	0.743973	-0.368517	0.712564	0.483269	-0.513073	0.678351	-24.073	1.27285e-101	0.0658789	0.504459	1.07557	14.9276	1.07803e-45
MSE1impme	0.369602	-0.0923188	0.728219	-4.0349	5.87341e-05	0.506875	-0.541277	0.63987	-26.9236	7.23982e-121	0.151308	0.448958	0.923559	15.472	1.2418e-48
GWcorr	0.97738	-0.0390592	0.0722911	-17.1966	2.38874e-58	0.883414	0.100248	0.162634	19.6187	6.86634e-73	0.865875	-0.139307	0.163751	-27.0766	6.52809e-122
Match1	0.977422	-0.0664784	0.106469	-19.873	1.81164e-74	0.929931	0.204824	0.303983	21.4455	2.04451e-84	0.904625	-0.271303	0.32949	-26.207	5.48504e-116
Catch1obs	0.978663	-0.0277934	0.0545012	-16.2308	7.80004e-53	0.915684	0.0974634	0.160564	19.3196	4.80565e-71	0.885703	-0.125257	0.177178	-22.5008	3.00487e-91
Catch1imp	0.973491	-0.0230024	0.0730473	-10.0225	1.31745e-22	0.876069	0.155066	0.292881	16.8512	2.34942e-56	0.848338	-0.178068	0.306348	-18.5002	4.6631e-66
AucObs1	0.971087	-0.00527875	0.0134381	-12.5025	1.8512e-33	0.904364	0.0139143	0.02543	17.4148	1.2835e-59	0.897827	-0.019193	0.0269083	-22.7019	1.45517e-92
AucImp1	0.94434	-0.00516111	0.0279561	-5.87586	5.7023e-09	0.693741	0.0538108	0.117118	14.6234	4.42157e-44	0.68643	-0.0589719	0.118319	-15.8634	8.74364e-51
CatchPeakObs	0.922637	-0.0075325	0.0166929	-14.3619	1.03653e-42	0.775805	0.0249511	0.0374166	21.2242	5.35821e-83	0.812477	-0.0324836	0.0348561	-29.6613	1.13101e-139
