# Supplementary material for: PREDICTD PaRallel Epigenomics Data Imputation with Cloud-based Tensor Decomposition
Source: Nat Commun. 2018 Apr 11;9:1402. doi: 10.1038/s41467-018-03635-9 (PMC5895786; doi:10.1038/s41467-018-03635-9)
Supplement: Supplementary file 4 — Supplementary Dataset 2(XLSX 12 kb) [file 41467_2018_3635_MOESM4_ESM.xlsx]

## Sheet: Supplementary Data 2
Supplementary Data 2 - Cell Type clusters from spectral biclustering of imputed and observed data
CellTypeName	ImputedDataClusterIndex	ImputedDataClusterName	ObservedDataClusterIndex
4star	2	Brain/Embryonic Stem Cell	3
A549_EtOH_0.02pct_Lung_Carcinoma	4	Epithelial	2
Adipose_Derived_Mesenchymal_Stem_Cell_Cultured_Cells	5	Cultured Cells	2
Adipose_Nuclei	4	Epithelial	4
Adult_Liver	1	Differentiated	0
Aorta	1	Differentiated	0
Bone_Marrow_Derived_Mesenchymal_Stem_Cell_Cultured_Cells	5	Cultured Cells	2
Brain_Angular_Gyrus	2	Brain/Embryonic Stem Cell	5
Brain_Anterior_Caudate	2	Brain/Embryonic Stem Cell	5
Brain_Cingulate_Gyrus	2	Brain/Embryonic Stem Cell	5
Brain_Germinal_Matrix	2	Brain/Embryonic Stem Cell	0
Brain_Hippocampus_Middle	2	Brain/Embryonic Stem Cell	5
Brain_Inferior_Temporal_Lobe	2	Brain/Embryonic Stem Cell	5
Brain_Mid_Frontal_Lobe	2	Brain/Embryonic Stem Cell	5
Brain_Substantia_Nigra	2	Brain/Embryonic Stem Cell	5
Breast_Myoepithelial_Cells	3	Mesenchymal	0
Breast_vHMEC	4	Epithelial	0
CD14_Primary_Cells	0	Immune	1
CD15_Primary_Cells	0	Immune	1
CD19_Primary_Cells_Cord_BI	0	Immune	1
CD19_Primary_Cells_Peripheral_UW	0	Immune	1
CD34_Cultured_Cells	0	Immune	1
CD34_Primary_Cells	0	Immune	1
CD3_Primary_Cells_Cord_BI	0	Immune	1
CD3_Primary_Cells_Peripheral_UW	0	Immune	1
CD4+_CD25+_CD127-_Treg_Primary_Cells	0	Immune	1
CD4+_CD25-_CD45RA+_Naive_Primary_Cells	0	Immune	1
CD4+_CD25-_CD45RO+_Memory_Primary_Cells	0	Immune	1
CD4+_CD25-_IL17+_PMA-Ionomcyin_stimulated_Th17_Primary_Cells	0	Immune	1
CD4+_CD25-_IL17-_PMA-Ionomycin_stimulated_MACS_purified_Th_Primary_Cells	0	Immune	1
CD4+_CD25-_Th_Primary_Cells	0	Immune	1
CD4+_CD25int_CD127+_Tmem_Primary_Cells	0	Immune	1
CD4_Memory_Primary_Cells	0	Immune	1
CD4_Naive_Primary_Cells	0	Immune	1
CD56_Primary_Cells	0	Immune	1
CD8_Memory_Primary_Cells	0	Immune	1
CD8_Naive_Primary_Cells	0	Immune	1
Chondrocytes_from_Bone_Marrow_Derived_Mesenchymal_Stem_Cell_Cultured_Cells	5	Cultured Cells	2
Colon_Smooth_Muscle	3	Mesenchymal	4
Colonic_Mucosa	1	Differentiated	0
Dnd41_TCell_Leukemia	0	Immune	1
Duodenum_Mucosa	1	Differentiated	0
Duodenum_Smooth_Muscle	3	Mesenchymal	4
ES-I3_Cell_Line	2	Brain/Embryonic Stem Cell	3
ES-WA7_Cell_Line	1	Differentiated	0
Esophagus	1	Differentiated	0
Fetal_Adrenal_Gland	3	Mesenchymal	4
Fetal_Brain_Female	2	Brain/Embryonic Stem Cell	5
Fetal_Brain_Male	2	Brain/Embryonic Stem Cell	5
Fetal_Heart	3	Mesenchymal	4
Fetal_Intestine_Large	1	Differentiated	0
Fetal_Intestine_Small	1	Differentiated	0
Fetal_Kidney	1	Differentiated	0
Fetal_Lung	3	Mesenchymal	4
Fetal_Muscle_Leg	3	Mesenchymal	4
Fetal_Muscle_Trunk	3	Mesenchymal	4
Fetal_Placenta	1	Differentiated	0
Fetal_Stomach	3	Mesenchymal	4
Fetal_Thymus	0	Immune	1
GM12878_Lymphoblastoid	0	Immune	1
Gastric	1	Differentiated	0
H1_BMP4_Derived_Mesendoderm_Cultured_Cells	2	Brain/Embryonic Stem Cell	3
H1_BMP4_Derived_Trophoblast_Cultured_Cells	1	Differentiated	0
H1_Cell_Line	2	Brain/Embryonic Stem Cell	3
H1_Derived_Mesenchymal_Stem_Cells	3	Mesenchymal	0
H1_Derived_Neuronal_Progenitor_Cultured_Cells	1	Differentiated	3
H9_Cell_Line	1	Differentiated	3
H9_Derived_Neuron_Cultured_Cells	2	Brain/Embryonic Stem Cell	3
H9_Derived_Neuronal_Progenitor_Cultured_Cells	2	Brain/Embryonic Stem Cell	3
HMEC_Mammary_Epithelial	4	Epithelial	2
HSMM_Skeletal_Muscle_Myoblasts	4	Epithelial	2
HSMMtube_Skeletal_Muscle_Myotubes_Derived_from_HSMM	5	Cultured Cells	2
HUES48_Cell_Line	2	Brain/Embryonic Stem Cell	3
HUES64_Cell_Line	2	Brain/Embryonic Stem Cell	3
HUES6_Cell_Line	2	Brain/Embryonic Stem Cell	3
HUVEC_Umbilical_Vein_Endothelial_Cells	4	Epithelial	2
HeLa-S3_Cervical_Carcinoma	1	Differentiated	2
HepG2_Hepatocellular_Carcinoma	1	Differentiated	0
IMR90_Cell_Line	4	Epithelial	2
K562_Leukemia	0	Immune	1
Left_Ventricle	1	Differentiated	0
Lung	1	Differentiated	0
Mesenchymal_Stem_Cell_Derived_Adipocyte_Cultured_Cells	5	Cultured Cells	2
Mobilized_CD34_Primary_Cells_Female	0	Immune	1
Mobilized_CD34_Primary_Cells_Male	0	Immune	1
Monocytes-CD14+_RO01746	0	Immune	1
Muscle_Satellite_Cultured_Cells	5	Cultured Cells	2
NH-A_Astrocytes	5	Cultured Cells	2
NHDF-Ad_Adult_Dermal_Fibroblasts	4	Epithelial	2
NHEK-Epidermal_Keratinocytes	4	Epithelial	2
NHLF_Lung_Fibroblasts	4	Epithelial	2
Neurosphere_Cultured_Cells_Cortex_Derived	2	Brain/Embryonic Stem Cell	5
Neurosphere_Cultured_Cells_Ganglionic_Eminence_Derived	2	Brain/Embryonic Stem Cell	0
Osteoblasts	5	Cultured Cells	2
Ovary	1	Differentiated	0
Pancreas	1	Differentiated	0
Pancreatic_Islets	1	Differentiated	0
Penis_Foreskin_Fibroblast_Primary_Cells_skin01	5	Cultured Cells	2
Penis_Foreskin_Fibroblast_Primary_Cells_skin02	4	Epithelial	2
Penis_Foreskin_Keratinocyte_Primary_Cells_skin02	4	Epithelial	0
Penis_Foreskin_Keratinocyte_Primary_Cells_skin03	4	Epithelial	0
Penis_Foreskin_Melanocyte_Primary_Cells_skin01	1	Differentiated	0
Penis_Foreskin_Melanocyte_Primary_Cells_skin03	3	Mesenchymal	0
Peripheral_Blood_Mononuclear_Primary_Cells	0	Immune	1
Placenta_Amnion	1	Differentiated	0
Psoas_Muscle	1	Differentiated	0
Rectal_Mucosa.Donor_29	1	Differentiated	0
Rectal_Mucosa.Donor_31	1	Differentiated	0
Rectal_Smooth_Muscle	3	Mesenchymal	4
Right_Atrium	1	Differentiated	0
Right_Ventricle	1	Differentiated	0
Sigmoid_Colon	1	Differentiated	0
Skeletal_Muscle_Female	3	Mesenchymal	4
Skeletal_Muscle_Male	3	Mesenchymal	0
Small_Intestine	0	Immune	0
Spleen	0	Immune	0
Stomach_Mucosa	1	Differentiated	0
Stomach_Smooth_Muscle	3	Mesenchymal	4
Thymus	0	Immune	1
hESC_Derived_CD184+_Endoderm_Cultured_Cells	2	Brain/Embryonic Stem Cell	3
hESC_Derived_CD56+_Ectoderm_Cultured_Cells	2	Brain/Embryonic Stem Cell	3
hESC_Derived_CD56+_Mesoderm_Cultured_Cells	3	Mesenchymal	4
iPS-15b_Cell_Line	2	Brain/Embryonic Stem Cell	3
iPS-18_Cell_Line	2	Brain/Embryonic Stem Cell	3
iPS-20b_Cell_Line	2	Brain/Embryonic Stem Cell	3
iPS_DF_19.11_Cell_Line	2	Brain/Embryonic Stem Cell	0
iPS_DF_6.9_Cell_Line	1	Differentiated	0
