# Supplementary material for: PREDICTD PaRallel Epigenomics Data Imputation with Cloud-based Tensor Decomposition
Source: Nat Commun. 2018 Apr 11;9:1402. doi: 10.1038/s41467-018-03635-9 (PMC5895786; doi:10.1038/s41467-018-03635-9)
Supplement: Supplementary file 5 — Supplementary Dataset 3(XLSX 163 kb) [file 41467_2018_3635_MOESM5_ESM.xlsx]

## Sheet: Supplementary Data 3
Supplementary Data 3 - ncHAR clusters from spectral biclustering of imputed and observed data
Chromosome	Start	Stop	ncHARName	CapraPredictdEnhancer	CapraPredictedTissue	ImputedDataClusterIndex	ImputedDataClusterName	CapraClusterIndex	CapraClusterName	ObservedDataClusterIndex
chr1	2836802	2836824	2xHAR.521	No	N/A	0	No signal	0	N/A	0
chr1	3089754	3089889	HAR98;2xHAR.305	Yes	brain	1	Brain/ES	3	brain	1
chr1	7310705	7310825	HACNS_512	No	N/A	0	No signal	0	N/A	0
chr1	7651264	7651536	ANC163	No	N/A	0	No signal	0	N/A	0
chr1	8060033	8060380	ANC165	No	N/A	0	No signal	0	N/A	0
chr1	10588930	10589267	ANC432	Yes	limb	3	Non-immune	2	limb	4
chr1	10773091	10773533	HACNS_978	Yes	brain	0	No signal	3	brain	0
chr1	11507933	11508064	HACNS_735	Yes	other	0	No signal	1	other	0
chr1	19688085	19688407	ANC74;2xHAR.234	Yes	limb	2	Epithelial/Mesenchymal	2	limb	3
chr1	20713360	20713539	ANC452	Yes	brain;neural_tube	1	Brain/ES	4	brain;neural_tube	1
chr1	25887868	25887885	2xHAR.355	No	N/A	4	Immune	0	N/A	3
chr1	27309617	27309945	ANC414	No	N/A	0	No signal	0	N/A	0
chr1	30822827	30822972	ANC467	No	N/A	0	No signal	0	N/A	0
chr1	35087404	35087631	ANC158	No	N/A	0	No signal	0	N/A	0
chr1	37392819	37393061	ANC468	No	N/A	0	No signal	0	N/A	0
chr1	38445273	38445621	ANC159	No	N/A	0	No signal	0	N/A	0
chr1	38454639	38454995	ANC469	Yes	brain;heart;neural_tube	4	Immune	9	brain;heart;neural_tube	3
chr1	38687906	38688256	2xHAR.177	Yes	brain	1	Brain/ES	3	brain	1
chr1	44485147	44485404	ANC471	No	N/A	1	Brain/ES	0	N/A	1
chr1	44739747	44740177	2xHAR.492	No	N/A	4	Immune	0	N/A	3
chr1	44902152	44902427	ANC472	Yes	brain	1	Brain/ES	3	brain	1
chr1	48965147	48965550	ANC474	Yes	other	1	Brain/ES	1	other	1
chr1	49353755	49353972	BUSH08_1;HAR43	Yes	other	0	No signal	1	other	0
chr1	49481951	49482115	HACNS_236	Yes	other	0	No signal	1	other	0
chr1	51162457	51162883	ANC475	No	N/A	1	Brain/ES	0	N/A	1
chr1	53992519	53992568	2xHAR.236	Yes	heart;limb	3	Non-immune	10	heart;limb	4
chr1	56204189	56204491	ANC476	No	N/A	0	No signal	0	N/A	0
chr1	56789791	56789809	2xHAR.289	No	N/A	0	No signal	0	N/A	0
chr1	57647053	57647234	ANC477	No	N/A	0	No signal	0	N/A	0
chr1	57719454	57719857	ANC478	Yes	limb	1	Brain/ES	2	limb	1
chr1	58066513	58066615	HAR100	Yes	brain;neural_tube	1	Brain/ES	4	brain;neural_tube	1
chr1	58069320	58069593	ANC160	No	N/A	1	Brain/ES	0	N/A	1
chr1	58124925	58125112	ANC479	No	N/A	0	No signal	0	N/A	0
chr1	58464626	58464640	2xHAR.251	No	N/A	0	No signal	0	N/A	0
chr1	61449355	61449489	BUSH08_2;HAR30;2xHAR.137	Yes	other	0	No signal	1	other	0
chr1	61637623	61637898	ANC480	Yes	other	2	Epithelial/Mesenchymal	1	other	2
chr1	61710908	61711108	HACNS_748	Yes	brain	0	No signal	3	brain	0
chr1	61762704	61763185	ANC161	No	N/A	1	Brain/ES	0	N/A	1
chr1	61989781	61990098	ANC481	Yes	limb	0	No signal	2	limb	0
chr1	63464549	63465539	ANC162	Yes	other	0	No signal	1	other	0
chr1	63553532	63553789	HACNS_635	Yes	brain;neural_tube	1	Brain/ES	4	brain;neural_tube	1
chr1	64254385	64254693	ANC482	Yes	brain	1	Brain/ES	3	brain	1
chr1	64590698	64591196	HACNS_354	No	N/A	0	No signal	0	N/A	0
chr1	65015854	65016150	HACNS_737	Yes	limb	0	No signal	2	limb	0
chr1	65543192	65543318	ANC483	No	N/A	0	No signal	0	N/A	0
chr1	70080277	70080410	HACNS_143	No	N/A	0	No signal	0	N/A	0
chr1	71662614	71663043	ANC484	No	N/A	0	No signal	0	N/A	0
chr1	72253981	72254260	ANC485	Yes	limb	0	No signal	2	limb	0
chr1	72879558	72879884	ANC486	No	N/A	0	No signal	0	N/A	0
chr1	74361724	74361861	2xHAR.160	No	N/A	0	No signal	0	N/A	0
chr1	74534555	74534670	ANC487	No	N/A	0	No signal	0	N/A	0
chr1	75160269	75160478	ANC488	No	N/A	0	No signal	0	N/A	0
chr1	75376973	75377151	HACNS_932	No	N/A	0	No signal	0	N/A	0
chr1	76605840	76605861	2xHAR.495	No	N/A	1	Brain/ES	0	N/A	1
chr1	79486285	79486624	ANC164	No	N/A	0	No signal	0	N/A	0
chr1	79757839	79757959	2xHAR.110	No	N/A	0	No signal	0	N/A	0
chr1	80919103	80919231	ANC489	No	N/A	0	No signal	0	N/A	0
chr1	81283699	81283902	HACNS_483	No	N/A	0	No signal	0	N/A	1
chr1	81373873	81373993	HACNS_543	No	N/A	0	No signal	0	N/A	0
chr1	81494086	81494421	HACNS_703	No	N/A	0	No signal	0	N/A	0
chr1	81623752	81623890	2xHAR.212	Yes	limb	2	Epithelial/Mesenchymal	2	limb	2
chr1	81669024	81669153	ANC490	No	N/A	0	No signal	0	N/A	1
chr1	82064452	82064819	HACNS_571	No	N/A	0	No signal	0	N/A	0
chr1	82497621	82497755	BUSH08_3;ANC76;2xHAR.25	Yes	other	0	No signal	1	other	0
chr1	83220917	83221206	2xHAR.59	No	N/A	0	No signal	0	N/A	0
chr1	83230989	83231018	2xHAR.558	No	N/A	0	No signal	0	N/A	0
chr1	83231086	83231270	ANC491	No	N/A	0	No signal	0	N/A	0
chr1	83451695	83451955	ANC166	No	N/A	0	No signal	0	N/A	0
chr1	83871362	83871911	ANC77	No	N/A	0	No signal	0	N/A	0
chr1	83969385	83969759	ANC167	No	N/A	0	No signal	0	N/A	0
chr1	84211470	84211971	ANC492	No	N/A	0	No signal	0	N/A	0
chr1	87835463	87835856	ANC168	Yes	brain	1	Brain/ES	3	brain	1
chr1	88075879	88076121	HACNS_51	No	N/A	0	No signal	0	N/A	0
chr1	88285958	88286718	ANC37;HACNS_893	Yes	other	1	Brain/ES	1	other	1
chr1	88393079	88393389	HACNS_572	Yes	other	0	No signal	1	other	0
chr1	88536746	88536889	HAR164	Yes	other	0	No signal	1	other	0
chr1	88615792	88616583	2xHAR.97	Yes	other	0	No signal	1	other	0
chr1	88624258	88624624	ANC493	No	N/A	0	No signal	0	N/A	0
chr1	88645430	88645630	HAR107	No	N/A	0	No signal	0	N/A	0
chr1	88927378	88928363	ANC494	Yes	brain;limb;neural_tube	1	Brain/ES	7	brain;limb;neural_tube	2
chr1	88952731	88952922	HACNS_41;2xHAR.457	No	N/A	0	No signal	0	N/A	0
chr1	91286398	91286754	ANC495	Yes	other	0	No signal	1	other	0
chr1	95732748	95732962	ANC496	No	N/A	0	No signal	0	N/A	0
chr1	95746874	95747329	HACNS_297;ANC497	No	N/A	0	No signal	0	N/A	0
chr1	95806901	95807307	BUSH08_4	No	N/A	0	No signal	0	N/A	0
chr1	96399440	96399879	ANC498	No	N/A	0	No signal	0	N/A	0
chr1	96960769	96961029	ANC499	No	N/A	0	No signal	0	N/A	0
chr1	97391566	97392094	HACNS_624	No	N/A	0	No signal	0	N/A	0
chr1	97463381	97463624	ANC169	Yes	brain	0	No signal	3	brain	0
chr1	98623229	98623400	HACNS_537	Yes	limb	2	Epithelial/Mesenchymal	2	limb	2
chr1	101620918	101621057	HACNS_107;ANC431	Yes	brain	0	No signal	3	brain	0
chr1	102133323	102133549	HACNS_662	No	N/A	0	No signal	0	N/A	0
chr1	102540132	102540261	ANC148	No	N/A	0	No signal	0	N/A	0
chr1	104820733	104820841	HAR54	No	N/A	0	No signal	0	N/A	0
chr1	105537114	105537278	ANC433	No	N/A	0	No signal	0	N/A	0
chr1	106895326	106895640	HACNS_824	No	N/A	0	No signal	0	N/A	0
chr1	107219174	107219474	ANC386	Yes	limb	0	No signal	2	limb	0
chr1	116369228	116369338	HAR130	Yes	brain	0	No signal	3	brain	0
chr1	116854478	116854683	HACNS_9;ANC149	Yes	limb	0	No signal	2	limb	0
chr1	119279491	119279507	2xHAR.151	No	N/A	0	No signal	0	N/A	0
chr1	119675658	119675931	ANC150	No	N/A	0	No signal	0	N/A	0
chr1	120139471	120139726	ANC434	No	N/A	0	No signal	0	N/A	0
chr1	144340516	144340754	ANC435	No	N/A	0	No signal	0	N/A	0
chr1	146126727	146127077	ANC151	No	N/A	0	No signal	0	N/A	0
chr1	146136363	146136465	ANC436	No	N/A	0	No signal	0	N/A	0
chr1	146139587	146139754	ANC35	No	N/A	0	No signal	0	N/A	0
chr1	146149884	146150231	ANC71	No	N/A	0	No signal	0	N/A	0
chr1	146150270	146150718	ANC2	No	N/A	0	No signal	0	N/A	0
chr1	146512854	146513020	ANC72	No	N/A	0	No signal	0	N/A	0
chr1	147691716	147692063	ANC73	No	N/A	0	No signal	0	N/A	0
chr1	147692102	147692550	ANC3	No	N/A	0	No signal	0	N/A	0
chr1	149576471	149576706	ANC437	No	N/A	0	No signal	0	N/A	0
chr1	157694098	157694333	ANC36	No	N/A	4	Immune	0	N/A	3
chr1	158145111	158145257	ANC438	No	N/A	0	No signal	0	N/A	0
chr1	163207616	163207928	ANC439	No	N/A	0	No signal	0	N/A	0
chr1	163534095	163534315	HACNS_29	Yes	brain	1	Brain/ES	3	brain	1
chr1	164350238	164350495	ANC152;BUSH08_5;HAR66	Yes	limb	2	Epithelial/Mesenchymal	2	limb	2
chr1	170612084	170612280	ANC440	No	N/A	0	No signal	0	N/A	0
chr1	170717505	170717867	ANC441	No	N/A	0	No signal	0	N/A	0
chr1	172193556	172193835	ANC442	No	N/A	0	No signal	0	N/A	0
chr1	175535112	175535518	HACNS_162	No	N/A	0	No signal	0	N/A	0
chr1	175704682	175704908	ANC153;HACNS_87	No	N/A	0	No signal	0	N/A	0
chr1	175722739	175722898	ANC443	No	N/A	1	Brain/ES	0	N/A	1
chr1	177009234	177009502	HACNS_243;ANC444	Yes	other	0	No signal	1	other	0
chr1	177087437	177087640	HACNS_296;ANC445	No	N/A	0	No signal	0	N/A	0
chr1	177332795	177333000	HAR74;2xHAR.309	No	N/A	0	No signal	0	N/A	0
chr1	177580823	177581149	ANC446	No	N/A	0	No signal	0	N/A	0
chr1	177864916	177865481	HACNS_702	No	N/A	0	No signal	0	N/A	0
chr1	178363595	178363891	ANC447	No	N/A	1	Brain/ES	0	N/A	1
chr1	181777911	181778155	HACNS_568	No	N/A	0	No signal	0	N/A	0
chr1	188602203	188602416	HACNS_608	No	N/A	0	No signal	0	N/A	0
chr1	192111617	192111727	ANC448	No	N/A	0	No signal	0	N/A	0
chr1	193932444	193932554	HAR150	No	N/A	0	No signal	0	N/A	0
chr1	194534287	194534501	HACNS_380	No	N/A	0	No signal	0	N/A	0
chr1	195873029	195873226	ANC449	No	N/A	0	No signal	0	N/A	0
chr1	200284035	200284638	ANC450	Yes	limb	2	Epithelial/Mesenchymal	2	limb	2
chr1	202664608	202664793	ANC451	No	N/A	0	No signal	0	N/A	0
chr1	204233370	204233409	2xHAR.285	Yes	heart;neural_tube	1	Brain/ES	13	heart;neural_tube	2
chr1	204591529	204591699	HACNS_49	No	N/A	0	No signal	0	N/A	0
chr1	204900579	204900750	HACNS_185	No	N/A	1	Brain/ES	0	N/A	1
chr1	208608185	208608637	2xHAR.408;HACNS_887	Yes	other	0	No signal	1	other	0
chr1	208941241	208941707	ANC154	No	N/A	0	No signal	0	N/A	0
chr1	209734795	209735123	HACNS_946	No	N/A	0	No signal	0	N/A	1
chr1	210436018	210436248	ANC453	Yes	limb	3	Non-immune	2	limb	4
chr1	212253113	212253453	ANC454	No	N/A	0	No signal	0	N/A	0
chr1	213759461	213759974	ANC455	Yes	other	0	No signal	1	other	0
chr1	214102710	214102882	HACNS_878	Yes	other	0	No signal	1	other	0
chr1	214202295	214202547	ANC456	Yes	brain;neural_tube	1	Brain/ES	4	brain;neural_tube	1
chr1	215846403	215846591	HACNS_425	No	N/A	0	No signal	0	N/A	0
chr1	216356754	216357348	ANC155;HACNS_798	Yes	brain;limb;neural_tube	1	Brain/ES	7	brain;limb;neural_tube	1
chr1	216885960	216886546	ANC457	No	N/A	0	No signal	0	N/A	0
chr1	217138105	217138347	HAR177	No	N/A	0	No signal	0	N/A	0
chr1	217227958	217228105	ANC458	Yes	other	0	No signal	1	other	0
chr1	217633637	217633841	ANC459	No	N/A	0	No signal	0	N/A	0
chr1	217944112	217944690	HACNS_194;HAR71	No	N/A	0	No signal	0	N/A	0
chr1	218024622	218024798	BUSH08_6	No	N/A	0	No signal	0	N/A	0
chr1	218030542	218030819	ANC460	Yes	brain	1	Brain/ES	3	brain	2
chr1	218392866	218393180	ANC461	No	N/A	0	No signal	0	N/A	0
chr1	218428301	218428846	ANC462;HAR158	Yes	brain	0	No signal	3	brain	0
chr1	224898815	224898858	2xHAR.7	No	N/A	0	No signal	0	N/A	0
chr1	228288030	228288336	ANC75	No	N/A	0	No signal	0	N/A	0
chr1	228636832	228637153	ANC156	No	N/A	0	No signal	0	N/A	0
chr1	231674967	231675300	ANC463	No	N/A	0	No signal	0	N/A	0
chr1	234162231	234162343	ANC157	No	N/A	0	No signal	0	N/A	0
chr1	237207751	237207919	HACNS_383	Yes	brain;neural_tube	1	Brain/ES	4	brain;neural_tube	1
chr1	243216422	243216810	ANC464	No	N/A	0	No signal	0	N/A	0
chr1	243364665	243364776	ANC465	No	N/A	0	No signal	0	N/A	2
chr1	243502411	243502466	2xHAR.43	No	N/A	0	No signal	0	N/A	0
chr1	245320617	245320734	HACNS_443	Yes	brain;heart;neural_tube	1	Brain/ES	9	brain;heart;neural_tube	0
chr1	245389034	245389269	HACNS_287	Yes	limb;neural_tube	0	No signal	11	limb;neural_tube	0
chr1	247348197	247348325	ANC466	No	N/A	0	No signal	0	N/A	0
chr10	234977	235121	ANC38	No	N/A	2	Epithelial/Mesenchymal	0	N/A	2
chr10	1709764	1709899	ANC513	No	N/A	0	No signal	0	N/A	0
chr10	2117487	2117687	ANC515	No	N/A	0	No signal	0	N/A	0
chr10	6772058	6772220	ANC519	No	N/A	2	Epithelial/Mesenchymal	0	N/A	2
chr10	6899801	6899948	ANC521	No	N/A	0	No signal	0	N/A	0
chr10	6930626	6930779	ANC523	No	N/A	0	No signal	0	N/A	0
chr10	7114637	7114789	ANC388	No	N/A	0	No signal	0	N/A	0
chr10	7261978	7262269	HACNS_986	No	N/A	0	No signal	0	N/A	0
chr10	7362173	7362240	2xHAR.215	No	N/A	0	No signal	0	N/A	0
chr10	8091639	8091666	2xHAR.388	Yes	brain;neural_tube	0	No signal	4	brain;neural_tube	3
chr10	8164895	8165324	ANC528	No	N/A	0	No signal	0	N/A	0
chr10	8401953	8402142	HACNS_889	No	N/A	0	No signal	0	N/A	3
chr10	8546534	8547054	BUSH08_7;ANC178;2xHAR.132	Yes	other	1	Brain/ES	1	other	1
chr10	8576147	8576521	ANC58;BUSH08_8;2xHAR.79	Yes	other	0	No signal	1	other	0
chr10	9241847	9242596	HACNS_198;2xHAR.27;HAR142	No	N/A	0	No signal	0	N/A	0
chr10	10085012	10085245	ANC500	No	N/A	0	No signal	0	N/A	0
chr10	10372661	10372817	HACNS_542	No	N/A	0	No signal	0	N/A	0
chr10	10474238	10474501	HACNS_306;HAR22	Yes	other	1	Brain/ES	1	other	0
chr10	10886858	10887143	ANC170	No	N/A	0	No signal	0	N/A	1
chr10	11077670	11078049	HACNS_507;2xHAR.471	Yes	other	2	Epithelial/Mesenchymal	1	other	2
chr10	14144812	14144979	HACNS_25	Yes	brain;neural_tube	0	No signal	4	brain;neural_tube	0
chr10	14233546	14233781	ANC512	Yes	other	1	Brain/ES	1	other	1
chr10	14765321	14765670	ANC134	No	N/A	4	Immune	0	N/A	3
chr10	16500290	16500611	HACNS_987;2xHAR.329	No	N/A	0	No signal	0	N/A	0
chr10	16654584	16654741	HAR201	No	N/A	1	Brain/ES	0	N/A	0
chr10	16705307	16705524	HACNS_261;BUSH08_9	No	N/A	0	No signal	0	N/A	0
chr10	17560564	17560822	ANC135;2xHAR.80	No	N/A	0	No signal	0	N/A	0
chr10	20999099	20999307	ANC514	No	N/A	0	No signal	0	N/A	1
chr10	21757708	21758350	ANC79	No	N/A	0	No signal	0	N/A	0
chr10	24250053	24250096	2xHAR.175	No	N/A	0	No signal	0	N/A	0
chr10	24783377	24783394	2xHAR.174	No	N/A	0	No signal	0	N/A	1
chr10	25017474	25017627	HACNS_449	No	N/A	1	Brain/ES	0	N/A	1
chr10	30650018	30650246	ANC387	No	N/A	0	No signal	0	N/A	0
chr10	33321794	33321974	HACNS_637	No	N/A	3	Non-immune	0	N/A	4
chr10	34217609	34217783	HACNS_148;ANC174	No	N/A	0	No signal	0	N/A	0
chr10	36238420	36239039	ANC516	Yes	brain	1	Brain/ES	3	brain	1
chr10	38475482	38475729	ANC175	No	N/A	0	No signal	0	N/A	0
chr10	45586399	45586527	ANC176	No	N/A	0	No signal	0	N/A	0
chr10	51117657	51118044	ANC517	No	N/A	0	No signal	0	N/A	0
chr10	63097900	63098298	HACNS_583	No	N/A	0	No signal	0	N/A	0
chr10	64142575	64142747	HACNS_154;ANC518	No	N/A	0	No signal	0	N/A	2
chr10	68947956	68948176	ANC520	No	N/A	0	No signal	0	N/A	0
chr10	69216076	69216302	HACNS_941	No	N/A	0	No signal	0	N/A	0
chr10	70013312	70013568	ANC522	No	N/A	0	No signal	0	N/A	0
chr10	73409021	73409144	HACNS_224	No	N/A	0	No signal	0	N/A	0
chr10	75208690	75208798	ANC524	No	N/A	0	No signal	0	N/A	0
chr10	77185788	77185984	ANC525	No	N/A	0	No signal	0	N/A	0
chr10	77438166	77438608	HACNS_617;ANC526	No	N/A	0	No signal	0	N/A	0
chr10	77483346	77484229	ANC527	Yes	other	0	No signal	1	other	0
chr10	77549472	77549614	HACNS_804	Yes	other	1	Brain/ES	1	other	2
chr10	77781106	77781470	ANC177	No	N/A	0	No signal	0	N/A	0
chr10	77814087	77814528	HACNS_670	No	N/A	0	No signal	0	N/A	0
chr10	80334147	80334450	HACNS_480	No	N/A	0	No signal	0	N/A	0
chr10	80423645	80423734	BUSH08_10	No	N/A	0	No signal	0	N/A	0
chr10	83951776	83952132	HACNS_463	No	N/A	0	No signal	0	N/A	0
chr10	87306056	87306283	ANC179	No	N/A	0	No signal	0	N/A	0
chr10	87769069	87769278	HACNS_843	No	N/A	1	Brain/ES	0	N/A	1
chr10	92401913	92402099	ANC529	No	N/A	2	Epithelial/Mesenchymal	0	N/A	2
chr10	94549772	94549905	HACNS_342	No	N/A	0	No signal	0	N/A	0
chr10	95102739	95102959	HACNS_953	No	N/A	0	No signal	0	N/A	0
chr10	97948774	97949551	ANC530	No	N/A	0	No signal	0	N/A	0
chr10	98273748	98273843	2xHAR.360	Yes	brain;heart;neural_tube	0	No signal	9	brain;heart;neural_tube	3
chr10	98381190	98381361	ANC531	No	N/A	0	No signal	0	N/A	0
chr10	100605545	100605708	HACNS_781	No	N/A	0	No signal	0	N/A	0
chr10	103726653	103726764	ANC501;2xHAR.511	No	N/A	0	No signal	0	N/A	0
chr10	106334209	106334741	HACNS_309	No	N/A	0	No signal	0	N/A	0
chr10	106742088	106742276	HACNS_203	No	N/A	0	No signal	0	N/A	0
chr10	106881888	106881943	2xHAR.323	Yes	other	0	No signal	1	other	0
chr10	107100364	107100665	HACNS_59;2xHAR.530	No	N/A	0	No signal	0	N/A	0
chr10	108527757	108528056	HACNS_849	Yes	other	0	No signal	1	other	0
chr10	108809368	108809595	ANC133;HACNS_5;2xHAR.55	No	N/A	0	No signal	0	N/A	0
chr10	113172816	113172829	2xHAR.134	No	N/A	0	No signal	0	N/A	0
chr10	114345694	114346003	ANC171	Yes	limb	2	Epithelial/Mesenchymal	2	limb	2
chr10	115059144	115059319	ANC502	No	N/A	0	No signal	0	N/A	0
chr10	115312248	115312312	HACNS_31	No	N/A	0	No signal	0	N/A	0
chr10	116466652	116466669	2xHAR.206	No	N/A	2	Epithelial/Mesenchymal	0	N/A	0
chr10	117636353	117636594	ANC503	No	N/A	0	No signal	0	N/A	0
chr10	117775221	117775327	HACNS_558	Yes	brain;neural_tube	0	No signal	4	brain;neural_tube	0
chr10	119507602	119507821	HACNS_278;ANC172	No	N/A	0	No signal	0	N/A	0
chr10	119803249	119803548	ANC504	Yes	other	0	No signal	1	other	0
chr10	120137707	120138104	BUSH08_11;HACNS_337	No	N/A	0	No signal	0	N/A	0
chr10	120175321	120175525	ANC505	No	N/A	0	No signal	0	N/A	0
chr10	122169782	122170099	HACNS_289	No	N/A	0	No signal	0	N/A	0
chr10	122945673	122946002	ANC78;2xHAR.228	No	N/A	1	Brain/ES	0	N/A	1
chr10	122948084	122948306	HACNS_212	No	N/A	0	No signal	0	N/A	0
chr10	125156057	125156397	ANC506	No	N/A	0	No signal	0	N/A	0
chr10	125273687	125273865	ANC507;2xHAR.419	Yes	brain;neural_tube	0	No signal	4	brain;neural_tube	1
chr10	126812857	126812879	2xHAR.332	Yes	heart;limb	3	Non-immune	10	heart;limb	4
chr10	127190086	127190424	BUSH08_12	No	N/A	0	No signal	0	N/A	0
chr10	130774152	130774364	HACNS_850	No	N/A	0	No signal	0	N/A	0
chr10	130844170	130844395	HAR56;2xHAR.532;ANC173	Yes	other	2	Epithelial/Mesenchymal	1	other	2
chr10	130970067	130970425	HACNS_8;ANC57	No	N/A	0	No signal	0	N/A	0
chr10	130982058	130982281	ANC508	No	N/A	0	No signal	0	N/A	0
chr10	131129432	131129500	2xHAR.400	No	N/A	0	No signal	0	N/A	0
chr10	131232877	131233072	HACNS_271;ANC509	No	N/A	0	No signal	0	N/A	0
chr10	131560944	131561518	ANC510	Yes	brain	0	No signal	3	brain	1
chr10	131754168	131754688	ANC511	Yes	brain	3	Non-immune	3	brain	2
chr10	133355893	133355955	2xHAR.340	No	N/A	0	No signal	0	N/A	0
chr10	134471350	134472057	HACNS_475	No	N/A	0	No signal	0	N/A	0
chr11	508178	508761	ANC563	No	N/A	0	No signal	0	N/A	0
chr11	2646010	2646863	ANC136	No	N/A	0	No signal	0	N/A	0
chr11	3853076	3853272	HACNS_769	No	N/A	4	Immune	0	N/A	3
chr11	7435936	7436272	HACNS_540	No	N/A	1	Brain/ES	0	N/A	1
chr11	8337517	8337800	2xHAR.286;HACNS_364	Yes	other	0	No signal	1	other	0
chr11	8378650	8378871	ANC565;HAR77;2xHAR.135	Yes	neural_tube	2	Epithelial/Mesenchymal	8	neural_tube	2
chr11	8383717	8384193	HACNS_146;2xHAR.346	No	N/A	0	No signal	0	N/A	0
chr11	10342686	10343041	ANC532	No	N/A	2	Epithelial/Mesenchymal	0	N/A	2
chr11	14128627	14129007	ANC544	Yes	other	1	Brain/ES	1	other	1
chr11	15522865	15523490	ANC545	Yes	other	0	No signal	1	other	1
chr11	16133871	16134319	ANC546	Yes	brain	0	No signal	3	brain	1
chr11	16423720	16424159	ANC547	Yes	brain;neural_tube	1	Brain/ES	4	brain;neural_tube	1
chr11	19806909	19807205	ANC183;HACNS_684	No	N/A	0	No signal	0	N/A	0
chr11	22492991	22493295	ANC548	No	N/A	0	No signal	0	N/A	0
chr11	22513317	22513656	ANC549;2xHAR.235	Yes	brain;limb	2	Epithelial/Mesenchymal	5	brain;limb	1
chr11	28139147	28139520	ANC550	No	N/A	0	No signal	0	N/A	0
chr11	28597497	28597787	HACNS_498	No	N/A	0	No signal	0	N/A	0
chr11	30592916	30592955	2xHAR.95	No	N/A	0	No signal	0	N/A	0
chr11	30718513	30718672	HACNS_144;ANC551	No	N/A	0	No signal	0	N/A	0
chr11	30741300	30741499	HACNS_937	No	N/A	1	Brain/ES	0	N/A	1
chr11	30952349	30952670	HACNS_648	No	N/A	0	No signal	0	N/A	0
chr11	31268253	31268629	ANC552	Yes	other	2	Epithelial/Mesenchymal	1	other	2
chr11	31686452	31686846	ANC553;2xHAR.514	No	N/A	0	No signal	0	N/A	1
chr11	31830764	31830791	2xHAR.441	Yes	brain;neural_tube	1	Brain/ES	4	brain;neural_tube	0
chr11	32037199	32037333	ANC184;BUSH08_13;2xHAR.456	No	N/A	0	No signal	0	N/A	0
chr11	32128760	32129195	ANC390	No	N/A	0	No signal	0	N/A	0
chr11	32499033	32499063	2xHAR.326	No	N/A	0	No signal	0	N/A	0
chr11	33928249	33928741	HACNS_860	Yes	brain	0	No signal	3	brain	0
chr11	34732262	34732675	ANC31	No	N/A	0	No signal	0	N/A	0
chr11	34764291	34764409	ANC554;2xHAR.226	No	N/A	0	No signal	0	N/A	0
chr11	35446122	35446136	2xHAR.109	Yes	other	2	Epithelial/Mesenchymal	1	other	2
chr11	35644714	35644994	HACNS_503;2xHAR.506	Yes	limb	2	Epithelial/Mesenchymal	2	limb	4
chr11	35896200	35896534	ANC555	No	N/A	0	No signal	0	N/A	0
chr11	36101849	36101983	ANC556	No	N/A	0	No signal	0	N/A	0
chr11	37018052	37018362	HACNS_687	No	N/A	0	No signal	0	N/A	0
chr11	38536109	38536301	ANC557	No	N/A	0	No signal	0	N/A	0
chr11	39575869	39576030	HACNS_331;ANC558	No	N/A	0	No signal	0	N/A	0
chr11	40715404	40715606	HACNS_522	No	N/A	1	Brain/ES	0	N/A	1
chr11	42071022	42071245	HACNS_606	No	N/A	0	No signal	0	N/A	0
chr11	42377295	42377522	2xHAR.466	No	N/A	0	No signal	0	N/A	0
chr11	42576008	42576123	ANC559	No	N/A	0	No signal	0	N/A	0
chr11	42618379	42618711	ANC560	Yes	other	1	Brain/ES	1	other	1
chr11	44436409	44436909	ANC561	No	N/A	0	No signal	0	N/A	0
chr11	46942192	46942212	2xHAR.210	Yes	heart	3	Non-immune	6	heart	4
chr11	47043193	47043420	HAR121;HACNS_245	Yes	brain;neural_tube	1	Brain/ES	4	brain;neural_tube	1
chr11	47091837	47091966	HACNS_758	No	N/A	0	No signal	0	N/A	1
chr11	49339511	49339657	ANC562	No	N/A	0	No signal	0	N/A	0
chr11	49598205	49598463	ANC80	No	N/A	0	No signal	0	N/A	0
chr11	50114819	50114945	ANC424	No	N/A	0	No signal	0	N/A	0
chr11	56118895	56119339	ANC185	No	N/A	0	No signal	0	N/A	0
chr11	63924912	63925246	HACNS_283	No	N/A	0	No signal	0	N/A	0
chr11	74630631	74631010	ANC564	No	N/A	0	No signal	0	N/A	0
chr11	79171622	79171772	HACNS_301	Yes	limb	0	No signal	2	limb	0
chr11	79338429	79338665	ANC186;BUSH08_14	Yes	other	0	No signal	1	other	0
chr11	79721862	79722219	HACNS_733;HAR48	No	N/A	0	No signal	0	N/A	0
chr11	79786055	79786290	HACNS_233	No	N/A	0	No signal	0	N/A	0
chr11	80532243	80532449	HACNS_728	No	N/A	0	No signal	0	N/A	0
chr11	81018201	81018406	ANC187	No	N/A	0	No signal	0	N/A	0
chr11	83422394	83422586	HACNS_745	No	N/A	0	No signal	0	N/A	0
chr11	87462477	87462729	ANC566	No	N/A	0	No signal	0	N/A	0
chr11	89231856	89232323	ANC567	No	N/A	0	No signal	0	N/A	0
chr11	91579774	91580037	HACNS_774	No	N/A	0	No signal	0	N/A	0
chr11	91820828	91820865	2xHAR.184	No	N/A	0	No signal	0	N/A	0
chr11	92340691	92340857	ANC568	No	N/A	0	No signal	0	N/A	0
chr11	95015617	95015966	ANC569	Yes	brain;limb	1	Brain/ES	5	brain;limb	1
chr11	96028302	96028500	ANC570	Yes	other	0	No signal	1	other	3
chr11	96831551	96831919	HACNS_721;ANC571	No	N/A	0	No signal	0	N/A	0
chr11	97457165	97457523	ANC81	No	N/A	0	No signal	0	N/A	0
chr11	98524353	98524656	ANC82	No	N/A	0	No signal	0	N/A	0
chr11	100447375	100447660	HACNS_775	Yes	other	0	No signal	1	other	0
chr11	109403875	109404155	HACNS_759;ANC533	No	N/A	0	No signal	0	N/A	0
chr11	110951765	110952083	HACNS_790	Yes	limb	1	Brain/ES	2	limb	2
chr11	111309790	111309991	HACNS_491	No	N/A	0	No signal	0	N/A	0
chr11	112781754	112782166	ANC534	No	N/A	0	No signal	0	N/A	0
chr11	112944247	112944430	HACNS_872	No	N/A	0	No signal	0	N/A	0
chr11	114014953	114015219	ANC535	Yes	limb	2	Epithelial/Mesenchymal	2	limb	2
chr11	114099764	114100193	ANC180;BUSH08_15;HAR40;2xHAR.230	Yes	brain;neural_tube	1	Brain/ES	4	brain;neural_tube	1
chr11	114799193	114799383	HAR181	No	N/A	0	No signal	0	N/A	0
chr11	115086734	115086933	HACNS_249	No	N/A	0	No signal	0	N/A	0
chr11	115155689	115155898	HACNS_698	Yes	neural_tube	1	Brain/ES	8	neural_tube	1
chr11	115214219	115214401	ANC536	No	N/A	0	No signal	0	N/A	0
chr11	115350216	115350506	ANC537	No	N/A	0	No signal	0	N/A	0
chr11	115563356	115563482	HAR188	Yes	other	0	No signal	1	other	0
chr11	115648182	115648526	HACNS_548;2xHAR.87	No	N/A	0	No signal	0	N/A	0
chr11	115924312	115924542	HAR172	Yes	brain;neural_tube	1	Brain/ES	4	brain;neural_tube	1
chr11	116045070	116045261	ANC181;2xHAR.116	Yes	brain	1	Brain/ES	3	brain	1
chr11	116240407	116240609	2xHAR.298	Yes	other	0	No signal	1	other	0
chr11	116431419	116431595	HAR185	Yes	other	1	Brain/ES	1	other	1
chr11	117333214	117333583	HACNS_459;HAR94	Yes	other	0	No signal	1	other	0
chr11	118796334	118796366	2xHAR.62	Yes	brain;heart;neural_tube	4	Immune	9	brain;heart;neural_tube	3
chr11	119851124	119851295	HACNS_858	No	N/A	0	No signal	0	N/A	0
chr11	120640761	120641144	HACNS_73	No	N/A	0	No signal	0	N/A	0
chr11	121801206	121801409	ANC538	Yes	brain;limb;neural_tube	2	Epithelial/Mesenchymal	7	brain;limb;neural_tube	2
chr11	125220634	125220648	2xHAR.32	Yes	heart;neural_tube	1	Brain/ES	13	heart;neural_tube	1
chr11	126784915	126785177	ANC539	Yes	limb	2	Epithelial/Mesenchymal	2	limb	2
chr11	127013462	127013655	HACNS_15	No	N/A	0	No signal	0	N/A	1
chr11	127064075	127064309	HACNS_123	Yes	brain	0	No signal	3	brain	0
chr11	128346624	128346957	HACNS_334;2xHAR.384	Yes	other	4	Immune	1	other	3
chr11	128553832	128553912	2xHAR.415	No	N/A	0	No signal	0	N/A	0
chr11	129274665	129274906	ANC182	No	N/A	0	No signal	0	N/A	0
chr11	130965377	130965778	ANC40;HACNS_28;HAR14	Yes	brain	0	No signal	3	brain	0
chr11	131265490	131265637	HAR120	No	N/A	0	No signal	0	N/A	1
chr11	131462808	131462909	2xHAR.504	Yes	brain;neural_tube	1	Brain/ES	4	brain;neural_tube	1
chr11	131522845	131522870	2xHAR.446	Yes	brain	1	Brain/ES	3	brain	1
chr11	131667531	131668061	HACNS_839;ANC540;ANC541	No	N/A	0	No signal	0	N/A	0
chr11	131681355	131681825	ANC542	Yes	other	0	No signal	1	other	0
chr11	131683867	131684292	HACNS_927	No	N/A	1	Brain/ES	0	N/A	1
chr11	131852583	131852705	HACNS_58	Yes	brain;neural_tube	1	Brain/ES	4	brain;neural_tube	1
chr11	131948475	131948847	HACNS_69	No	N/A	1	Brain/ES	0	N/A	2
chr11	132809661	132809996	HACNS_63;ANC389	Yes	other	0	No signal	1	other	0
chr11	133142808	133142933	HACNS_304	No	N/A	0	No signal	0	N/A	0
chr11	133260751	133260924	BUSH08_16	No	N/A	0	No signal	0	N/A	0
chr11	133533771	133533927	HACNS_497	No	N/A	0	No signal	0	N/A	0
chr11	133810891	133811164	ANC543	No	N/A	0	No signal	0	N/A	0
chr12	3246874	3247040	HACNS_105;BUSH08_17;ANC190	Yes	heart;limb	1	Brain/ES	10	heart;limb	2
chr12	9961715	9961877	ANC602	No	N/A	0	No signal	0	N/A	0
chr12	12472949	12473205	ANC576	Yes	brain;limb	2	Epithelial/Mesenchymal	5	brain;limb	2
chr12	12735926	12736239	HACNS_20;ANC41	No	N/A	0	No signal	0	N/A	0
chr12	14047086	14047404	ANC189	No	N/A	0	No signal	0	N/A	0
chr12	16125151	16125330	ANC578	No	N/A	0	No signal	0	N/A	0
chr12	16171036	16171679	2xHAR.447	No	N/A	0	No signal	0	N/A	0
chr12	16236954	16237124	ANC579;HACNS_79	No	N/A	1	Brain/ES	0	N/A	1
chr12	16350690	16350764	2xHAR.489	No	N/A	0	No signal	0	N/A	0
chr12	16704985	16705168	HACNS_121	Yes	other	1	Brain/ES	1	other	1
chr12	16859733	16860030	HACNS_866	No	N/A	0	No signal	0	N/A	0
chr12	17290464	17290740	ANC42;2xHAR.179	No	N/A	0	No signal	0	N/A	0
chr12	17583262	17583696	ANC580	No	N/A	0	No signal	0	N/A	0
chr12	17939223	17939533	HACNS_66	No	N/A	0	No signal	0	N/A	0
chr12	19461372	19461698	ANC391	No	N/A	0	No signal	0	N/A	0
chr12	23138955	23139506	ANC581	No	N/A	0	No signal	0	N/A	0
chr12	23343161	23344184	ANC582	No	N/A	0	No signal	0	N/A	0
chr12	24034426	24034805	ANC583	Yes	other	0	No signal	1	other	0
chr12	24169314	24169572	HACNS_610	No	N/A	1	Brain/ES	0	N/A	1
chr12	24382927	24383330	ANC584	Yes	brain;neural_tube	1	Brain/ES	4	brain;neural_tube	1
chr12	24392352	24392660	HACNS_717	No	N/A	0	No signal	0	N/A	0
chr12	31030298	31030498	ANC585	No	N/A	0	No signal	0	N/A	0
chr12	33947563	33947848	ANC59	No	N/A	0	No signal	0	N/A	1
chr12	41906970	41906983	2xHAR.100	No	N/A	0	No signal	0	N/A	0
chr12	41981597	41981748	ANC586	No	N/A	0	No signal	0	N/A	0
chr12	42219775	42219988	HACNS_629	No	N/A	0	No signal	0	N/A	0
chr12	43390585	43390843	ANC587	No	N/A	0	No signal	0	N/A	0
chr12	43585774	43585921	HACNS_321	No	N/A	0	No signal	0	N/A	0
chr12	45188653	45188948	ANC588	Yes	other	0	No signal	1	other	0
chr12	54197067	54197251	HACNS_694	No	N/A	0	No signal	0	N/A	0
chr12	58526229	58526320	2xHAR.399	No	N/A	0	No signal	0	N/A	0
chr12	60669714	60669728	2xHAR.314	No	N/A	0	No signal	0	N/A	0
chr12	60916495	60916754	2xHAR.513;HAR7;HACNS_660	No	N/A	0	No signal	0	N/A	0
chr12	61161437	61161497	2xHAR.199	No	N/A	0	No signal	0	N/A	0
chr12	61426448	61426567	HAR57	No	N/A	0	No signal	0	N/A	0
chr12	64790517	64790717	ANC590	No	N/A	0	No signal	0	N/A	0
chr12	67372856	67372899	2xHAR.159	No	N/A	0	No signal	0	N/A	0
chr12	67451529	67451704	HACNS_499	No	N/A	0	No signal	0	N/A	0
chr12	68286895	68287072	HACNS_129	Yes	brain	2	Epithelial/Mesenchymal	3	brain	2
chr12	72374304	72374657	ANC591	Yes	brain	1	Brain/ES	3	brain	1
chr12	72396925	72397242	ANC592	No	N/A	0	No signal	0	N/A	0
chr12	72477182	72477385	2xHAR.386	Yes	brain	1	Brain/ES	3	brain	0
chr12	72542091	72542227	HACNS_569	No	N/A	0	No signal	0	N/A	0
chr12	72611429	72611630	HACNS_817	No	N/A	0	No signal	0	N/A	0
chr12	72627909	72628195	ANC593	No	N/A	0	No signal	0	N/A	0
chr12	72816138	72816382	HACNS_678	No	N/A	0	No signal	0	N/A	0
chr12	72966190	72966441	HACNS_536	No	N/A	0	No signal	0	N/A	0
chr12	73486282	73486348	2xHAR.322	No	N/A	0	No signal	0	N/A	0
chr12	73671701	73671911	ANC594	No	N/A	0	No signal	0	N/A	0
chr12	73672720	73672741	2xHAR.249	No	N/A	0	No signal	0	N/A	0
chr12	77343368	77343511	HACNS_111	Yes	other	0	No signal	1	other	0
chr12	79462003	79462308	HACNS_640	Yes	other	0	No signal	1	other	0
chr12	79620666	79620977	HACNS_910	No	N/A	0	No signal	0	N/A	1
chr12	83656519	83656537	2xHAR.244	No	N/A	0	No signal	0	N/A	0
chr12	84313001	84313260	ANC83	No	N/A	0	No signal	0	N/A	0
chr12	86726799	86727040	HACNS_921	Yes	brain	1	Brain/ES	3	brain	1
chr12	86984560	86984795	ANC595	No	N/A	0	No signal	0	N/A	0
chr12	89743565	89743941	HACNS_240	Yes	brain;limb;neural_tube	2	Epithelial/Mesenchymal	7	brain;limb;neural_tube	2
chr12	90301718	90301752	2xHAR.482	Yes	brain	0	No signal	3	brain	0
chr12	90460124	90460301	ANC596	No	N/A	0	No signal	0	N/A	0
chr12	91997535	91997881	ANC597	No	N/A	0	No signal	0	N/A	0
chr12	92191318	92191689	ANC192	No	N/A	0	No signal	0	N/A	0
chr12	92562152	92562604	ANC598	No	N/A	0	No signal	0	N/A	1
chr12	92757453	92757484	2xHAR.491	Yes	other	4	Immune	1	other	3
chr12	94928969	94929082	ANC599;HAR26;2xHAR.178	No	N/A	1	Brain/ES	0	N/A	1
chr12	97363557	97363753	HACNS_972	No	N/A	0	No signal	0	N/A	0
chr12	97507506	97507651	ANC600	No	N/A	0	No signal	0	N/A	0
chr12	97931252	97931624	ANC601	Yes	other	1	Brain/ES	1	other	1
chr12	98126179	98127046	ANC375	No	N/A	0	No signal	0	N/A	0
chr12	99728061	99728336	ANC193	No	N/A	0	No signal	0	N/A	0
chr12	102613510	102613618	2xHAR.480	No	N/A	0	No signal	0	N/A	0
chr12	102850102	102850466	ANC188	No	N/A	0	No signal	0	N/A	0
chr12	103684042	103684296	2xHAR.205	No	N/A	0	No signal	0	N/A	0
chr12	108342254	108342429	HACNS_685	No	N/A	0	No signal	0	N/A	0
chr12	108357458	108357653	ANC572;2xHAR.478	No	N/A	0	No signal	0	N/A	0
chr12	110552141	110552162	2xHAR.490	No	N/A	2	Epithelial/Mesenchymal	0	N/A	2
chr12	111016260	111016312	2xHAR.354	No	N/A	4	Immune	0	N/A	3
chr12	113581892	113582270	ANC573	No	N/A	0	No signal	0	N/A	0
chr12	113999034	113999276	2xHAR.256	No	N/A	1	Brain/ES	0	N/A	1
chr12	114318972	114319168	HACNS_674	No	N/A	0	No signal	0	N/A	0
chr12	114467996	114468201	HACNS_673	No	N/A	0	No signal	0	N/A	0
chr12	115299960	115300196	ANC574	No	N/A	0	No signal	0	N/A	0
chr12	119363800	119364010	HACNS_318;ANC575	No	N/A	0	No signal	0	N/A	0
chr12	120848336	120848837	ANC415	No	N/A	0	No signal	0	N/A	0
chr12	130335918	130336042	HACNS_577	No	N/A	0	No signal	0	N/A	0
chr12	133702061	133702445	ANC577	No	N/A	0	No signal	0	N/A	0
chr13	19526878	19527035	ANC378	No	N/A	0	No signal	0	N/A	0
chr13	21522089	21522425	ANC610	No	N/A	0	No signal	0	N/A	0
chr13	22495866	22496061	ANC194	No	N/A	0	No signal	0	N/A	0
chr13	23510780	23511042	ANC30	No	N/A	0	No signal	0	N/A	0
chr13	24928553	24928885	ANC5	No	N/A	0	No signal	0	N/A	0
chr13	28540234	28540405	BUSH08_18	Yes	brain;neural_tube	0	No signal	4	brain;neural_tube	0
chr13	32180033	32180170	ANC611	Yes	other	0	No signal	1	other	1
chr13	34644292	34644527	ANC612	Yes	limb	2	Epithelial/Mesenchymal	2	limb	2
chr13	34951368	34951595	ANC195	Yes	brain	0	No signal	3	brain	1
chr13	38527944	38528092	BUSH08_19	No	N/A	0	No signal	0	N/A	0
chr13	40661399	40661633	HACNS_295;HAR53	Yes	brain;neural_tube	1	Brain/ES	4	brain;neural_tube	1
chr13	42281055	42281163	ANC613	Yes	limb	2	Epithelial/Mesenchymal	2	limb	2
chr13	43809281	43809522	ANC614	No	N/A	0	No signal	0	N/A	0
chr13	43889748	43890052	ANC615;HACNS_336	Yes	brain	1	Brain/ES	3	brain	1
chr13	44619366	44619586	HACNS_595	Yes	brain;limb;neural_tube	1	Brain/ES	7	brain;limb;neural_tube	1
chr13	48224532	48224555	2xHAR.550	Yes	other	0	No signal	1	other	0
chr13	53499998	53500334	HACNS_239	Yes	other	2	Epithelial/Mesenchymal	1	other	2
chr13	53837375	53837633	ANC617	No	N/A	0	No signal	0	N/A	0
chr13	54152600	54153039	ANC196	No	N/A	0	No signal	0	N/A	0
chr13	54399706	54400024	ANC618	No	N/A	0	No signal	0	N/A	0
chr13	56506713	56507012	ANC619	No	N/A	0	No signal	0	N/A	0
chr13	59220092	59220222	ANC620	No	N/A	0	No signal	0	N/A	0
chr13	60084918	60085394	HACNS_494	No	N/A	0	No signal	0	N/A	0
chr13	60159505	60159592	2xHAR.476	No	N/A	0	No signal	0	N/A	0
chr13	60692168	60692360	HACNS_794	No	N/A	0	No signal	0	N/A	0
chr13	60954640	60954787	HACNS_917	No	N/A	0	No signal	0	N/A	0
chr13	61846763	61847012	HACNS_531	No	N/A	0	No signal	0	N/A	0
chr13	63665795	63666134	ANC621	No	N/A	0	No signal	0	N/A	0
chr13	64221242	64221375	HACNS_430	No	N/A	0	No signal	0	N/A	0
chr13	65031235	65031516	ANC622	Yes	other	0	No signal	1	other	0
chr13	66047405	66047618	HACNS_406	No	N/A	0	No signal	0	N/A	0
chr13	66190908	66191217	ANC416	No	N/A	0	No signal	0	N/A	0
chr13	67620249	67620276	2xHAR.425	No	N/A	0	No signal	0	N/A	0
chr13	67824370	67824587	HACNS_746	No	N/A	0	No signal	0	N/A	0
chr13	68011425	68011710	ANC623	No	N/A	0	No signal	0	N/A	0
chr13	68080424	68080643	ANC624	Yes	other	0	No signal	1	other	0
chr13	68194794	68195041	ANC43;BUSH08_20;2xHAR.124	Yes	other	2	Epithelial/Mesenchymal	1	other	0
chr13	69303695	69303993	HACNS_104	No	N/A	0	No signal	0	N/A	0
chr13	69670936	69671071	HAR95	No	N/A	0	No signal	0	N/A	0
chr13	69948245	69948439	ANC625	No	N/A	0	No signal	0	N/A	0
chr13	71132964	71133156	ANC626	No	N/A	0	No signal	0	N/A	0
chr13	71533163	71534052	HACNS_567	Yes	other	0	No signal	1	other	0
chr13	71723752	71724353	HACNS_60;HAR119;2xHAR.18	Yes	other	0	No signal	1	other	0
chr13	71800535	71800677	HACNS_222	No	N/A	0	No signal	0	N/A	0
chr13	71825601	71826180	BUSH08_21	No	N/A	0	No signal	0	N/A	0
chr13	71897607	71897751	HAR145	No	N/A	0	No signal	0	N/A	0
chr13	72212291	72213257	ANC197	Yes	other	0	No signal	1	other	1
chr13	72341645	72341994	HAR137	No	N/A	0	No signal	0	N/A	0
chr13	72373582	72373697	HAR67	Yes	other	0	No signal	1	other	0
chr13	72518566	72519254	ANC84;HAR163	No	N/A	0	No signal	0	N/A	0
chr13	72529023	72529038	2xHAR.296	No	N/A	0	No signal	0	N/A	0
chr13	72818601	72819273	ANC627	No	N/A	0	No signal	0	N/A	0
chr13	73085346	73085679	ANC628	No	N/A	0	No signal	0	N/A	0
chr13	73114822	73115548	ANC23;HACNS_11;HAR15;2xHAR.5;2xHAR.125	Yes	other	0	No signal	1	other	0
chr13	74879898	74880324	ANC629	Yes	limb	1	Brain/ES	2	limb	1
chr13	75254027	75254488	ANC630	No	N/A	0	No signal	0	N/A	0
chr13	75411834	75411972	HACNS_437	No	N/A	0	No signal	0	N/A	0
chr13	75540774	75541131	ANC198	Yes	limb	1	Brain/ES	2	limb	1
chr13	76739526	76739737	HACNS_645	No	N/A	0	No signal	0	N/A	0
chr13	77063374	77063677	2xHAR.293	No	N/A	1	Brain/ES	0	N/A	1
chr13	79121232	79121771	ANC631	No	N/A	0	No signal	0	N/A	0
chr13	80422379	80422598	ANC632	No	N/A	1	Brain/ES	0	N/A	1
chr13	82546471	82546786	HACNS_313	No	N/A	0	No signal	0	N/A	0
chr13	83962015	83962038	2xHAR.271	No	N/A	0	No signal	0	N/A	0
chr13	84264323	84264479	ANC633	No	N/A	0	No signal	0	N/A	0
chr13	84866794	84867036	HACNS_55	No	N/A	0	No signal	0	N/A	0
chr13	85121663	85122003	HACNS_172	No	N/A	0	No signal	0	N/A	0
chr13	87805708	87805918	HACNS_616	No	N/A	0	No signal	0	N/A	0
chr13	88759783	88759986	ANC634	No	N/A	0	No signal	0	N/A	0
chr13	89833344	89833526	HACNS_979	No	N/A	0	No signal	0	N/A	0
chr13	91137512	91138025	HACNS_841;BUSH08_22	Yes	limb	2	Epithelial/Mesenchymal	2	limb	2
chr13	91847876	91848164	ANC635	No	N/A	0	No signal	0	N/A	0
chr13	92972675	92972853	ANC636	No	N/A	0	No signal	0	N/A	0
chr13	93459716	93459913	HACNS_472	Yes	other	2	Epithelial/Mesenchymal	1	other	2
chr13	94361802	94361949	HACNS_329	Yes	limb	2	Epithelial/Mesenchymal	2	limb	2
chr13	94430150	94430396	HACNS_533;HAR59	Yes	brain	0	No signal	3	brain	1
chr13	94459054	94459287	HAR102	Yes	brain	0	No signal	3	brain	1
chr13	94506194	94506390	ANC637	No	N/A	0	No signal	0	N/A	0
chr13	94888297	94888329	2xHAR.474	No	N/A	0	No signal	0	N/A	0
chr13	95480586	95480802	HACNS_510;ANC638	Yes	other	1	Brain/ES	1	other	1
chr13	95599769	95599947	HACNS_643	Yes	brain;neural_tube	1	Brain/ES	4	brain;neural_tube	1
chr13	95600140	95600795	ANC639	Yes	brain;neural_tube	1	Brain/ES	4	brain;neural_tube	1
chr13	96430966	96431356	ANC199	No	N/A	0	No signal	0	N/A	0
chr13	96978006	96978313	HACNS_614	No	N/A	0	No signal	0	N/A	0
chr13	97207875	97208190	ANC200	No	N/A	0	No signal	0	N/A	0
chr13	97211852	97212282	HACNS_367;ANC392	No	N/A	0	No signal	0	N/A	0
chr13	97262883	97263265	ANC640;HACNS_292	No	N/A	0	No signal	0	N/A	0
chr13	97274143	97274320	HACNS_164	No	N/A	0	No signal	0	N/A	0
chr13	97319534	97319860	HACNS_725	No	N/A	0	No signal	0	N/A	0
chr13	97422090	97422436	ANC641	Yes	brain	1	Brain/ES	3	brain	1
chr13	97461403	97461566	HACNS_386	Yes	other	0	No signal	1	other	0
chr13	97496505	97496758	HACNS_632;ANC642	No	N/A	0	No signal	0	N/A	0
chr13	97712817	97713125	ANC643	No	N/A	0	No signal	0	N/A	0
chr13	97925656	97925808	HACNS_83	No	N/A	2	Epithelial/Mesenchymal	0	N/A	4
chr13	99842842	99843029	ANC644	No	N/A	0	No signal	0	N/A	0
chr13	100578312	100578627	HACNS_38	Yes	limb	2	Epithelial/Mesenchymal	2	limb	2
chr13	101126008	101126524	HACNS_254;2xHAR.344	Yes	brain	1	Brain/ES	3	brain	1
chr13	103597740	103598051	HACNS_604	No	N/A	0	No signal	0	N/A	0
chr13	103796003	103796030	2xHAR.232	No	N/A	0	No signal	0	N/A	0
chr13	103900890	103901280	ANC603	No	N/A	0	No signal	0	N/A	0
chr13	104342386	104342811	ANC604	No	N/A	0	No signal	0	N/A	0
chr13	104796524	104796780	HACNS_188	Yes	brain;neural_tube	1	Brain/ES	4	brain;neural_tube	1
chr13	105465054	105465196	ANC605	No	N/A	0	No signal	0	N/A	0
chr13	105655822	105656054	ANC606	Yes	other	0	No signal	1	other	0
chr13	105669785	105670193	ANC607	No	N/A	0	No signal	0	N/A	0
chr13	106357704	106357819	HAR105	No	N/A	0	No signal	0	N/A	0
chr13	106836188	106836335	ANC608	No	N/A	0	No signal	0	N/A	0
chr13	106946998	106947126	HACNS_763	No	N/A	0	No signal	0	N/A	0
chr13	107275480	107275722	ANC609	Yes	other	0	No signal	1	other	0
chr13	112264063	112264166	2xHAR.320	No	N/A	0	No signal	0	N/A	0
chr13	112639312	112639479	HACNS_396	No	N/A	0	No signal	0	N/A	0
chr14	19628689	19628815	ANC145	No	N/A	0	No signal	0	N/A	0
chr14	19684594	19684749	ANC24	No	N/A	0	No signal	0	N/A	0
chr14	19946578	19946704	ANC146	No	N/A	0	No signal	0	N/A	0
chr14	21190384	21191218	ANC379	No	N/A	0	No signal	0	N/A	0
chr14	22989334	22989546	ANC646	Yes	other	4	Immune	1	other	3
chr14	23840870	23841006	HACNS_528	No	N/A	0	No signal	0	N/A	0
chr14	24476271	24476413	ANC647	Yes	heart	4	Immune	6	heart	3
chr14	26099041	26099222	HACNS_225	No	N/A	0	No signal	0	N/A	0
chr14	26365042	26365123	2xHAR.120	No	N/A	1	Brain/ES	0	N/A	1
chr14	26465032	26465074	2xHAR.543	No	N/A	0	No signal	0	N/A	0
chr14	26594199	26594480	HAR162	No	N/A	0	No signal	0	N/A	0
chr14	26642930	26643602	HACNS_801	No	N/A	0	No signal	0	N/A	0
chr14	27295002	27295205	ANC648	No	N/A	0	No signal	0	N/A	0
chr14	28309461	28310017	ANC649	Yes	brain	1	Brain/ES	3	brain	1
chr14	28557115	28557131	2xHAR.189	Yes	brain	0	No signal	3	brain	0
chr14	28599682	28600477	2xHAR.82;HACNS_165	No	N/A	1	Brain/ES	0	N/A	1
chr14	29044341	29044669	ANC201	No	N/A	0	No signal	0	N/A	0
chr14	30265195	30265539	ANC650	No	N/A	0	No signal	0	N/A	0
chr14	30604123	30604617	2xHAR.37	No	N/A	0	No signal	0	N/A	0
chr14	31880036	31880274	ANC651	Yes	other	0	No signal	1	other	0
chr14	33197172	33197384	ANC652	No	N/A	1	Brain/ES	0	N/A	1
chr14	33231133	33231627	ANC202	Yes	other	2	Epithelial/Mesenchymal	1	other	2
chr14	33417004	33417239	HAR96	No	N/A	1	Brain/ES	0	N/A	1
chr14	33417751	33418104	ANC85;HACNS_658	Yes	other	1	Brain/ES	1	other	1
chr14	33488371	33489113	ANC45;HACNS_490;HAR189	No	N/A	1	Brain/ES	0	N/A	1
chr14	33496341	33496595	ANC653;HACNS_553	Yes	other	2	Epithelial/Mesenchymal	1	other	2
chr14	33526950	33527050	HAR21	No	N/A	0	No signal	0	N/A	0
chr14	33649062	33649291	HACNS_220	No	N/A	0	No signal	0	N/A	0
chr14	33687897	33688536	ANC203	No	N/A	0	No signal	0	N/A	0
chr14	33710550	33711235	ANC654	No	N/A	0	No signal	0	N/A	0
chr14	33760859	33760976	HAR173	No	N/A	0	No signal	0	N/A	0
chr14	33819145	33819460	HACNS_96	Yes	brain	1	Brain/ES	3	brain	1
chr14	34045569	34045772	HAR202	No	N/A	0	No signal	0	N/A	0
chr14	34048650	34048815	2xHAR.142	No	N/A	0	No signal	0	N/A	0
chr14	34065558	34065810	HAR89	Yes	limb	1	Brain/ES	2	limb	1
chr14	34080969	34081176	ANC655	Yes	limb	0	No signal	2	limb	1
chr14	34130320	34131118	2xHAR.223	No	N/A	0	No signal	0	N/A	0
chr14	34160095	34160414	2xHAR.157	No	N/A	0	No signal	0	N/A	0
chr14	34161492	34161808	ANC656	Yes	limb	2	Epithelial/Mesenchymal	2	limb	2
chr14	34179176	34179449	ANC657	Yes	limb	1	Brain/ES	2	limb	1
chr14	34261807	34262043	2xHAR.122	Yes	other	2	Epithelial/Mesenchymal	1	other	2
chr14	34652755	34652982	HACNS_780	No	N/A	0	No signal	0	N/A	0
chr14	36550251	36550390	ANC658	No	N/A	0	No signal	0	N/A	0
chr14	36557506	36557952	ANC659	No	N/A	0	No signal	0	N/A	0
chr14	36661739	36661776	2xHAR.428	Yes	other	0	No signal	1	other	0
chr14	37374831	37375087	ANC660	Yes	brain	0	No signal	3	brain	0
chr14	37383857	37384173	ANC661	Yes	other	0	No signal	1	other	0
chr14	37503736	37504441	HACNS_328;2xHAR.424	Yes	limb	2	Epithelial/Mesenchymal	2	limb	2
chr14	37539815	37540051	HACNS_867	Yes	other	0	No signal	1	other	0
chr14	37608028	37608669	BUSH08_23;ANC60;2xHAR.44	Yes	brain	0	No signal	3	brain	0
chr14	38492512	38492773	HACNS_602	No	N/A	0	No signal	0	N/A	0
chr14	39207332	39207595	HACNS_23	Yes	brain;neural_tube	1	Brain/ES	4	brain;neural_tube	1
chr14	40133273	40133498	ANC662	No	N/A	0	No signal	0	N/A	0
chr14	40148030	40148056	2xHAR.345	No	N/A	0	No signal	0	N/A	0
chr14	40375266	40375580	ANC663;HACNS_890	No	N/A	0	No signal	0	N/A	0
chr14	40733578	40733766	ANC664	No	N/A	0	No signal	0	N/A	0
chr14	40789727	40789963	ANC665	No	N/A	0	No signal	0	N/A	0
chr14	44695072	44695364	HACNS_308	No	N/A	0	No signal	0	N/A	0
chr14	45034896	45035392	HACNS_947	No	N/A	0	No signal	0	N/A	0
chr14	45837243	45837513	HACNS_864	No	N/A	0	No signal	0	N/A	0
chr14	46268792	46269006	HACNS_320	No	N/A	0	No signal	0	N/A	0
chr14	47158167	47158250	2xHAR.211	No	N/A	0	No signal	0	N/A	0
chr14	48843159	48843565	HACNS_783;ANC666	Yes	brain	0	No signal	3	brain	1
chr14	48851258	48851467	ANC667	No	N/A	0	No signal	0	N/A	0
chr14	49248228	49248336	ANC46	No	N/A	0	No signal	0	N/A	0
chr14	49346195	49346217	2xHAR.351	No	N/A	1	Brain/ES	0	N/A	1
chr14	49439679	49439944	HACNS_776	Yes	other	0	No signal	1	other	0
chr14	49525559	49525579	2xHAR.260	No	N/A	0	No signal	0	N/A	0
chr14	49973927	49973953	2xHAR.301	No	N/A	0	No signal	0	N/A	1
chr14	49988758	49988936	HACNS_770	No	N/A	0	No signal	0	N/A	0
chr14	54008724	54009000	ANC668	Yes	limb	0	No signal	2	limb	0
chr14	54348043	54348390	ANC669	Yes	limb	2	Epithelial/Mesenchymal	2	limb	4
chr14	61144825	61145054	HACNS_379	No	N/A	0	No signal	0	N/A	0
chr14	61690190	61690717	HACNS_723	No	N/A	0	No signal	0	N/A	2
chr14	66386589	66387181	HACNS_207	No	N/A	0	No signal	0	N/A	0
chr14	66574560	66574886	HACNS_389	No	N/A	0	No signal	0	N/A	0
chr14	66797655	66797852	HACNS_605	Yes	brain	0	No signal	3	brain	2
chr14	66930973	66931221	HACNS_951	No	N/A	0	No signal	0	N/A	0
chr14	68622887	68623012	ANC204	No	N/A	1	Brain/ES	0	N/A	1
chr14	69089620	69089756	ANC670	No	N/A	0	No signal	0	N/A	0
chr14	70319283	70319511	HACNS_461	Yes	other	1	Brain/ES	1	other	1
chr14	73430372	73430609	ANC671	Yes	limb	0	No signal	2	limb	0
chr14	73488804	73488958	HACNS_269	No	N/A	0	No signal	0	N/A	0
chr14	76288936	76289401	ANC205	Yes	limb	3	Non-immune	2	limb	4
chr14	76787274	76787480	2xHAR.52;HACNS_6	No	N/A	0	No signal	0	N/A	0
chr14	79042230	79042431	HACNS_914	No	N/A	0	No signal	0	N/A	0
chr14	79110960	79111116	HACNS_493	No	N/A	0	No signal	0	N/A	1
chr14	79760173	79760406	ANC672	Yes	brain;neural_tube	1	Brain/ES	4	brain;neural_tube	1
chr14	79918523	79918835	ANC673	Yes	other	0	No signal	1	other	0
chr14	79959419	79959599	ANC674	No	N/A	0	No signal	0	N/A	0
chr14	80042294	80042550	HACNS_253	Yes	brain;neural_tube	1	Brain/ES	4	brain;neural_tube	1
chr14	80264794	80264974	HACNS_950	No	N/A	0	No signal	0	N/A	0
chr14	80280350	80280382	2xHAR.518	No	N/A	0	No signal	0	N/A	0
chr14	82072143	82072592	ANC675	Yes	other	0	No signal	1	other	0
chr14	82128607	82129254	ANC206	No	N/A	0	No signal	0	N/A	0
chr14	82147741	82148057	HACNS_544;ANC207	Yes	brain	1	Brain/ES	3	brain	1
chr14	82158268	82158653	HACNS_991	No	N/A	0	No signal	0	N/A	0
chr14	82447464	82447838	HACNS_651	No	N/A	1	Brain/ES	0	N/A	1
chr14	82575703	82575828	BUSH08_24	No	N/A	0	No signal	0	N/A	0
chr14	83327803	83328067	HACNS_130	No	N/A	0	No signal	0	N/A	0
chr14	83550878	83551071	ANC676	No	N/A	0	No signal	0	N/A	0
chr14	83595470	83595703	ANC677	No	N/A	0	No signal	0	N/A	0
chr14	83717404	83717486	2xHAR.394	Yes	limb	0	No signal	2	limb	0
chr14	83719502	83719607	HAR99	No	N/A	0	No signal	0	N/A	0
chr14	85124267	85124469	HACNS_462	Yes	other	1	Brain/ES	1	other	1
chr14	88360789	88361061	HACNS_178;ANC678	No	N/A	0	No signal	0	N/A	0
chr14	89961414	89961610	ANC679	Yes	neural_tube	0	No signal	8	neural_tube	0
chr14	90216193	90216662	HACNS_67	Yes	limb	0	No signal	2	limb	0
chr14	92764238	92764514	HACNS_768	No	N/A	0	No signal	0	N/A	0
chr14	92789353	92789368	2xHAR.262	Yes	brain;neural_tube	0	No signal	4	brain;neural_tube	0
chr14	97553685	97553796	ANC680	No	N/A	0	No signal	0	N/A	0
chr14	97791682	97791804	HACNS_197	No	N/A	0	No signal	0	N/A	0
chr14	98475772	98476067	HACNS_992	No	N/A	0	No signal	0	N/A	0
chr14	98575088	98575579	ANC681	No	N/A	0	No signal	0	N/A	1
chr14	99071631	99071888	ANC682	No	N/A	0	No signal	0	N/A	0
chr14	99084560	99084932	HACNS_450	No	N/A	0	No signal	0	N/A	0
chr14	99692869	99693036	ANC683	No	N/A	4	Immune	0	N/A	3
chr14	103707805	103708147	ANC44	No	N/A	0	No signal	0	N/A	0
chr14	104732791	104732974	HACNS_550	No	N/A	0	No signal	0	N/A	0
chr14	105019042	105019084	2xHAR.180	Yes	heart	0	No signal	6	heart	0
chr15	20721491	20721697	ANC684	No	N/A	0	No signal	0	N/A	0
chr15	20876437	20876610	ANC147	No	N/A	0	No signal	0	N/A	0
chr15	20886431	20886563	ANC68	No	N/A	0	No signal	0	N/A	0
chr15	22570713	22570831	ANC425	No	N/A	0	No signal	0	N/A	0
chr15	22777687	22777817	ANC413	No	N/A	0	No signal	0	N/A	0
chr15	22780708	22780875	ANC9	No	N/A	0	No signal	0	N/A	0
chr15	28662067	28662303	ANC66	No	N/A	0	No signal	0	N/A	0
chr15	30857828	30858053	ANC685	No	N/A	0	No signal	0	N/A	0
chr15	31126560	31126698	ANC16	No	N/A	0	No signal	0	N/A	0
chr15	31127126	31127293	ANC10	No	N/A	0	No signal	0	N/A	0
chr15	32862523	32862673	ANC686	No	N/A	0	No signal	0	N/A	0
chr15	33234095	33234291	ANC687	Yes	other	2	Epithelial/Mesenchymal	1	other	2
chr15	35504139	35504419	ANC688	No	N/A	1	Brain/ES	0	N/A	0
chr15	35666102	35666485	ANC689	No	N/A	0	No signal	0	N/A	0
chr15	36025879	36026098	HACNS_677	No	N/A	0	No signal	0	N/A	0
chr15	36049431	36049961	ANC691	Yes	limb	0	No signal	2	limb	1
chr15	36263177	36263630	HACNS_173	Yes	other	0	No signal	1	other	0
chr15	36391472	36391801	2xHAR.31;HAR18	No	N/A	0	No signal	0	N/A	0
chr15	36414289	36414700	HACNS_837	No	N/A	0	No signal	0	N/A	0
chr15	36594472	36594817	ANC692	Yes	limb	1	Brain/ES	2	limb	1
chr15	36722583	36722756	HACNS_961	Yes	limb	2	Epithelial/Mesenchymal	2	limb	2
chr15	36726809	36726979	2xHAR.397	Yes	other	0	No signal	1	other	1
chr15	36738533	36738694	ANC693	No	N/A	0	No signal	0	N/A	0
chr15	36889022	36889512	ANC694	No	N/A	0	No signal	0	N/A	0
chr15	36913321	36913881	ANC208	No	N/A	0	No signal	0	N/A	0
chr15	36964908	36965898	ANC86	No	N/A	0	No signal	0	N/A	0
chr15	36967612	36968013	ANC695	No	N/A	0	No signal	0	N/A	0
chr15	37177021	37177166	HACNS_486	Yes	brain;neural_tube	1	Brain/ES	4	brain;neural_tube	1
chr15	37200422	37200588	2xHAR.365;ANC696;HACNS_960	Yes	brain;neural_tube	1	Brain/ES	4	brain;neural_tube	1
chr15	37337864	37338383	ANC210	Yes	brain;neural_tube	1	Brain/ES	4	brain;neural_tube	1
chr15	37743703	37743717	2xHAR.133	No	N/A	0	No signal	0	N/A	0
chr15	38031004	38031023	2xHAR.243	Yes	other	0	No signal	1	other	0
chr15	38063708	38064091	ANC697	Yes	other	2	Epithelial/Mesenchymal	1	other	2
chr15	38105615	38106088	ANC698	Yes	other	0	No signal	1	other	0
chr15	42393606	42393734	ANC699	No	N/A	0	No signal	0	N/A	0
chr15	46392261	46392425	ANC700	No	N/A	0	No signal	0	N/A	0
chr15	49148747	49148912	HACNS_696	Yes	other	2	Epithelial/Mesenchymal	1	other	2
chr15	53125080	53125096	2xHAR.368	No	N/A	0	No signal	0	N/A	0
chr15	57551507	57551732	ANC211	Yes	brain;neural_tube	1	Brain/ES	4	brain;neural_tube	1
chr15	58043851	58044013	HACNS_82	Yes	brain	1	Brain/ES	3	brain	1
chr15	58775837	58775938	ANC701	No	N/A	4	Immune	0	N/A	3
chr15	60033321	60033500	ANC702	Yes	other	0	No signal	1	other	0
chr15	60446677	60446895	ANC703	Yes	other	0	No signal	1	other	1
chr15	60636519	60636836	2xHAR.375	No	N/A	2	Epithelial/Mesenchymal	0	N/A	2
chr15	60667561	60667849	ANC87;HACNS_52	Yes	heart;limb	3	Non-immune	10	heart;limb	4
chr15	61816761	61817060	HACNS_799	No	N/A	0	No signal	0	N/A	0
chr15	61935992	61936287	ANC704	Yes	other	0	No signal	1	other	0
chr15	61979659	61979996	ANC705	Yes	other	0	No signal	1	other	0
chr15	61992836	61993053	HAR92	No	N/A	0	No signal	0	N/A	0
chr15	62047310	62047434	HAR136	Yes	other	0	No signal	1	other	0
chr15	66322290	66322483	HACNS_847	No	N/A	0	No signal	0	N/A	0
chr15	66397916	66398194	HACNS_924	Yes	brain	0	No signal	3	brain	1
chr15	66530131	66530353	ANC706	No	N/A	0	No signal	0	N/A	0
chr15	67678127	67678421	HACNS_863	No	N/A	0	No signal	0	N/A	0
chr15	67970293	67970522	HACNS_385	No	N/A	0	No signal	0	N/A	0
chr15	69436128	69436343	ANC707	Yes	other	0	No signal	1	other	0
chr15	70111086	70111313	HACNS_844	Yes	other	0	No signal	1	other	0
chr15	70140731	70140842	HACNS_155	Yes	other	0	No signal	1	other	0
chr15	70306097	70306284	ANC212	Yes	other	0	No signal	1	other	0
chr15	70546710	70547014	ANC708	Yes	other	1	Brain/ES	1	other	1
chr15	71889266	71889527	HACNS_375	Yes	limb	2	Epithelial/Mesenchymal	2	limb	2
chr15	73103776	73104170	HACNS_646	No	N/A	0	No signal	0	N/A	0
chr15	73290539	73290722	ANC710	No	N/A	0	No signal	0	N/A	0
chr15	76764437	76764818	ANC711	No	N/A	0	No signal	0	N/A	0
chr15	78000391	78000532	HACNS_257	No	N/A	0	No signal	0	N/A	0
chr15	78964053	78964383	HACNS_587	Yes	brain;neural_tube	1	Brain/ES	4	brain;neural_tube	1
chr15	86564726	86564827	HAR131	Yes	other	0	No signal	1	other	0
chr15	86925692	86925850	ANC712	Yes	brain	0	No signal	3	brain	1
chr15	87025326	87025619	ANC713	No	N/A	0	No signal	0	N/A	0
chr15	87031311	87031507	HACNS_649	No	N/A	0	No signal	0	N/A	0
chr15	88044069	88044463	ANC25	Yes	brain	0	No signal	3	brain	0
chr15	88398145	88398317	HACNS_230	No	N/A	0	No signal	0	N/A	0
chr15	88978083	88978275	HACNS_931	No	N/A	0	No signal	0	N/A	0
chr15	90944320	90944344	2xHAR.393	Yes	heart;limb	4	Immune	10	heart;limb	3
chr15	91865115	91865151	2xHAR.472	No	N/A	0	No signal	0	N/A	0
chr15	92302513	92302681	ANC714	No	N/A	0	No signal	0	N/A	0
chr15	92721323	92721635	ANC393	No	N/A	0	No signal	0	N/A	0
chr15	95171480	95171665	HACNS_132;2xHAR.477	No	N/A	0	No signal	0	N/A	0
chr15	95448470	95448603	HACNS_237;HAR78	No	N/A	0	No signal	0	N/A	0
chr15	96093705	96093950	HAR147	No	N/A	0	No signal	0	N/A	0
chr15	96283830	96284078	ANC88;HACNS_119;2xHAR.328	No	N/A	0	No signal	0	N/A	0
chr15	96590906	96591010	HACNS_853	Yes	other	3	Non-immune	1	other	4
chr15	96728390	96728560	2xHAR.462	No	N/A	0	No signal	0	N/A	0
chr15	96805987	96806186	HACNS_575;ANC715	Yes	limb	0	No signal	2	limb	0
chr15	96921895	96922139	HACNS_903	No	N/A	0	No signal	0	N/A	0
chr15	96952754	96953009	HACNS_32;ANC394;2xHAR.341	Yes	brain;neural_tube	2	Epithelial/Mesenchymal	4	brain;neural_tube	2
chr15	97092382	97092821	ANC716	No	N/A	0	No signal	0	N/A	0
chr15	97192139	97192275	2xHAR.258	No	N/A	0	No signal	0	N/A	0
chr15	98145940	98146042	HACNS_255	No	N/A	0	No signal	0	N/A	0
chr15	98146061	98146489	HAR195;ANC213	No	N/A	0	No signal	0	N/A	0
chr15	98196119	98196246	ANC717	Yes	brain;neural_tube	1	Brain/ES	4	brain;neural_tube	1
chr15	98255868	98256060	2xHAR.8;BUSH08_25;ANC11	No	N/A	0	No signal	0	N/A	0
chr15	98459168	98459299	HACNS_452	No	N/A	0	No signal	0	N/A	0
chr16	4209651	4209751	ANC216;BUSH08_26	No	N/A	0	No signal	0	N/A	0
chr16	4663129	4663181	2xHAR.146	No	N/A	0	No signal	0	N/A	0
chr16	4766359	4766984	ANC376	No	N/A	0	No signal	0	N/A	0
chr16	5508079	5508167	2xHAR.537	No	N/A	0	No signal	0	N/A	0
chr16	5561884	5562062	ANC727	No	N/A	0	No signal	0	N/A	1
chr16	6098589	6098706	ANC730	No	N/A	0	No signal	0	N/A	0
chr16	6496984	6497231	ANC737	No	N/A	0	No signal	0	N/A	0
chr16	6759531	6759715	ANC217	No	N/A	0	No signal	0	N/A	0
chr16	6920695	6920908	2xHAR.321	No	N/A	0	No signal	0	N/A	0
chr16	6923380	6923543	2xHAR.300	No	N/A	0	No signal	0	N/A	0
chr16	7161102	7161343	ANC739	No	N/A	0	No signal	0	N/A	0
chr16	7174842	7174960	HAR135	No	N/A	0	No signal	0	N/A	0
chr16	7277412	7277522	2xHAR.128	Yes	brain;neural_tube	1	Brain/ES	4	brain;neural_tube	1
chr16	7284771	7285055	HACNS_177	No	N/A	0	No signal	0	N/A	0
chr16	7359838	7359979	2xHAR.505;ANC219	No	N/A	0	No signal	0	N/A	0
chr16	7445671	7445837	2xHAR.437	Yes	brain	0	No signal	3	brain	0
chr16	7472518	7472583	2xHAR.17	No	N/A	0	No signal	0	N/A	0
chr16	7842499	7842607	ANC221	No	N/A	0	No signal	0	N/A	0
chr16	8030037	8030429	ANC750	No	N/A	0	No signal	0	N/A	0
chr16	8341428	8341453	2xHAR.204	No	N/A	0	No signal	0	N/A	0
chr16	8408003	8408025	2xHAR.551	No	N/A	0	No signal	0	N/A	0
chr16	8483315	8483597	HACNS_705	No	N/A	0	No signal	0	N/A	0
chr16	9516640	9516713	2xHAR.469	No	N/A	0	No signal	0	N/A	0
chr16	13577190	13577206	2xHAR.216	No	N/A	0	No signal	0	N/A	0
chr16	16538004	16538311	ANC719	No	N/A	0	No signal	0	N/A	0
chr16	17853328	17853546	HACNS_345;ANC720	Yes	limb	0	No signal	2	limb	0
chr16	17944578	17944875	HACNS_976	Yes	brain	1	Brain/ES	3	brain	1
chr16	18025366	18025531	ANC721	No	N/A	0	No signal	0	N/A	0
chr16	18361285	18361593	ANC214	No	N/A	0	No signal	0	N/A	0
chr16	19621912	19622037	HACNS_881	No	N/A	0	No signal	0	N/A	0
chr16	20247913	20248310	HACNS_99	No	N/A	0	No signal	0	N/A	1
chr16	24444974	24445152	HACNS_911	No	N/A	1	Brain/ES	0	N/A	1
chr16	25530501	25530657	HACNS_211	No	N/A	0	No signal	0	N/A	0
chr16	25847645	25848116	ANC722	No	N/A	0	No signal	0	N/A	0
chr16	31693118	31693231	ANC215	No	N/A	0	No signal	0	N/A	0
chr16	34338427	34338660	ANC417	No	N/A	0	No signal	0	N/A	0
chr16	48368381	48368543	ANC723	No	N/A	0	No signal	0	N/A	0
chr16	48722595	48722766	HACNS_228	No	N/A	0	No signal	0	N/A	0
chr16	48879497	48879658	HACNS_181	No	N/A	0	No signal	0	N/A	0
chr16	51053172	51053411	HACNS_753	No	N/A	0	No signal	0	N/A	0
chr16	51101635	51101753	ANC724	No	N/A	0	No signal	0	N/A	0
chr16	51136465	51136682	ANC725	No	N/A	0	No signal	0	N/A	0
chr16	52557593	52558226	HACNS_136	Yes	other	1	Brain/ES	1	other	1
chr16	52602921	52603255	HACNS_795	Yes	other	0	No signal	1	other	0
chr16	52631953	52631981	2xHAR.559	Yes	brain	1	Brain/ES	3	brain	1
chr16	54162238	54162775	ANC395;2xHAR.371	Yes	other	0	No signal	1	other	0
chr16	54260361	54260860	ANC726	No	N/A	0	No signal	0	N/A	0
chr16	54748042	54748503	HACNS_527	No	N/A	0	No signal	0	N/A	0
chr16	56823706	56823728	2xHAR.369	No	N/A	0	No signal	0	N/A	0
chr16	59178444	59178638	ANC728	No	N/A	1	Brain/ES	0	N/A	0
chr16	61105957	61106212	HACNS_298	No	N/A	0	No signal	0	N/A	0
chr16	61494743	61495050	HACNS_956	No	N/A	0	No signal	0	N/A	0
chr16	61499507	61499825	HACNS_390;2xHAR.191	No	N/A	0	No signal	0	N/A	0
chr16	61549957	61550181	HACNS_234	No	N/A	0	No signal	0	N/A	0
chr16	61598492	61598646	ANC729	No	N/A	0	No signal	0	N/A	0
chr16	61602751	61603231	HACNS_444	No	N/A	0	No signal	0	N/A	0
chr16	62083702	62083939	HACNS_152	No	N/A	0	No signal	0	N/A	0
chr16	62734554	62734960	ANC731	No	N/A	0	No signal	0	N/A	0
chr16	62943298	62943793	ANC732	No	N/A	0	No signal	0	N/A	0
chr16	62983906	62984264	HACNS_260	Yes	other	1	Brain/ES	1	other	1
chr16	63167093	63167486	ANC733	No	N/A	0	No signal	0	N/A	0
chr16	63362266	63362443	HACNS_72	No	N/A	0	No signal	0	N/A	0
chr16	63850349	63850448	HAR51	No	N/A	1	Brain/ES	0	N/A	1
chr16	64015392	64015780	ANC734	Yes	brain	1	Brain/ES	3	brain	1
chr16	64347007	64347138	HACNS_968	No	N/A	0	No signal	0	N/A	0
chr16	64598893	64599122	HACNS_653	No	N/A	0	No signal	0	N/A	0
chr16	65178840	65179196	ANC735	No	N/A	0	No signal	0	N/A	0
chr16	65257692	65257877	ANC736	No	N/A	0	No signal	0	N/A	1
chr16	65855149	65855351	HACNS_478	No	N/A	0	No signal	0	N/A	0
chr16	67448124	67448147	2xHAR.203	No	N/A	2	Epithelial/Mesenchymal	0	N/A	2
chr16	68541826	68542008	HACNS_290;ANC738	No	N/A	0	No signal	0	N/A	0
chr16	68690687	68690723	2xHAR.364	No	N/A	1	Brain/ES	0	N/A	1
chr16	68988894	68989216	HACNS_714	Yes	brain	1	Brain/ES	3	brain	1
chr16	72201304	72201458	HACNS_618;2xHAR.299	Yes	other	0	No signal	1	other	0
chr16	72645923	72646109	ANC740	No	N/A	2	Epithelial/Mesenchymal	0	N/A	2
chr16	72667680	72668020	ANC741;HACNS_405;2xHAR.529;HAR148	Yes	other	0	No signal	1	other	0
chr16	73129256	73129719	ANC218;2xHAR.93;HAR4	Yes	brain;limb	0	No signal	5	brain;limb	2
chr16	73516670	73516824	HAR108	Yes	brain;neural_tube	1	Brain/ES	4	brain;neural_tube	1
chr16	73538973	73539095	2xHAR.524;HAR32	Yes	other	0	No signal	1	other	0
chr16	73559607	73559772	HACNS_933	Yes	other	0	No signal	1	other	0
chr16	73573697	73573817	HACNS_682	No	N/A	0	No signal	0	N/A	0
chr16	73657246	73657645	ANC742	No	N/A	0	No signal	0	N/A	0
chr16	73851858	73851996	HAR200	No	N/A	0	No signal	0	N/A	0
chr16	73865124	73865162	2xHAR.403	No	N/A	0	No signal	0	N/A	0
chr16	76962174	76962441	HACNS_65	No	N/A	0	No signal	0	N/A	0
chr16	77019154	77019345	ANC743	No	N/A	0	No signal	0	N/A	0
chr16	77127332	77127484	ANC744	No	N/A	0	No signal	0	N/A	0
chr16	77637948	77638164	HACNS_846	No	N/A	0	No signal	0	N/A	1
chr16	77993488	77993523	2xHAR.194	No	N/A	0	No signal	0	N/A	0
chr16	78218430	78218683	HACNS_756	Yes	limb	2	Epithelial/Mesenchymal	2	limb	2
chr16	78359145	78359604	2xHAR.383;HAR6	Yes	other	1	Brain/ES	1	other	1
chr16	78517526	78517671	2xHAR.140	Yes	other	0	No signal	1	other	0
chr16	78838593	78838703	2xHAR.440	No	N/A	0	No signal	0	N/A	0
chr16	78925400	78925528	HAR83	No	N/A	0	No signal	0	N/A	0
chr16	78992055	78992441	ANC220;2xHAR.121;HACNS_160	No	N/A	0	No signal	0	N/A	0
chr16	79056323	79056601	ANC745	No	N/A	1	Brain/ES	0	N/A	1
chr16	79199642	79199944	2xHAR.33	No	N/A	1	Brain/ES	0	N/A	1
chr16	79202470	79202492	2xHAR.35	No	N/A	0	No signal	0	N/A	0
chr16	79336499	79336700	ANC746	Yes	other	1	Brain/ES	1	other	1
chr16	79451656	79451669	2xHAR.99	Yes	other	0	No signal	1	other	0
chr16	79934248	79934397	ANC747	No	N/A	0	No signal	0	N/A	0
chr16	80079855	80080106	2xHAR.21;ANC47;HACNS_40	Yes	other	1	Brain/ES	1	other	1
chr16	80155484	80156013	HACNS_563;HAR35	Yes	limb	0	No signal	2	limb	0
chr16	80308387	80308509	ANC748	No	N/A	3	Non-immune	0	N/A	4
chr16	80319990	80320208	ANC749	No	N/A	0	No signal	0	N/A	0
chr16	81151100	81151139	2xHAR.131	No	N/A	0	No signal	0	N/A	0
chr16	82295096	82295341	ANC12;BUSH08_27;HACNS_44;2xHAR.117	No	N/A	0	No signal	0	N/A	0
chr16	82533224	82533547	ANC751	No	N/A	0	No signal	0	N/A	0
chr16	82826380	82826400	2xHAR.312	No	N/A	0	No signal	0	N/A	0
chr16	82843103	82843561	HACNS_900;HAR87	No	N/A	0	No signal	0	N/A	0
chr16	82974294	82974320	2xHAR.84	No	N/A	0	No signal	0	N/A	1
chr16	83360774	83360816	2xHAR.546	No	N/A	0	No signal	0	N/A	0
chr16	89459369	89460120	ANC418	No	N/A	0	No signal	0	N/A	0
chr16	89647507	89647643	ANC752	No	N/A	3	Non-immune	0	N/A	4
chr17	597337	597546	HACNS_470	No	N/A	3	Non-immune	0	N/A	4
chr17	2141663	2142105	ANC396;HACNS_429;2xHAR.123	Yes	other	3	Non-immune	1	other	4
chr17	5667595	5667621	2xHAR.401	No	N/A	0	No signal	0	N/A	0
chr17	5958064	5958197	HACNS_613	No	N/A	0	No signal	0	N/A	0
chr17	6050355	6050576	HAR183	No	N/A	0	No signal	0	N/A	0
chr17	9350158	9350561	ANC775	No	N/A	0	No signal	0	N/A	0
chr17	9756232	9756625	ANC776	No	N/A	0	No signal	0	N/A	0
chr17	10883019	10883236	HACNS_784	No	N/A	0	No signal	0	N/A	0
chr17	20624303	20624904	ANC18	No	N/A	0	No signal	0	N/A	0
chr17	20642792	20643282	ANC753	No	N/A	0	No signal	0	N/A	0
chr17	31643628	31644030	HACNS_700	Yes	other	0	No signal	1	other	0
chr17	33235370	33235651	HACNS_344;ANC754	Yes	other	0	No signal	1	other	0
chr17	33920184	33920461	ANC755	No	N/A	0	No signal	0	N/A	0
chr17	34027689	34027939	HACNS_141	No	N/A	0	No signal	0	N/A	0
chr17	35396141	35396319	ANC756;HACNS_530	No	N/A	0	No signal	0	N/A	0
chr17	38799124	38799574	HACNS_807;ANC222	No	N/A	0	No signal	0	N/A	0
chr17	40530662	40530810	HACNS_918	No	N/A	4	Immune	0	N/A	3
chr17	40620289	40620465	ANC757	No	N/A	0	No signal	0	N/A	0
chr17	46295986	46296213	HACNS_78	No	N/A	0	No signal	0	N/A	0
chr17	46409923	46410129	ANC758	No	N/A	0	No signal	0	N/A	0
chr17	47554963	47555420	HACNS_693	No	N/A	0	No signal	0	N/A	0
chr17	49716407	49716681	HACNS_303	No	N/A	1	Brain/ES	0	N/A	1
chr17	49829434	49829694	HACNS_299;ANC224	No	N/A	0	No signal	0	N/A	0
chr17	50251770	50251977	ANC759	No	N/A	0	No signal	0	N/A	0
chr17	51466790	51466958	HACNS_417	No	N/A	0	No signal	0	N/A	0
chr17	51649299	51649581	ANC760	No	N/A	0	No signal	0	N/A	0
chr17	52481374	52481547	ANC761	No	N/A	0	No signal	0	N/A	0
chr17	52505331	52505523	HACNS_834	No	N/A	0	No signal	0	N/A	0
chr17	52538504	52538705	ANC762;2xHAR.295	No	N/A	0	No signal	0	N/A	0
chr17	55675589	55675881	ANC763;HAR90	Yes	other	1	Brain/ES	1	other	3
chr17	58077374	58077529	ANC764	No	N/A	0	No signal	0	N/A	0
chr17	59337678	59338126	HACNS_208;ANC765	Yes	limb	3	Non-immune	2	limb	4
chr17	59444466	59444814	ANC766	Yes	brain;limb	0	No signal	5	brain;limb	0
chr17	60316103	60316255	ANC767	No	N/A	0	No signal	0	N/A	1
chr17	60318847	60319008	ANC768	No	N/A	0	No signal	0	N/A	0
chr17	63435100	63435484	HACNS_771	Yes	limb	1	Brain/ES	2	limb	1
chr17	63534630	63534912	2xHAR.168;ANC770	Yes	heart	0	No signal	6	heart	0
chr17	64395031	64395051	2xHAR.200	No	N/A	4	Immune	0	N/A	3
chr17	65423735	65423936	HACNS_206;2xHAR.545	No	N/A	0	No signal	0	N/A	3
chr17	66202280	66202382	ANC225	Yes	brain;heart;neural_tube	4	Immune	9	brain;heart;neural_tube	3
chr17	68698507	68698769	ANC771	Yes	other	0	No signal	1	other	0
chr17	69559985	69560198	HACNS_346	No	N/A	0	No signal	0	N/A	0
chr17	69677401	69677728	ANC772	Yes	other	0	No signal	1	other	0
chr17	71159174	71159467	ANC773	Yes	brain	0	No signal	3	brain	0
chr17	71378712	71378863	ANC61	No	N/A	0	No signal	0	N/A	0
chr17	71771079	71771518	BUSH08_28	No	N/A	0	No signal	0	N/A	0
chr17	75038894	75039140	HACNS_828	No	N/A	1	Brain/ES	0	N/A	0
chr17	75778472	75778694	HACNS_149	Yes	other	0	No signal	1	other	0
chr17	77924863	77925031	ANC774	Yes	brain;heart;neural_tube	1	Brain/ES	9	brain;heart;neural_tube	1
chr18	904177	904537	ANC808	Yes	brain	1	Brain/ES	3	brain	1
chr18	1094514	1094719	ANC777	No	N/A	0	No signal	0	N/A	0
chr18	2160552	2161950	ANC8	No	N/A	0	No signal	0	N/A	0
chr18	5964449	5964661	HACNS_786	No	N/A	0	No signal	0	N/A	0
chr18	6363016	6363119	ANC801	No	N/A	0	No signal	0	N/A	0
chr18	7442580	7442650	2xHAR.392	No	N/A	0	No signal	0	N/A	0
chr18	8333223	8333248	2xHAR.336	No	N/A	0	No signal	0	N/A	0
chr18	10299596	10299624	2xHAR.544	Yes	limb	2	Epithelial/Mesenchymal	2	limb	0
chr18	18902371	18902584	ANC778	No	N/A	0	No signal	0	N/A	0
chr18	21252213	21252713	ANC48	No	N/A	0	No signal	0	N/A	0
chr18	22622917	22623065	ANC779	Yes	brain	0	No signal	3	brain	0
chr18	22728041	22728380	ANC780	Yes	other	0	No signal	1	other	0
chr18	22754684	22754959	HAR117	No	N/A	0	No signal	0	N/A	1
chr18	22873794	22874107	ANC781	No	N/A	0	No signal	0	N/A	0
chr18	23194601	23194908	ANC90	No	N/A	0	No signal	0	N/A	0
chr18	23458460	23458831	ANC782	No	N/A	0	No signal	0	N/A	0
chr18	23915443	23916424	ANC783	Yes	limb	1	Brain/ES	2	limb	2
chr18	25017862	25018188	ANC226	No	N/A	0	No signal	0	N/A	0
chr18	25201528	25201816	ANC227;2xHAR.562	Yes	other	0	No signal	1	other	0
chr18	25610014	25610036	2xHAR.475	No	N/A	0	No signal	0	N/A	0
chr18	26311661	26311685	2xHAR.67	No	N/A	0	No signal	0	N/A	0
chr18	27909022	27909128	ANC784	No	N/A	0	No signal	0	N/A	0
chr18	29829891	29829988	2xHAR.512	No	N/A	0	No signal	0	N/A	0
chr18	30351294	30351403	HAR47	Yes	brain;neural_tube	1	Brain/ES	4	brain;neural_tube	0
chr18	30627066	30627252	HACNS_312	No	N/A	0	No signal	0	N/A	0
chr18	31165208	31165691	ANC49	Yes	brain	1	Brain/ES	3	brain	1
chr18	34049662	34050048	HACNS_216	No	N/A	0	No signal	0	N/A	0
chr18	35294747	35294918	HAR106	Yes	other	0	No signal	1	other	0
chr18	35526434	35526737	HACNS_39	No	N/A	0	No signal	0	N/A	0
chr18	35564574	35565238	ANC785	Yes	brain	0	No signal	3	brain	1
chr18	35756076	35756178	2xHAR.461	No	N/A	0	No signal	0	N/A	0
chr18	36062928	36063117	HACNS_131	No	N/A	0	No signal	0	N/A	0
chr18	36339183	36339484	HACNS_305	No	N/A	0	No signal	0	N/A	0
chr18	36545021	36545192	HAR168	Yes	other	0	No signal	1	other	1
chr18	36619858	36620098	HACNS_495	No	N/A	0	No signal	0	N/A	0
chr18	36685136	36685493	HACNS_772;2xHAR.339	Yes	other	0	No signal	1	other	0
chr18	36891317	36891978	ANC786	No	N/A	0	No signal	0	N/A	0
chr18	37151672	37151694	2xHAR.552	No	N/A	0	No signal	0	N/A	0
chr18	37254904	37255258	ANC787	Yes	limb	0	No signal	2	limb	0
chr18	37261081	37261208	HAR199	No	N/A	1	Brain/ES	0	N/A	1
chr18	37293654	37293774	HAR175	Yes	limb	0	No signal	2	limb	0
chr18	37387302	37387602	ANC228	Yes	limb	0	No signal	2	limb	0
chr18	37489757	37489916	HACNS_892	No	N/A	0	No signal	0	N/A	0
chr18	37585377	37585728	ANC788	No	N/A	0	No signal	0	N/A	0
chr18	37702335	37702633	2xHAR.436	No	N/A	0	No signal	0	N/A	0
chr18	37732893	37733050	HACNS_517	No	N/A	0	No signal	0	N/A	0
chr18	37940589	37940888	ANC789	Yes	other	1	Brain/ES	1	other	1
chr18	37967451	37967656	HACNS_433	No	N/A	0	No signal	0	N/A	0
chr18	38012221	38012434	ANC790	Yes	other	0	No signal	1	other	0
chr18	38291749	38291913	ANC791	No	N/A	0	No signal	0	N/A	0
chr18	38435668	38435814	2xHAR.325	No	N/A	1	Brain/ES	0	N/A	1
chr18	38918922	38919449	BUSH08_29	No	N/A	0	No signal	0	N/A	0
chr18	39364095	39364137	2xHAR.563	No	N/A	0	No signal	0	N/A	0
chr18	39459640	39459781	ANC792	No	N/A	0	No signal	0	N/A	0
chr18	39711324	39711615	ANC793	Yes	brain	0	No signal	3	brain	0
chr18	39929358	39929629	ANC50	No	N/A	0	No signal	0	N/A	0
chr18	41605311	41605582	ANC794	No	N/A	0	No signal	0	N/A	0
chr18	41766151	41766417	ANC795	Yes	other	0	No signal	1	other	0
chr18	41853835	41854306	ANC229	No	N/A	0	No signal	0	N/A	0
chr18	42179187	42179204	2xHAR.209	Yes	brain;limb	2	Epithelial/Mesenchymal	5	brain;limb	2
chr18	42871845	42872636	ANC796;HAR190	Yes	brain;limb	2	Epithelial/Mesenchymal	5	brain;limb	2
chr18	43014904	43015071	HACNS_621;HAR192	No	N/A	0	No signal	0	N/A	0
chr18	44901786	44902072	ANC230	No	N/A	0	No signal	0	N/A	0
chr18	44929828	44930069	ANC797;2xHAR.166	No	N/A	0	No signal	0	N/A	0
chr18	46466558	46466641	HACNS_916	Yes	heart;limb;neural_tube	2	Epithelial/Mesenchymal	12	heart;limb;neural_tube	2
chr18	47092952	47092981	2xHAR.374	Yes	limb	1	Brain/ES	2	limb	1
chr18	48968445	48968669	HACNS_777	No	N/A	1	Brain/ES	0	N/A	1
chr18	49139011	49139414	ANC397	No	N/A	0	No signal	0	N/A	0
chr18	49406080	49406383	HACNS_218	No	N/A	0	No signal	0	N/A	0
chr18	50095369	50095521	HACNS_267	No	N/A	0	No signal	0	N/A	0
chr18	50140922	50140940	2xHAR.171	No	N/A	0	No signal	0	N/A	1
chr18	50547654	50547833	ANC231	No	N/A	0	No signal	0	N/A	0
chr18	51028700	51029123	HACNS_969	No	N/A	0	No signal	0	N/A	0
chr18	52745792	52745943	HACNS_761	No	N/A	0	No signal	0	N/A	1
chr18	53359407	53359614	HACNS_982	No	N/A	0	No signal	0	N/A	0
chr18	53726441	53726700	HACNS_13	No	N/A	0	No signal	0	N/A	0
chr18	54067442	54067852	HACNS_654	Yes	other	0	No signal	1	other	0
chr18	54485706	54485722	2xHAR.207	No	N/A	0	No signal	0	N/A	0
chr18	54578345	54578361	2xHAR.11	Yes	other	0	No signal	1	other	0
chr18	55051565	55051761	ANC232	No	N/A	0	No signal	0	N/A	0
chr18	59069077	59069099	2xHAR.58	Yes	limb	0	No signal	2	limb	0
chr18	59138921	59139147	ANC798;HACNS_420	Yes	brain	1	Brain/ES	3	brain	1
chr18	59296663	59296909	HACNS_42;2xHAR.16	No	N/A	0	No signal	0	N/A	0
chr18	62021415	62021450	2xHAR.432	No	N/A	0	No signal	0	N/A	0
chr18	63172914	63173015	HACNS_161	No	N/A	0	No signal	0	N/A	0
chr18	63331788	63332125	ANC799	No	N/A	0	No signal	0	N/A	0
chr18	64330021	64330302	ANC800	No	N/A	0	No signal	0	N/A	0
chr18	64447815	64448349	ANC233	Yes	other	0	No signal	1	other	0
chr18	68545407	68545636	ANC802	No	N/A	0	No signal	0	N/A	0
chr18	69333197	69333309	ANC803	No	N/A	0	No signal	0	N/A	0
chr18	69663153	69663531	ANC804	No	N/A	0	No signal	0	N/A	0
chr18	71216503	71216550	2xHAR.254	Yes	other	1	Brain/ES	1	other	1
chr18	72480388	72480572	HACNS_902	No	N/A	0	No signal	0	N/A	0
chr18	72511037	72511176	HAR101	No	N/A	0	No signal	0	N/A	0
chr18	72582237	72582342	HACNS_859	Yes	brain;neural_tube	2	Epithelial/Mesenchymal	4	brain;neural_tube	2
chr18	72613874	72614606	HACNS_593;2xHAR.310	No	N/A	0	No signal	0	N/A	0
chr18	72769537	72769947	HAR134	Yes	other	0	No signal	1	other	0
chr18	72872900	72873230	ANC805	Yes	other	0	No signal	1	other	0
chr18	73333733	73334117	HACNS_555	No	N/A	0	No signal	0	N/A	0
chr18	73767980	73768122	HACNS_479	No	N/A	0	No signal	0	N/A	0
chr18	76008052	76008235	ANC806	Yes	other	1	Brain/ES	1	other	1
chr18	76190067	76190551	HACNS_368;HAR42	Yes	other	0	No signal	1	other	0
chr18	76532348	76532585	ANC807	Yes	brain;neural_tube	0	No signal	4	brain;neural_tube	0
chr19	7561410	7561696	ANC27	No	N/A	0	No signal	0	N/A	0
chr19	13004946	13005696	ANC26	No	N/A	0	No signal	0	N/A	0
chr19	21213677	21213981	ANC809	No	N/A	0	No signal	0	N/A	0
chr19	21833910	21834130	ANC380	No	N/A	0	No signal	0	N/A	0
chr19	22269071	22269400	ANC810	No	N/A	0	No signal	0	N/A	0
chr19	23310586	23311395	ANC381	No	N/A	0	No signal	0	N/A	0
chr19	28892043	28892290	ANC811	Yes	brain	0	No signal	3	brain	1
chr19	29352648	29352841	ANC812	No	N/A	0	No signal	0	N/A	0
chr19	30979710	30979913	ANC234	Yes	other	1	Brain/ES	1	other	1
chr19	31398228	31398702	BUSH08_30;HACNS_554	Yes	other	0	No signal	1	other	0
chr19	31795434	31795605	HAR171	Yes	limb	0	No signal	2	limb	0
chr19	31912411	31912806	ANC813	Yes	brain	1	Brain/ES	3	brain	1
chr19	32263617	32263881	ANC814	No	N/A	0	No signal	0	N/A	0
chr19	32380381	32380760	HACNS_192	No	N/A	0	No signal	0	N/A	0
chr19	32560820	32561108	ANC815	No	N/A	0	No signal	0	N/A	0
chr19	32725644	32726400	ANC235	No	N/A	0	No signal	0	N/A	0
chr19	33928145	33928535	HACNS_445	Yes	other	0	No signal	1	other	0
chr19	37247184	37247398	ANC816	No	N/A	0	No signal	0	N/A	0
chr19	38554096	38554292	HACNS_47;ANC91	Yes	heart;limb;neural_tube	2	Epithelial/Mesenchymal	12	heart;limb;neural_tube	2
chr19	49533234	49533386	ANC4	No	N/A	2	Epithelial/Mesenchymal	0	N/A	2
chr19	53230107	53230497	ANC377	No	N/A	0	No signal	0	N/A	0
chr2	2593308	2593497	ANC893	No	N/A	0	No signal	0	N/A	0
chr2	6485395	6485718	ANC254	Yes	neural_tube	0	No signal	8	neural_tube	0
chr2	6704433	6704810	ANC907	Yes	other	0	No signal	1	other	0
chr2	7464877	7465126	ANC910	Yes	brain	1	Brain/ES	3	brain	1
chr2	8012025	8012161	HACNS_811	No	N/A	1	Brain/ES	0	N/A	1
chr2	11242506	11242669	ANC825	No	N/A	0	No signal	0	N/A	0
chr2	11531931	11531952	2xHAR.183	Yes	heart;limb	3	Non-immune	10	heart;limb	4
chr2	12061151	12061457	HACNS_373	Yes	brain	1	Brain/ES	3	brain	1
chr2	12538254	12538438	HACNS_468	Yes	other	0	No signal	1	other	0
chr2	14837416	14837799	ANC846	No	N/A	0	No signal	0	N/A	0
chr2	16196096	16196135	2xHAR.417	No	N/A	1	Brain/ES	0	N/A	1
chr2	16224877	16225057	HACNS_133	No	N/A	1	Brain/ES	0	N/A	1
chr2	19661653	19661796	HAR63	Yes	limb	1	Brain/ES	2	limb	1
chr2	20698159	20698282	ANC867	No	N/A	0	No signal	0	N/A	0
chr2	21475216	21475777	ANC419;2xHAR.39;HACNS_221	No	N/A	0	No signal	0	N/A	0
chr2	21676287	21676679	HACNS_791	Yes	brain	1	Brain/ES	3	brain	1
chr2	21676684	21676953	HACNS_137	No	N/A	0	No signal	0	N/A	0
chr2	21721039	21721345	HACNS_407;ANC878	No	N/A	1	Brain/ES	0	N/A	1
chr2	21741640	21741777	ANC879	No	N/A	0	No signal	0	N/A	0
chr2	21742295	21742526	HACNS_85;2xHAR.319;BUSH08_31	No	N/A	1	Brain/ES	0	N/A	1
chr2	21873202	21873467	2xHAR.542	Yes	other	0	No signal	1	other	0
chr2	21882002	21882324	HACNS_873	Yes	limb	1	Brain/ES	2	limb	1
chr2	21981021	21981342	HACNS_744	Yes	other	1	Brain/ES	1	other	1
chr2	22181799	22181901	2xHAR.41	No	N/A	0	No signal	0	N/A	0
chr2	22552419	22552710	ANC887	Yes	brain	1	Brain/ES	3	brain	0
chr2	22657837	22657908	2xHAR.155	No	N/A	0	No signal	0	N/A	0
chr2	22822548	22822789	ANC888	Yes	brain	1	Brain/ES	3	brain	1
chr2	22886044	22886184	ANC889	No	N/A	0	No signal	0	N/A	0
chr2	23125049	23125329	ANC890;HACNS_401;HAR103	No	N/A	0	No signal	0	N/A	0
chr2	23216030	23216055	2xHAR.515	No	N/A	0	No signal	0	N/A	0
chr2	23555047	23555340	HACNS_26	No	N/A	0	No signal	0	N/A	0
chr2	23637713	23637838	ANC891	Yes	neural_tube	2	Epithelial/Mesenchymal	8	neural_tube	2
chr2	23831324	23831814	ANC892	No	N/A	1	Brain/ES	0	N/A	1
chr2	25303790	25304198	ANC51	No	N/A	0	No signal	0	N/A	0
chr2	26032794	26033230	ANC894	No	N/A	0	No signal	0	N/A	0
chr2	30087740	30087935	HACNS_250	No	N/A	0	No signal	0	N/A	0
chr2	30704858	30705164	ANC895	Yes	other	0	No signal	1	other	0
chr2	31298474	31298518	2xHAR.334	No	N/A	1	Brain/ES	0	N/A	1
chr2	33930033	33930349	HACNS_398;BUSH08_32	Yes	brain	1	Brain/ES	3	brain	1
chr2	34609951	34610173	HACNS_592	No	N/A	0	No signal	0	N/A	0
chr2	34792309	34792506	HACNS_94	No	N/A	1	Brain/ES	0	N/A	1
chr2	35732358	35732567	ANC251	No	N/A	0	No signal	0	N/A	0
chr2	36137582	36137740	2xHAR.454	No	N/A	0	No signal	0	N/A	0
chr2	36566967	36567298	ANC896	Yes	limb	2	Epithelial/Mesenchymal	2	limb	2
chr2	36616426	36616665	ANC897	Yes	limb	3	Non-immune	2	limb	4
chr2	36752990	36753338	ANC898	No	N/A	0	No signal	0	N/A	2
chr2	38260969	38261148	ANC899	No	N/A	0	No signal	0	N/A	0
chr2	39836618	39836722	ANC900	Yes	brain;neural_tube	2	Epithelial/Mesenchymal	4	brain;neural_tube	2
chr2	41010944	41011125	ANC901	No	N/A	0	No signal	0	N/A	0
chr2	41311542	41311562	2xHAR.265	No	N/A	0	No signal	0	N/A	0
chr2	44252259	44252551	HACNS_163	No	N/A	0	No signal	0	N/A	0
chr2	44707105	44707276	HACNS_171	Yes	brain	1	Brain/ES	3	brain	1
chr2	44720746	44721389	ANC902	No	N/A	0	No signal	0	N/A	0
chr2	44944607	44944914	ANC252;2xHAR.391	No	N/A	0	No signal	0	N/A	0
chr2	45560690	45560886	HACNS_282	Yes	other	0	No signal	1	other	0
chr2	49444182	49444358	HACNS_293	No	N/A	0	No signal	0	N/A	0
chr2	49465128	49465595	2xHAR.411	Yes	other	0	No signal	1	other	0
chr2	49583403	49583679	HACNS_412	No	N/A	0	No signal	0	N/A	0
chr2	49611237	49611357	HACNS_263	No	N/A	0	No signal	0	N/A	0
chr2	52797784	52797971	ANC253	No	N/A	0	No signal	0	N/A	0
chr2	56490098	56490296	HACNS_371	No	N/A	0	No signal	0	N/A	0
chr2	57981821	57982131	BUSH08_33	No	N/A	0	No signal	0	N/A	0
chr2	58282128	58282836	ANC903	No	N/A	1	Brain/ES	0	N/A	1
chr2	58591103	58591452	2xHAR.338;ANC904	No	N/A	0	No signal	0	N/A	0
chr2	59179055	59179889	HACNS_851;HAR122	Yes	other	0	No signal	1	other	0
chr2	59517950	59518414	ANC905	No	N/A	0	No signal	0	N/A	0
chr2	59887112	59887472	HACNS_102;ANC906	No	N/A	0	No signal	0	N/A	0
chr2	60175450	60175520	2xHAR.451	No	N/A	0	No signal	0	N/A	0
chr2	60516614	60516875	2xHAR.427;HAR180	No	N/A	0	No signal	0	N/A	0
chr2	66759651	66759872	HACNS_855	Yes	limb	1	Brain/ES	2	limb	2
chr2	66913816	66914219	HACNS_630;2xHAR.49	Yes	limb	1	Brain/ES	2	limb	1
chr2	66927809	66927951	ANC255	Yes	brain;neural_tube	1	Brain/ES	4	brain;neural_tube	1
chr2	67153608	67153996	HACNS_925	No	N/A	0	No signal	0	N/A	0
chr2	67448415	67448430	2xHAR.303	No	N/A	0	No signal	0	N/A	0
chr2	68069816	68070029	ANC908	Yes	other	0	No signal	1	other	0
chr2	71923818	71924074	HACNS_989;ANC909	No	N/A	0	No signal	0	N/A	0
chr2	72077011	72077260	HACNS_711	Yes	limb	0	No signal	2	limb	0
chr2	76508173	76508319	HACNS_509	Yes	brain	1	Brain/ES	3	brain	1
chr2	76782906	76783459	HACNS_938	No	N/A	0	No signal	0	N/A	0
chr2	77829326	77829624	HACNS_800	No	N/A	0	No signal	0	N/A	0
chr2	78801380	78801594	HACNS_582	No	N/A	0	No signal	0	N/A	0
chr2	80187599	80187667	BUSH08_34	No	N/A	0	No signal	0	N/A	0
chr2	80318402	80318560	ANC911;HACNS_166	Yes	other	0	No signal	1	other	1
chr2	80802697	80803027	HACNS_92;ANC142	No	N/A	0	No signal	0	N/A	0
chr2	80842761	80842923	ANC912	No	N/A	0	No signal	0	N/A	0
chr2	80865761	80866001	ANC913	No	N/A	0	No signal	0	N/A	0
chr2	80905307	80905508	HACNS_560	No	N/A	0	No signal	0	N/A	1
chr2	81088698	81088714	2xHAR.217	No	N/A	0	No signal	0	N/A	0
chr2	81424515	81424677	ANC914	No	N/A	0	No signal	0	N/A	0
chr2	83390323	83390530	HACNS_391	No	N/A	0	No signal	0	N/A	0
chr2	84257670	84257796	ANC915	No	N/A	0	No signal	0	N/A	0
chr2	86695339	86695551	ANC256	No	N/A	4	Immune	0	N/A	3
chr2	87373616	87373759	ANC916	No	N/A	0	No signal	0	N/A	0
chr2	87865326	87866345	ANC32	No	N/A	0	No signal	0	N/A	0
chr2	88189830	88190129	ANC427	No	N/A	0	No signal	0	N/A	0
chr2	92252217	92252528	ANC99	No	N/A	0	No signal	0	N/A	0
chr2	100658011	100658202	HACNS_434	Yes	brain	1	Brain/ES	3	brain	1
chr2	100765546	100765724	HACNS_806	No	N/A	0	No signal	0	N/A	0
chr2	103467243	103467418	HACNS_431;ANC817	No	N/A	0	No signal	0	N/A	0
chr2	103851799	103851933	HACNS_393	No	N/A	0	No signal	0	N/A	0
chr2	104823970	104824544	HACNS_374	No	N/A	0	No signal	0	N/A	0
chr2	105031263	105031550	HACNS_359;ANC818	Yes	brain	1	Brain/ES	3	brain	1
chr2	105158357	105158695	HACNS_669	No	N/A	0	No signal	0	N/A	0
chr2	105561548	105561747	ANC236	Yes	brain;neural_tube	1	Brain/ES	4	brain;neural_tube	1
chr2	105879181	105879521	HACNS_683;ANC819	Yes	other	0	No signal	1	other	0
chr2	107768398	107768549	ANC820	No	N/A	0	No signal	0	N/A	0
chr2	109040187	109040349	ANC821	No	N/A	0	No signal	0	N/A	0
chr2	110622266	110622503	ANC822	No	N/A	0	No signal	0	N/A	0
chr2	111264156	111264394	ANC823	No	N/A	0	No signal	0	N/A	0
chr2	111616307	111616489	HACNS_985	Yes	neural_tube	4	Immune	8	neural_tube	3
chr2	112141310	112141511	ANC824	No	N/A	0	No signal	0	N/A	0
chr2	112141904	112142571	ANC382	No	N/A	0	No signal	0	N/A	0
chr2	114959690	114959873	ANC826	No	N/A	0	No signal	0	N/A	0
chr2	116474381	116474511	HACNS_76	No	N/A	1	Brain/ES	0	N/A	1
chr2	116606460	116606782	HACNS_122	No	N/A	0	No signal	0	N/A	0
chr2	117484055	117484292	ANC827	No	N/A	0	No signal	0	N/A	0
chr2	117524368	117524391	2xHAR.248	No	N/A	0	No signal	0	N/A	0
chr2	118809562	118809721	HAR36	Yes	other	0	No signal	1	other	0
chr2	119067158	119067769	HACNS_56;2xHAR.20;HAR80;HAR19	Yes	neural_tube	4	Immune	8	neural_tube	3
chr2	121730653	121730762	ANC828	No	N/A	0	No signal	0	N/A	0
chr2	121832783	121833140	BUSH08_35;HACNS_4;2xHAR.238	Yes	brain;heart;limb	3	Non-immune	15	brain;heart;limb	2
chr2	124313006	124313291	ANC829	No	N/A	0	No signal	0	N/A	0
chr2	124653209	124653514	ANC830	No	N/A	0	No signal	0	N/A	0
chr2	126292758	126292859	HACNS_815	No	N/A	0	No signal	0	N/A	0
chr2	126375801	126376044	ANC237	No	N/A	0	No signal	0	N/A	0
chr2	129715169	129715320	ANC831	No	N/A	0	No signal	0	N/A	0
chr2	132680938	132681047	ANC426	No	N/A	0	No signal	0	N/A	0
chr2	133346893	133347089	HACNS_95;ANC238;2xHAR.164	Yes	brain;neural_tube	1	Brain/ES	4	brain;neural_tube	1
chr2	133878130	133878262	ANC832	No	N/A	0	No signal	0	N/A	0
chr2	137386811	137387013	HACNS_885	No	N/A	0	No signal	0	N/A	0
chr2	137747941	137748233	HACNS_842	No	N/A	0	No signal	0	N/A	0
chr2	137917312	137917468	HACNS_453	No	N/A	0	No signal	0	N/A	0
chr2	138669878	138670341	ANC137	No	N/A	0	No signal	0	N/A	0
chr2	142547742	142547792	2xHAR.119	No	N/A	0	No signal	0	N/A	0
chr2	142764731	142764833	ANC833	No	N/A	0	No signal	0	N/A	0
chr2	143026034	143026303	ANC834	No	N/A	0	No signal	0	N/A	0
chr2	143475857	143476078	HACNS_259	Yes	other	0	No signal	1	other	1
chr2	143612183	143612528	ANC835	No	N/A	0	No signal	0	N/A	0
chr2	143682548	143682905	ANC836	No	N/A	0	No signal	0	N/A	0
chr2	144050260	144050505	ANC239	No	N/A	0	No signal	0	N/A	0
chr2	144289674	144290024	BUSH08_36	No	N/A	0	No signal	0	N/A	0
chr2	144332930	144333477	ANC837	No	N/A	0	No signal	0	N/A	0
chr2	144581548	144581672	HAR165	Yes	limb	1	Brain/ES	2	limb	1
chr2	144617839	144618263	ANC838	No	N/A	0	No signal	0	N/A	0
chr2	144713303	144713509	HAR157	Yes	limb	3	Non-immune	2	limb	4
chr2	144754666	144755630	ANC240	No	N/A	0	No signal	0	N/A	1
chr2	145157992	145158325	2xHAR.381	No	N/A	1	Brain/ES	0	N/A	2
chr2	145234574	145235151	ANC94;HACNS_631;HAR194;2xHAR.240	Yes	limb	2	Epithelial/Mesenchymal	2	limb	2
chr2	145272257	145272274	2xHAR.356	Yes	brain	3	Non-immune	3	brain	2
chr2	145785838	145786411	ANC840	No	N/A	2	Epithelial/Mesenchymal	0	N/A	2
chr2	145868685	145868772	2xHAR.34	No	N/A	2	Epithelial/Mesenchymal	0	N/A	4
chr2	145978042	145978795	ANC841	Yes	brain	0	No signal	3	brain	0
chr2	146257878	146258333	ANC842	No	N/A	0	No signal	0	N/A	0
chr2	146487443	146487751	ANC843	Yes	other	0	No signal	1	other	0
chr2	146632033	146632363	ANC844	Yes	limb	2	Epithelial/Mesenchymal	2	limb	2
chr2	147023162	147023427	HAR65	No	N/A	0	No signal	0	N/A	0
chr2	147349460	147349875	HAR16	No	N/A	0	No signal	0	N/A	0
chr2	147382134	147382766	ANC241	Yes	other	0	No signal	1	other	0
chr2	147955812	147956576	ANC845	Yes	brain;neural_tube	1	Brain/ES	4	brain;neural_tube	1
chr2	148222413	148222624	ANC847;HACNS_400	Yes	other	0	No signal	1	other	0
chr2	152208554	152208813	ANC242	No	N/A	0	No signal	0	N/A	0
chr2	153981817	153982021	HACNS_915	No	N/A	0	No signal	0	N/A	0
chr2	155212331	155212354	2xHAR.404	No	N/A	0	No signal	0	N/A	0
chr2	156583117	156583325	HAR178	Yes	brain;neural_tube	1	Brain/ES	4	brain;neural_tube	1
chr2	156619267	156619286	2xHAR.290	No	N/A	0	No signal	0	N/A	0
chr2	157012772	157013338	ANC848	No	N/A	0	No signal	0	N/A	1
chr2	157241478	157241500	2xHAR.390	No	N/A	0	No signal	0	N/A	0
chr2	157463612	157463993	ANC849	No	N/A	0	No signal	0	N/A	0
chr2	157839985	157840157	HAR37	No	N/A	0	No signal	0	N/A	0
chr2	158641915	158642082	HACNS_238	Yes	other	2	Epithelial/Mesenchymal	1	other	4
chr2	162105310	162105325	2xHAR.342	No	N/A	0	No signal	0	N/A	0
chr2	162286139	162286320	HACNS_500	Yes	other	0	No signal	1	other	0
chr2	162298583	162298940	ANC850;HACNS_106	No	N/A	0	No signal	0	N/A	0
chr2	163563344	163563492	HACNS_983	No	N/A	0	No signal	0	N/A	0
chr2	164166942	164167001	2xHAR.239	No	N/A	0	No signal	0	N/A	0
chr2	164178487	164179046	ANC851	No	N/A	0	No signal	0	N/A	0
chr2	164254736	164255195	ANC95	Yes	other	0	No signal	1	other	0
chr2	164410054	164410373	ANC852	Yes	limb	0	No signal	2	limb	0
chr2	164616320	164616693	ANC853	No	N/A	0	No signal	0	N/A	0
chr2	164972651	164973088	ANC854	No	N/A	0	No signal	0	N/A	0
chr2	166350715	166350815	HAR115	No	N/A	0	No signal	0	N/A	0
chr2	167977940	167978231	HACNS_718	No	N/A	0	No signal	0	N/A	0
chr2	171002630	171002854	HACNS_484	Yes	limb	0	No signal	2	limb	0
chr2	171679517	171679721	HACNS_57;ANC855	Yes	brain;heart;neural_tube	1	Brain/ES	9	brain;heart;neural_tube	0
chr2	171737418	171737687	ANC856	No	N/A	0	No signal	0	N/A	0
chr2	172201674	172202019	ANC857	No	N/A	0	No signal	0	N/A	0
chr2	172430319	172430657	HACNS_454	Yes	other	0	No signal	1	other	0
chr2	172977975	172977988	2xHAR.148	No	N/A	0	No signal	0	N/A	0
chr2	173251452	173251695	HACNS_747	No	N/A	0	No signal	0	N/A	0
chr2	174524179	174524435	ANC858	No	N/A	2	Epithelial/Mesenchymal	0	N/A	2
chr2	174973161	174973869	ANC243	No	N/A	0	No signal	0	N/A	0
chr2	176433901	176434093	HACNS_719	Yes	other	0	No signal	1	other	0
chr2	176435822	176436229	HACNS_84	Yes	other	0	No signal	1	other	0
chr2	176530702	176530828	HACNS_441	No	N/A	0	No signal	0	N/A	0
chr2	176765342	176765484	BUSH08_37	No	N/A	0	No signal	0	N/A	0
chr2	176990517	176990644	2xHAR.412	Yes	other	0	No signal	1	other	0
chr2	177683196	177683218	2xHAR.12	Yes	brain	1	Brain/ES	3	brain	1
chr2	177716143	177716304	HAR169	Yes	other	0	No signal	1	other	0
chr2	177744441	177744743	2xHAR.71;HAR13;ANC244	Yes	other	0	No signal	1	other	0
chr2	178094013	178094226	ANC860	No	N/A	0	No signal	0	N/A	0
chr2	178845408	178845433	2xHAR.281	No	N/A	0	No signal	0	N/A	0
chr2	179668967	179669146	HACNS_408	No	N/A	0	No signal	0	N/A	0
chr2	181186468	181186808	HACNS_760	No	N/A	0	No signal	0	N/A	0
chr2	181324625	181324898	HACNS_34	No	N/A	0	No signal	0	N/A	0
chr2	181325445	181325674	HACNS_664	No	N/A	0	No signal	0	N/A	0
chr2	181711686	181711805	HAR179	No	N/A	0	No signal	0	N/A	0
chr2	182333573	182333875	ANC861	Yes	other	4	Immune	1	other	3
chr2	182699938	182699996	2xHAR.61	No	N/A	0	No signal	0	N/A	0
chr2	184009371	184009756	ANC862	No	N/A	0	No signal	0	N/A	0
chr2	184419136	184419335	HACNS_848	No	N/A	0	No signal	0	N/A	0
chr2	186588992	186589234	HACNS_170	No	N/A	0	No signal	0	N/A	0
chr2	187399182	187399317	ANC863	No	N/A	2	Epithelial/Mesenchymal	0	N/A	2
chr2	190767096	190767134	2xHAR.533	No	N/A	0	No signal	0	N/A	0
chr2	192723807	192723925	2xHAR.158	No	N/A	0	No signal	0	N/A	0
chr2	192742612	192742818	HACNS_823	Yes	limb	0	No signal	2	limb	0
chr2	192783219	192783254	2xHAR.382	Yes	limb	1	Brain/ES	2	limb	1
chr2	193321376	193321961	ANC245	No	N/A	0	No signal	0	N/A	0
chr2	195871722	195871960	ANC864	No	N/A	0	No signal	0	N/A	0
chr2	199183373	199183662	ANC865	No	N/A	0	No signal	0	N/A	1
chr2	199951905	199952123	ANC247	No	N/A	0	No signal	0	N/A	0
chr2	200488473	200488917	ANC96	No	N/A	0	No signal	0	N/A	0
chr2	201038051	201038500	HACNS_686	No	N/A	2	Epithelial/Mesenchymal	0	N/A	2
chr2	202987965	202988205	HACNS_135	Yes	brain	1	Brain/ES	3	brain	1
chr2	204946974	204947139	2xHAR.435	Yes	brain	0	No signal	3	brain	1
chr2	205129752	205129895	2xHAR.313	Yes	brain	1	Brain/ES	3	brain	1
chr2	205235322	205235344	2xHAR.459	Yes	other	1	Brain/ES	1	other	1
chr2	205625125	205625332	ANC866	No	N/A	0	No signal	0	N/A	0
chr2	205785372	205785509	HAR123	Yes	other	0	No signal	1	other	0
chr2	205977305	205977433	ANC248	No	N/A	0	No signal	0	N/A	1
chr2	206000675	206000857	HACNS_325	No	N/A	0	No signal	0	N/A	0
chr2	206027922	206027940	2xHAR.40	No	N/A	0	No signal	0	N/A	0
chr2	206146719	206146744	2xHAR.150	No	N/A	0	No signal	0	N/A	0
chr2	206291623	206291833	HACNS_460	No	N/A	2	Epithelial/Mesenchymal	0	N/A	2
chr2	206536851	206537127	HACNS_265	No	N/A	0	No signal	0	N/A	1
chr2	206757041	206757161	HAR154	Yes	limb;neural_tube	1	Brain/ES	11	limb;neural_tube	1
chr2	207509006	207509337	ANC869	No	N/A	0	No signal	0	N/A	0
chr2	207710459	207710766	ANC870	No	N/A	0	No signal	0	N/A	0
chr2	208297115	208297758	HACNS_91;2xHAR.115	Yes	limb	2	Epithelial/Mesenchymal	2	limb	2
chr2	208972996	208973133	ANC871	No	N/A	1	Brain/ES	0	N/A	1
chr2	212015016	212015200	ANC872	No	N/A	0	No signal	0	N/A	0
chr2	212103243	212103422	HACNS_977	No	N/A	0	No signal	0	N/A	0
chr2	212399208	212399809	ANC97	Yes	brain;neural_tube	1	Brain/ES	4	brain;neural_tube	1
chr2	212773117	212773496	HACNS_183;ANC873	No	N/A	0	No signal	0	N/A	0
chr2	212936314	212936503	ANC874	No	N/A	0	No signal	0	N/A	0
chr2	212973922	212974152	HACNS_505;ANC875	No	N/A	1	Brain/ES	0	N/A	1
chr2	213057445	213057853	ANC876	No	N/A	0	No signal	0	N/A	0
chr2	213080564	213080806	HAR84	No	N/A	0	No signal	0	N/A	0
chr2	213187289	213187570	ANC98	No	N/A	0	No signal	0	N/A	0
chr2	213934108	213934497	HACNS_585	Yes	other	0	No signal	1	other	0
chr2	215453182	215453284	2xHAR.526	No	N/A	0	No signal	0	N/A	0
chr2	215453325	215453543	HACNS_743	No	N/A	0	No signal	0	N/A	0
chr2	215484554	215484637	2xHAR.197	No	N/A	0	No signal	0	N/A	0
chr2	215764795	215765213	ANC877	No	N/A	0	No signal	0	N/A	0
chr2	217047820	217047838	2xHAR.246	No	N/A	4	Immune	0	N/A	3
chr2	217501520	217501623	ANC880	Yes	heart;limb;neural_tube	1	Brain/ES	12	heart;limb;neural_tube	0
chr2	217728731	217728904	HACNS_825	No	N/A	0	No signal	0	N/A	0
chr2	219933896	219934115	HACNS_280	No	N/A	0	No signal	0	N/A	0
chr2	220263666	220263897	ANC881	No	N/A	2	Epithelial/Mesenchymal	0	N/A	2
chr2	220289006	220289313	ANC882;HACNS_118	No	N/A	3	Non-immune	0	N/A	4
chr2	220728202	220728252	2xHAR.51	No	N/A	0	No signal	0	N/A	0
chr2	221345433	221345606	HACNS_935	No	N/A	0	No signal	0	N/A	0
chr2	221382197	221382405	HACNS_88	No	N/A	0	No signal	0	N/A	0
chr2	222048756	222048918	HACNS_201	No	N/A	0	No signal	0	N/A	0
chr2	222218795	222219029	ANC883	No	N/A	0	No signal	0	N/A	0
chr2	222241920	222242265	ANC249	No	N/A	0	No signal	0	N/A	0
chr2	222556948	222557352	HACNS_628	No	N/A	0	No signal	0	N/A	0
chr2	222791098	222791312	HACNS_697;ANC884	No	N/A	0	No signal	0	N/A	0
chr2	222909209	222909716	ANC398	No	N/A	0	No signal	0	N/A	0
chr2	222926589	222926976	ANC885	Yes	other	0	No signal	1	other	0
chr2	223040193	223040689	ANC886	No	N/A	0	No signal	0	N/A	0
chr2	226043489	226043718	ANC250	No	N/A	0	No signal	0	N/A	0
chr2	226361662	226361929	HACNS_89	No	N/A	0	No signal	0	N/A	1
chr2	227362042	227362211	HACNS_856	No	N/A	0	No signal	0	N/A	0
chr2	230138115	230138367	HACNS_363	Yes	other	2	Epithelial/Mesenchymal	1	other	2
chr2	236773663	236774209	HACNS_1;2xHAR.3;HAR2;ANC6;BUSH08_38	Yes	limb;neural_tube	1	Brain/ES	11	limb;neural_tube	1
chr2	237089355	237089520	HACNS_457	Yes	brain;neural_tube	2	Epithelial/Mesenchymal	4	brain;neural_tube	2
chr2	237776689	237776707	2xHAR.409	No	N/A	2	Epithelial/Mesenchymal	0	N/A	0
chr20	708975	709065	2xHAR.9	Yes	brain;heart;neural_tube	0	No signal	9	brain;heart;neural_tube	3
chr20	1045527	1045713	HACNS_984	No	N/A	0	No signal	0	N/A	0
chr20	4237583	4237600	2xHAR.233	No	N/A	0	No signal	0	N/A	0
chr20	5140594	5140787	ANC259	No	N/A	1	Brain/ES	0	N/A	1
chr20	6542448	6542649	ANC261;2xHAR.292	No	N/A	2	Epithelial/Mesenchymal	0	N/A	2
chr20	6631662	6632045	HACNS_46;2xHAR.255	No	N/A	2	Epithelial/Mesenchymal	0	N/A	2
chr20	6956241	6956311	2xHAR.153	No	N/A	1	Brain/ES	0	N/A	2
chr20	7092298	7092521	ANC932	No	N/A	0	No signal	0	N/A	0
chr20	7886155	7886178	2xHAR.162	No	N/A	0	No signal	0	N/A	0
chr20	8149635	8149822	HACNS_751	No	N/A	0	No signal	0	N/A	0
chr20	8252338	8252575	ANC933	No	N/A	0	No signal	0	N/A	0
chr20	8633306	8633528	HACNS_101;2xHAR.42	No	N/A	0	No signal	0	N/A	2
chr20	8882385	8882538	HACNS_473	Yes	limb	2	Epithelial/Mesenchymal	2	limb	2
chr20	8965545	8965731	HACNS_715;ANC934	No	N/A	0	No signal	0	N/A	0
chr20	11109526	11109672	HACNS_808	No	N/A	0	No signal	0	N/A	0
chr20	11858335	11858499	2xHAR.458	No	N/A	0	No signal	0	N/A	0
chr20	12175528	12175668	HACNS_939;2xHAR.488	No	N/A	0	No signal	0	N/A	0
chr20	12877641	12877897	HACNS_200	No	N/A	0	No signal	0	N/A	0
chr20	15203727	15203910	HACNS_650	Yes	other	1	Brain/ES	1	other	1
chr20	15397675	15397718	2xHAR.38	No	N/A	0	No signal	0	N/A	0
chr20	15493511	15493681	HACNS_195	Yes	other	0	No signal	1	other	0
chr20	15910777	15910881	ANC917	Yes	limb;neural_tube	2	Epithelial/Mesenchymal	11	limb;neural_tube	2
chr20	16421494	16421770	ANC918	No	N/A	0	No signal	0	N/A	0
chr20	21026209	21026546	HACNS_508	Yes	other	0	No signal	1	other	0
chr20	21127643	21127675	2xHAR.455	No	N/A	0	No signal	0	N/A	0
chr20	21757708	21758104	HACNS_27	No	N/A	0	No signal	0	N/A	0
chr20	29930518	29930725	ANC919	No	N/A	0	No signal	0	N/A	0
chr20	30425199	30425393	ANC52;BUSH08_39;2xHAR.114	Yes	heart	2	Epithelial/Mesenchymal	6	heart	4
chr20	36479495	36479673	HACNS_17;2xHAR.13	Yes	other	0	No signal	1	other	0
chr20	37712525	37712777	HACNS_656	No	N/A	0	No signal	0	N/A	0
chr20	38076424	38076636	HACNS_315	No	N/A	0	No signal	0	N/A	0
chr20	38169985	38170188	HACNS_957	No	N/A	1	Brain/ES	0	N/A	1
chr20	38230561	38230972	HACNS_285	No	N/A	0	No signal	0	N/A	0
chr20	38245004	38245127	HACNS_909	No	N/A	0	No signal	0	N/A	0
chr20	38736413	38736617	ANC920	No	N/A	0	No signal	0	N/A	0
chr20	39380382	39380593	ANC921	No	N/A	0	No signal	0	N/A	0
chr20	39462482	39462708	2xHAR.92	No	N/A	0	No signal	0	N/A	0
chr20	39488233	39488273	2xHAR.225	Yes	brain	1	Brain/ES	3	brain	1
chr20	39825490	39825831	ANC922	No	N/A	0	No signal	0	N/A	0
chr20	39959875	39960136	ANC923	No	N/A	0	No signal	0	N/A	0
chr20	40510649	40510848	ANC924	No	N/A	0	No signal	0	N/A	0
chr20	40811158	40811347	HACNS_98	No	N/A	0	No signal	0	N/A	0
chr20	40910416	40910688	ANC100	No	N/A	1	Brain/ES	0	N/A	0
chr20	41525538	41525884	ANC257;HACNS_193;HAR9	No	N/A	0	No signal	0	N/A	0
chr20	41741802	41742114	ANC925;HACNS_330	No	N/A	0	No signal	0	N/A	0
chr20	41953920	41953986	BUSH08_40;2xHAR.91	No	N/A	0	No signal	0	N/A	0
chr20	43459995	43460214	HACNS_333	No	N/A	0	No signal	0	N/A	0
chr20	44853809	44854118	HACNS_962	No	N/A	0	No signal	0	N/A	0
chr20	50222815	50222949	ANC926	No	N/A	0	No signal	0	N/A	0
chr20	51094091	51094474	2xHAR.337;ANC258	No	N/A	0	No signal	0	N/A	0
chr20	51620259	51620395	2xHAR.413	Yes	limb	0	No signal	2	limb	0
chr20	51822984	51823091	ANC927	No	N/A	0	No signal	0	N/A	0
chr20	53493401	53493695	HACNS_695;ANC928	No	N/A	0	No signal	0	N/A	0
chr20	56846854	56847210	ANC929	Yes	other	0	No signal	1	other	0
chr20	58816019	58816177	HACNS_294	No	N/A	0	No signal	0	N/A	0
chr20	60204586	60204692	ANC260;2xHAR.46	Yes	brain;heart;neural_tube	2	Epithelial/Mesenchymal	9	brain;heart;neural_tube	2
chr20	60269996	60270180	ANC930	No	N/A	1	Brain/ES	0	N/A	0
chr20	61717153	61717362	ANC931	Yes	other	0	No signal	1	other	0
chr20	61733446	61733630	ANC1;2xHAR.2;HAR1	Yes	brain;limb;neural_tube	4	Immune	7	brain;limb;neural_tube	3
chr21	14607757	14607888	ANC935	No	N/A	0	No signal	0	N/A	0
chr21	15706225	15706497	HACNS_661	No	N/A	0	No signal	0	N/A	0
chr21	16066426	16066640	HACNS_204	No	N/A	0	No signal	0	N/A	0
chr21	16093056	16093388	2xHAR.430;ANC936	No	N/A	0	No signal	0	N/A	0
chr21	16247227	16247410	ANC937	No	N/A	0	No signal	0	N/A	0
chr21	17828743	17828823	2xHAR.65	Yes	brain;neural_tube	1	Brain/ES	4	brain;neural_tube	1
chr21	18137382	18137680	ANC938	No	N/A	0	No signal	0	N/A	0
chr21	18215634	18215851	ANC262;2xHAR.98	Yes	brain;limb	0	No signal	5	brain;limb	0
chr21	19398742	19398834	2xHAR.6	Yes	other	0	No signal	1	other	0
chr21	19475166	19475299	ANC939	No	N/A	0	No signal	0	N/A	0
chr21	19722097	19722403	ANC940	Yes	other	2	Epithelial/Mesenchymal	1	other	2
chr21	21700270	21700289	2xHAR.318	No	N/A	0	No signal	0	N/A	0
chr21	21946680	21946898	HACNS_440;2xHAR.352	No	N/A	1	Brain/ES	0	N/A	0
chr21	22365769	22365861	2xHAR.72	No	N/A	0	No signal	0	N/A	0
chr21	27213884	27214049	ANC941	No	N/A	0	No signal	0	N/A	0
chr21	27626508	27626572	BUSH08_41	No	N/A	0	No signal	0	N/A	0
chr21	28048616	28048730	ANC101	No	N/A	0	No signal	0	N/A	0
chr21	30238181	30238308	ANC942	No	N/A	0	No signal	0	N/A	0
chr21	30238635	30239668	ANC943	No	N/A	0	No signal	0	N/A	0
chr21	30429195	30429325	ANC944	No	N/A	0	No signal	0	N/A	0
chr21	30752489	30752806	ANC263	No	N/A	0	No signal	0	N/A	0
chr21	30930720	30930940	HACNS_814	No	N/A	0	No signal	0	N/A	0
chr21	31029348	31029555	ANC264	Yes	heart	2	Epithelial/Mesenchymal	6	heart	3
chr21	32458054	32458084	2xHAR.88	No	N/A	0	No signal	0	N/A	0
chr21	34559934	34560096	ANC265	No	N/A	0	No signal	0	N/A	3
chr21	36173491	36173801	ANC945	No	N/A	2	Epithelial/Mesenchymal	0	N/A	4
chr21	39235847	39235886	2xHAR.222	Yes	brain;neural_tube	0	No signal	4	brain;neural_tube	0
chr21	46096219	46096503	ANC102	No	N/A	0	No signal	0	N/A	0
chr21	46096900	46097077	ANC946	No	N/A	0	No signal	0	N/A	0
chr22	16158331	16158489	ANC21	No	N/A	0	No signal	0	N/A	0
chr22	27210632	27210802	HACNS_552;ANC947;2xHAR.245	Yes	other	0	No signal	1	other	0
chr22	34360462	34360697	ANC266	No	N/A	0	No signal	0	N/A	0
chr22	36168924	36169092	HACNS_930	No	N/A	0	No signal	0	N/A	0
chr22	36985968	36985989	2xHAR.358	Yes	other	0	No signal	1	other	1
chr22	38549322	38549487	ANC948	Yes	brain	0	No signal	3	brain	0
chr22	42714263	42714365	HAR116	Yes	other	1	Brain/ES	1	other	1
chr22	43400516	43400688	HACNS_496	Yes	heart	2	Epithelial/Mesenchymal	6	heart	4
chr22	47241184	47241373	HACNS_217;HAR33;2xHAR.186	Yes	other	3	Non-immune	1	other	2
chr22	49354866	49355233	HACNS_384	No	N/A	0	No signal	0	N/A	0
chr22	49497313	49497599	HACNS_652;HAR72	No	N/A	0	No signal	0	N/A	0
chr3	63277	63589	ANC144	No	N/A	0	No signal	0	N/A	0
chr3	563108	563396	HACNS_326	No	N/A	0	No signal	0	N/A	0
chr3	582064	582406	HACNS_273	Yes	other	0	No signal	1	other	0
chr3	609533	609805	HAR112	No	N/A	0	No signal	0	N/A	0
chr3	615847	616023	ANC993	No	N/A	0	No signal	0	N/A	0
chr3	683637	683894	HACNS_2	No	N/A	0	No signal	0	N/A	0
chr3	764672	764966	ANC1006	No	N/A	0	No signal	0	N/A	0
chr3	817551	817756	ANC1009	No	N/A	0	No signal	0	N/A	0
chr3	1007929	1008395	HACNS_877;ANC282;2xHAR.282	No	N/A	0	No signal	0	N/A	0
chr3	1273598	1273785	ANC962	No	N/A	1	Brain/ES	0	N/A	1
chr3	1677069	1677467	HACNS_421	No	N/A	0	No signal	0	N/A	0
chr3	1711231	1711537	ANC400;HACNS_394	No	N/A	0	No signal	0	N/A	0
chr3	2137725	2138157	HACNS_451	Yes	brain	1	Brain/ES	3	brain	1
chr3	2310818	2311051	HACNS_888	No	N/A	0	No signal	0	N/A	0
chr3	2417345	2417505	BUSH08_42	No	N/A	0	No signal	0	N/A	0
chr3	2681614	2681842	ANC987	No	N/A	0	No signal	0	N/A	0
chr3	2783398	2783633	HACNS_589	Yes	other	1	Brain/ES	1	other	1
chr3	3653723	3653795	2xHAR.523	No	N/A	0	No signal	0	N/A	0
chr3	4790328	4790561	HACNS_611	No	N/A	0	No signal	0	N/A	0
chr3	5313959	5314200	ANC271	No	N/A	0	No signal	0	N/A	0
chr3	5467965	5468145	HACNS_607	Yes	brain	1	Brain/ES	3	brain	0
chr3	6062063	6062081	2xHAR.468	Yes	other	0	No signal	1	other	0
chr3	6907090	6907107	2xHAR.241	No	N/A	0	No signal	0	N/A	0
chr3	13276264	13276381	HACNS_482	Yes	other	4	Immune	1	other	3
chr3	15182881	15183579	ANC103	No	N/A	0	No signal	0	N/A	0
chr3	15563357	15563542	2xHAR.269;HACNS_810	Yes	brain	0	No signal	3	brain	0
chr3	18537891	18537967	BUSH08_43	No	N/A	0	No signal	0	N/A	1
chr3	19007900	19008059	HACNS_706	No	N/A	0	No signal	0	N/A	0
chr3	20420312	20420541	ANC986	No	N/A	0	No signal	0	N/A	0
chr3	21801560	21801901	ANC420	No	N/A	0	No signal	0	N/A	0
chr3	23150284	23150350	2xHAR.373	No	N/A	0	No signal	0	N/A	0
chr3	25495615	25495642	2xHAR.349	Yes	limb	3	Non-immune	2	limb	2
chr3	26975738	26975764	2xHAR.503	No	N/A	0	No signal	0	N/A	0
chr3	27951920	27952069	HACNS_598	No	N/A	2	Epithelial/Mesenchymal	0	N/A	2
chr3	28307320	28307509	HAR197	No	N/A	0	No signal	0	N/A	0
chr3	29250977	29251021	2xHAR.467	Yes	other	0	No signal	1	other	0
chr3	34354205	34354464	ANC988	No	N/A	1	Brain/ES	0	N/A	1
chr3	34553663	34553827	HACNS_778	No	N/A	0	No signal	0	N/A	0
chr3	35807981	35808302	ANC989	No	N/A	1	Brain/ES	0	N/A	1
chr3	41958724	41958958	ANC990	No	N/A	0	No signal	0	N/A	0
chr3	50824987	50825447	ANC991	No	N/A	1	Brain/ES	0	N/A	1
chr3	54383358	54383647	HACNS_749	Yes	brain	1	Brain/ES	3	brain	1
chr3	54834468	54834752	HACNS_516	Yes	other	1	Brain/ES	1	other	1
chr3	55292492	55292771	HACNS_803;2xHAR.516	No	N/A	0	No signal	0	N/A	0
chr3	55613456	55613807	ANC992	Yes	other	0	No signal	1	other	2
chr3	58810252	58810482	ANC272	Yes	other	2	Epithelial/Mesenchymal	1	other	1
chr3	59297015	59297275	HACNS_875	No	N/A	0	No signal	0	N/A	0
chr3	59372963	59373353	ANC273	No	N/A	4	Immune	0	N/A	3
chr3	59421950	59422157	HACNS_514;ANC274	No	N/A	0	No signal	0	N/A	0
chr3	59426359	59426618	ANC994	No	N/A	0	No signal	0	N/A	0
chr3	59543972	59544367	HACNS_944	No	N/A	0	No signal	0	N/A	0
chr3	59577755	59577924	ANC995	No	N/A	0	No signal	0	N/A	0
chr3	60291395	60291561	ANC996;2xHAR.421	No	N/A	0	No signal	0	N/A	0
chr3	60318639	60318829	ANC997	No	N/A	0	No signal	0	N/A	0
chr3	60332916	60333064	HAR44	No	N/A	0	No signal	0	N/A	0
chr3	60355875	60356048	2xHAR.376;ANC275	No	N/A	0	No signal	0	N/A	0
chr3	60368662	60368709	2xHAR.257	No	N/A	0	No signal	0	N/A	0
chr3	60544699	60544943	HACNS_319	No	N/A	0	No signal	0	N/A	0
chr3	60925761	60926062	2xHAR.220;HAR10;HACNS_738	No	N/A	0	No signal	0	N/A	0
chr3	60975412	60975671	HACNS_666	Yes	other	1	Brain/ES	1	other	1
chr3	61205985	61206018	2xHAR.494	No	N/A	0	No signal	0	N/A	0
chr3	61445424	61445647	HACNS_876	No	N/A	0	No signal	0	N/A	0
chr3	64190808	64190899	BUSH08_44	No	N/A	0	No signal	0	N/A	0
chr3	64525479	64525517	2xHAR.389	Yes	limb	2	Epithelial/Mesenchymal	2	limb	2
chr3	64575702	64575853	ANC998	No	N/A	0	No signal	0	N/A	0
chr3	64661036	64661315	ANC999	Yes	brain;limb	0	No signal	5	brain;limb	0
chr3	67750239	67750354	HACNS_392	No	N/A	0	No signal	0	N/A	0
chr3	67788188	67788234	2xHAR.556	No	N/A	4	Immune	0	N/A	3
chr3	67948153	67948696	HACNS_404;2xHAR.536	No	N/A	0	No signal	0	N/A	0
chr3	68113494	68113878	ANC1000	No	N/A	0	No signal	0	N/A	0
chr3	68193105	68193365	ANC1001	No	N/A	0	No signal	0	N/A	0
chr3	68683182	68683507	ANC1002	No	N/A	0	No signal	0	N/A	0
chr3	68971729	68971912	HACNS_191;2xHAR.104	No	N/A	0	No signal	0	N/A	0
chr3	69280996	69281018	2xHAR.414	Yes	other	2	Epithelial/Mesenchymal	1	other	2
chr3	69628637	69628660	2xHAR.357	Yes	other	1	Brain/ES	1	other	1
chr3	70019900	70020153	HACNS_690	No	N/A	0	No signal	0	N/A	0
chr3	70046735	70047412	ANC276	Yes	brain;limb	1	Brain/ES	5	brain;limb	1
chr3	70055164	70055267	HAR151	No	N/A	0	No signal	0	N/A	0
chr3	70299667	70300025	ANC1003	No	N/A	0	No signal	0	N/A	0
chr3	70351797	70352004	HACNS_965	No	N/A	0	No signal	0	N/A	0
chr3	70554874	70555424	ANC277	No	N/A	0	No signal	0	N/A	0
chr3	70644649	70645023	HACNS_279	No	N/A	0	No signal	0	N/A	0
chr3	70655293	70655512	2xHAR.548	Yes	other	1	Brain/ES	1	other	1
chr3	70669039	70669617	HACNS_868;2xHAR.327	No	N/A	0	No signal	0	N/A	0
chr3	70676745	70676868	HACNS_436	No	N/A	0	No signal	0	N/A	0
chr3	70778754	70779161	ANC1004	No	N/A	2	Epithelial/Mesenchymal	0	N/A	2
chr3	71441922	71442045	2xHAR.434	No	N/A	4	Immune	0	N/A	3
chr3	73768797	73768964	ANC1005	Yes	limb	3	Non-immune	2	limb	4
chr3	75178256	75178399	2xHAR.416	No	N/A	0	No signal	0	N/A	0
chr3	76253252	76253274	2xHAR.304	No	N/A	0	No signal	0	N/A	0
chr3	76414537	76414978	HACNS_742;2xHAR.127	No	N/A	0	No signal	0	N/A	0
chr3	76530299	76530447	HACNS_376	No	N/A	0	No signal	0	N/A	0
chr3	76596941	76597249	ANC1007	Yes	other	0	No signal	1	other	0
chr3	77036140	77036479	HACNS_734	Yes	other	0	No signal	1	other	0
chr3	77220034	77220456	ANC104	Yes	other	1	Brain/ES	1	other	1
chr3	79137031	79137311	ANC1008	Yes	other	1	Brain/ES	1	other	1
chr3	79448754	79448942	HACNS_874	No	N/A	0	No signal	0	N/A	0
chr3	79490980	79491051	2xHAR.465	No	N/A	0	No signal	0	N/A	0
chr3	79860192	79860370	HACNS_886	Yes	other	0	No signal	1	other	0
chr3	79896716	79896729	2xHAR.497	No	N/A	0	No signal	0	N/A	0
chr3	80214954	80215193	HACNS_112	No	N/A	0	No signal	0	N/A	0
chr3	81210955	81211252	ANC1010	Yes	other	0	No signal	1	other	0
chr3	81389425	81389711	ANC278	No	N/A	0	No signal	0	N/A	0
chr3	81893661	81894510	ANC421	No	N/A	0	No signal	0	N/A	0
chr3	82051823	82052446	ANC1011	Yes	brain	1	Brain/ES	3	brain	1
chr3	82106956	82107251	HACNS_310;ANC279	No	N/A	0	No signal	0	N/A	0
chr3	82465858	82466217	ANC1012	No	N/A	1	Brain/ES	0	N/A	1
chr3	82842752	82843097	HACNS_270	No	N/A	0	No signal	0	N/A	0
chr3	84650272	84650444	HACNS_361	Yes	brain;neural_tube	1	Brain/ES	4	brain;neural_tube	1
chr3	85382626	85382792	HACNS_378	No	N/A	0	No signal	0	N/A	0
chr3	85515186	85515579	ANC1013	No	N/A	0	No signal	0	N/A	0
chr3	85563769	85563951	ANC1014	No	N/A	0	No signal	0	N/A	0
chr3	85758554	85759040	ANC1015	No	N/A	1	Brain/ES	0	N/A	1
chr3	85875789	85875993	ANC1016	No	N/A	0	No signal	0	N/A	0
chr3	86660938	86661267	HACNS_580	No	N/A	0	No signal	0	N/A	0
chr3	86683570	86683906	ANC1017	No	N/A	1	Brain/ES	0	N/A	1
chr3	86782877	86783023	ANC1018	No	N/A	0	No signal	0	N/A	0
chr3	87278929	87279122	ANC1019	No	N/A	0	No signal	0	N/A	3
chr3	87606598	87607157	ANC422	No	N/A	0	No signal	0	N/A	0
chr3	87650103	87650285	ANC280	No	N/A	0	No signal	0	N/A	0
chr3	87695989	87696219	HACNS_353;ANC1020	No	N/A	0	No signal	0	N/A	0
chr3	89276896	89277092	ANC1021	No	N/A	2	Epithelial/Mesenchymal	0	N/A	2
chr3	94037228	94037474	ANC281	No	N/A	0	No signal	0	N/A	0
chr3	97313088	97313312	HACNS_838	No	N/A	0	No signal	0	N/A	0
chr3	98775636	98775747	HACNS_30	No	N/A	0	No signal	0	N/A	0
chr3	99375185	99375748	HACNS_570	Yes	limb	2	Epithelial/Mesenchymal	2	limb	2
chr3	99600025	99600284	ANC949	Yes	other	2	Epithelial/Mesenchymal	1	other	2
chr3	99940903	99941032	ANC950	No	N/A	0	No signal	0	N/A	0
chr3	104351589	104351897	ANC951	No	N/A	0	No signal	0	N/A	0
chr3	107003264	107003458	ANC267	Yes	brain;limb	1	Brain/ES	5	brain;limb	1
chr3	107708877	107709273	HACNS_923	Yes	limb	0	No signal	2	limb	0
chr3	107724925	107725123	HACNS_870	Yes	heart	0	No signal	6	heart	0
chr3	109203037	109203269	ANC953	No	N/A	0	No signal	0	N/A	0
chr3	109452942	109453306	ANC954	No	N/A	0	No signal	0	N/A	0
chr3	110659867	110660004	HACNS_189	No	N/A	0	No signal	0	N/A	0
chr3	110700218	110700360	ANC955	No	N/A	0	No signal	0	N/A	0
chr3	114135530	114136195	ANC956	No	N/A	2	Epithelial/Mesenchymal	0	N/A	2
chr3	114182976	114183217	ANC957	Yes	brain	0	No signal	3	brain	0
chr3	114246892	114247124	HACNS_787	No	N/A	0	No signal	0	N/A	0
chr3	114272938	114273302	HACNS_765	No	N/A	2	Epithelial/Mesenchymal	0	N/A	2
chr3	115650016	115650402	ANC958	Yes	other	1	Brain/ES	1	other	1
chr3	115905297	115905544	HACNS_167	Yes	limb	0	No signal	2	limb	0
chr3	116128532	116128676	HACNS_907	No	N/A	0	No signal	0	N/A	1
chr3	116606676	116606953	HACNS_879	No	N/A	0	No signal	0	N/A	0
chr3	117141860	117142032	ANC959	No	N/A	0	No signal	0	N/A	0
chr3	117477287	117477668	HACNS_722	No	N/A	1	Brain/ES	0	N/A	1
chr3	118540367	118540811	HACNS_975	No	N/A	0	No signal	0	N/A	1
chr3	119984202	119984370	ANC960;HACNS_75	No	N/A	0	No signal	0	N/A	0
chr3	120363824	120364273	ANC961	No	N/A	2	Epithelial/Mesenchymal	0	N/A	2
chr3	125661709	125661890	ANC143	No	N/A	0	No signal	0	N/A	0
chr3	136479215	136479324	ANC963	No	N/A	0	No signal	0	N/A	0
chr3	136855533	136856153	ANC964	No	N/A	0	No signal	0	N/A	0
chr3	136988530	136989017	ANC268	No	N/A	0	No signal	0	N/A	1
chr3	137020231	137020380	HACNS_213	No	N/A	0	No signal	0	N/A	0
chr3	137583180	137583603	HACNS_576	No	N/A	1	Brain/ES	0	N/A	1
chr3	137610486	137611129	ANC269	No	N/A	0	No signal	0	N/A	0
chr3	138694246	138694297	2xHAR.407	No	N/A	0	No signal	0	N/A	0
chr3	139493545	139493843	HACNS_752	Yes	brain;limb;neural_tube	2	Epithelial/Mesenchymal	7	brain;limb;neural_tube	2
chr3	140103136	140103291	HACNS_489;ANC965	No	N/A	0	No signal	0	N/A	0
chr3	140470521	140470692	HACNS_403;ANC966	No	N/A	0	No signal	0	N/A	0
chr3	143388102	143388318	ANC967	Yes	other	0	No signal	1	other	0
chr3	143465311	143465485	HACNS_113	No	N/A	0	No signal	0	N/A	0
chr3	144407225	144407597	ANC968	No	N/A	0	No signal	0	N/A	0
chr3	146671723	146672026	HACNS_80	Yes	limb	2	Epithelial/Mesenchymal	2	limb	2
chr3	147603320	147603903	ANC33;BUSH08_45	No	N/A	0	No signal	0	N/A	0
chr3	148163707	148164279	ANC53	No	N/A	0	No signal	0	N/A	0
chr3	148589757	148589865	ANC969	No	N/A	0	No signal	0	N/A	0
chr3	148908773	148908890	ANC970	No	N/A	0	No signal	0	N/A	1
chr3	157611833	157612086	HACNS_655	No	N/A	0	No signal	0	N/A	0
chr3	157637744	157637776	2xHAR.499	No	N/A	0	No signal	0	N/A	0
chr3	157676146	157676497	ANC971	Yes	brain	1	Brain/ES	3	brain	1
chr3	159012253	159012489	HACNS_586	No	N/A	0	No signal	0	N/A	0
chr3	159898493	159898821	HACNS_127	Yes	limb	2	Epithelial/Mesenchymal	2	limb	2
chr3	159925086	159925305	ANC972	Yes	other	0	No signal	1	other	0
chr3	161591784	161592084	HACNS_546;2xHAR.520	No	N/A	0	No signal	0	N/A	0
chr3	162455787	162455817	2xHAR.324	No	N/A	0	No signal	0	N/A	0
chr3	166182826	166183119	HACNS_755	No	N/A	0	No signal	0	N/A	0
chr3	166807916	166808156	ANC973	No	N/A	0	No signal	0	N/A	0
chr3	167677335	167677657	ANC974	No	N/A	0	No signal	0	N/A	0
chr3	169081986	169082829	ANC975	Yes	other	0	No signal	1	other	0
chr3	169153575	169153857	ANC976	No	N/A	0	No signal	0	N/A	0
chr3	169183228	169183611	HACNS_573	No	N/A	0	No signal	0	N/A	0
chr3	173124422	173124600	HACNS_323;ANC977	No	N/A	0	No signal	0	N/A	0
chr3	173680516	173680913	HACNS_64	Yes	other	0	No signal	1	other	1
chr3	173820082	173820381	ANC978	Yes	other	1	Brain/ES	1	other	1
chr3	174032102	174032220	2xHAR.443	No	N/A	0	No signal	0	N/A	0
chr3	174393847	174393994	HACNS_456	No	N/A	1	Brain/ES	0	N/A	1
chr3	174438551	174438808	HACNS_668	No	N/A	0	No signal	0	N/A	0
chr3	174629632	174629905	HACNS_168;2xHAR.112	No	N/A	0	No signal	0	N/A	2
chr3	174676525	174676819	HACNS_529	Yes	limb	2	Epithelial/Mesenchymal	2	limb	2
chr3	174893631	174893965	ANC979	No	N/A	0	No signal	0	N/A	0
chr3	175200174	175200198	2xHAR.64	No	N/A	0	No signal	0	N/A	0
chr3	175297280	175297498	ANC270	No	N/A	0	No signal	0	N/A	0
chr3	175671965	175672207	HACNS_12	No	N/A	0	No signal	0	N/A	0
chr3	178387030	178387051	2xHAR.193	Yes	other	0	No signal	1	other	0
chr3	180952322	180952568	HACNS_633	No	N/A	0	No signal	0	N/A	0
chr3	182019890	182020123	ANC980	No	N/A	0	No signal	0	N/A	0
chr3	182236440	182236614	2xHAR.77	No	N/A	0	No signal	0	N/A	0
chr3	182555637	182555812	ANC981	No	N/A	0	No signal	0	N/A	0
chr3	183289847	183289870	2xHAR.250	No	N/A	0	No signal	0	N/A	0
chr3	184069290	184069608	HACNS_707	Yes	heart;neural_tube	1	Brain/ES	13	heart;neural_tube	1
chr3	185957096	185957346	HACNS_622	Yes	brain;neural_tube	1	Brain/ES	4	brain;neural_tube	1
chr3	187290147	187290187	2xHAR.487	Yes	other	0	No signal	1	other	1
chr3	187628086	187628380	HACNS_526	No	N/A	0	No signal	0	N/A	0
chr3	187966599	187966768	ANC982	No	N/A	0	No signal	0	N/A	0
chr3	188917997	188918285	HACNS_411	No	N/A	0	No signal	0	N/A	0
chr3	190263015	190263327	HACNS_538	Yes	other	0	No signal	1	other	0
chr3	193016310	193016495	HACNS_414;ANC983	No	N/A	0	No signal	0	N/A	0
chr3	193419918	193420024	2xHAR.531;ANC984	Yes	brain;neural_tube	0	No signal	4	brain;neural_tube	0
chr3	193506570	193506772	ANC985	Yes	heart	1	Brain/ES	6	heart	1
chr4	1357225	1357376	ANC1031	No	N/A	0	No signal	0	N/A	0
chr4	1613635	1614059	ANC107;HAR104;HACNS_33	Yes	other	0	No signal	1	other	0
chr4	10269582	10269750	ANC112	No	N/A	0	No signal	0	N/A	0
chr4	11119167	11119311	HACNS_37	No	N/A	0	No signal	0	N/A	0
chr4	11870972	11871084	HAR97;2xHAR.367	No	N/A	0	No signal	0	N/A	0
chr4	11967725	11968067	HACNS_831	No	N/A	0	No signal	0	N/A	0
chr4	12935419	12935737	ANC1027	No	N/A	0	No signal	0	N/A	0
chr4	13785680	13785863	HACNS_942	No	N/A	1	Brain/ES	0	N/A	1
chr4	14619712	14619867	HACNS_688	No	N/A	0	No signal	0	N/A	0
chr4	16973658	16973852	ANC1040	No	N/A	0	No signal	0	N/A	0
chr4	17070759	17070923	ANC1041;HACNS_432	Yes	limb	0	No signal	2	limb	2
chr4	20340149	20340175	2xHAR.402	Yes	limb	0	No signal	2	limb	0
chr4	22737315	22737577	BUSH08_46	Yes	other	0	No signal	1	other	0
chr4	22989985	22990273	ANC288	No	N/A	2	Epithelial/Mesenchymal	0	N/A	2
chr4	23015827	23015933	HACNS_314	No	N/A	0	No signal	0	N/A	0
chr4	23040772	23040860	2xHAR.420	No	N/A	0	No signal	0	N/A	0
chr4	23807875	23808339	ANC111	No	N/A	0	No signal	0	N/A	0
chr4	23875671	23876149	HACNS_68;2xHAR.287;HAR20	Yes	other	0	No signal	1	other	0
chr4	23951710	23951849	ANC1051	No	N/A	0	No signal	0	N/A	1
chr4	24233580	24233783	ANC1052	No	N/A	0	No signal	0	N/A	0
chr4	24305051	24305401	2xHAR.363	No	N/A	0	No signal	0	N/A	0
chr4	25823251	25823544	ANC1053;HACNS_158	Yes	brain;neural_tube	1	Brain/ES	4	brain;neural_tube	1
chr4	26010380	26010570	ANC1054	No	N/A	0	No signal	0	N/A	0
chr4	26208233	26208506	ANC289;HAR62	Yes	limb	2	Epithelial/Mesenchymal	2	limb	2
chr4	28979995	28980020	2xHAR.60	No	N/A	0	No signal	0	N/A	0
chr4	30642010	30642286	HACNS_256	No	N/A	0	No signal	0	N/A	0
chr4	30652938	30653540	HACNS_281;2xHAR.470	No	N/A	0	No signal	0	N/A	0
chr4	30831917	30832238	ANC1055	No	N/A	0	No signal	0	N/A	0
chr4	31263388	31263751	HACNS_835	No	N/A	0	No signal	0	N/A	0
chr4	33991711	33992009	ANC1056	No	N/A	0	No signal	0	N/A	0
chr4	34486548	34486668	ANC1057	No	N/A	0	No signal	0	N/A	0
chr4	34720593	34720968	ANC1058	Yes	other	0	No signal	1	other	0
chr4	35519538	35519613	2xHAR.201	No	N/A	0	No signal	0	N/A	0
chr4	35807763	35807894	HACNS_338	No	N/A	0	No signal	0	N/A	0
chr4	35825849	35826299	HACNS_713	No	N/A	0	No signal	0	N/A	0
chr4	36018339	36018482	HACNS_689	No	N/A	0	No signal	0	N/A	0
chr4	37544931	37545108	ANC1059	No	N/A	0	No signal	0	N/A	0
chr4	41844561	41844812	ANC290	No	N/A	0	No signal	0	N/A	0
chr4	42150268	42150997	ANC1061	Yes	brain;neural_tube	0	No signal	4	brain;neural_tube	0
chr4	43763964	43764367	ANC1062	No	N/A	0	No signal	0	N/A	0
chr4	44068335	44068446	ANC1063	No	N/A	0	No signal	0	N/A	0
chr4	46508835	46509027	ANC1064	No	N/A	0	No signal	0	N/A	0
chr4	54076546	54076791	ANC291	No	N/A	0	No signal	0	N/A	0
chr4	57804457	57804684	ANC1065	No	N/A	0	No signal	0	N/A	0
chr4	58067120	58067405	ANC1066	Yes	brain	1	Brain/ES	3	brain	1
chr4	58145190	58145453	HACNS_899	No	N/A	0	No signal	0	N/A	0
chr4	58221563	58221781	HAR133	Yes	limb	0	No signal	2	limb	0
chr4	58229348	58229730	HACNS_813	No	N/A	0	No signal	0	N/A	2
chr4	58304162	58304436	ANC1067	No	N/A	0	No signal	0	N/A	0
chr4	58363766	58364184	2xHAR.464	Yes	brain	1	Brain/ES	3	brain	1
chr4	58371075	58371279	ANC1068	Yes	brain	1	Brain/ES	3	brain	1
chr4	58474034	58474363	ANC1069	Yes	brain	1	Brain/ES	3	brain	1
chr4	58502039	58502211	ANC1070;2xHAR.187	No	N/A	0	No signal	0	N/A	0
chr4	58555828	58556353	HACNS_597	No	N/A	0	No signal	0	N/A	0
chr4	58603835	58603996	HACNS_600	No	N/A	0	No signal	0	N/A	0
chr4	58770253	58770442	ANC292	No	N/A	0	No signal	0	N/A	0
chr4	59119711	59120074	ANC293;HACNS_845	No	N/A	0	No signal	0	N/A	0
chr4	59154509	59154897	2xHAR.527	No	N/A	0	No signal	0	N/A	0
chr4	61061276	61061432	HAR186	No	N/A	0	No signal	0	N/A	0
chr4	62678108	62678211	HAR28	No	N/A	0	No signal	0	N/A	0
chr4	62685967	62686024	2xHAR.431	No	N/A	1	Brain/ES	0	N/A	1
chr4	63537731	63537891	HACNS_966	No	N/A	0	No signal	0	N/A	0
chr4	63713340	63713361	2xHAR.433	No	N/A	0	No signal	0	N/A	0
chr4	63722434	63722603	ANC1071	No	N/A	0	No signal	0	N/A	0
chr4	64648415	64648839	ANC1072	No	N/A	0	No signal	0	N/A	0
chr4	65091362	65091506	HACNS_488	No	N/A	0	No signal	0	N/A	0
chr4	66477444	66477543	HACNS_967	No	N/A	0	No signal	0	N/A	0
chr4	67815772	67816194	HACNS_502	No	N/A	0	No signal	0	N/A	0
chr4	67913262	67913658	HACNS_948	No	N/A	0	No signal	0	N/A	0
chr4	70221036	70221139	ANC17	No	N/A	0	No signal	0	N/A	0
chr4	79913710	79913910	HACNS_710	No	N/A	0	No signal	0	N/A	0
chr4	80381550	80381773	ANC1074	No	N/A	0	No signal	0	N/A	0
chr4	81120219	81120255	2xHAR.90	Yes	brain;neural_tube	1	Brain/ES	4	brain;neural_tube	0
chr4	81462392	81462551	HACNS_596	No	N/A	4	Immune	0	N/A	3
chr4	81707678	81707898	BUSH08_47	No	N/A	0	No signal	0	N/A	0
chr4	83049751	83050502	ANC383	No	N/A	0	No signal	0	N/A	0
chr4	84553191	84553454	ANC1075	No	N/A	0	No signal	0	N/A	0
chr4	84715281	84715709	ANC403;HACNS_307	No	N/A	0	No signal	0	N/A	0
chr4	84922908	84923102	2xHAR.68;HACNS_134	No	N/A	0	No signal	0	N/A	0
chr4	85395365	85395507	HACNS_883	No	N/A	0	No signal	0	N/A	0
chr4	91589413	91589481	2xHAR.252	No	N/A	0	No signal	0	N/A	0
chr4	93143758	93143859	HACNS_871	No	N/A	0	No signal	0	N/A	0
chr4	93871350	93871504	HACNS_641	No	N/A	0	No signal	0	N/A	0
chr4	94106503	94106642	HACNS_447	No	N/A	0	No signal	0	N/A	0
chr4	94597047	94597174	HACNS_891	No	N/A	0	No signal	0	N/A	0
chr4	97676822	97677078	HACNS_821	No	N/A	0	No signal	0	N/A	0
chr4	98119033	98119288	HACNS_908;2xHAR.306;HAR68	No	N/A	0	No signal	0	N/A	0
chr4	98174790	98174901	ANC1076	No	N/A	0	No signal	0	N/A	0
chr4	99642385	99642689	HACNS_665	No	N/A	2	Epithelial/Mesenchymal	0	N/A	2
chr4	101068916	101068949	2xHAR.452	No	N/A	0	No signal	0	N/A	0
chr4	101509194	101509508	ANC106	No	N/A	0	No signal	0	N/A	0
chr4	102113025	102113084	2xHAR.147	Yes	heart;limb;neural_tube	3	Non-immune	12	heart;limb;neural_tube	4
chr4	105967459	105967695	HACNS_464;HAR50	No	N/A	0	No signal	0	N/A	0
chr4	107355896	107355929	2xHAR.111	No	N/A	0	No signal	0	N/A	0
chr4	108474019	108474401	ANC1022	No	N/A	0	No signal	0	N/A	0
chr4	108700223	108700424	ANC1023	No	N/A	0	No signal	0	N/A	0
chr4	109770496	109770611	ANC1024;2xHAR.154	Yes	other	2	Epithelial/Mesenchymal	1	other	2
chr4	109814877	109815322	ANC1025	No	N/A	0	No signal	0	N/A	0
chr4	112809455	112809841	BUSH08_48	No	N/A	0	No signal	0	N/A	0
chr4	114768617	114768781	HACNS_974	No	N/A	0	No signal	0	N/A	0
chr4	115679526	115679841	ANC1026	No	N/A	1	Brain/ES	0	N/A	1
chr4	115867128	115867147	2xHAR.288	No	N/A	0	No signal	0	N/A	0
chr4	116528646	116528751	HACNS_251	No	N/A	0	No signal	0	N/A	0
chr4	119161032	119161048	2xHAR.308	No	N/A	1	Brain/ES	0	N/A	1
chr4	119414496	119415018	ANC70	No	N/A	0	No signal	0	N/A	0
chr4	128260926	128261210	ANC1028	No	N/A	0	No signal	0	N/A	0
chr4	129474784	129474884	2xHAR.333	Yes	brain;heart	3	Non-immune	14	brain;heart	4
chr4	130202752	130202945	HACNS_62;2xHAR.83	No	N/A	0	No signal	0	N/A	0
chr4	130284088	130284451	HACNS_773	Yes	brain	1	Brain/ES	3	brain	1
chr4	130342362	130342587	HACNS_672	No	N/A	0	No signal	0	N/A	0
chr4	131560342	131560666	ANC1029	No	N/A	0	No signal	0	N/A	0
chr4	133445482	133445595	ANC1030	No	N/A	0	No signal	0	N/A	0
chr4	134439212	134439593	HACNS_565	No	N/A	0	No signal	0	N/A	0
chr4	135020724	135020857	HACNS_818	No	N/A	0	No signal	0	N/A	0
chr4	137239308	137239666	HACNS_732	No	N/A	0	No signal	0	N/A	0
chr4	138082494	138082653	HACNS_691	No	N/A	0	No signal	0	N/A	0
chr4	138778880	138778977	HAR79	Yes	other	1	Brain/ES	1	other	1
chr4	138785142	138785399	2xHAR.167;HAR110	No	N/A	0	No signal	0	N/A	0
chr4	139646306	139646660	ANC1032	Yes	brain	1	Brain/ES	3	brain	1
chr4	145571229	145571601	ANC1033	Yes	brain;neural_tube	1	Brain/ES	4	brain;neural_tube	1
chr4	145793614	145794010	ANC401	No	N/A	0	No signal	0	N/A	0
chr4	147777126	147777252	ANC1034	No	N/A	0	No signal	0	N/A	0
chr4	147902254	147902472	ANC1035	Yes	brain;limb;neural_tube	0	No signal	7	brain;limb;neural_tube	0
chr4	149669498	149669965	ANC1036;HACNS_929	No	N/A	0	No signal	0	N/A	0
chr4	152907911	152908078	HACNS_276	No	N/A	0	No signal	0	N/A	0
chr4	152908237	152908417	ANC1037	No	N/A	0	No signal	0	N/A	0
chr4	153118393	153118620	HACNS_439	No	N/A	0	No signal	0	N/A	0
chr4	154408995	154409108	ANC283	No	N/A	4	Immune	0	N/A	3
chr4	157656759	157657053	HACNS_958	No	N/A	2	Epithelial/Mesenchymal	0	N/A	2
chr4	157692138	157692298	ANC1038	Yes	limb	3	Non-immune	2	limb	4
chr4	159086087	159086309	ANC1039	Yes	limb	2	Epithelial/Mesenchymal	2	limb	2
chr4	160992089	160992260	HACNS_438	No	N/A	0	No signal	0	N/A	0
chr4	165052328	165052504	HACNS_731	No	N/A	1	Brain/ES	0	N/A	1
chr4	166605039	166605058	2xHAR.261	No	N/A	2	Epithelial/Mesenchymal	0	N/A	2
chr4	166964751	166964823	HACNS_988	No	N/A	0	No signal	0	N/A	0
chr4	167095726	167095749	2xHAR.519	Yes	other	0	No signal	1	other	0
chr4	169664823	169665087	HACNS_712	No	N/A	2	Epithelial/Mesenchymal	0	N/A	2
chr4	171205388	171205766	HACNS_626	No	N/A	0	No signal	0	N/A	0
chr4	171425139	171425589	HACNS_612	No	N/A	0	No signal	0	N/A	0
chr4	172031952	172032077	2xHAR.525	No	N/A	0	No signal	0	N/A	1
chr4	172035335	172035560	ANC284	No	N/A	0	No signal	0	N/A	0
chr4	173337772	173338092	ANC285	No	N/A	0	No signal	0	N/A	0
chr4	173578517	173578627	HACNS_740	No	N/A	0	No signal	0	N/A	0
chr4	174420140	174420356	HACNS_176	Yes	brain;limb;neural_tube	0	No signal	7	brain;limb;neural_tube	0
chr4	174656796	174656935	HACNS_258	No	N/A	2	Epithelial/Mesenchymal	0	N/A	2
chr4	175091594	175091763	HACNS_644	No	N/A	0	No signal	0	N/A	0
chr4	175343599	175343758	ANC1042	No	N/A	0	No signal	0	N/A	3
chr4	178272898	178273376	BUSH08_49;ANC402;HACNS_45;2xHAR.89	No	N/A	1	Brain/ES	0	N/A	1
chr4	178886996	178887256	ANC286	No	N/A	0	No signal	0	N/A	0
chr4	179409998	179410178	HAR153	No	N/A	0	No signal	0	N/A	0
chr4	179447486	179447772	ANC1043	No	N/A	0	No signal	0	N/A	0
chr4	180670121	180670498	ANC287;HAR39	No	N/A	0	No signal	0	N/A	0
chr4	180778563	180778734	ANC1044	No	N/A	0	No signal	0	N/A	0
chr4	181225269	181225723	ANC108;HACNS_262;HAR27	No	N/A	0	No signal	0	N/A	0
chr4	181588057	181588098	2xHAR.439	Yes	brain;neural_tube	0	No signal	4	brain;neural_tube	0
chr4	182156318	182156882	ANC109	No	N/A	0	No signal	0	N/A	0
chr4	182253274	182253499	2xHAR.361;HAR167	No	N/A	0	No signal	0	N/A	0
chr4	182271921	182272882	HAR25;ANC423	Yes	brain;neural_tube	1	Brain/ES	4	brain;neural_tube	1
chr4	182581423	182581888	2xHAR.30;HAR85	Yes	limb	2	Epithelial/Mesenchymal	2	limb	2
chr4	182582835	182582985	HACNS_829	Yes	limb	3	Non-immune	2	limb	4
chr4	182609719	182609842	HAR70	Yes	neural_tube	2	Epithelial/Mesenchymal	8	neural_tube	2
chr4	182669820	182670043	2xHAR.460;ANC1045	No	N/A	0	No signal	0	N/A	0
chr4	182720642	182720724	HACNS_757	Yes	other	0	No signal	1	other	0
chr4	182729075	182729201	HACNS_351	No	N/A	0	No signal	0	N/A	0
chr4	183113762	183114032	ANC1046	Yes	limb	2	Epithelial/Mesenchymal	2	limb	2
chr4	183505191	183505547	ANC1047	Yes	other	0	No signal	1	other	0
chr4	183673472	183673695	ANC110	Yes	limb	3	Non-immune	2	limb	2
chr4	183882146	183882366	ANC1048	No	N/A	0	No signal	0	N/A	0
chr4	188278942	188279200	ANC1049	No	N/A	0	No signal	0	N/A	0
chr4	188386414	188386566	HACNS_274	No	N/A	0	No signal	0	N/A	0
chr4	189371898	189372062	HACNS_474;ANC1050	No	N/A	0	No signal	0	N/A	0
chr5	418889	419087	ANC1121	Yes	limb	2	Epithelial/Mesenchymal	2	limb	2
chr5	2279073	2279297	ANC1108	No	N/A	0	No signal	0	N/A	0
chr5	3428083	3428629	ANC303	Yes	other	0	No signal	1	other	0
chr5	3778255	3778398	HACNS_74;2xHAR.138;HAR29	Yes	other	0	No signal	1	other	0
chr5	3876254	3876515	HACNS_81	No	N/A	0	No signal	0	N/A	0
chr5	4303294	4303711	ANC1116	No	N/A	0	No signal	0	N/A	0
chr5	4490158	4490379	HACNS_679	No	N/A	0	No signal	0	N/A	0
chr5	4511010	4511111	ANC1120	No	N/A	0	No signal	0	N/A	0
chr5	4773850	4774412	ANC404	No	N/A	0	No signal	0	N/A	0
chr5	9020325	9020737	ANC405	No	N/A	0	No signal	0	N/A	0
chr5	9541257	9541304	2xHAR.553	Yes	other	2	Epithelial/Mesenchymal	1	other	2
chr5	9694020	9694163	HACNS_657	No	N/A	0	No signal	0	N/A	0
chr5	9917822	9918019	HACNS_114	No	N/A	0	No signal	0	N/A	0
chr5	13957142	13957257	ANC1088	Yes	other	1	Brain/ES	1	other	1
chr5	21335633	21338230	ANC301	No	N/A	0	No signal	0	N/A	0
chr5	21926019	21926203	ANC1106	No	N/A	0	No signal	0	N/A	0
chr5	22590976	22591187	ANC1107	No	N/A	0	No signal	0	N/A	0
chr5	23551825	23551977	ANC1109	No	N/A	0	No signal	0	N/A	0
chr5	23583987	23584014	2xHAR.498	No	N/A	0	No signal	0	N/A	0
chr5	27124509	27124543	2xHAR.453	No	N/A	0	No signal	0	N/A	0
chr5	27770293	27770434	ANC1110	No	N/A	0	No signal	0	N/A	0
chr5	28312600	28312870	HACNS_513	No	N/A	0	No signal	0	N/A	0
chr5	29105432	29105549	ANC302	No	N/A	0	No signal	0	N/A	0
chr5	29277340	29277648	ANC1111	No	N/A	0	No signal	0	N/A	0
chr5	30105111	30105463	ANC1112	No	N/A	0	No signal	0	N/A	0
chr5	30856167	30856292	HACNS_754	No	N/A	0	No signal	0	N/A	0
chr5	30982544	30982764	ANC1113	No	N/A	0	No signal	0	N/A	1
chr5	31061338	31061680	ANC1114	No	N/A	0	No signal	0	N/A	0
chr5	31095288	31095401	ANC1115	No	N/A	0	No signal	0	N/A	0
chr5	31415412	31415594	HACNS_24	Yes	other	0	No signal	1	other	2
chr5	35041966	35042016	2xHAR.22	Yes	other	0	No signal	1	other	0
chr5	37906572	37906931	HACNS_124	No	N/A	0	No signal	0	N/A	0
chr5	38641161	38641416	HACNS_511	Yes	other	2	Epithelial/Mesenchymal	1	other	2
chr5	39527254	39527432	HACNS_247	Yes	limb	0	No signal	2	limb	0
chr5	44000590	44000877	ANC1117	No	N/A	0	No signal	0	N/A	0
chr5	44035905	44036077	HACNS_840	No	N/A	0	No signal	0	N/A	0
chr5	44516207	44516460	ANC1118	No	N/A	0	No signal	0	N/A	0
chr5	44613643	44614093	ANC1119	No	N/A	0	No signal	0	N/A	0
chr5	50402904	50403156	HACNS_830	No	N/A	0	No signal	0	N/A	0
chr5	51061623	51061913	HACNS_365	No	N/A	0	No signal	0	N/A	0
chr5	51761510	51762320	ANC1122	Yes	other	0	No signal	1	other	0
chr5	52656140	52656477	HACNS_519	No	N/A	3	Non-immune	0	N/A	4
chr5	52846321	52846528	ANC1123	No	N/A	0	No signal	0	N/A	0
chr5	53290044	53290442	ANC1124	Yes	limb	2	Epithelial/Mesenchymal	2	limb	2
chr5	53324577	53324872	ANC1125	No	N/A	0	No signal	0	N/A	0
chr5	53493072	53493363	HACNS_19;ANC304	No	N/A	0	No signal	0	N/A	0
chr5	55972024	55972398	HACNS_179	Yes	other	0	No signal	1	other	0
chr5	59748986	59749314	HACNS_970;ANC1126	Yes	other	0	No signal	1	other	0
chr5	66379639	66379913	ANC1127	No	N/A	0	No signal	0	N/A	2
chr5	67433631	67433778	HAR60	No	N/A	2	Epithelial/Mesenchymal	0	N/A	2
chr5	69035256	69035416	ANC1128	No	N/A	0	No signal	0	N/A	0
chr5	69910570	69910730	ANC1129	No	N/A	0	No signal	0	N/A	0
chr5	70428816	70429121	ANC1130	No	N/A	0	No signal	0	N/A	0
chr5	76891004	76891671	ANC13;HACNS_16;HAR88	No	N/A	0	No signal	0	N/A	0
chr5	76948901	76949050	HACNS_227	No	N/A	0	No signal	0	N/A	0
chr5	79365330	79365476	HAR166	Yes	limb	0	No signal	2	limb	0
chr5	83959344	83959730	HACNS_481	No	N/A	0	No signal	0	N/A	1
chr5	84245268	84245470	HACNS_138	No	N/A	0	No signal	0	N/A	0
chr5	84408725	84408917	ANC1131	No	N/A	0	No signal	0	N/A	0
chr5	85883765	85883929	ANC1132	No	N/A	0	No signal	0	N/A	0
chr5	86864710	86864944	ANC1133	No	N/A	0	No signal	0	N/A	0
chr5	87776609	87777183	ANC306	Yes	brain	1	Brain/ES	3	brain	1
chr5	87929489	87929846	ANC1134	No	N/A	0	No signal	0	N/A	0
chr5	88125994	88126264	ANC1135	No	N/A	0	No signal	0	N/A	3
chr5	88445257	88445626	ANC1136	No	N/A	0	No signal	0	N/A	0
chr5	89637746	89638170	HACNS_108	No	N/A	0	No signal	0	N/A	0
chr5	90786192	90786694	HACNS_896	No	N/A	0	No signal	0	N/A	0
chr5	91131455	91131584	ANC1137	No	N/A	0	No signal	0	N/A	0
chr5	91951916	91952132	HACNS_215	Yes	other	0	No signal	1	other	0
chr5	92135985	92136611	ANC1138	Yes	limb	2	Epithelial/Mesenchymal	2	limb	2
chr5	92216309	92216451	HACNS_150	No	N/A	1	Brain/ES	0	N/A	1
chr5	92413618	92413987	ANC307	Yes	limb	3	Non-immune	2	limb	4
chr5	93740950	93741318	ANC1139	No	N/A	0	No signal	0	N/A	0
chr5	93930260	93930518	ANC1140	No	N/A	0	No signal	0	N/A	0
chr5	94057197	94057395	HACNS_726	No	N/A	0	No signal	0	N/A	0
chr5	95105069	95105370	ANC384	No	N/A	0	No signal	0	N/A	0
chr5	97029873	97030177	HACNS_905	No	N/A	0	No signal	0	N/A	0
chr5	102634000	102634317	ANC1077	Yes	brain	1	Brain/ES	3	brain	1
chr5	105110903	105111250	ANC1078	No	N/A	0	No signal	0	N/A	0
chr5	105540018	105540240	BUSH08_50;ANC294	No	N/A	0	No signal	0	N/A	0
chr5	106657158	106657604	ANC295	No	N/A	0	No signal	0	N/A	0
chr5	106697409	106697555	ANC1079	No	N/A	0	No signal	0	N/A	0
chr5	106814201	106814349	HACNS_704	Yes	other	0	No signal	1	other	1
chr5	106995719	106995937	ANC296	No	N/A	0	No signal	0	N/A	0
chr5	107099696	107100011	ANC1081	Yes	other	0	No signal	1	other	0
chr5	109684239	109684350	HACNS_615	No	N/A	0	No signal	0	N/A	0
chr5	112602622	112602802	HACNS_642	Yes	limb	2	Epithelial/Mesenchymal	2	limb	1
chr5	115994678	115994958	HACNS_820;ANC113	No	N/A	0	No signal	0	N/A	0
chr5	116149319	116149468	HACNS_854	No	N/A	0	No signal	0	N/A	0
chr5	116770254	116770563	ANC1082	Yes	other	1	Brain/ES	1	other	1
chr5	117728603	117728750	HACNS_180	No	N/A	0	No signal	0	N/A	0
chr5	117901118	117901467	HACNS_579	Yes	other	0	No signal	1	other	2
chr5	118072208	118072526	HACNS_926	No	N/A	0	No signal	0	N/A	0
chr5	119077508	119078119	HACNS_487	No	N/A	0	No signal	0	N/A	0
chr5	119210999	119211238	ANC54	No	N/A	0	No signal	0	N/A	0
chr5	119337005	119337605	ANC138	No	N/A	0	No signal	0	N/A	0
chr5	119495735	119495961	HACNS_302	No	N/A	2	Epithelial/Mesenchymal	0	N/A	2
chr5	119732999	119733137	HACNS_327	No	N/A	0	No signal	0	N/A	0
chr5	122493250	122493758	HACNS_627	Yes	limb	3	Non-immune	2	limb	4
chr5	122514200	122514569	ANC1083	Yes	other	0	No signal	1	other	0
chr5	123515726	123515825	HAR114	Yes	limb	0	No signal	2	limb	0
chr5	123628079	123628764	ANC297	No	N/A	1	Brain/ES	0	N/A	1
chr5	124385623	124385842	ANC298;HACNS_214	No	N/A	2	Epithelial/Mesenchymal	0	N/A	2
chr5	124725950	124726323	HACNS_852	Yes	limb	0	No signal	2	limb	0
chr5	125234632	125235312	HACNS_223	No	N/A	0	No signal	0	N/A	0
chr5	125312218	125312658	HACNS_741	Yes	other	0	No signal	1	other	0
chr5	125948717	125949409	ANC299	No	N/A	0	No signal	0	N/A	0
chr5	126238148	126238471	HACNS_341	No	N/A	0	No signal	0	N/A	0
chr5	126260294	126260501	HACNS_880	No	N/A	0	No signal	0	N/A	0
chr5	126398497	126399616	HACNS_564	No	N/A	0	No signal	0	N/A	0
chr5	126515138	126515580	ANC1084	No	N/A	0	No signal	0	N/A	0
chr5	132676427	132676568	HACNS_110;ANC1085	No	N/A	0	No signal	0	N/A	1
chr5	132700216	132700493	HACNS_671;ANC1086	Yes	brain;neural_tube	1	Brain/ES	4	brain;neural_tube	1
chr5	132803502	132803716	HACNS_764	Yes	brain;neural_tube	4	Immune	4	brain;neural_tube	3
chr5	134451133	134451428	ANC1087	No	N/A	0	No signal	0	N/A	0
chr5	138442000	138442263	HACNS_18;ANC114	Yes	brain;neural_tube	2	Epithelial/Mesenchymal	4	brain;neural_tube	2
chr5	138483147	138483445	HACNS_981	Yes	other	2	Epithelial/Mesenchymal	1	other	2
chr5	141098672	141098984	HACNS_332	Yes	brain	0	No signal	3	brain	1
chr5	141183856	141184035	ANC1089	Yes	brain	1	Brain/ES	3	brain	1
chr5	142547844	142548094	HACNS_343	Yes	limb	0	No signal	2	limb	0
chr5	144927550	144927713	HACNS_157	No	N/A	0	No signal	0	N/A	0
chr5	145685785	145685913	HAR193	No	N/A	0	No signal	0	N/A	0
chr5	146079343	146079744	ANC1090	Yes	brain	1	Brain/ES	3	brain	1
chr5	146312704	146312884	HACNS_264	No	N/A	0	No signal	0	N/A	0
chr5	148251974	148252143	ANC1091	No	N/A	0	No signal	0	N/A	0
chr5	149709492	149709624	ANC1092	Yes	heart	0	No signal	6	heart	2
chr5	153640308	153640363	2xHAR.170	Yes	brain;limb	1	Brain/ES	5	brain;limb	1
chr5	154471553	154471669	HAR138	Yes	limb	2	Epithelial/Mesenchymal	2	limb	2
chr5	154512821	154513435	HACNS_115	Yes	other	0	No signal	1	other	0
chr5	154878346	154878713	HACNS_117;BUSH08_51	No	N/A	0	No signal	0	N/A	0
chr5	155006174	155006344	2xHAR.192	No	N/A	0	No signal	0	N/A	0
chr5	155115647	155115823	HACNS_535;ANC1093	Yes	brain	0	No signal	3	brain	0
chr5	155677718	155678007	HACNS_358	No	N/A	0	No signal	0	N/A	0
chr5	156058156	156058384	HACNS_639	No	N/A	0	No signal	0	N/A	0
chr5	157832932	157833497	ANC300	No	N/A	0	No signal	0	N/A	0
chr5	158202833	158203325	ANC1094;HAR12	Yes	limb	2	Epithelial/Mesenchymal	2	limb	4
chr5	159978112	159978359	HACNS_416	No	N/A	0	No signal	0	N/A	0
chr5	161676305	161676551	ANC1095	No	N/A	0	No signal	0	N/A	0
chr5	162634800	162634818	2xHAR.229	No	N/A	0	No signal	0	N/A	0
chr5	163446738	163447426	ANC1096	No	N/A	0	No signal	0	N/A	0
chr5	163511930	163512260	HACNS_446	No	N/A	0	No signal	0	N/A	0
chr5	164259465	164260238	HACNS_785;2xHAR.70	Yes	brain	1	Brain/ES	3	brain	1
chr5	164461698	164461867	HACNS_766	No	N/A	0	No signal	0	N/A	0
chr5	164516881	164517535	ANC1097	No	N/A	0	No signal	0	N/A	0
chr5	164548263	164548400	HAR86	No	N/A	0	No signal	0	N/A	0
chr5	164597781	164598055	ANC1098	No	N/A	0	No signal	0	N/A	0
chr5	164732568	164732761	HAR41	No	N/A	0	No signal	0	N/A	0
chr5	165005306	165005721	ANC1099	No	N/A	0	No signal	0	N/A	0
chr5	165748174	165748581	ANC1100	Yes	brain	1	Brain/ES	3	brain	1
chr5	165981552	165981735	HAR126;HACNS_562	No	N/A	0	No signal	0	N/A	0
chr5	166392191	166392392	ANC1101	No	N/A	0	No signal	0	N/A	0
chr5	166554221	166554628	ANC1102	No	N/A	0	No signal	0	N/A	0
chr5	166621414	166621561	HAR139	No	N/A	0	No signal	0	N/A	0
chr5	166694417	166694850	HACNS_317	No	N/A	0	No signal	0	N/A	0
chr5	166870829	166871136	HACNS_727;ANC115	No	N/A	0	No signal	0	N/A	0
chr5	166935293	166935484	HACNS_827;HAR75	No	N/A	0	No signal	0	N/A	1
chr5	168313366	168313436	2xHAR.377	Yes	brain	1	Brain/ES	3	brain	1
chr5	168998530	168998612	2xHAR.14	Yes	other	0	No signal	1	other	0
chr5	169347272	169347376	ANC1103;2xHAR.330	No	N/A	0	No signal	0	N/A	0
chr5	169879724	169880066	HACNS_515	No	N/A	0	No signal	0	N/A	0
[truncated: 642 more rows]
