# Supplementary material for: PREDICTD PaRallel Epigenomics Data Imputation with Cloud-based Tensor Decomposition
Source: Nat Commun. 2018 Apr 11;9:1402. doi: 10.1038/s41467-018-03635-9 (PMC5895786; doi:10.1038/s41467-018-03635-9)
Supplement: Supplementary file 6 — Supplementary Dataset 4(XLSX 11 kb) [file 41467_2018_3635_MOESM6_ESM.xlsx]

## Sheet: Supplementary Data 4
Supplementary Data 4 - ncHARs with validated enhancer activity from the literature
Capra, et al. 2013
Previously validated by VISTA (Table 2)		VISTA Annotation	PREDICTD Cluster	EnhancerFinder Cluster
ANC162	hs169	neural tube	No signal	other
HAR164	hs1198	other	No signal	other
2xHAR.97	hs878	limb,tail	No signal	other
ANC494	hs327	hindbrain	Brain/ES	brain;limb;neural_tube
ANC547	hs1301	forebrain	Brain/ES	brain;neural_tube
2xHAR.514	hs234	midbrain,eye	No signal	N/A
2xHAR.447	hs798	neural tube,forebrain	No signal	N/A
HACNS567	hs882	neural tube,hindbrain,midbrain,dorsal root ganglion,trigeminal	No signal	other
ANC86	hs828	hindbrain	No signal	N/A
ANC806	hs634	neural tube,hindbrain,midbrain,forebrain	Brain/ES	other
HAR122	hs1181	heart	No signal	other
2xHAR.238	hs522	hindbrain,forebrain,other	Non-immune	brain;heart;limb
HAR2	hs521	limb,branchial arch,eye,ear	Brain/ES	limb;neural_tube
HAR104	hs526	forebrain	No signal	other
ANC1061	hs847	forebrain	No signal	brain;neural_tube
ANC55	hs1175	forebrain,nose	Brain/ES	other
HACNS21	hs1366	midbrain	Epithelial/Mesenchymal	limb
HACNS584	hs1738	limb	Epithelial/Mesenchymal	limb
HAR143	hs1809	neural tube,hindbrain,midbrain,forebrain	Brain/ES 2	brain;neural_tube
HAR118	hs669	midbrain	No signal	other
HAR34	hs852	forebrain,facial mesenchyme	No signal	brain
ANC1335	hs123	forebrain	No signal	other
2xHAR.393	mm170	heart	Immune	heart;limb
Drive diff expr compared to chimp (Also from Capra, et al. 2013)
chrom	start	stop	ncHAR names	EnhancerFinder Predicts Activity	EnhancerFinder Predicted Tissue	PREDICTD Cluster Number	PREDICTD Cluster
chr2	236773663	236774209	HACNS_1;2xHAR.3;HAR2;ANC6;BUSH08_38	Yes	limb;neural_tube	1	Brain/ES
chr20	30425199	30425393	ANC52;BUSH08_39;2xHAR.114	Yes	heart	2	Epithelial/Mesenchymal
chr4	182271921	182272882	HAR25;ANC423	Yes	brain;neural_tube	1	Brain/ES
chr14	34048650	34048815	2xHAR.142	No	N/A	0	No signal
chr2	121832783	121833140	BUSH08_35;HACNS_4;2xHAR.238	Yes	brain;heart;limb	3	Non-immune
chr2	133346893	133347089	HACNS_95;ANC238;2xHAR.164	Yes	brain;neural_tube	1	Brain/ES
chr5	153640308	153640363	2xHAR.170	Yes	brain;limb	1	Brain/ES
Oksenberg et al. 2013	Study on AUTS2							Enhancer found in study?
chr7	69648019	69648177	HAR31	Yes	brain;neural_tube	0	No signal	Y
chr7	69326487	69326735	ANC1234;HACNS_369	Yes	brain	1	Brain/ES	Y
chr7	70017615	70017729	HACNS_174	Yes	other	0	No signal	N
Kamm et al. 2013	Study on NPAS3
chr14	33417004	33417239	HAR96	No	N/A	1	Brain/ES	Y
chr14	33417751	33418104	ANC85;HACNS_658	Yes	other	1	Brain/ES	N
chr14	33488371	33489113	ANC45;HACNS_490;HAR189	No	N/A	1	Brain/ES	Y,stage-selective
chr14	33496341	33496595	ANC653;HACNS_553	Yes	other	2	Epithelial/Mesenchymal	Y
chr14	33526950	33527050	HAR21	No	N/A	0	No signal	Y
chr14	33649062	33649291	HACNS_220	No	N/A	0	No signal	Y
chr14	33760859	33760976	HAR173	No	N/A	0	No signal	Y,stage-selective
chr14	33819145	33819460	HACNS_96	Yes	brain	1	Brain/ES	Y
chr14	34045569	34045772	HAR202	No	N/A	0	No signal	N (yes for chimp seq)
chr14	34048650	34048815	2xHAR.142	No	N/A	0	No signal	Y,stage-selective
chr14	34065558	34065810	HAR89	Yes	limb	1	Brain/ES	Y
chr14	34130320	34131118	2xHAR.223	No	N/A	0	No signal	N
chr14	34160095	34160414	2xHAR.157	No	N/A	0	No signal	Y, stage-selective
chr14	34261807	34262043	2xHAR.122	Yes	other	2	Epithelial/Mesenchymal	Y
Prabhakar et al. 2008
chr2	236773663	236774209	HACNS_1;2xHAR.3;HAR2;ANC6;BUSH08_38	Yes	limb;neural_tube	1	Brain/ES	Y
