# Supplementary material for: PREDICTD PaRallel Epigenomics Data Imputation with Cloud-based Tensor Decomposition
Source: Nat Commun. 2018 Apr 11;9:1402. doi: 10.1038/s41467-018-03635-9 (PMC5895786; doi:10.1038/s41467-018-03635-9)
Supplement: Supplementary file 7 — Supplementary Dataset 5(XLSX 1775 kb) [file 41467_2018_3635_MOESM7_ESM.xlsx]

## Sheet: Supplementary Data 5
GREAT Analysis
ncHARClusterName	ncHARClusterIndex	Background
No Signal	0	Whole Genome
# GREAT version 3.0.0	Species assembly: hg19	Association rule: Basal+extension: 5000 bp upstream, 1000 bp downstream, 1000000 bp max extension, curated regulatory domains included
# Ontology summary statistics are provided in the footer.
#
# Ontology	ID	Desc	BinomRank	BinomP	BinomBonfP	BinomFdrQ	RegionFoldEnrich	ExpRegions	ObsRegions	GenomeFrac	SetCov	HyperRank	HyperP	HyperBonfP	HyperFdrQ	GeneFoldEnrich	ExpGenes	ObsGenes	TotalGenes	GeneSetCov	TermCov	Regions	Genes
GO Molecular Function	GO:0001071	nucleic acid binding transcription factor activity	1	1.03e-15	3.8e-12	3.8e-12	1.48	265	393	0.13	0.193	2	3.41e-22	1.26e-18	6.28e-19	1.98	102	201	1035	0.113	0.194	unnamed,unnamed,unnamed,unnamed,unnamed,unnamed,unnamed,unnamed,unnamed,unnamed,unnamed,unnamed,unnamed,unnamed,unnamed,unnamed,unnamed,unnamed,unnamed,unnamed,unnamed,unnamed,unnamed,unnamed,unnamed,unnamed,unnamed,unnamed,unnamed,unnamed,unnamed,unnamed,unnamed,unnamed,unnamed,unnamed,unnamed,unnamed,unnamed,unnamed,unnamed,unnamed,unnamed,unnamed,unnamed,unnamed,unnamed,unnamed,unnamed,unnamed…	AATF,ALX4,AR,ARX,ASCL1,ATOH1,BACH1,BACH2,BARHL2,BARX2,BCL11B,BCL6,BHLHE22,BHLHE40,CDX2,CEBPD,CEBPG,CITED2,CREB5,CREBL2,CSRNP3,CTNNB1,DACH1,DBX1,DLX2,DLX6,DMRT2,DMRTA1,E2F7,EBF1,EHF,EMX2,ESRRB,ESRRG,ETS1,ETV1,EVX2,FBXW7,FLI1,FOXA1,FOXA2,FOXB1,FOXC1,FOXD3,FOXG1,FOXI1,FOXL2,FOXN3,FOXP1,FOXP2,FOXQ1,GATA3,GCFC2,GLI2,GLIS3,GTF2H2,HAND2,HES1,HHEX,HNF4G,HOXC13,HOXD10,HOXD11,HOXD12,HOXD13,HOXD8,HSFX1,IRX1…
GO Molecular Function	GO:0003700	sequence-specific DNA binding transcription factor activity	2	2.14e-15	7.9e-12	3.95e-12	1.48	264	390	0.129	0.191	3	7.19e-22	2.65e-18	8.84e-19	1.97	102	200	1034	0.113	0.193	unnamed,unnamed,unnamed,unnamed,unnamed,unnamed,unnamed,unnamed,unnamed,unnamed,unnamed,unnamed,unnamed,unnamed,unnamed,unnamed,unnamed,unnamed,unnamed,unnamed,unnamed,unnamed,unnamed,unnamed,unnamed,unnamed,unnamed,unnamed,unnamed,unnamed,unnamed,unnamed,unnamed,unnamed,unnamed,unnamed,unnamed,unnamed,unnamed,unnamed,unnamed,unnamed,unnamed,unnamed,unnamed,unnamed,unnamed,unnamed,unnamed,unnamed…	AATF,ALX4,AR,ARX,ASCL1,ATOH1,BACH1,BACH2,BARHL2,BARX2,BCL11B,BCL6,BHLHE22,BHLHE40,CDX2,CEBPD,CEBPG,CITED2,CREB5,CREBL2,CSRNP3,CTNNB1,DACH1,DBX1,DLX2,DLX6,DMRT2,DMRTA1,E2F7,EBF1,EHF,EMX2,ESRRB,ESRRG,ETS1,ETV1,EVX2,FBXW7,FLI1,FOXA1,FOXA2,FOXB1,FOXC1,FOXD3,FOXG1,FOXI1,FOXL2,FOXN3,FOXP1,FOXP2,FOXQ1,GATA3,GCFC2,GLI2,GLIS3,GTF2H2,HAND2,HES1,HHEX,HNF4G,HOXC13,HOXD10,HOXD11,HOXD12,HOXD13,HOXD8,HSFX1,IRX1…
GO Molecular Function	GO:0043565	sequence-specific DNA binding	3	1.6e-14	5.89e-11	1.96e-11	1.56	191	298	0.0935	0.146	1	2.61e-22	9.63e-19	9.63e-19	2.24	68.4	153	697	0.0864	0.22	unnamed,unnamed,unnamed,unnamed,unnamed,unnamed,unnamed,unnamed,unnamed,unnamed,unnamed,unnamed,unnamed,unnamed,unnamed,unnamed,unnamed,unnamed,unnamed,unnamed,unnamed,unnamed,unnamed,unnamed,unnamed,unnamed,unnamed,unnamed,unnamed,unnamed,unnamed,unnamed,unnamed,unnamed,unnamed,unnamed,unnamed,unnamed,unnamed,unnamed,unnamed,unnamed,unnamed,unnamed,unnamed,unnamed,unnamed,unnamed,unnamed,unnamed…	ALX4,AR,ARX,ASCL1,ATOH1,BACH1,BACH2,BARHL2,BARX2,BCL11B,BCL6,CALCOCO1,CDX2,CEBPD,CEBPG,CREB5,CREBL2,DBX1,DLX2,DLX6,DMRT2,DMRTA1,EHF,EMX2,ESRRB,ESRRG,ETS1,ETV1,EVX2,FLI1,FOXA1,FOXA2,FOXB1,FOXC1,FOXD3,FOXG1,FOXI1,FOXL2,FOXN3,FOXP1,FOXP2,FOXQ1,GATA3,GLI2,HAND2,HES1,HHEX,HNF4G,HNRNPD,HOXC13,HOXD10,HOXD11,HOXD12,HOXD13,HOXD8,HSFX1,IRX1,IRX2,IRX3,IRX4,IRX5,ISL1,ISL2,KLF4,LHX2,LHX5,LHX8,LMO2,LMO4,LONP2,…
GO Molecular Function	GO:0000981	sequence-specific DNA binding RNA polymerase II transcription factor activity	4	7.19e-12	2.65e-08	6.63e-09	1.77	89.6	159	0.044	0.078	4	9.64e-13	3.56e-09	8.89e-10	2.5	26.8	67	273	0.0378	0.245	unnamed,unnamed,unnamed,unnamed,unnamed,unnamed,unnamed,unnamed,unnamed,unnamed,unnamed,unnamed,unnamed,unnamed,unnamed,unnamed,unnamed,unnamed,unnamed,unnamed,unnamed,unnamed,unnamed,unnamed,unnamed,unnamed,unnamed,unnamed,unnamed,unnamed,unnamed,unnamed,unnamed,unnamed,unnamed,unnamed,unnamed,unnamed,unnamed,unnamed,unnamed,unnamed,unnamed,unnamed,unnamed,unnamed,unnamed,unnamed,unnamed,unnamed…	AR,BACH1,BARHL2,BCL11B,BHLHE22,BHLHE40,CREB5,DACH1,ESRRB,ESRRG,FOXA1,FOXA2,FOXB1,FOXC1,FOXD3,FOXL2,FOXP1,FOXQ1,GATA3,HAND2,HES1,HNF4G,HOXC13,KLF4,LMO2,MEF2C,MEIS1,MITF,MSX2,NFIB,NR0B1,NR2F1,NR2F2,NR4A2,ONECUT1,PAX3,PAX6,PHB,POU1F1,POU4F1,POU4F2,PROX1,RBPJ,REST,RFX3,RORA,RORB,SCRT2,SIX3,SOX11,SOX2,SOX4,SOX9,SP3,TCF4,TFAP2B,TFAP2D,TLE4,TP63,WT1,ZBTB20,ZFHX3,ZFP90,ZKSCAN2,ZNF496,ZNF518B,ZNF770
GO Molecular Function	GO:0000982	RNA polymerase II core promoter proximal region sequence-specific DNA binding transcription factor activity	5	2.94e-10	1.08e-06	2.17e-07	2.09	42.2	88	0.0207	0.0432	7	1.2e-10	4.43e-07	6.32e-08	3.33	10.2	34	104	0.0192	0.327	unnamed,unnamed,unnamed,unnamed,unnamed,unnamed,unnamed,unnamed,unnamed,unnamed,unnamed,unnamed,unnamed,unnamed,unnamed,unnamed,unnamed,unnamed,unnamed,unnamed,unnamed,unnamed,unnamed,unnamed,unnamed,unnamed,unnamed,unnamed,unnamed,unnamed,unnamed,unnamed,unnamed,unnamed,unnamed,unnamed,unnamed,unnamed,unnamed,unnamed,unnamed,unnamed,unnamed,unnamed,unnamed,unnamed,unnamed,unnamed,unnamed,unnamed…	BACH1,BARHL2,BCL11B,BHLHE40,CREB5,DACH1,FOXA1,GATA3,HAND2,HES1,HOXC13,KLF4,MEF2C,MITF,MSX2,NFIB,ONECUT1,POU1F1,POU4F1,POU4F2,RBPJ,REST,SCRT2,SOX11,SOX2,SOX4,SOX9,SP3,TCF4,TFAP2B,TP63,WT1,ZBTB20,ZFP90
GO Molecular Function	GO:0003677	DNA binding	6	5.13e-10	1.89e-06	3.15e-07	1.27	443	560	0.217	0.275	8	1.93e-09	7.13e-06	8.91e-07	1.36	234	317	2381	0.179	0.133	unnamed,unnamed,unnamed,unnamed,unnamed,unnamed,unnamed,unnamed,unnamed,unnamed,unnamed,unnamed,unnamed,unnamed,unnamed,unnamed,unnamed,unnamed,unnamed,unnamed,unnamed,unnamed,unnamed,unnamed,unnamed,unnamed,unnamed,unnamed,unnamed,unnamed,unnamed,unnamed,unnamed,unnamed,unnamed,unnamed,unnamed,unnamed,unnamed,unnamed,unnamed,unnamed,unnamed,unnamed,unnamed,unnamed,unnamed,unnamed,unnamed,unnamed…	AEBP2,AFF3,ALX4,ANG,APP,APTX,AR,ARID1B,ARX,ASCL1,ASCL4,ASXL2,ASXL3,ATOH1,ATOH7,BACH1,BACH2,BARHL2,BARX2,BBX,BCL11B,BCL6,BCOR,BDP1,BHLHE23,BHLHE40,BNC2,BOD1L1,C1D,CALCOCO1,CAMTA1,CASZ1,CDC5L,CDK5RAP2,CDX2,CEBPD,CEBPG,CENPC,CENPW,CHD6,CHD9,CREB5,CREBL2,CSRNP3,CTNNB1,CXXC4,DACH1,DACH2,DBX1,DLX2,DLX6,DMRT2,DMRTA1,E2F7,EBF1,EBF3,EHF,EMX2,ERBB4,ERCC4,ERCC5,ERCC6L2,ESRRB,ESRRG,ETS1,ETV1,EVX2,FAM170A,FAN…
GO Molecular Function	GO:0001075	RNA polymerase II core promoter sequence-specific DNA binding transcription factor activity involved in preinitiation complex assembly	7	1.73e-09	6.39e-06	9.12e-07	9.83	1.32	13	0.000649	0.00638	196	0.0982	1	1	10.2	0.0982	1	1	0.000565	1	unnamed,unnamed,unnamed,unnamed,unnamed,unnamed,unnamed,unnamed,unnamed,unnamed,unnamed,unnamed,unnamed	DACH1
GO Molecular Function	GO:0003676	nucleic acid binding	8	3.57e-09	1.32e-05	1.65e-06	1.21	579	700	0.284	0.343	19	4.27e-06	0.0157	0.000829	1.21	333	405	3397	0.229	0.119	unnamed,unnamed,unnamed,unnamed,unnamed,unnamed,unnamed,unnamed,unnamed,unnamed,unnamed,unnamed,unnamed,unnamed,unnamed,unnamed,unnamed,unnamed,unnamed,unnamed,unnamed,unnamed,unnamed,unnamed,unnamed,unnamed,unnamed,unnamed,unnamed,unnamed,unnamed,unnamed,unnamed,unnamed,unnamed,unnamed,unnamed,unnamed,unnamed,unnamed,unnamed,unnamed,unnamed,unnamed,unnamed,unnamed,unnamed,unnamed,unnamed,unnamed…	ACO1,ADARB2,AEBP2,AFF2,AFF3,ALX4,ANG,APP,APTX,AR,ARID1B,ARX,ASCL1,ASCL4,ASXL2,ASXL3,ATOH1,ATOH7,BACH1,BACH2,BARD1,BARHL2,BARX2,BBX,BCL11A,BCL11B,BCL6,BCOR,BDP1,BHLHE23,BHLHE40,BNC2,BOD1L1,C1D,CALCOCO1,CAMTA1,CAPRIN1,CAPRIN2,CASZ1,CDC5L,CDK5RAP2,CDX2,CEBPD,CEBPG,CELF2,CELF4,CENPC,CENPW,CHD6,CHD9,CNOT4,CPEB2,CPSF2,CREB5,CREBL2,CRYZ,CSRNP3,CTNNB1,CWC22,CXXC4,DACH1,DACH2,DBX1,DDX18,DDX31,DDX53,DDX54,…
GO Molecular Function	GO:0000983	RNA polymerase II core promoter sequence-specific DNA binding transcription factor activity	9	4.3e-09	1.59e-05	1.76e-06	4.76	4.62	22	0.00227	0.0108	167	0.067	1	1	3.06	0.982	3	10	0.00169	0.3	unnamed,unnamed,unnamed,unnamed,unnamed,unnamed,unnamed,unnamed,unnamed,unnamed,unnamed,unnamed,unnamed,unnamed,unnamed,unnamed,unnamed,unnamed,unnamed,unnamed,unnamed,unnamed	DACH1,MEF2C,TFAP2B
GO Molecular Function	GO:0003714	transcription corepressor activity	10	6.3e-07	0.00232	0.000232	1.69	57.8	98	0.0284	0.0481	20	5.84e-06	0.0215	0.00108	2.08	19.2	40	196	0.0226	0.204	unnamed,unnamed,unnamed,unnamed,unnamed,unnamed,unnamed,unnamed,unnamed,unnamed,unnamed,unnamed,unnamed,unnamed,unnamed,unnamed,unnamed,unnamed,unnamed,unnamed,unnamed,unnamed,unnamed,unnamed,unnamed,unnamed,unnamed,unnamed,unnamed,unnamed,unnamed,unnamed,unnamed,unnamed,unnamed,unnamed,unnamed,unnamed,unnamed,unnamed,unnamed,unnamed,unnamed,unnamed,unnamed,unnamed,unnamed,unnamed,unnamed,unnamed…	AEBP2,BCL11A,BCOR,C1D,CDX2,CITED2,CTBP2,DDX54,E2F7,HSBP1,ID4,JAZF1,KDM5B,KLF12,MEIS2,MSC,NFIB,NR0B1,NR2F2,NRIP1,PAWR,PEX14,POU1F1,PROX1,RBFOX2,SCAI,SKOR1,SKOR2,SMYD1,TBL1X,TBX15,TCF4,TFAP2B,TFCP2L1,TFEC,TLE4,YWHAB,ZFPM2,ZHX2,ZHX3
GO Molecular Function	GO:0001077	RNA polymerase II core promoter proximal region sequence-specific DNA binding transcription factor activity involved in positive regulation of transcription	11	6.43e-07	0.00237	0.000216	1.96	32.7	64	0.016	0.0314	10	7.5e-08	0.000277	2.77e-05	3.3	7.26	24	74	0.0136	0.324	unnamed,unnamed,unnamed,unnamed,unnamed,unnamed,unnamed,unnamed,unnamed,unnamed,unnamed,unnamed,unnamed,unnamed,unnamed,unnamed,unnamed,unnamed,unnamed,unnamed,unnamed,unnamed,unnamed,unnamed,unnamed,unnamed,unnamed,unnamed,unnamed,unnamed,unnamed,unnamed,unnamed,unnamed,unnamed,unnamed,unnamed,unnamed,unnamed,unnamed,unnamed,unnamed,unnamed,unnamed,unnamed,unnamed,unnamed,unnamed,unnamed,unnamed…	BARHL2,BCL11B,CREB5,FOXA1,GATA3,HAND2,HOXC13,KLF4,MEF2C,MITF,NFIB,ONECUT1,POU1F1,POU4F1,POU4F2,RBPJ,SOX11,SOX2,SOX4,SOX9,TCF4,TFAP2B,TP63,WT1
GO Molecular Function	GO:0050839	cell adhesion molecule binding	12	8.95e-07	0.0033	0.000275	2.16	22.6	49	0.0111	0.024	21	9.25e-06	0.0341	0.00162	3.21	5.3	17	54	0.0096	0.315	unnamed,unnamed,unnamed,unnamed,unnamed,unnamed,unnamed,unnamed,unnamed,unnamed,unnamed,unnamed,unnamed,unnamed,unnamed,unnamed,unnamed,unnamed,unnamed,unnamed,unnamed,unnamed,unnamed,unnamed,unnamed,unnamed,unnamed,unnamed,unnamed,unnamed,unnamed,unnamed,unnamed,unnamed,unnamed,unnamed,unnamed,unnamed,unnamed,unnamed,unnamed,unnamed,unnamed,unnamed,unnamed,unnamed,unnamed,unnamed,unnamed	CADM1,CD1D,CDH13,CTNNA2,CTNNA3,CTNNB1,CXADR,FER,NEO1,NLGN1,PTPRD,PTPRM,PTPRT,PVRL1,PVRL3,TENM2,TRPC4
GO Molecular Function	GO:0047710	bis(5'-adenosyl)-triphosphatase activity	13	1.03e-06	0.00379	0.000291	9.09	0.991	9	0.000486	0.00441	375	0.187	1	1	5.09	0.196	1	2	0.000565	0.5	unnamed,unnamed,unnamed,unnamed,unnamed,unnamed,unnamed,unnamed,unnamed	FHIT
GO Molecular Function	GO:0001228	RNA polymerase II transcription regulatory region sequence-specific DNA binding transcription factor activity involved in positive regulation of transcription	14	1.07e-06	0.00396	0.000283	1.92	33.9	65	0.0166	0.0319	12	1.21e-07	0.000446	3.72e-05	3.14	7.95	25	81	0.0141	0.309	unnamed,unnamed,unnamed,unnamed,unnamed,unnamed,unnamed,unnamed,unnamed,unnamed,unnamed,unnamed,unnamed,unnamed,unnamed,unnamed,unnamed,unnamed,unnamed,unnamed,unnamed,unnamed,unnamed,unnamed,unnamed,unnamed,unnamed,unnamed,unnamed,unnamed,unnamed,unnamed,unnamed,unnamed,unnamed,unnamed,unnamed,unnamed,unnamed,unnamed,unnamed,unnamed,unnamed,unnamed,unnamed,unnamed,unnamed,unnamed,unnamed,unnamed…	BARHL2,BCL11B,CREB5,FOXA1,GATA3,HAND2,HOXC13,KLF4,LMO2,MEF2C,MITF,NFIB,ONECUT1,POU1F1,POU4F1,POU4F2,RBPJ,SOX11,SOX2,SOX4,SOX9,TCF4,TFAP2B,TP63,WT1
GO Molecular Function	GO:0031545	peptidyl-proline 4-dioxygenase activity	15	1.47e-06	0.00542	0.000361	6.61	1.67	11	0.000817	0.00539	870	0.515	1	1	1.46	0.687	1	7	0.000565	0.143	unnamed,unnamed,unnamed,unnamed,unnamed,unnamed,unnamed,unnamed,unnamed,unnamed,unnamed	EGLN3
GO Molecular Function	GO:0003712	transcription cofactor activity	16	2.59e-06	0.00955	0.000597	1.42	124	176	0.0606	0.0863	15	1.14e-06	0.00421	0.000281	1.7	47.5	81	484	0.0457	0.167	unnamed,unnamed,unnamed,unnamed,unnamed,unnamed,unnamed,unnamed,unnamed,unnamed,unnamed,unnamed,unnamed,unnamed,unnamed,unnamed,unnamed,unnamed,unnamed,unnamed,unnamed,unnamed,unnamed,unnamed,unnamed,unnamed,unnamed,unnamed,unnamed,unnamed,unnamed,unnamed,unnamed,unnamed,unnamed,unnamed,unnamed,unnamed,unnamed,unnamed,unnamed,unnamed,unnamed,unnamed,unnamed,unnamed,unnamed,unnamed,unnamed,unnamed…	ABRA,AEBP2,ARID1B,BCL11A,BCOR,BTG1,C1D,CALCOCO1,CDX2,CITED2,CTBP2,CTNNB1,DCC,DDX54,E2F7,ESRRB,GATA3,GRIP1,HAND2,HSBP1,ID4,ISL1,JAZF1,KDM5B,KLF12,KMT2E,LDB2,LPIN1,MAGED1,MAML2,MED13,MED14,MED30,MEIS2,MSC,MSX2,NEUROD1,NFE2L3,NFIB,NMI,NR0B1,NR2F1,NR2F2,NRIP1,PAWR,PEX14,POU1F1,POU2AF1,PPARGC1A,PROX1,PRRX1,PSIP1,RBFOX2,SCAI,SKOR1,SKOR2,SLC30A9,SMARCA2,SMARCE1,SMYD1,SND1,SOX11,SOX4,SS18,TBL1X,TBX15,TCF…
GO Molecular Function	GO:0044212	transcription regulatory region DNA binding	17	4.23e-06	0.0156	0.000917	1.45	104	152	0.0512	0.0745	5	3.31e-11	1.22e-07	2.44e-08	2.18	35.3	77	360	0.0435	0.214	unnamed,unnamed,unnamed,unnamed,unnamed,unnamed,unnamed,unnamed,unnamed,unnamed,unnamed,unnamed,unnamed,unnamed,unnamed,unnamed,unnamed,unnamed,unnamed,unnamed,unnamed,unnamed,unnamed,unnamed,unnamed,unnamed,unnamed,unnamed,unnamed,unnamed,unnamed,unnamed,unnamed,unnamed,unnamed,unnamed,unnamed,unnamed,unnamed,unnamed,unnamed,unnamed,unnamed,unnamed,unnamed,unnamed,unnamed,unnamed,unnamed,unnamed…	AR,ASCL1,BARX2,BCL11B,BCOR,BHLHE40,CALCOCO1,CDK5RAP2,CDX2,CTNNB1,DBX1,DLX2,DLX6,E2F7,EMX2,ERBB4,ESRRB,FLI1,FOXA1,FOXA2,FOXC1,FOXD3,FOXI1,GATA3,GLI2,HAND2,HES1,HHEX,ISL1,KLF4,LMO2,LMO4,MEF2C,MSX2,NEUROD1,NFATC2,NKX6-1,NKX6-2,OTP,PAX6,PHB,PHOX2B,POU4F1,POU4F2,PROX1,RBMX,RBPJ,REST,RFX3,RUNX2,SHOX2,SIX1,SMARCA2,SOX1,SOX11,SOX2,SOX4,SOX5,SOX6,SOX9,SP3,TBL1X,TBR1,TBX15,TBX5,TCF4,TCF7L2,TFAP2B,TFAP2D,TO…
GO Molecular Function	GO:0000989	transcription factor binding transcription factor activity	18	4.66e-06	0.0172	0.000954	1.4	130	182	0.0638	0.0893	14	5.88e-07	0.00217	0.000155	1.7	50.6	86	515	0.0486	0.167	unnamed,unnamed,unnamed,unnamed,unnamed,unnamed,unnamed,unnamed,unnamed,unnamed,unnamed,unnamed,unnamed,unnamed,unnamed,unnamed,unnamed,unnamed,unnamed,unnamed,unnamed,unnamed,unnamed,unnamed,unnamed,unnamed,unnamed,unnamed,unnamed,unnamed,unnamed,unnamed,unnamed,unnamed,unnamed,unnamed,unnamed,unnamed,unnamed,unnamed,unnamed,unnamed,unnamed,unnamed,unnamed,unnamed,unnamed,unnamed,unnamed,unnamed…	ABRA,AEBP2,ARID1B,ASCL1,BCL11A,BCOR,BHLHE40,BTG1,C1D,CALCOCO1,CDX2,CITED2,CTBP2,CTNNB1,DCC,DDX54,E2F7,ESRRB,GATA3,GRIP1,HAND2,HSBP1,ID4,ISL1,JAZF1,KDM5B,KLF12,KLF4,KMT2E,LDB2,LHX2,LMO2,LPIN1,MAGED1,MAML2,MED13,MED14,MED30,MEIS2,MSC,MSX2,NEUROD1,NFE2L3,NFIB,NMI,NR0B1,NR2F1,NR2F2,NRIP1,PAWR,PEX14,POU1F1,POU2AF1,PPARGC1A,PROX1,PRRX1,PSIP1,RBFOX2,SCAI,SKOR1,SKOR2,SLC30A9,SMARCA2,SMARCE1,SMYD1,SND1,SO…
GO Molecular Function	GO:0000988	protein binding transcription factor activity	19	7.51e-06	0.0277	0.00146	1.39	132	183	0.0647	0.0897	13	4.66e-07	0.00172	0.000132	1.7	51	87	520	0.0491	0.167	unnamed,unnamed,unnamed,unnamed,unnamed,unnamed,unnamed,unnamed,unnamed,unnamed,unnamed,unnamed,unnamed,unnamed,unnamed,unnamed,unnamed,unnamed,unnamed,unnamed,unnamed,unnamed,unnamed,unnamed,unnamed,unnamed,unnamed,unnamed,unnamed,unnamed,unnamed,unnamed,unnamed,unnamed,unnamed,unnamed,unnamed,unnamed,unnamed,unnamed,unnamed,unnamed,unnamed,unnamed,unnamed,unnamed,unnamed,unnamed,unnamed,unnamed…	ABRA,AEBP2,ARID1B,ASCL1,BCL11A,BCOR,BHLHE40,BTG1,C1D,CALCOCO1,CDX2,CITED2,CTBP2,CTNNB1,DCC,DDX54,E2F7,ESRRB,GATA3,GRIP1,HAND2,HSBP1,ID4,ISL1,JAZF1,KDM5B,KLF12,KLF4,KMT2E,LDB2,LHX2,LMO2,LPIN1,MAGED1,MAML2,MED13,MED14,MED30,MEIS2,MSC,MSX2,NEUROD1,NFE2L3,NFIB,NMI,NR0B1,NR2F1,NR2F2,NRIP1,PAWR,PEX14,PITX1,POU1F1,POU2AF1,PPARGC1A,PROX1,PRRX1,PSIP1,RBFOX2,SCAI,SKOR1,SKOR2,SLC30A9,SMARCA2,SMARCE1,SMYD1,S…
GO Molecular Function	GO:0000976	transcription regulatory region sequence-specific DNA binding	20	8.67e-06	0.032	0.0016	1.64	53	87	0.026	0.0427	9	9.2e-09	3.39e-05	3.77e-06	2.55	16.5	42	168	0.0237	0.25	unnamed,unnamed,unnamed,unnamed,unnamed,unnamed,unnamed,unnamed,unnamed,unnamed,unnamed,unnamed,unnamed,unnamed,unnamed,unnamed,unnamed,unnamed,unnamed,unnamed,unnamed,unnamed,unnamed,unnamed,unnamed,unnamed,unnamed,unnamed,unnamed,unnamed,unnamed,unnamed,unnamed,unnamed,unnamed,unnamed,unnamed,unnamed,unnamed,unnamed,unnamed,unnamed,unnamed,unnamed,unnamed,unnamed,unnamed,unnamed,unnamed,unnamed…	BARX2,BCL11B,CDX2,DBX1,DLX2,DLX6,EMX2,ESRRB,FLI1,FOXA2,FOXD3,GATA3,HAND2,ISL1,KLF4,LMO2,LMO4,MEF2C,MSX2,NKX6-1,NKX6-2,OTP,PAX6,PHOX2B,POU4F1,POU4F2,RBPJ,REST,SHOX2,SOX1,SOX11,SOX2,SOX4,SOX9,SP3,TBR1,TBX15,TBX5,TCF4,TCF7L2,TFAP2B,TFAP2D
GO Molecular Function	GO:0000975	regulatory region DNA binding	21	1.01e-05	0.0374	0.00178	1.43	106	152	0.0521	0.0745	6	8.76e-11	3.23e-07	5.38e-08	2.14	36	77	367	0.0435	0.21	unnamed,unnamed,unnamed,unnamed,unnamed,unnamed,unnamed,unnamed,unnamed,unnamed,unnamed,unnamed,unnamed,unnamed,unnamed,unnamed,unnamed,unnamed,unnamed,unnamed,unnamed,unnamed,unnamed,unnamed,unnamed,unnamed,unnamed,unnamed,unnamed,unnamed,unnamed,unnamed,unnamed,unnamed,unnamed,unnamed,unnamed,unnamed,unnamed,unnamed,unnamed,unnamed,unnamed,unnamed,unnamed,unnamed,unnamed,unnamed,unnamed,unnamed…	AR,ASCL1,BARX2,BCL11B,BCOR,BHLHE40,CALCOCO1,CDK5RAP2,CDX2,CTNNB1,DBX1,DLX2,DLX6,E2F7,EMX2,ERBB4,ESRRB,FLI1,FOXA1,FOXA2,FOXC1,FOXD3,FOXI1,GATA3,GLI2,HAND2,HES1,HHEX,ISL1,KLF4,LMO2,LMO4,MEF2C,MSX2,NEUROD1,NFATC2,NKX6-1,NKX6-2,OTP,PAX6,PHB,PHOX2B,POU4F1,POU4F2,PROX1,RBMX,RBPJ,REST,RFX3,RUNX2,SHOX2,SIX1,SMARCA2,SOX1,SOX11,SOX2,SOX4,SOX5,SOX6,SOX9,SP3,TBL1X,TBR1,TBX15,TBX5,TCF4,TCF7L2,TFAP2B,TFAP2D,TO…
GO Molecular Function	GO:0071837	HMG box domain binding	22	1.97e-05	0.0726	0.0033	3.02	6.62	20	0.00324	0.00981	29	0.000238	0.877	0.0302	4.29	1.87	8	19	0.00452	0.421	unnamed,unnamed,unnamed,unnamed,unnamed,unnamed,unnamed,unnamed,unnamed,unnamed,unnamed,unnamed,unnamed,unnamed,unnamed,unnamed,unnamed,unnamed,unnamed,unnamed	ALX4,GATA3,HHEX,MEF2C,PAX3,PAX6,POU3F3,PRRX1
GO Molecular Function	GO:0031543	peptidyl-proline dioxygenase activity	23	1.98e-05	0.0729	0.00317	4.99	2.2	11	0.00108	0.00539	982	0.605	1	1	1.13	0.883	1	9	0.000565	0.111	unnamed,unnamed,unnamed,unnamed,unnamed,unnamed,unnamed,unnamed,unnamed,unnamed,unnamed	EGLN3
GO Molecular Function	GO:0017178	diphthine-ammonia ligase activity	24	2.08e-05	0.0766	0.00319	7.23	1.11	8	0.000543	0.00392	196	0.0982	1	1	10.2	0.0982	1	1	0.000565	1	unnamed,unnamed,unnamed,unnamed,unnamed,unnamed,unnamed,unnamed	DPH6
GO Molecular Function	GO:0001078	RNA polymerase II core promoter proximal region sequence-specific DNA binding transcription factor activity involved in negative regulation of transcription	25	3.01e-05	0.111	0.00444	2.37	12.2	29	0.00601	0.0142	28	0.000198	0.731	0.0261	3.4	3.24	11	33	0.00621	0.333	unnamed,unnamed,unnamed,unnamed,unnamed,unnamed,unnamed,unnamed,unnamed,unnamed,unnamed,unnamed,unnamed,unnamed,unnamed,unnamed,unnamed,unnamed,unnamed,unnamed,unnamed,unnamed,unnamed,unnamed,unnamed,unnamed,unnamed,unnamed,unnamed	BACH1,BHLHE40,DACH1,GATA3,HES1,POU4F2,REST,SCRT2,SP3,ZBTB20,ZFP90
GO Molecular Function	GO:0001227	RNA polymerase II transcription regulatory region sequence-specific DNA binding transcription factor activity involved in negative regulation of transcription	26	4.22e-05	0.156	0.00598	2.28	13.1	30	0.00644	0.0147	25	7.48e-05	0.276	0.011	3.49	3.44	12	35	0.00678	0.343	unnamed,unnamed,unnamed,unnamed,unnamed,unnamed,unnamed,unnamed,unnamed,unnamed,unnamed,unnamed,unnamed,unnamed,unnamed,unnamed,unnamed,unnamed,unnamed,unnamed,unnamed,unnamed,unnamed,unnamed,unnamed,unnamed,unnamed,unnamed,unnamed,unnamed	BACH1,BHLHE40,DACH1,FOXD3,GATA3,HES1,POU4F2,REST,SCRT2,SP3,ZBTB20,ZFP90
GO Molecular Function	GO:0016524	latrotoxin receptor activity	27	4.32e-05	0.159	0.0059	5.65	1.59	9	0.000781	0.00441	375	0.187	1	1	5.09	0.196	1	2	0.000565	0.5	unnamed,unnamed,unnamed,unnamed,unnamed,unnamed,unnamed,unnamed,unnamed	LPHN2
GO Molecular Function	GO:0097161	DH domain binding	28	4.34e-05	0.16	0.00572	6.51	1.23	8	0.000603	0.00392	196	0.0982	1	1	10.2	0.0982	1	1	0.000565	1	unnamed,unnamed,unnamed,unnamed,unnamed,unnamed,unnamed,unnamed	EPHA4
GO Molecular Function	GO:0003682	chromatin binding	29	5.63e-05	0.208	0.00717	1.43	88.9	127	0.0436	0.0623	11	9.14e-08	0.000337	3.06e-05	1.92	35.3	68	360	0.0384	0.189	unnamed,unnamed,unnamed,unnamed,unnamed,unnamed,unnamed,unnamed,unnamed,unnamed,unnamed,unnamed,unnamed,unnamed,unnamed,unnamed,unnamed,unnamed,unnamed,unnamed,unnamed,unnamed,unnamed,unnamed,unnamed,unnamed,unnamed,unnamed,unnamed,unnamed,unnamed,unnamed,unnamed,unnamed,unnamed,unnamed,unnamed,unnamed,unnamed,unnamed,unnamed,unnamed,unnamed,unnamed,unnamed,unnamed,unnamed,unnamed,unnamed,unnamed…	APTX,AR,ARX,ATOH1,BARX2,BCL6,BDP1,BHLHE22,CALCOCO1,CDC5L,CHD6,CITED2,CTNNB1,DLX2,FLI1,FOXC1,FOXP1,FOXP2,GLI2,GMNC,H2AFY,HHEX,HOXC13,HOXD10,HOXD13,ISL1,LMO2,MBD2,MEF2C,MEIS1,MIS18BP1,MITF,NEUROD1,NKX6-1,PAX3,POLR2B,POU1F1,POU4F2,PPARGC1A,PSIP1,RAG2,RBMX,RBPJ,REST,RNF169,RUNX2,SALL1,SATB1,SATB2,SIX1,SLC30A9,SMAD2,SMARCA1,SMARCE1,SOX2,SOX9,SP3,SVEP1,TBL1X,TCF7L2,TDRD3,TLE4,TOP1,TOX3,TP63,TRIM24,TSHZ…
GO Molecular Function	GO:0016714	oxidoreductase activity, acting on paired donors, with incorporation or reduction of molecular oxygen, reduced pteridine as one donor, and incorporation of one atom of oxygen	30	6.15e-05	0.227	0.00755	5.4	1.67	9	0.000818	0.00441	335	0.145	1	1	2.91	0.687	2	7	0.00113	0.286	unnamed,unnamed,unnamed,unnamed,unnamed,unnamed,unnamed,unnamed,unnamed	AGMO,TPH2
GO Molecular Function	GO:0008022	protein C-terminus binding	31	0.000116	0.426	0.0137	1.7	33.5	57	0.0164	0.028	163	0.0624	1	1	1.41	15.6	22	159	0.0124	0.138	unnamed,unnamed,unnamed,unnamed,unnamed,unnamed,unnamed,unnamed,unnamed,unnamed,unnamed,unnamed,unnamed,unnamed,unnamed,unnamed,unnamed,unnamed,unnamed,unnamed,unnamed,unnamed,unnamed,unnamed,unnamed,unnamed,unnamed,unnamed,unnamed,unnamed,unnamed,unnamed,unnamed,unnamed,unnamed,unnamed,unnamed,unnamed,unnamed,unnamed,unnamed,unnamed,unnamed,unnamed,unnamed,unnamed,unnamed,unnamed,unnamed,unnamed…	CADM1,CALCOCO1,CEP120,CTNNB1,DAB2,ERCC4,FIGN,FOXN3,GOPC,GRIP1,MID1IP1,MKI67,MPDZ,PPP2CB,RBFOX1,SCLT1,SIAH1,SNTG1,TBL1X,TCF4,USP7,YWHAB
GO Molecular Function	GO:0001104	RNA polymerase II transcription cofactor activity	32	0.000132	0.488	0.0152	1.79	26.9	48	0.0132	0.0235	48	0.00164	1	0.126	2.23	7.17	16	73	0.00903	0.219	unnamed,unnamed,unnamed,unnamed,unnamed,unnamed,unnamed,unnamed,unnamed,unnamed,unnamed,unnamed,unnamed,unnamed,unnamed,unnamed,unnamed,unnamed,unnamed,unnamed,unnamed,unnamed,unnamed,unnamed,unnamed,unnamed,unnamed,unnamed,unnamed,unnamed,unnamed,unnamed,unnamed,unnamed,unnamed,unnamed,unnamed,unnamed,unnamed,unnamed,unnamed,unnamed,unnamed,unnamed,unnamed,unnamed,unnamed,unnamed	CITED2,ISL1,MED13,MED14,MED30,NEUROD1,NFIB,POU1F1,PPARGC1A,PSIP1,SMARCA2,SOX11,SOX4,TBX15,TFAP2B,ZFPM2
GO Molecular Function	GO:0042731	PH domain binding	33	0.00021	0.775	0.0235	4.57	1.97	9	0.000966	0.00441	143	0.0505	1	1	5.09	0.393	2	4	0.00113	0.5	unnamed,unnamed,unnamed,unnamed,unnamed,unnamed,unnamed,unnamed,unnamed	EPHA4,INPP5A
GO Molecular Function	GO:0050479	glyceryl-ether monooxygenase activity	34	0.000274	1	0.0297	9.03	0.554	5	0.000272	0.00245	196	0.0982	1	1	10.2	0.0982	1	1	0.000565	1	unnamed,unnamed,unnamed,unnamed,unnamed	AGMO
GO Molecular Function	GO:0030957	Tat protein binding	35	0.000373	1	0.0393	4.22	2.13	9	0.00105	0.00441	308	0.111	1	1	3.4	0.589	2	6	0.00113	0.333	unnamed,unnamed,unnamed,unnamed,unnamed,unnamed,unnamed,unnamed,unnamed	MDFIC,TRIM32
GO Molecular Function	GO:0001158	enhancer sequence-specific DNA binding	36	0.000398	1	0.0408	2.16	11.6	25	0.00568	0.0123	44	0.00135	1	0.113	3.16	2.85	9	29	0.00508	0.31	unnamed,unnamed,unnamed,unnamed,unnamed,unnamed,unnamed,unnamed,unnamed,unnamed,unnamed,unnamed,unnamed,unnamed,unnamed,unnamed,unnamed,unnamed,unnamed,unnamed,unnamed,unnamed,unnamed,unnamed,unnamed	ESRRB,FLI1,GATA3,ISL1,LMO4,POU4F1,SOX11,SOX9,TFAP2B
GO Molecular Function	GO:0046875	ephrin receptor binding	37	0.000475	1	0.0473	2.13	11.7	25	0.00575	0.0123	72	0.00555	1	0.284	2.81	2.85	8	29	0.00452	0.276	unnamed,unnamed,unnamed,unnamed,unnamed,unnamed,unnamed,unnamed,unnamed,unnamed,unnamed,unnamed,unnamed,unnamed,unnamed,unnamed,unnamed,unnamed,unnamed,unnamed,unnamed,unnamed,unnamed,unnamed,unnamed	ANKS1B,EFNA5,EFNB2,EPHA4,EPHA7,NTRK3,PIK3CG,TIAM1
GO Molecular Function	GO:0046983	protein dimerization activity	38	0.000488	1	0.0474	1.22	212	259	0.104	0.127	76	0.00762	1	0.37	1.24	96.9	120	987	0.0678	0.122	unnamed,unnamed,unnamed,unnamed,unnamed,unnamed,unnamed,unnamed,unnamed,unnamed,unnamed,unnamed,unnamed,unnamed,unnamed,unnamed,unnamed,unnamed,unnamed,unnamed,unnamed,unnamed,unnamed,unnamed,unnamed,unnamed,unnamed,unnamed,unnamed,unnamed,unnamed,unnamed,unnamed,unnamed,unnamed,unnamed,unnamed,unnamed,unnamed,unnamed,unnamed,unnamed,unnamed,unnamed,unnamed,unnamed,unnamed,unnamed,unnamed,unnamed…	AADAT,ADRA1A,ADRA2A,ADRB2,AGTR1,ALX4,ANXA1,AR,ASCL1,ASCL4,ATOH1,ATOH7,BARD1,BCL11A,BCL2L11,BHLHE22,BHLHE23,BHLHE40,BMP2,CADM1,CASQ2,CBLN1,CDH13,CEBPG,CENPW,CER1,DPYD,DSCAML1,EBF1,EBF3,ELTD1,ERBB4,ERCC5,FERD3L,FGFR2,FOXP1,FOXP2,GAD1,GATA3,GCA,GDNF,GOPC,GPR139,H2AFY,H2AFZ,HAND2,HES1,HHEX,HIST3H2A,HIST3H3,HPGD,HPS1,ID4,IKZF2,IL12A,IL6ST,INHBA,ITGA1,IZUMO3,KCNIP1,KYNU,MAFA,MECOM,MEF2C,MEIS1,MITF,MSC,…
GO Molecular Function	GO:0004510	tryptophan 5-monooxygenase activity	39	0.000559	1	0.0528	10.9	0.366	4	0.00018	0.00196	375	0.187	1	1	5.09	0.196	1	2	0.000565	0.5	unnamed,unnamed,unnamed,unnamed	TPH2
GO Molecular Function	GO:0001076	RNA polymerase II transcription factor binding transcription factor activity	40	0.000579	1	0.0534	1.59	35.8	57	0.0175	0.028	41	0.000918	1	0.0825	2.08	10.1	21	103	0.0119	0.204	unnamed,unnamed,unnamed,unnamed,unnamed,unnamed,unnamed,unnamed,unnamed,unnamed,unnamed,unnamed,unnamed,unnamed,unnamed,unnamed,unnamed,unnamed,unnamed,unnamed,unnamed,unnamed,unnamed,unnamed,unnamed,unnamed,unnamed,unnamed,unnamed,unnamed,unnamed,unnamed,unnamed,unnamed,unnamed,unnamed,unnamed,unnamed,unnamed,unnamed,unnamed,unnamed,unnamed,unnamed,unnamed,unnamed,unnamed,unnamed,unnamed,unnamed…	BHLHE40,CITED2,ISL1,KLF4,LHX2,LMO2,MED13,MED14,MED30,NEUROD1,NFIB,POU1F1,PPARGC1A,PSIP1,SMARCA2,SOX11,SOX4,TBX15,TCF4,TFAP2B,ZFPM2
GO Molecular Function	GO:0055100	adiponectin binding	41	0.000704	1	0.0633	5.8	1.03	6	0.000507	0.00294	196	0.0982	1	1	10.2	0.0982	1	1	0.000565	1	unnamed,unnamed,unnamed,unnamed,unnamed,unnamed	CDH13
GO Molecular Function	GO:0035326	enhancer binding	42	0.000791	1	0.0694	2.06	12.2	25	0.00596	0.0123	65	0.00362	1	0.205	2.78	3.24	9	33	0.00508	0.273	unnamed,unnamed,unnamed,unnamed,unnamed,unnamed,unnamed,unnamed,unnamed,unnamed,unnamed,unnamed,unnamed,unnamed,unnamed,unnamed,unnamed,unnamed,unnamed,unnamed,unnamed,unnamed,unnamed,unnamed,unnamed	ESRRB,FLI1,GATA3,ISL1,LMO4,POU4F1,SOX11,SOX9,TFAP2B
GO Molecular Function	GO:0003908	methylated-DNA-[protein]-cysteine S-methyltransferase activity	43	0.00082	1	0.0703	5.63	1.07	6	0.000523	0.00294	196	0.0982	1	1	10.2	0.0982	1	1	0.000565	1	unnamed,unnamed,unnamed,unnamed,unnamed,unnamed	MGMT
GO Molecular Function	GO:0003705	RNA polymerase II distal enhancer sequence-specific DNA binding transcription factor activity	44	0.000846	1	0.0709	1.63	30.1	49	0.0147	0.024	36	0.000441	1	0.0451	2.24	8.93	20	91	0.0113	0.22	unnamed,unnamed,unnamed,unnamed,unnamed,unnamed,unnamed,unnamed,unnamed,unnamed,unnamed,unnamed,unnamed,unnamed,unnamed,unnamed,unnamed,unnamed,unnamed,unnamed,unnamed,unnamed,unnamed,unnamed,unnamed,unnamed,unnamed,unnamed,unnamed,unnamed,unnamed,unnamed,unnamed,unnamed,unnamed,unnamed,unnamed,unnamed,unnamed,unnamed,unnamed,unnamed,unnamed,unnamed,unnamed,unnamed,unnamed,unnamed,unnamed	BHLHE40,FOXA1,FOXA2,FOXB1,FOXC1,FOXD3,FOXL2,FOXP1,FOXQ1,MEF2C,MEIS1,MITF,PAX3,POU4F1,PROX1,RFX3,SIX3,SOX9,TLE4,ZFHX3
GO Molecular Function	GO:0004551	nucleotide diphosphatase activity	45	0.00105	1	0.086	3.64	2.47	9	0.00121	0.00441	870	0.515	1	1	1.46	0.687	1	7	0.000565	0.143	unnamed,unnamed,unnamed,unnamed,unnamed,unnamed,unnamed,unnamed,unnamed	FHIT
GO Molecular Function	GO:0016922	ligand-dependent nuclear receptor binding	46	0.00108	1	0.0868	2.4	7.1	17	0.00348	0.00834	63	0.00293	1	0.171	3.4	2.06	7	21	0.00395	0.333	unnamed,unnamed,unnamed,unnamed,unnamed,unnamed,unnamed,unnamed,unnamed,unnamed,unnamed,unnamed,unnamed,unnamed,unnamed,unnamed,unnamed	C1D,ISL1,PPARGC1A,PROX1,SLC30A9,SMARCE1,TRIM24
GO Molecular Function	GO:0001105	RNA polymerase II transcription coactivator activity	47	0.0011	1	0.0862	1.95	13.9	27	0.0068	0.0132	22	1.73e-05	0.0638	0.0029	4.63	2.16	10	22	0.00565	0.455	unnamed,unnamed,unnamed,unnamed,unnamed,unnamed,unnamed,unnamed,unnamed,unnamed,unnamed,unnamed,unnamed,unnamed,unnamed,unnamed,unnamed,unnamed,unnamed,unnamed,unnamed,unnamed,unnamed,unnamed,unnamed,unnamed,unnamed	CITED2,ISL1,NEUROD1,POU1F1,PSIP1,SMARCA2,SOX11,SOX4,TFAP2B,ZFPM2
GO Molecular Function	GO:0003713	transcription coactivator activity	48	0.0016	1	0.123	1.38	65.8	91	0.0323	0.0446	60	0.00259	1	0.159	1.56	27	42	275	0.0237	0.153	unnamed,unnamed,unnamed,unnamed,unnamed,unnamed,unnamed,unnamed,unnamed,unnamed,unnamed,unnamed,unnamed,unnamed,unnamed,unnamed,unnamed,unnamed,unnamed,unnamed,unnamed,unnamed,unnamed,unnamed,unnamed,unnamed,unnamed,unnamed,unnamed,unnamed,unnamed,unnamed,unnamed,unnamed,unnamed,unnamed,unnamed,unnamed,unnamed,unnamed,unnamed,unnamed,unnamed,unnamed,unnamed,unnamed,unnamed,unnamed,unnamed,unnamed…	ABRA,ARID1B,CALCOCO1,CITED2,CTNNB1,DCC,ESRRB,GATA3,GRIP1,HAND2,ISL1,KMT2E,LPIN1,MAGED1,MAML2,MED13,MED14,MED30,NEUROD1,NFE2L3,NR2F1,NRIP1,POU1F1,POU2AF1,PPARGC1A,PRRX1,PSIP1,SLC30A9,SMARCA2,SMARCE1,SOX11,SOX4,SS18,TDRD3,TFAP2B,TFEC,TRIM24,TRIM32,USP16,USP22,WWC1,ZFPM2
GO Molecular Function	GO:0004697	protein kinase C activity	49	0.00196	1	0.147	2.6	4.99	13	0.00245	0.00638	464	0.203	1	1	1.91	1.57	3	16	0.00169	0.188	unnamed,unnamed,unnamed,unnamed,unnamed,unnamed,unnamed,unnamed,unnamed,unnamed,unnamed,unnamed,unnamed	PKN2,PRKCQ,PRKD1
GO Molecular Function	GO:0008146	sulfotransferase activity	50	0.00221	1	0.163	1.75	18.3	32	0.00897	0.0157	69	0.00454	1	0.243	2.31	5.2	12	53	0.00678	0.226	unnamed,unnamed,unnamed,unnamed,unnamed,unnamed,unnamed,unnamed,unnamed,unnamed,unnamed,unnamed,unnamed,unnamed,unnamed,unnamed,unnamed,unnamed,unnamed,unnamed,unnamed,unnamed,unnamed,unnamed,unnamed,unnamed,unnamed,unnamed,unnamed,unnamed,unnamed,unnamed	CHST2,CHST9,DSEL,HS3ST1,HS3ST4,HS3ST5,HS6ST1,HS6ST3,NDST4,SULT1C4,UST,WSCD1
GO Molecular Function	GO:0001190	RNA polymerase II transcription factor binding transcription factor activity involved in positive regulation of transcription	51	0.0023	1	0.167	1.78	16.8	30	0.00826	0.0147	23	3.83e-05	0.141	0.00614	3.7	3.24	12	33	0.00678	0.364	unnamed,unnamed,unnamed,unnamed,unnamed,unnamed,unnamed,unnamed,unnamed,unnamed,unnamed,unnamed,unnamed,unnamed,unnamed,unnamed,unnamed,unnamed,unnamed,unnamed,unnamed,unnamed,unnamed,unnamed,unnamed,unnamed,unnamed,unnamed,unnamed,unnamed	CITED2,ISL1,KLF4,LMO2,NEUROD1,POU1F1,PSIP1,SMARCA2,SOX11,SOX4,TFAP2B,ZFPM2
GO Molecular Function	GO:0001972	retinoic acid binding	52	0.00244	1	0.173	2.98	3.35	10	0.00164	0.0049	354	0.177	1	1	2.04	1.47	3	15	0.00169	0.2	unnamed,unnamed,unnamed,unnamed,unnamed,unnamed,unnamed,unnamed,unnamed,unnamed	CYP26A1,CYP26B1,NR2F2
GO Molecular Function	GO:0000979	RNA polymerase II core promoter sequence-specific DNA binding	53	0.00256	1	0.178	2.15	8.39	18	0.00411	0.00883	92	0.0133	1	0.532	2.64	2.65	7	27	0.00395	0.259	unnamed,unnamed,unnamed,unnamed,unnamed,unnamed,unnamed,unnamed,unnamed,unnamed,unnamed,unnamed,unnamed,unnamed,unnamed,unnamed,unnamed,unnamed	GATA3,PAX6,RBPJ,SOX11,SP3,TBR1,TFAP2B
GO Molecular Function	GO:0000977	RNA polymerase II regulatory region sequence-specific DNA binding	54	0.00282	1	0.193	1.55	30.4	47	0.0149	0.0231	24	6.94e-05	0.256	0.0107	2.37	9.72	23	99	0.013	0.232	unnamed,unnamed,unnamed,unnamed,unnamed,unnamed,unnamed,unnamed,unnamed,unnamed,unnamed,unnamed,unnamed,unnamed,unnamed,unnamed,unnamed,unnamed,unnamed,unnamed,unnamed,unnamed,unnamed,unnamed,unnamed,unnamed,unnamed,unnamed,unnamed,unnamed,unnamed,unnamed,unnamed,unnamed,unnamed,unnamed,unnamed,unnamed,unnamed,unnamed,unnamed,unnamed,unnamed,unnamed,unnamed,unnamed,unnamed	BCL11B,ESRRB,FLI1,FOXA2,FOXD3,GATA3,HAND2,LMO2,MEF2C,MSX2,PAX6,PHOX2B,POU4F1,POU4F2,RBPJ,SOX11,SP3,TBR1,TBX5,TCF4,TCF7L2,TFAP2B,TFAP2D
GO Molecular Function	GO:0004139	deoxyribose-phosphate aldolase activity	55	0.00297	1	0.199	10.7	0.28	3	0.000137	0.00147	196	0.0982	1	1	10.2	0.0982	1	1	0.000565	1	unnamed,unnamed,unnamed	DERA
GO Molecular Function	GO:0008172	S-methyltransferase activity	56	0.00399	1	0.263	4.09	1.47	6	0.000719	0.00294	805	0.462	1	1	1.7	0.589	1	6	0.000565	0.167	unnamed,unnamed,unnamed,unnamed,unnamed,unnamed	MGMT
GO Molecular Function	GO:0046982	protein heterodimerization activity	57	0.0041	1	0.265	1.29	87.4	113	0.0429	0.0554	113	0.0269	1	0.878	1.31	39.8	52	405	0.0294	0.128	unnamed,unnamed,unnamed,unnamed,unnamed,unnamed,unnamed,unnamed,unnamed,unnamed,unnamed,unnamed,unnamed,unnamed,unnamed,unnamed,unnamed,unnamed,unnamed,unnamed,unnamed,unnamed,unnamed,unnamed,unnamed,unnamed,unnamed,unnamed,unnamed,unnamed,unnamed,unnamed,unnamed,unnamed,unnamed,unnamed,unnamed,unnamed,unnamed,unnamed,unnamed,unnamed,unnamed,unnamed,unnamed,unnamed,unnamed,unnamed,unnamed,unnamed…	ADRA1A,ADRA2A,AGTR1,ALX4,BARD1,BCL11A,BCL2L11,BHLHE40,BMP2,CEBPG,CENPW,FOXP1,FOXP2,GAD1,GCA,H2AFY,H2AFZ,HAND2,HIST3H2A,HIST3H3,IKZF2,IL12A,INHBA,ITGA1,KCNIP1,MAFA,MEF2C,MEIS1,NEUROD1,NR4A2,PDSS2,PPP3CA,PPP3CB,RALGAPA2,ROBO1,ROBO2,ROPN1B,SIM1,SMC2,SOX5,SOX6,SUCLG1,SYT10,TBX15,TCF4,TENM1,TENM2,TENM3,TFAP2B,TYRP1,ZHX2,ZHX3
GO Molecular Function	GO:0030380	interleukin-17E receptor binding	58	0.00427	1	0.271	234	0.00428	1	2.1e-06	0.00049	196	0.0982	1	1	10.2	0.0982	1	1	0.000565	1	unnamed	IL25
GO Molecular Function	GO:0047568	3-oxo-5-beta-steroid 4-dehydrogenase activity	59	0.00428	1	0.267	9.39	0.319	3	0.000157	0.00147	196	0.0982	1	1	10.2	0.0982	1	1	0.000565	1	unnamed,unnamed,unnamed	AKR1D1
GO Molecular Function	GO:0001106	RNA polymerase II transcription corepressor activity	60	0.00436	1	0.268	2.09	8.15	17	0.004	0.00834	305	0.109	1	1	2.14	1.87	4	19	0.00226	0.211	unnamed,unnamed,unnamed,unnamed,unnamed,unnamed,unnamed,unnamed,unnamed,unnamed,unnamed,unnamed,unnamed,unnamed,unnamed,unnamed,unnamed	CITED2,NFIB,TBX15,TFAP2B
GO Molecular Function	GO:0030374	ligand-dependent nuclear receptor transcription coactivator activity	61	0.00453	1	0.274	2.08	8.18	17	0.00401	0.00834	172	0.0692	1	1	1.81	4.42	8	45	0.00452	0.178	unnamed,unnamed,unnamed,unnamed,unnamed,unnamed,unnamed,unnamed,unnamed,unnamed,unnamed,unnamed,unnamed,unnamed,unnamed,unnamed,unnamed	CALCOCO1,MED13,MED14,MED30,PPARGC1A,SLC30A9,SS18,USP22
GO Molecular Function	GO:0031418	L-ascorbic acid binding	62	0.00459	1	0.273	2.57	4.28	11	0.0021	0.00539	1234	0.874	1	1	0.509	1.96	1	20	0.000565	0.05	unnamed,unnamed,unnamed,unnamed,unnamed,unnamed,unnamed,unnamed,unnamed,unnamed,unnamed	EGLN3
GO Molecular Function	GO:0001012	RNA polymerase II regulatory region DNA binding	63	0.0053	1	0.31	1.5	31.4	47	0.0154	0.0231	26	0.000132	0.487	0.0187	2.27	10.1	23	103	0.013	0.223	unnamed,unnamed,unnamed,unnamed,unnamed,unnamed,unnamed,unnamed,unnamed,unnamed,unnamed,unnamed,unnamed,unnamed,unnamed,unnamed,unnamed,unnamed,unnamed,unnamed,unnamed,unnamed,unnamed,unnamed,unnamed,unnamed,unnamed,unnamed,unnamed,unnamed,unnamed,unnamed,unnamed,unnamed,unnamed,unnamed,unnamed,unnamed,unnamed,unnamed,unnamed,unnamed,unnamed,unnamed,unnamed,unnamed,unnamed	BCL11B,ESRRB,FLI1,FOXA2,FOXD3,GATA3,HAND2,LMO2,MEF2C,MSX2,PAX6,PHOX2B,POU4F1,POU4F2,RBPJ,SOX11,SP3,TBR1,TBX5,TCF4,TCF7L2,TFAP2B,TFAP2D
GO Molecular Function	GO:0050682	AF-2 domain binding	64	0.00534	1	0.308	3.39	2.07	7	0.00101	0.00343	114	0.027	1	0.874	6.79	0.294	2	3	0.00113	0.667	unnamed,unnamed,unnamed,unnamed,unnamed,unnamed,unnamed	ESRRG,NR0B1
GO Molecular Function	GO:0001046	core promoter sequence-specific DNA binding	65	0.00555	1	0.315	1.72	15.7	27	0.00768	0.0132	30	0.000242	0.892	0.0297	3.13	3.83	12	39	0.00678	0.308	unnamed,unnamed,unnamed,unnamed,unnamed,unnamed,unnamed,unnamed,unnamed,unnamed,unnamed,unnamed,unnamed,unnamed,unnamed,unnamed,unnamed,unnamed,unnamed,unnamed,unnamed,unnamed,unnamed,unnamed,unnamed,unnamed,unnamed	GATA3,MEF2C,PAX6,RBPJ,REST,SOX1,SOX11,SOX4,SOX9,SP3,TBR1,TFAP2B
GO Molecular Function	GO:0004714	transmembrane receptor protein tyrosine kinase activity	66	0.00569	1	0.318	1.57	24.3	38	0.0119	0.0186	66	0.00369	1	0.206	2.19	6.38	14	65	0.00791	0.215	unnamed,unnamed,unnamed,unnamed,unnamed,unnamed,unnamed,unnamed,unnamed,unnamed,unnamed,unnamed,unnamed,unnamed,unnamed,unnamed,unnamed,unnamed,unnamed,unnamed,unnamed,unnamed,unnamed,unnamed,unnamed,unnamed,unnamed,unnamed,unnamed,unnamed,unnamed,unnamed,unnamed,unnamed,unnamed,unnamed,unnamed,unnamed	ALK,CRIM1,EFEMP1,EPHA4,EPHA5,EPHA6,EPHA7,ERBB4,FGFR2,MUSK,NRP1,NRP2,NTRK3,ROR1
GO Molecular Function	GO:0045296	cadherin binding	67	0.00583	1	0.321	1.9	10.5	20	0.00516	0.00981	27	0.000189	0.696	0.0258	3.99	2.26	9	23	0.00508	0.391	unnamed,unnamed,unnamed,unnamed,unnamed,unnamed,unnamed,unnamed,unnamed,unnamed,unnamed,unnamed,unnamed,unnamed,unnamed,unnamed,unnamed,unnamed,unnamed,unnamed	CDH13,CTNNA2,CTNNA3,CTNNB1,FER,NEO1,PTPRM,PTPRT,TRPC4
GO Molecular Function	GO:0030429	kynureninase activity	68	0.00585	1	0.317	5.68	0.704	4	0.000345	0.00196	196	0.0982	1	1	10.2	0.0982	1	1	0.000565	1	unnamed,unnamed,unnamed,unnamed	KYNU
GO Molecular Function	GO:0009008	DNA-methyltransferase activity	69	0.00613	1	0.328	3.74	1.61	6	0.000788	0.00294	713	0.404	1	1	2.04	0.491	1	5	0.000565	0.2	unnamed,unnamed,unnamed,unnamed,unnamed,unnamed	MGMT
GO Molecular Function	GO:0070615	nucleosome-dependent ATPase activity	70	0.00636	1	0.335	5.55	0.721	4	0.000354	0.00196	196	0.0982	1	1	10.2	0.0982	1	1	0.000565	1	unnamed,unnamed,unnamed,unnamed	SMARCA1
GO Molecular Function	GO:0016782	transferase activity, transferring sulfur-containing groups	71	0.00672	1	0.349	1.62	19.8	32	0.0097	0.0157	105	0.0183	1	0.642	1.94	6.18	12	63	0.00678	0.19	unnamed,unnamed,unnamed,unnamed,unnamed,unnamed,unnamed,unnamed,unnamed,unnamed,unnamed,unnamed,unnamed,unnamed,unnamed,unnamed,unnamed,unnamed,unnamed,unnamed,unnamed,unnamed,unnamed,unnamed,unnamed,unnamed,unnamed,unnamed,unnamed,unnamed,unnamed,unnamed	CHST2,CHST9,DSEL,HS3ST1,HS3ST4,HS3ST5,HS6ST1,HS6ST3,NDST4,SULT1C4,UST,WSCD1
GO Molecular Function	GO:0008046	axon guidance receptor activity	72	0.00736	1	0.377	2.22	5.87	13	0.00288	0.00638	70	0.00468	1	0.247	5.09	0.785	4	8	0.00226	0.5	unnamed,unnamed,unnamed,unnamed,unnamed,unnamed,unnamed,unnamed,unnamed,unnamed,unnamed,unnamed,unnamed	EPHA7,ROBO1,ROBO2,SEMA5A
GO Molecular Function	GO:0004648	O-phospho-L-serine:2-oxoglutarate aminotransferase activity	73	0.00746	1	0.377	5.3	0.755	4	0.00037	0.00196	196	0.0982	1	1	10.2	0.0982	1	1	0.000565	1	unnamed,unnamed,unnamed,unnamed	PSAT1
GO Molecular Function	GO:0097100	supercoiled DNA binding	74	0.00813	1	0.405	5.16	0.775	4	0.00038	0.00196	196	0.0982	1	1	10.2	0.0982	1	1	0.000565	1	unnamed,unnamed,unnamed,unnamed	PSIP1
GO Molecular Function	GO:0008446	GDP-mannose 4,6-dehydratase activity	75	0.0095	1	0.467	4.93	0.811	4	0.000398	0.00196	196	0.0982	1	1	10.2	0.0982	1	1	0.000565	1	unnamed,unnamed,unnamed,unnamed	GMDS
GO Molecular Function	GO:0070401	NADP+ binding	75	0.0095	1	0.467	4.93	0.811	4	0.000398	0.00196	196	0.0982	1	1	10.2	0.0982	1	1	0.000565	1	unnamed,unnamed,unnamed,unnamed	GMDS
GO Molecular Function	GO:0047787	delta4-3-oxosteroid 5beta-reductase activity	77	0.0105	1	0.502	6.76	0.444	3	0.000218	0.00147	375	0.187	1	1	5.09	0.196	1	2	0.000565	0.5	unnamed,unnamed,unnamed	AKR1D1
GO Molecular Function	GO:0042803	protein homodimerization activity	78	0.0108	1	0.511	1.21	126	152	0.0618	0.0745	499	0.242	1	1	1.09	56.6	62	577	0.035	0.107	unnamed,unnamed,unnamed,unnamed,unnamed,unnamed,unnamed,unnamed,unnamed,unnamed,unnamed,unnamed,unnamed,unnamed,unnamed,unnamed,unnamed,unnamed,unnamed,unnamed,unnamed,unnamed,unnamed,unnamed,unnamed,unnamed,unnamed,unnamed,unnamed,unnamed,unnamed,unnamed,unnamed,unnamed,unnamed,unnamed,unnamed,unnamed,unnamed,unnamed,unnamed,unnamed,unnamed,unnamed,unnamed,unnamed,unnamed,unnamed,unnamed,unnamed…	AADAT,ADRA2A,ADRB2,ANXA1,ASCL1,BARD1,BCL11A,BHLHE22,BHLHE40,CADM1,CASQ2,CBLN1,CDH13,CER1,DPYD,DSCAML1,ERBB4,ERCC5,FGFR2,FOXP1,FOXP2,GCA,GDNF,GOPC,HAND2,HES1,HHEX,HPGD,IKZF2,IL6ST,IZUMO3,KYNU,MAFA,MECOM,MTMR2,MTPAP,NR0B1,NR2F2,PARK7,PLCB1,PRDM6,PVRL1,PVRL3,QDPR,RAB11FIP2,RIPK2,ROPN1B,RUNX1T1,SLC30A8,SLIT2,SUDS3,SYT10,TBX15,TENM1,TENM2,TENM3,TENM4,TFAP2B,TOX3,TYRP1,ZHX2,ZHX3
GO Molecular Function	GO:0042835	BRE binding	79	0.011	1	0.512	3.82	1.31	5	0.000642	0.00245	375	0.187	1	1	5.09	0.196	1	2	0.000565	0.5	unnamed,unnamed,unnamed,unnamed,unnamed	CELF4
GO Molecular Function	GO:0008134	transcription factor binding	80	0.0112	1	0.515	1.22	110	134	0.0538	0.0657	34	0.000374	1	0.0405	1.51	45.1	68	459	0.0384	0.148	unnamed,unnamed,unnamed,unnamed,unnamed,unnamed,unnamed,unnamed,unnamed,unnamed,unnamed,unnamed,unnamed,unnamed,unnamed,unnamed,unnamed,unnamed,unnamed,unnamed,unnamed,unnamed,unnamed,unnamed,unnamed,unnamed,unnamed,unnamed,unnamed,unnamed,unnamed,unnamed,unnamed,unnamed,unnamed,unnamed,unnamed,unnamed,unnamed,unnamed,unnamed,unnamed,unnamed,unnamed,unnamed,unnamed,unnamed,unnamed,unnamed,unnamed…	AGTR2,AR,ASCL1,BCOR,BHLHE40,CAND1,CEBPG,CITED2,CTNNB1,ERCC4,ESRRB,ETS1,FOXA1,FOXA2,FOXB1,FOXC1,FOXD3,FOXL2,FOXQ1,GATA3,GSK3B,HAND2,HES1,HHEX,ID4,INSIG2,ISL1,KLF4,LMO2,LMO4,LPIN1,MAFB,MDFIC,MED13,MED14,MED30,MEF2C,MEIS2,MSX2,NEUROD1,NFE2L2,NFIA,NHLH2,NR0B1,NRIP1,PAX6,POU1F1,PPARGC1A,PSIP1,RBFOX2,RBPJ,REST,RUNX2,SMAD2,SOX9,TBL1X,TBX3,TBX5,TCF4,TCF7L2,TLE4,TRIB1,TRIB2,TRIM32,TTC8,USP7,ZFPM2,ZNF703
GO Molecular Function	GO:0004167	dopachrome isomerase activity	81	0.0121	1	0.552	4.59	0.872	4	0.000428	0.00196	516	0.267	1	1	3.4	0.294	1	3	0.000565	0.333	unnamed,unnamed,unnamed,unnamed	DCT
GO Molecular Function	GO:0005004	GPI-linked ephrin receptor activity	82	0.0124	1	0.558	2.14	5.6	12	0.00275	0.00589	78	0.00811	1	0.384	6.11	0.491	3	5	0.00169	0.6	unnamed,unnamed,unnamed,unnamed,unnamed,unnamed,unnamed,unnamed,unnamed,unnamed,unnamed,unnamed	EPHA4,EPHA5,EPHA7
GO Molecular Function	GO:0005041	low-density lipoprotein receptor activity	83	0.0126	1	0.561	2.46	3.65	9	0.00179	0.00441	89	0.012	1	0.496	4.07	0.982	4	10	0.00226	0.4	unnamed,unnamed,unnamed,unnamed,unnamed,unnamed,unnamed,unnamed,unnamed	LRP12,LRP1B,STAB2,VLDLR
GO Molecular Function	GO:0017154	semaphorin receptor activity	84	0.0136	1	0.597	2.2	5	11	0.00245	0.00539	77	0.00778	1	0.373	4.53	0.883	4	9	0.00226	0.444	unnamed,unnamed,unnamed,unnamed,unnamed,unnamed,unnamed,unnamed,unnamed,unnamed,unnamed	NRP1,NRP2,PLXNA2,PLXNA4
GO Molecular Function	GO:0016823	hydrolase activity, acting on acid carbon-carbon bonds, in ketonic substances	85	0.0169	1	0.735	4.14	0.966	4	0.000474	0.00196	516	0.267	1	1	3.4	0.294	1	3	0.000565	0.333	unnamed,unnamed,unnamed,unnamed	KYNU
GO Molecular Function	GO:0008483	transaminase activity	86	0.0173	1	0.744	1.98	6.58	13	0.00323	0.00638	45	0.00148	1	0.121	3.4	2.36	8	24	0.00452	0.333	unnamed,unnamed,unnamed,unnamed,unnamed,unnamed,unnamed,unnamed,unnamed,unnamed,unnamed,unnamed,unnamed	AADAT,AGXT2,BCAT1,ETNPPL,GLCCI1,PHYKPL,PSAT1,SPTLC3
GO Molecular Function	GO:0005501	retinoid binding	87	0.0181	1	0.767	2.2	4.55	10	0.00223	0.0049	920	0.552	1	1	1.05	2.85	3	29	0.00169	0.103	unnamed,unnamed,unnamed,unnamed,unnamed,unnamed,unnamed,unnamed,unnamed,unnamed	CYP26A1,CYP26B1,NR2F2
GO Molecular Function	GO:0005005	transmembrane-ephrin receptor activity	88	0.0182	1	0.762	2.31	3.89	9	0.00191	0.00441	478	0.219	1	1	2.26	0.883	2	9	0.00113	0.222	unnamed,unnamed,unnamed,unnamed,unnamed,unnamed,unnamed,unnamed,unnamed	EPHA4,EPHA5
GO Molecular Function	GO:0046570	methylthioribulose 1-phosphate dehydratase activity	89	0.0184	1	0.762	9.74	0.205	2	0.000101	0.000981	196	0.0982	1	1	10.2	0.0982	1	1	0.000565	1	unnamed,unnamed	APIP
GO Molecular Function	GO:0043027	cysteine-type endopeptidase inhibitor activity involved in apoptotic process	90	0.0185	1	0.759	2.19	4.56	10	0.00224	0.0049	610	0.313	1	1	1.53	1.96	3	20	0.00169	0.15	unnamed,unnamed,unnamed,unnamed,unnamed,unnamed,unnamed,unnamed,unnamed,unnamed	RPS6KA3,TFAP2B,TNFAIP8
GO Molecular Function	GO:0004963	follicle-stimulating hormone receptor activity	91	0.0185	1	0.752	4.03	0.993	4	0.000487	0.00196	196	0.0982	1	1	10.2	0.0982	1	1	0.000565	1	unnamed,unnamed,unnamed,unnamed	FSHR
GO Molecular Function	GO:0033765	steroid dehydrogenase activity, acting on the CH-CH group of donors	92	0.0196	1	0.785	5.33	0.563	3	0.000276	0.00147	516	0.267	1	1	3.4	0.294	1	3	0.000565	0.333	unnamed,unnamed,unnamed	AKR1D1
GO Molecular Function	GO:0016769	transferase activity, transferring nitrogenous groups	93	0.0202	1	0.802	1.93	6.72	13	0.0033	0.00638	61	0.00263	1	0.159	3.13	2.55	8	26	0.00452	0.308	unnamed,unnamed,unnamed,unnamed,unnamed,unnamed,unnamed,unnamed,unnamed,unnamed,unnamed,unnamed,unnamed	AADAT,AGXT2,BCAT1,ETNPPL,GLCCI1,PHYKPL,PSAT1,SPTLC3
GO Molecular Function	GO:0000900	translation repressor activity, nucleic acid binding	94	0.0209	1	0.818	3.23	1.55	5	0.000759	0.00245	713	0.404	1	1	2.04	0.491	1	5	0.000565	0.2	unnamed,unnamed,unnamed,unnamed,unnamed	CELF4
GO Molecular Function	GO:0008409	5'-3' exonuclease activity	95	0.0225	1	0.873	3.17	1.58	5	0.000774	0.00245	190	0.0856	1	1	2.78	1.08	3	11	0.00169	0.273	unnamed,unnamed,unnamed,unnamed,unnamed	APTX,FAN1,XRN2
GO Molecular Function	GO:0004361	glutaryl-CoA dehydrogenase activity	96	0.0227	1	0.873	43.5	0.023	1	1.13e-05	0.00049	196	0.0982	1	1	10.2	0.0982	1	1	0.000565	1	unnamed	GCDH
GO Molecular Function	GO:0005021	vascular endothelial growth factor-activated receptor activity	97	0.0239	1	0.907	2.34	3.43	8	0.00168	0.00392	335	0.145	1	1	2.91	0.687	2	7	0.00113	0.286	unnamed,unnamed,unnamed,unnamed,unnamed,unnamed,unnamed,unnamed	NRP1,NRP2
GO Molecular Function	GO:0030228	lipoprotein particle receptor activity	98	0.0244	1	0.92	2.19	4.1	9	0.00201	0.00441	128	0.0321	1	0.925	3.13	1.28	4	13	0.00226	0.308	unnamed,unnamed,unnamed,unnamed,unnamed,unnamed,unnamed,unnamed,unnamed	LRP12,LRP1B,STAB2,VLDLR
GO Molecular Function	GO:0030354	melanin-concentrating hormone activity	99	0.027	1	1	7.92	0.253	2	0.000124	0.000981	196	0.0982	1	1	10.2	0.0982	1	1	0.000565	1	unnamed,unnamed	PMCH
GO Molecular Function	GO:0043843	ADP-specific glucokinase activity	100	0.0271	1	1	7.89	0.253	2	0.000124	0.000981	196	0.0982	1	1	10.2	0.0982	1	1	0.000565	1	unnamed,unnamed	ADPGK
GO Molecular Function	GO:0004366	glycerol-3-phosphate O-acyltransferase activity	101	0.0274	1	1	3	1.67	5	0.000817	0.00245	143	0.0505	1	1	5.09	0.393	2	4	0.00113	0.5	unnamed,unnamed,unnamed,unnamed,unnamed	AGPAT9,GPAM
GO Molecular Function	GO:0043028	cysteine-type endopeptidase regulator activity involved in apoptotic process	102	0.0276	1	0.998	1.8	7.77	14	0.00381	0.00687	462	0.194	1	1	1.53	3.93	6	40	0.00339	0.15	unnamed,unnamed,unnamed,unnamed,unnamed,unnamed,unnamed,unnamed,unnamed,unnamed,unnamed,unnamed,unnamed,unnamed	APAF1,FOXL2,NLRP1,RPS6KA3,TFAP2B,TNFAIP8
GO Molecular Function	GO:0052591	sn-glycerol-3-phosphate:ubiquinone-8 oxidoreductase activity	103	0.0285	1	1	4.6	0.652	3	0.00032	0.00147	196	0.0982	1	1	10.2	0.0982	1	1	0.000565	1	unnamed,unnamed,unnamed	GPD2
GO Molecular Function	GO:0005506	iron ion binding	104	0.0291	1	1	1.41	25.6	36	0.0125	0.0177	1328	0.961	1	1	0.633	15.8	10	161	0.00565	0.0621	unnamed,unnamed,unnamed,unnamed,unnamed,unnamed,unnamed,unnamed,unnamed,unnamed,unnamed,unnamed,unnamed,unnamed,unnamed,unnamed,unnamed,unnamed,unnamed,unnamed,unnamed,unnamed,unnamed,unnamed,unnamed,unnamed,unnamed,unnamed,unnamed,unnamed,unnamed,unnamed,unnamed,unnamed,unnamed,unnamed	AGMO,CYP1B1,CYP26A1,CYP26B1,CYP7B1,EGLN3,FTHL17,FTO,TPH2,TYW1
GO Molecular Function	GO:0015277	kainate selective glutamate receptor activity	105	0.03	1	1	2.39	2.93	7	0.00144	0.00343	35	0.000427	1	0.045	8.15	0.491	4	5	0.00226	0.8	unnamed,unnamed,unnamed,unnamed,unnamed,unnamed,unnamed	GRIK1,GRIK2,GRIK3,GRIK4
GO Molecular Function	GO:0004368	glycerol-3-phosphate dehydrogenase activity	106	0.0302	1	1	4.5	0.667	3	0.000327	0.00147	375	0.187	1	1	5.09	0.196	1	2	0.000565	0.5	unnamed,unnamed,unnamed	GPD2
GO Molecular Function	GO:0035671	enone reductase activity	107	0.0326	1	1	4.36	0.688	3	0.000337	0.00147	629	0.339	1	1	2.55	0.393	1	4	0.000565	0.25	unnamed,unnamed,unnamed	AKR1D1
GO Molecular Function	GO:0035252	UDP-xylosyltransferase activity	108	0.0332	1	1	2.54	2.36	6	0.00116	0.00294	180	0.0788	1	1	4.07	0.491	2	5	0.00113	0.4	unnamed,unnamed,unnamed,unnamed,unnamed,unnamed	GXYLT1,XYLT1
GO Molecular Function	GO:0019199	transmembrane receptor protein kinase activity	109	0.0336	1	1	1.36	29.3	40	0.0144	0.0196	73	0.00559	1	0.282	1.99	8.05	16	82	0.00903	0.195	unnamed,unnamed,unnamed,unnamed,unnamed,unnamed,unnamed,unnamed,unnamed,unnamed,unnamed,unnamed,unnamed,unnamed,unnamed,unnamed,unnamed,unnamed,unnamed,unnamed,unnamed,unnamed,unnamed,unnamed,unnamed,unnamed,unnamed,unnamed,unnamed,unnamed,unnamed,unnamed,unnamed,unnamed,unnamed,unnamed,unnamed,unnamed,unnamed,unnamed	ACVR2A,ALK,CRIM1,EFEMP1,EPHA4,EPHA5,EPHA6,EPHA7,ERBB4,FGFR2,MUSK,NRP1,NRP2,NTRK3,ROR1,TGFBR1
GO Molecular Function	GO:0005134	interleukin-2 receptor binding	110	0.0341	1	1	3.32	1.2	4	0.000591	0.00196	713	0.404	1	1	2.04	0.491	1	5	0.000565	0.2	unnamed,unnamed,unnamed,unnamed	GATA3
GO Molecular Function	GO:0001191	RNA polymerase II transcription factor binding transcription factor activity involved in negative regulation of transcription	111	0.0345	1	1	1.62	11.1	18	0.00545	0.00883	330	0.134	1	1	1.82	2.75	5	28	0.00282	0.179	unnamed,unnamed,unnamed,unnamed,unnamed,unnamed,unnamed,unnamed,unnamed,unnamed,unnamed,unnamed,unnamed,unnamed,unnamed,unnamed,unnamed,unnamed	BHLHE40,CITED2,NFIB,TBX15,TFAP2B
GO Molecular Function	GO:0016832	aldehyde-lyase activity	112	0.0346	1	1	4.26	0.704	3	0.000345	0.00147	982	0.605	1	1	1.13	0.883	1	9	0.000565	0.111	unnamed,unnamed,unnamed	DERA
GO Molecular Function	GO:0005111	type 2 fibroblast growth factor receptor binding	113	0.035	1	1	3.29	1.21	4	0.000595	0.00196	629	0.339	1	1	2.55	0.393	1	4	0.000565	0.25	unnamed,unnamed,unnamed,unnamed	FGF10
GO Molecular Function	GO:0008199	ferric iron binding	114	0.0352	1	1	2.51	2.39	6	0.00117	0.00294	1053	0.679	1	1	0.926	1.08	1	11	0.000565	0.0909	unnamed,unnamed,unnamed,unnamed,unnamed,unnamed	FTHL17
GO Molecular Function	GO:0001047	core promoter binding	115	0.0363	1	1	1.44	20.1	29	0.00988	0.0142	57	0.00232	1	0.15	2.3	6.09	14	62	0.00791	0.226	unnamed,unnamed,unnamed,unnamed,unnamed,unnamed,unnamed,unnamed,unnamed,unnamed,unnamed,unnamed,unnamed,unnamed,unnamed,unnamed,unnamed,unnamed,unnamed,unnamed,unnamed,unnamed,unnamed,unnamed,unnamed,unnamed,unnamed,unnamed,unnamed	E2F7,GATA3,MEF2C,PAX6,RBMX,RBPJ,REST,SOX1,SOX11,SOX4,SOX9,SP3,TBR1,TFAP2B
GO Molecular Function	GO:0004914	interleukin-5 receptor activity	116	0.0388	1	1	4.07	0.737	3	0.000362	0.00147	375	0.187	1	1	5.09	0.196	1	2	0.000565	0.5	unnamed,unnamed,unnamed	IL5RA
GO Molecular Function	GO:0033783	25-hydroxycholesterol 7alpha-hydroxylase activity	117	0.0404	1	1	4	0.749	3	0.000368	0.00147	196	0.0982	1	1	10.2	0.0982	1	1	0.000565	1	unnamed,unnamed,unnamed	CYP7B1
GO Molecular Function	GO:1901363	heterocyclic compound binding	118	0.0404	1	1	1.05	871	911	0.427	0.447	38	0.000519	1	0.0503	1.12	520	581	5300	0.328	0.11	unnamed,unnamed,unnamed,unnamed,unnamed,unnamed,unnamed,unnamed,unnamed,unnamed,unnamed,unnamed,unnamed,unnamed,unnamed,unnamed,unnamed,unnamed,unnamed,unnamed,unnamed,unnamed,unnamed,unnamed,unnamed,unnamed,unnamed,unnamed,unnamed,unnamed,unnamed,unnamed,unnamed,unnamed,unnamed,unnamed,unnamed,unnamed,unnamed,unnamed,unnamed,unnamed,unnamed,unnamed,unnamed,unnamed,unnamed,unnamed,unnamed,unnamed…	ABCA12,ABCB5,ABCE1,ACO1,ACTR3,ACTR3B,ACVR2A,ADARB2,ADCY8,ADCY9,AEBP2,AFF2,AFF3,AGK,AK4,AK8,AKT3,ALK,ALX4,ANG,ANKK1,APAF1,APP,APTX,AR,ARF1,ARID1B,ARL15,ARL4A,ARL6,ARX,ASCL1,ASCL4,ASXL2,ASXL3,ATAD2B,ATOH1,ATOH7,ATP10B,ATP11B,ATP13A5,ATP1A1,ATP2B1,ATP9A,BACH1,BACH2,BARD1,BARHL2,BARX2,BBX,BCL11A,BCL11B,BCL6,BCOR,BDP1,BHLHE23,BHLHE40,BNC2,BOD1L1,C1D,CALCOCO1,CAMK1G,CAMK2D,CAMTA1,CAPRIN1,CAPRIN2,CASK,C…
GO Molecular Function	GO:0045294	alpha-catenin binding	119	0.0408	1	1	2.1	3.82	8	0.00187	0.00392	129	0.0363	1	1	3.82	0.785	3	8	0.00169	0.375	unnamed,unnamed,unnamed,unnamed,unnamed,unnamed,unnamed,unnamed	CDH2,CTNNB1,PTPRT
GO Molecular Function	GO:0001011	sequence-specific DNA binding RNA polymerase recruiting transcription factor activity	120	0.0418	1	1	3.11	1.29	4	0.000631	0.00196	196	0.0982	1	1	10.2	0.0982	1	1	0.000565	1	unnamed,unnamed,unnamed,unnamed	TCF4
GO Molecular Function	GO:0001093	TFIIB-class transcription factor binding	120	0.0418	1	1	3.11	1.29	4	0.000631	0.00196	196	0.0982	1	1	10.2	0.0982	1	1	0.000565	1	unnamed,unnamed,unnamed,unnamed	TCF4
GO Molecular Function	GO:0001087	TFIIB-class binding transcription factor activity	120	0.0418	1	1	3.11	1.29	4	0.000631	0.00196	196	0.0982	1	1	10.2	0.0982	1	1	0.000565	1	unnamed,unnamed,unnamed,unnamed	TCF4
GO Molecular Function	GO:0033613	activating transcription factor binding	123	0.0421	1	1	1.46	17.1	25	0.00838	0.0123	33	0.000359	1	0.0401	2.74	5.1	14	52	0.00791	0.269	unnamed,unnamed,unnamed,unnamed,unnamed,unnamed,unnamed,unnamed,unnamed,unnamed,unnamed,unnamed,unnamed,unnamed,unnamed,unnamed,unnamed,unnamed,unnamed,unnamed,unnamed,unnamed,unnamed,unnamed,unnamed	BHLHE40,CITED2,CTNNB1,HAND2,ISL1,LMO2,MEF2C,NEUROD1,NFE2L2,NHLH2,POU1F1,PSIP1,SMAD2,TBX3
GO Molecular Function	GO:0030332	cyclin binding	124	0.044	1	1	1.96	4.58	9	0.00225	0.00441	790	0.441	1	1	1.36	1.47	2	15	0.00113	0.133	unnamed,unnamed,unnamed,unnamed,unnamed,unnamed,unnamed,unnamed,unnamed	MDFIC,PTCH1
GO Molecular Function	GO:0070888	E-box binding	125	0.0456	1	1	1.68	8.36	14	0.0041	0.00687	109	0.0196	1	0.664	2.46	2.85	7	29	0.00395	0.241	unnamed,unnamed,unnamed,unnamed,unnamed,unnamed,unnamed,unnamed,unnamed,unnamed,unnamed,unnamed,unnamed,unnamed	ASCL1,BHLHE40,GATA3,HAND2,LMO2,NEUROD1,TCF4
GO Molecular Function	GO:0030275	LRR domain binding	126	0.0469	1	1	2.04	3.93	8	0.00193	0.00392	464	0.203	1	1	1.91	1.57	3	16	0.00169	0.188	unnamed,unnamed,unnamed,unnamed,unnamed,unnamed,unnamed,unnamed	AATF,PAWR,ROBO1
GO Molecular Function	GO:0004143	diacylglycerol kinase activity	127	0.0474	1	1	2.16	3.25	7	0.00159	0.00343	769	0.406	1	1	1.46	1.37	2	14	0.00113	0.143	unnamed,unnamed,unnamed,unnamed,unnamed,unnamed,unnamed	AGK,DGKB
GO Molecular Function	GO:0003729	mRNA binding	128	0.0479	1	1	1.37	24.1	33	0.0118	0.0162	350	0.163	1	1	1.33	10.5	14	107	0.00791	0.131	unnamed,unnamed,unnamed,unnamed,unnamed,unnamed,unnamed,unnamed,unnamed,unnamed,unnamed,unnamed,unnamed,unnamed,unnamed,unnamed,unnamed,unnamed,unnamed,unnamed,unnamed,unnamed,unnamed,unnamed,unnamed,unnamed,unnamed,unnamed,unnamed,unnamed,unnamed,unnamed,unnamed	ACO1,CELF4,CRYZ,DHFRL1,ELAVL2,MBD2,NOVA1,PARK7,PTBP2,RBFOX2,RBMX,SRRM4,SYNCRIP,ZFP36L1
GO Molecular Function	GO:0005520	insulin-like growth factor binding	129	0.0481	1	1	1.74	6.89	12	0.00338	0.00589	798	0.45	1	1	1.22	2.45	3	25	0.00169	0.12	unnamed,unnamed,unnamed,unnamed,unnamed,unnamed,unnamed,unnamed,unnamed,unnamed,unnamed,unnamed	CRIM1,IGFBP3,IGFBP7
GO Molecular Function	GO:0031755	Edg-2 lysophosphatidic acid receptor binding	130	0.0481	1	1	3.73	0.805	3	0.000395	0.00147	375	0.187	1	1	5.09	0.196	1	2	0.000565	0.5	unnamed,unnamed,unnamed	RALA
GO Molecular Function	GO:0008508	bile acid:sodium symporter activity	131	0.0486	1	1	2.95	1.35	4	0.000664	0.00196	805	0.462	1	1	1.7	0.589	1	6	0.000565	0.167	unnamed,unnamed,unnamed,unnamed	SLC10A2
GO Molecular Function	GO:0005042	netrin receptor activity	132	0.051	1	1	2.52	1.98	5	0.000972	0.00245	375	0.187	1	1	5.09	0.196	1	2	0.000565	0.5	unnamed,unnamed,unnamed,unnamed,unnamed	DCC
GO Molecular Function	GO:0030276	clathrin binding	133	0.0514	1	1	1.61	9.3	15	0.00456	0.00736	42	0.00108	1	0.0947	3.54	2.26	8	23	0.00452	0.348	unnamed,unnamed,unnamed,unnamed,unnamed,unnamed,unnamed,unnamed,unnamed,unnamed,unnamed,unnamed,unnamed,unnamed,unnamed	AP2B1,CLINT1,DAB2,ENSG00000170091,SCLT1,SYT1,SYT4,TOM1L1
GO Molecular Function	GO:0004969	histamine receptor activity	134	0.0529	1	1	2.87	1.39	4	0.000683	0.00196	870	0.515	1	1	1.46	0.687	1	7	0.000565	0.143	unnamed,unnamed,unnamed,unnamed	HRH4
GO Molecular Function	GO:0030170	pyridoxal phosphate binding	135	0.054	1	1	1.55	11	17	0.00538	0.00834	191	0.086	1	1	1.67	5.4	9	55	0.00508	0.164	unnamed,unnamed,unnamed,unnamed,unnamed,unnamed,unnamed,unnamed,unnamed,unnamed,unnamed,unnamed,unnamed,unnamed,unnamed,unnamed,unnamed	AADAT,AGXT2,ETNPPL,GAD1,GLCCI1,KYNU,PHYKPL,PSAT1,SPTLC3
GO Molecular Function	GO:0016863	intramolecular oxidoreductase activity, transposing C=C bonds	136	0.0552	1	1	2.24	2.68	6	0.00132	0.00294	324	0.128	1	1	2.35	1.28	3	13	0.00169	0.231	unnamed,unnamed,unnamed,unnamed,unnamed,unnamed	DCT,HSD3B1,IDI1
GO Molecular Function	GO:0003844	1,4-alpha-glucan branching enzyme activity	137	0.0565	1	1	2.81	1.43	4	0.000699	0.00196	196	0.0982	1	1	10.2	0.0982	1	1	0.000565	1	unnamed,unnamed,unnamed,unnamed	GBE1
GO Molecular Function	GO:0008428	ribonuclease inhibitor activity	138	0.0566	1	1	5.24	0.381	2	0.000187	0.000981	84	0.00963	1	0.423	10.2	0.196	2	2	0.00113	1	unnamed,unnamed	ABCE1,RNH1
GO Molecular Function	GO:0008396	oxysterol 7-alpha-hydroxylase activity	139	0.0571	1	1	3.47	0.864	3	0.000424	0.00147	375	0.187	1	1	5.09	0.196	1	2	0.000565	0.5	unnamed,unnamed,unnamed	CYP7B1
GO Molecular Function	GO:0042015	interleukin-20 binding	140	0.0573	1	1	3.46	0.866	3	0.000425	0.00147	516	0.267	1	1	3.4	0.294	1	3	0.000565	0.333	unnamed,unnamed,unnamed	IL20RB
GO Molecular Function	GO:0036310	annealing helicase activity	141	0.0579	1	1	2.78	1.44	4	0.000705	0.00196	713	0.404	1	1	2.04	0.491	1	5	0.000565	0.2	unnamed,unnamed,unnamed,unnamed	SMARCA1
GO Molecular Function	GO:0004561	alpha-N-acetylglucosaminidase activity	142	0.0583	1	1	16.6	0.0601	1	2.95e-05	0.00049	196	0.0982	1	1	10.2	0.0982	1	1	0.000565	1	unnamed	NAGLU
GO Molecular Function	GO:0046914	transition metal ion binding	143	0.0588	1	1	1.09	269	294	0.132	0.144	83	0.00962	1	0.427	1.19	140	166	1424	0.0937	0.117	unnamed,unnamed,unnamed,unnamed,unnamed,unnamed,unnamed,unnamed,unnamed,unnamed,unnamed,unnamed,unnamed,unnamed,unnamed,unnamed,unnamed,unnamed,unnamed,unnamed,unnamed,unnamed,unnamed,unnamed,unnamed,unnamed,unnamed,unnamed,unnamed,unnamed,unnamed,unnamed,unnamed,unnamed,unnamed,unnamed,unnamed,unnamed,unnamed,unnamed,unnamed,unnamed,unnamed,unnamed,unnamed,unnamed,unnamed,unnamed,unnamed,unnamed…	ADAM23,ADAMTS1,ADAMTS16,ADAMTS18,ADAMTS2,ADAMTS20,ADAMTS9,AGBL1,AGMO,ANG,APIP,APP,AR,ARAP2,ARAP3,ARFGAP2,BARD1,BIRC7,BNC2,BRD1,CA4,CA8,CNOT4,CP,CPA3,CPO,CRYZ,CSRP2,CXXC4,CYLD,CYP1B1,CYP26A1,CYP26B1,CYP7B1,DCT,DCTD,DMD,DNAJC21,DTNB,DYTN,EGLN3,ESRRB,ESRRG,FANCL,FTHL17,FTO,G2E3,GALNT3,GATA3,GLI2,GRIN2A,GRIN2B,GTF2H2,GTF2H2C,HHIP,HNF4G,IDI1,ISL1,ISL2,KDM4C,KDM5B,KLF4,KMT2C,KMT2E,L3MBTL4,LHX2,LHX5,LHX…
GO Molecular Function	GO:0003951	NAD+ kinase activity	144	0.0612	1	1	2.03	3.45	7	0.00169	0.00343	844	0.475	1	1	1.27	1.57	2	16	0.00113	0.125	unnamed,unnamed,unnamed,unnamed,unnamed,unnamed,unnamed	AGK,DGKB
GO Molecular Function	GO:0016175	superoxide-generating NADPH oxidase activity	145	0.0629	1	1	2.37	2.11	5	0.00103	0.00245	141	0.0505	1	1	3.4	0.883	3	9	0.00169	0.333	unnamed,unnamed,unnamed,unnamed,unnamed	NOX3,NOX4,NOX5
GO Molecular Function	GO:0045295	gamma-catenin binding	146	0.064	1	1	1.66	7.23	12	0.00355	0.00589	37	0.000486	1	0.0485	5.09	1.18	6	12	0.00339	0.5	unnamed,unnamed,unnamed,unnamed,unnamed,unnamed,unnamed,unnamed,unnamed,unnamed,unnamed,unnamed	CDH2,DSC3,FER,PTPRK,PTPRT,TCF7L2
GO Molecular Function	GO:0018025	calmodulin-lysine N-methyltransferase activity	147	0.0651	1	1	4.84	0.413	2	0.000203	0.000981	196	0.0982	1	1	10.2	0.0982	1	1	0.000565	1	unnamed,unnamed	CAMKMT
GO Molecular Function	GO:0035516	oxidative DNA demethylase activity	148	0.0665	1	1	4.78	0.418	2	0.000205	0.000981	196	0.0982	1	1	10.2	0.0982	1	1	0.000565	1	unnamed,unnamed	FTO
GO Molecular Function	GO:0001091	RNA polymerase II basal transcription factor binding	149	0.0668	1	1	2.33	2.15	5	0.00105	0.00245	114	0.027	1	0.874	6.79	0.294	2	3	0.00113	0.667	unnamed,unnamed,unnamed,unnamed,unnamed	ERCC4,TCF4
GO Molecular Function	GO:0008424	glycoprotein 6-alpha-L-fucosyltransferase activity	150	0.0676	1	1	3.23	0.929	3	0.000455	0.00147	196	0.0982	1	1	10.2	0.0982	1	1	0.000565	1	unnamed,unnamed,unnamed	FUT8
GO Molecular Function	GO:0050661	NADP binding	151	0.0692	1	1	1.54	9.72	15	0.00477	0.00736	133	0.037	1	1	1.95	4.61	9	47	0.00508	0.191	unnamed,unnamed,unnamed,unnamed,unnamed,unnamed,unnamed,unnamed,unnamed,unnamed,unnamed,unnamed,unnamed,unnamed,unnamed	CRYZ,DHFRL1,DPYD,FMO3,GMDS,GSR,NNT,NOX5,QDPR
GO Molecular Function	GO:0097159	organic cyclic compound binding	152	0.071	1	1	1.04	882	915	0.432	0.449	40	0.000674	1	0.0622	1.11	527	587	5373	0.331	0.109	unnamed,unnamed,unnamed,unnamed,unnamed,unnamed,unnamed,unnamed,unnamed,unnamed,unnamed,unnamed,unnamed,unnamed,unnamed,unnamed,unnamed,unnamed,unnamed,unnamed,unnamed,unnamed,unnamed,unnamed,unnamed,unnamed,unnamed,unnamed,unnamed,unnamed,unnamed,unnamed,unnamed,unnamed,unnamed,unnamed,unnamed,unnamed,unnamed,unnamed,unnamed,unnamed,unnamed,unnamed,unnamed,unnamed,unnamed,unnamed,unnamed,unnamed…	ABCA12,ABCB5,ABCE1,ACO1,ACTR3,ACTR3B,ACVR2A,ADARB2,ADCY8,ADCY9,ADRA2A,ADRB2,AEBP2,AFF2,AFF3,AGK,AK4,AK8,AKR1D1,AKT3,ALK,ALX4,ANG,ANKK1,APAF1,APP,APTX,AR,ARF1,ARID1B,ARL15,ARL4A,ARL6,ARX,ASCL1,ASCL4,ASXL2,ASXL3,ATAD2B,ATOH1,ATOH7,ATP10B,ATP11B,ATP13A5,ATP1A1,ATP2B1,ATP9A,BACH1,BACH2,BARD1,BARHL2,BARX2,BBX,BCL11A,BCL11B,BCL6,BCOR,BDP1,BHLHE23,BHLHE40,BNC2,BOD1L1,C1D,CALCOCO1,CAMK1G,CAMK2D,CAMTA1,CA…
GO Molecular Function	GO:0070404	NADH binding	153	0.0718	1	1	4.58	0.437	2	0.000214	0.000981	196	0.0982	1	1	10.2	0.0982	1	1	0.000565	1	unnamed,unnamed	QDPR
GO Molecular Function	GO:0004155	6,7-dihydropteridine reductase activity	153	0.0718	1	1	4.58	0.437	2	0.000214	0.000981	196	0.0982	1	1	10.2	0.0982	1	1	0.000565	1	unnamed,unnamed	QDPR
GO Molecular Function	GO:0032448	DNA hairpin binding	155	0.072	1	1	3.14	0.954	3	0.000468	0.00147	196	0.0982	1	1	10.2	0.0982	1	1	0.000565	1	unnamed,unnamed,unnamed	NR0B1
GO Molecular Function	GO:0004970	ionotropic glutamate receptor activity	156	0.0731	1	1	1.49	11.4	17	0.00561	0.00834	16	1.69e-06	0.00624	0.00039	5.66	1.77	10	18	0.00565	0.556	unnamed,unnamed,unnamed,unnamed,unnamed,unnamed,unnamed,unnamed,unnamed,unnamed,unnamed,unnamed,unnamed,unnamed,unnamed,unnamed,unnamed	GRIA3,GRID1,GRID2,GRIK1,GRIK2,GRIK3,GRIK4,GRIN2A,GRIN2B,GRIN3A
GO Molecular Function	GO:0005234	extracellular-glutamate-gated ion channel activity	157	0.0744	1	1	1.48	11.5	17	0.00562	0.00834	18	3.26e-06	0.012	0.000668	5.36	1.87	10	19	0.00565	0.526	unnamed,unnamed,unnamed,unnamed,unnamed,unnamed,unnamed,unnamed,unnamed,unnamed,unnamed,unnamed,unnamed,unnamed,unnamed,unnamed,unnamed	GRIA3,GRID1,GRID2,GRIK1,GRIK2,GRIK3,GRIK4,GRIN2A,GRIN2B,GRIN3A
GO Molecular Function	GO:0003730	mRNA 3'-UTR binding	158	0.0749	1	1	1.76	5.11	9	0.0025	0.00441	1127	0.758	1	1	0.755	2.65	2	27	0.00113	0.0741	unnamed,unnamed,unnamed,unnamed,unnamed,unnamed,unnamed,unnamed,unnamed	CRYZ,ELAVL2
GO Molecular Function	GO:0001642	group III metabotropic glutamate receptor activity	159	0.0764	1	1	2.24	2.24	5	0.0011	0.00245	84	0.00963	1	0.423	10.2	0.196	2	2	0.00113	1	unnamed,unnamed,unnamed,unnamed,unnamed	GRM7,GRM8
GO Molecular Function	GO:0015125	bile acid transmembrane transporter activity	160	0.077	1	1	2.52	1.59	4	0.000778	0.00196	932	0.563	1	1	1.27	0.785	1	8	0.000565	0.125	unnamed,unnamed,unnamed,unnamed	SLC10A2
GO Molecular Function	GO:0015038	glutathione disulfide oxidoreductase activity	161	0.0771	1	1	4.39	0.456	2	0.000224	0.000981	180	0.0788	1	1	4.07	0.491	2	5	0.00113	0.4	unnamed,unnamed	GLRX,GSR
GO Molecular Function	GO:0004408	holocytochrome-c synthase activity	162	0.0819	1	1	4.23	0.472	2	0.000232	0.000981	196	0.0982	1	1	10.2	0.0982	1	1	0.000565	1	unnamed,unnamed	HCCS
GO Molecular Function	GO:0042802	identical protein binding	163	0.0834	1	1	1.1	200	219	0.098	0.107	784	0.426	1	1	1.02	94.9	97	967	0.0548	0.1	unnamed,unnamed,unnamed,unnamed,unnamed,unnamed,unnamed,unnamed,unnamed,unnamed,unnamed,unnamed,unnamed,unnamed,unnamed,unnamed,unnamed,unnamed,unnamed,unnamed,unnamed,unnamed,unnamed,unnamed,unnamed,unnamed,unnamed,unnamed,unnamed,unnamed,unnamed,unnamed,unnamed,unnamed,unnamed,unnamed,unnamed,unnamed,unnamed,unnamed,unnamed,unnamed,unnamed,unnamed,unnamed,unnamed,unnamed,unnamed,unnamed,unnamed…	AADAT,ADRA2A,ADRB2,ANXA1,APAF1,APIP,APP,ASCL1,BARD1,BCAT1,BCHE,BCL11A,BHLHE22,BHLHE40,CADM1,CASQ2,CBLN1,CDH13,CER1,CLDN18,CLDN22,CXADR,DCC,DPYD,DSCAML1,E2F7,ERBB4,ERCC5,FGFR2,FHIT,FOXP1,FOXP2,GCA,GCC2,GDNF,GOPC,GRIN3A,HAND2,HES1,HHEX,HPGD,IKZF2,IL6ST,INHBA,IZUMO3,KCNIP2,KCNJ2,KYNU,MAFA,MBIP,MECOM,MSTN,MTMR2,MTPAP,NCAM1,NR0B1,NR2F2,PARK2,PARK7,PIK3AP1,PLCB1,PRDM6,PRKAB2,PRKD1,PRNP,PTPRG,PTPRM,PVRL…
GO Molecular Function	GO:0004127	cytidylate kinase activity	164	0.0846	1	1	2.93	1.02	3	0.000502	0.00147	143	0.0505	1	1	5.09	0.393	2	4	0.00113	0.5	unnamed,unnamed,unnamed	AK8,CMPK2
GO Molecular Function	GO:0015078	hydrogen ion transmembrane transporter activity	165	0.0848	1	1	1.38	15.9	22	0.00781	0.0108	307	0.111	1	1	1.43	9.82	14	100	0.00791	0.14	unnamed,unnamed,unnamed,unnamed,unnamed,unnamed,unnamed,unnamed,unnamed,unnamed,unnamed,unnamed,unnamed,unnamed,unnamed,unnamed,unnamed,unnamed,unnamed,unnamed,unnamed,unnamed	ATP5EP2,ATP5G3,ATP5J,ATP6V0A1,ATP6V1C1,COA6,COX6A1,COX6C,COX7B2,COX7C,NDUFA4,NNT,SLC9A9,UQCRFS1
GO Molecular Function	GO:0031406	carboxylic acid binding	166	0.0851	1	1	1.25	35.3	44	0.0173	0.0216	970	0.585	1	1	0.973	17.5	17	178	0.0096	0.0955	unnamed,unnamed,unnamed,unnamed,unnamed,unnamed,unnamed,unnamed,unnamed,unnamed,unnamed,unnamed,unnamed,unnamed,unnamed,unnamed,unnamed,unnamed,unnamed,unnamed,unnamed,unnamed,unnamed,unnamed,unnamed,unnamed,unnamed,unnamed,unnamed,unnamed,unnamed,unnamed,unnamed,unnamed,unnamed,unnamed,unnamed,unnamed,unnamed,unnamed,unnamed,unnamed,unnamed,unnamed	CPS1,CYP26A1,CYP26B1,EGLN3,FMO3,FTCDNL1,GAD1,GRIN2B,GRIN3A,GRM7,NOX4,NR2F2,SDPR,ST8SIA2,ST8SIA3,TPH2,YWHAB
GO Molecular Function	GO:0004534	5'-3' exoribonuclease activity	167	0.0854	1	1	4.13	0.484	2	0.000237	0.000981	196	0.0982	1	1	10.2	0.0982	1	1	0.000565	1	unnamed,unnamed	XRN2
GO Molecular Function	GO:0030371	translation repressor activity	168	0.0875	1	1	2.14	2.33	5	0.00114	0.00245	1053	0.679	1	1	0.926	1.08	1	11	0.000565	0.0909	unnamed,unnamed,unnamed,unnamed,unnamed	CELF4
GO Molecular Function	GO:0035515	oxidative RNA demethylase activity	169	0.0893	1	1	4.02	0.497	2	0.000244	0.000981	375	0.187	1	1	5.09	0.196	1	2	0.000565	0.5	unnamed,unnamed	FTO
GO Molecular Function	GO:0043177	organic acid binding	170	0.0894	1	1	1.24	35.4	44	0.0174	0.0216	971	0.595	1	1	0.967	17.6	17	179	0.0096	0.095	unnamed,unnamed,unnamed,unnamed,unnamed,unnamed,unnamed,unnamed,unnamed,unnamed,unnamed,unnamed,unnamed,unnamed,unnamed,unnamed,unnamed,unnamed,unnamed,unnamed,unnamed,unnamed,unnamed,unnamed,unnamed,unnamed,unnamed,unnamed,unnamed,unnamed,unnamed,unnamed,unnamed,unnamed,unnamed,unnamed,unnamed,unnamed,unnamed,unnamed,unnamed,unnamed,unnamed,unnamed	CPS1,CYP26A1,CYP26B1,EGLN3,FMO3,FTCDNL1,GAD1,GRIN2B,GRIN3A,GRM7,NOX4,NR2F2,SDPR,ST8SIA2,ST8SIA3,TPH2,YWHAB
GO Molecular Function	GO:0017108	5'-flap endonuclease activity	171	0.0915	1	1	3.97	0.504	2	0.000247	0.000981	805	0.462	1	1	1.7	0.589	1	6	0.000565	0.167	unnamed,unnamed	FAN1
GO Molecular Function	GO:0052658	inositol-1,4,5-trisphosphate 5-phosphatase activity	172	0.0939	1	1	3.91	0.512	2	0.000251	0.000981	143	0.0505	1	1	5.09	0.393	2	4	0.00113	0.5	unnamed,unnamed	INPP5A,INPP5B
GO Molecular Function	GO:0038117	C-C motif chemokine 19 receptor activity	173	0.0955	1	1	9.96	0.1	1	4.92e-05	0.00049	196	0.0982	1	1	10.2	0.0982	1	1	0.000565	1	unnamed	CCR7
GO Molecular Function	GO:0038121	C-C motif chemokine 21 receptor activity	173	0.0955	1	1	9.96	0.1	1	4.92e-05	0.00049	196	0.0982	1	1	10.2	0.0982	1	1	0.000565	1	unnamed	CCR7
GO Molecular Function	GO:0035757	chemokine (C-C motif) ligand 19 binding	173	0.0955	1	1	9.96	0.1	1	4.92e-05	0.00049	196	0.0982	1	1	10.2	0.0982	1	1	0.000565	1	unnamed	CCR7
GO Molecular Function	GO:0035758	chemokine (C-C motif) ligand 21 binding	173	0.0955	1	1	9.96	0.1	1	4.92e-05	0.00049	196	0.0982	1	1	10.2	0.0982	1	1	0.000565	1	unnamed	CCR7
GO Molecular Function	GO:0045499	chemorepellent activity	177	0.0963	1	1	1.67	5.39	9	0.00264	0.00441	78	0.00811	1	0.384	6.11	0.491	3	5	0.00169	0.6	unnamed,unnamed,unnamed,unnamed,unnamed,unnamed,unnamed,unnamed,unnamed	EFNA5,EPHA7,SLIT2
GO Molecular Function	GO:0090079	translation regulator activity, nucleic acid binding	178	0.0963	1	1	2.08	2.4	5	0.00118	0.00245	1080	0.711	1	1	0.849	1.18	1	12	0.000565	0.0833	unnamed,unnamed,unnamed,unnamed,unnamed	CELF4
GO Molecular Function	GO:0004713	protein tyrosine kinase activity	179	0.0965	1	1	1.22	39.3	48	0.0193	0.0235	93	0.0143	1	0.566	1.62	14.2	23	145	0.013	0.159	unnamed,unnamed,unnamed,unnamed,unnamed,unnamed,unnamed,unnamed,unnamed,unnamed,unnamed,unnamed,unnamed,unnamed,unnamed,unnamed,unnamed,unnamed,unnamed,unnamed,unnamed,unnamed,unnamed,unnamed,unnamed,unnamed,unnamed,unnamed,unnamed,unnamed,unnamed,unnamed,unnamed,unnamed,unnamed,unnamed,unnamed,unnamed,unnamed,unnamed,unnamed,unnamed,unnamed,unnamed,unnamed,unnamed,unnamed,unnamed	ALK,CRIM1,DYRK1A,EFEMP1,EPHA4,EPHA5,EPHA6,EPHA7,ERBB4,FER,FGFR2,FRK,JAK1,MAP2K5,MELK,MUSK,NEK10,NRP1,NRP2,NTRK3,RIPK2,ROR1,TTN
GO Molecular Function	GO:0046539	histamine N-methyltransferase activity	180	0.0979	1	1	2.75	1.09	3	0.000536	0.00147	196	0.0982	1	1	10.2	0.0982	1	1	0.000565	1	unnamed,unnamed,unnamed	HNMT
GO Molecular Function	GO:0008066	glutamate receptor activity	181	0.0983	1	1	1.36	16.2	22	0.00796	0.0108	17	2.01e-06	0.00739	0.000435	4.7	2.55	12	26	0.00678	0.462	unnamed,unnamed,unnamed,unnamed,unnamed,unnamed,unnamed,unnamed,unnamed,unnamed,unnamed,unnamed,unnamed,unnamed,unnamed,unnamed,unnamed,unnamed,unnamed,unnamed,unnamed,unnamed	GRIA3,GRID1,GRID2,GRIK1,GRIK2,GRIK3,GRIK4,GRIN2A,GRIN2B,GRIN3A,GRM7,GRM8
GO Molecular Function	GO:0050681	androgen receptor binding	182	0.0987	1	1	1.46	10.3	15	0.00505	0.00736	352	0.164	1	1	1.61	3.73	6	38	0.00339	0.158	unnamed,unnamed,unnamed,unnamed,unnamed,unnamed,unnamed,unnamed,unnamed,unnamed,unnamed,unnamed,unnamed,unnamed,unnamed	AR,CTNNB1,GRIP1,KDM4C,NRIP1,PPARGC1A
GO Molecular Function	GO:0004362	glutathione-disulfide reductase activity	183	0.1	1	1	9.44	0.106	1	5.19e-05	0.00049	196	0.0982	1	1	10.2	0.0982	1	1	0.000565	1	unnamed	GSR
GO Molecular Function	GO:0050567	glutaminyl-tRNA synthase (glutamine-hydrolyzing) activity	184	0.101	1	1	2.71	1.11	3	0.000543	0.00147	516	0.267	1	1	3.4	0.294	1	3	0.000565	0.333	unnamed,unnamed,unnamed	PET112
GO Molecular Function	GO:0005547	phosphatidylinositol-3,4,5-trisphosphate binding	185	0.102	1	1	1.6	6.26	10	0.00307	0.0049	99	0.0167	1	0.621	2.78	2.16	6	22	0.00339	0.273	unnamed,unnamed,unnamed,unnamed,unnamed,unnamed,unnamed,unnamed,unnamed,unnamed	ARAP2,ARAP3,KIF16B,PARD3,RAG2,ZFYVE1
GO Molecular Function	GO:0016167	glial cell-derived neurotrophic factor receptor activity	186	0.104	1	1	2.26	1.77	4	0.000868	0.00196	114	0.027	1	0.874	6.79	0.294	2	3	0.00113	0.667	unnamed,unnamed,unnamed,unnamed	GFRA1,GFRA2
GO Molecular Function	GO:0004370	glycerol kinase activity	187	0.105	1	1	2.66	1.13	3	0.000554	0.00147	114	0.027	1	0.874	6.79	0.294	2	3	0.00113	0.667	unnamed,unnamed,unnamed	GK,GK2
GO Molecular Function	GO:0000987	core promoter proximal region sequence-specific DNA binding	188	0.106	1	1	1.33	17.3	23	0.00846	0.0113	55	0.00227	1	0.152	2.49	4.81	12	49	0.00678	0.245	unnamed,unnamed,unnamed,unnamed,unnamed,unnamed,unnamed,unnamed,unnamed,unnamed,unnamed,unnamed,unnamed,unnamed,unnamed,unnamed,unnamed,unnamed,unnamed,unnamed,unnamed,unnamed,unnamed	BCL11B,FOXA2,GATA3,KLF4,MEF2C,MSX2,PHOX2B,POU4F2,RBPJ,SP3,TCF4,TCF7L2
GO Molecular Function	GO:0003841	1-acylglycerol-3-phosphate O-acyltransferase activity	189	0.106	1	1	1.87	3.21	6	0.00157	0.00294	167	0.067	1	1	3.06	0.982	3	10	0.00169	0.3	unnamed,unnamed,unnamed,unnamed,unnamed,unnamed	AGPAT4,AGPAT9,LCLAT1
GO Molecular Function	GO:0003680	AT DNA binding	190	0.109	1	1	1.76	3.99	7	0.00196	0.00343	129	0.0363	1	1	3.82	0.785	3	8	0.00169	0.375	unnamed,unnamed,unnamed,unnamed,unnamed,unnamed,unnamed	HAND2,MEF2C,PAX6
GO Molecular Function	GO:0071813	lipoprotein particle binding	191	0.109	1	1	1.54	7.15	11	0.00351	0.00539	171	0.0684	1	1	2.21	2.26	5	23	0.00282	0.217	unnamed,unnamed,unnamed,unnamed,unnamed,unnamed,unnamed,unnamed,unnamed,unnamed,unnamed	APOL5,CDH13,MSR1,STAB2,VLDLR
GO Molecular Function	GO:0030675	Rac GTPase activator activity	192	0.11	1	1	1.68	4.77	8	0.00234	0.00392	345	0.152	1	1	2.18	1.37	3	14	0.00169	0.214	unnamed,unnamed,unnamed,unnamed,unnamed,unnamed,unnamed,unnamed	ARHGAP15,DOCK2,DOCK4
GO Molecular Function	GO:0005003	ephrin receptor activity	193	0.111	1	1	1.47	8.82	13	0.00433	0.00638	176	0.0782	1	1	2.4	1.67	4	17	0.00226	0.235	unnamed,unnamed,unnamed,unnamed,unnamed,unnamed,unnamed,unnamed,unnamed,unnamed,unnamed,unnamed,unnamed	EPHA4,EPHA5,EPHA6,EPHA7
GO Molecular Function	GO:0050998	nitric-oxide synthase binding	194	0.111	1	1	1.98	2.52	5	0.00124	0.00245	982	0.605	1	1	1.13	0.883	1	9	0.000565	0.111	unnamed,unnamed,unnamed,unnamed,unnamed	DMD
GO Molecular Function	GO:0034647	histone demethylase activity (H3-trimethyl-K4 specific)	195	0.112	1	1	8.41	0.119	1	5.83e-05	0.00049	196	0.0982	1	1	10.2	0.0982	1	1	0.000565	1	unnamed	KDM5B
GO Molecular Function	GO:0050664	oxidoreductase activity, acting on NAD(P)H, oxygen as acceptor	196	0.115	1	1	1.97	2.54	5	0.00125	0.00245	345	0.152	1	1	2.18	1.37	3	14	0.00169	0.214	unnamed,unnamed,unnamed,unnamed,unnamed	NOX3,NOX4,NOX5
GO Molecular Function	GO:0001159	core promoter proximal region DNA binding	197	0.116	1	1	1.32	17.5	23	0.00857	0.0113	62	0.00272	1	0.162	2.44	4.91	12	50	0.00678	0.24	unnamed,unnamed,unnamed,unnamed,unnamed,unnamed,unnamed,unnamed,unnamed,unnamed,unnamed,unnamed,unnamed,unnamed,unnamed,unnamed,unnamed,unnamed,unnamed,unnamed,unnamed,unnamed,unnamed	BCL11B,FOXA2,GATA3,KLF4,MEF2C,MSX2,PHOX2B,POU4F2,RBPJ,SP3,TCF4,TCF7L2
GO Molecular Function	GO:0003957	NAD(P)+ transhydrogenase (B-specific) activity	198	0.118	1	1	3.4	0.588	2	0.000289	0.000981	196	0.0982	1	1	10.2	0.0982	1	1	0.000565	1	unnamed,unnamed	NNT
GO Molecular Function	GO:0008750	NAD(P)+ transhydrogenase (AB-specific) activity	198	0.118	1	1	3.4	0.588	2	0.000289	0.000981	196	0.0982	1	1	10.2	0.0982	1	1	0.000565	1	unnamed,unnamed	NNT
GO Molecular Function	GO:0035198	miRNA binding	200	0.119	1	1	1.81	3.32	6	0.00163	0.00294	357	0.181	1	1	2.55	0.785	2	8	0.00113	0.25	unnamed,unnamed,unnamed,unnamed,unnamed,unnamed	MEF2C,SOX2
GO Molecular Function	GO:0038023	signaling receptor activity	201	0.12	1	1	1.07	240	258	0.118	0.127	473	0.209	1	1	1.07	125	134	1276	0.0757	0.105	unnamed,unnamed,unnamed,unnamed,unnamed,unnamed,unnamed,unnamed,unnamed,unnamed,unnamed,unnamed,unnamed,unnamed,unnamed,unnamed,unnamed,unnamed,unnamed,unnamed,unnamed,unnamed,unnamed,unnamed,unnamed,unnamed,unnamed,unnamed,unnamed,unnamed,unnamed,unnamed,unnamed,unnamed,unnamed,unnamed,unnamed,unnamed,unnamed,unnamed,unnamed,unnamed,unnamed,unnamed,unnamed,unnamed,unnamed,unnamed,unnamed,unnamed…	ACVR2A,ADRA1A,ADRA1D,ADRA2A,ADRB2,AGTR1,AGTR2,ALK,AR,BAI3,CCR7,CD47,CD69,CHRM2,CNTLN,CRIM1,CSF3R,CXCR4,DCC,EDNRA,EDNRB,EFEMP1,ELTD1,EPHA4,EPHA5,EPHA6,EPHA7,ERBB4,ESRRB,ESRRG,FGFR2,FSHR,FZD1,GABRA2,GABRG2,GFRA1,GFRA2,GLP2R,GPR101,GPR110,GPR125,GPR139,GPR151,GPR156,GPR26,GPR39,GPR45,GRIA3,GRID1,GRID2,GRIK1,GRIK2,GRIK3,GRIK4,GRIN2A,GRIN2B,GRIN3A,GRM7,GRM8,GRPR,HNF4G,HPGD,HRH4,HTR1B,HTR1E,HTR1F,HTR2A…
GO Molecular Function	GO:0004879	ligand-activated sequence-specific DNA binding RNA polymerase II transcription factor activity	202	0.121	1	1	1.31	17.6	23	0.00862	0.0113	107	0.019	1	0.654	2.08	4.81	10	49	0.00565	0.204	unnamed,unnamed,unnamed,unnamed,unnamed,unnamed,unnamed,unnamed,unnamed,unnamed,unnamed,unnamed,unnamed,unnamed,unnamed,unnamed,unnamed,unnamed,unnamed,unnamed,unnamed,unnamed,unnamed	AR,ESRRB,ESRRG,HNF4G,NR0B1,NR2F1,NR2F2,NR4A2,RORA,RORB
GO Molecular Function	GO:0004869	cysteine-type endopeptidase inhibitor activity	203	0.123	1	1	1.47	8.15	12	0.004	0.00589	911	0.533	1	1	1.04	4.81	5	49	0.00282	0.102	unnamed,unnamed,unnamed,unnamed,unnamed,unnamed,unnamed,unnamed,unnamed,unnamed,unnamed,unnamed	BIRC7,PTTG1,RPS6KA3,TFAP2B,TNFAIP8
GO Molecular Function	GO:0004800	thyroxine 5'-deiodinase activity	204	0.123	1	1	2.12	1.89	4	0.000925	0.00196	516	0.267	1	1	3.4	0.294	1	3	0.000565	0.333	unnamed,unnamed,unnamed,unnamed	DIO2
GO Molecular Function	GO:0003917	DNA topoisomerase type I activity	205	0.123	1	1	3.31	0.604	2	0.000296	0.000981	629	0.339	1	1	2.55	0.393	1	4	0.000565	0.25	unnamed,unnamed	TOP1
GO Molecular Function	GO:0008467	[heparan sulfate]-glucosamine 3-sulfotransferase 1 activity	206	0.124	1	1	1.7	4.13	7	0.00202	0.00343	78	0.00811	1	0.384	6.11	0.491	3	5	0.00169	0.6	unnamed,unnamed,unnamed,unnamed,unnamed,unnamed,unnamed	HS3ST1,HS3ST4,HS3ST5
GO Molecular Function	GO:0004972	N-methyl-D-aspartate selective glutamate receptor activity	207	0.127	1	1	1.9	2.63	5	0.00129	0.00245	94	0.015	1	0.59	5.09	0.589	3	6	0.00169	0.5	unnamed,unnamed,unnamed,unnamed,unnamed	GRIN2A,GRIN2B,GRIN3A
GO Molecular Function	GO:0019962	type I interferon binding	208	0.127	1	1	7.38	0.136	1	6.65e-05	0.00049	196	0.0982	1	1	10.2	0.0982	1	1	0.000565	1	unnamed	IFNAR2
GO Molecular Function	GO:0004716	receptor signaling protein tyrosine kinase activity	209	0.128	1	1	1.77	3.39	6	0.00166	0.00294	982	0.605	1	1	1.13	0.883	1	9	0.000565	0.111	unnamed,unnamed,unnamed,unnamed,unnamed,unnamed	ERBB4
GO Molecular Function	GO:0008746	NAD(P)+ transhydrogenase activity	210	0.129	1	1	3.22	0.621	2	0.000305	0.000981	375	0.187	1	1	5.09	0.196	1	2	0.000565	0.5	unnamed,unnamed	NNT
GO Molecular Function	GO:0015378	sodium:chloride symporter activity	211	0.13	1	1	7.16	0.14	1	6.85e-05	0.00049	196	0.0982	1	1	10.2	0.0982	1	1	0.000565	1	unnamed	SLC12A3
GO Molecular Function	GO:0004649	poly(ADP-ribose) glycohydrolase activity	212	0.134	1	1	6.93	0.144	1	7.07e-05	0.00049	375	0.187	1	1	5.09	0.196	1	2	0.000565	0.5	unnamed	PARG
GO Molecular Function	GO:0008227	G-protein coupled amine receptor activity	213	0.135	1	1	1.32	15.2	20	0.00745	0.00981	43	0.00126	1	0.108	2.66	4.52	12	46	0.00678	0.261	unnamed,unnamed,unnamed,unnamed,unnamed,unnamed,unnamed,unnamed,unnamed,unnamed,unnamed,unnamed,unnamed,unnamed,unnamed,unnamed,unnamed,unnamed,unnamed,unnamed	ADRA1A,ADRA1D,ADRA2A,ADRB2,CHRM2,GPR101,HRH4,HTR1B,HTR1E,HTR1F,HTR2A,HTR5A
GO Molecular Function	GO:0008301	DNA binding, bending	214	0.137	1	1	1.29	17	22	0.00833	0.0108	97	0.0165	1	0.627	2.04	5.4	11	55	0.00621	0.2	unnamed,unnamed,unnamed,unnamed,unnamed,unnamed,unnamed,unnamed,unnamed,unnamed,unnamed,unnamed,unnamed,unnamed,unnamed,unnamed,unnamed,unnamed,unnamed,unnamed,unnamed,unnamed	FOXA1,FOXA2,FOXB1,FOXC1,FOXD3,FOXI1,FOXL2,FOXP1,FOXP2,FOXQ1,HHEX
GO Molecular Function	GO:0016901	oxidoreductase activity, acting on the CH-OH group of donors, quinone or similar compound as acceptor	215	0.141	1	1	2.01	1.99	4	0.000977	0.00196	180	0.0788	1	1	4.07	0.491	2	5	0.00113	0.4	unnamed,unnamed,unnamed,unnamed	GPD2,HHIP
GO Molecular Function	GO:0016706	oxidoreductase activity, acting on paired donors, with incorporation or reduction of molecular oxygen, 2-oxoglutarate as one donor, and incorporation of one atom each of oxygen into both donors	216	0.143	1	1	1.37	11	15	0.00538	0.00736	1046	0.657	1	1	0.906	4.42	4	45	0.00226	0.0889	unnamed,unnamed,unnamed,unnamed,unnamed,unnamed,unnamed,unnamed,unnamed,unnamed,unnamed,unnamed,unnamed,unnamed,unnamed	EGLN3,FTO,KDM5B,TET2
GO Molecular Function	GO:0015301	anion:anion antiporter activity	217	0.143	1	1	1.57	5.09	8	0.0025	0.00392	371	0.184	1	1	1.77	2.26	4	23	0.00226	0.174	unnamed,unnamed,unnamed,unnamed,unnamed,unnamed,unnamed,unnamed	SLC26A7,SLC4A10,SLC4A3,SLC7A11
GO Molecular Function	GO:0003918	DNA topoisomerase type II (ATP-hydrolyzing) activity	218	0.144	1	1	3.01	0.664	2	0.000326	0.000981	629	0.339	1	1	2.55	0.393	1	4	0.000565	0.25	unnamed,unnamed	TOP1
GO Molecular Function	GO:0043008	ATP-dependent protein binding	219	0.146	1	1	2.98	0.671	2	0.000329	0.000981	335	0.145	1	1	2.91	0.687	2	7	0.00113	0.286	unnamed,unnamed	PLA2G6,PRNP
GO Molecular Function	GO:0003883	CTP synthase activity	220	0.146	1	1	6.35	0.157	1	7.72e-05	0.00049	375	0.187	1	1	5.09	0.196	1	2	0.000565	0.5	unnamed	CTPS2
GO Molecular Function	GO:0035258	steroid hormone receptor binding	221	0.146	1	1	1.28	17.1	22	0.00841	0.0108	299	0.101	1	1	1.57	6.38	10	65	0.00565	0.154	unnamed,unnamed,unnamed,unnamed,unnamed,unnamed,unnamed,unnamed,unnamed,unnamed,unnamed,unnamed,unnamed,unnamed,unnamed,unnamed,unnamed,unnamed,unnamed,unnamed,unnamed,unnamed	AR,CTNNB1,DDX54,FOXL2,GRIP1,ISL1,KDM4C,NR0B1,NRIP1,PPARGC1A
GO Molecular Function	GO:0003707	steroid hormone receptor activity	222	0.148	1	1	1.26	19.9	25	0.00974	0.0123	67	0.00385	1	0.212	2.35	5.1	12	52	0.00678	0.231	unnamed,unnamed,unnamed,unnamed,unnamed,unnamed,unnamed,unnamed,unnamed,unnamed,unnamed,unnamed,unnamed,unnamed,unnamed,unnamed,unnamed,unnamed,unnamed,unnamed,unnamed,unnamed,unnamed,unnamed,unnamed	AR,ESRRB,ESRRG,HNF4G,NR0B1,NR2F1,NR2F2,NR3C1,NR3C2,NR4A2,RORA,RORB
GO Molecular Function	GO:0030169	low-density lipoprotein particle binding	223	0.152	1	1	1.5	5.99	9	0.00294	0.00441	354	0.177	1	1	2.04	1.47	3	15	0.00169	0.2	unnamed,unnamed,unnamed,unnamed,unnamed,unnamed,unnamed,unnamed,unnamed	CDH13,MSR1,STAB2
GO Molecular Function	GO:0008270	zinc ion binding	224	0.152	1	1	1.07	232	247	0.114	0.121	68	0.00448	1	0.243	1.23	117	144	1191	0.0813	0.121	unnamed,unnamed,unnamed,unnamed,unnamed,unnamed,unnamed,unnamed,unnamed,unnamed,unnamed,unnamed,unnamed,unnamed,unnamed,unnamed,unnamed,unnamed,unnamed,unnamed,unnamed,unnamed,unnamed,unnamed,unnamed,unnamed,unnamed,unnamed,unnamed,unnamed,unnamed,unnamed,unnamed,unnamed,unnamed,unnamed,unnamed,unnamed,unnamed,unnamed,unnamed,unnamed,unnamed,unnamed,unnamed,unnamed,unnamed,unnamed,unnamed,unnamed…	ADAM23,ADAMTS1,ADAMTS16,ADAMTS18,ADAMTS2,ADAMTS20,ADAMTS9,AGBL1,APIP,AR,ARAP2,ARAP3,ARFGAP2,BARD1,BIRC7,BNC2,BRD1,CA4,CA8,CNOT4,CPA3,CPO,CRYZ,CSRP2,CXXC4,CYLD,DCTD,DMD,DNAJC21,DTNB,DYTN,ESRRB,ESRRG,FANCL,G2E3,GATA3,GLI2,GRIN2A,GRIN2B,GTF2H2,GTF2H2C,HHIP,HNF4G,ISL1,ISL2,KDM4C,KDM5B,KLF4,KMT2C,KMT2E,L3MBTL4,LHX2,LHX5,LHX8,LIMS3,LIMS3L,LMO1,LMO2,LMO3,LMO4,LMO7,LONRF2,LPP,MAN2A1,MAP3K1,MARCH3,MEP1B,M…
GO Molecular Function	GO:0032217	riboflavin transporter activity	225	0.153	1	1	6	0.167	1	8.17e-05	0.00049	516	0.267	1	1	3.4	0.294	1	3	0.000565	0.333	unnamed	SLC52A3
GO Molecular Function	GO:0016705	oxidoreductase activity, acting on paired donors, with incorporation or reduction of molecular oxygen	226	0.154	1	1	1.21	28.1	34	0.0138	0.0167	1161	0.787	1	1	0.838	15.5	13	158	0.00734	0.0823	unnamed,unnamed,unnamed,unnamed,unnamed,unnamed,unnamed,unnamed,unnamed,unnamed,unnamed,unnamed,unnamed,unnamed,unnamed,unnamed,unnamed,unnamed,unnamed,unnamed,unnamed,unnamed,unnamed,unnamed,unnamed,unnamed,unnamed,unnamed,unnamed,unnamed,unnamed,unnamed,unnamed,unnamed	AGMO,CYP1B1,CYP26A1,CYP26B1,CYP7B1,EGLN3,FMO3,FTO,KDM5B,PARK7,TET2,TPH2,TYRP1
GO Molecular Function	GO:0033699	DNA 5'-adenosine monophosphate hydrolase activity	227	0.155	1	1	5.95	0.168	1	8.24e-05	0.00049	196	0.0982	1	1	10.2	0.0982	1	1	0.000565	1	unnamed	APTX
GO Molecular Function	GO:0004935	adrenergic receptor activity	228	0.157	1	1	1.59	4.41	7	0.00216	0.00343	88	0.0117	1	0.492	3.4	1.47	5	15	0.00282	0.333	unnamed,unnamed,unnamed,unnamed,unnamed,unnamed,unnamed	ADRA1A,ADRA1D,ADRA2A,ADRB2,GPR101
GO Molecular Function	GO:0008967	phosphoglycolate phosphatase activity	229	0.158	1	1	5.81	0.172	1	8.45e-05	0.00049	375	0.187	1	1	5.09	0.196	1	2	0.000565	0.5	unnamed	APTX
GO Molecular Function	GO:0035514	DNA demethylase activity	230	0.158	1	1	2.83	0.708	2	0.000347	0.000981	516	0.267	1	1	3.4	0.294	1	3	0.000565	0.333	unnamed,unnamed	FTO
GO Molecular Function	GO:0043734	DNA-N1-methyladenine dioxygenase activity	230	0.158	1	1	2.83	0.708	2	0.000347	0.000981	516	0.267	1	1	3.4	0.294	1	3	0.000565	0.333	unnamed,unnamed	FTO
GO Molecular Function	GO:0047341	fucose-1-phosphate guanylyltransferase activity	232	0.16	1	1	2.8	0.713	2	0.00035	0.000981	196	0.0982	1	1	10.2	0.0982	1	1	0.000565	1	unnamed,unnamed	FPGT
GO Molecular Function	GO:0016303	1-phosphatidylinositol-3-kinase activity	233	0.161	1	1	1.65	3.64	6	0.00179	0.00294	601	0.295	1	1	1.85	1.08	2	11	0.00113	0.182	unnamed,unnamed,unnamed,unnamed,unnamed,unnamed	PIK3C3,PIK3CG
GO Molecular Function	GO:0004087	carbamoyl-phosphate synthase (ammonia) activity	234	0.161	1	1	2.79	0.716	2	0.000351	0.000981	196	0.0982	1	1	10.2	0.0982	1	1	0.000565	1	unnamed,unnamed	CPS1
GO Molecular Function	GO:0002162	dystroglycan binding	235	0.162	1	1	1.75	2.86	5	0.0014	0.00245	805	0.462	1	1	1.7	0.589	1	6	0.000565	0.167	unnamed,unnamed,unnamed,unnamed,unnamed	DMD
GO Molecular Function	GO:0005452	inorganic anion exchanger activity	236	0.164	1	1	1.74	2.87	5	0.00141	0.00245	696	0.37	1	1	1.57	1.28	2	13	0.00113	0.154	unnamed,unnamed,unnamed,unnamed,unnamed	SLC4A10,SLC4A3
GO Molecular Function	GO:0051378	serotonin binding	237	0.165	1	1	1.57	4.47	7	0.00219	0.00343	70	0.00468	1	0.247	5.09	0.785	4	8	0.00226	0.5	unnamed,unnamed,unnamed,unnamed,unnamed,unnamed,unnamed	HTR1B,HTR1E,HTR1F,HTR2A
GO Molecular Function	GO:0004872	receptor activity	238	0.165	1	1	1.06	281	297	0.138	0.146	471	0.205	1	1	1.07	146	156	1492	0.0881	0.105	unnamed,unnamed,unnamed,unnamed,unnamed,unnamed,unnamed,unnamed,unnamed,unnamed,unnamed,unnamed,unnamed,unnamed,unnamed,unnamed,unnamed,unnamed,unnamed,unnamed,unnamed,unnamed,unnamed,unnamed,unnamed,unnamed,unnamed,unnamed,unnamed,unnamed,unnamed,unnamed,unnamed,unnamed,unnamed,unnamed,unnamed,unnamed,unnamed,unnamed,unnamed,unnamed,unnamed,unnamed,unnamed,unnamed,unnamed,unnamed,unnamed,unnamed…	ACVR2A,ADRA1A,ADRA1D,ADRA2A,ADRB2,AGTR1,AGTR2,ALK,ANTXR2,AR,ATRNL1,BAI3,CCR7,CD1D,CD40,CD47,CD69,CHRM2,CNTLN,CRIM1,CSF3R,CXADR,CXCR4,DAB2,DCC,EDNRA,EDNRB,EFEMP1,ELTD1,EPHA4,EPHA5,EPHA6,EPHA7,ERBB4,ESRRB,ESRRG,FGFR2,FSHR,FZD1,GABRA2,GABRG2,GFRA1,GFRA2,GLP2R,GPR101,GPR110,GPR125,GPR139,GPR151,GPR156,GPR26,GPR39,GPR45,GRIA3,GRID1,GRID2,GRIK1,GRIK2,GRIK3,GRIK4,GRIN2A,GRIN2B,GRIN3A,GRM7,GRM8,GRPR,HNF4…
GO Molecular Function	GO:0046403	polynucleotide 3'-phosphatase activity	239	0.167	1	1	5.48	0.183	1	8.95e-05	0.00049	375	0.187	1	1	5.09	0.196	1	2	0.000565	0.5	unnamed	APTX
GO Molecular Function	GO:0048270	methionine adenosyltransferase regulator activity	240	0.17	1	1	2.7	0.741	2	0.000364	0.000981	196	0.0982	1	1	10.2	0.0982	1	1	0.000565	1	unnamed,unnamed	MAT2B
GO Molecular Function	GO:0008831	dTDP-4-dehydrorhamnose reductase activity	240	0.17	1	1	2.7	0.741	2	0.000364	0.000981	196	0.0982	1	1	10.2	0.0982	1	1	0.000565	1	unnamed,unnamed	MAT2B
GO Molecular Function	GO:0070577	histone acetyl-lysine binding	242	0.17	1	1	1.72	2.91	5	0.00143	0.00245	860	0.508	1	1	1.2	1.67	2	17	0.00113	0.118	unnamed,unnamed,unnamed,unnamed,unnamed	ATAD2B,TRIM24
GO Molecular Function	GO:0008453	alanine-glyoxylate transaminase activity	243	0.171	1	1	2.7	0.742	2	0.000364	0.000981	114	0.027	1	0.874	6.79	0.294	2	3	0.00113	0.667	unnamed,unnamed	AGXT2,ETNPPL
GO Molecular Function	GO:0008401	retinoic acid 4-hydroxylase activity	244	0.171	1	1	2.12	1.42	3	0.000695	0.00147	114	0.027	1	0.874	6.79	0.294	2	3	0.00113	0.667	unnamed,unnamed,unnamed	CYP26A1,CYP26B1
GO Molecular Function	GO:0004888	transmembrane signaling receptor activity	245	0.171	1	1	1.06	212	226	0.104	0.111	843	0.472	1	1	1.01	116	117	1181	0.0661	0.0991	unnamed,unnamed,unnamed,unnamed,unnamed,unnamed,unnamed,unnamed,unnamed,unnamed,unnamed,unnamed,unnamed,unnamed,unnamed,unnamed,unnamed,unnamed,unnamed,unnamed,unnamed,unnamed,unnamed,unnamed,unnamed,unnamed,unnamed,unnamed,unnamed,unnamed,unnamed,unnamed,unnamed,unnamed,unnamed,unnamed,unnamed,unnamed,unnamed,unnamed,unnamed,unnamed,unnamed,unnamed,unnamed,unnamed,unnamed,unnamed,unnamed,unnamed…	ACVR2A,ADRA1A,ADRA1D,ADRA2A,ADRB2,AGTR1,AGTR2,ALK,BAI3,CCR7,CD69,CHRM2,CRIM1,CSF3R,CXCR4,DCC,EDNRA,EDNRB,EFEMP1,ELTD1,EPHA4,EPHA5,EPHA6,EPHA7,ERBB4,FGFR2,FSHR,FZD1,GABRA2,GABRG2,GFRA1,GFRA2,GLP2R,GPR101,GPR110,GPR125,GPR139,GPR151,GPR156,GPR26,GPR39,GPR45,GRIA3,GRID1,GRID2,GRIK1,GRIK2,GRIK3,GRIK4,GRIN2A,GRIN2B,GRIN3A,GRM7,GRM8,GRPR,HPGD,HRH4,HTR1B,HTR1E,HTR1F,HTR2A,HTR5A,IFNAR2,IL1RAP,IL5RA,IL6ST…
GO Molecular Function	GO:0047536	2-aminoadipate transaminase activity	246	0.175	1	1	2.65	0.754	2	0.00037	0.000981	196	0.0982	1	1	10.2	0.0982	1	1	0.000565	1	unnamed,unnamed	AADAT
GO Molecular Function	GO:0004798	thymidylate kinase activity	247	0.176	1	1	2.64	0.756	2	0.000371	0.000981	375	0.187	1	1	5.09	0.196	1	2	0.000565	0.5	unnamed,unnamed	CMPK2
GO Molecular Function	GO:0004945	angiotensin type II receptor activity	248	0.176	1	1	2.08	1.44	3	0.000706	0.00147	180	0.0788	1	1	4.07	0.491	2	5	0.00113	0.4	unnamed,unnamed,unnamed	AGTR1,AGTR2
GO Molecular Function	GO:0035004	phosphatidylinositol 3-kinase activity	249	0.178	1	1	1.6	3.76	6	0.00184	0.00294	622	0.333	1	1	1.7	1.18	2	12	0.00113	0.167	unnamed,unnamed,unnamed,unnamed,unnamed,unnamed	PIK3C3,PIK3CG
GO Molecular Function	GO:0004132	dCMP deaminase activity	250	0.179	1	1	2.61	0.766	2	0.000376	0.000981	196	0.0982	1	1	10.2	0.0982	1	1	0.000565	1	unnamed,unnamed	DCTD
GO Molecular Function	GO:0004962	endothelin receptor activity	251	0.179	1	1	2.07	1.45	3	0.000712	0.00147	84	0.00963	1	0.423	10.2	0.196	2	2	0.00113	1	unnamed,unnamed,unnamed	EDNRA,EDNRB
GO Molecular Function	GO:0048256	flap endonuclease activity	252	0.18	1	1	2.61	0.767	2	0.000376	0.000981	932	0.563	1	1	1.27	0.785	1	8	0.000565	0.125	unnamed,unnamed	FAN1
GO Molecular Function	GO:0047969	glyoxylate oxidase activity	253	0.18	1	1	2.6	0.768	2	0.000377	0.000981	196	0.0982	1	1	10.2	0.0982	1	1	0.000565	1	unnamed,unnamed	HAO1
GO Molecular Function	GO:0008891	glycolate oxidase activity	253	0.18	1	1	2.6	0.768	2	0.000377	0.000981	196	0.0982	1	1	10.2	0.0982	1	1	0.000565	1	unnamed,unnamed	HAO1
GO Molecular Function	GO:0070612	histone methyltransferase activity (H2A-R3 specific)	255	0.18	1	1	2.6	0.769	2	0.000377	0.000981	196	0.0982	1	1	10.2	0.0982	1	1	0.000565	1	unnamed,unnamed	PRMT6
GO Molecular Function	GO:0070611	histone methyltransferase activity (H3-R2 specific)	255	0.18	1	1	2.6	0.769	2	0.000377	0.000981	196	0.0982	1	1	10.2	0.0982	1	1	0.000565	1	unnamed,unnamed	PRMT6
GO Molecular Function	GO:0004776	succinate-CoA ligase (GDP-forming) activity	257	0.181	1	1	2.05	1.46	3	0.000717	0.00147	84	0.00963	1	0.423	10.2	0.196	2	2	0.00113	1	unnamed,unnamed,unnamed	SUCLG1,SUCLG2
GO Molecular Function	GO:0016411	acylglycerol O-acyltransferase activity	258	0.182	1	1	1.58	3.79	6	0.00186	0.00294	493	0.23	1	1	1.8	1.67	3	17	0.00169	0.176	unnamed,unnamed,unnamed,unnamed,unnamed,unnamed	AGPAT4,AGPAT9,LCLAT1
GO Molecular Function	GO:0001596	angiotensin type I receptor activity	259	0.182	1	1	2.58	0.775	2	0.00038	0.000981	196	0.0982	1	1	10.2	0.0982	1	1	0.000565	1	unnamed,unnamed	AGTR1
GO Molecular Function	GO:0004020	adenylylsulfate kinase activity	260	0.183	1	1	2.58	0.776	2	0.000381	0.000981	375	0.187	1	1	5.09	0.196	1	2	0.000565	0.5	unnamed,unnamed	PAPSS1
GO Molecular Function	GO:0004781	sulfate adenylyltransferase (ATP) activity	260	0.183	1	1	2.58	0.776	2	0.000381	0.000981	375	0.187	1	1	5.09	0.196	1	2	0.000565	0.5	unnamed,unnamed	PAPSS1
GO Molecular Function	GO:0019955	cytokine binding	262	0.185	1	1	1.27	14.2	18	0.00695	0.00883	299	0.101	1	1	1.57	6.38	10	65	0.00565	0.154	unnamed,unnamed,unnamed,unnamed,unnamed,unnamed,unnamed,unnamed,unnamed,unnamed,unnamed,unnamed,unnamed,unnamed,unnamed,unnamed,unnamed,unnamed	CCR7,CER1,CXCR4,IFNAR2,IL12A,IL20RB,IL6ST,NRP1,NRP2,TGFBR1
GO Molecular Function	GO:0033862	UMP kinase activity	263	0.185	1	1	2.55	0.783	2	0.000384	0.000981	375	0.187	1	1	5.09	0.196	1	2	0.000565	0.5	unnamed,unnamed	CMPK2
GO Molecular Function	GO:0004528	phosphodiesterase I activity	264	0.185	1	1	2.55	0.783	2	0.000384	0.000981	713	0.404	1	1	2.04	0.491	1	5	0.000565	0.2	unnamed,unnamed	FAN1
GO Molecular Function	GO:0016500	protein-hormone receptor activity	265	0.186	1	1	1.66	3.01	5	0.00148	0.00245	478	0.219	1	1	2.26	0.883	2	9	0.00113	0.222	unnamed,unnamed,unnamed,unnamed,unnamed	FSHR,RXFP2
GO Molecular Function	GO:0032184	SUMO polymer binding	266	0.186	1	1	2.54	0.787	2	0.000386	0.000981	629	0.339	1	1	2.55	0.393	1	4	0.000565	0.25	unnamed,unnamed	SOBP
GO Molecular Function	GO:0048037	cofactor binding	267	0.187	1	1	1.14	44.7	51	0.0219	0.025	331	0.139	1	1	1.22	25.3	31	258	0.0175	0.12	unnamed,unnamed,unnamed,unnamed,unnamed,unnamed,unnamed,unnamed,unnamed,unnamed,unnamed,unnamed,unnamed,unnamed,unnamed,unnamed,unnamed,unnamed,unnamed,unnamed,unnamed,unnamed,unnamed,unnamed,unnamed,unnamed,unnamed,unnamed,unnamed,unnamed,unnamed,unnamed,unnamed,unnamed,unnamed,unnamed,unnamed,unnamed,unnamed,unnamed,unnamed,unnamed,unnamed,unnamed,unnamed,unnamed,unnamed,unnamed,unnamed,unnamed…	AADAT,AGXT2,BRD1,CRYZ,CTBP2,DHFRL1,DPYD,ETNPPL,FMO3,GAD1,GCDH,GLCCI1,GMDS,GSR,HAO1,HHIP,HPGD,KYNU,LMO2,MAT2B,NNT,NOX4,NOX5,OGDHL,PHYKPL,PSAT1,QDPR,SPTLC3,SUCLG1,TYW1,WWOX
GO Molecular Function	GO:0051787	misfolded protein binding	268	0.188	1	1	2.01	1.49	3	0.00073	0.00147	357	0.181	1	1	2.55	0.785	2	8	0.00113	0.25	unnamed,unnamed,unnamed	DNAJC3,EDEM1
GO Molecular Function	GO:0047464	heparosan-N-sulfate-glucuronate 5-epimerase activity	269	0.189	1	1	4.78	0.209	1	0.000103	0.00049	196	0.0982	1	1	10.2	0.0982	1	1	0.000565	1	unnamed	GLCE
GO Molecular Function	GO:0050379	UDP-glucuronate 5'-epimerase activity	269	0.189	1	1	4.78	0.209	1	0.000103	0.00049	196	0.0982	1	1	10.2	0.0982	1	1	0.000565	1	unnamed	GLCE
GO Molecular Function	GO:0030158	protein xylosyltransferase activity	271	0.189	1	1	2.01	1.49	3	0.000732	0.00147	375	0.187	1	1	5.09	0.196	1	2	0.000565	0.5	unnamed,unnamed,unnamed	XYLT1
GO Molecular Function	GO:0031711	bradykinin receptor binding	272	0.19	1	1	2.51	0.796	2	0.00039	0.000981	375	0.187	1	1	5.09	0.196	1	2	0.000565	0.5	unnamed,unnamed	AGTR1
GO Molecular Function	GO:0017045	corticotropin-releasing hormone activity	273	0.19	1	1	4.74	0.211	1	0.000103	0.00049	196	0.0982	1	1	10.2	0.0982	1	1	0.000565	1	unnamed	CRH
GO Molecular Function	GO:0047305	(R)-3-amino-2-methylpropionate-pyruvate transaminase activity	274	0.192	1	1	4.69	0.213	1	0.000104	0.00049	196	0.0982	1	1	10.2	0.0982	1	1	0.000565	1	unnamed	AGXT2
GO Molecular Function	GO:0016223	beta-alanine-pyruvate transaminase activity	274	0.192	1	1	4.69	0.213	1	0.000104	0.00049	196	0.0982	1	1	10.2	0.0982	1	1	0.000565	1	unnamed	AGXT2
GO Molecular Function	GO:0008158	hedgehog receptor activity	276	0.192	1	1	1.64	3.05	5	0.00149	0.00245	47	0.0015	1	0.117	5.09	0.982	5	10	0.00282	0.5	unnamed,unnamed,unnamed,unnamed,unnamed	NPC1,PTCH1,PTCHD1,PTCHD2,PTCHD4
GO Molecular Function	GO:0052906	tRNA (guanine(37)-N(1))-methyltransferase activity	277	0.193	1	1	4.67	0.214	1	0.000105	0.00049	196	0.0982	1	1	10.2	0.0982	1	1	0.000565	1	unnamed	TRMT5
GO Molecular Function	GO:0004769	steroid delta-isomerase activity	278	0.193	1	1	4.67	0.214	1	0.000105	0.00049	516	0.267	1	1	3.4	0.294	1	3	0.000565	0.333	unnamed	HSD3B1
GO Molecular Function	GO:0008430	selenium binding	279	0.195	1	1	1.76	2.27	4	0.00111	0.00196	1080	0.711	1	1	0.849	1.18	1	12	0.000565	0.0833	unnamed,unnamed,unnamed,unnamed	DIO2
GO Molecular Function	GO:0060072	large conductance calcium-activated potassium channel activity	280	0.196	1	1	1.76	2.28	4	0.00112	0.00196	375	0.187	1	1	5.09	0.196	1	2	0.000565	0.5	unnamed,unnamed,unnamed,unnamed	KCNU1
GO Molecular Function	GO:0004774	succinate-CoA ligase activity	281	0.196	1	1	1.76	2.28	4	0.00112	0.00196	64	0.0035	1	0.202	7.64	0.393	3	4	0.00169	0.75	unnamed,unnamed,unnamed,unnamed	SUCLA2,SUCLG1,SUCLG2
GO Molecular Function	GO:0003708	retinoic acid receptor activity	282	0.196	1	1	1.75	2.28	4	0.00112	0.00196	932	0.563	1	1	1.27	0.785	1	8	0.000565	0.125	unnamed,unnamed,unnamed,unnamed	ESRRG
GO Molecular Function	GO:0016651	oxidoreductase activity, acting on NAD(P)H	283	0.198	1	1	1.29	11.7	15	0.00572	0.00736	1047	0.67	1	1	0.908	9.91	9	101	0.00508	0.0891	unnamed,unnamed,unnamed,unnamed,unnamed,unnamed,unnamed,unnamed,unnamed,unnamed,unnamed,unnamed,unnamed,unnamed,unnamed	CRYZ,GSR,NDUFA4,NDUFS4,NNT,NOX3,NOX4,NOX5,ROPN1B
GO Molecular Function	GO:0004727	prenylated protein tyrosine phosphatase activity	284	0.2	1	1	2.42	0.825	2	0.000405	0.000981	375	0.187	1	1	5.09	0.196	1	2	0.000565	0.5	unnamed,unnamed	PTP4A3
GO Molecular Function	GO:0052742	phosphatidylinositol kinase activity	285	0.202	1	1	1.53	3.92	6	0.00192	0.00294	790	0.441	1	1	1.36	1.47	2	15	0.00113	0.133	unnamed,unnamed,unnamed,unnamed,unnamed,unnamed	PIK3C3,PIK3CG
GO Molecular Function	GO:0004497	monooxygenase activity	286	0.203	1	1	1.24	15.3	19	0.00752	0.00932	1013	0.621	1	1	0.945	9.52	9	97	0.00508	0.0928	unnamed,unnamed,unnamed,unnamed,unnamed,unnamed,unnamed,unnamed,unnamed,unnamed,unnamed,unnamed,unnamed,unnamed,unnamed,unnamed,unnamed,unnamed,unnamed	AGMO,CYP1B1,CYP26A1,CYP26B1,CYP7B1,FMO3,TPH2,TYRP1,YWHAB
GO Molecular Function	GO:0004905	type I interferon receptor activity	287	0.204	1	1	4.38	0.229	1	0.000112	0.00049	375	0.187	1	1	5.09	0.196	1	2	0.000565	0.5	unnamed	IFNAR2
GO Molecular Function	GO:0042826	histone deacetylase binding	288	0.205	1	1	1.22	17.2	21	0.00842	0.0103	174	0.0722	1	1	1.62	6.77	11	69	0.00621	0.159	unnamed,unnamed,unnamed,unnamed,unnamed,unnamed,unnamed,unnamed,unnamed,unnamed,unnamed,unnamed,unnamed,unnamed,unnamed,unnamed,unnamed,unnamed,unnamed,unnamed,unnamed	BCOR,HES1,LPIN1,MEF2C,NRIP1,PHB,PKN2,PRDM1,SKOR2,SUDS3,YWHAB
GO Molecular Function	GO:0019531	oxalate transmembrane transporter activity	289	0.206	1	1	2.38	0.84	2	0.000412	0.000981	629	0.339	1	1	2.55	0.393	1	4	0.000565	0.25	unnamed,unnamed	SLC26A7
GO Molecular Function	GO:0070530	K63-linked polyubiquitin binding	290	0.206	1	1	1.93	1.56	3	0.000764	0.00147	504	0.257	1	1	2.04	0.982	2	10	0.00113	0.2	unnamed,unnamed,unnamed	RNF169,TAB2
GO Molecular Function	GO:0004176	ATP-dependent peptidase activity	291	0.206	1	1	1.92	1.56	3	0.000765	0.00147	110	0.0244	1	0.819	4.37	0.687	3	7	0.00169	0.429	unnamed,unnamed,unnamed	CRBN,LONP2,LONRF2
GO Molecular Function	GO:0001099	basal RNA polymerase II transcription machinery binding	292	0.207	1	1	1.52	3.95	6	0.00194	0.00294	324	0.128	1	1	2.35	1.28	3	13	0.00169	0.231	unnamed,unnamed,unnamed,unnamed,unnamed,unnamed	ERCC4,TCF4,UVSSA
GO Molecular Function	GO:0010698	acetyltransferase activator activity	293	0.208	1	1	2.36	0.846	2	0.000415	0.000981	375	0.187	1	1	5.09	0.196	1	2	0.000565	0.5	unnamed,unnamed	AGTR1
GO Molecular Function	GO:0008137	NADH dehydrogenase (ubiquinone) activity	294	0.208	1	1	1.52	3.96	6	0.00194	0.00294	1216	0.853	1	1	0.65	4.61	3	47	0.00169	0.0638	unnamed,unnamed,unnamed,unnamed,unnamed,unnamed	NDUFA4,NDUFS4,ROPN1B
GO Molecular Function	GO:0015037	peptide disulfide oxidoreductase activity	295	0.21	1	1	2.35	0.852	2	0.000418	0.000981	308	0.111	1	1	3.4	0.589	2	6	0.00113	0.333	unnamed,unnamed	GLRX,GSR
GO Molecular Function	GO:0004164	diphthine synthase activity	296	0.21	1	1	4.24	0.236	1	0.000116	0.00049	196	0.0982	1	1	10.2	0.0982	1	1	0.000565	1	unnamed	DPH5
GO Molecular Function	GO:0019961	interferon binding	297	0.212	1	1	4.19	0.239	1	0.000117	0.00049	375	0.187	1	1	5.09	0.196	1	2	0.000565	0.5	unnamed	IFNAR2
GO Molecular Function	GO:0001055	RNA polymerase II activity	298	0.214	1	1	4.15	0.241	1	0.000118	0.00049	982	0.605	1	1	1.13	0.883	1	9	0.000565	0.111	unnamed	POLR2B
GO Molecular Function	GO:0001010	sequence-specific DNA binding transcription factor recruiting transcription factor activity	299	0.215	1	1	2.31	0.865	2	0.000424	0.000981	375	0.187	1	1	5.09	0.196	1	2	0.000565	0.5	unnamed,unnamed	KLF4
GO Molecular Function	GO:0001517	N-acetylglucosamine 6-O-sulfotransferase activity	300	0.216	1	1	2.3	0.869	2	0.000426	0.000981	713	0.404	1	1	2.04	0.491	1	5	0.000565	0.2	unnamed,unnamed	CHST2
GO Molecular Function	GO:0090541	MIT domain binding	301	0.216	1	1	4.1	0.244	1	0.00012	0.00049	375	0.187	1	1	5.09	0.196	1	2	0.000565	0.5	unnamed	CAPN7
GO Molecular Function	GO:0050692	DBD domain binding	302	0.217	1	1	2.29	0.872	2	0.000428	0.000981	196	0.0982	1	1	10.2	0.0982	1	1	0.000565	1	unnamed,unnamed	PROX1
GO Molecular Function	GO:0044020	histone methyltransferase activity (H4-R3 specific)	303	0.22	1	1	2.28	0.879	2	0.000431	0.000981	516	0.267	1	1	3.4	0.294	1	3	0.000565	0.333	unnamed,unnamed	PRMT6
GO Molecular Function	GO:0046030	inositol trisphosphate phosphatase activity	304	0.222	1	1	2.26	0.886	2	0.000435	0.000981	478	0.219	1	1	2.26	0.883	2	9	0.00113	0.222	unnamed,unnamed	INPP5A,INPP5B
GO Molecular Function	GO:0033691	sialic acid binding	305	0.224	1	1	1.66	2.41	4	0.00118	0.00196	357	0.181	1	1	2.55	0.785	2	8	0.00113	0.25	unnamed,unnamed,unnamed,unnamed	ST8SIA2,ST8SIA3
GO Molecular Function	GO:0042577	lipid phosphatase activity	306	0.225	1	1	2.24	0.894	2	0.000438	0.000981	516	0.267	1	1	3.4	0.294	1	3	0.000565	0.333	unnamed,unnamed	PPAP2B
GO Molecular Function	GO:0070053	thrombospondin receptor activity	307	0.226	1	1	2.23	0.896	2	0.000439	0.000981	629	0.339	1	1	2.55	0.393	1	4	0.000565	0.25	unnamed,unnamed	CD47
GO Molecular Function	GO:0030492	hemoglobin binding	308	0.227	1	1	3.89	0.257	1	0.000126	0.00049	629	0.339	1	1	2.55	0.393	1	4	0.000565	0.25	unnamed	AHSP
GO Molecular Function	GO:0042809	vitamin D receptor binding	309	0.228	1	1	1.64	2.43	4	0.00119	0.00196	464	0.203	1	1	1.91	1.57	3	16	0.00169	0.188	unnamed,unnamed,unnamed,unnamed	MED13,MED14,MED30
GO Molecular Function	GO:0003916	DNA topoisomerase activity	310	0.229	1	1	2.21	0.905	2	0.000444	0.000981	805	0.462	1	1	1.7	0.589	1	6	0.000565	0.167	unnamed,unnamed	TOP1
GO Molecular Function	GO:0001918	farnesylated protein binding	311	0.232	1	1	3.79	0.264	1	0.000129	0.00049	196	0.0982	1	1	10.2	0.0982	1	1	0.000565	1	unnamed	AIPL1
GO Molecular Function	GO:0000179	rRNA (adenine-N6,N6-)-dimethyltransferase activity	312	0.233	1	1	3.77	0.265	1	0.00013	0.00049	629	0.339	1	1	2.55	0.393	1	4	0.000565	0.25	unnamed	TFB1M
GO Molecular Function	GO:0019842	vitamin binding	313	0.233	1	1	1.23	13.9	17	0.00681	0.00834	1149	0.769	1	1	0.804	7.46	6	76	0.00339	0.0789	unnamed,unnamed,unnamed,unnamed,unnamed,unnamed,unnamed,unnamed,unnamed,unnamed,unnamed,unnamed,unnamed,unnamed,unnamed,unnamed,unnamed	EGLN3,FTCDNL1,IRX5,LMBRD1,OGDHL,S100G
GO Molecular Function	GO:0031625	ubiquitin protein ligase binding	314	0.234	1	1	1.14	34.4	39	0.0168	0.0191	163	0.0624	1	1	1.41	15.6	22	159	0.0124	0.138	unnamed,unnamed,unnamed,unnamed,unnamed,unnamed,unnamed,unnamed,unnamed,unnamed,unnamed,unnamed,unnamed,unnamed,unnamed,unnamed,unnamed,unnamed,unnamed,unnamed,unnamed,unnamed,unnamed,unnamed,unnamed,unnamed,unnamed,unnamed,unnamed,unnamed,unnamed,unnamed,unnamed,unnamed,unnamed,unnamed,unnamed,unnamed,unnamed	AXIN2,CD40,CUL1,CXCR4,DIO2,FANCL,FHIT,GSK3B,MAGEC2,MID1,NGFR,PARK2,PAX6,PDE4D,PRKAR2B,PRR5L,SMAD2,STX8,TANK,TRIB1,TRIB2,USP7
GO Molecular Function	GO:0045513	interleukin-27 binding	315	0.237	1	1	3.7	0.271	1	0.000133	0.00049	196	0.0982	1	1	10.2	0.0982	1	1	0.000565	1	unnamed	IL12A
GO Molecular Function	GO:0042163	interleukin-12 beta subunit binding	315	0.237	1	1	3.7	0.271	1	0.000133	0.00049	196	0.0982	1	1	10.2	0.0982	1	1	0.000565	1	unnamed	IL12A
GO Molecular Function	GO:0016836	hydro-lyase activity	317	0.237	1	1	1.34	6.74	9	0.0033	0.00441	711	0.396	1	1	1.21	4.12	5	42	0.00282	0.119	unnamed,unnamed,unnamed,unnamed,unnamed,unnamed,unnamed,unnamed,unnamed	ACO1,APIP,CA4,CA8,GMDS
GO Molecular Function	GO:0008649	rRNA methyltransferase activity	318	0.238	1	1	3.68	0.272	1	0.000133	0.00049	713	0.404	1	1	2.04	0.491	1	5	0.000565	0.2	unnamed	TFB1M
GO Molecular Function	GO:0004017	adenylate kinase activity	319	0.241	1	1	2.14	0.936	2	0.000459	0.000981	335	0.145	1	1	2.91	0.687	2	7	0.00113	0.286	unnamed,unnamed	AK4,AK8
GO Molecular Function	GO:0004653	polypeptide N-acetylgalactosaminyltransferase activity	320	0.242	1	1	1.29	8.55	11	0.00419	0.00539	52	0.00213	1	0.151	3.57	1.96	7	20	0.00395	0.35	unnamed,unnamed,unnamed,unnamed,unnamed,unnamed,unnamed,unnamed,unnamed,unnamed,unnamed	GALNT11,GALNT13,GALNT3,GALNT5,GALNT7,GALNTL6,WBSCR17
GO Molecular Function	GO:0005521	lamin binding	321	0.243	1	1	1.5	3.33	5	0.00163	0.00245	504	0.257	1	1	2.04	0.982	2	10	0.00113	0.2	unnamed,unnamed,unnamed,unnamed,unnamed	PLCB1,TMPO
GO Molecular Function	GO:0015183	L-aspartate transmembrane transporter activity	322	0.244	1	1	2.12	0.945	2	0.000463	0.000981	629	0.339	1	1	2.55	0.393	1	4	0.000565	0.25	unnamed,unnamed	SLC25A13
GO Molecular Function	GO:0001640	adenylate cyclase inhibiting G-protein coupled glutamate receptor activity	323	0.245	1	1	1.43	4.19	6	0.00205	0.00294	94	0.015	1	0.59	5.09	0.589	3	6	0.00169	0.5	unnamed,unnamed,unnamed,unnamed,unnamed,unnamed	GRIK3,GRM7,GRM8
GO Molecular Function	GO:0008466	glycogenin glucosyltransferase activity	324	0.245	1	1	3.56	0.281	1	0.000138	0.00049	375	0.187	1	1	5.09	0.196	1	2	0.000565	0.5	unnamed	GYG1
GO Molecular Function	GO:0004129	cytochrome-c oxidase activity	325	0.246	1	1	1.35	5.93	8	0.00291	0.00392	154	0.0509	1	1	2.18	2.75	6	28	0.00339	0.214	unnamed,unnamed,unnamed,unnamed,unnamed,unnamed,unnamed,unnamed	COA6,COX6A1,COX6C,COX7B2,COX7C,NDUFA4
GO Molecular Function	GO:0051425	PTB domain binding	326	0.246	1	1	2.1	0.95	2	0.000466	0.000981	629	0.339	1	1	2.55	0.393	1	4	0.000565	0.25	unnamed,unnamed	APP
GO Molecular Function	GO:0031491	nucleosome binding	327	0.248	1	1	1.49	3.36	5	0.00165	0.00245	790	0.441	1	1	1.36	1.47	2	15	0.00113	0.133	unnamed,unnamed,unnamed,unnamed,unnamed	RNF169,SMARCA1
GO Molecular Function	GO:0052853	long-chain-(S)-2-hydroxy-long-chain-acid oxidase activity	328	0.248	1	1	2.09	0.957	2	0.000469	0.000981	375	0.187	1	1	5.09	0.196	1	2	0.000565	0.5	unnamed,unnamed	HAO1
GO Molecular Function	GO:0052854	medium-chain-(S)-2-hydroxy-acid oxidase activity	328	0.248	1	1	2.09	0.957	2	0.000469	0.000981	375	0.187	1	1	5.09	0.196	1	2	0.000565	0.5	unnamed,unnamed	HAO1
GO Molecular Function	GO:0052852	very-long-chain-(S)-2-hydroxy-acid oxidase activity	328	0.248	1	1	2.09	0.957	2	0.000469	0.000981	375	0.187	1	1	5.09	0.196	1	2	0.000565	0.5	unnamed,unnamed	HAO1
GO Molecular Function	GO:0046923	ER retention sequence binding	331	0.249	1	1	3.49	0.286	1	0.00014	0.00049	629	0.339	1	1	2.55	0.393	1	4	0.000565	0.25	unnamed	KCNIP2
GO Molecular Function	GO:0004941	beta2-adrenergic receptor activity	332	0.25	1	1	3.48	0.287	1	0.000141	0.00049	196	0.0982	1	1	10.2	0.0982	1	1	0.000565	1	unnamed	ADRB2
GO Molecular Function	GO:0030883	endogenous lipid antigen binding	333	0.25	1	1	3.47	0.288	1	0.000141	0.00049	713	0.404	1	1	2.04	0.491	1	5	0.000565	0.2	unnamed	CD1D
GO Molecular Function	GO:0030884	exogenous lipid antigen binding	333	0.25	1	1	3.47	0.288	1	0.000141	0.00049	713	0.404	1	1	2.04	0.491	1	5	0.000565	0.2	unnamed	CD1D
GO Molecular Function	GO:0004305	ethanolamine kinase activity	335	0.251	1	1	2.08	0.964	2	0.000473	0.000981	629	0.339	1	1	2.55	0.393	1	4	0.000565	0.25	unnamed,unnamed	ETNK1
GO Molecular Function	GO:0031490	chromatin DNA binding	336	0.252	1	1	1.26	9.54	12	0.00468	0.00589	786	0.432	1	1	1.2	3.34	4	34	0.00226	0.118	unnamed,unnamed,unnamed,unnamed,unnamed,unnamed,unnamed,unnamed,unnamed,unnamed,unnamed,unnamed	ATOH1,BCL6,FOXC1,PPARGC1A
GO Molecular Function	GO:0004994	somatostatin receptor activity	337	0.255	1	1	2.05	0.974	2	0.000478	0.000981	180	0.0788	1	1	4.07	0.491	2	5	0.00113	0.4	unnamed,unnamed	SSTR1,SSTR2
GO Molecular Function	GO:0001537	N-acetylgalactosamine 4-O-sulfotransferase activity	338	0.255	1	1	1.72	1.75	3	0.000857	0.00147	713	0.404	1	1	2.04	0.491	1	5	0.000565	0.2	unnamed,unnamed,unnamed	CHST9
GO Molecular Function	GO:0005001	transmembrane receptor protein tyrosine phosphatase activity	339	0.255	1	1	1.27	8.67	11	0.00425	0.00539	194	0.093	1	1	2.26	1.77	4	18	0.00226	0.222	unnamed,unnamed,unnamed,unnamed,unnamed,unnamed,unnamed,unnamed,unnamed,unnamed,unnamed	PTPRD,PTPRG,PTPRK,PTPRM
GO Molecular Function	GO:0001102	RNA polymerase II activating transcription factor binding	340	0.256	1	1	1.23	11.4	14	0.00559	0.00687	46	0.0015	1	0.12	2.91	3.44	10	35	0.00565	0.286	unnamed,unnamed,unnamed,unnamed,unnamed,unnamed,unnamed,unnamed,unnamed,unnamed,unnamed,unnamed,unnamed,unnamed	BHLHE40,CITED2,CTNNB1,ISL1,LMO2,NEUROD1,NFE2L2,NHLH2,POU1F1,TBX3
GO Molecular Function	GO:0071253	connexin binding	341	0.257	1	1	2.04	0.98	2	0.000481	0.000981	516	0.267	1	1	3.4	0.294	1	3	0.000565	0.333	unnamed,unnamed	CXADR
GO Molecular Function	GO:0047499	calcium-independent phospholipase A2 activity	342	0.258	1	1	3.35	0.299	1	0.000147	0.00049	713	0.404	1	1	2.04	0.491	1	5	0.000565	0.2	unnamed	PLA2G6
GO Molecular Function	GO:0016675	oxidoreductase activity, acting on a heme group of donors	343	0.262	1	1	1.32	6.04	8	0.00296	0.00392	159	0.059	1	1	2.11	2.85	6	29	0.00339	0.207	unnamed,unnamed,unnamed,unnamed,unnamed,unnamed,unnamed,unnamed	COA6,COX6A1,COX6C,COX7B2,COX7C,NDUFA4
GO Molecular Function	GO:0005010	insulin-like growth factor-activated receptor activity	344	0.263	1	1	1.69	1.78	3	0.000871	0.00147	516	0.267	1	1	3.4	0.294	1	3	0.000565	0.333	unnamed,unnamed,unnamed	CRIM1
GO Molecular Function	GO:0030881	beta-2-microglobulin binding	345	0.263	1	1	3.27	0.306	1	0.00015	0.00049	805	0.462	1	1	1.7	0.589	1	6	0.000565	0.167	unnamed	CD1D
GO Molecular Function	GO:0031005	filamin binding	346	0.265	1	1	1.68	1.78	3	0.000875	0.00147	308	0.111	1	1	3.4	0.589	2	6	0.00113	0.333	unnamed,unnamed,unnamed	MICALL2,NEBL
GO Molecular Function	GO:0004550	nucleoside diphosphate kinase activity	347	0.266	1	1	1.53	2.61	4	0.00128	0.00196	596	0.285	1	1	1.61	1.87	3	19	0.00169	0.158	unnamed,unnamed,unnamed,unnamed	AK4,AK8,CMPK2
GO Molecular Function	GO:0004788	thiamine diphosphokinase activity	348	0.269	1	1	1.98	1.01	2	0.000497	0.000981	196	0.0982	1	1	10.2	0.0982	1	1	0.000565	1	unnamed,unnamed	TPK1
GO Molecular Function	GO:0047800	cysteamine dioxygenase activity	349	0.269	1	1	3.19	0.314	1	0.000154	0.00049	196	0.0982	1	1	10.2	0.0982	1	1	0.000565	1	unnamed	ADO
GO Molecular Function	GO:0046899	nucleoside triphosphate adenylate kinase activity	350	0.269	1	1	3.19	0.314	1	0.000154	0.00049	375	0.187	1	1	5.09	0.196	1	2	0.000565	0.5	unnamed	AK4
GO Molecular Function	GO:0002020	protease binding	351	0.272	1	1	1.23	9.72	12	0.00477	0.00589	1229	0.87	1	1	0.657	6.09	4	62	0.00226	0.0645	unnamed,unnamed,unnamed,unnamed,unnamed,unnamed,unnamed,unnamed,unnamed,unnamed,unnamed,unnamed	CHL1,LONP2,TNFAIP3,TTN
GO Molecular Function	GO:0033293	monocarboxylic acid binding	352	0.272	1	1	1.26	7.91	10	0.00388	0.0049	1248	0.889	1	1	0.599	5.01	3	51	0.00169	0.0588	unnamed,unnamed,unnamed,unnamed,unnamed,unnamed,unnamed,unnamed,unnamed,unnamed	CYP26A1,CYP26B1,NR2F2
GO Molecular Function	GO:0008195	phosphatidate phosphatase activity	353	0.275	1	1	1.43	3.5	5	0.00172	0.00245	100	0.0174	1	0.64	3.7	1.08	4	11	0.00226	0.364	unnamed,unnamed,unnamed,unnamed,unnamed	LPIN1,LPIN3,PPAP2B,PPAPDC1A
GO Molecular Function	GO:0017166	vinculin binding	354	0.275	1	1	1.43	3.5	5	0.00172	0.00245	1053	0.679	1	1	0.926	1.08	1	11	0.000565	0.0909	unnamed,unnamed,unnamed,unnamed,unnamed	DMD
GO Molecular Function	GO:0017123	Ral GTPase activator activity	355	0.275	1	1	1.94	1.03	2	0.000505	0.000981	516	0.267	1	1	3.4	0.294	1	3	0.000565	0.333	unnamed,unnamed	RALGAPA2
GO Molecular Function	GO:0043522	leucine zipper domain binding	356	0.277	1	1	1.64	1.83	3	0.000897	0.00147	357	0.181	1	1	2.55	0.785	2	8	0.00113	0.25	unnamed,unnamed,unnamed	AATF,PAWR
GO Molecular Function	GO:0030331	estrogen receptor binding	357	0.278	1	1	1.3	6.16	8	0.00302	0.00392	302	0.105	1	1	1.96	2.55	5	26	0.00282	0.192	unnamed,unnamed,unnamed,unnamed,unnamed,unnamed,unnamed,unnamed	CTNNB1,DDX54,FOXL2,ISL1,NRIP1
GO Molecular Function	GO:0015556	C4-dicarboxylate transmembrane transporter activity	358	0.28	1	1	1.92	1.04	2	0.000512	0.000981	870	0.515	1	1	1.46	0.687	1	7	0.000565	0.143	unnamed,unnamed	SLC25A13
GO Molecular Function	GO:0004758	serine C-palmitoyltransferase activity	359	0.283	1	1	1.62	1.85	3	0.000907	0.00147	180	0.0788	1	1	4.07	0.491	2	5	0.00113	0.4	unnamed,unnamed,unnamed	SPTLC3,SPTSSA
GO Molecular Function	GO:0004177	aminopeptidase activity	360	0.283	1	1	1.29	6.2	8	0.00304	0.00392	1230	0.871	1	1	0.582	3.44	2	35	0.00113	0.0571	unnamed,unnamed,unnamed,unnamed,unnamed,unnamed,unnamed,unnamed	PEPD,TRHDE
GO Molecular Function	GO:0034899	trimethylamine monooxygenase activity	361	0.284	1	1	3	0.334	1	0.000164	0.00049	196	0.0982	1	1	10.2	0.0982	1	1	0.000565	1	unnamed	FMO3
GO Molecular Function	GO:0003723	RNA binding	362	0.287	1	1	1.05	145	152	0.0712	0.0745	1150	0.771	1	1	0.932	89	83	907	0.0469	0.0915	unnamed,unnamed,unnamed,unnamed,unnamed,unnamed,unnamed,unnamed,unnamed,unnamed,unnamed,unnamed,unnamed,unnamed,unnamed,unnamed,unnamed,unnamed,unnamed,unnamed,unnamed,unnamed,unnamed,unnamed,unnamed,unnamed,unnamed,unnamed,unnamed,unnamed,unnamed,unnamed,unnamed,unnamed,unnamed,unnamed,unnamed,unnamed,unnamed,unnamed,unnamed,unnamed,unnamed,unnamed,unnamed,unnamed,unnamed,unnamed,unnamed,unnamed…	ACO1,ADARB2,AFF2,ANG,APTX,BARD1,C1D,CAPRIN1,CAPRIN2,CDC5L,CELF2,CELF4,CNOT4,CPEB2,CPSF2,CRYZ,CWC22,DDX18,DDX31,DDX53,DDX54,DHFRL1,DHX15,DLX2,DROSHA,EIF3D,EIF3H,EIF3M,EIF5,ELAVL2,GTF2H2,HNRNPA3,HNRNPD,HNRNPH3,KHDRBS3,KIAA0020,LRPPRC,MBD2,MBNL2,MEF2C,MEX3C,MPHOSPH6,MSI1,MTPAP,NOVA1,NR0B1,NUDT16L1,NUDT7,PABPC4L,PARK7,PET112,PHAX,PPARGC1A,PTBP2,QKI,RALYL,RAVER2,RBFOX1,RBFOX2,RBM11,RBM12B,RBM19,RBM27,…
GO Molecular Function	GO:0003828	alpha-N-acetylneuraminate alpha-2,8-sialyltransferase activity	363	0.288	1	1	1.48	2.71	4	0.00133	0.00196	180	0.0788	1	1	4.07	0.491	2	5	0.00113	0.4	unnamed,unnamed,unnamed,unnamed	ST8SIA2,ST8SIA3
GO Molecular Function	GO:0034056	estrogen response element binding	364	0.289	1	1	1.47	2.72	4	0.00133	0.00196	143	0.0505	1	1	5.09	0.393	2	4	0.00113	0.5	unnamed,unnamed,unnamed,unnamed	TOX3,TRIM24
GO Molecular Function	GO:0017022	myosin binding	365	0.291	1	1	1.24	8.07	10	0.00396	0.0049	489	0.219	1	1	1.54	3.24	5	33	0.00282	0.152	unnamed,unnamed,unnamed,unnamed,unnamed,unnamed,unnamed,unnamed,unnamed,unnamed	ARFGEF1,CXCR4,DMD,TRIM32,USH2A
GO Molecular Function	GO:0050693	LBD domain binding	366	0.292	1	1	1.59	1.88	3	0.000923	0.00147	143	0.0505	1	1	5.09	0.393	2	4	0.00113	0.5	unnamed,unnamed,unnamed	CITED2,PROX1
GO Molecular Function	GO:0016888	endodeoxyribonuclease activity, producing 5'-phosphomonoesters	367	0.293	1	1	1.85	1.08	2	0.000529	0.000981	1162	0.788	1	1	0.679	1.47	1	15	0.000565	0.0667	unnamed,unnamed	FAN1
GO Molecular Function	GO:0003896	DNA primase activity	368	0.294	1	1	1.85	1.08	2	0.000531	0.000981	629	0.339	1	1	2.55	0.393	1	4	0.000565	0.25	unnamed,unnamed	PRIM2
GO Molecular Function	GO:0043395	heparan sulfate proteoglycan binding	369	0.295	1	1	1.27	6.28	8	0.00308	0.00392	50	0.00203	1	0.15	4.07	1.47	6	15	0.00339	0.4	unnamed,unnamed,unnamed,unnamed,unnamed,unnamed,unnamed,unnamed	FST,GPC3,GPC4,GPC5,GPC6,HPSE2
GO Molecular Function	GO:0016899	oxidoreductase activity, acting on the CH-OH group of donors, oxygen as acceptor	370	0.296	1	1	1.84	1.09	2	0.000532	0.000981	516	0.267	1	1	3.4	0.294	1	3	0.000565	0.333	unnamed,unnamed	HAO1
GO Molecular Function	GO:0005030	neurotrophin receptor activity	371	0.298	1	1	1.57	1.91	3	0.000935	0.00147	629	0.339	1	1	2.55	0.393	1	4	0.000565	0.25	unnamed,unnamed,unnamed	NTRK3
GO Molecular Function	GO:0008121	ubiquinol-cytochrome-c reductase activity	372	0.298	1	1	1.83	1.09	2	0.000536	0.000981	870	0.515	1	1	1.46	0.687	1	7	0.000565	0.143	unnamed,unnamed	UQCRFS1
GO Molecular Function	GO:0005115	receptor tyrosine kinase-like orphan receptor binding	373	0.299	1	1	1.83	1.09	2	0.000536	0.000981	196	0.0982	1	1	10.2	0.0982	1	1	0.000565	1	unnamed,unnamed	WNT5A
GO Molecular Function	GO:0016628	oxidoreductase activity, acting on the CH-CH group of donors, NAD or NADP as acceptor	374	0.301	1	1	1.37	3.64	5	0.00179	0.00245	1039	0.651	1	1	0.926	2.16	2	22	0.00113	0.0909	unnamed,unnamed,unnamed,unnamed,unnamed	AKR1D1,DPYD
GO Molecular Function	GO:0005154	epidermal growth factor receptor binding	375	0.306	1	1	1.24	7.27	9	0.00357	0.00441	321	0.126	1	1	2.04	1.96	4	20	0.00226	0.2	unnamed,unnamed,unnamed,unnamed,unnamed,unnamed,unnamed,unnamed,unnamed	EFEMP1,ERBB4,FER,LINGO1
GO Molecular Function	GO:0016679	oxidoreductase activity, acting on diphenols and related substances as donors	376	0.309	1	1	1.78	1.12	2	0.000551	0.000981	932	0.563	1	1	1.27	0.785	1	8	0.000565	0.125	unnamed,unnamed	UQCRFS1
GO Molecular Function	GO:0047196	long-chain-alcohol O-fatty-acyltransferase activity	377	0.31	1	1	2.69	0.371	1	0.000182	0.00049	375	0.187	1	1	5.09	0.196	1	2	0.000565	0.5	unnamed	AWAT2
GO Molecular Function	GO:0016623	oxidoreductase activity, acting on the aldehyde or oxo group of donors, oxygen as acceptor	378	0.313	1	1	1.76	1.13	2	0.000556	0.000981	516	0.267	1	1	3.4	0.294	1	3	0.000565	0.333	unnamed,unnamed	HAO1
GO Molecular Function	GO:0016422	mRNA (2'-O-methyladenosine-N6-)-methyltransferase activity	379	0.315	1	1	2.64	0.379	1	0.000186	0.00049	375	0.187	1	1	5.09	0.196	1	2	0.000565	0.5	unnamed	METTL14
GO Molecular Function	GO:0004967	glucagon receptor activity	380	0.317	1	1	2.62	0.382	1	0.000187	0.00049	516	0.267	1	1	3.4	0.294	1	3	0.000565	0.333	unnamed	GLP2R
GO Molecular Function	GO:0016805	dipeptidase activity	381	0.317	1	1	1.52	1.98	3	0.00097	0.00147	696	0.37	1	1	1.57	1.28	2	13	0.00113	0.154	unnamed,unnamed,unnamed	FOLH1,PEPD
GO Molecular Function	GO:0048029	monosaccharide binding	382	0.32	1	1	1.18	10.1	12	0.00498	0.00589	1356	0.988	1	1	0.323	6.18	2	63	0.00113	0.0317	unnamed,unnamed,unnamed,unnamed,unnamed,unnamed,unnamed,unnamed,unnamed,unnamed,unnamed,unnamed	EGLN3,GYG1
GO Molecular Function	GO:0008531	riboflavin kinase activity	383	0.322	1	1	2.57	0.388	1	0.00019	0.00049	196	0.0982	1	1	10.2	0.0982	1	1	0.000565	1	unnamed	RFK
GO Molecular Function	GO:0004591	oxoglutarate dehydrogenase (succinyl-transferring) activity	384	0.323	1	1	2.56	0.39	1	0.000191	0.00049	516	0.267	1	1	3.4	0.294	1	3	0.000565	0.333	unnamed	OGDHL
GO Molecular Function	GO:0043566	structure-specific DNA binding	385	0.326	1	1	1.07	47.5	51	0.0233	0.025	91	0.0131	1	0.53	1.51	20.5	31	209	0.0175	0.148	unnamed,unnamed,unnamed,unnamed,unnamed,unnamed,unnamed,unnamed,unnamed,unnamed,unnamed,unnamed,unnamed,unnamed,unnamed,unnamed,unnamed,unnamed,unnamed,unnamed,unnamed,unnamed,unnamed,unnamed,unnamed,unnamed,unnamed,unnamed,unnamed,unnamed,unnamed,unnamed,unnamed,unnamed,unnamed,unnamed,unnamed,unnamed,unnamed,unnamed,unnamed,unnamed,unnamed,unnamed,unnamed,unnamed,unnamed,unnamed,unnamed,unnamed…	AFF3,APTX,ASCL1,ATOH1,BCL6,CEBPG,CTNNB1,ERCC4,ERCC5,FOXA1,FOXA2,FOXB1,FOXC1,FOXD3,FOXL2,FOXQ1,KLF4,LRPPRC,MTERF,NEUROD1,NR0B1,PAX6,PMS1,POT1,PPARGC1A,PSIP1,SATB1,SMAD2,SP3,TP63,WT1
GO Molecular Function	GO:0008013	beta-catenin binding	386	0.329	1	1	1.11	23.5	26	0.0115	0.0128	39	0.000646	1	0.0611	2.5	5.99	15	61	0.00847	0.246	unnamed,unnamed,unnamed,unnamed,unnamed,unnamed,unnamed,unnamed,unnamed,unnamed,unnamed,unnamed,unnamed,unnamed,unnamed,unnamed,unnamed,unnamed,unnamed,unnamed,unnamed,unnamed,unnamed,unnamed,unnamed,unnamed	AR,AXIN2,CALCOCO1,CDH2,CDH5,CXADR,GRIP1,GSK3B,PTPRK,PTPRT,SALL1,SOX9,TBL1X,TCF7L2,TRPC4
GO Molecular Function	GO:0016595	glutamate binding	387	0.33	1	1	1.32	3.79	5	0.00186	0.00245	141	0.0505	1	1	3.4	0.883	3	9	0.00169	0.333	unnamed,unnamed,unnamed,unnamed,unnamed	CPS1,GAD1,GRM7
GO Molecular Function	GO:0005110	frizzled-2 binding	388	0.331	1	1	1.69	1.18	2	0.00058	0.000981	375	0.187	1	1	5.09	0.196	1	2	0.000565	0.5	unnamed,unnamed	WNT5A
GO Molecular Function	GO:0034483	heparan sulfate sulfotransferase activity	389	0.333	1	1	1.21	7.46	9	0.00366	0.00441	100	0.0174	1	0.64	3.7	1.08	4	11	0.00226	0.364	unnamed,unnamed,unnamed,unnamed,unnamed,unnamed,unnamed,unnamed,unnamed	HS3ST1,HS3ST4,HS3ST5,NDST4
GO Molecular Function	GO:0097108	hedgehog family protein binding	390	0.333	1	1	1.68	1.19	2	0.000583	0.000981	114	0.027	1	0.874	6.79	0.294	2	3	0.00113	0.667	unnamed,unnamed	HHIP,PTCH1
GO Molecular Function	GO:0050252	retinol O-fatty-acyltransferase activity	391	0.334	1	1	2.46	0.407	1	0.000199	0.00049	516	0.267	1	1	3.4	0.294	1	3	0.000565	0.333	unnamed	AWAT2
GO Molecular Function	GO:0035257	nuclear hormone receptor binding	392	0.334	1	1	1.1	24.5	27	0.012	0.0132	708	0.388	1	1	1.11	12.7	14	129	0.00791	0.109	unnamed,unnamed,unnamed,unnamed,unnamed,unnamed,unnamed,unnamed,unnamed,unnamed,unnamed,unnamed,unnamed,unnamed,unnamed,unnamed,unnamed,unnamed,unnamed,unnamed,unnamed,unnamed,unnamed,unnamed,unnamed,unnamed,unnamed	AR,CTNNB1,DDX54,FOXL2,GRIP1,ISL1,KDM4C,MED13,MED14,MED30,NR0B1,NRIP1,PPARGC1A,TCF7L2
GO Molecular Function	GO:0017034	Rap guanyl-nucleotide exchange factor activity	393	0.335	1	1	1.47	2.04	3	0.001	0.00147	180	0.0788	1	1	4.07	0.491	2	5	0.00113	0.4	unnamed,unnamed,unnamed	RAPGEF2,RAPGEF5
GO Molecular Function	GO:0000150	recombinase activity	394	0.336	1	1	2.44	0.409	1	0.000201	0.00049	196	0.0982	1	1	10.2	0.0982	1	1	0.000565	1	unnamed	RBPJ
GO Molecular Function	GO:0051431	corticotropin-releasing hormone receptor 2 binding	395	0.336	1	1	2.44	0.409	1	0.000201	0.00049	629	0.339	1	1	2.55	0.393	1	4	0.000565	0.25	unnamed	CRH
GO Molecular Function	GO:0019957	C-C chemokine binding	396	0.342	1	1	2.39	0.419	1	0.000205	0.00049	805	0.462	1	1	1.7	0.589	1	6	0.000565	0.167	unnamed	CCR7
GO Molecular Function	GO:0030246	carbohydrate binding	397	0.343	1	1	1.07	38.2	41	0.0187	0.0201	1212	0.845	1	1	0.819	22	18	224	0.0102	0.0804	unnamed,unnamed,unnamed,unnamed,unnamed,unnamed,unnamed,unnamed,unnamed,unnamed,unnamed,unnamed,unnamed,unnamed,unnamed,unnamed,unnamed,unnamed,unnamed,unnamed,unnamed,unnamed,unnamed,unnamed,unnamed,unnamed,unnamed,unnamed,unnamed,unnamed,unnamed,unnamed,unnamed,unnamed,unnamed,unnamed,unnamed,unnamed,unnamed,unnamed,unnamed	ATRNL1,CD69,CHODL,CLEC3A,EGLN3,EMCN,EPM2A,FREM1,GRIP1,GYG1,KLRF1,LPHN2,LPHN3,MAN2A1,NOMO2,NOMO3,PKD1L2,REG3G
GO Molecular Function	GO:0001134	transcription factor recruiting transcription factor activity	398	0.344	1	1	1.64	1.22	2	0.000597	0.000981	629	0.339	1	1	2.55	0.393	1	4	0.000565	0.25	unnamed,unnamed	KLF4
GO Molecular Function	GO:0008374	O-acyltransferase activity	399	0.344	1	1	1.21	6.61	8	0.00324	0.00392	704	0.376	1	1	1.24	4.02	5	41	0.00282	0.122	unnamed,unnamed,unnamed,unnamed,unnamed,unnamed,unnamed,unnamed	AGPAT4,AGPAT9,AWAT2,GPAM,LCLAT1
GO Molecular Function	GO:0052659	inositol-1,3,4,5-tetrakisphosphate 5-phosphatase activity	400	0.345	1	1	2.36	0.423	1	0.000207	0.00049	516	0.267	1	1	3.4	0.294	1	3	0.000565	0.333	unnamed	INPP5A
GO Molecular Function	GO:0016884	carbon-nitrogen ligase activity, with glutamine as amido-N-donor	401	0.345	1	1	1.44	2.08	3	0.00102	0.00147	1053	0.679	1	1	0.926	1.08	1	11	0.000565	0.0909	unnamed,unnamed,unnamed	PET112
GO Molecular Function	GO:0005070	SH3/SH2 adaptor activity	402	0.347	1	1	1.14	13.2	15	0.00648	0.00736	476	0.216	1	1	1.43	4.91	7	50	0.00395	0.14	unnamed,unnamed,unnamed,unnamed,unnamed,unnamed,unnamed,unnamed,unnamed,unnamed,unnamed,unnamed,unnamed,unnamed,unnamed	BLNK,CHN2,CLNK,GRB14,SH2D1A,SKAP1,SKAP2
GO Molecular Function	GO:0015562	efflux transmembrane transporter activity	403	0.347	1	1	2.35	0.426	1	0.000209	0.00049	629	0.339	1	1	2.55	0.393	1	4	0.000565	0.25	unnamed	ABCB5
GO Molecular Function	GO:0008237	metallopeptidase activity	404	0.347	1	1	1.07	42.1	45	0.0207	0.0221	317	0.119	1	1	1.29	17.8	23	181	0.013	0.127	unnamed,unnamed,unnamed,unnamed,unnamed,unnamed,unnamed,unnamed,unnamed,unnamed,unnamed,unnamed,unnamed,unnamed,unnamed,unnamed,unnamed,unnamed,unnamed,unnamed,unnamed,unnamed,unnamed,unnamed,unnamed,unnamed,unnamed,unnamed,unnamed,unnamed,unnamed,unnamed,unnamed,unnamed,unnamed,unnamed,unnamed,unnamed,unnamed,unnamed,unnamed,unnamed,unnamed,unnamed,unnamed	ADAM23,ADAMTS1,ADAMTS16,ADAMTS18,ADAMTS2,ADAMTS20,ADAMTS9,AGBL1,CPA3,CPO,FOLH1,MEP1B,MMEL1,OMA1,PAPPA,PAPPA2,PEPD,PSMD14,TLL1,TLL2,TRHDE,TSHZ2,XRCC6BP1
GO Molecular Function	GO:0034236	protein kinase A catalytic subunit binding	405	0.348	1	1	1.25	4.79	6	0.00235	0.00294	59	0.00252	1	0.158	4.63	1.08	5	11	0.00282	0.455	unnamed,unnamed,unnamed,unnamed,unnamed,unnamed	GSK3B,KCNQ1,PKIA,PRKAR2B,SOX9
GO Molecular Function	GO:0017113	dihydropyrimidine dehydrogenase (NADP+) activity	406	0.351	1	1	1.62	1.24	2	0.000607	0.000981	196	0.0982	1	1	10.2	0.0982	1	1	0.000565	1	unnamed,unnamed	DPYD
GO Molecular Function	GO:0004419	hydroxymethylglutaryl-CoA lyase activity	407	0.352	1	1	2.31	0.433	1	0.000212	0.00049	375	0.187	1	1	5.09	0.196	1	2	0.000565	0.5	unnamed	HMGCLL1
GO Molecular Function	GO:0003960	NADPH:quinone reductase activity	408	0.352	1	1	2.3	0.434	1	0.000213	0.00049	629	0.339	1	1	2.55	0.393	1	4	0.000565	0.25	unnamed	CRYZ
GO Molecular Function	GO:0004830	tryptophan-tRNA ligase activity	409	0.353	1	1	2.29	0.436	1	0.000214	0.00049	375	0.187	1	1	5.09	0.196	1	2	0.000565	0.5	unnamed	WARS2
GO Molecular Function	GO:0004993	serotonin receptor activity	410	0.355	1	1	1.2	6.69	8	0.00328	0.00392	82	0.00851	1	0.383	3.64	1.37	5	14	0.00282	0.357	unnamed,unnamed,unnamed,unnamed,unnamed,unnamed,unnamed,unnamed	HTR1B,HTR1E,HTR1F,HTR2A,HTR5A
GO Molecular Function	GO:0038036	sphingosine-1-phosphate receptor activity	411	0.355	1	1	1.6	1.25	2	0.000612	0.000981	805	0.462	1	1	1.7	0.589	1	6	0.000565	0.167	unnamed,unnamed	S1PR1
GO Molecular Function	GO:0070064	proline-rich region binding	412	0.357	1	1	1.27	3.93	5	0.00193	0.00245	511	0.257	1	1	1.7	1.77	3	18	0.00169	0.167	unnamed,unnamed,unnamed,unnamed,unnamed	CYLD,GAREM,PRPF40A
GO Molecular Function	GO:0043121	neurotrophin binding	413	0.357	1	1	1.32	3.02	4	0.00148	0.00196	357	0.181	1	1	2.55	0.785	2	8	0.00113	0.25	unnamed,unnamed,unnamed,unnamed	NGFR,NTRK3
GO Molecular Function	GO:0005477	pyruvate secondary active transmembrane transporter activity	414	0.358	1	1	1.59	1.26	2	0.000616	0.000981	196	0.0982	1	1	10.2	0.0982	1	1	0.000565	1	unnamed,unnamed	SLC16A7
GO Molecular Function	GO:0008395	steroid hydroxylase activity	415	0.358	1	1	1.41	2.13	3	0.00104	0.00147	1178	0.809	1	1	0.637	1.57	1	16	0.000565	0.0625	unnamed,unnamed,unnamed	CYP7B1
GO Molecular Function	GO:0070402	NADPH binding	416	0.36	1	1	1.4	2.14	3	0.00105	0.00147	504	0.257	1	1	2.04	0.982	2	10	0.00113	0.2	unnamed,unnamed,unnamed	CRYZ,QDPR
GO Molecular Function	GO:0047620	acylglycerol kinase activity	417	0.361	1	1	2.23	0.448	1	0.00022	0.00049	196	0.0982	1	1	10.2	0.0982	1	1	0.000565	1	unnamed	AGK
GO Molecular Function	GO:0035312	5'-3' exodeoxyribonuclease activity	418	0.365	1	1	2.2	0.454	1	0.000223	0.00049	516	0.267	1	1	3.4	0.294	1	3	0.000565	0.333	unnamed	APTX
GO Molecular Function	GO:0016655	oxidoreductase activity, acting on NAD(P)H, quinone or similar compound as acceptor	419	0.365	1	1	1.2	5.82	7	0.00286	0.00343	1224	0.862	1	1	0.668	5.99	4	61	0.00226	0.0656	unnamed,unnamed,unnamed,unnamed,unnamed,unnamed,unnamed	CRYZ,NDUFA4,NDUFS4,ROPN1B
GO Molecular Function	GO:0001085	RNA polymerase II transcription factor binding	420	0.367	1	1	1.08	26.9	29	0.0132	0.0142	31	0.000276	1	0.0328	2.32	8.64	20	88	0.0113	0.227	unnamed,unnamed,unnamed,unnamed,unnamed,unnamed,unnamed,unnamed,unnamed,unnamed,unnamed,unnamed,unnamed,unnamed,unnamed,unnamed,unnamed,unnamed,unnamed,unnamed,unnamed,unnamed,unnamed,unnamed,unnamed,unnamed,unnamed,unnamed,unnamed	AR,BHLHE40,CITED2,CTNNB1,ERCC4,GSK3B,ID4,ISL1,KLF4,LMO2,LPIN1,NEUROD1,NFE2L2,NHLH2,POU1F1,RBPJ,TBX3,TCF4,TCF7L2,TTC8
GO Molecular Function	GO:0005231	excitatory extracellular ligand-gated ion channel activity	421	0.369	1	1	1.11	15.3	17	0.00753	0.00834	98	0.0165	1	0.622	2.12	4.71	10	48	0.00565	0.208	unnamed,unnamed,unnamed,unnamed,unnamed,unnamed,unnamed,unnamed,unnamed,unnamed,unnamed,unnamed,unnamed,unnamed,unnamed,unnamed,unnamed	GRIA3,GRID1,GRID2,GRIK1,GRIK2,GRIK3,GRIK4,GRIN2A,GRIN2B,GRIN3A
GO Molecular Function	GO:0004181	metallocarboxypeptidase activity	422	0.37	1	1	1.2	5.85	7	0.00287	0.00343	468	0.205	1	1	1.7	2.36	4	24	0.00226	0.167	unnamed,unnamed,unnamed,unnamed,unnamed,unnamed,unnamed	AGBL1,CPA3,CPO,PEPD
GO Molecular Function	GO:0050459	ethanolamine-phosphate phospho-lyase activity	423	0.371	1	1	2.16	0.463	1	0.000227	0.00049	196	0.0982	1	1	10.2	0.0982	1	1	0.000565	1	unnamed	ETNPPL
GO Molecular Function	GO:0005100	Rho GTPase activator activity	424	0.371	1	1	1.13	11.5	13	0.00566	0.00638	127	0.0287	1	0.834	2.14	3.73	8	38	0.00452	0.211	unnamed,unnamed,unnamed,unnamed,unnamed,unnamed,unnamed,unnamed,unnamed,unnamed,unnamed,unnamed,unnamed	ARAP3,ARHGAP15,ARHGAP26,DOCK2,DOCK4,ERRFI1,OPHN1,SRGAP1
GO Molecular Function	GO:0002151	G-quadruplex RNA binding	425	0.373	1	1	1.54	1.3	2	0.000637	0.000981	375	0.187	1	1	5.09	0.196	1	2	0.000565	0.5	unnamed,unnamed	AFF2
GO Molecular Function	GO:0016405	CoA-ligase activity	426	0.374	1	1	1.29	3.09	4	0.00152	0.00196	129	0.0363	1	1	3.82	0.785	3	8	0.00169	0.375	unnamed,unnamed,unnamed,unnamed	SUCLA2,SUCLG1,SUCLG2
GO Molecular Function	GO:0030274	LIM domain binding	427	0.377	1	1	1.36	2.2	3	0.00108	0.00147	335	0.145	1	1	2.91	0.687	2	7	0.00113	0.286	unnamed,unnamed,unnamed	LDB2,RIPK2
GO Molecular Function	GO:0005310	dicarboxylic acid transmembrane transporter activity	428	0.377	1	1	1.21	4.96	6	0.00243	0.00294	468	0.205	1	1	1.7	2.36	4	24	0.00226	0.167	unnamed,unnamed,unnamed,unnamed,unnamed,unnamed	SLC17A6,SLC25A13,SLC26A7,SLC7A11
GO Molecular Function	GO:0004985	opioid receptor activity	429	0.378	1	1	1.28	3.11	4	0.00153	0.00196	982	0.605	1	1	1.13	0.883	1	9	0.000565	0.111	unnamed,unnamed,unnamed,unnamed	OPCML
GO Molecular Function	GO:0008527	taste receptor activity	430	0.38	1	1	1.52	1.32	2	0.000646	0.000981	1191	0.827	1	1	0.599	1.67	1	17	0.000565	0.0588	unnamed,unnamed	TAS2R1
GO Molecular Function	GO:0031699	beta-3 adrenergic receptor binding	431	0.382	1	1	1.51	1.33	2	0.00065	0.000981	375	0.187	1	1	5.09	0.196	1	2	0.000565	0.5	unnamed,unnamed	ARRDC3
GO Molecular Function	GO:0033192	calmodulin-dependent protein phosphatase activity	432	0.384	1	1	1.5	1.33	2	0.000653	0.000981	143	0.0505	1	1	5.09	0.393	2	4	0.00113	0.5	unnamed,unnamed	PPP3CA,PPP3CB
GO Molecular Function	GO:0035251	UDP-glucosyltransferase activity	433	0.385	1	1	1.5	1.33	2	0.000653	0.000981	478	0.219	1	1	2.26	0.883	2	9	0.00113	0.222	unnamed,unnamed	GYG1,UGGT2
GO Molecular Function	GO:0043130	ubiquitin binding	434	0.387	1	1	1.12	10.7	12	0.00526	0.00589	598	0.29	1	1	1.27	6.28	8	64	0.00452	0.125	unnamed,unnamed,unnamed,unnamed,unnamed,unnamed,unnamed,unnamed,unnamed,unnamed,unnamed,unnamed	CXCR4,FAN1,RNF169,TAB2,TNFAIP3,TOM1L1,TRIM32,USP16
GO Molecular Function	GO:0004937	alpha1-adrenergic receptor activity	435	0.387	1	1	1.49	1.34	2	0.000656	0.000981	114	0.027	1	0.874	6.79	0.294	2	3	0.00113	0.667	unnamed,unnamed	ADRA1A,ADRA1D
GO Molecular Function	GO:0004356	glutamate-ammonia ligase activity	436	0.387	1	1	2.04	0.49	1	0.00024	0.00049	375	0.187	1	1	5.09	0.196	1	2	0.000565	0.5	unnamed	LGSN
GO Molecular Function	GO:0043325	phosphatidylinositol-3,4-bisphosphate binding	437	0.389	1	1	1.22	4.09	5	0.00201	0.00245	156	0.0524	1	1	2.72	1.47	4	15	0.00226	0.267	unnamed,unnamed,unnamed,unnamed,unnamed	ARAP3,KIF16B,RAG2,ZFYVE1
GO Molecular Function	GO:0045182	translation regulator activity	438	0.389	1	1	1.22	4.09	5	0.00201	0.00245	1299	0.932	1	1	0.392	2.55	1	26	0.000565	0.0385	unnamed,unnamed,unnamed,unnamed,unnamed	CELF4
GO Molecular Function	GO:0004158	dihydroorotate oxidase activity	439	0.39	1	1	1.49	1.35	2	0.00066	0.000981	375	0.187	1	1	5.09	0.196	1	2	0.000565	0.5	unnamed,unnamed	DPYD
GO Molecular Function	GO:0003980	UDP-glucose:glycoprotein glucosyltransferase activity	440	0.39	1	1	2.03	0.494	1	0.000242	0.00049	375	0.187	1	1	5.09	0.196	1	2	0.000565	0.5	unnamed	UGGT2
GO Molecular Function	GO:0003735	structural constituent of ribosome	441	0.39	1	1	1.09	16.5	18	0.0081	0.00883	1346	0.979	1	1	0.577	15.6	9	159	0.00508	0.0566	unnamed,unnamed,unnamed,unnamed,unnamed,unnamed,unnamed,unnamed,unnamed,unnamed,unnamed,unnamed,unnamed,unnamed,unnamed,unnamed,unnamed,unnamed	MRPS18A,MRPS22,MRPS30,RPL10L,RPL38,RPLP1,RPS12,RPS24,RPS29
GO Molecular Function	GO:0000978	RNA polymerase II core promoter proximal region sequence-specific DNA binding	442	0.392	1	1	1.11	11.7	13	0.00575	0.00638	111	0.0247	1	0.822	2.2	3.63	8	37	0.00452	0.216	unnamed,unnamed,unnamed,unnamed,unnamed,unnamed,unnamed,unnamed,unnamed,unnamed,unnamed,unnamed,unnamed	BCL11B,FOXA2,MSX2,PHOX2B,POU4F2,RBPJ,TCF4,TCF7L2
GO Molecular Function	GO:0045545	syndecan binding	443	0.392	1	1	2.01	0.497	1	0.000244	0.00049	629	0.339	1	1	2.55	0.393	1	4	0.000565	0.25	unnamed	TNC
GO Molecular Function	GO:0036122	BMP binding	444	0.392	1	1	2.01	0.497	1	0.000244	0.00049	516	0.267	1	1	3.4	0.294	1	3	0.000565	0.333	unnamed	CER1
GO Molecular Function	GO:0051427	hormone receptor binding	445	0.393	1	1	1.06	28.2	30	0.0138	0.0147	593	0.284	1	1	1.17	14.5	17	148	0.0096	0.115	unnamed,unnamed,unnamed,unnamed,unnamed,unnamed,unnamed,unnamed,unnamed,unnamed,unnamed,unnamed,unnamed,unnamed,unnamed,unnamed,unnamed,unnamed,unnamed,unnamed,unnamed,unnamed,unnamed,unnamed,unnamed,unnamed,unnamed,unnamed,unnamed,unnamed	ADCYAP1,AR,CRH,CTNNB1,DDX54,FOXL2,GRIP1,ISL1,JAK1,KDM4C,MED13,MED14,MED30,NR0B1,NRIP1,PPARGC1A,TCF7L2
GO Molecular Function	GO:0035241	protein-arginine omega-N monomethyltransferase activity	446	0.394	1	1	1.47	1.36	2	0.000667	0.000981	629	0.339	1	1	2.55	0.393	1	4	0.000565	0.25	unnamed,unnamed	PRMT6
GO Molecular Function	GO:0004571	mannosyl-oligosaccharide 1,2-alpha-mannosidase activity	447	0.403	1	1	1.24	3.22	4	0.00158	0.00196	357	0.181	1	1	2.55	0.785	2	8	0.00113	0.25	unnamed,unnamed,unnamed,unnamed	EDEM1,MAN1A1
GO Molecular Function	GO:0015924	mannosyl-oligosaccharide mannosidase activity	448	0.403	1	1	1.2	4.16	5	0.00204	0.00245	167	0.067	1	1	3.06	0.982	3	10	0.00169	0.3	unnamed,unnamed,unnamed,unnamed,unnamed	EDEM1,MAN1A1,MAN2A1
GO Molecular Function	GO:1901981	phosphatidylinositol phosphate binding	449	0.404	1	1	1.07	18.6	20	0.00913	0.00981	136	0.0468	1	1	1.7	7.07	12	72	0.00678	0.167	unnamed,unnamed,unnamed,unnamed,unnamed,unnamed,unnamed,unnamed,unnamed,unnamed,unnamed,unnamed,unnamed,unnamed,unnamed,unnamed,unnamed,unnamed,unnamed,unnamed	ANXA2,ARAP2,ARAP3,DAB2,KCNJ2,KIF16B,PARD3,PLCB1,RAG2,SNX11,WDR45,ZFYVE1
GO Molecular Function	GO:0051380	norepinephrine binding	450	0.405	1	1	1.44	1.39	2	0.000682	0.000981	143	0.0505	1	1	5.09	0.393	2	4	0.00113	0.5	unnamed,unnamed	ADRA2A,ADRB2
GO Molecular Function	GO:0044323	retinoic acid-responsive element binding	451	0.406	1	1	1.43	1.39	2	0.000684	0.000981	516	0.267	1	1	3.4	0.294	1	3	0.000565	0.333	unnamed,unnamed	ZNF536
GO Molecular Function	GO:0016838	carbon-oxygen lyase activity, acting on phosphates	452	0.407	1	1	1.91	0.523	1	0.000256	0.00049	375	0.187	1	1	5.09	0.196	1	2	0.000565	0.5	unnamed	ETNPPL
GO Molecular Function	GO:0002134	UTP binding	453	0.408	1	1	1.91	0.524	1	0.000257	0.00049	516	0.267	1	1	3.4	0.294	1	3	0.000565	0.333	unnamed	MTPAP
GO Molecular Function	GO:0017049	GTP-Rho binding	454	0.408	1	1	1.91	0.525	1	0.000257	0.00049	932	0.563	1	1	1.27	0.785	1	8	0.000565	0.125	unnamed	CDC42EP4
GO Molecular Function	GO:0003690	double-stranded DNA binding	455	0.409	1	1	1.06	28.4	30	0.0139	0.0147	51	0.00205	1	0.148	1.89	12.2	23	124	0.013	0.185	unnamed,unnamed,unnamed,unnamed,unnamed,unnamed,unnamed,unnamed,unnamed,unnamed,unnamed,unnamed,unnamed,unnamed,unnamed,unnamed,unnamed,unnamed,unnamed,unnamed,unnamed,unnamed,unnamed,unnamed,unnamed,unnamed,unnamed,unnamed,unnamed,unnamed	AFF3,APTX,ASCL1,CEBPG,CTNNB1,ERCC5,FOXA1,FOXA2,FOXB1,FOXC1,FOXD3,FOXL2,FOXQ1,KLF4,MTERF,NEUROD1,PAX6,PMS1,SATB1,SMAD2,SP3,TP63,WT1
GO Molecular Function	GO:0015297	antiporter activity	456	0.409	1	1	1.09	13.8	15	0.00677	0.00736	515	0.261	1	1	1.31	6.09	8	62	0.00452	0.129	unnamed,unnamed,unnamed,unnamed,unnamed,unnamed,unnamed,unnamed,unnamed,unnamed,unnamed,unnamed,unnamed,unnamed,unnamed	SLC24A2,SLC24A4,SLC26A7,SLC4A10,SLC4A3,SLC7A11,SLC8A1,SLC9A9
GO Molecular Function	GO:0070097	delta-catenin binding	457	0.41	1	1	1.29	2.32	3	0.00114	0.00147	870	0.515	1	1	1.46	0.687	1	7	0.000565	0.143	unnamed,unnamed,unnamed	PTPRT
GO Molecular Function	GO:0004452	isopentenyl-diphosphate delta-isomerase activity	458	0.411	1	1	1.89	0.53	1	0.00026	0.00049	375	0.187	1	1	5.09	0.196	1	2	0.000565	0.5	unnamed	IDI1
GO Molecular Function	GO:0034648	histone demethylase activity (H3-dimethyl-K4 specific)	459	0.412	1	1	1.88	0.531	1	0.00026	0.00049	516	0.267	1	1	3.4	0.294	1	3	0.000565	0.333	unnamed	KDM5B
GO Molecular Function	GO:0010851	cyclase regulator activity	460	0.412	1	1	1.29	2.33	3	0.00114	0.00147	357	0.181	1	1	2.55	0.785	2	8	0.00113	0.25	unnamed,unnamed,unnamed	GRM7,RCVRN
GO Molecular Function	GO:0071723	lipopeptide binding	461	0.414	1	1	1.87	0.534	1	0.000262	0.00049	870	0.515	1	1	1.46	0.687	1	7	0.000565	0.143	unnamed	CD1D
GO Molecular Function	GO:0071820	N-box binding	462	0.416	1	1	1.86	0.537	1	0.000263	0.00049	196	0.0982	1	1	10.2	0.0982	1	1	0.000565	1	unnamed	HES1
GO Molecular Function	GO:0010855	adenylate cyclase inhibitor activity	463	0.417	1	1	1.4	1.43	2	0.000699	0.000981	196	0.0982	1	1	10.2	0.0982	1	1	0.000565	1	unnamed,unnamed	GRM7
GO Molecular Function	GO:0005545	1-phosphatidylinositol binding	464	0.419	1	1	1.11	8.08	9	0.00396	0.00441	138	0.0487	1	1	2.43	2.06	5	21	0.00282	0.238	unnamed,unnamed,unnamed,unnamed,unnamed,unnamed,unnamed,unnamed,unnamed	PLEKHA3,PLEKHA5,SNX10,SYT1,ZFYVE1
GO Molecular Function	GO:0001729	ceramide kinase activity	465	0.42	1	1	1.84	0.545	1	0.000267	0.00049	375	0.187	1	1	5.09	0.196	1	2	0.000565	0.5	unnamed	AGK
GO Molecular Function	GO:0004946	bombesin receptor activity	466	0.42	1	1	1.39	1.44	2	0.000704	0.000981	114	0.027	1	0.874	6.79	0.294	2	3	0.00113	0.667	unnamed,unnamed	GRPR,NMBR
GO Molecular Function	GO:0003724	RNA helicase activity	467	0.421	1	1	1.17	4.26	5	0.00209	0.00245	920	0.552	1	1	1.05	2.85	3	29	0.00169	0.103	unnamed,unnamed,unnamed,unnamed,unnamed	DDX18,DDX54,DHX15
GO Molecular Function	GO:0004118	cGMP-stimulated cyclic-nucleotide phosphodiesterase activity	468	0.424	1	1	1.38	1.45	2	0.000709	0.000981	114	0.027	1	0.874	6.79	0.294	2	3	0.00113	0.667	unnamed,unnamed	PDE10A,PDE11A
GO Molecular Function	GO:0048156	tau protein binding	469	0.425	1	1	1.26	2.38	3	0.00117	0.00147	129	0.0363	1	1	3.82	0.785	3	8	0.00169	0.375	unnamed,unnamed,unnamed	AATF,DYRK1A,GSK3B
GO Molecular Function	GO:0005119	smoothened binding	470	0.429	1	1	1.79	0.56	1	0.000274	0.00049	516	0.267	1	1	3.4	0.294	1	3	0.000565	0.333	unnamed	PTCH1
GO Molecular Function	GO:0004904	interferon receptor activity	471	0.429	1	1	1.79	0.56	1	0.000275	0.00049	713	0.404	1	1	2.04	0.491	1	5	0.000565	0.2	unnamed	IFNAR2
GO Molecular Function	GO:0005242	inward rectifier potassium channel activity	472	0.429	1	1	1.11	7.19	8	0.00353	0.00392	334	0.145	1	1	1.94	2.06	4	21	0.00226	0.19	unnamed,unnamed,unnamed,unnamed,unnamed,unnamed,unnamed,unnamed	KCNH7,KCNJ2,KCNJ3,KCNJ6
GO Molecular Function	GO:0002039	p53 binding	473	0.433	1	1	1.09	10.1	11	0.00497	0.00539	496	0.231	1	1	1.4	5.01	7	51	0.00395	0.137	unnamed,unnamed,unnamed,unnamed,unnamed,unnamed,unnamed,unnamed,unnamed,unnamed,unnamed	GSK3B,NTRK3,TAF3,TP63,TRIM24,TRIM29,USP7
GO Molecular Function	GO:0051430	corticotropin-releasing hormone receptor 1 binding	474	0.434	1	1	1.76	0.569	1	0.000279	0.00049	516	0.267	1	1	3.4	0.294	1	3	0.000565	0.333	unnamed	CRH
GO Molecular Function	GO:0004939	beta-adrenergic receptor activity	475	0.434	1	1	1.76	0.569	1	0.000279	0.00049	516	0.267	1	1	3.4	0.294	1	3	0.000565	0.333	unnamed	ADRB2
GO Molecular Function	GO:0008526	phosphatidylinositol transporter activity	476	0.434	1	1	1.76	0.569	1	0.000279	0.00049	713	0.404	1	1	2.04	0.491	1	5	0.000565	0.2	unnamed	PITPNC1
GO Molecular Function	GO:0035242	protein-arginine omega-N asymmetric methyltransferase activity	477	0.435	1	1	1.35	1.48	2	0.000725	0.000981	713	0.404	1	1	2.04	0.491	1	5	0.000565	0.2	unnamed,unnamed	PRMT6
GO Molecular Function	GO:0031369	translation initiation factor binding	478	0.435	1	1	1.19	3.37	4	0.00165	0.00196	464	0.203	1	1	1.91	1.57	3	16	0.00169	0.188	unnamed,unnamed,unnamed,unnamed	HHEX,RPS24,TRIM32
GO Molecular Function	GO:0017075	syntaxin-1 binding	479	0.435	1	1	1.16	4.33	5	0.00212	0.00245	345	0.152	1	1	2.18	1.37	3	14	0.00169	0.214	unnamed,unnamed,unnamed,unnamed,unnamed	STXBP5,SYT1,VAMP3
GO Molecular Function	GO:0046625	sphingolipid binding	480	0.437	1	1	1.24	2.43	3	0.00119	0.00147	696	0.37	1	1	1.57	1.28	2	13	0.00113	0.154	unnamed,unnamed,unnamed	LAMA1,S1PR1
GO Molecular Function	GO:0019201	nucleotide kinase activity	481	0.437	1	1	1.13	5.3	6	0.0026	0.00294	371	0.184	1	1	1.77	2.26	4	23	0.00226	0.174	unnamed,unnamed,unnamed,unnamed,unnamed,unnamed	AK4,AK8,CASK,CMPK2
GO Molecular Function	GO:0019826	oxygen sensor activity	482	0.437	1	1	1.74	0.575	1	0.000282	0.00049	516	0.267	1	1	3.4	0.294	1	3	0.000565	0.333	unnamed	NOX4
GO Molecular Function	GO:0046527	glucosyltransferase activity	483	0.438	1	1	1.35	1.49	2	0.000729	0.000981	601	0.295	1	1	1.85	1.08	2	11	0.00113	0.182	unnamed,unnamed	GYG1,UGGT2
GO Molecular Function	GO:0017056	structural constituent of nuclear pore	484	0.439	1	1	1.34	1.49	2	0.000731	0.000981	478	0.219	1	1	2.26	0.883	2	9	0.00113	0.222	unnamed,unnamed	NUP62CL,NUP93
GO Molecular Function	GO:0008469	histone-arginine N-methyltransferase activity	485	0.443	1	1	1.33	1.5	2	0.000736	0.000981	870	0.515	1	1	1.46	0.687	1	7	0.000565	0.143	unnamed,unnamed	PRMT6
GO Molecular Function	GO:0016835	carbon-oxygen lyase activity	486	0.443	1	1	1.08	9.23	10	0.00453	0.0049	868	0.51	1	1	1.05	5.69	6	58	0.00339	0.103	unnamed,unnamed,unnamed,unnamed,unnamed,unnamed,unnamed,unnamed,unnamed,unnamed	ACO1,APIP,CA4,CA8,ETNPPL,GMDS
GO Molecular Function	GO:0016423	tRNA (guanine) methyltransferase activity	487	0.444	1	1	1.7	0.588	1	0.000288	0.00049	713	0.404	1	1	2.04	0.491	1	5	0.000565	0.2	unnamed	TRMT5
GO Molecular Function	GO:0016635	oxidoreductase activity, acting on the CH-CH group of donors, quinone or related compound as acceptor	488	0.445	1	1	1.33	1.51	2	0.00074	0.000981	629	0.339	1	1	2.55	0.393	1	4	0.000565	0.25	unnamed,unnamed	DPYD
GO Molecular Function	GO:0019838	growth factor binding	489	0.446	1	1	1.04	28.9	30	0.0142	0.0147	683	0.346	1	1	1.15	10.4	12	106	0.00678	0.113	unnamed,unnamed,unnamed,unnamed,unnamed,unnamed,unnamed,unnamed,unnamed,unnamed,unnamed,unnamed,unnamed,unnamed,unnamed,unnamed,unnamed,unnamed,unnamed,unnamed,unnamed,unnamed,unnamed,unnamed,unnamed,unnamed,unnamed,unnamed,unnamed,unnamed	ACVR2A,API5,CRIM1,FGFR2,IGFBP3,IGFBP7,IL6ST,NGFR,NRP1,NRP2,NTRK3,TGFBR1
GO Molecular Function	GO:0033188	sphingomyelin synthase activity	490	0.447	1	1	1.69	0.593	1	0.000291	0.00049	375	0.187	1	1	5.09	0.196	1	2	0.000565	0.5	unnamed	SGMS2
GO Molecular Function	GO:0047493	ceramide cholinephosphotransferase activity	490	0.447	1	1	1.69	0.593	1	0.000291	0.00049	375	0.187	1	1	5.09	0.196	1	2	0.000565	0.5	unnamed	SGMS2
GO Molecular Function	GO:0003899	DNA-directed RNA polymerase activity	492	0.448	1	1	1.14	4.4	5	0.00216	0.00245	1177	0.808	1	1	0.711	4.22	3	43	0.00169	0.0698	unnamed,unnamed,unnamed,unnamed,unnamed	POLR2B,PRIM2,TWISTNB
GO Molecular Function	GO:0034722	gamma-glutamyl-peptidase activity	493	0.449	1	1	1.68	0.595	1	0.000292	0.00049	196	0.0982	1	1	10.2	0.0982	1	1	0.000565	1	unnamed	GGH
GO Molecular Function	GO:0019103	pyrimidine nucleotide binding	494	0.449	1	1	1.68	0.595	1	0.000292	0.00049	713	0.404	1	1	2.04	0.491	1	5	0.000565	0.2	unnamed	MTPAP
GO Molecular Function	GO:0004559	alpha-mannosidase activity	495	0.449	1	1	1.12	5.37	6	0.00263	0.00294	156	0.0524	1	1	2.72	1.47	4	15	0.00226	0.267	unnamed,unnamed,unnamed,unnamed,unnamed,unnamed	EDEM1,MAN1A1,MAN2A1,MANEA
GO Molecular Function	GO:0070411	I-SMAD binding	496	0.45	1	1	1.14	4.4	5	0.00216	0.00245	100	0.0174	1	0.64	3.7	1.08	4	11	0.00226	0.364	unnamed,unnamed,unnamed,unnamed,unnamed	AXIN2,CTNNB1,SMAD2,TGFBR1
GO Molecular Function	GO:0070996	type 1 melanocortin receptor binding	497	0.45	1	1	1.67	0.597	1	0.000293	0.00049	516	0.267	1	1	3.4	0.294	1	3	0.000565	0.333	unnamed	POMC
GO Molecular Function	GO:0004767	sphingomyelin phosphodiesterase activity	498	0.45	1	1	1.67	0.598	1	0.000293	0.00049	870	0.515	1	1	1.46	0.687	1	7	0.000565	0.143	unnamed	SMPD3
GO Molecular Function	GO:0003854	3-beta-hydroxy-delta5-steroid dehydrogenase activity	499	0.451	1	1	1.67	0.599	1	0.000294	0.00049	870	0.515	1	1	1.46	0.687	1	7	0.000565	0.143	unnamed	HSD3B1
GO Molecular Function	GO:0004439	phosphatidylinositol-4,5-bisphosphate 5-phosphatase activity	500	0.454	1	1	1.65	0.605	1	0.000297	0.00049	805	0.462	1	1	1.7	0.589	1	6	0.000565	0.167	unnamed	INPP5B
GO Biological Process	GO:0006366	transcription from RNA polymerase II promoter	1	2.04e-12	2.13e-08	2.13e-08	1.69	115	194	0.0563	0.0951	233	6.63e-06	0.0692	0.000297	1.63	49.7	81	506	0.0457	0.16	unnamed,unnamed,unnamed,unnamed,unnamed,unnamed,unnamed,unnamed,unnamed,unnamed,unnamed,unnamed,unnamed,unnamed,unnamed,unnamed,unnamed,unnamed,unnamed,unnamed,unnamed,unnamed,unnamed,unnamed,unnamed,unnamed,unnamed,unnamed,unnamed,unnamed,unnamed,unnamed,unnamed,unnamed,unnamed,unnamed,unnamed,unnamed,unnamed,unnamed,unnamed,unnamed,unnamed,unnamed,unnamed,unnamed,unnamed,unnamed,unnamed,unnamed…	AR,ATOH1,BHLHE22,BHLHE40,CCNH,CDX2,CEBPD,CPSF2,CREB5,DACH1,ELP4,ESRRB,ESRRG,ETS1,ETV1,FAM170A,GATA3,GLIS3,GTF2H2,HES1,HNF4G,HOXD13,KLF4,LHX2,LMO2,LMO4,MAF,MAML2,MED13,MED14,MED30,MEF2C,MEIS2,MSC,MSX2,NFE2L2,NFE2L3,NFIB,NKX6-1,NMI,NR0B1,NR2F1,NR3C1,NR3C2,NR4A2,PAX1,PAX3,PAX5,PAX6,PHB,POLR2B,POU1F1,POU2AF1,POU6F2,PPARGC1A,PROX1,PTTG1,RBMX,RBPJ,REST,RORA,RORB,RREB1,RUNX2,SMAD2,SNAPC3,SOX5,SRSF6,TBX5…
GO Biological Process	GO:0045893	positive regulation of transcription, DNA-dependent	2	2.17e-12	2.26e-08	1.13e-08	1.41	279	392	0.137	0.192	13	1.34e-20	1.4e-16	1.08e-17	1.92	105	202	1074	0.114	0.188	unnamed,unnamed,unnamed,unnamed,unnamed,unnamed,unnamed,unnamed,unnamed,unnamed,unnamed,unnamed,unnamed,unnamed,unnamed,unnamed,unnamed,unnamed,unnamed,unnamed,unnamed,unnamed,unnamed,unnamed,unnamed,unnamed,unnamed,unnamed,unnamed,unnamed,unnamed,unnamed,unnamed,unnamed,unnamed,unnamed,unnamed,unnamed,unnamed,unnamed,unnamed,unnamed,unnamed,unnamed,unnamed,unnamed,unnamed,unnamed,unnamed,unnamed…	AATF,ABRA,ADCYAP1,ADRB2,AGTR2,ALX4,APP,AR,ARID1B,ASCL1,ASXL2,ATOH1,BARHL2,BARX2,BCL11A,BCL11B,BHLHE23,BMP2,BMP3,BMP4,CALCOCO1,CAND1,CAPRIN2,CASK,CCNH,CD40,CDH13,CDK5RAP2,CDKN1C,CITED2,CREB5,CREBL2,CSRNP3,CTNNB1,DAB2,DLX2,E2F7,EBF1,EBF3,EHF,ERBB4,ESRRB,ESRRG,ETS1,ETV1,EYA1,FAM170A,FGF10,FGFR2,FOXA1,FOXA2,FOXC1,FOXD3,FOXI1,FOXL2,FOXP1,FZD1,GATA3,GDNF,GLI2,GLIS3,GRIP1,GSK3B,HAND2,HES1,HHEX,HNF4G,HNR…
GO Biological Process	GO:0051252	regulation of RNA metabolic process	3	2.77e-12	2.89e-08	9.63e-09	1.23	635	782	0.311	0.384	31	3.33e-15	3.48e-11	1.12e-12	1.39	325	451	3314	0.255	0.136	unnamed,unnamed,unnamed,unnamed,unnamed,unnamed,unnamed,unnamed,unnamed,unnamed,unnamed,unnamed,unnamed,unnamed,unnamed,unnamed,unnamed,unnamed,unnamed,unnamed,unnamed,unnamed,unnamed,unnamed,unnamed,unnamed,unnamed,unnamed,unnamed,unnamed,unnamed,unnamed,unnamed,unnamed,unnamed,unnamed,unnamed,unnamed,unnamed,unnamed,unnamed,unnamed,unnamed,unnamed,unnamed,unnamed,unnamed,unnamed,unnamed,unnamed…	AATF,ABRA,ACVR2A,ADCYAP1,ADRB2,AEBP2,AFF2,AFF3,AGTR2,ALK,ALX4,APP,AR,ARGLU1,ARID1B,ARX,ASCL1,ASCL4,ASXL2,ASXL3,ATOH1,ATOH7,BACH1,BACH2,BARD1,BARHL2,BARX2,BBX,BCL11A,BCL11B,BCL6,BCOR,BDP1,BHLHE22,BHLHE23,BHLHE40,BMP2,BMP3,BMP4,BNC2,BRMS1L,BTG1,C10orf137,C1D,CALCOCO1,CAMK2D,CAMTA1,CAND1,CAPRIN2,CASK,CASZ1,CCNH,CD40,CDC5L,CDCA7L,CDH13,CDK5RAP2,CDKN1C,CDX2,CEBPD,CEBPG,CELF4,CER1,CHD6,CHD9,CHRDL1,CITE…
GO Biological Process	GO:0051254	positive regulation of RNA metabolic process	4	4.07e-12	4.25e-08	1.06e-08	1.39	286	399	0.14	0.196	20	4.31e-19	4.5e-15	2.25e-16	1.85	112	206	1136	0.116	0.181	unnamed,unnamed,unnamed,unnamed,unnamed,unnamed,unnamed,unnamed,unnamed,unnamed,unnamed,unnamed,unnamed,unnamed,unnamed,unnamed,unnamed,unnamed,unnamed,unnamed,unnamed,unnamed,unnamed,unnamed,unnamed,unnamed,unnamed,unnamed,unnamed,unnamed,unnamed,unnamed,unnamed,unnamed,unnamed,unnamed,unnamed,unnamed,unnamed,unnamed,unnamed,unnamed,unnamed,unnamed,unnamed,unnamed,unnamed,unnamed,unnamed,unnamed…	AATF,ABRA,ADCYAP1,ADRB2,AGTR2,ALX4,APP,AR,ARID1B,ASCL1,ASXL2,ATOH1,BARHL2,BARX2,BCL11A,BCL11B,BHLHE23,BMP2,BMP3,BMP4,CALCOCO1,CAND1,CAPRIN2,CASK,CCNH,CD40,CDH13,CDK5RAP2,CDKN1C,CELF4,CITED2,CREB5,CREBL2,CSRNP3,CTNNB1,DAB2,DLX2,E2F7,EBF1,EBF3,EHF,ERBB4,ESRRB,ESRRG,ETS1,ETV1,EYA1,FAM170A,FGF10,FGFR2,FOXA1,FOXA2,FOXC1,FOXD3,FOXI1,FOXL2,FOXP1,FZD1,GATA3,GDNF,GLI2,GLIS3,GRIP1,GSK3B,GTF2H2,HAND2,HES1,H…
GO Biological Process	GO:0032774	RNA biosynthetic process	5	1.73e-11	1.81e-07	3.62e-08	1.28	463	592	0.227	0.29	88	3.59e-10	3.75e-06	4.26e-08	1.36	246	335	2506	0.189	0.134	unnamed,unnamed,unnamed,unnamed,unnamed,unnamed,unnamed,unnamed,unnamed,unnamed,unnamed,unnamed,unnamed,unnamed,unnamed,unnamed,unnamed,unnamed,unnamed,unnamed,unnamed,unnamed,unnamed,unnamed,unnamed,unnamed,unnamed,unnamed,unnamed,unnamed,unnamed,unnamed,unnamed,unnamed,unnamed,unnamed,unnamed,unnamed,unnamed,unnamed,unnamed,unnamed,unnamed,unnamed,unnamed,unnamed,unnamed,unnamed,unnamed,unnamed…	ABRA,AEBP2,AFF3,ALX4,ANG,AR,ARGLU1,ARID1B,ARX,ASCL1,ASCL4,ASXL2,ASXL3,ATOH1,ATOH7,BACH1,BACH2,BARHL2,BARX2,BBX,BCL11A,BCL11B,BCL6,BCOR,BDP1,BHLHE22,BHLHE23,BHLHE40,BNC2,BRMS1L,C10orf137,C1D,CALCOCO1,CAMTA1,CASZ1,CCNH,CDC5L,CDCA7L,CDX2,CEBPD,CEBPG,CHD6,CHD9,CITED2,CPSF2,CREB5,CREBL2,CSRNP3,CTBP2,CTNNB1,DACH1,DACH2,DDX54,DMRT2,DMRTA1,DPPA4,E2F7,EBF1,EBF3,EHF,ELP4,ERBB4,ESRRB,ESRRG,ETS1,ETV1,EYA1,EY…
GO Biological Process	GO:0006351	transcription, DNA-dependent	6	1.94e-11	2.02e-07	3.37e-08	1.28	456	584	0.223	0.286	74	5.4e-11	5.64e-07	7.62e-09	1.39	237	329	2414	0.186	0.136	unnamed,unnamed,unnamed,unnamed,unnamed,unnamed,unnamed,unnamed,unnamed,unnamed,unnamed,unnamed,unnamed,unnamed,unnamed,unnamed,unnamed,unnamed,unnamed,unnamed,unnamed,unnamed,unnamed,unnamed,unnamed,unnamed,unnamed,unnamed,unnamed,unnamed,unnamed,unnamed,unnamed,unnamed,unnamed,unnamed,unnamed,unnamed,unnamed,unnamed,unnamed,unnamed,unnamed,unnamed,unnamed,unnamed,unnamed,unnamed,unnamed,unnamed…	ABRA,AEBP2,AFF3,ALX4,ANG,AR,ARGLU1,ARID1B,ARX,ASCL1,ASCL4,ASXL2,ASXL3,ATOH1,ATOH7,BACH1,BACH2,BARHL2,BARX2,BBX,BCL11A,BCL11B,BCL6,BCOR,BDP1,BHLHE22,BHLHE23,BHLHE40,BNC2,BRMS1L,C10orf137,C1D,CALCOCO1,CAMTA1,CASZ1,CCNH,CDC5L,CDCA7L,CDX2,CEBPD,CEBPG,CHD6,CHD9,CITED2,CPSF2,CREB5,CREBL2,CSRNP3,CTBP2,CTNNB1,DACH1,DACH2,DDX54,DMRT2,DMRTA1,DPPA4,E2F7,EBF1,EBF3,EHF,ELP4,ERBB4,ESRRB,ESRRG,ETS1,ETV1,EYA1,EY…
GO Biological Process	GO:0018130	heterocycle biosynthetic process	7	2.1e-11	2.19e-07	3.13e-08	1.26	509	642	0.25	0.315	108	2.06e-09	2.15e-05	1.99e-07	1.32	275	364	2806	0.206	0.13	unnamed,unnamed,unnamed,unnamed,unnamed,unnamed,unnamed,unnamed,unnamed,unnamed,unnamed,unnamed,unnamed,unnamed,unnamed,unnamed,unnamed,unnamed,unnamed,unnamed,unnamed,unnamed,unnamed,unnamed,unnamed,unnamed,unnamed,unnamed,unnamed,unnamed,unnamed,unnamed,unnamed,unnamed,unnamed,unnamed,unnamed,unnamed,unnamed,unnamed,unnamed,unnamed,unnamed,unnamed,unnamed,unnamed,unnamed,unnamed,unnamed,unnamed…	ABRA,ADCY8,ADCY9,AEBP2,AFF3,AK4,AK8,ALX4,ANG,AR,ARGLU1,ARID1B,ARX,ASCL1,ASCL4,ASXL2,ASXL3,ATOH1,ATOH7,ATP1A1,ATP5EP2,ATP5G3,ATP5J,BACH1,BACH2,BARHL2,BARX2,BBX,BCL11A,BCL11B,BCL6,BCOR,BDP1,BHLHE22,BHLHE23,BHLHE40,BNC2,BRMS1L,C10orf137,C1D,CALCOCO1,CAMTA1,CASZ1,CCNH,CDC5L,CDCA7L,CDX2,CEBPD,CEBPG,CHD6,CHD9,CITED2,CMPK2,CPSF2,CREB5,CREBL2,CSRNP3,CTBP2,CTNNB1,CTPS2,DACH1,DACH2,DCTD,DDX54,DHFRL1,DMRT2,…
GO Biological Process	GO:0019438	aromatic compound biosynthetic process	8	3.1e-11	3.24e-07	4.05e-08	1.26	512	644	0.251	0.316	94	9.76e-10	1.02e-05	1.08e-07	1.33	276	366	2807	0.207	0.13	unnamed,unnamed,unnamed,unnamed,unnamed,unnamed,unnamed,unnamed,unnamed,unnamed,unnamed,unnamed,unnamed,unnamed,unnamed,unnamed,unnamed,unnamed,unnamed,unnamed,unnamed,unnamed,unnamed,unnamed,unnamed,unnamed,unnamed,unnamed,unnamed,unnamed,unnamed,unnamed,unnamed,unnamed,unnamed,unnamed,unnamed,unnamed,unnamed,unnamed,unnamed,unnamed,unnamed,unnamed,unnamed,unnamed,unnamed,unnamed,unnamed,unnamed…	ABRA,ADCY8,ADCY9,AEBP2,AFF3,AGTR2,AK4,AK8,ALX4,ANG,AR,ARGLU1,ARID1B,ARX,ASCL1,ASCL4,ASXL2,ASXL3,ATOH1,ATOH7,ATP1A1,ATP5EP2,ATP5G3,ATP5J,BACH1,BACH2,BARHL2,BARX2,BBX,BCL11A,BCL11B,BCL6,BCOR,BDP1,BHLHE22,BHLHE23,BHLHE40,BNC2,BRMS1L,C10orf137,C1D,CALCOCO1,CAMTA1,CASZ1,CCNH,CDC5L,CDCA7L,CDX2,CEBPD,CEBPG,CHD6,CHD9,CITED2,CMPK2,CPSF2,CREB5,CREBL2,CSRNP3,CTBP2,CTNNB1,CTPS2,DACH1,DACH2,DCT,DCTD,DDX54,DHF…
GO Biological Process	GO:0044271	cellular nitrogen compound biosynthetic process	9	6.5e-11	6.78e-07	7.54e-08	1.25	516	646	0.253	0.317	116	3.99e-09	4.16e-05	3.59e-07	1.31	281	368	2858	0.208	0.129	unnamed,unnamed,unnamed,unnamed,unnamed,unnamed,unnamed,unnamed,unnamed,unnamed,unnamed,unnamed,unnamed,unnamed,unnamed,unnamed,unnamed,unnamed,unnamed,unnamed,unnamed,unnamed,unnamed,unnamed,unnamed,unnamed,unnamed,unnamed,unnamed,unnamed,unnamed,unnamed,unnamed,unnamed,unnamed,unnamed,unnamed,unnamed,unnamed,unnamed,unnamed,unnamed,unnamed,unnamed,unnamed,unnamed,unnamed,unnamed,unnamed,unnamed…	ABRA,ADCY8,ADCY9,AEBP2,AFF3,AK4,AK8,ALX4,ANG,AR,ARGLU1,ARID1B,ARX,ASCL1,ASCL4,ASXL2,ASXL3,ATOH1,ATOH7,ATP1A1,ATP5EP2,ATP5G3,ATP5J,AZIN1,BACH1,BACH2,BARHL2,BARX2,BBX,BCL11A,BCL11B,BCL6,BCOR,BDP1,BHLHE22,BHLHE23,BHLHE40,BNC2,BRMS1L,C10orf137,C1D,CALCOCO1,CAMTA1,CASZ1,CCNH,CDC5L,CDCA7L,CDX2,CEBPD,CEBPG,CHD6,CHD9,CITED2,CMPK2,CPS1,CPSF2,CREB5,CREBL2,CSRNP3,CTBP2,CTNNB1,CTPS2,DACH1,DACH2,DCTD,DDX54,DH…
GO Biological Process	GO:0045944	positive regulation of transcription from RNA polymerase II promoter	10	1.05e-10	1.1e-06	1.1e-07	1.44	210	303	0.103	0.149	14	1.64e-20	1.71e-16	1.22e-17	2.11	75.3	159	767	0.0898	0.207	unnamed,unnamed,unnamed,unnamed,unnamed,unnamed,unnamed,unnamed,unnamed,unnamed,unnamed,unnamed,unnamed,unnamed,unnamed,unnamed,unnamed,unnamed,unnamed,unnamed,unnamed,unnamed,unnamed,unnamed,unnamed,unnamed,unnamed,unnamed,unnamed,unnamed,unnamed,unnamed,unnamed,unnamed,unnamed,unnamed,unnamed,unnamed,unnamed,unnamed,unnamed,unnamed,unnamed,unnamed,unnamed,unnamed,unnamed,unnamed,unnamed,unnamed…	AATF,ABRA,ADCYAP1,ADRB2,ALX4,APP,AR,ASCL1,ASXL2,ATOH1,BARHL2,BARX2,BCL11A,BCL11B,BHLHE23,BMP2,BMP3,BMP4,CALCOCO1,CAND1,CAPRIN2,CASK,CCNH,CD40,CDH13,CITED2,CREB5,CSRNP3,CTNNB1,DLX2,E2F7,ESRRB,ETS1,EYA1,FGF10,FGFR2,FOXA1,FOXA2,FOXC1,FOXD3,FOXI1,FOXL2,FOXP1,GATA3,GDNF,GLI2,GLIS3,GSK3B,HAND2,HES1,HHEX,HOXC13,HOXD10,HOXD13,ID4,IGF1,IHH,IKZF2,IL25,INHBA,INSIG2,ISL1,ITGA6,JAG1,KLF12,KLF4,LDB2,LHX2,LMO1,…
GO Biological Process	GO:0034654	nucleobase-containing compound biosynthetic process	11	1.09e-10	1.14e-06	1.03e-07	1.25	499	626	0.245	0.307	102	1.3e-09	1.36e-05	1.33e-07	1.33	268	357	2732	0.202	0.131	unnamed,unnamed,unnamed,unnamed,unnamed,unnamed,unnamed,unnamed,unnamed,unnamed,unnamed,unnamed,unnamed,unnamed,unnamed,unnamed,unnamed,unnamed,unnamed,unnamed,unnamed,unnamed,unnamed,unnamed,unnamed,unnamed,unnamed,unnamed,unnamed,unnamed,unnamed,unnamed,unnamed,unnamed,unnamed,unnamed,unnamed,unnamed,unnamed,unnamed,unnamed,unnamed,unnamed,unnamed,unnamed,unnamed,unnamed,unnamed,unnamed,unnamed…	ABRA,ADCY8,ADCY9,AEBP2,AFF3,AK4,AK8,ALX4,ANG,AR,ARGLU1,ARID1B,ARX,ASCL1,ASCL4,ASXL2,ASXL3,ATOH1,ATOH7,ATP1A1,ATP5EP2,ATP5G3,ATP5J,BACH1,BACH2,BARHL2,BARX2,BBX,BCL11A,BCL11B,BCL6,BCOR,BDP1,BHLHE22,BHLHE23,BHLHE40,BNC2,BRMS1L,C10orf137,C1D,CALCOCO1,CAMTA1,CASZ1,CCNH,CDC5L,CDCA7L,CDX2,CEBPD,CEBPG,CHD6,CHD9,CITED2,CMPK2,CPSF2,CREB5,CREBL2,CSRNP3,CTBP2,CTNNB1,CTPS2,DACH1,DACH2,DCTD,DDX54,DHFRL1,DMRT2,…
GO Biological Process	GO:0016070	RNA metabolic process	12	1.14e-10	1.19e-06	9.94e-08	1.24	548	678	0.269	0.333	191	8.56e-07	0.00894	4.68e-05	1.24	312	387	3177	0.219	0.122	unnamed,unnamed,unnamed,unnamed,unnamed,unnamed,unnamed,unnamed,unnamed,unnamed,unnamed,unnamed,unnamed,unnamed,unnamed,unnamed,unnamed,unnamed,unnamed,unnamed,unnamed,unnamed,unnamed,unnamed,unnamed,unnamed,unnamed,unnamed,unnamed,unnamed,unnamed,unnamed,unnamed,unnamed,unnamed,unnamed,unnamed,unnamed,unnamed,unnamed,unnamed,unnamed,unnamed,unnamed,unnamed,unnamed,unnamed,unnamed,unnamed,unnamed…	ABCE1,ABRA,ADARB2,AEBP2,AFF2,AFF3,ALX4,ANG,APP,AR,ARGLU1,ARID1B,ARX,ASCL1,ASCL4,ASXL2,ASXL3,ATOH1,ATOH7,BACH1,BACH2,BARHL2,BARX2,BBX,BCL11A,BCL11B,BCL6,BCOR,BDP1,BHLHE22,BHLHE23,BHLHE40,BNC2,BRMS1L,BUD13,C10orf137,C1D,CALCOCO1,CAMTA1,CASZ1,CCNH,CDC5L,CDCA7L,CDX2,CEBPD,CEBPG,CELF2,CELF4,CHD6,CHD9,CITED2,CNOT4,CPSF2,CREB5,CREBL2,CSRNP3,CTBP2,CTNNB1,CTNNBL1,CWC22,DACH1,DACH2,DDX54,DHX15,DHX35,DMRT2,…
GO Biological Process	GO:0051253	negative regulation of RNA metabolic process	13	1.55e-10	1.62e-06	1.25e-07	1.41	231	326	0.113	0.16	65	2.4e-11	2.5e-07	3.85e-09	1.7	90.1	153	918	0.0864	0.167	unnamed,unnamed,unnamed,unnamed,unnamed,unnamed,unnamed,unnamed,unnamed,unnamed,unnamed,unnamed,unnamed,unnamed,unnamed,unnamed,unnamed,unnamed,unnamed,unnamed,unnamed,unnamed,unnamed,unnamed,unnamed,unnamed,unnamed,unnamed,unnamed,unnamed,unnamed,unnamed,unnamed,unnamed,unnamed,unnamed,unnamed,unnamed,unnamed,unnamed,unnamed,unnamed,unnamed,unnamed,unnamed,unnamed,unnamed,unnamed,unnamed,unnamed…	ASCL1,BACH1,BARD1,BARX2,BCL6,BCOR,BHLHE22,BHLHE40,BMP2,BMP4,C1D,CDKN1C,CDX2,CITED2,CTBP2,CTNNB1,DAB2,DACH1,DLX2,E2F7,EDNRB,FERD3L,FGFR2,FOXA1,FOXA2,FOXB1,FOXC1,FOXD3,FOXG1,FOXL2,FOXN3,FOXP1,FOXP2,FOXQ1,FST,FZD1,GATA3,GCFC2,GLI2,GLIS3,GSK3B,HES1,HHEX,HIVEP1,HOXD8,HSBP1,ID4,ISL1,JAZF1,KDM5B,KLF12,KLF4,LMO1,LPIN1,LRPPRC,MAF,MAGED1,MAP2K5,MBD2,MDFIC,MECOM,MEF2C,MEIS2,MSX2,NFIB,NKX6-1,NKX6-2,NR0B1,NR2…
GO Biological Process	GO:0010628	positive regulation of gene expression	14	1.87e-10	1.95e-06	1.4e-07	1.35	302	407	0.148	0.2	17	7.96e-20	8.31e-16	4.89e-17	1.85	114	212	1165	0.12	0.182	unnamed,unnamed,unnamed,unnamed,unnamed,unnamed,unnamed,unnamed,unnamed,unnamed,unnamed,unnamed,unnamed,unnamed,unnamed,unnamed,unnamed,unnamed,unnamed,unnamed,unnamed,unnamed,unnamed,unnamed,unnamed,unnamed,unnamed,unnamed,unnamed,unnamed,unnamed,unnamed,unnamed,unnamed,unnamed,unnamed,unnamed,unnamed,unnamed,unnamed,unnamed,unnamed,unnamed,unnamed,unnamed,unnamed,unnamed,unnamed,unnamed,unnamed…	AATF,ABRA,ADCYAP1,ADRB2,AGTR2,ALX4,APP,AR,ARID1B,ASCL1,ASXL2,ATOH1,BARHL2,BARX2,BCL11A,BCL11B,BHLHE23,BMP2,BMP3,BMP4,CALCOCO1,CAND1,CAPRIN2,CASK,CCNH,CD40,CDH13,CDK5RAP2,CDKN1C,CITED2,CREB5,CREBL2,CRH,CSRNP3,CTNNB1,CYP26B1,DAB2,DLX2,DTNBP1,E2F7,EBF1,EBF3,EHF,ERBB4,ESRRB,ESRRG,ETS1,ETV1,EYA1,FAM170A,FGF10,FGF9,FGFR2,FOXA1,FOXA2,FOXC1,FOXD3,FOXI1,FOXL2,FOXP1,FZD1,GATA3,GDNF,GLI2,GLIS3,GRIP1,GSK3B,H…
GO Biological Process	GO:1901362	organic cyclic compound biosynthetic process	15	2.6e-10	2.71e-06	1.81e-07	1.24	529	655	0.259	0.321	123	6.33e-09	6.61e-05	5.37e-07	1.3	287	374	2924	0.211	0.128	unnamed,unnamed,unnamed,unnamed,unnamed,unnamed,unnamed,unnamed,unnamed,unnamed,unnamed,unnamed,unnamed,unnamed,unnamed,unnamed,unnamed,unnamed,unnamed,unnamed,unnamed,unnamed,unnamed,unnamed,unnamed,unnamed,unnamed,unnamed,unnamed,unnamed,unnamed,unnamed,unnamed,unnamed,unnamed,unnamed,unnamed,unnamed,unnamed,unnamed,unnamed,unnamed,unnamed,unnamed,unnamed,unnamed,unnamed,unnamed,unnamed,unnamed…	ABRA,ADCY8,ADCY9,AEBP2,AFF3,AGTR2,AK4,AK8,AKR1D1,ALX4,ANG,AR,ARGLU1,ARID1B,ARX,ASCL1,ASCL4,ASXL2,ASXL3,ATOH1,ATOH7,ATP1A1,ATP5EP2,ATP5G3,ATP5J,BACH1,BACH2,BARHL2,BARX2,BBX,BCL11A,BCL11B,BCL6,BCOR,BDP1,BHLHE22,BHLHE23,BHLHE40,BNC2,BRMS1L,C10orf137,C1D,CALCOCO1,CAMTA1,CASZ1,CCNH,CDC5L,CDCA7L,CDX2,CEBPD,CEBPG,CHD6,CHD9,CITED2,CMPK2,CPSF2,CREB5,CREBL2,CRH,CSRNP3,CTBP2,CTNNB1,CTPS2,CYP7B1,DACH1,DACH2,…
GO Biological Process	GO:0045892	negative regulation of transcription, DNA-dependent	16	9.57e-10	9.99e-06	6.24e-07	1.4	225	315	0.11	0.154	69	2.63e-11	2.75e-07	3.98e-09	1.71	86.4	148	880	0.0836	0.168	unnamed,unnamed,unnamed,unnamed,unnamed,unnamed,unnamed,unnamed,unnamed,unnamed,unnamed,unnamed,unnamed,unnamed,unnamed,unnamed,unnamed,unnamed,unnamed,unnamed,unnamed,unnamed,unnamed,unnamed,unnamed,unnamed,unnamed,unnamed,unnamed,unnamed,unnamed,unnamed,unnamed,unnamed,unnamed,unnamed,unnamed,unnamed,unnamed,unnamed,unnamed,unnamed,unnamed,unnamed,unnamed,unnamed,unnamed,unnamed,unnamed,unnamed…	ASCL1,BACH1,BARX2,BCL6,BCOR,BHLHE22,BHLHE40,BMP2,BMP4,C1D,CDKN1C,CDX2,CITED2,CTBP2,CTNNB1,DAB2,DACH1,DLX2,E2F7,EDNRB,FERD3L,FGFR2,FOXA1,FOXA2,FOXB1,FOXC1,FOXD3,FOXG1,FOXL2,FOXN3,FOXP1,FOXP2,FOXQ1,FST,FZD1,GATA3,GCFC2,GLI2,GLIS3,GSK3B,HES1,HHEX,HIVEP1,HOXD8,HSBP1,ID4,ISL1,JAZF1,KDM5B,KLF12,KLF4,LMO1,LPIN1,MAF,MAGED1,MAP2K5,MBD2,MDFIC,MECOM,MEF2C,MEIS2,MSX2,NFIB,NKX6-1,NKX6-2,NR0B1,NR2F1,NR2F2,NRIP…
GO Biological Process	GO:0010467	gene expression	17	1.11e-09	1.16e-05	6.81e-07	1.22	578	703	0.284	0.345	262	1.52e-05	0.159	0.000607	1.2	337	404	3431	0.228	0.118	unnamed,unnamed,unnamed,unnamed,unnamed,unnamed,unnamed,unnamed,unnamed,unnamed,unnamed,unnamed,unnamed,unnamed,unnamed,unnamed,unnamed,unnamed,unnamed,unnamed,unnamed,unnamed,unnamed,unnamed,unnamed,unnamed,unnamed,unnamed,unnamed,unnamed,unnamed,unnamed,unnamed,unnamed,unnamed,unnamed,unnamed,unnamed,unnamed,unnamed,unnamed,unnamed,unnamed,unnamed,unnamed,unnamed,unnamed,unnamed,unnamed,unnamed…	ABRA,ADAMTS2,ADARB2,AEBP2,AFF2,AFF3,AGA,ALX4,ANG,APP,AR,ARGLU1,ARID1B,ARX,ASCL1,ASCL4,ASXL2,ASXL3,ATOH1,ATOH7,BACH1,BACH2,BARHL2,BARX2,BBX,BCL11A,BCL11B,BCL6,BCOR,BDP1,BHLHE22,BHLHE23,BHLHE40,BNC2,BRMS1L,BUD13,C10orf137,C1D,CALCOCO1,CAMTA1,CASZ1,CCNH,CDC5L,CDCA7L,CDX2,CEBPD,CEBPG,CELF2,CELF4,CHD6,CHD9,CITED2,CNOT4,CPA3,CPSF2,CREB5,CREBL2,CSRNP3,CTBP2,CTNNB1,CTNNBL1,CWC22,DACH1,DACH2,DDX54,DHX15,D…
GO Biological Process	GO:0010557	positive regulation of macromolecule biosynthetic process	18	1.11e-09	1.16e-05	6.44e-07	1.33	307	408	0.151	0.2	26	3.68e-16	3.84e-12	1.48e-13	1.72	124	214	1268	0.121	0.169	unnamed,unnamed,unnamed,unnamed,unnamed,unnamed,unnamed,unnamed,unnamed,unnamed,unnamed,unnamed,unnamed,unnamed,unnamed,unnamed,unnamed,unnamed,unnamed,unnamed,unnamed,unnamed,unnamed,unnamed,unnamed,unnamed,unnamed,unnamed,unnamed,unnamed,unnamed,unnamed,unnamed,unnamed,unnamed,unnamed,unnamed,unnamed,unnamed,unnamed,unnamed,unnamed,unnamed,unnamed,unnamed,unnamed,unnamed,unnamed,unnamed,unnamed…	AATF,ABRA,ADCYAP1,ADRB2,AGTR2,ALX4,APP,AR,ARFGEF1,ARID1B,ASCL1,ASXL2,ATOH1,BARHL2,BARX2,BCL11A,BCL11B,BHLHE23,BMP2,BMP3,BMP4,CALCOCO1,CAND1,CAPRIN2,CASK,CCL2,CCNH,CCR7,CD40,CDH13,CDK5RAP2,CDKN1C,CEBPG,CITED2,CREB5,CREBL2,CSRNP3,CTNNB1,DAB2,DLX2,E2F7,EBF1,EBF3,EHF,ERBB4,ESRRB,ESRRG,ETS1,ETV1,EYA1,FAM170A,FGF10,FGFR2,FOXA1,FOXA2,FOXC1,FOXD3,FOXI1,FOXL2,FOXP1,FZD1,GATA3,GDNF,GLI2,GLIS3,GRIP1,GSK3B,G…
GO Biological Process	GO:0007417	central nervous system development	19	1.24e-09	1.29e-05	6.81e-07	1.38	238	329	0.117	0.161	7	9.62e-23	1e-18	1.44e-19	2.22	71.1	158	724	0.0892	0.218	unnamed,unnamed,unnamed,unnamed,unnamed,unnamed,unnamed,unnamed,unnamed,unnamed,unnamed,unnamed,unnamed,unnamed,unnamed,unnamed,unnamed,unnamed,unnamed,unnamed,unnamed,unnamed,unnamed,unnamed,unnamed,unnamed,unnamed,unnamed,unnamed,unnamed,unnamed,unnamed,unnamed,unnamed,unnamed,unnamed,unnamed,unnamed,unnamed,unnamed,unnamed,unnamed,unnamed,unnamed,unnamed,unnamed,unnamed,unnamed,unnamed,unnamed…	ADAM23,ADCYAP1,AFF2,AGTR2,AK4,AK8,APAF1,APP,ARX,ASCL1,ASIC2,ATOH1,BCL11B,BCL2L11,BHLHE22,BMP2,BMP4,CA10,CADM1,CADM2,CCNG1,CDK5RAP2,CEP120,CITED2,CNTN4,CNTN6,CNTNAP2,CRH,CTNNA2,CTNNB1,CXCR4,CYP26A1,DAB1,DBX1,DCC,DCT,DISC1,DLX2,DSCAML1,EMX2,EPHA4,EPHA5,EPHA7,ERBB4,ETS1,FGF10,FGF13,FGFR2,FOXA2,FOXB1,FOXC1,FOXG1,FOXP1,FOXP2,FZD1,GLI2,GRIK1,GSK3B,HES1,HHEX,HNMT,HOXD10,HTR5A,ID4,INTU,ISL1,ISL2,JRKL,KIF…
GO Biological Process	GO:0006355	regulation of transcription, DNA-dependent	20	1.24e-09	1.3e-05	6.5e-07	1.2	621	747	0.304	0.366	32	7.23e-15	7.55e-11	2.36e-12	1.39	317	440	3230	0.248	0.136	unnamed,unnamed,unnamed,unnamed,unnamed,unnamed,unnamed,unnamed,unnamed,unnamed,unnamed,unnamed,unnamed,unnamed,unnamed,unnamed,unnamed,unnamed,unnamed,unnamed,unnamed,unnamed,unnamed,unnamed,unnamed,unnamed,unnamed,unnamed,unnamed,unnamed,unnamed,unnamed,unnamed,unnamed,unnamed,unnamed,unnamed,unnamed,unnamed,unnamed,unnamed,unnamed,unnamed,unnamed,unnamed,unnamed,unnamed,unnamed,unnamed,unnamed…	AATF,ABRA,ACVR2A,ADCYAP1,ADRB2,AEBP2,AFF3,AGTR2,ALK,ALX4,APP,AR,ARGLU1,ARID1B,ARX,ASCL1,ASCL4,ASXL2,ASXL3,ATOH1,ATOH7,BACH1,BACH2,BARHL2,BARX2,BBX,BCL11A,BCL11B,BCL6,BCOR,BDP1,BHLHE22,BHLHE23,BHLHE40,BMP2,BMP3,BMP4,BNC2,BRMS1L,BTG1,C10orf137,C1D,CALCOCO1,CAMK2D,CAMTA1,CAND1,CAPRIN2,CASK,CASZ1,CCNH,CD40,CDC5L,CDCA7L,CDH13,CDK5RAP2,CDKN1C,CDX2,CEBPD,CEBPG,CER1,CHD6,CHD9,CHRDL1,CITED2,CREB5,CREBL2,C…
GO Biological Process	GO:2001141	regulation of RNA biosynthetic process	21	1.49e-09	1.56e-05	7.43e-07	1.2	621	747	0.305	0.366	33	1.1e-14	1.15e-10	3.49e-12	1.38	319	441	3247	0.249	0.136	unnamed,unnamed,unnamed,unnamed,unnamed,unnamed,unnamed,unnamed,unnamed,unnamed,unnamed,unnamed,unnamed,unnamed,unnamed,unnamed,unnamed,unnamed,unnamed,unnamed,unnamed,unnamed,unnamed,unnamed,unnamed,unnamed,unnamed,unnamed,unnamed,unnamed,unnamed,unnamed,unnamed,unnamed,unnamed,unnamed,unnamed,unnamed,unnamed,unnamed,unnamed,unnamed,unnamed,unnamed,unnamed,unnamed,unnamed,unnamed,unnamed,unnamed…	AATF,ABRA,ACVR2A,ADCYAP1,ADRB2,AEBP2,AFF3,AGTR2,ALK,ALX4,APP,AR,ARGLU1,ARID1B,ARX,ASCL1,ASCL4,ASXL2,ASXL3,ATOH1,ATOH7,BACH1,BACH2,BARHL2,BARX2,BBX,BCL11A,BCL11B,BCL6,BCOR,BDP1,BHLHE22,BHLHE23,BHLHE40,BMP2,BMP3,BMP4,BNC2,BRMS1L,BTG1,C10orf137,C1D,CALCOCO1,CAMK2D,CAMTA1,CAND1,CAPRIN2,CASK,CASZ1,CCNH,CD40,CDC5L,CDCA7L,CDH13,CDK5RAP2,CDKN1C,CDX2,CEBPD,CEBPG,CER1,CHD6,CHD9,CHRDL1,CITED2,CREB5,CREBL2,C…
GO Biological Process	GO:0045935	positive regulation of nucleobase-containing compound metabolic process	22	3.8e-09	3.97e-05	1.8e-06	1.31	315	413	0.154	0.203	25	2.86e-16	2.99e-12	1.2e-13	1.72	125	215	1273	0.121	0.169	unnamed,unnamed,unnamed,unnamed,unnamed,unnamed,unnamed,unnamed,unnamed,unnamed,unnamed,unnamed,unnamed,unnamed,unnamed,unnamed,unnamed,unnamed,unnamed,unnamed,unnamed,unnamed,unnamed,unnamed,unnamed,unnamed,unnamed,unnamed,unnamed,unnamed,unnamed,unnamed,unnamed,unnamed,unnamed,unnamed,unnamed,unnamed,unnamed,unnamed,unnamed,unnamed,unnamed,unnamed,unnamed,unnamed,unnamed,unnamed,unnamed,unnamed…	AATF,ABRA,ADCYAP1,ADRB2,AGTR2,ALX4,APP,AR,ARID1B,ASCL1,ASXL2,ATOH1,BARHL2,BARX2,BCL11A,BCL11B,BHLHE23,BMP2,BMP3,BMP4,CALCOCO1,CAND1,CAPRIN2,CASK,CCNH,CD40,CDH13,CDK5RAP2,CDKN1C,CEBPG,CELF4,CITED2,CREB5,CREBL2,CRH,CSRNP3,CTNNB1,DAB2,DLX2,E2F7,EBF1,EBF3,EDNRA,EHF,ERBB4,ESRRB,ESRRG,ETS1,ETV1,EYA1,FAM170A,FGF10,FGFR2,FOXA1,FOXA2,FOXC1,FOXD3,FOXI1,FOXL2,FOXP1,FZD1,GATA3,GDNF,GLI2,GLIS3,GRIP1,GSK3B,GTF…
GO Biological Process	GO:0006357	regulation of transcription from RNA polymerase II promoter	23	4.05e-09	4.23e-05	1.84e-06	1.3	334	434	0.164	0.213	23	5.56e-18	5.8e-14	2.52e-15	1.73	134	233	1370	0.132	0.17	unnamed,unnamed,unnamed,unnamed,unnamed,unnamed,unnamed,unnamed,unnamed,unnamed,unnamed,unnamed,unnamed,unnamed,unnamed,unnamed,unnamed,unnamed,unnamed,unnamed,unnamed,unnamed,unnamed,unnamed,unnamed,unnamed,unnamed,unnamed,unnamed,unnamed,unnamed,unnamed,unnamed,unnamed,unnamed,unnamed,unnamed,unnamed,unnamed,unnamed,unnamed,unnamed,unnamed,unnamed,unnamed,unnamed,unnamed,unnamed,unnamed,unnamed…	AATF,ABRA,ACVR2A,ADCYAP1,ADRB2,ALX4,APP,AR,ASCL1,ASCL4,ASXL2,ATOH1,BACH1,BARHL2,BARX2,BCL11A,BCL11B,BCL6,BCOR,BHLHE22,BHLHE23,BHLHE40,BMP2,BMP3,BMP4,CALCOCO1,CAMK2D,CAND1,CAPRIN2,CASK,CCNH,CD40,CDH13,CDKN1C,CDX2,CEBPG,CER1,CHRDL1,CITED2,CREB5,CSRNP3,CTNNB1,DAB2,DACH1,DBX1,DLX2,E2F7,EDNRB,EGLN3,ELP4,ESRRB,ETS1,EYA1,FGF10,FGFR2,FOXA1,FOXA2,FOXB1,FOXC1,FOXD3,FOXI1,FOXL2,FOXP1,FOXP2,FOXQ1,FST,GATA3,G…
GO Biological Process	GO:0045934	negative regulation of nucleobase-containing compound metabolic process	24	4.5e-09	4.7e-05	1.96e-06	1.36	252	342	0.124	0.168	71	3.35e-11	3.5e-07	4.93e-09	1.66	99	164	1009	0.0926	0.163	unnamed,unnamed,unnamed,unnamed,unnamed,unnamed,unnamed,unnamed,unnamed,unnamed,unnamed,unnamed,unnamed,unnamed,unnamed,unnamed,unnamed,unnamed,unnamed,unnamed,unnamed,unnamed,unnamed,unnamed,unnamed,unnamed,unnamed,unnamed,unnamed,unnamed,unnamed,unnamed,unnamed,unnamed,unnamed,unnamed,unnamed,unnamed,unnamed,unnamed,unnamed,unnamed,unnamed,unnamed,unnamed,unnamed,unnamed,unnamed,unnamed,unnamed…	ADRA2A,ASCL1,BACH1,BARD1,BARX2,BCL6,BCOR,BHLHE22,BHLHE40,BMP2,BMP4,C1D,CDKN1C,CDX2,CITED2,CPEB2,CTBP2,CTNNB1,DAB2,DACH1,DLX2,E2F7,EDNRA,EDNRB,ERCC4,FBXW7,FERD3L,FGFR2,FOXA1,FOXA2,FOXB1,FOXC1,FOXD3,FOXG1,FOXL2,FOXN3,FOXP1,FOXP2,FOXQ1,FST,FZD1,GATA3,GCFC2,GLI2,GLIS3,GRM7,GRM8,GSK3B,HES1,HHEX,HIVEP1,HOXD8,HSBP1,HTR1B,HTR1E,ID4,ISL1,JAZF1,KDM5B,KLF12,KLF4,LMO1,LPIN1,LRPPRC,MAF,MAGED1,MAP2K5,MBD2,MDFI…
GO Biological Process	GO:0007155	cell adhesion	25	5.37e-09	5.61e-05	2.24e-06	1.38	228	314	0.112	0.154	55	6.31e-12	6.59e-08	1.2e-09	1.77	79.5	141	810	0.0796	0.174	unnamed,unnamed,unnamed,unnamed,unnamed,unnamed,unnamed,unnamed,unnamed,unnamed,unnamed,unnamed,unnamed,unnamed,unnamed,unnamed,unnamed,unnamed,unnamed,unnamed,unnamed,unnamed,unnamed,unnamed,unnamed,unnamed,unnamed,unnamed,unnamed,unnamed,unnamed,unnamed,unnamed,unnamed,unnamed,unnamed,unnamed,unnamed,unnamed,unnamed,unnamed,unnamed,unnamed,unnamed,unnamed,unnamed,unnamed,unnamed,unnamed,unnamed…	AATF,ADAM23,ALCAM,ANGPT1,APP,ASTN1,BARX2,BCL2L11,BTBD9,CADM1,CADM2,CASK,CCL2,CD1D,CD47,CD82,CDH11,CDH12,CDH13,CDH18,CDH19,CDH2,CDH20,CDH22,CDH26,CDH5,CDH6,CDH7,CDH8,CDH9,CDHR3,CHL1,CLDN18,CLDN22,CLSTN2,CNTN3,CNTN4,CNTN5,CNTN6,CNTNAP2,CNTNAP3B,CNTNAP5,COL15A1,COL4A6,COL8A1,CSF3R,CTNNA2,CTNNA3,CTNNB1,CXADR,CYP1B1,DAB1,DCBLD2,DEFB118,DSC3,DSCAML1,EDA,EDIL3,EFNB2,EMCN,EPHA4,FAT1,FAT3,FER,FLRT1,FREM1,…
GO Biological Process	GO:0022610	biological adhesion	26	5.91e-09	6.17e-05	2.37e-06	1.37	228	314	0.112	0.154	60	8.34e-12	8.71e-08	1.45e-09	1.77	79.8	141	813	0.0796	0.173	unnamed,unnamed,unnamed,unnamed,unnamed,unnamed,unnamed,unnamed,unnamed,unnamed,unnamed,unnamed,unnamed,unnamed,unnamed,unnamed,unnamed,unnamed,unnamed,unnamed,unnamed,unnamed,unnamed,unnamed,unnamed,unnamed,unnamed,unnamed,unnamed,unnamed,unnamed,unnamed,unnamed,unnamed,unnamed,unnamed,unnamed,unnamed,unnamed,unnamed,unnamed,unnamed,unnamed,unnamed,unnamed,unnamed,unnamed,unnamed,unnamed,unnamed…	AATF,ADAM23,ALCAM,ANGPT1,APP,ASTN1,BARX2,BCL2L11,BTBD9,CADM1,CADM2,CASK,CCL2,CD1D,CD47,CD82,CDH11,CDH12,CDH13,CDH18,CDH19,CDH2,CDH20,CDH22,CDH26,CDH5,CDH6,CDH7,CDH8,CDH9,CDHR3,CHL1,CLDN18,CLDN22,CLSTN2,CNTN3,CNTN4,CNTN5,CNTN6,CNTNAP2,CNTNAP3B,CNTNAP5,COL15A1,COL4A6,COL8A1,CSF3R,CTNNA2,CTNNA3,CTNNB1,CXADR,CYP1B1,DAB1,DCBLD2,DEFB118,DSC3,DSCAML1,EDA,EDIL3,EFNB2,EMCN,EPHA4,FAT1,FAT3,FER,FLRT1,FREM1,…
GO Biological Process	GO:0010468	regulation of gene expression	27	6.98e-09	7.29e-05	2.7e-06	1.18	700	824	0.343	0.404	41	7.58e-14	7.92e-10	1.93e-11	1.34	368	492	3748	0.278	0.131	unnamed,unnamed,unnamed,unnamed,unnamed,unnamed,unnamed,unnamed,unnamed,unnamed,unnamed,unnamed,unnamed,unnamed,unnamed,unnamed,unnamed,unnamed,unnamed,unnamed,unnamed,unnamed,unnamed,unnamed,unnamed,unnamed,unnamed,unnamed,unnamed,unnamed,unnamed,unnamed,unnamed,unnamed,unnamed,unnamed,unnamed,unnamed,unnamed,unnamed,unnamed,unnamed,unnamed,unnamed,unnamed,unnamed,unnamed,unnamed,unnamed,unnamed…	AATF,ABRA,ACO1,ACVR2A,ADCYAP1,ADRB2,AEBP2,AFF2,AFF3,AGTR2,AHSP,ALK,ALX4,ANG,APP,APTX,AR,ARGLU1,ARID1B,ARX,ASCL1,ASCL4,ASXL2,ASXL3,ATOH1,ATOH7,AXIN2,BACH1,BACH2,BARD1,BARHL2,BARX2,BBX,BCL11A,BCL11B,BCL6,BCOR,BDP1,BHLHE22,BHLHE23,BHLHE40,BMP2,BMP3,BMP4,BNC2,BRMS1L,BTG1,C10orf137,C1D,C8B,CALCOCO1,CAMK2D,CAMTA1,CAND1,CAPRIN1,CAPRIN2,CASK,CASZ1,CCNH,CD40,CDC5L,CDCA7L,CDH13,CDK5RAP2,CDKN1C,CDX2,CEBPD,C…
GO Biological Process	GO:0051173	positive regulation of nitrogen compound metabolic process	28	7.46e-09	7.79e-05	2.78e-06	1.3	320	417	0.157	0.205	27	3.87e-16	4.04e-12	1.5e-13	1.71	128	218	1300	0.123	0.168	unnamed,unnamed,unnamed,unnamed,unnamed,unnamed,unnamed,unnamed,unnamed,unnamed,unnamed,unnamed,unnamed,unnamed,unnamed,unnamed,unnamed,unnamed,unnamed,unnamed,unnamed,unnamed,unnamed,unnamed,unnamed,unnamed,unnamed,unnamed,unnamed,unnamed,unnamed,unnamed,unnamed,unnamed,unnamed,unnamed,unnamed,unnamed,unnamed,unnamed,unnamed,unnamed,unnamed,unnamed,unnamed,unnamed,unnamed,unnamed,unnamed,unnamed…	AATF,ABRA,ADCYAP1,ADRB2,AGTR2,AGXT2,ALX4,APP,AR,ARID1B,ASCL1,ASXL2,ATOH1,BARHL2,BARX2,BCL11A,BCL11B,BHLHE23,BMP2,BMP3,BMP4,CALCOCO1,CAND1,CAPRIN2,CASK,CCNH,CD40,CDH13,CDK5RAP2,CDKN1C,CEBPG,CELF4,CITED2,CREB5,CREBL2,CRH,CSRNP3,CTNNB1,DAB2,DLX2,E2F7,EBF1,EBF3,EDNRA,EHF,ERBB4,ESRRB,ESRRG,ETS1,ETV1,EYA1,FAM170A,FGF10,FGFR2,FOXA1,FOXA2,FOXC1,FOXD3,FOXI1,FOXL2,FOXP1,FZD1,GATA3,GDNF,GLI2,GLIS3,GRIP1,GSK…
GO Biological Process	GO:0007156	homophilic cell adhesion	29	7.86e-09	8.21e-05	2.83e-06	1.89	50.3	95	0.0247	0.0466	180	4.84e-07	0.00505	2.81e-05	2.47	13.7	34	140	0.0192	0.243	unnamed,unnamed,unnamed,unnamed,unnamed,unnamed,unnamed,unnamed,unnamed,unnamed,unnamed,unnamed,unnamed,unnamed,unnamed,unnamed,unnamed,unnamed,unnamed,unnamed,unnamed,unnamed,unnamed,unnamed,unnamed,unnamed,unnamed,unnamed,unnamed,unnamed,unnamed,unnamed,unnamed,unnamed,unnamed,unnamed,unnamed,unnamed,unnamed,unnamed,unnamed,unnamed,unnamed,unnamed,unnamed,unnamed,unnamed,unnamed,unnamed,unnamed…	CADM1,CDH11,CDH12,CDH13,CDH18,CDH19,CDH2,CDH20,CDH22,CDH26,CDH5,CDH6,CDH7,CDH8,CDH9,CDHR3,CLSTN2,DSC3,DSCAML1,FAT1,FAT3,PCDH1,PCDH10,PCDH18,PCDH20,PCDH7,PCDH9,PTPRM,PTPRT,PVRL1,PVRL3,ROBO1,ROBO2,TENM3
GO Biological Process	GO:0000122	negative regulation of transcription from RNA polymerase II promoter	30	8.74e-09	9.12e-05	3.04e-06	1.46	159	232	0.078	0.114	72	3.39e-11	3.54e-07	4.92e-09	1.91	56.2	107	572	0.0604	0.187	unnamed,unnamed,unnamed,unnamed,unnamed,unnamed,unnamed,unnamed,unnamed,unnamed,unnamed,unnamed,unnamed,unnamed,unnamed,unnamed,unnamed,unnamed,unnamed,unnamed,unnamed,unnamed,unnamed,unnamed,unnamed,unnamed,unnamed,unnamed,unnamed,unnamed,unnamed,unnamed,unnamed,unnamed,unnamed,unnamed,unnamed,unnamed,unnamed,unnamed,unnamed,unnamed,unnamed,unnamed,unnamed,unnamed,unnamed,unnamed,unnamed,unnamed…	BACH1,BARX2,BCL6,BCOR,BHLHE40,BMP2,BMP4,CDKN1C,CDX2,CITED2,CTNNB1,DACH1,DLX2,E2F7,EDNRB,FGFR2,FOXA1,FOXA2,FOXB1,FOXC1,FOXD3,FOXL2,FOXP2,FOXQ1,FST,GATA3,GLI2,GLIS3,HES1,HHEX,HIVEP1,HOXD8,HSBP1,ID4,ISL1,JAZF1,KLF12,KLF4,LMO1,LPIN1,MAF,MAP2K5,MBD2,MEF2C,MEIS2,MSX2,NFIB,NKX6-1,NKX6-2,NR0B1,NR2F1,NR2F2,NRIP1,PAWR,PAX3,PAX5,PEX2,PHB,PKIA,POU1F1,POU4F1,POU4F2,PRDM1,PROX1,PRRX1,PTCH1,RBPJ,REST,SALL1,SATB…
GO Biological Process	GO:0051123	RNA polymerase II transcriptional preinitiation complex assembly	31	1e-08	0.000105	3.38e-06	8.46	1.54	13	0.000754	0.00638	2913	0.267	1	0.955	3.4	0.294	1	3	0.000565	0.333	unnamed,unnamed,unnamed,unnamed,unnamed,unnamed,unnamed,unnamed,unnamed,unnamed,unnamed,unnamed,unnamed	DACH1
GO Biological Process	GO:0051172	negative regulation of nitrogen compound metabolic process	32	1.05e-08	0.000109	3.42e-06	1.34	254	342	0.125	0.168	78	1e-10	1.05e-06	1.34e-08	1.63	100	164	1023	0.0926	0.16	unnamed,unnamed,unnamed,unnamed,unnamed,unnamed,unnamed,unnamed,unnamed,unnamed,unnamed,unnamed,unnamed,unnamed,unnamed,unnamed,unnamed,unnamed,unnamed,unnamed,unnamed,unnamed,unnamed,unnamed,unnamed,unnamed,unnamed,unnamed,unnamed,unnamed,unnamed,unnamed,unnamed,unnamed,unnamed,unnamed,unnamed,unnamed,unnamed,unnamed,unnamed,unnamed,unnamed,unnamed,unnamed,unnamed,unnamed,unnamed,unnamed,unnamed…	ADRA2A,ASCL1,BACH1,BARD1,BARX2,BCL6,BCOR,BHLHE22,BHLHE40,BMP2,BMP4,C1D,CDKN1C,CDX2,CITED2,CPEB2,CTBP2,CTNNB1,DAB2,DACH1,DLX2,E2F7,EDNRA,EDNRB,ERCC4,FBXW7,FERD3L,FGFR2,FOXA1,FOXA2,FOXB1,FOXC1,FOXD3,FOXG1,FOXL2,FOXN3,FOXP1,FOXP2,FOXQ1,FST,FZD1,GATA3,GCFC2,GLI2,GLIS3,GRM7,GRM8,GSK3B,HES1,HHEX,HIVEP1,HOXD8,HSBP1,HTR1B,HTR1E,ID4,ISL1,JAZF1,KDM5B,KLF12,KLF4,LMO1,LPIN1,LRPPRC,MAF,MAGED1,MAP2K5,MBD2,MDFI…
GO Biological Process	GO:0010629	negative regulation of gene expression	33	1.14e-08	0.000119	3.6e-06	1.35	244	330	0.12	0.162	87	2.74e-10	2.86e-06	3.28e-08	1.63	96.2	157	980	0.0887	0.16	unnamed,unnamed,unnamed,unnamed,unnamed,unnamed,unnamed,unnamed,unnamed,unnamed,unnamed,unnamed,unnamed,unnamed,unnamed,unnamed,unnamed,unnamed,unnamed,unnamed,unnamed,unnamed,unnamed,unnamed,unnamed,unnamed,unnamed,unnamed,unnamed,unnamed,unnamed,unnamed,unnamed,unnamed,unnamed,unnamed,unnamed,unnamed,unnamed,unnamed,unnamed,unnamed,unnamed,unnamed,unnamed,unnamed,unnamed,unnamed,unnamed,unnamed…	ASCL1,BACH1,BARX2,BCL11A,BCL6,BCOR,BHLHE22,BHLHE40,BMP2,BMP4,C1D,CDKN1C,CDX2,CITED2,CRH,CTBP2,CTNNB1,DAB2,DACH1,DLX2,DROSHA,E2F7,EDNRB,FERD3L,FGFR2,FOXA1,FOXA2,FOXB1,FOXC1,FOXD3,FOXG1,FOXL2,FOXN3,FOXP1,FOXP2,FOXQ1,FST,FZD1,GATA3,GCFC2,GLI2,GLIS3,GSK3B,HES1,HHEX,HIVEP1,HOXD8,HSBP1,ID4,ISL1,JAZF1,KCNQ1,KDM5B,KLF12,KLF4,LMO1,LPIN1,MAF,MAGED1,MAP2K5,MBD2,MDFIC,MECOM,MEF2C,MEIS2,MSX2,NFIB,NKX6-1,NKX6-…
GO Biological Process	GO:0045165	cell fate commitment	34	2.06e-08	0.000215	6.32e-06	1.66	80.9	134	0.0397	0.0657	24	5.82e-18	6.08e-14	2.53e-15	3.09	22	68	224	0.0384	0.304	unnamed,unnamed,unnamed,unnamed,unnamed,unnamed,unnamed,unnamed,unnamed,unnamed,unnamed,unnamed,unnamed,unnamed,unnamed,unnamed,unnamed,unnamed,unnamed,unnamed,unnamed,unnamed,unnamed,unnamed,unnamed,unnamed,unnamed,unnamed,unnamed,unnamed,unnamed,unnamed,unnamed,unnamed,unnamed,unnamed,unnamed,unnamed,unnamed,unnamed,unnamed,unnamed,unnamed,unnamed,unnamed,unnamed,unnamed,unnamed,unnamed,unnamed…	ASCL1,ATOH1,BARHL2,BMP2,BMP4,CTNNB1,CYP26B1,DBX1,DLX2,DSCAML1,ERBB4,EYA1,FGF10,FGF13,FGFR2,FOXA1,FOXA2,GAP43,GATA3,GDNF,GLI2,HES1,HOXD10,HOXD11,IHH,ISL1,ISL2,JAG1,KLF4,MEF2C,MITF,NEUROD1,NKX6-1,NKX6-2,NR2F2,NTRK3,OLIG1,ONECUT1,ONECUT2,PAX3,PAX6,PITX1,POU1F1,POU4F1,POU6F2,PRDM1,PROX1,RAG2,RBPJ,RUNX2,SALL1,SIX1,SIX2,SIX3,SMAD2,SOX1,SOX2,SOX5,SOX6,SOX9,TBX2,TBX3,TCF7L2,TENM4,TGFBR1,WNT2,WNT5A,WT1
GO Biological Process	GO:2000113	negative regulation of cellular macromolecule biosynthetic process	35	3.18e-08	0.000332	9.49e-06	1.34	244	327	0.12	0.16	90	5.02e-10	5.24e-06	5.82e-08	1.62	97	157	988	0.0887	0.159	unnamed,unnamed,unnamed,unnamed,unnamed,unnamed,unnamed,unnamed,unnamed,unnamed,unnamed,unnamed,unnamed,unnamed,unnamed,unnamed,unnamed,unnamed,unnamed,unnamed,unnamed,unnamed,unnamed,unnamed,unnamed,unnamed,unnamed,unnamed,unnamed,unnamed,unnamed,unnamed,unnamed,unnamed,unnamed,unnamed,unnamed,unnamed,unnamed,unnamed,unnamed,unnamed,unnamed,unnamed,unnamed,unnamed,unnamed,unnamed,unnamed,unnamed…	AATF,ANG,ASCL1,BACH1,BARX2,BCL6,BCOR,BHLHE22,BHLHE40,BMP2,BMP4,C1D,CAPRIN1,CAPRIN2,CDKN1C,CDX2,CITED2,CPEB2,CTBP2,CTNNB1,DAB2,DACH1,DLX2,E2F7,EDNRB,FBXW7,FERD3L,FGFR2,FOXA1,FOXA2,FOXB1,FOXC1,FOXD3,FOXG1,FOXL2,FOXN3,FOXP1,FOXP2,FOXQ1,FST,FZD1,GATA3,GCFC2,GLI2,GLIS3,GSK3B,HES1,HHEX,HIVEP1,HOXD8,HSBP1,ID4,ISL1,JAZF1,KDM5B,KLF12,KLF4,LMO1,LPIN1,MAF,MAGED1,MAP2K5,MBD2,MDFIC,MECOM,MEF2C,MEIS2,MSX2,NFIB…
GO Biological Process	GO:0060244	negative regulation of cell proliferation involved in contact inhibition	36	4.15e-08	0.000433	1.2e-05	7.48	1.74	13	0.000853	0.00638	2913	0.267	1	0.955	3.4	0.294	1	3	0.000565	0.333	unnamed,unnamed,unnamed,unnamed,unnamed,unnamed,unnamed,unnamed,unnamed,unnamed,unnamed,unnamed,unnamed	DACH1
GO Biological Process	GO:0070897	DNA-dependent transcriptional preinitiation complex assembly	37	4.73e-08	0.000493	1.33e-05	7.39	1.76	13	0.000863	0.00638	3354	0.339	1	1	2.55	0.393	1	4	0.000565	0.25	unnamed,unnamed,unnamed,unnamed,unnamed,unnamed,unnamed,unnamed,unnamed,unnamed,unnamed,unnamed,unnamed	DACH1
GO Biological Process	GO:0007399	nervous system development	38	5.14e-08	0.000537	1.41e-05	1.21	507	614	0.249	0.301	2	2.57e-32	2.68e-28	1.34e-28	1.87	177	331	1799	0.187	0.184	unnamed,unnamed,unnamed,unnamed,unnamed,unnamed,unnamed,unnamed,unnamed,unnamed,unnamed,unnamed,unnamed,unnamed,unnamed,unnamed,unnamed,unnamed,unnamed,unnamed,unnamed,unnamed,unnamed,unnamed,unnamed,unnamed,unnamed,unnamed,unnamed,unnamed,unnamed,unnamed,unnamed,unnamed,unnamed,unnamed,unnamed,unnamed,unnamed,unnamed,unnamed,unnamed,unnamed,unnamed,unnamed,unnamed,unnamed,unnamed,unnamed,unnamed…	ACTR3,ADAM23,ADCYAP1,AFF2,AGTR2,AK4,AK8,ALCAM,ALK,ANXA1,AP2B1,APAF1,APP,ARHGAP26,ARID1B,ARX,ASCL1,ASIC2,ASTN1,ATOH1,ATOH7,BARHL2,BCL11A,BCL11B,BCL2L11,BHLHE22,BHLHE23,BMP2,BMP4,BNIP2,BTG4,CA10,CADM1,CADM2,CAPRIN1,CAPRIN2,CBLN1,CCL2,CCNG1,CDK5RAP2,CDKN1C,CEP120,CER1,CHD6,CHL1,CHRDL1,CHRM2,CITED2,CNTN3,CNTN4,CNTN6,CNTNAP2,COBL,CRH,CRIM1,CTNNA2,CTNNB1,CXCR4,CYP26A1,DAB1,DBX1,DCC,DCT,DISC1,DLX2,DLX6,…
GO Biological Process	GO:0090304	nucleic acid metabolic process	39	8.37e-08	0.000874	2.24e-05	1.18	625	736	0.307	0.361	323	7.85e-05	0.819	0.00254	1.17	373	436	3799	0.246	0.115	unnamed,unnamed,unnamed,unnamed,unnamed,unnamed,unnamed,unnamed,unnamed,unnamed,unnamed,unnamed,unnamed,unnamed,unnamed,unnamed,unnamed,unnamed,unnamed,unnamed,unnamed,unnamed,unnamed,unnamed,unnamed,unnamed,unnamed,unnamed,unnamed,unnamed,unnamed,unnamed,unnamed,unnamed,unnamed,unnamed,unnamed,unnamed,unnamed,unnamed,unnamed,unnamed,unnamed,unnamed,unnamed,unnamed,unnamed,unnamed,unnamed,unnamed…	ABCE1,ABRA,ADARB2,ADRA1D,ADRA2A,AEBP2,AFF2,AFF3,ALX4,ANG,APAF1,APP,APTX,AR,ARGLU1,ARID1B,ARX,ASCL1,ASCL4,ASXL2,ASXL3,ATOH1,ATOH7,AXIN2,BACH1,BACH2,BARD1,BARHL2,BARX2,BBX,BCL11A,BCL11B,BCL6,BCOR,BDP1,BHLHE22,BHLHE23,BHLHE40,BIRC7,BNC2,BRMS1L,BUD13,C10orf137,C1D,CALCOCO1,CAMTA1,CASZ1,CCL2,CCNH,CDC5L,CDCA7L,CDX2,CEBPD,CEBPG,CELF2,CELF4,CENPW,CEP164,CHD6,CHD9,CITED2,CNOT4,CPSF2,CREB5,CREBL2,CSRNP3,CT…
GO Biological Process	GO:0050678	regulation of epithelial cell proliferation	40	1.38e-07	0.00144	3.6e-05	1.63	75.9	124	0.0372	0.0608	100	1.18e-09	1.24e-05	1.24e-07	2.42	21.5	52	219	0.0294	0.237	unnamed,unnamed,unnamed,unnamed,unnamed,unnamed,unnamed,unnamed,unnamed,unnamed,unnamed,unnamed,unnamed,unnamed,unnamed,unnamed,unnamed,unnamed,unnamed,unnamed,unnamed,unnamed,unnamed,unnamed,unnamed,unnamed,unnamed,unnamed,unnamed,unnamed,unnamed,unnamed,unnamed,unnamed,unnamed,unnamed,unnamed,unnamed,unnamed,unnamed,unnamed,unnamed,unnamed,unnamed,unnamed,unnamed,unnamed,unnamed,unnamed,unnamed…	ANG,AR,BCL11B,BMP2,BMP4,CASK,CCL2,CDH13,CDKN1C,CTNNB1,CYP7B1,DLX6,EDNRA,EDNRB,EFNB2,EYA1,FBXW7,FGF10,FGF9,FGFR2,FOXP1,FOXP2,GATA3,GPC3,IGF1,MAGED1,MAP2K5,MEF2C,NFIB,NR2F2,NRP1,NRP2,PAX6,PEX2,PRKD1,PRL,PROX1,PTCH1,PTPRK,PTPRM,REG3G,ROBO1,SOX11,SOX2,SOX9,TCF7L2,TGFBR1,THBS4,TNFAIP3,WNT2,WNT5A,ZNF703
GO Biological Process	GO:0031328	positive regulation of cellular biosynthetic process	41	1.64e-07	0.00171	4.17e-05	1.27	325	413	0.16	0.203	34	1.2e-14	1.26e-10	3.7e-12	1.65	133	220	1357	0.124	0.162	unnamed,unnamed,unnamed,unnamed,unnamed,unnamed,unnamed,unnamed,unnamed,unnamed,unnamed,unnamed,unnamed,unnamed,unnamed,unnamed,unnamed,unnamed,unnamed,unnamed,unnamed,unnamed,unnamed,unnamed,unnamed,unnamed,unnamed,unnamed,unnamed,unnamed,unnamed,unnamed,unnamed,unnamed,unnamed,unnamed,unnamed,unnamed,unnamed,unnamed,unnamed,unnamed,unnamed,unnamed,unnamed,unnamed,unnamed,unnamed,unnamed,unnamed…	AATF,ABRA,ADCYAP1,ADRB2,AGTR2,AGXT2,ALX4,ANXA1,APP,AR,ARFGEF1,ARID1B,ASCL1,ASXL2,ATOH1,BARHL2,BARX2,BCL11A,BCL11B,BHLHE23,BMP2,BMP3,BMP4,CALCOCO1,CAND1,CAPRIN2,CASK,CCNH,CCR7,CD40,CDH13,CDK5RAP2,CDKN1C,CEBPG,CITED2,CREB5,CREBL2,CRH,CSRNP3,CTNNB1,DAB2,DLX2,E2F7,EBF1,EBF3,EDNRA,EHF,ERBB4,ESRRB,ESRRG,ETS1,ETV1,EYA1,FAM170A,FGF10,FGFR2,FOXA1,FOXA2,FOXC1,FOXD3,FOXI1,FOXL2,FOXP1,FZD1,GATA3,GDNF,GLI2,GL…
GO Biological Process	GO:0034332	adherens junction organization	42	1.71e-07	0.00179	4.25e-05	2.12	27.3	58	0.0134	0.0284	317	6.78e-05	0.708	0.00223	2.79	6.09	17	62	0.0096	0.274	unnamed,unnamed,unnamed,unnamed,unnamed,unnamed,unnamed,unnamed,unnamed,unnamed,unnamed,unnamed,unnamed,unnamed,unnamed,unnamed,unnamed,unnamed,unnamed,unnamed,unnamed,unnamed,unnamed,unnamed,unnamed,unnamed,unnamed,unnamed,unnamed,unnamed,unnamed,unnamed,unnamed,unnamed,unnamed,unnamed,unnamed,unnamed,unnamed,unnamed,unnamed,unnamed,unnamed,unnamed,unnamed,unnamed,unnamed,unnamed,unnamed,unnamed…	CADM1,CADM2,CDH11,CDH12,CDH13,CDH18,CDH2,CDH5,CDH6,CDH7,CDH8,CDH9,CTNNB1,PTPRK,PVRL1,PVRL3,ZNF703
GO Biological Process	GO:0021953	central nervous system neuron differentiation	43	2.17e-07	0.00227	5.27e-05	1.67	66.4	111	0.0326	0.0544	35	1.32e-14	1.38e-10	3.93e-12	3.27	15.3	50	156	0.0282	0.321	unnamed,unnamed,unnamed,unnamed,unnamed,unnamed,unnamed,unnamed,unnamed,unnamed,unnamed,unnamed,unnamed,unnamed,unnamed,unnamed,unnamed,unnamed,unnamed,unnamed,unnamed,unnamed,unnamed,unnamed,unnamed,unnamed,unnamed,unnamed,unnamed,unnamed,unnamed,unnamed,unnamed,unnamed,unnamed,unnamed,unnamed,unnamed,unnamed,unnamed,unnamed,unnamed,unnamed,unnamed,unnamed,unnamed,unnamed,unnamed,unnamed,unnamed…	ARX,ASCL1,BCL11B,BHLHE22,DBX1,DCC,DLX2,EPHA4,ERBB4,FGFR2,FOXG1,GLI2,HOXD10,ID4,ISL1,ISL2,LHX5,LHX8,LINGO1,LMO4,MDGA1,MDGA2,MTPN,NFIB,NKX6-1,NKX6-2,NPY,NR4A2,OTP,PAX3,PAX6,PHOX2B,PLXNA4,POU4F1,PROX1,PTCH1,RAPGEF2,ROBO1,ROBO2,RORA,SALL1,SALL3,SKOR2,SLIT2,SOX1,SOX2,SOX4,SOX5,UNCX,WNT5A
GO Biological Process	GO:0010558	negative regulation of macromolecule biosynthetic process	44	2.47e-07	0.00257	5.85e-05	1.31	251	329	0.123	0.161	106	1.7e-09	1.77e-05	1.67e-07	1.58	101	160	1029	0.0903	0.155	unnamed,unnamed,unnamed,unnamed,unnamed,unnamed,unnamed,unnamed,unnamed,unnamed,unnamed,unnamed,unnamed,unnamed,unnamed,unnamed,unnamed,unnamed,unnamed,unnamed,unnamed,unnamed,unnamed,unnamed,unnamed,unnamed,unnamed,unnamed,unnamed,unnamed,unnamed,unnamed,unnamed,unnamed,unnamed,unnamed,unnamed,unnamed,unnamed,unnamed,unnamed,unnamed,unnamed,unnamed,unnamed,unnamed,unnamed,unnamed,unnamed,unnamed…	AATF,ANG,AR,ASCL1,BACH1,BARX2,BCL6,BCOR,BHLHE22,BHLHE40,BMP2,BMP4,C1D,CAPRIN1,CAPRIN2,CDKN1C,CDX2,CITED2,CPEB2,CTBP2,CTNNB1,DAB2,DACH1,DLX2,E2F7,EDNRB,FBXW7,FERD3L,FGFR2,FOXA1,FOXA2,FOXB1,FOXC1,FOXD3,FOXG1,FOXL2,FOXN3,FOXP1,FOXP2,FOXQ1,FST,FZD1,GATA3,GCFC2,GLI2,GLIS3,GSK3B,HES1,HHEX,HIVEP1,HOXD8,HSBP1,ID4,INHBA,ISL1,JAZF1,KDM5B,KLF12,KLF4,LMO1,LPIN1,MAF,MAGED1,MAP2K5,MBD2,MDFIC,MECOM,MEF2C,MEIS2,…
GO Biological Process	GO:2000112	regulation of cellular macromolecule biosynthetic process	45	4.03e-07	0.00421	9.36e-05	1.16	660	766	0.324	0.376	46	7.89e-13	8.24e-09	1.79e-10	1.34	344	460	3505	0.26	0.131	unnamed,unnamed,unnamed,unnamed,unnamed,unnamed,unnamed,unnamed,unnamed,unnamed,unnamed,unnamed,unnamed,unnamed,unnamed,unnamed,unnamed,unnamed,unnamed,unnamed,unnamed,unnamed,unnamed,unnamed,unnamed,unnamed,unnamed,unnamed,unnamed,unnamed,unnamed,unnamed,unnamed,unnamed,unnamed,unnamed,unnamed,unnamed,unnamed,unnamed,unnamed,unnamed,unnamed,unnamed,unnamed,unnamed,unnamed,unnamed,unnamed,unnamed…	AATF,ABRA,ACO1,ACVR2A,ADCYAP1,ADRB2,AEBP2,AFF3,AGTR2,ALK,ALX4,ANG,APP,AR,ARFGEF1,ARGLU1,ARID1B,ARX,ASCL1,ASCL4,ASXL2,ASXL3,ATOH1,ATOH7,BACH1,BACH2,BARHL2,BARX2,BBX,BCL11A,BCL11B,BCL6,BCOR,BDP1,BHLHE22,BHLHE23,BHLHE40,BMP2,BMP3,BMP4,BNC2,BRMS1L,BTG1,C10orf137,C1D,CALCOCO1,CAMK2D,CAMTA1,CAND1,CAPRIN1,CAPRIN2,CASK,CASZ1,CCNH,CCR7,CD40,CDC5L,CDCA7L,CDH13,CDK5RAP2,CDKN1C,CDX2,CEBPD,CEBPG,CER1,CHD6,CHD…
GO Biological Process	GO:0001967	suckling behavior	46	4.15e-07	0.00433	9.41e-05	3.94	5.08	20	0.00249	0.00981	506	0.00133	1	0.0274	4.37	1.37	6	14	0.00339	0.429	unnamed,unnamed,unnamed,unnamed,unnamed,unnamed,unnamed,unnamed,unnamed,unnamed,unnamed,unnamed,unnamed,unnamed,unnamed,unnamed,unnamed,unnamed,unnamed,unnamed	APP,DACH1,GRIN2B,HAND2,POU4F1,UBR3
GO Biological Process	GO:0009891	positive regulation of biosynthetic process	47	4.85e-07	0.00506	0.000108	1.26	331	415	0.162	0.204	39	2.09e-14	2.18e-10	5.59e-12	1.64	135	222	1380	0.125	0.161	unnamed,unnamed,unnamed,unnamed,unnamed,unnamed,unnamed,unnamed,unnamed,unnamed,unnamed,unnamed,unnamed,unnamed,unnamed,unnamed,unnamed,unnamed,unnamed,unnamed,unnamed,unnamed,unnamed,unnamed,unnamed,unnamed,unnamed,unnamed,unnamed,unnamed,unnamed,unnamed,unnamed,unnamed,unnamed,unnamed,unnamed,unnamed,unnamed,unnamed,unnamed,unnamed,unnamed,unnamed,unnamed,unnamed,unnamed,unnamed,unnamed,unnamed…	AATF,ABRA,ADCYAP1,ADRB2,AGTR2,AGXT2,ALX4,ANXA1,APP,AR,ARFGEF1,ARID1B,ASCL1,ASXL2,ATOH1,BARHL2,BARX2,BCL11A,BCL11B,BHLHE23,BMP2,BMP3,BMP4,CALCOCO1,CAND1,CAPRIN2,CASK,CCL2,CCNH,CCR7,CD40,CDH13,CDK5RAP2,CDKN1C,CEBPG,CITED2,CREB5,CREBL2,CRH,CSRNP3,CTNNB1,DAB2,DLX2,E2F7,EBF1,EBF3,EDNRA,EHF,ERBB4,ESRRB,ESRRG,ETS1,ETV1,EYA1,FAM170A,FGF10,FGFR2,FOXA1,FOXA2,FOXC1,FOXD3,FOXI1,FOXL2,FOXP1,FZD1,GATA3,GDNF,GL…
GO Biological Process	GO:0018401	peptidyl-proline hydroxylation to 4-hydroxy-L-proline	48	5.67e-07	0.00592	0.000123	7.3	1.51	11	0.000739	0.00539	4025	0.462	1	1	1.7	0.589	1	6	0.000565	0.167	unnamed,unnamed,unnamed,unnamed,unnamed,unnamed,unnamed,unnamed,unnamed,unnamed,unnamed	EGLN3
GO Biological Process	GO:0007420	brain development	49	6.11e-07	0.00638	0.00013	1.36	180	246	0.0884	0.121	22	2.51e-18	2.63e-14	1.19e-15	2.28	52.7	120	537	0.0678	0.223	unnamed,unnamed,unnamed,unnamed,unnamed,unnamed,unnamed,unnamed,unnamed,unnamed,unnamed,unnamed,unnamed,unnamed,unnamed,unnamed,unnamed,unnamed,unnamed,unnamed,unnamed,unnamed,unnamed,unnamed,unnamed,unnamed,unnamed,unnamed,unnamed,unnamed,unnamed,unnamed,unnamed,unnamed,unnamed,unnamed,unnamed,unnamed,unnamed,unnamed,unnamed,unnamed,unnamed,unnamed,unnamed,unnamed,unnamed,unnamed,unnamed,unnamed…	ADCYAP1,AFF2,AGTR2,AK4,AK8,APAF1,APP,ARX,ASCL1,ATOH1,BCL11B,BCL2L11,BHLHE22,BMP2,BMP4,CA10,CADM1,CADM2,CCNG1,CDK5RAP2,CEP120,CNTN4,CNTNAP2,CRH,CTNNA2,CTNNB1,CXCR4,DAB1,DCT,DISC1,DLX2,DSCAML1,EMX2,EPHA5,EPHA7,ERBB4,ETS1,FGF10,FGF13,FGFR2,FOXA2,FOXB1,FOXC1,FOXG1,FOXP2,FZD1,GLI2,GSK3B,HES1,HHEX,HNMT,HTR5A,ID4,ISL1,KIF27,KIRREL3,KLHL1,LHX2,LHX5,LHX8,MAFB,MDGA1,MECOM,MEF2C,MTPN,NAGLU,NDUFS4,NEUROD1,NF…
GO Biological Process	GO:0016337	cell-cell adhesion	50	7.02e-07	0.00733	0.000147	1.48	112	165	0.0548	0.0809	157	5.7e-08	0.000595	3.79e-06	1.94	35.6	69	363	0.039	0.19	unnamed,unnamed,unnamed,unnamed,unnamed,unnamed,unnamed,unnamed,unnamed,unnamed,unnamed,unnamed,unnamed,unnamed,unnamed,unnamed,unnamed,unnamed,unnamed,unnamed,unnamed,unnamed,unnamed,unnamed,unnamed,unnamed,unnamed,unnamed,unnamed,unnamed,unnamed,unnamed,unnamed,unnamed,unnamed,unnamed,unnamed,unnamed,unnamed,unnamed,unnamed,unnamed,unnamed,unnamed,unnamed,unnamed,unnamed,unnamed,unnamed,unnamed…	ASTN1,BARX2,CADM1,CD1D,CDH11,CDH12,CDH13,CDH18,CDH19,CDH2,CDH20,CDH22,CDH26,CDH5,CDH6,CDH7,CDH8,CDH9,CDHR3,CLDN18,CLDN22,CLSTN2,CNTN4,CTNNA2,CTNNA3,CTNNB1,CXADR,CYP1B1,DAB1,DSC3,DSCAML1,EMCN,FAT1,FAT3,FER,ICOS,IHH,IL1RAPL1,MEGF10,MEGF11,NCAM2,NLGN1,NTN1,PCDH1,PCDH10,PCDH18,PCDH20,PCDH7,PCDH9,PIK3CG,PKHD1,PPAP2B,PTPRD,PTPRM,PTPRT,PVRL1,PVRL3,ROBO1,ROBO2,ROCK1,ROPN1B,SLC7A11,SLIT2,SOX9,TENM2,TENM3,…
GO Biological Process	GO:2000794	regulation of epithelial cell proliferation involved in lung morphogenesis	51	7.87e-07	0.00821	0.000161	4.61	3.47	16	0.0017	0.00785	414	0.000427	1	0.0108	8.15	0.491	4	5	0.00226	0.8	unnamed,unnamed,unnamed,unnamed,unnamed,unnamed,unnamed,unnamed,unnamed,unnamed,unnamed,unnamed,unnamed,unnamed,unnamed,unnamed	FGFR2,FOXP2,NFIB,WNT2
GO Biological Process	GO:0031346	positive regulation of cell projection organization	52	7.95e-07	0.0083	0.00016	1.72	53.6	92	0.0263	0.0451	225	4.85e-06	0.0507	0.000225	2.25	15.1	34	154	0.0192	0.221	unnamed,unnamed,unnamed,unnamed,unnamed,unnamed,unnamed,unnamed,unnamed,unnamed,unnamed,unnamed,unnamed,unnamed,unnamed,unnamed,unnamed,unnamed,unnamed,unnamed,unnamed,unnamed,unnamed,unnamed,unnamed,unnamed,unnamed,unnamed,unnamed,unnamed,unnamed,unnamed,unnamed,unnamed,unnamed,unnamed,unnamed,unnamed,unnamed,unnamed,unnamed,unnamed,unnamed,unnamed,unnamed,unnamed,unnamed,unnamed,unnamed,unnamed…	ACTR3,ADCYAP1,BCL11A,CAPRIN1,CAPRIN2,CCR7,CDC42EP4,COBL,DCC,DMD,EPHA4,IL1RAPL1,MYO3B,NGFR,NLGN1,NRP1,NTN1,NTRK3,PRKD1,PTPRD,RAB11A,RALA,RAPGEF2,ROBO1,ROBO2,SHOX2,SLIT2,TENM1,TENM2,TENM3,TGFBR1,TIAM1,VLDLR,WNT5A
GO Biological Process	GO:0051149	positive regulation of muscle cell differentiation	53	1.04e-06	0.0108	0.000204	2.13	23.4	50	0.0115	0.0245	292	4.29e-05	0.448	0.00154	2.89	5.89	17	60	0.0096	0.283	unnamed,unnamed,unnamed,unnamed,unnamed,unnamed,unnamed,unnamed,unnamed,unnamed,unnamed,unnamed,unnamed,unnamed,unnamed,unnamed,unnamed,unnamed,unnamed,unnamed,unnamed,unnamed,unnamed,unnamed,unnamed,unnamed,unnamed,unnamed,unnamed,unnamed,unnamed,unnamed,unnamed,unnamed,unnamed,unnamed,unnamed,unnamed,unnamed,unnamed,unnamed,unnamed,unnamed,unnamed,unnamed,unnamed,unnamed,unnamed,unnamed,unnamed	BMP4,BNIP2,BTG1,CDH2,CTNNA2,CTNNB1,CYP26B1,EFNB2,FOXP1,IGFBP3,MEF2C,NEO1,PLCB1,SHOX2,SMYD1,TSHZ3,ZFHX3
GO Biological Process	GO:0060242	contact inhibition	54	1.21e-06	0.0127	0.000234	5.52	2.35	13	0.00115	0.00638	4287	0.515	1	1	1.46	0.687	1	7	0.000565	0.143	unnamed,unnamed,unnamed,unnamed,unnamed,unnamed,unnamed,unnamed,unnamed,unnamed,unnamed,unnamed,unnamed	DACH1
GO Biological Process	GO:0031327	negative regulation of cellular biosynthetic process	55	1.34e-06	0.014	0.000255	1.28	264	338	0.129	0.166	93	8.34e-10	8.71e-06	9.36e-08	1.58	106	167	1076	0.0943	0.155	unnamed,unnamed,unnamed,unnamed,unnamed,unnamed,unnamed,unnamed,unnamed,unnamed,unnamed,unnamed,unnamed,unnamed,unnamed,unnamed,unnamed,unnamed,unnamed,unnamed,unnamed,unnamed,unnamed,unnamed,unnamed,unnamed,unnamed,unnamed,unnamed,unnamed,unnamed,unnamed,unnamed,unnamed,unnamed,unnamed,unnamed,unnamed,unnamed,unnamed,unnamed,unnamed,unnamed,unnamed,unnamed,unnamed,unnamed,unnamed,unnamed,unnamed…	AATF,ADRA2A,ANG,ASCL1,ATP1A1,BACH1,BARX2,BCL6,BCOR,BHLHE22,BHLHE40,BMP2,BMP4,C1D,CAPRIN1,CAPRIN2,CDKN1C,CDX2,CITED2,CPEB2,CTBP2,CTNNB1,DAB2,DACH1,DLX2,E2F7,EDNRA,EDNRB,FBXW7,FERD3L,FGFR2,FOXA1,FOXA2,FOXB1,FOXC1,FOXD3,FOXG1,FOXL2,FOXN3,FOXP1,FOXP2,FOXQ1,FST,FZD1,GATA3,GCFC2,GLI2,GLIS3,GRM7,GRM8,GSK3B,HES1,HHEX,HIVEP1,HOXD8,HSBP1,HTR1B,ID4,INHBA,INSIG2,ISL1,JAZF1,KDM5B,KLF12,KLF4,LMO1,LPIN1,MAF,MAG…
GO Biological Process	GO:0010944	negative regulation of transcription by competitive promoter binding	56	2.02e-06	0.021	0.000376	4.55	3.29	15	0.00162	0.00736	1364	0.067	1	0.513	3.06	0.982	3	10	0.00169	0.3	unnamed,unnamed,unnamed,unnamed,unnamed,unnamed,unnamed,unnamed,unnamed,unnamed,unnamed,unnamed,unnamed,unnamed,unnamed	DACH1,HHEX,PHB
GO Biological Process	GO:0034645	cellular macromolecule biosynthetic process	57	2.06e-06	0.0215	0.000377	1.16	590	686	0.289	0.336	172	3.44e-07	0.0036	2.09e-05	1.24	325	404	3309	0.228	0.122	unnamed,unnamed,unnamed,unnamed,unnamed,unnamed,unnamed,unnamed,unnamed,unnamed,unnamed,unnamed,unnamed,unnamed,unnamed,unnamed,unnamed,unnamed,unnamed,unnamed,unnamed,unnamed,unnamed,unnamed,unnamed,unnamed,unnamed,unnamed,unnamed,unnamed,unnamed,unnamed,unnamed,unnamed,unnamed,unnamed,unnamed,unnamed,unnamed,unnamed,unnamed,unnamed,unnamed,unnamed,unnamed,unnamed,unnamed,unnamed,unnamed,unnamed…	ABRA,ADRA2A,AEBP2,AFF3,ALG10,ALX4,ANG,AR,ARGLU1,ARID1B,ARX,ASCL1,ASCL4,ASXL2,ASXL3,ATOH1,ATOH7,B3GALT1,B3GALT2,B3GALTL,B3GAT2,BACH1,BACH2,BARHL2,BARX2,BBX,BCL11A,BCL11B,BCL6,BCOR,BDP1,BHLHE22,BHLHE23,BHLHE40,BNC2,BRMS1L,C10orf137,C1D,CALCOCO1,CAMTA1,CASZ1,CCL2,CCNH,CDC5L,CDCA7L,CDX2,CEBPD,CEBPG,CHD6,CHD9,CHST9,CITED2,CPSF2,CREB5,CREBL2,CSRNP3,CTBP2,CTNNB1,DACH1,DACH2,DCN,DDX54,DIO2,DMRT2,DMRTA1,D…
GO Biological Process	GO:0009890	negative regulation of biosynthetic process	58	2.34e-06	0.0245	0.000422	1.27	266	339	0.131	0.166	104	1.34e-09	1.4e-05	1.35e-07	1.57	107	168	1091	0.0949	0.154	unnamed,unnamed,unnamed,unnamed,unnamed,unnamed,unnamed,unnamed,unnamed,unnamed,unnamed,unnamed,unnamed,unnamed,unnamed,unnamed,unnamed,unnamed,unnamed,unnamed,unnamed,unnamed,unnamed,unnamed,unnamed,unnamed,unnamed,unnamed,unnamed,unnamed,unnamed,unnamed,unnamed,unnamed,unnamed,unnamed,unnamed,unnamed,unnamed,unnamed,unnamed,unnamed,unnamed,unnamed,unnamed,unnamed,unnamed,unnamed,unnamed,unnamed…	AATF,ADRA2A,ANG,AR,ASCL1,ATP1A1,BACH1,BARX2,BCL6,BCOR,BHLHE22,BHLHE40,BMP2,BMP4,C1D,CAPRIN1,CAPRIN2,CDKN1C,CDX2,CITED2,CPEB2,CTBP2,CTNNB1,DAB2,DACH1,DLX2,E2F7,EDNRA,EDNRB,FBXW7,FERD3L,FGFR2,FOXA1,FOXA2,FOXB1,FOXC1,FOXD3,FOXG1,FOXL2,FOXN3,FOXP1,FOXP2,FOXQ1,FST,FZD1,GATA3,GCFC2,GLI2,GLIS3,GRM7,GRM8,GSK3B,HES1,HHEX,HIVEP1,HOXD8,HSBP1,HTR1B,ID4,INHBA,INSIG2,ISL1,JAZF1,KDM5B,KLF12,KLF4,LMO1,LPIN1,MAF,…
GO Biological Process	GO:0051171	regulation of nitrogen compound metabolic process	59	2.54e-06	0.0266	0.00045	1.13	756	857	0.371	0.42	50	2.14e-12	2.23e-08	4.46e-10	1.3	394	513	4015	0.29	0.128	unnamed,unnamed,unnamed,unnamed,unnamed,unnamed,unnamed,unnamed,unnamed,unnamed,unnamed,unnamed,unnamed,unnamed,unnamed,unnamed,unnamed,unnamed,unnamed,unnamed,unnamed,unnamed,unnamed,unnamed,unnamed,unnamed,unnamed,unnamed,unnamed,unnamed,unnamed,unnamed,unnamed,unnamed,unnamed,unnamed,unnamed,unnamed,unnamed,unnamed,unnamed,unnamed,unnamed,unnamed,unnamed,unnamed,unnamed,unnamed,unnamed,unnamed…	AATF,ABRA,ACVR2A,ADCYAP1,ADRA2A,ADRB2,AEBP2,AFF2,AFF3,AGTR2,AGXT2,AIPL1,ALK,ALX4,APP,AR,ARAP2,ARAP3,ARFGAP2,ARFGEF1,ARGLU1,ARHGAP11B,ARHGAP15,ARHGAP21,ARHGAP26,ARHGAP42,ARID1B,ARX,ASCL1,ASCL4,ASXL2,ASXL3,ATOH1,ATOH7,AXIN2,AZIN1,BACH1,BACH2,BARD1,BARHL2,BARX2,BBX,BCL11A,BCL11B,BCL6,BCOR,BDP1,BHLHE22,BHLHE23,BHLHE40,BMP2,BMP3,BMP4,BNC2,BNIP2,BRMS1L,BTG1,C10orf137,C1D,CALCOCO1,CAMK2D,CAMTA1,CAND1,CA…
GO Biological Process	GO:0045663	positive regulation of myoblast differentiation	60	2.59e-06	0.027	0.00045	3.49	5.74	20	0.00281	0.00981	385	0.000265	1	0.00719	5.56	1.08	6	11	0.00339	0.545	unnamed,unnamed,unnamed,unnamed,unnamed,unnamed,unnamed,unnamed,unnamed,unnamed,unnamed,unnamed,unnamed,unnamed,unnamed,unnamed,unnamed,unnamed,unnamed,unnamed	BTG1,IGFBP3,MEF2C,PLCB1,SMYD1,ZFHX3
GO Biological Process	GO:0010556	regulation of macromolecule biosynthetic process	61	2.6e-06	0.0271	0.000445	1.15	670	768	0.329	0.377	53	5.49e-12	5.73e-08	1.08e-09	1.32	352	464	3584	0.262	0.129	unnamed,unnamed,unnamed,unnamed,unnamed,unnamed,unnamed,unnamed,unnamed,unnamed,unnamed,unnamed,unnamed,unnamed,unnamed,unnamed,unnamed,unnamed,unnamed,unnamed,unnamed,unnamed,unnamed,unnamed,unnamed,unnamed,unnamed,unnamed,unnamed,unnamed,unnamed,unnamed,unnamed,unnamed,unnamed,unnamed,unnamed,unnamed,unnamed,unnamed,unnamed,unnamed,unnamed,unnamed,unnamed,unnamed,unnamed,unnamed,unnamed,unnamed…	AATF,ABRA,ACO1,ACVR2A,ADCYAP1,ADRB2,AEBP2,AFF3,AGTR2,ALK,ALX4,ANG,APP,AR,ARFGEF1,ARGLU1,ARID1B,ARX,ASCL1,ASCL4,ASXL2,ASXL3,ATOH1,ATOH7,BACH1,BACH2,BARHL2,BARX2,BBX,BCL11A,BCL11B,BCL6,BCOR,BDP1,BHLHE22,BHLHE23,BHLHE40,BMP2,BMP3,BMP4,BNC2,BRMS1L,BTG1,C10orf137,C1D,CALCOCO1,CAMK2D,CAMTA1,CAND1,CAPRIN1,CAPRIN2,CASK,CASZ1,CCL2,CCNH,CCR7,CD40,CDC5L,CDCA7L,CDH13,CDK5RAP2,CDKN1C,CDX2,CEBPD,CEBPG,CER1,CHD…
GO Biological Process	GO:0043523	regulation of neuron apoptotic process	62	2.73e-06	0.0285	0.00046	1.8	40.1	72	0.0196	0.0353	491	0.0011	1	0.0233	1.84	15.2	28	155	0.0158	0.181	unnamed,unnamed,unnamed,unnamed,unnamed,unnamed,unnamed,unnamed,unnamed,unnamed,unnamed,unnamed,unnamed,unnamed,unnamed,unnamed,unnamed,unnamed,unnamed,unnamed,unnamed,unnamed,unnamed,unnamed,unnamed,unnamed,unnamed,unnamed,unnamed,unnamed,unnamed,unnamed,unnamed,unnamed,unnamed,unnamed,unnamed,unnamed,unnamed,unnamed,unnamed,unnamed,unnamed,unnamed,unnamed,unnamed,unnamed,unnamed,unnamed,unnamed…	ASCL1,BCL2L11,CCL2,CHL1,EGLN3,EPHA7,FOXB1,GATA3,GDNF,GRID2,GRIK2,ISL1,ITGA1,MEF2C,MUSK,NR3C1,NR4A2,PARK2,PARK7,POU4F1,PPARGC1A,PPP2R2B,ROCK1,SIX1,SIX4,TFAP2B,TOX3,TP63
GO Biological Process	GO:0019219	regulation of nucleobase-containing compound metabolic process	63	3.3e-06	0.0345	0.000547	1.13	746	845	0.366	0.414	47	1.75e-12	1.83e-08	3.88e-10	1.31	385	504	3927	0.285	0.128	unnamed,unnamed,unnamed,unnamed,unnamed,unnamed,unnamed,unnamed,unnamed,unnamed,unnamed,unnamed,unnamed,unnamed,unnamed,unnamed,unnamed,unnamed,unnamed,unnamed,unnamed,unnamed,unnamed,unnamed,unnamed,unnamed,unnamed,unnamed,unnamed,unnamed,unnamed,unnamed,unnamed,unnamed,unnamed,unnamed,unnamed,unnamed,unnamed,unnamed,unnamed,unnamed,unnamed,unnamed,unnamed,unnamed,unnamed,unnamed,unnamed,unnamed…	AATF,ABRA,ACVR2A,ADCYAP1,ADRA2A,ADRB2,AEBP2,AFF2,AFF3,AGTR2,AIPL1,ALK,ALX4,APP,AR,ARAP2,ARAP3,ARFGAP2,ARFGEF1,ARGLU1,ARHGAP11B,ARHGAP15,ARHGAP21,ARHGAP26,ARHGAP42,ARID1B,ARX,ASCL1,ASCL4,ASXL2,ASXL3,ATOH1,ATOH7,AXIN2,BACH1,BACH2,BARD1,BARHL2,BARX2,BBX,BCL11A,BCL11B,BCL6,BCOR,BDP1,BHLHE22,BHLHE23,BHLHE40,BMP2,BMP3,BMP4,BNC2,BNIP2,BRMS1L,BTG1,C10orf137,C1D,CALCOCO1,CAMK2D,CAMTA1,CAND1,CAPRIN2,CASK,C…
GO Biological Process	GO:0009059	macromolecule biosynthetic process	64	3.37e-06	0.0352	0.00055	1.16	603	697	0.296	0.342	168	2.03e-07	0.00212	1.26e-05	1.25	330	411	3359	0.232	0.122	unnamed,unnamed,unnamed,unnamed,unnamed,unnamed,unnamed,unnamed,unnamed,unnamed,unnamed,unnamed,unnamed,unnamed,unnamed,unnamed,unnamed,unnamed,unnamed,unnamed,unnamed,unnamed,unnamed,unnamed,unnamed,unnamed,unnamed,unnamed,unnamed,unnamed,unnamed,unnamed,unnamed,unnamed,unnamed,unnamed,unnamed,unnamed,unnamed,unnamed,unnamed,unnamed,unnamed,unnamed,unnamed,unnamed,unnamed,unnamed,unnamed,unnamed…	ABRA,ADRA2A,AEBP2,AFF3,ALG10,ALX4,ANG,ANGPT1,AR,ARGLU1,ARID1B,ARX,ASCL1,ASCL4,ASXL2,ASXL3,ATOH1,ATOH7,B3GALT1,B3GALT2,B3GALTL,B3GAT2,BACH1,BACH2,BARHL2,BARX2,BBX,BCL11A,BCL11B,BCL6,BCOR,BDP1,BHLHE22,BHLHE23,BHLHE40,BNC2,BRMS1L,C10orf137,C1D,CALCOCO1,CAMTA1,CASZ1,CCL2,CCNH,CDC5L,CDCA7L,CDX2,CEBPD,CEBPG,CHD6,CHD9,CHST2,CHST9,CITED2,CPSF2,CREB5,CREBL2,CSRNP3,CTBP2,CTNNB1,DACH1,DACH2,DCN,DDX54,DIO2,D…
GO Biological Process	GO:0060510	Type II pneumocyte differentiation	65	3.96e-06	0.0413	0.000635	4.59	3.05	14	0.00149	0.00687	866	0.015	1	0.181	5.09	0.589	3	6	0.00169	0.5	unnamed,unnamed,unnamed,unnamed,unnamed,unnamed,unnamed,unnamed,unnamed,unnamed,unnamed,unnamed,unnamed,unnamed	FGF10,IGF1,NFIB
GO Biological Process	GO:0010604	positive regulation of macromolecule metabolic process	66	4.69e-06	0.049	0.000742	1.19	452	537	0.222	0.263	40	5.08e-14	5.31e-10	1.33e-11	1.5	196	295	1997	0.167	0.148	unnamed,unnamed,unnamed,unnamed,unnamed,unnamed,unnamed,unnamed,unnamed,unnamed,unnamed,unnamed,unnamed,unnamed,unnamed,unnamed,unnamed,unnamed,unnamed,unnamed,unnamed,unnamed,unnamed,unnamed,unnamed,unnamed,unnamed,unnamed,unnamed,unnamed,unnamed,unnamed,unnamed,unnamed,unnamed,unnamed,unnamed,unnamed,unnamed,unnamed,unnamed,unnamed,unnamed,unnamed,unnamed,unnamed,unnamed,unnamed,unnamed,unnamed…	AATF,ABRA,ACVR2A,ADCY8,ADCY9,ADCYAP1,ADRA2A,ADRB2,AGTR1,AGTR2,ALK,ALX4,ANAPC1,ANG,ANGPT1,APP,AR,ARFGEF1,ARID1B,ARRDC3,ARRDC4,ASCL1,ASXL2,ATOH1,AXIN2,BARD1,BARHL2,BARX2,BCL11A,BCL11B,BHLHE23,BIRC7,BMP2,BMP3,BMP4,CALCOCO1,CAND1,CAPRIN2,CASK,CCL2,CCNH,CCR7,CD40,CDH13,CDK5RAP2,CDKN1C,CEBPG,CELF4,CITED2,CREB5,CREBL2,CRH,CSRNP3,CTNNB1,CUL1,CXCR4,CYP26B1,DAB1,DAB2,DISC1,DLX2,DNAJC3,DTNBP1,DYRK1A,E2F7,EB…
GO Biological Process	GO:0050775	positive regulation of dendrite morphogenesis	67	4.95e-06	0.0517	0.000772	3.33	6	20	0.00294	0.00981	457	0.000828	1	0.0189	4.7	1.28	6	13	0.00339	0.462	unnamed,unnamed,unnamed,unnamed,unnamed,unnamed,unnamed,unnamed,unnamed,unnamed,unnamed,unnamed,unnamed,unnamed,unnamed,unnamed,unnamed,unnamed,unnamed,unnamed	ACTR3,CAPRIN1,CAPRIN2,EPHA4,IL1RAPL1,PTPRD
GO Biological Process	GO:0018126	protein hydroxylation	68	5.53e-06	0.0577	0.000849	5.74	1.92	11	0.00094	0.00539	3354	0.339	1	1	2.55	0.393	1	4	0.000565	0.25	unnamed,unnamed,unnamed,unnamed,unnamed,unnamed,unnamed,unnamed,unnamed,unnamed,unnamed	EGLN3
GO Biological Process	GO:0021889	olfactory bulb interneuron differentiation	69	5.71e-06	0.0596	0.000864	2.77	9.39	26	0.0046	0.0128	177	4.11e-07	0.0043	2.43e-05	7.05	1.28	9	13	0.00508	0.692	unnamed,unnamed,unnamed,unnamed,unnamed,unnamed,unnamed,unnamed,unnamed,unnamed,unnamed,unnamed,unnamed,unnamed,unnamed,unnamed,unnamed,unnamed,unnamed,unnamed,unnamed,unnamed,unnamed,unnamed,unnamed,unnamed	ARX,ERBB4,ROBO1,ROBO2,SALL1,SALL3,SLIT2,UNCX,WNT5A
GO Biological Process	GO:0008038	neuron recognition	70	7.28e-06	0.076	0.00109	2.11	20.4	43	0.00998	0.0211	249	1.24e-05	0.129	0.000518	4.07	2.94	12	30	0.00678	0.4	unnamed,unnamed,unnamed,unnamed,unnamed,unnamed,unnamed,unnamed,unnamed,unnamed,unnamed,unnamed,unnamed,unnamed,unnamed,unnamed,unnamed,unnamed,unnamed,unnamed,unnamed,unnamed,unnamed,unnamed,unnamed,unnamed,unnamed,unnamed,unnamed,unnamed,unnamed,unnamed,unnamed,unnamed,unnamed,unnamed,unnamed,unnamed,unnamed,unnamed,unnamed,unnamed,unnamed	APP,CNTN4,CNTNAP2,DSCAML1,EPHA4,FOXG1,GAP43,NRP1,NTM,OPCML,ROBO1,ROBO2
GO Biological Process	GO:0021872	forebrain generation of neurons	71	7.59e-06	0.0793	0.00112	2	24.5	49	0.012	0.024	119	4.65e-09	4.86e-05	4.08e-07	4	5.5	22	56	0.0124	0.393	unnamed,unnamed,unnamed,unnamed,unnamed,unnamed,unnamed,unnamed,unnamed,unnamed,unnamed,unnamed,unnamed,unnamed,unnamed,unnamed,unnamed,unnamed,unnamed,unnamed,unnamed,unnamed,unnamed,unnamed,unnamed,unnamed,unnamed,unnamed,unnamed,unnamed,unnamed,unnamed,unnamed,unnamed,unnamed,unnamed,unnamed,unnamed,unnamed,unnamed,unnamed,unnamed,unnamed,unnamed,unnamed,unnamed,unnamed,unnamed,unnamed	ARX,ASCL1,BCL11B,DCT,DLX2,ERBB4,FGFR2,HES1,LHX5,LHX8,OTP,PAX6,RAPGEF2,ROBO1,ROBO2,SALL1,SALL3,SLIT2,SOX1,SOX2,UNCX,WNT5A
GO Biological Process	GO:0010605	negative regulation of macromolecule metabolic process	72	7.69e-06	0.0802	0.00111	1.22	333	408	0.164	0.2	135	2.04e-08	0.000213	1.58e-06	1.44	145	209	1480	0.118	0.141	unnamed,unnamed,unnamed,unnamed,unnamed,unnamed,unnamed,unnamed,unnamed,unnamed,unnamed,unnamed,unnamed,unnamed,unnamed,unnamed,unnamed,unnamed,unnamed,unnamed,unnamed,unnamed,unnamed,unnamed,unnamed,unnamed,unnamed,unnamed,unnamed,unnamed,unnamed,unnamed,unnamed,unnamed,unnamed,unnamed,unnamed,unnamed,unnamed,unnamed,unnamed,unnamed,unnamed,unnamed,unnamed,unnamed,unnamed,unnamed,unnamed,unnamed…	AATF,ANAPC1,ANG,AR,ASCL1,ATG5,BACH1,BARD1,BARX2,BCL11A,BCL6,BCOR,BHLHE22,BHLHE40,BMP2,BMP4,BUB3,C1D,CAPRIN1,CAPRIN2,CDKN1C,CDX2,CITED2,CNKSR3,CPEB2,CRH,CRIPAK,CTBP2,CTNNB1,DAB2,DACH1,DLX2,DMD,DNAJC3,DROSHA,DUSP16,E2F7,EDNRB,ERCC4,ERRFI1,FBXW7,FERD3L,FGFR2,FHIT,FOXA1,FOXA2,FOXB1,FOXC1,FOXD3,FOXG1,FOXL2,FOXN3,FOXP1,FOXP2,FOXQ1,FST,FZD1,GATA3,GCFC2,GLI2,GLIS3,GRIN2A,GSK3B,HES1,HHEX,HIVEP1,HOXD8,HSBP…
GO Biological Process	GO:0021516	dorsal spinal cord development	73	8.82e-06	0.0921	0.00126	3.2	6.25	20	0.00306	0.00981	451	0.000769	1	0.0178	3.7	2.16	8	22	0.00452	0.364	unnamed,unnamed,unnamed,unnamed,unnamed,unnamed,unnamed,unnamed,unnamed,unnamed,unnamed,unnamed,unnamed,unnamed,unnamed,unnamed,unnamed,unnamed,unnamed,unnamed	ASCL1,LHX5,LMO4,MDGA1,PAX3,PBX3,PROX1,UNCX
GO Biological Process	GO:2000791	negative regulation of mesenchymal cell proliferation involved in lung development	74	8.94e-06	0.0934	0.00126	8.14	0.983	8	0.000482	0.00392	1549	0.0982	1	0.662	10.2	0.0982	1	1	0.000565	1	unnamed,unnamed,unnamed,unnamed,unnamed,unnamed,unnamed,unnamed	NFIB
GO Biological Process	GO:2000795	negative regulation of epithelial cell proliferation involved in lung morphogenesis	74	8.94e-06	0.0934	0.00126	8.14	0.983	8	0.000482	0.00392	1549	0.0982	1	0.662	10.2	0.0982	1	1	0.000565	1	unnamed,unnamed,unnamed,unnamed,unnamed,unnamed,unnamed,unnamed	NFIB
GO Biological Process	GO:0061141	lung ciliated cell differentiation	74	8.94e-06	0.0934	0.00126	8.14	0.983	8	0.000482	0.00392	1549	0.0982	1	0.662	10.2	0.0982	1	1	0.000565	1	unnamed,unnamed,unnamed,unnamed,unnamed,unnamed,unnamed,unnamed	NFIB
GO Biological Process	GO:0021879	forebrain neuron differentiation	77	9.12e-06	0.0952	0.00124	2.07	21.2	44	0.0104	0.0216	107	1.76e-09	1.84e-05	1.72e-07	4.53	4.42	20	45	0.0113	0.444	unnamed,unnamed,unnamed,unnamed,unnamed,unnamed,unnamed,unnamed,unnamed,unnamed,unnamed,unnamed,unnamed,unnamed,unnamed,unnamed,unnamed,unnamed,unnamed,unnamed,unnamed,unnamed,unnamed,unnamed,unnamed,unnamed,unnamed,unnamed,unnamed,unnamed,unnamed,unnamed,unnamed,unnamed,unnamed,unnamed,unnamed,unnamed,unnamed,unnamed,unnamed,unnamed,unnamed,unnamed	ARX,ASCL1,BCL11B,DLX2,ERBB4,FGFR2,LHX5,LHX8,OTP,PAX6,RAPGEF2,ROBO1,ROBO2,SALL1,SALL3,SLIT2,SOX1,SOX2,UNCX,WNT5A
GO Biological Process	GO:0043484	regulation of RNA splicing	78	9.49e-06	0.0991	0.00127	2.36	14	33	0.00686	0.0162	1960	0.118	1	0.627	1.52	6.58	10	67	0.00565	0.149	unnamed,unnamed,unnamed,unnamed,unnamed,unnamed,unnamed,unnamed,unnamed,unnamed,unnamed,unnamed,unnamed,unnamed,unnamed,unnamed,unnamed,unnamed,unnamed,unnamed,unnamed,unnamed,unnamed,unnamed,unnamed,unnamed,unnamed,unnamed,unnamed,unnamed,unnamed,unnamed,unnamed	AFF2,CELF4,CWC22,MBNL2,PTBP2,RBFOX1,RBFOX2,RBMX,SRRM4,SRSF6
GO Biological Process	GO:0007157	heterophilic cell-cell adhesion	79	1.05e-05	0.109	0.00138	2.35	14	33	0.00689	0.0162	689	0.00692	1	0.105	2.72	2.94	8	30	0.00452	0.267	unnamed,unnamed,unnamed,unnamed,unnamed,unnamed,unnamed,unnamed,unnamed,unnamed,unnamed,unnamed,unnamed,unnamed,unnamed,unnamed,unnamed,unnamed,unnamed,unnamed,unnamed,unnamed,unnamed,unnamed,unnamed,unnamed,unnamed,unnamed,unnamed,unnamed,unnamed,unnamed,unnamed	CADM1,CDH2,CXADR,IL1RAPL1,NLGN1,PTPRD,PVRL1,TENM2
GO Biological Process	GO:1901214	regulation of neuron death	80	1.1e-05	0.115	0.00144	1.72	41.8	72	0.0205	0.0353	568	0.00286	1	0.0525	1.73	16.2	28	165	0.0158	0.17	unnamed,unnamed,unnamed,unnamed,unnamed,unnamed,unnamed,unnamed,unnamed,unnamed,unnamed,unnamed,unnamed,unnamed,unnamed,unnamed,unnamed,unnamed,unnamed,unnamed,unnamed,unnamed,unnamed,unnamed,unnamed,unnamed,unnamed,unnamed,unnamed,unnamed,unnamed,unnamed,unnamed,unnamed,unnamed,unnamed,unnamed,unnamed,unnamed,unnamed,unnamed,unnamed,unnamed,unnamed,unnamed,unnamed,unnamed,unnamed,unnamed,unnamed…	ASCL1,BCL2L11,CCL2,CHL1,EGLN3,EPHA7,FOXB1,GATA3,GDNF,GRID2,GRIK2,ISL1,ITGA1,MEF2C,MUSK,NR3C1,NR4A2,PARK2,PARK7,POU4F1,PPARGC1A,PPP2R2B,ROCK1,SIX1,SIX4,TFAP2B,TOX3,TP63
GO Biological Process	GO:0031324	negative regulation of cellular metabolic process	81	1.15e-05	0.12	0.00149	1.22	334	407	0.164	0.2	112	3.45e-09	3.6e-05	3.22e-07	1.47	145	212	1474	0.12	0.144	unnamed,unnamed,unnamed,unnamed,unnamed,unnamed,unnamed,unnamed,unnamed,unnamed,unnamed,unnamed,unnamed,unnamed,unnamed,unnamed,unnamed,unnamed,unnamed,unnamed,unnamed,unnamed,unnamed,unnamed,unnamed,unnamed,unnamed,unnamed,unnamed,unnamed,unnamed,unnamed,unnamed,unnamed,unnamed,unnamed,unnamed,unnamed,unnamed,unnamed,unnamed,unnamed,unnamed,unnamed,unnamed,unnamed,unnamed,unnamed,unnamed,unnamed…	AATF,ADRA2A,ANAPC1,ANG,ASCL1,ATG5,ATP1A1,BACH1,BARD1,BARX2,BCL6,BCOR,BHLHE22,BHLHE40,BMP2,BMP4,BUB3,C1D,CAPRIN1,CAPRIN2,CDKN1C,CDX2,CITED2,CNKSR3,CPEB2,CRIPAK,CTBP2,CTNNB1,DAB2,DACH1,DLX2,DMD,DNAJC3,DUSP16,E2F7,EDNRA,EDNRB,ERCC4,ERRFI1,FBXW7,FERD3L,FGFR2,FHIT,FOXA1,FOXA2,FOXB1,FOXC1,FOXD3,FOXG1,FOXL2,FOXN3,FOXP1,FOXP2,FOXQ1,FST,FZD1,GATA3,GCFC2,GLI2,GLIS3,GRM7,GRM8,GSK3B,HES1,HHEX,HIVEP1,HOXD8,HS…
GO Biological Process	GO:0019511	peptidyl-proline hydroxylation	82	1.17e-05	0.123	0.00149	5.29	2.08	11	0.00102	0.00539	4516	0.563	1	1	1.27	0.785	1	8	0.000565	0.125	unnamed,unnamed,unnamed,unnamed,unnamed,unnamed,unnamed,unnamed,unnamed,unnamed,unnamed	EGLN3
GO Biological Process	GO:0030182	neuron differentiation	83	1.27e-05	0.132	0.00159	1.24	287	356	0.141	0.175	12	4.1e-21	4.28e-17	3.57e-18	2.04	87.4	178	890	0.101	0.2	unnamed,unnamed,unnamed,unnamed,unnamed,unnamed,unnamed,unnamed,unnamed,unnamed,unnamed,unnamed,unnamed,unnamed,unnamed,unnamed,unnamed,unnamed,unnamed,unnamed,unnamed,unnamed,unnamed,unnamed,unnamed,unnamed,unnamed,unnamed,unnamed,unnamed,unnamed,unnamed,unnamed,unnamed,unnamed,unnamed,unnamed,unnamed,unnamed,unnamed,unnamed,unnamed,unnamed,unnamed,unnamed,unnamed,unnamed,unnamed,unnamed,unnamed…	ADCYAP1,ALCAM,ALK,AP2B1,APP,ARX,ASCL1,ATOH1,BARHL2,BCL11B,BHLHE22,BHLHE23,BMP4,BTG4,CDKN1C,CHL1,CNTN4,CNTN6,CNTNAP2,COBL,CTNNA2,CTNNB1,CXCR4,DAB1,DBX1,DCC,DLX2,DSCAML1,DTNBP1,EFNA5,EMX2,EPHA4,EPHA5,EPHA7,ERBB4,ETV1,EYA1,FEZ2,FGF20,FGFR2,FOXA1,FOXA2,FOXB1,FOXD3,FOXG1,FOXP1,FSHR,FZD1,GAP43,GATA3,GDNF,GFRA1,GLI2,GRIN3A,GRXCR1,GSK3B,HAND2,HES1,HOXD10,HS6ST1,ID4,IHH,IL1RAPL1,IRX5,ISL1,ISL2,ITGA1,JAG1,…
GO Biological Process	GO:0061379	inferior colliculus development	84	1.36e-05	0.142	0.00169	7.68	1.04	8	0.000511	0.00392	758	0.00963	1	0.133	10.2	0.196	2	2	0.00113	1	unnamed,unnamed,unnamed,unnamed,unnamed,unnamed,unnamed,unnamed	FOXB1,TFAP2D
GO Biological Process	GO:0030900	forebrain development	85	1.48e-05	0.154	0.00182	1.41	114	160	0.0558	0.0785	30	3.08e-15	3.21e-11	1.07e-12	2.58	29.8	77	304	0.0435	0.253	unnamed,unnamed,unnamed,unnamed,unnamed,unnamed,unnamed,unnamed,unnamed,unnamed,unnamed,unnamed,unnamed,unnamed,unnamed,unnamed,unnamed,unnamed,unnamed,unnamed,unnamed,unnamed,unnamed,unnamed,unnamed,unnamed,unnamed,unnamed,unnamed,unnamed,unnamed,unnamed,unnamed,unnamed,unnamed,unnamed,unnamed,unnamed,unnamed,unnamed,unnamed,unnamed,unnamed,unnamed,unnamed,unnamed,unnamed,unnamed,unnamed,unnamed…	ADCYAP1,APAF1,APP,ARX,ASCL1,ATOH1,BCL11B,BHLHE22,BMP2,BMP4,CEP120,CNTNAP2,CRH,CTNNB1,DAB1,DCT,DISC1,DLX2,EMX2,EPHA5,ERBB4,ETS1,FGF10,FGF13,FGFR2,FOXB1,FOXG1,FOXP2,GLI2,GSK3B,HES1,HHEX,HTR5A,ID4,ISL1,LHX2,LHX5,LHX8,MECOM,MEF2C,NEUROD1,NFIB,NPY,NR0B1,NR2F1,NR2F2,NR4A2,OTP,PAX6,PITX1,PLCB1,PLXNA4,POU1F1,POU3F3,POU4F1,PROX1,RAPGEF2,RBPJ,ROBO1,ROBO2,SALL1,SALL3,SIX3,SLC8A1,SLIT2,SLITRK5,SOX1,SOX2,SSTR…
GO Biological Process	GO:0051705	multi-organism behavior	86	1.57e-05	0.164	0.00191	2.18	17	37	0.00832	0.0181	1112	0.0337	1	0.316	1.84	5.99	11	61	0.00621	0.18	unnamed,unnamed,unnamed,unnamed,unnamed,unnamed,unnamed,unnamed,unnamed,unnamed,unnamed,unnamed,unnamed,unnamed,unnamed,unnamed,unnamed,unnamed,unnamed,unnamed,unnamed,unnamed,unnamed,unnamed,unnamed,unnamed,unnamed,unnamed,unnamed,unnamed,unnamed,unnamed,unnamed,unnamed,unnamed,unnamed,unnamed	APP,CNTNAP2,DACH1,GRIN2B,HAND2,MSS51,NHLH2,NPAS3,POU4F1,PPP3CB,UBR3
GO Biological Process	GO:0022008	neurogenesis	87	1.64e-05	0.171	0.00197	1.2	371	446	0.182	0.219	8	1.14e-22	1.19e-18	1.48e-19	1.9	120	228	1224	0.129	0.186	unnamed,unnamed,unnamed,unnamed,unnamed,unnamed,unnamed,unnamed,unnamed,unnamed,unnamed,unnamed,unnamed,unnamed,unnamed,unnamed,unnamed,unnamed,unnamed,unnamed,unnamed,unnamed,unnamed,unnamed,unnamed,unnamed,unnamed,unnamed,unnamed,unnamed,unnamed,unnamed,unnamed,unnamed,unnamed,unnamed,unnamed,unnamed,unnamed,unnamed,unnamed,unnamed,unnamed,unnamed,unnamed,unnamed,unnamed,unnamed,unnamed,unnamed…	ACTR3,ADCYAP1,ALCAM,ALK,ANXA1,AP2B1,APP,ARX,ASCL1,ASTN1,ATOH1,BARHL2,BCL11A,BCL11B,BHLHE22,BHLHE23,BMP2,BMP4,BNIP2,BTG4,CAPRIN1,CAPRIN2,CCL2,CDK5RAP2,CDKN1C,CEP120,CHL1,CNTN4,CNTN6,CNTNAP2,COBL,CTNNA2,CTNNB1,CXCR4,DAB1,DBX1,DCC,DCT,DISC1,DLX2,DMD,DSCAML1,DTNBP1,EDNRB,EFNA5,EMX2,EPHA4,EPHA5,EPHA7,ERBB4,ETV1,EYA1,FEZ2,FGF10,FGF13,FGF20,FGF5,FGFR2,FOXA1,FOXA2,FOXB1,FOXD3,FOXG1,FOXP1,FSHR,FZD1,GAP43,…
GO Biological Process	GO:0048699	generation of neurons	88	1.87e-05	0.195	0.00221	1.2	359	432	0.176	0.212	9	1.81e-22	1.89e-18	2.1e-19	1.92	113	218	1154	0.123	0.189	unnamed,unnamed,unnamed,unnamed,unnamed,unnamed,unnamed,unnamed,unnamed,unnamed,unnamed,unnamed,unnamed,unnamed,unnamed,unnamed,unnamed,unnamed,unnamed,unnamed,unnamed,unnamed,unnamed,unnamed,unnamed,unnamed,unnamed,unnamed,unnamed,unnamed,unnamed,unnamed,unnamed,unnamed,unnamed,unnamed,unnamed,unnamed,unnamed,unnamed,unnamed,unnamed,unnamed,unnamed,unnamed,unnamed,unnamed,unnamed,unnamed,unnamed…	ACTR3,ADCYAP1,ALCAM,ALK,AP2B1,APP,ARX,ASCL1,ASTN1,ATOH1,BARHL2,BCL11A,BCL11B,BHLHE22,BHLHE23,BMP2,BMP4,BNIP2,BTG4,CAPRIN1,CAPRIN2,CDK5RAP2,CDKN1C,CHL1,CNTN4,CNTN6,CNTNAP2,COBL,CTNNA2,CTNNB1,CXCR4,DAB1,DBX1,DCC,DCT,DISC1,DLX2,DMD,DSCAML1,DTNBP1,EDNRB,EFNA5,EMX2,EPHA4,EPHA5,EPHA7,ERBB4,ETV1,EYA1,FEZ2,FGF13,FGF20,FGFR2,FOXA1,FOXA2,FOXB1,FOXD3,FOXG1,FOXP1,FSHR,FZD1,GAP43,GATA3,GDNF,GFRA1,GLI2,GRID2,G…
GO Biological Process	GO:0021510	spinal cord development	89	2e-05	0.209	0.00235	1.83	30.6	56	0.015	0.0275	129	1.45e-08	0.000151	1.17e-06	3.27	8.25	27	84	0.0152	0.321	unnamed,unnamed,unnamed,unnamed,unnamed,unnamed,unnamed,unnamed,unnamed,unnamed,unnamed,unnamed,unnamed,unnamed,unnamed,unnamed,unnamed,unnamed,unnamed,unnamed,unnamed,unnamed,unnamed,unnamed,unnamed,unnamed,unnamed,unnamed,unnamed,unnamed,unnamed,unnamed,unnamed,unnamed,unnamed,unnamed,unnamed,unnamed,unnamed,unnamed,unnamed,unnamed,unnamed,unnamed,unnamed,unnamed,unnamed,unnamed,unnamed,unnamed…	ASCL1,DAB1,DBX1,FOXB1,FOXP1,GLI2,HOXD10,INTU,ISL1,ISL2,LHX5,LMO4,MDGA1,MDGA2,NKX6-1,NKX6-2,PAX3,PAX6,PBX3,PROX1,PTCH1,SOX1,SOX11,SOX4,UNCX,VLDLR,ZIC1
GO Biological Process	GO:0060509	Type I pneumocyte differentiation	90	2.04e-05	0.213	0.00237	5.51	1.81	10	0.00089	0.0049	1006	0.027	1	0.28	6.79	0.294	2	3	0.00113	0.667	unnamed,unnamed,unnamed,unnamed,unnamed,unnamed,unnamed,unnamed,unnamed,unnamed	IGF1,NFIB
GO Biological Process	GO:0008037	cell recognition	91	2.12e-05	0.221	0.00243	1.81	32.1	58	0.0157	0.0284	696	0.00736	1	0.11	1.85	9.72	18	99	0.0102	0.182	unnamed,unnamed,unnamed,unnamed,unnamed,unnamed,unnamed,unnamed,unnamed,unnamed,unnamed,unnamed,unnamed,unnamed,unnamed,unnamed,unnamed,unnamed,unnamed,unnamed,unnamed,unnamed,unnamed,unnamed,unnamed,unnamed,unnamed,unnamed,unnamed,unnamed,unnamed,unnamed,unnamed,unnamed,unnamed,unnamed,unnamed,unnamed,unnamed,unnamed,unnamed,unnamed,unnamed,unnamed,unnamed,unnamed,unnamed,unnamed,unnamed,unnamed…	APP,CADM1,CCR7,CCT8,CNTN4,CNTNAP2,DOCK2,DSCAML1,EPHA4,FOXG1,GAP43,KCNU1,MEGF10,NRP1,NTM,OPCML,ROBO1,ROBO2
GO Biological Process	GO:0050769	positive regulation of neurogenesis	92	2.13e-05	0.222	0.00241	1.65	46.5	77	0.0228	0.0378	149	3.82e-08	0.000399	2.68e-06	2.73	12.5	34	127	0.0192	0.268	unnamed,unnamed,unnamed,unnamed,unnamed,unnamed,unnamed,unnamed,unnamed,unnamed,unnamed,unnamed,unnamed,unnamed,unnamed,unnamed,unnamed,unnamed,unnamed,unnamed,unnamed,unnamed,unnamed,unnamed,unnamed,unnamed,unnamed,unnamed,unnamed,unnamed,unnamed,unnamed,unnamed,unnamed,unnamed,unnamed,unnamed,unnamed,unnamed,unnamed,unnamed,unnamed,unnamed,unnamed,unnamed,unnamed,unnamed,unnamed,unnamed,unnamed…	ACTR3,ASCL1,BCL11A,BMP2,CAPRIN1,CAPRIN2,CTNNB1,CXCR4,DCT,DISC1,EPHA4,FOXG1,HES1,IL1RAPL1,IL6ST,NGFR,NKX6-1,NKX6-2,NRP1,NTN1,NTRK3,OTP,PAX6,PTPRD,RAB11A,ROBO1,ROBO2,SHOX2,SLIT2,SOX11,SOX2,TENM4,TIAM1,TRIM32
GO Biological Process	GO:0060644	mammary gland epithelial cell differentiation	93	2.16e-05	0.226	0.00243	3.11	6.11	19	0.003	0.00932	881	0.0157	1	0.186	3.18	1.57	5	16	0.00282	0.313	unnamed,unnamed,unnamed,unnamed,unnamed,unnamed,unnamed,unnamed,unnamed,unnamed,unnamed,unnamed,unnamed,unnamed,unnamed,unnamed,unnamed,unnamed,unnamed	ERBB4,FOXB1,MGMT,PTCH1,ZNF703
GO Biological Process	GO:0048745	smooth muscle tissue development	94	2.32e-05	0.242	0.00258	2.67	9	24	0.00441	0.0118	383	0.000238	1	0.00648	4.29	1.87	8	19	0.00452	0.421	unnamed,unnamed,unnamed,unnamed,unnamed,unnamed,unnamed,unnamed,unnamed,unnamed,unnamed,unnamed,unnamed,unnamed,unnamed,unnamed,unnamed,unnamed,unnamed,unnamed,unnamed,unnamed,unnamed,unnamed	BMP4,FOXP1,FOXP2,IHH,PROX1,SIX1,TP63,TSHZ3
GO Biological Process	GO:0051491	positive regulation of filopodium assembly	95	3.3e-05	0.345	0.00363	2.61	9.21	24	0.00452	0.0118	487	0.00108	1	0.0231	3.54	2.26	8	23	0.00452	0.348	unnamed,unnamed,unnamed,unnamed,unnamed,unnamed,unnamed,unnamed,unnamed,unnamed,unnamed,unnamed,unnamed,unnamed,unnamed,unnamed,unnamed,unnamed,unnamed,unnamed,unnamed,unnamed,unnamed,unnamed	ACTR3,CCR7,MYO3B,NLGN1,RALA,TENM1,TENM2,TGFBR1
GO Biological Process	GO:0021952	central nervous system projection neuron axonogenesis	96	3.45e-05	0.361	0.00376	2.39	11.7	28	0.00574	0.0137	431	0.000535	1	0.013	3.88	2.06	8	21	0.00452	0.381	unnamed,unnamed,unnamed,unnamed,unnamed,unnamed,unnamed,unnamed,unnamed,unnamed,unnamed,unnamed,unnamed,unnamed,unnamed,unnamed,unnamed,unnamed,unnamed,unnamed,unnamed,unnamed,unnamed,unnamed,unnamed,unnamed,unnamed,unnamed	BHLHE22,DCC,EPHA4,GLI2,NFIB,NR4A2,PLXNA4,SLIT2
GO Biological Process	GO:0017183	peptidyl-diphthamide biosynthetic process from peptidyl-histidine	97	3.67e-05	0.383	0.00395	5.78	1.56	9	0.000764	0.00441	2060	0.145	1	0.736	2.91	0.687	2	7	0.00113	0.286	unnamed,unnamed,unnamed,unnamed,unnamed,unnamed,unnamed,unnamed,unnamed	DPH5,DPH6
GO Biological Process	GO:0009892	negative regulation of metabolic process	98	4.1e-05	0.428	0.00437	1.2	356	425	0.174	0.208	127	1.21e-08	0.000126	9.95e-07	1.43	156	223	1591	0.126	0.14	unnamed,unnamed,unnamed,unnamed,unnamed,unnamed,unnamed,unnamed,unnamed,unnamed,unnamed,unnamed,unnamed,unnamed,unnamed,unnamed,unnamed,unnamed,unnamed,unnamed,unnamed,unnamed,unnamed,unnamed,unnamed,unnamed,unnamed,unnamed,unnamed,unnamed,unnamed,unnamed,unnamed,unnamed,unnamed,unnamed,unnamed,unnamed,unnamed,unnamed,unnamed,unnamed,unnamed,unnamed,unnamed,unnamed,unnamed,unnamed,unnamed,unnamed…	AATF,ADRA2A,ANAPC1,ANG,AR,ARRDC3,ASCL1,ATG5,ATP1A1,BACH1,BARD1,BARX2,BCL11A,BCL6,BCOR,BHLHE22,BHLHE40,BMP2,BMP4,BUB3,C1D,CAPRIN1,CAPRIN2,CDKN1C,CDX2,CITED2,CNKSR3,CPEB2,CRH,CRIPAK,CTBP2,CTNNB1,DAB2,DACH1,DLX2,DMD,DNAJC3,DROSHA,DUSP16,E2F7,EDNRA,EDNRB,ERCC4,ERRFI1,FBXW7,FERD3L,FGFR2,FHIT,FOXA1,FOXA2,FOXB1,FOXC1,FOXD3,FOXG1,FOXL2,FOXN3,FOXP1,FOXP2,FOXQ1,FST,FZD1,GATA3,GCFC2,GLI2,GLIS3,GRIN2A,GRM7,G…
GO Biological Process	GO:0048731	system development	99	4.15e-05	0.433	0.00437	1.11	795	883	0.39	0.433	1	7.21e-33	7.53e-29	7.53e-29	1.59	333	529	3390	0.299	0.156	unnamed,unnamed,unnamed,unnamed,unnamed,unnamed,unnamed,unnamed,unnamed,unnamed,unnamed,unnamed,unnamed,unnamed,unnamed,unnamed,unnamed,unnamed,unnamed,unnamed,unnamed,unnamed,unnamed,unnamed,unnamed,unnamed,unnamed,unnamed,unnamed,unnamed,unnamed,unnamed,unnamed,unnamed,unnamed,unnamed,unnamed,unnamed,unnamed,unnamed,unnamed,unnamed,unnamed,unnamed,unnamed,unnamed,unnamed,unnamed,unnamed,unnamed…	ABCA12,ACTR3,ACVR2A,ADAM23,ADAMTS1,ADAMTS2,ADCYAP1,ADRA1A,AFF2,AGTR1,AGTR2,AHSP,AK4,AK8,ALCAM,ALK,ALX4,ANG,ANGPT1,ANKRD11,ANXA1,ANXA2,AP2B1,APAF1,APP,AR,ARHGAP26,ARID1B,ARRDC3,ARX,ASCL1,ASCL4,ASIC2,ASTN1,ATG5,ATOH1,ATOH7,AXIN2,BARHL2,BARX2,BBX,BCL11A,BCL11B,BCL2L11,BCL6,BCOR,BHLHE22,BHLHE23,BLNK,BMP2,BMP3,BMP4,BMPER,BNIP2,BTG4,C3orf58,CA10,CA4,CADM1,CADM2,CAPRIN1,CAPRIN2,CBLN1,CCL2,CCNG1,CCR7,CD1…
GO Biological Process	GO:0010720	positive regulation of cell development	100	4.27e-05	0.446	0.00446	1.54	60.3	93	0.0296	0.0456	113	3.46e-09	3.62e-05	3.2e-07	2.59	16.6	43	169	0.0243	0.254	unnamed,unnamed,unnamed,unnamed,unnamed,unnamed,unnamed,unnamed,unnamed,unnamed,unnamed,unnamed,unnamed,unnamed,unnamed,unnamed,unnamed,unnamed,unnamed,unnamed,unnamed,unnamed,unnamed,unnamed,unnamed,unnamed,unnamed,unnamed,unnamed,unnamed,unnamed,unnamed,unnamed,unnamed,unnamed,unnamed,unnamed,unnamed,unnamed,unnamed,unnamed,unnamed,unnamed,unnamed,unnamed,unnamed,unnamed,unnamed,unnamed,unnamed…	ACTR3,ASCL1,AXIN2,BCL11A,BMP2,BMP4,CAPRIN1,CAPRIN2,CTNNB1,CXCR4,DAB2,DCT,DISC1,EPHA4,FOXG1,GDNF,HES1,HOXD11,IL1RAPL1,IL6ST,NGFR,NKX6-1,NKX6-2,NRP1,NTN1,NTRK3,OTP,PAX6,PTPRD,RAB11A,RFX3,ROBO1,ROBO2,SHOX2,SLIT2,SMAD2,SOX11,SOX2,TCF7L2,TENM4,TIAM1,TRIM32,ZNF703
GO Biological Process	GO:2001108	positive regulation of Rho guanyl-nucleotide exchange factor activity	101	4.34e-05	0.453	0.00449	6.51	1.23	8	0.000603	0.00392	1549	0.0982	1	0.662	10.2	0.0982	1	1	0.000565	1	unnamed,unnamed,unnamed,unnamed,unnamed,unnamed,unnamed,unnamed	EPHA4
GO Biological Process	GO:0021537	telencephalon development	102	4.7e-05	0.491	0.00481	1.5	69.4	104	0.034	0.051	76	7.31e-11	7.63e-07	1e-08	2.75	17.1	47	174	0.0265	0.27	unnamed,unnamed,unnamed,unnamed,unnamed,unnamed,unnamed,unnamed,unnamed,unnamed,unnamed,unnamed,unnamed,unnamed,unnamed,unnamed,unnamed,unnamed,unnamed,unnamed,unnamed,unnamed,unnamed,unnamed,unnamed,unnamed,unnamed,unnamed,unnamed,unnamed,unnamed,unnamed,unnamed,unnamed,unnamed,unnamed,unnamed,unnamed,unnamed,unnamed,unnamed,unnamed,unnamed,unnamed,unnamed,unnamed,unnamed,unnamed,unnamed,unnamed…	ARX,ASCL1,ATOH1,BCL11B,BHLHE22,BMP2,BMP4,CEP120,CNTNAP2,DAB1,DISC1,DLX2,EMX2,EPHA5,ERBB4,FGF13,FOXB1,FOXP2,GSK3B,HES1,HTR5A,ID4,LHX2,LHX5,MEF2C,NEUROD1,NFIB,NPY,PAX6,PLCB1,PLXNA4,POU3F3,PROX1,ROBO1,ROBO2,SALL1,SALL3,SIX3,SLC8A1,SLIT2,SLITRK5,SOX2,TNR,TTC8,UNCX,WNT5A,ZEB2
GO Biological Process	GO:0008380	RNA splicing	103	4.75e-05	0.496	0.00482	1.58	53.3	84	0.0261	0.0412	2762	0.224	1	0.848	1.14	32.5	37	331	0.0209	0.112	unnamed,unnamed,unnamed,unnamed,unnamed,unnamed,unnamed,unnamed,unnamed,unnamed,unnamed,unnamed,unnamed,unnamed,unnamed,unnamed,unnamed,unnamed,unnamed,unnamed,unnamed,unnamed,unnamed,unnamed,unnamed,unnamed,unnamed,unnamed,unnamed,unnamed,unnamed,unnamed,unnamed,unnamed,unnamed,unnamed,unnamed,unnamed,unnamed,unnamed,unnamed,unnamed,unnamed,unnamed,unnamed,unnamed,unnamed,unnamed,unnamed,unnamed…	AFF2,BUD13,CDC5L,CELF2,CELF4,CPSF2,CTNNBL1,CWC22,DHX15,DHX35,HNRNPA3,HNRNPD,HNRNPH3,MBNL2,NOVA1,PHAX,POLR2B,PPARGC1A,PRPF18,PRPF39,PRPF40A,PSIP1,PTBP2,QKI,RBFOX1,RBFOX2,RBM11,RBMX,SCAF8,SF3A3,SMN2,SRRM4,SRSF6,SYNCRIP,TXNL4B,WT1,ZRANB2
GO Biological Process	GO:0006725	cellular aromatic compound metabolic process	104	4.8e-05	0.501	0.00482	1.11	751	837	0.368	0.41	435	0.000613	1	0.0147	1.13	458	516	4669	0.291	0.111	unnamed,unnamed,unnamed,unnamed,unnamed,unnamed,unnamed,unnamed,unnamed,unnamed,unnamed,unnamed,unnamed,unnamed,unnamed,unnamed,unnamed,unnamed,unnamed,unnamed,unnamed,unnamed,unnamed,unnamed,unnamed,unnamed,unnamed,unnamed,unnamed,unnamed,unnamed,unnamed,unnamed,unnamed,unnamed,unnamed,unnamed,unnamed,unnamed,unnamed,unnamed,unnamed,unnamed,unnamed,unnamed,unnamed,unnamed,unnamed,unnamed,unnamed…	AADAT,ABCA12,ABCB5,ABCE1,ABRA,ADARB2,ADCY8,ADCY9,ADCYAP1,ADRA1D,ADRA2A,AEBP2,AFF2,AFF3,AGTR2,AGXT2,AK4,AK8,ALX4,ANG,APAF1,APIP,APP,APTX,AR,ARF1,ARGLU1,ARID1B,ARX,ASCL1,ASCL4,ASXL2,ASXL3,ATOH1,ATOH7,ATP13A5,ATP1A1,ATP5EP2,ATP5G3,ATP5J,AXIN2,BACH1,BACH2,BARD1,BARHL2,BARX2,BBX,BCL11A,BCL11B,BCL6,BCOR,BDP1,BHLHE22,BHLHE23,BHLHE40,BIRC7,BNC2,BRMS1L,BTBD9,BUD13,C10orf137,C1D,CALCOCO1,CAMTA1,CASZ1,CCL2,…
GO Biological Process	GO:0060850	regulation of transcription involved in cell fate commitment	105	5.05e-05	0.527	0.00502	2.82	7.09	20	0.00348	0.00981	257	1.48e-05	0.155	0.000602	5.82	1.37	8	14	0.00452	0.571	unnamed,unnamed,unnamed,unnamed,unnamed,unnamed,unnamed,unnamed,unnamed,unnamed,unnamed,unnamed,unnamed,unnamed,unnamed,unnamed,unnamed,unnamed,unnamed,unnamed	BMP2,BMP4,DLX2,NKX6-1,NKX6-2,NR2F2,PAX6,PROX1
GO Biological Process	GO:0044249	cellular biosynthetic process	106	5.42e-05	0.566	0.00534	1.12	708	792	0.347	0.388	203	1.59e-06	0.0166	8.16e-05	1.2	404	484	4115	0.273	0.118	unnamed,unnamed,unnamed,unnamed,unnamed,unnamed,unnamed,unnamed,unnamed,unnamed,unnamed,unnamed,unnamed,unnamed,unnamed,unnamed,unnamed,unnamed,unnamed,unnamed,unnamed,unnamed,unnamed,unnamed,unnamed,unnamed,unnamed,unnamed,unnamed,unnamed,unnamed,unnamed,unnamed,unnamed,unnamed,unnamed,unnamed,unnamed,unnamed,unnamed,unnamed,unnamed,unnamed,unnamed,unnamed,unnamed,unnamed,unnamed,unnamed,unnamed…	ABRA,ADCY8,ADCY9,ADRA2A,AEBP2,AFF3,AGK,AGMO,AGPAT4,AGPAT9,AGTR2,AGXT2,AK4,AK8,AKR1D1,ALG10,ALX4,ANG,ANGPT1,APIP,AR,ARF1,ARGLU1,ARID1B,ARX,ASCL1,ASCL4,ASXL2,ASXL3,ATOH1,ATOH7,ATP1A1,ATP5EP2,ATP5G3,ATP5J,AZIN1,B3GALT1,B3GALT2,B3GALTL,B3GAT2,BACH1,BACH2,BARHL2,BARX2,BBX,BCAT1,BCL11A,BCL11B,BCL6,BCOR,BDP1,BHLHE22,BHLHE23,BHLHE40,BNC2,BRMS1L,C10orf137,C1D,CALCOCO1,CAMTA1,CASZ1,CCL2,CCNH,CDC5L,CDCA7L,C…
GO Biological Process	GO:0019471	4-hydroxyproline metabolic process	107	5.61e-05	0.585	0.00547	4.44	2.48	11	0.00122	0.00539	4923	0.644	1	1	1.02	0.982	1	10	0.000565	0.1	unnamed,unnamed,unnamed,unnamed,unnamed,unnamed,unnamed,unnamed,unnamed,unnamed,unnamed	EGLN3
GO Biological Process	GO:0045597	positive regulation of cell differentiation	108	6.09e-05	0.635	0.00588	1.3	171	221	0.0837	0.108	59	7.63e-12	7.97e-08	1.35e-09	1.97	52.7	104	537	0.0587	0.194	unnamed,unnamed,unnamed,unnamed,unnamed,unnamed,unnamed,unnamed,unnamed,unnamed,unnamed,unnamed,unnamed,unnamed,unnamed,unnamed,unnamed,unnamed,unnamed,unnamed,unnamed,unnamed,unnamed,unnamed,unnamed,unnamed,unnamed,unnamed,unnamed,unnamed,unnamed,unnamed,unnamed,unnamed,unnamed,unnamed,unnamed,unnamed,unnamed,unnamed,unnamed,unnamed,unnamed,unnamed,unnamed,unnamed,unnamed,unnamed,unnamed,unnamed…	ACTR3,ACVR2A,ADAMTS20,ADAMTS9,AGTR1,ASCL1,ASXL2,ATOH1,AXIN2,BCL11A,BMP2,BMP4,BNIP2,BTG1,CAPRIN1,CAPRIN2,CDH2,CDX2,CREBL2,CTNNA2,CTNNB1,CXCR4,CYP26B1,DAB1,DAB2,DCT,DISC1,DMD,EFNB2,EPHA4,ETS1,FOXA1,FOXA2,FOXG1,FOXP1,GATA3,GDNF,GLI2,GSK3B,HES1,HOXD11,ID4,IGF1,IGFBP3,IHH,IL12A,IL1RAPL1,IL6ST,INHBA,IRX3,JAG1,KMT2E,MEF2C,MSR1,MSX2,NEO1,NEUROD1,NGFR,NKX6-1,NKX6-2,NRP1,NTN1,NTRK3,OTP,PAX6,PHOX2B,PKDCC,PL…
GO Biological Process	GO:0046483	heterocycle metabolic process	109	6.56e-05	0.685	0.00628	1.11	746	830	0.366	0.407	460	0.000848	1	0.0192	1.12	457	513	4656	0.29	0.11	unnamed,unnamed,unnamed,unnamed,unnamed,unnamed,unnamed,unnamed,unnamed,unnamed,unnamed,unnamed,unnamed,unnamed,unnamed,unnamed,unnamed,unnamed,unnamed,unnamed,unnamed,unnamed,unnamed,unnamed,unnamed,unnamed,unnamed,unnamed,unnamed,unnamed,unnamed,unnamed,unnamed,unnamed,unnamed,unnamed,unnamed,unnamed,unnamed,unnamed,unnamed,unnamed,unnamed,unnamed,unnamed,unnamed,unnamed,unnamed,unnamed,unnamed…	AADAT,ABCA12,ABCB5,ABCE1,ABRA,ADARB2,ADCY8,ADCY9,ADCYAP1,ADRA1D,ADRA2A,AEBP2,AFF2,AFF3,AGXT2,AK4,AK8,ALX4,ANG,APAF1,APIP,APP,APTX,AR,ARF1,ARGLU1,ARID1B,ARX,ASCL1,ASCL4,ASXL2,ASXL3,ATOH1,ATOH7,ATP13A5,ATP1A1,ATP5EP2,ATP5G3,ATP5J,AXIN2,BACH1,BACH2,BARD1,BARHL2,BARX2,BBX,BCHE,BCL11A,BCL11B,BCL6,BCOR,BDP1,BHLHE22,BHLHE23,BHLHE40,BIRC7,BNC2,BRMS1L,BTBD9,BUD13,C10orf137,C1D,CALCOCO1,CAMTA1,CASZ1,CCL2,C…
GO Biological Process	GO:0021740	principal sensory nucleus of trigeminal nerve development	110	7.33e-05	0.766	0.00696	4.72	2.12	10	0.00104	0.0049	758	0.00963	1	0.133	10.2	0.196	2	2	0.00113	1	unnamed,unnamed,unnamed,unnamed,unnamed,unnamed,unnamed,unnamed,unnamed,unnamed	KIRREL3,NFIB
GO Biological Process	GO:0018202	peptidyl-histidine modification	111	7.64e-05	0.798	0.00719	5.24	1.72	9	0.000842	0.00441	2700	0.219	1	0.846	2.26	0.883	2	9	0.00113	0.222	unnamed,unnamed,unnamed,unnamed,unnamed,unnamed,unnamed,unnamed,unnamed	DPH5,DPH6
GO Biological Process	GO:0006376	mRNA splice site selection	112	7.8e-05	0.814	0.00727	2.82	6.74	19	0.00331	0.00932	679	0.0067	1	0.103	2.97	2.36	7	24	0.00395	0.292	unnamed,unnamed,unnamed,unnamed,unnamed,unnamed,unnamed,unnamed,unnamed,unnamed,unnamed,unnamed,unnamed,unnamed,unnamed,unnamed,unnamed,unnamed,unnamed	CELF2,CELF4,PSIP1,PTBP2,RBMX,SF3A3,SRSF6
GO Biological Process	GO:0009072	aromatic amino acid family metabolic process	113	8.29e-05	0.866	0.00766	3.01	5.64	17	0.00277	0.00834	1175	0.0435	1	0.386	2.26	2.65	6	27	0.00339	0.222	unnamed,unnamed,unnamed,unnamed,unnamed,unnamed,unnamed,unnamed,unnamed,unnamed,unnamed,unnamed,unnamed,unnamed,unnamed,unnamed,unnamed	AADAT,DCT,GCDH,KYNU,QDPR,TPH2
GO Biological Process	GO:0031326	regulation of cellular biosynthetic process	114	8.54e-05	0.891	0.00782	1.12	700	782	0.343	0.384	62	1.96e-11	2.05e-07	3.3e-09	1.3	366	477	3733	0.269	0.128	unnamed,unnamed,unnamed,unnamed,unnamed,unnamed,unnamed,unnamed,unnamed,unnamed,unnamed,unnamed,unnamed,unnamed,unnamed,unnamed,unnamed,unnamed,unnamed,unnamed,unnamed,unnamed,unnamed,unnamed,unnamed,unnamed,unnamed,unnamed,unnamed,unnamed,unnamed,unnamed,unnamed,unnamed,unnamed,unnamed,unnamed,unnamed,unnamed,unnamed,unnamed,unnamed,unnamed,unnamed,unnamed,unnamed,unnamed,unnamed,unnamed,unnamed…	AATF,ABRA,ACO1,ACVR2A,ADCYAP1,ADRA2A,ADRB2,AEBP2,AFF3,AGTR2,AGXT2,ALK,ALX4,ANG,ANXA1,APP,AR,ARFGEF1,ARGLU1,ARID1B,ARX,ASCL1,ASCL4,ASXL2,ASXL3,ATOH1,ATOH7,ATP1A1,BACH1,BACH2,BARHL2,BARX2,BBX,BCL11A,BCL11B,BCL6,BCOR,BDP1,BHLHE22,BHLHE23,BHLHE40,BMP2,BMP3,BMP4,BNC2,BRMS1L,BTG1,C10orf137,C1D,CALCOCO1,CAMK2D,CAMTA1,CAND1,CAPRIN1,CAPRIN2,CASK,CASZ1,CCNH,CCR7,CD40,CDC5L,CDCA7L,CDH13,CDK5RAP2,CDKN1C,CDX2…
GO Biological Process	GO:0006139	nucleobase-containing compound metabolic process	115	8.76e-05	0.914	0.00795	1.11	720	802	0.353	0.393	433	0.000602	1	0.0145	1.13	440	497	4482	0.281	0.111	unnamed,unnamed,unnamed,unnamed,unnamed,unnamed,unnamed,unnamed,unnamed,unnamed,unnamed,unnamed,unnamed,unnamed,unnamed,unnamed,unnamed,unnamed,unnamed,unnamed,unnamed,unnamed,unnamed,unnamed,unnamed,unnamed,unnamed,unnamed,unnamed,unnamed,unnamed,unnamed,unnamed,unnamed,unnamed,unnamed,unnamed,unnamed,unnamed,unnamed,unnamed,unnamed,unnamed,unnamed,unnamed,unnamed,unnamed,unnamed,unnamed,unnamed…	ABCA12,ABCB5,ABCE1,ABRA,ADARB2,ADCY8,ADCY9,ADCYAP1,ADRA1D,ADRA2A,AEBP2,AFF2,AFF3,AGXT2,AK4,AK8,ALX4,ANG,APAF1,APIP,APP,APTX,AR,ARF1,ARGLU1,ARID1B,ARX,ASCL1,ASCL4,ASXL2,ASXL3,ATOH1,ATOH7,ATP13A5,ATP1A1,ATP5EP2,ATP5G3,ATP5J,AXIN2,BACH1,BACH2,BARD1,BARHL2,BARX2,BBX,BCL11A,BCL11B,BCL6,BCOR,BDP1,BHLHE22,BHLHE23,BHLHE40,BIRC7,BNC2,BRMS1L,BUD13,C10orf137,C1D,CALCOCO1,CAMTA1,CASZ1,CCL2,CCNH,CDC5L,CDCA7L,…
GO Biological Process	GO:2001106	regulation of Rho guanyl-nucleotide exchange factor activity	116	8.81e-05	0.919	0.00793	5.87	1.36	8	0.000669	0.00392	2317	0.187	1	0.841	5.09	0.196	1	2	0.000565	0.5	unnamed,unnamed,unnamed,unnamed,unnamed,unnamed,unnamed,unnamed	EPHA4
GO Biological Process	GO:0048681	negative regulation of axon regeneration	117	9.35e-05	0.976	0.00834	4.58	2.18	10	0.00107	0.0049	1231	0.0505	1	0.428	5.09	0.393	2	4	0.00113	0.5	unnamed,unnamed,unnamed,unnamed,unnamed,unnamed,unnamed,unnamed,unnamed,unnamed	EPHA4,TNR
GO Biological Process	GO:0021758	putamen development	118	9.49e-05	0.991	0.0084	8.48	0.708	6	0.000347	0.00294	1549	0.0982	1	0.662	10.2	0.0982	1	1	0.000565	1	unnamed,unnamed,unnamed,unnamed,unnamed,unnamed	FOXP2
GO Biological Process	GO:0021757	caudate nucleus development	118	9.49e-05	0.991	0.0084	8.48	0.708	6	0.000347	0.00294	1549	0.0982	1	0.662	10.2	0.0982	1	1	0.000565	1	unnamed,unnamed,unnamed,unnamed,unnamed,unnamed	FOXP2
GO Biological Process	GO:0021527	spinal cord association neuron differentiation	120	0.000113	1	0.00982	3.36	4.16	14	0.00204	0.00687	816	0.0117	1	0.15	3.4	1.47	5	15	0.00282	0.333	unnamed,unnamed,unnamed,unnamed,unnamed,unnamed,unnamed,unnamed,unnamed,unnamed,unnamed,unnamed,unnamed,unnamed	ASCL1,LHX5,LMO4,MDGA1,PAX3
GO Biological Process	GO:0042297	vocal learning	121	0.000128	1	0.011	8.02	0.748	6	0.000367	0.00294	2317	0.187	1	0.841	5.09	0.196	1	2	0.000565	0.5	unnamed,unnamed,unnamed,unnamed,unnamed,unnamed	FOXP2
GO Biological Process	GO:0031325	positive regulation of cellular metabolic process	122	0.000132	1	0.0113	1.15	455	525	0.223	0.257	64	2.32e-11	2.42e-07	3.79e-09	1.44	200	288	2039	0.163	0.141	unnamed,unnamed,unnamed,unnamed,unnamed,unnamed,unnamed,unnamed,unnamed,unnamed,unnamed,unnamed,unnamed,unnamed,unnamed,unnamed,unnamed,unnamed,unnamed,unnamed,unnamed,unnamed,unnamed,unnamed,unnamed,unnamed,unnamed,unnamed,unnamed,unnamed,unnamed,unnamed,unnamed,unnamed,unnamed,unnamed,unnamed,unnamed,unnamed,unnamed,unnamed,unnamed,unnamed,unnamed,unnamed,unnamed,unnamed,unnamed,unnamed,unnamed…	AATF,ABRA,ACVR2A,ADCY8,ADCY9,ADCYAP1,ADRA2A,ADRB2,AGTR1,AGTR2,AGXT2,ALK,ALX4,ANAPC1,ANG,ANGPT1,ANXA1,APP,AR,ARFGEF1,ARID1B,ARRDC3,ARRDC4,ASCL1,ASXL2,ATOH1,AXIN2,BARHL2,BARX2,BCL11A,BCL11B,BHLHE23,BIRC7,BMP2,BMP3,BMP4,CALCOCO1,CAND1,CAPRIN2,CASK,CCL2,CCNH,CCR7,CD40,CDH13,CDK5RAP2,CDKN1C,CEBPG,CELF4,CITED2,CREB5,CREBL2,CRH,CSRNP3,CTNNB1,CUL1,CXCR4,DAB1,DAB2,DISC1,DLX2,DNAJC3,DYRK1A,E2F7,EBF1,EBF3,E…
GO Biological Process	GO:0001708	cell fate specification	123	0.000136	1	0.0116	1.8	26.1	47	0.0128	0.0231	81	1.16e-10	1.21e-06	1.5e-08	4.07	6.38	26	65	0.0147	0.4	unnamed,unnamed,unnamed,unnamed,unnamed,unnamed,unnamed,unnamed,unnamed,unnamed,unnamed,unnamed,unnamed,unnamed,unnamed,unnamed,unnamed,unnamed,unnamed,unnamed,unnamed,unnamed,unnamed,unnamed,unnamed,unnamed,unnamed,unnamed,unnamed,unnamed,unnamed,unnamed,unnamed,unnamed,unnamed,unnamed,unnamed,unnamed,unnamed,unnamed,unnamed,unnamed,unnamed,unnamed,unnamed,unnamed,unnamed	ASCL1,ATOH1,CTNNB1,DBX1,EYA1,FOXA1,FOXA2,GLI2,HOXD10,IHH,ISL1,ISL2,NKX6-1,NKX6-2,NTRK3,PAX6,POU1F1,POU4F1,RBPJ,SIX1,SIX2,SOX1,SOX2,SOX6,SOX9,TENM4
GO Biological Process	GO:0043576	regulation of respiratory gaseous exchange	124	0.000138	1	0.0116	2.78	6.47	18	0.00317	0.00883	898	0.0167	1	0.194	2.78	2.16	6	22	0.00339	0.273	unnamed,unnamed,unnamed,unnamed,unnamed,unnamed,unnamed,unnamed,unnamed,unnamed,unnamed,unnamed,unnamed,unnamed,unnamed,unnamed,unnamed,unnamed	FTO,NLGN1,NR4A2,PBX3,PHOX2B,TSHZ3
GO Biological Process	GO:0060487	lung epithelial cell differentiation	125	0.00015	1	0.0125	2.6	7.7	20	0.00378	0.00981	363	0.000151	1	0.00433	4.53	1.77	8	18	0.00452	0.444	unnamed,unnamed,unnamed,unnamed,unnamed,unnamed,unnamed,unnamed,unnamed,unnamed,unnamed,unnamed,unnamed,unnamed,unnamed,unnamed,unnamed,unnamed,unnamed,unnamed	ASCL1,EYA1,FGF10,FOXA1,FOXA2,IGF1,INSC,NFIB
GO Biological Process	GO:0042711	maternal behavior	126	0.000153	1	0.0127	3.95	2.78	11	0.00136	0.00539	2260	0.181	1	0.838	2.55	0.785	2	8	0.00113	0.25	unnamed,unnamed,unnamed,unnamed,unnamed,unnamed,unnamed,unnamed,unnamed,unnamed,unnamed	MBD2,NPAS3
GO Biological Process	GO:0048679	regulation of axon regeneration	127	0.000156	1	0.0128	3.44	3.78	13	0.00185	0.00638	1208	0.0505	1	0.436	3.4	0.883	3	9	0.00169	0.333	unnamed,unnamed,unnamed,unnamed,unnamed,unnamed,unnamed,unnamed,unnamed,unnamed,unnamed,unnamed,unnamed	EPHA4,NTRK3,TNR
GO Biological Process	GO:0009889	regulation of biosynthetic process	128	0.000157	1	0.0128	1.11	705	783	0.346	0.384	73	4.71e-11	4.91e-07	6.73e-09	1.29	369	478	3763	0.27	0.127	unnamed,unnamed,unnamed,unnamed,unnamed,unnamed,unnamed,unnamed,unnamed,unnamed,unnamed,unnamed,unnamed,unnamed,unnamed,unnamed,unnamed,unnamed,unnamed,unnamed,unnamed,unnamed,unnamed,unnamed,unnamed,unnamed,unnamed,unnamed,unnamed,unnamed,unnamed,unnamed,unnamed,unnamed,unnamed,unnamed,unnamed,unnamed,unnamed,unnamed,unnamed,unnamed,unnamed,unnamed,unnamed,unnamed,unnamed,unnamed,unnamed,unnamed…	AATF,ABRA,ACO1,ACVR2A,ADCYAP1,ADRA2A,ADRB2,AEBP2,AFF3,AGTR2,AGXT2,ALK,ALX4,ANG,ANXA1,APP,AR,ARFGEF1,ARGLU1,ARID1B,ARX,ASCL1,ASCL4,ASXL2,ASXL3,ATOH1,ATOH7,ATP1A1,BACH1,BACH2,BARHL2,BARX2,BBX,BCL11A,BCL11B,BCL6,BCOR,BDP1,BHLHE22,BHLHE23,BHLHE40,BMP2,BMP3,BMP4,BNC2,BRMS1L,BTG1,C10orf137,C1D,CALCOCO1,CAMK2D,CAMTA1,CAND1,CAPRIN1,CAPRIN2,CASK,CASZ1,CCL2,CCNH,CCR7,CD40,CDC5L,CDCA7L,CDH13,CDK5RAP2,CDKN1C…
GO Biological Process	GO:0048663	neuron fate commitment	129	0.000162	1	0.0131	1.82	24.1	44	0.0118	0.0216	70	3.25e-11	3.4e-07	4.85e-09	4.27	6.09	26	62	0.0147	0.419	unnamed,unnamed,unnamed,unnamed,unnamed,unnamed,unnamed,unnamed,unnamed,unnamed,unnamed,unnamed,unnamed,unnamed,unnamed,unnamed,unnamed,unnamed,unnamed,unnamed,unnamed,unnamed,unnamed,unnamed,unnamed,unnamed,unnamed,unnamed,unnamed,unnamed,unnamed,unnamed,unnamed,unnamed,unnamed,unnamed,unnamed,unnamed,unnamed,unnamed,unnamed,unnamed,unnamed,unnamed	ASCL1,ATOH1,BMP4,DBX1,DLX2,EYA1,FOXA1,FOXA2,GLI2,HES1,HOXD10,IHH,ISL1,ISL2,NKX6-1,NKX6-2,NTRK3,OLIG1,PAX3,PAX6,POU4F1,RBPJ,SIX1,SOX1,SOX2,TGFBR1
GO Biological Process	GO:0021514	ventral spinal cord interneuron differentiation	130	0.000162	1	0.013	2.84	5.98	17	0.00293	0.00834	326	8.74e-05	0.912	0.0028	5.49	1.28	7	13	0.00395	0.538	unnamed,unnamed,unnamed,unnamed,unnamed,unnamed,unnamed,unnamed,unnamed,unnamed,unnamed,unnamed,unnamed,unnamed,unnamed,unnamed,unnamed	DBX1,GLI2,LMO4,NKX6-1,NKX6-2,PAX6,SOX1
GO Biological Process	GO:0097275	cellular ammonia homeostasis	131	0.000168	1	0.0134	7.63	0.787	6	0.000386	0.00294	1549	0.0982	1	0.662	10.2	0.0982	1	1	0.000565	1	unnamed,unnamed,unnamed,unnamed,unnamed,unnamed	TFAP2B
GO Biological Process	GO:0097276	cellular creatinine homeostasis	131	0.000168	1	0.0134	7.63	0.787	6	0.000386	0.00294	1549	0.0982	1	0.662	10.2	0.0982	1	1	0.000565	1	unnamed,unnamed,unnamed,unnamed,unnamed,unnamed	TFAP2B
GO Biological Process	GO:0097277	cellular urea homeostasis	131	0.000168	1	0.0134	7.63	0.787	6	0.000386	0.00294	1549	0.0982	1	0.662	10.2	0.0982	1	1	0.000565	1	unnamed,unnamed,unnamed,unnamed,unnamed,unnamed	TFAP2B
GO Biological Process	GO:0032753	positive regulation of interleukin-4 production	134	0.000185	1	0.0144	3.6	3.34	12	0.00164	0.00589	1835	0.106	1	0.604	2.55	1.18	3	12	0.00169	0.25	unnamed,unnamed,unnamed,unnamed,unnamed,unnamed,unnamed,unnamed,unnamed,unnamed,unnamed,unnamed	GATA3,IL20RB,PRKCQ
GO Biological Process	GO:0009058	biosynthetic process	135	0.0002	1	0.0155	1.11	731	809	0.359	0.397	223	4.44e-06	0.0464	0.000208	1.18	420	497	4276	0.281	0.116	unnamed,unnamed,unnamed,unnamed,unnamed,unnamed,unnamed,unnamed,unnamed,unnamed,unnamed,unnamed,unnamed,unnamed,unnamed,unnamed,unnamed,unnamed,unnamed,unnamed,unnamed,unnamed,unnamed,unnamed,unnamed,unnamed,unnamed,unnamed,unnamed,unnamed,unnamed,unnamed,unnamed,unnamed,unnamed,unnamed,unnamed,unnamed,unnamed,unnamed,unnamed,unnamed,unnamed,unnamed,unnamed,unnamed,unnamed,unnamed,unnamed,unnamed…	AADAT,ABRA,ADCY8,ADCY9,ADRA2A,AEBP2,AFF3,AGK,AGMO,AGPAT4,AGPAT9,AGTR2,AGXT2,AK4,AK8,AKR1D1,ALG10,ALX4,ANG,ANGPT1,APIP,AR,ARF1,ARGLU1,ARID1B,ARX,ASCL1,ASCL4,ASXL2,ASXL3,ATOH1,ATOH7,ATP1A1,ATP5EP2,ATP5G3,ATP5J,AWAT2,AZIN1,B3GALT1,B3GALT2,B3GALTL,B3GAT2,BACH1,BACH2,BARHL2,BARX2,BBX,BCAT1,BCL11A,BCL11B,BCL6,BCOR,BDP1,BHLHE22,BHLHE23,BHLHE40,BNC2,BRMS1L,C10orf137,C1D,CALCOCO1,CAMTA1,CASZ1,CCL2,CCNH,CD…
GO Biological Process	GO:0048665	neuron fate specification	136	0.0002	1	0.0154	2.15	13	28	0.00639	0.0137	80	1.11e-10	1.16e-06	1.45e-08	5.97	2.85	17	29	0.0096	0.586	unnamed,unnamed,unnamed,unnamed,unnamed,unnamed,unnamed,unnamed,unnamed,unnamed,unnamed,unnamed,unnamed,unnamed,unnamed,unnamed,unnamed,unnamed,unnamed,unnamed,unnamed,unnamed,unnamed,unnamed,unnamed,unnamed,unnamed,unnamed	ASCL1,ATOH1,DBX1,EYA1,FOXA1,FOXA2,GLI2,HOXD10,ISL1,ISL2,NKX6-1,NKX6-2,NTRK3,PAX6,POU4F1,SIX1,SOX1
GO Biological Process	GO:0001656	metanephros development	137	0.00021	1	0.016	1.66	34.3	57	0.0168	0.028	142	2.76e-08	0.000288	2.03e-06	3.27	7.95	26	81	0.0147	0.321	unnamed,unnamed,unnamed,unnamed,unnamed,unnamed,unnamed,unnamed,unnamed,unnamed,unnamed,unnamed,unnamed,unnamed,unnamed,unnamed,unnamed,unnamed,unnamed,unnamed,unnamed,unnamed,unnamed,unnamed,unnamed,unnamed,unnamed,unnamed,unnamed,unnamed,unnamed,unnamed,unnamed,unnamed,unnamed,unnamed,unnamed,unnamed,unnamed,unnamed,unnamed,unnamed,unnamed,unnamed,unnamed,unnamed,unnamed,unnamed,unnamed,unnamed…	AGTR2,BMP4,CTNNB1,EYA1,FGF10,GATA3,GDNF,GPC3,HES1,HOXD11,IRX1,IRX2,IRX3,KIF26B,POU3F3,PTCH1,ROBO2,SALL1,SIX1,SIX2,SIX4,SLIT2,SOX9,TFAP2B,TSHZ3,WT1
GO Biological Process	GO:0021955	central nervous system neuron axonogenesis	138	0.000211	1	0.0159	2.11	13.7	29	0.00674	0.0142	480	0.00102	1	0.0221	3.27	2.75	9	28	0.00508	0.321	unnamed,unnamed,unnamed,unnamed,unnamed,unnamed,unnamed,unnamed,unnamed,unnamed,unnamed,unnamed,unnamed,unnamed,unnamed,unnamed,unnamed,unnamed,unnamed,unnamed,unnamed,unnamed,unnamed,unnamed,unnamed,unnamed,unnamed,unnamed,unnamed	BHLHE22,DCC,EPHA4,GLI2,NFIB,NR4A2,PHOX2B,PLXNA4,SLIT2
GO Biological Process	GO:0007585	respiratory gaseous exchange	139	0.000212	1	0.0159	2.14	13.1	28	0.00641	0.0137	2031	0.136	1	0.697	1.62	4.32	7	44	0.00395	0.159	unnamed,unnamed,unnamed,unnamed,unnamed,unnamed,unnamed,unnamed,unnamed,unnamed,unnamed,unnamed,unnamed,unnamed,unnamed,unnamed,unnamed,unnamed,unnamed,unnamed,unnamed,unnamed,unnamed,unnamed,unnamed,unnamed,unnamed,unnamed	DACH1,EDNRA,FUT8,HNMT,MAFB,MAN2A1,PBX3
GO Biological Process	GO:0048857	neural nucleus development	140	0.000224	1	0.0167	2.67	6.74	18	0.0033	0.00883	923	0.0205	1	0.232	3	1.67	5	17	0.00282	0.294	unnamed,unnamed,unnamed,unnamed,unnamed,unnamed,unnamed,unnamed,unnamed,unnamed,unnamed,unnamed,unnamed,unnamed,unnamed,unnamed,unnamed,unnamed	ASCL1,FOXP2,KIRREL3,NFIB,PHOX2B
GO Biological Process	GO:0050680	negative regulation of epithelial cell proliferation	141	0.000246	1	0.0182	1.66	33.7	56	0.0165	0.0275	302	5.22e-05	0.545	0.00181	2.46	8.93	22	91	0.0124	0.242	unnamed,unnamed,unnamed,unnamed,unnamed,unnamed,unnamed,unnamed,unnamed,unnamed,unnamed,unnamed,unnamed,unnamed,unnamed,unnamed,unnamed,unnamed,unnamed,unnamed,unnamed,unnamed,unnamed,unnamed,unnamed,unnamed,unnamed,unnamed,unnamed,unnamed,unnamed,unnamed,unnamed,unnamed,unnamed,unnamed,unnamed,unnamed,unnamed,unnamed,unnamed,unnamed,unnamed,unnamed,unnamed,unnamed,unnamed,unnamed,unnamed,unnamed…	AR,BMP4,CASK,CDKN1C,EFNB2,FBXW7,GATA3,GPC3,MAGED1,MEF2C,NFIB,NR2F2,PAX6,PEX2,PTCH1,PTPRK,PTPRM,ROBO1,SOX2,SOX9,TGFBR1,WNT5A
GO Biological Process	GO:1901857	positive regulation of cellular respiration	142	0.000258	1	0.019	5.8	1.21	7	0.000592	0.00343	1549	0.0982	1	0.662	10.2	0.0982	1	1	0.000565	1	unnamed,unnamed,unnamed,unnamed,unnamed,unnamed,unnamed	PPARGC1A
GO Biological Process	GO:0045661	regulation of myoblast differentiation	143	0.000263	1	0.0192	2.18	11.9	26	0.00584	0.0128	315	6.64e-05	0.693	0.0022	4.07	2.45	10	25	0.00565	0.4	unnamed,unnamed,unnamed,unnamed,unnamed,unnamed,unnamed,unnamed,unnamed,unnamed,unnamed,unnamed,unnamed,unnamed,unnamed,unnamed,unnamed,unnamed,unnamed,unnamed,unnamed,unnamed,unnamed,unnamed,unnamed,unnamed	BMP4,BTG1,IGFBP3,MEF2C,PLCB1,PRICKLE1,SMYD1,SOX9,TBX3,ZFHX3
GO Biological Process	GO:1901860	positive regulation of mitochondrial DNA metabolic process	144	0.000266	1	0.0193	5.77	1.21	7	0.000595	0.00343	2317	0.187	1	0.841	5.09	0.196	1	2	0.000565	0.5	unnamed,unnamed,unnamed,unnamed,unnamed,unnamed,unnamed	PPARGC1A
GO Biological Process	GO:0030855	epithelial cell differentiation	145	0.00028	1	0.0202	1.31	133	173	0.065	0.0848	167	1.8e-07	0.00187	1.12e-05	1.76	47.7	84	486	0.0474	0.173	unnamed,unnamed,unnamed,unnamed,unnamed,unnamed,unnamed,unnamed,unnamed,unnamed,unnamed,unnamed,unnamed,unnamed,unnamed,unnamed,unnamed,unnamed,unnamed,unnamed,unnamed,unnamed,unnamed,unnamed,unnamed,unnamed,unnamed,unnamed,unnamed,unnamed,unnamed,unnamed,unnamed,unnamed,unnamed,unnamed,unnamed,unnamed,unnamed,unnamed,unnamed,unnamed,unnamed,unnamed,unnamed,unnamed,unnamed,unnamed,unnamed,unnamed…	ABCA12,ANXA1,AR,ASCL1,ATOH1,BCL11B,BMP2,BMP4,C10orf11,CPS1,CTNNB1,DLX6,DMD,E2F7,EDNRB,EHF,ERBB4,EYA1,FGF10,FGFR2,FOXA1,FOXA2,FOXB1,FOXD3,FOXL2,FSHR,FZD1,GATA3,GDNF,GLI2,GOPC,GRXCR1,HES1,HHEX,HPS1,IGF1,IHH,INSC,JAG1,KLF4,LAMA1,LATS2,MAF,MEF2C,MGMT,MITF,MSI1,NEUROD1,NFIB,NKX6-1,NR0B1,NR2F2,ONECUT1,ONECUT2,PACRG,PARD3,PAX6,PDE4D,PODXL,POU4F3,PPP2R2B,PROX1,PTCH1,QKI,RAPGEF2,RBPJ,RFX3,ROCK1,S1PR1,SALL…
GO Biological Process	GO:0060479	lung cell differentiation	146	0.000284	1	0.0203	2.41	8.72	21	0.00428	0.0103	280	3.07e-05	0.321	0.00114	4.83	1.87	9	19	0.00508	0.474	unnamed,unnamed,unnamed,unnamed,unnamed,unnamed,unnamed,unnamed,unnamed,unnamed,unnamed,unnamed,unnamed,unnamed,unnamed,unnamed,unnamed,unnamed,unnamed,unnamed,unnamed	ASCL1,CTNNB1,EYA1,FGF10,FOXA1,FOXA2,IGF1,INSC,NFIB
GO Biological Process	GO:0044065	regulation of respiratory system process	147	0.000284	1	0.0202	2.93	5.12	15	0.00251	0.00736	881	0.0157	1	0.186	3.18	1.57	5	16	0.00282	0.313	unnamed,unnamed,unnamed,unnamed,unnamed,unnamed,unnamed,unnamed,unnamed,unnamed,unnamed,unnamed,unnamed,unnamed,unnamed	FTO,NLGN1,PBX3,PHOX2B,TSHZ3
GO Biological Process	GO:0060255	regulation of macromolecule metabolic process	148	0.000309	1	0.0218	1.09	836	913	0.41	0.448	58	7.12e-12	7.43e-08	1.28e-09	1.27	455	576	4634	0.325	0.124	unnamed,unnamed,unnamed,unnamed,unnamed,unnamed,unnamed,unnamed,unnamed,unnamed,unnamed,unnamed,unnamed,unnamed,unnamed,unnamed,unnamed,unnamed,unnamed,unnamed,unnamed,unnamed,unnamed,unnamed,unnamed,unnamed,unnamed,unnamed,unnamed,unnamed,unnamed,unnamed,unnamed,unnamed,unnamed,unnamed,unnamed,unnamed,unnamed,unnamed,unnamed,unnamed,unnamed,unnamed,unnamed,unnamed,unnamed,unnamed,unnamed,unnamed…	AATF,ABRA,ACO1,ACVR2A,ADCY8,ADCY9,ADCYAP1,ADRA2A,ADRB2,AEBP2,AFF2,AFF3,AGTR1,AGTR2,AHSP,ALK,ALX4,ANAPC1,ANG,ANGPT1,APP,APTX,AR,ARFGEF1,ARGLU1,ARID1B,ARRDC3,ARRDC4,ARX,ASCL1,ASCL4,ASXL2,ASXL3,ATG5,ATOH1,ATOH7,AXIN2,BACH1,BACH2,BARD1,BARHL2,BARX2,BBX,BCL11A,BCL11B,BCL6,BCOR,BDP1,BHLHE22,BHLHE23,BHLHE40,BIRC7,BMP2,BMP3,BMP4,BMPER,BNC2,BRMS1L,BTG1,BUB3,C10orf137,C1D,C8B,CALCOCO1,CAMK2D,CAMTA1,CAND1,C…
GO Biological Process	GO:0060486	Clara cell differentiation	149	0.000311	1	0.0218	4.86	1.65	8	0.000807	0.00392	2913	0.267	1	0.955	3.4	0.294	1	3	0.000565	0.333	unnamed,unnamed,unnamed,unnamed,unnamed,unnamed,unnamed,unnamed	NFIB
GO Biological Process	GO:0034329	cell junction assembly	150	0.000325	1	0.0226	1.53	47.6	73	0.0234	0.0358	567	0.00267	1	0.0492	1.78	14.6	26	149	0.0147	0.174	unnamed,unnamed,unnamed,unnamed,unnamed,unnamed,unnamed,unnamed,unnamed,unnamed,unnamed,unnamed,unnamed,unnamed,unnamed,unnamed,unnamed,unnamed,unnamed,unnamed,unnamed,unnamed,unnamed,unnamed,unnamed,unnamed,unnamed,unnamed,unnamed,unnamed,unnamed,unnamed,unnamed,unnamed,unnamed,unnamed,unnamed,unnamed,unnamed,unnamed,unnamed,unnamed,unnamed,unnamed,unnamed,unnamed,unnamed,unnamed,unnamed,unnamed…	CADM1,CADM2,CDH11,CDH12,CDH13,CDH18,CDH2,CDH5,CDH6,CDH7,CDH8,CDH9,CLDN18,CLDN22,CTNNB1,ITGA6,LAMA3,MICALL2,PARD3,PKN2,PTPRK,PVRL1,PVRL3,RSU1,UGT8,ZNF703
GO Biological Process	GO:0045664	regulation of neuron differentiation	151	0.000326	1	0.0225	1.3	132	172	0.0648	0.0844	43	2.07e-13	2.16e-09	5.01e-11	2.34	34.7	81	353	0.0457	0.229	unnamed,unnamed,unnamed,unnamed,unnamed,unnamed,unnamed,unnamed,unnamed,unnamed,unnamed,unnamed,unnamed,unnamed,unnamed,unnamed,unnamed,unnamed,unnamed,unnamed,unnamed,unnamed,unnamed,unnamed,unnamed,unnamed,unnamed,unnamed,unnamed,unnamed,unnamed,unnamed,unnamed,unnamed,unnamed,unnamed,unnamed,unnamed,unnamed,unnamed,unnamed,unnamed,unnamed,unnamed,unnamed,unnamed,unnamed,unnamed,unnamed,unnamed…	ACTR3,ADCYAP1,APP,ASCL1,ATOH1,BARHL2,BCL11A,BCL11B,BMP2,BMP4,BNIP2,CAPRIN1,CAPRIN2,CDK5RAP2,CNTN4,COBL,DAB1,DCC,DISC1,DMD,EDNRB,EPHA4,EYA1,FGF13,FOXA1,FOXA2,FOXG1,GLI2,GRID2,GSK3B,HES1,ID4,IL1RAPL1,IRX3,ISL1,ISL2,JAG1,LINGO1,LRRC4C,LZTS1,MEF2C,MEIS1,NEUROD1,NGFR,NKX6-1,NLGN1,NRP1,NTN1,NTRK3,PAX6,PHOX2B,PLXNA4,PRKD1,PROX1,PTPRD,RAB11A,RAPGEF2,REST,ROBO1,ROBO2,SALL1,SHOX2,SIX1,SKOR2,SLIT2,SOX11,SOX…
GO Biological Process	GO:0021517	ventral spinal cord development	152	0.00035	1	0.024	1.88	19.1	36	0.00939	0.0177	187	6.59e-07	0.00688	3.68e-05	3.98	4.02	16	41	0.00903	0.39	unnamed,unnamed,unnamed,unnamed,unnamed,unnamed,unnamed,unnamed,unnamed,unnamed,unnamed,unnamed,unnamed,unnamed,unnamed,unnamed,unnamed,unnamed,unnamed,unnamed,unnamed,unnamed,unnamed,unnamed,unnamed,unnamed,unnamed,unnamed,unnamed,unnamed,unnamed,unnamed,unnamed,unnamed,unnamed,unnamed	DAB1,DBX1,FOXP1,GLI2,HOXD10,ISL1,ISL2,LMO4,MDGA2,NKX6-1,NKX6-2,PAX6,PTCH1,SOX1,SOX4,VLDLR
GO Biological Process	GO:0045954	positive regulation of natural killer cell mediated cytotoxicity	153	0.000353	1	0.0241	3.16	4.12	13	0.00202	0.00638	2226	0.177	1	0.83	2.04	1.47	3	15	0.00169	0.2	unnamed,unnamed,unnamed,unnamed,unnamed,unnamed,unnamed,unnamed,unnamed,unnamed,unnamed,unnamed,unnamed	CADM1,IL12A,SH2D1A
GO Biological Process	GO:0050679	positive regulation of epithelial cell proliferation	154	0.000368	1	0.025	1.55	43.8	68	0.0215	0.0333	215	2.9e-06	0.0303	0.000141	2.44	12.3	30	125	0.0169	0.24	unnamed,unnamed,unnamed,unnamed,unnamed,unnamed,unnamed,unnamed,unnamed,unnamed,unnamed,unnamed,unnamed,unnamed,unnamed,unnamed,unnamed,unnamed,unnamed,unnamed,unnamed,unnamed,unnamed,unnamed,unnamed,unnamed,unnamed,unnamed,unnamed,unnamed,unnamed,unnamed,unnamed,unnamed,unnamed,unnamed,unnamed,unnamed,unnamed,unnamed,unnamed,unnamed,unnamed,unnamed,unnamed,unnamed,unnamed,unnamed,unnamed,unnamed…	ANG,BMP2,BMP4,CCL2,CDH13,CTNNB1,CYP7B1,DLX6,EYA1,FGF10,FGF9,FGFR2,FOXP1,FOXP2,IGF1,MAP2K5,NRP1,NRP2,PRKD1,PRL,PROX1,REG3G,SOX11,SOX9,TCF7L2,THBS4,TNFAIP3,WNT2,WNT5A,ZNF703
GO Biological Process	GO:0035249	synaptic transmission, glutamatergic	155	0.000368	1	0.0248	2.56	7.03	18	0.00345	0.00883	1323	0.0581	1	0.458	2.32	2.16	5	22	0.00282	0.227	unnamed,unnamed,unnamed,unnamed,unnamed,unnamed,unnamed,unnamed,unnamed,unnamed,unnamed,unnamed,unnamed,unnamed,unnamed,unnamed,unnamed,unnamed	CDH8,CNIH3,GRID2,GRIK1,GRIK2
GO Biological Process	GO:0008285	negative regulation of cell proliferation	156	0.000388	1	0.026	1.28	151	193	0.0742	0.0947	171	3.34e-07	0.00349	2.04e-05	1.69	54.5	92	555	0.0519	0.166	unnamed,unnamed,unnamed,unnamed,unnamed,unnamed,unnamed,unnamed,unnamed,unnamed,unnamed,unnamed,unnamed,unnamed,unnamed,unnamed,unnamed,unnamed,unnamed,unnamed,unnamed,unnamed,unnamed,unnamed,unnamed,unnamed,unnamed,unnamed,unnamed,unnamed,unnamed,unnamed,unnamed,unnamed,unnamed,unnamed,unnamed,unnamed,unnamed,unnamed,unnamed,unnamed,unnamed,unnamed,unnamed,unnamed,unnamed,unnamed,unnamed,unnamed…	ADAMTS1,ADCYAP1,ADRA1A,AGTR2,ANG,AR,AXIN2,BCL11B,BCL6,BMP2,BMP4,BTG1,BTG3,BTG4,CASK,CDH13,CDH5,CDKN1C,CER1,CTBP2,CTNNB1,CUL1,CXADR,DACH1,DEC1,E2F7,EFNB2,ERBB4,ETS1,FBXW7,FGF10,FGFR2,FRK,GATA3,GPC3,HES1,IGF1,IGFBP3,IGFBP7,IHH,IL12A,IL20RB,INHBA,ITGA1,KLF4,MAGED1,MEF2C,MSX2,MTBP,NFIB,NOX4,NR2F2,NRK,PAWR,PAX6,PEX2,PHB,PHOX2B,POU1F1,PRDM1,PRNP,PROX1,PTCH1,PTPRK,PTPRM,RAPGEF2,RBPJ,REST,ROBO1,RXFP2,SKA…
GO Biological Process	GO:2000074	regulation of type B pancreatic cell development	157	0.000403	1	0.0268	4.17	2.16	9	0.00106	0.00441	721	0.00811	1	0.117	6.11	0.491	3	5	0.00169	0.6	unnamed,unnamed,unnamed,unnamed,unnamed,unnamed,unnamed,unnamed,unnamed	GSK3B,NKX6-1,RFX3
GO Biological Process	GO:0033599	regulation of mammary gland epithelial cell proliferation	158	0.000405	1	0.0268	3.11	4.18	13	0.00205	0.00638	2226	0.177	1	0.83	2.04	1.47	3	15	0.00169	0.2	unnamed,unnamed,unnamed,unnamed,unnamed,unnamed,unnamed,unnamed,unnamed,unnamed,unnamed,unnamed,unnamed	GATA3,ROBO1,ZNF703
GO Biological Process	GO:0050919	negative chemotaxis	159	0.00043	1	0.0282	2.15	11.6	25	0.00571	0.0123	257	1.48e-05	0.155	0.000602	5.82	1.37	8	14	0.00452	0.571	unnamed,unnamed,unnamed,unnamed,unnamed,unnamed,unnamed,unnamed,unnamed,unnamed,unnamed,unnamed,unnamed,unnamed,unnamed,unnamed,unnamed,unnamed,unnamed,unnamed,unnamed,unnamed,unnamed,unnamed,unnamed	EFNA5,EPHA7,NRP2,PLXNA4,ROBO1,SLIT2,SLIT3,WNT5A
GO Biological Process	GO:1901576	organic substance biosynthetic process	160	0.000431	1	0.0281	1.1	721	794	0.354	0.389	227	5.23e-06	0.0546	0.00024	1.18	413	489	4205	0.276	0.116	unnamed,unnamed,unnamed,unnamed,unnamed,unnamed,unnamed,unnamed,unnamed,unnamed,unnamed,unnamed,unnamed,unnamed,unnamed,unnamed,unnamed,unnamed,unnamed,unnamed,unnamed,unnamed,unnamed,unnamed,unnamed,unnamed,unnamed,unnamed,unnamed,unnamed,unnamed,unnamed,unnamed,unnamed,unnamed,unnamed,unnamed,unnamed,unnamed,unnamed,unnamed,unnamed,unnamed,unnamed,unnamed,unnamed,unnamed,unnamed,unnamed,unnamed…	ABRA,ADCY8,ADCY9,ADRA2A,AEBP2,AFF3,AGK,AGMO,AGPAT4,AGPAT9,AGTR2,AGXT2,AK4,AK8,AKR1D1,ALG10,ALX4,ANG,ANGPT1,APIP,AR,ARF1,ARGLU1,ARID1B,ARX,ASCL1,ASCL4,ASXL2,ASXL3,ATOH1,ATOH7,ATP1A1,ATP5EP2,ATP5G3,ATP5J,AZIN1,B3GALT1,B3GALT2,B3GALTL,B3GAT2,BACH1,BACH2,BARHL2,BARX2,BBX,BCAT1,BCL11A,BCL11B,BCL6,BCOR,BDP1,BHLHE22,BHLHE23,BHLHE40,BNC2,BRMS1L,C10orf137,C1D,CALCOCO1,CAMTA1,CASZ1,CCL2,CCNH,CDC5L,CDCA7L,C…
GO Biological Process	GO:0045595	regulation of cell differentiation	161	0.000437	1	0.0284	1.18	313	369	0.154	0.181	54	5.59e-12	5.83e-08	1.08e-09	1.64	112	183	1138	0.103	0.161	unnamed,unnamed,unnamed,unnamed,unnamed,unnamed,unnamed,unnamed,unnamed,unnamed,unnamed,unnamed,unnamed,unnamed,unnamed,unnamed,unnamed,unnamed,unnamed,unnamed,unnamed,unnamed,unnamed,unnamed,unnamed,unnamed,unnamed,unnamed,unnamed,unnamed,unnamed,unnamed,unnamed,unnamed,unnamed,unnamed,unnamed,unnamed,unnamed,unnamed,unnamed,unnamed,unnamed,unnamed,unnamed,unnamed,unnamed,unnamed,unnamed,unnamed…	ACTR3,ACVR2A,ADAMTS20,ADAMTS9,ADCYAP1,AGTR1,APP,AR,ASCL1,ASXL2,ATOH1,AXIN2,BARHL2,BCL11A,BCL11B,BCL6,BHLHE23,BMP2,BMP4,BNIP2,BTG1,CAPRIN1,CAPRIN2,CDH2,CDK5RAP2,CDX2,CNTN4,COBL,CREBL2,CTNNA2,CTNNB1,CXCR4,CYP26B1,DAB1,DAB2,DCC,DCT,DISC1,DLX2,DMD,EDNRB,EFEMP1,EFNB2,EPHA4,ERRFI1,ESRRB,ETS1,EYA1,FGF10,FGF13,FGF9,FGFR2,FOXA1,FOXA2,FOXG1,FOXP1,FSHR,FST,GATA3,GDNF,GLI2,GRID2,GSK3B,HAND2,HES1,HOXD11,ID4,I…
GO Biological Process	GO:0072148	epithelial cell fate commitment	162	0.000445	1	0.0287	2.8	5.35	15	0.00262	0.00736	536	0.00203	1	0.0396	4.07	1.47	6	15	0.00339	0.4	unnamed,unnamed,unnamed,unnamed,unnamed,unnamed,unnamed,unnamed,unnamed,unnamed,unnamed,unnamed,unnamed,unnamed,unnamed	ATOH1,HES1,NEUROD1,NR2F2,PROX1,RBPJ
GO Biological Process	GO:0042269	regulation of natural killer cell mediated cytotoxicity	163	0.00046	1	0.0295	3.07	4.24	13	0.00208	0.00638	2886	0.257	1	0.929	1.7	1.77	3	18	0.00169	0.167	unnamed,unnamed,unnamed,unnamed,unnamed,unnamed,unnamed,unnamed,unnamed,unnamed,unnamed,unnamed,unnamed	CADM1,IL12A,SH2D1A
GO Biological Process	GO:1901360	organic cyclic compound metabolic process	164	0.000463	1	0.0295	1.09	780	854	0.383	0.419	548	0.00229	1	0.0436	1.11	480	531	4887	0.3	0.109	unnamed,unnamed,unnamed,unnamed,unnamed,unnamed,unnamed,unnamed,unnamed,unnamed,unnamed,unnamed,unnamed,unnamed,unnamed,unnamed,unnamed,unnamed,unnamed,unnamed,unnamed,unnamed,unnamed,unnamed,unnamed,unnamed,unnamed,unnamed,unnamed,unnamed,unnamed,unnamed,unnamed,unnamed,unnamed,unnamed,unnamed,unnamed,unnamed,unnamed,unnamed,unnamed,unnamed,unnamed,unnamed,unnamed,unnamed,unnamed,unnamed,unnamed…	AADAT,ABCA12,ABCB5,ABCE1,ABRA,ADARB2,ADCY8,ADCY9,ADCYAP1,ADRA1D,ADRA2A,AEBP2,AFF2,AFF3,AGTR2,AGXT2,AK4,AK8,AKR1D1,ALX4,ANG,APAF1,APIP,APP,APTX,AR,ARF1,ARGLU1,ARID1B,ARX,ASCL1,ASCL4,ASXL2,ASXL3,ATOH1,ATOH7,ATP13A5,ATP1A1,ATP5EP2,ATP5G3,ATP5J,AXIN2,BACH1,BACH2,BARD1,BARHL2,BARX2,BBX,BCHE,BCL11A,BCL11B,BCL6,BCOR,BDP1,BHLHE22,BHLHE23,BHLHE40,BIRC7,BNC2,BRMS1L,BTBD9,BUD13,C10orf137,C1D,CALCOCO1,CAMTA1…
GO Biological Process	GO:2000026	regulation of multicellular organismal development	165	0.000471	1	0.0298	1.17	335	392	0.164	0.192	29	1.29e-15	1.34e-11	4.63e-13	1.73	117	203	1196	0.115	0.17	unnamed,unnamed,unnamed,unnamed,unnamed,unnamed,unnamed,unnamed,unnamed,unnamed,unnamed,unnamed,unnamed,unnamed,unnamed,unnamed,unnamed,unnamed,unnamed,unnamed,unnamed,unnamed,unnamed,unnamed,unnamed,unnamed,unnamed,unnamed,unnamed,unnamed,unnamed,unnamed,unnamed,unnamed,unnamed,unnamed,unnamed,unnamed,unnamed,unnamed,unnamed,unnamed,unnamed,unnamed,unnamed,unnamed,unnamed,unnamed,unnamed,unnamed…	ACTR3,ACVR2A,ADAMTS20,ADAMTS9,ADCYAP1,ADRB2,AGTR2,APP,AR,ASCL1,ASIC2,ATOH1,AXIN2,BAI3,BARHL2,BCL11A,BCL11B,BCL6,BCOR,BHLHE23,BMP2,BMP4,BNIP2,BTG1,CAPRIN1,CAPRIN2,CBLN1,CBLN2,CCL2,CD40,CDK5RAP2,CITED2,CNTN4,COBL,CTNNB1,CXADR,CXCR4,CYP26B1,DAB1,DAB2,DCC,DCT,DISC1,DLX2,DMD,EDNRA,EDNRB,EFEMP1,EFNB2,EPHA4,EPHA5,ERBB4,ERRFI1,ETS1,EYA1,FBXW7,FGF10,FGF13,FGF20,FGF9,FGFR2,FOXA1,FOXA2,FOXG1,FOXP1,FOXP2,FSH…
GO Biological Process	GO:0050925	negative regulation of negative chemotaxis	166	0.000497	1	0.0313	4.05	2.22	9	0.00109	0.00441	758	0.00963	1	0.133	10.2	0.196	2	2	0.00113	1	unnamed,unnamed,unnamed,unnamed,unnamed,unnamed,unnamed,unnamed,unnamed	ROBO1,ROBO2
GO Biological Process	GO:0072560	type B pancreatic cell maturation	167	0.000508	1	0.0318	4.51	1.77	8	0.00087	0.00392	758	0.00963	1	0.133	10.2	0.196	2	2	0.00113	1	unnamed,unnamed,unnamed,unnamed,unnamed,unnamed,unnamed,unnamed	NKX6-1,RFX3
GO Biological Process	GO:0006397	mRNA processing	168	0.000509	1	0.0316	1.43	65.8	94	0.0323	0.0461	2761	0.224	1	0.848	1.12	40.1	45	408	0.0254	0.11	unnamed,unnamed,unnamed,unnamed,unnamed,unnamed,unnamed,unnamed,unnamed,unnamed,unnamed,unnamed,unnamed,unnamed,unnamed,unnamed,unnamed,unnamed,unnamed,unnamed,unnamed,unnamed,unnamed,unnamed,unnamed,unnamed,unnamed,unnamed,unnamed,unnamed,unnamed,unnamed,unnamed,unnamed,unnamed,unnamed,unnamed,unnamed,unnamed,unnamed,unnamed,unnamed,unnamed,unnamed,unnamed,unnamed,unnamed,unnamed,unnamed,unnamed…	ADARB2,AFF2,APP,BUD13,CCNH,CDC5L,CELF2,CELF4,CNOT4,CPSF2,CTNNBL1,CWC22,DHX15,DHX35,GTF2H2,HNRNPA3,HNRNPD,HNRNPH3,MBNL2,MTPAP,NOVA1,PHAX,POLR2B,PPARGC1A,PRPF18,PRPF39,PRPF40A,PSIP1,PTBP2,QKI,RBFOX1,RBFOX2,RBM11,RBM27,RBMX,SCAF8,SF3A3,SMN2,SRRM4,SRSF6,SYNCRIP,TXNL4B,XRN2,ZC3H3,ZRANB2
GO Biological Process	GO:2000078	positive regulation of type B pancreatic cell development	169	0.000516	1	0.0319	4.5	1.78	8	0.000873	0.00392	1006	0.027	1	0.28	6.79	0.294	2	3	0.00113	0.667	unnamed,unnamed,unnamed,unnamed,unnamed,unnamed,unnamed,unnamed	NKX6-1,RFX3
GO Biological Process	GO:0016199	axon midline choice point recognition	170	0.000561	1	0.0345	3	4.33	13	0.00212	0.00638	414	0.000427	1	0.0108	8.15	0.491	4	5	0.00226	0.8	unnamed,unnamed,unnamed,unnamed,unnamed,unnamed,unnamed,unnamed,unnamed,unnamed,unnamed,unnamed,unnamed	APP,FOXG1,ROBO1,ROBO2
GO Biological Process	GO:0060284	regulation of cell development	171	0.000576	1	0.0352	1.24	181	225	0.089	0.11	42	1.88e-13	1.97e-09	4.68e-11	2.06	52.5	108	535	0.061	0.202	unnamed,unnamed,unnamed,unnamed,unnamed,unnamed,unnamed,unnamed,unnamed,unnamed,unnamed,unnamed,unnamed,unnamed,unnamed,unnamed,unnamed,unnamed,unnamed,unnamed,unnamed,unnamed,unnamed,unnamed,unnamed,unnamed,unnamed,unnamed,unnamed,unnamed,unnamed,unnamed,unnamed,unnamed,unnamed,unnamed,unnamed,unnamed,unnamed,unnamed,unnamed,unnamed,unnamed,unnamed,unnamed,unnamed,unnamed,unnamed,unnamed,unnamed…	ACTR3,ADCYAP1,APP,ASCL1,ATOH1,AXIN2,BARHL2,BCL11A,BCL11B,BHLHE23,BMP2,BMP4,BNIP2,BTG1,CAPRIN1,CAPRIN2,CDK5RAP2,CNTN4,COBL,CTNNB1,CXCR4,DAB1,DAB2,DCC,DCT,DISC1,DLX2,DMD,EDNRB,EPHA4,EYA1,FGF13,FOXA1,FOXA2,FOXG1,GDNF,GLI2,GRID2,GSK3B,HES1,HOXD11,ID4,IGFBP3,IL1RAPL1,IL6ST,IRX3,ISL1,ISL2,JAG1,LINGO1,LRRC4C,LZTS1,MEF2C,MEIS1,NEUROD1,NGFR,NKX6-1,NKX6-2,NLGN1,NRP1,NTN1,NTRK3,OTP,PAX6,PHOX2B,PLCB1,PLXNA4,…
GO Biological Process	GO:0042271	susceptibility to natural killer cell mediated cytotoxicity	172	0.000598	1	0.0363	5.03	1.39	7	0.000683	0.00343	2913	0.267	1	0.955	3.4	0.294	1	3	0.000565	0.333	unnamed,unnamed,unnamed,unnamed,unnamed,unnamed,unnamed	CADM1
GO Biological Process	GO:0034641	cellular nitrogen compound metabolic process	173	0.000605	1	0.0365	1.09	768	840	0.377	0.412	622	0.00411	1	0.069	1.1	477	525	4862	0.296	0.108	unnamed,unnamed,unnamed,unnamed,unnamed,unnamed,unnamed,unnamed,unnamed,unnamed,unnamed,unnamed,unnamed,unnamed,unnamed,unnamed,unnamed,unnamed,unnamed,unnamed,unnamed,unnamed,unnamed,unnamed,unnamed,unnamed,unnamed,unnamed,unnamed,unnamed,unnamed,unnamed,unnamed,unnamed,unnamed,unnamed,unnamed,unnamed,unnamed,unnamed,unnamed,unnamed,unnamed,unnamed,unnamed,unnamed,unnamed,unnamed,unnamed,unnamed…	AADAT,ABCA12,ABCB5,ABCE1,ABRA,ADARB2,ADCY8,ADCY9,ADCYAP1,ADRA1D,ADRA2A,AEBP2,AFF2,AFF3,AGXT2,AK4,AK8,ALX4,ANG,APAF1,APIP,APP,APTX,AR,ARF1,ARGLU1,ARID1B,ARX,ASCL1,ASCL4,ASXL2,ASXL3,ATOH1,ATOH7,ATP13A5,ATP1A1,ATP5EP2,ATP5G3,ATP5J,AXIN2,AZIN1,BACH1,BACH2,BARD1,BARHL2,BARX2,BBX,BCAT1,BCHE,BCL11A,BCL11B,BCL6,BCOR,BDP1,BHLHE22,BHLHE23,BHLHE40,BIRC7,BNC2,BRMS1L,BTBD9,BUD13,C10orf137,C1D,CALCOCO1,CAMTA1,…
GO Biological Process	GO:0060849	regulation of transcription involved in lymphatic endothelial cell fate commitment	174	0.00063	1	0.0378	3.92	2.3	9	0.00113	0.00441	758	0.00963	1	0.133	10.2	0.196	2	2	0.00113	1	unnamed,unnamed,unnamed,unnamed,unnamed,unnamed,unnamed,unnamed,unnamed	NR2F2,PROX1
GO Biological Process	GO:0010960	magnesium ion homeostasis	175	0.000641	1	0.0383	5.91	1.02	6	0.000498	0.00294	2317	0.187	1	0.841	5.09	0.196	1	2	0.000565	0.5	unnamed,unnamed,unnamed,unnamed,unnamed,unnamed	TFAP2B
GO Biological Process	GO:0072086	specification of loop of Henle identity	176	0.00067	1	0.0397	3.56	2.81	10	0.00138	0.0049	588	0.0035	1	0.0621	7.64	0.393	3	4	0.00169	0.75	unnamed,unnamed,unnamed,unnamed,unnamed,unnamed,unnamed,unnamed,unnamed,unnamed	IRX1,IRX2,IRX3
GO Biological Process	GO:0002717	positive regulation of natural killer cell mediated immunity	177	0.000674	1	0.0397	2.94	4.42	13	0.00217	0.00638	2628	0.203	1	0.806	1.91	1.57	3	16	0.00169	0.188	unnamed,unnamed,unnamed,unnamed,unnamed,unnamed,unnamed,unnamed,unnamed,unnamed,unnamed,unnamed,unnamed	CADM1,IL12A,SH2D1A
GO Biological Process	GO:0009956	radial pattern formation	178	0.000686	1	0.0402	4.91	1.43	7	0.000699	0.00343	1549	0.0982	1	0.662	10.2	0.0982	1	1	0.000565	1	unnamed,unnamed,unnamed,unnamed,unnamed,unnamed,unnamed	NR2F2
GO Biological Process	GO:0051094	positive regulation of developmental process	179	0.000687	1	0.0401	1.21	225	272	0.11	0.133	48	1.99e-12	2.08e-08	4.32e-10	1.83	73.1	134	745	0.0757	0.18	unnamed,unnamed,unnamed,unnamed,unnamed,unnamed,unnamed,unnamed,unnamed,unnamed,unnamed,unnamed,unnamed,unnamed,unnamed,unnamed,unnamed,unnamed,unnamed,unnamed,unnamed,unnamed,unnamed,unnamed,unnamed,unnamed,unnamed,unnamed,unnamed,unnamed,unnamed,unnamed,unnamed,unnamed,unnamed,unnamed,unnamed,unnamed,unnamed,unnamed,unnamed,unnamed,unnamed,unnamed,unnamed,unnamed,unnamed,unnamed,unnamed,unnamed…	ACTR3,ACVR2A,ADAMTS20,ADAMTS9,ADRB2,AGTR1,AGTR2,ASCL1,ASIC2,ASXL2,ATOH1,AXIN2,BCL11A,BMP2,BMP4,BNIP2,BTG1,CAPRIN1,CAPRIN2,CBLN1,CBLN2,CDH2,CDX2,CITED2,COBL,CREBL2,CTNNA2,CTNNB1,CXCR4,CYP26B1,DAB1,DAB2,DCT,DISC1,DMD,EDNRA,EFNB2,EPHA4,ERBB4,ETS1,FGF10,FGF9,FGFR2,FOXA1,FOXA2,FOXG1,FOXP1,FST,GATA3,GDNF,GLI2,GSK3B,HES1,HOXD11,ID4,IGF1,IGFBP3,IHH,IL12A,IL1RAPL1,IL6ST,INHBA,IRX3,ISL1,JAG1,KMT2E,MAGED1,M…
GO Biological Process	GO:0016071	mRNA metabolic process	180	0.000688	1	0.0399	1.35	89.5	121	0.0439	0.0593	4735	0.601	1	1	0.976	60.5	59	616	0.0333	0.0958	unnamed,unnamed,unnamed,unnamed,unnamed,unnamed,unnamed,unnamed,unnamed,unnamed,unnamed,unnamed,unnamed,unnamed,unnamed,unnamed,unnamed,unnamed,unnamed,unnamed,unnamed,unnamed,unnamed,unnamed,unnamed,unnamed,unnamed,unnamed,unnamed,unnamed,unnamed,unnamed,unnamed,unnamed,unnamed,unnamed,unnamed,unnamed,unnamed,unnamed,unnamed,unnamed,unnamed,unnamed,unnamed,unnamed,unnamed,unnamed,unnamed,unnamed…	ADARB2,AFF2,APP,BUD13,CCNH,CDC5L,CEBPG,CELF2,CELF4,CNOT4,CPSF2,CTNNBL1,CWC22,DHX15,DHX35,GTF2H2,HNRNPA3,HNRNPD,HNRNPH3,MBNL2,MTPAP,NOVA1,PHAX,POLR2B,PPARGC1A,PRPF18,PRPF39,PRPF40A,PSIP1,PSMD14,PSMD6,PSMD7,PSMF1,PTBP2,QKI,RBFOX1,RBFOX2,RBM11,RBM27,RBMX,RNH1,RPL38,RPLP1,RPS12,RPS24,RPS29,SCAF8,SF3A3,SMN2,SRRM4,SRSF6,SYNCRIP,TXNL4B,XRN2,YWHAB,ZC3H3,ZFP36L1,ZHX2,ZRANB2
GO Biological Process	GO:0048485	sympathetic nervous system development	181	0.000693	1	0.04	1.96	14.8	29	0.00727	0.0142	176	4.03e-07	0.00421	2.39e-05	4.9	2.65	13	27	0.00734	0.481	unnamed,unnamed,unnamed,unnamed,unnamed,unnamed,unnamed,unnamed,unnamed,unnamed,unnamed,unnamed,unnamed,unnamed,unnamed,unnamed,unnamed,unnamed,unnamed,unnamed,unnamed,unnamed,unnamed,unnamed,unnamed,unnamed,unnamed,unnamed,unnamed	ASCL1,FOXD3,GATA3,GDNF,HAND2,NRP1,NRP2,PHOX2B,PLXNA4,SOX11,SOX4,TFAP2B,TP63
GO Biological Process	GO:0050767	regulation of neurogenesis	182	0.000698	1	0.04	1.26	151	191	0.0743	0.0937	44	2.88e-13	3.01e-09	6.83e-11	2.19	42	92	428	0.0519	0.215	unnamed,unnamed,unnamed,unnamed,unnamed,unnamed,unnamed,unnamed,unnamed,unnamed,unnamed,unnamed,unnamed,unnamed,unnamed,unnamed,unnamed,unnamed,unnamed,unnamed,unnamed,unnamed,unnamed,unnamed,unnamed,unnamed,unnamed,unnamed,unnamed,unnamed,unnamed,unnamed,unnamed,unnamed,unnamed,unnamed,unnamed,unnamed,unnamed,unnamed,unnamed,unnamed,unnamed,unnamed,unnamed,unnamed,unnamed,unnamed,unnamed,unnamed…	ACTR3,ADCYAP1,APP,ASCL1,ATOH1,BARHL2,BCL11A,BCL11B,BMP2,BMP4,BNIP2,CAPRIN1,CAPRIN2,CDK5RAP2,CNTN4,COBL,CTNNB1,CXCR4,DAB1,DCC,DCT,DISC1,DLX2,DMD,EDNRB,EPHA4,EYA1,FGF13,FOXA1,FOXA2,FOXG1,GLI2,GRID2,GSK3B,HES1,ID4,IL1RAPL1,IL6ST,IRX3,ISL1,ISL2,JAG1,LINGO1,LRRC4C,LZTS1,MEF2C,MEIS1,NEUROD1,NGFR,NKX6-1,NKX6-2,NLGN1,NRP1,NTN1,NTRK3,OTP,PAX6,PHOX2B,PLXNA4,POU4F1,PRKD1,PROX1,PTPRD,RAB11A,RAPGEF2,REST,ROBO…
GO Biological Process	GO:0071404	cellular response to low-density lipoprotein particle stimulus	183	0.000699	1	0.0399	4.89	1.43	7	0.000701	0.00343	1006	0.027	1	0.28	6.79	0.294	2	3	0.00113	0.667	unnamed,unnamed,unnamed,unnamed,unnamed,unnamed,unnamed	CDH13,NPC1
GO Biological Process	GO:1901861	regulation of muscle tissue development	184	0.000747	1	0.0424	1.52	43.4	66	0.0213	0.0324	169	2.27e-07	0.00237	1.4e-05	2.79	10.4	29	106	0.0164	0.274	unnamed,unnamed,unnamed,unnamed,unnamed,unnamed,unnamed,unnamed,unnamed,unnamed,unnamed,unnamed,unnamed,unnamed,unnamed,unnamed,unnamed,unnamed,unnamed,unnamed,unnamed,unnamed,unnamed,unnamed,unnamed,unnamed,unnamed,unnamed,unnamed,unnamed,unnamed,unnamed,unnamed,unnamed,unnamed,unnamed,unnamed,unnamed,unnamed,unnamed,unnamed,unnamed,unnamed,unnamed,unnamed,unnamed,unnamed,unnamed,unnamed,unnamed…	BMP2,BMP4,BTG1,CXADR,CYP26B1,EFNB2,ERBB4,FGF20,FGF9,FGFR2,FOXP1,IGFBP3,MEF2C,MEGF10,MSTN,MTPN,PLCB1,PPARGC1A,PRICKLE1,RBPJ,SHOX2,SMYD1,SOX9,TBX2,TBX3,TBX5,TCF7L2,WNT2,ZFHX3
GO Biological Process	GO:0016198	axon choice point recognition	185	0.000757	1	0.0427	2.66	5.64	15	0.00277	0.00736	368	0.000161	1	0.00456	7.28	0.687	5	7	0.00282	0.714	unnamed,unnamed,unnamed,unnamed,unnamed,unnamed,unnamed,unnamed,unnamed,unnamed,unnamed,unnamed,unnamed,unnamed,unnamed	APP,FOXG1,GAP43,ROBO1,ROBO2
GO Biological Process	GO:0007275	multicellular organismal development	186	0.000767	1	0.0431	1.08	888	960	0.436	0.471	3	4.73e-31	4.94e-27	1.65e-27	1.51	390	590	3973	0.333	0.149	unnamed,unnamed,unnamed,unnamed,unnamed,unnamed,unnamed,unnamed,unnamed,unnamed,unnamed,unnamed,unnamed,unnamed,unnamed,unnamed,unnamed,unnamed,unnamed,unnamed,unnamed,unnamed,unnamed,unnamed,unnamed,unnamed,unnamed,unnamed,unnamed,unnamed,unnamed,unnamed,unnamed,unnamed,unnamed,unnamed,unnamed,unnamed,unnamed,unnamed,unnamed,unnamed,unnamed,unnamed,unnamed,unnamed,unnamed,unnamed,unnamed,unnamed…	AATF,ABCA12,ACO1,ACTR3,ACVR2A,ADAM23,ADAMTS1,ADAMTS2,ADAMTS9,ADCYAP1,ADRA1A,ADRA1D,AFF2,AFF3,AGTR1,AGTR2,AHSP,AK4,AK8,ALCAM,ALK,ALX4,ANG,ANGPT1,ANKRD11,ANXA1,ANXA2,AP2B1,APAF1,APP,AR,ARHGAP26,ARID1B,ARL6,ARRDC3,ARX,ASCL1,ASCL4,ASIC2,ASTN1,ATG5,ATOH1,ATOH7,ATRNL1,AXIN2,BARHL2,BARX2,BBX,BCL11A,BCL11B,BCL2L11,BCL6,BCOR,BHLHE22,BHLHE23,BLNK,BMP2,BMP3,BMP4,BMPER,BNIP2,BTG4,C3orf58,CA10,CA4,CADM1,CADM2…
GO Biological Process	GO:0042430	indole-containing compound metabolic process	187	0.000808	1	0.0451	2.55	6.29	16	0.00308	0.00785	932	0.0207	1	0.232	2.66	2.26	6	23	0.00339	0.261	unnamed,unnamed,unnamed,unnamed,unnamed,unnamed,unnamed,unnamed,unnamed,unnamed,unnamed,unnamed,unnamed,unnamed,unnamed,unnamed	AADAT,BTBD9,GCDH,GRIN2A,KYNU,TPH2
GO Biological Process	GO:0002715	regulation of natural killer cell mediated immunity	188	0.000856	1	0.0476	2.86	4.54	13	0.00223	0.00638	3180	0.285	1	0.935	1.61	1.87	3	19	0.00169	0.158	unnamed,unnamed,unnamed,unnamed,unnamed,unnamed,unnamed,unnamed,unnamed,unnamed,unnamed,unnamed,unnamed	CADM1,IL12A,SH2D1A
GO Biological Process	GO:0051147	regulation of muscle cell differentiation	189	0.00086	1	0.0475	1.54	39.6	61	0.0194	0.0299	318	6.93e-05	0.723	0.00227	2.27	11	25	112	0.0141	0.223	unnamed,unnamed,unnamed,unnamed,unnamed,unnamed,unnamed,unnamed,unnamed,unnamed,unnamed,unnamed,unnamed,unnamed,unnamed,unnamed,unnamed,unnamed,unnamed,unnamed,unnamed,unnamed,unnamed,unnamed,unnamed,unnamed,unnamed,unnamed,unnamed,unnamed,unnamed,unnamed,unnamed,unnamed,unnamed,unnamed,unnamed,unnamed,unnamed,unnamed,unnamed,unnamed,unnamed,unnamed,unnamed,unnamed,unnamed,unnamed,unnamed,unnamed…	BMP2,BMP4,BNIP2,BTG1,CDH2,CTNNA2,CTNNB1,CYP26B1,EFNB2,FGFR2,FOXP1,IGFBP3,MEF2C,MEGF10,NEO1,PLCB1,PRDM6,PRICKLE1,PROX1,SHOX2,SMYD1,SOX9,TBX3,TSHZ3,ZFHX3
GO Biological Process	GO:0072201	negative regulation of mesenchymal cell proliferation	190	0.000867	1	0.0476	3.2	3.43	11	0.00168	0.00539	721	0.00811	1	0.117	6.11	0.491	3	5	0.00169	0.6	unnamed,unnamed,unnamed,unnamed,unnamed,unnamed,unnamed,unnamed,unnamed,unnamed,unnamed	BMP4,NFIB,WNT5A
GO Biological Process	GO:0009893	positive regulation of metabolic process	191	0.000874	1	0.0478	1.13	481	542	0.236	0.266	66	2.46e-11	2.56e-07	3.89e-09	1.42	211	301	2153	0.17	0.14	unnamed,unnamed,unnamed,unnamed,unnamed,unnamed,unnamed,unnamed,unnamed,unnamed,unnamed,unnamed,unnamed,unnamed,unnamed,unnamed,unnamed,unnamed,unnamed,unnamed,unnamed,unnamed,unnamed,unnamed,unnamed,unnamed,unnamed,unnamed,unnamed,unnamed,unnamed,unnamed,unnamed,unnamed,unnamed,unnamed,unnamed,unnamed,unnamed,unnamed,unnamed,unnamed,unnamed,unnamed,unnamed,unnamed,unnamed,unnamed,unnamed,unnamed…	AATF,ABRA,ACVR2A,ADCY8,ADCY9,ADCYAP1,ADRA2A,ADRB2,AGTR1,AGTR2,AGXT2,ALK,ALX4,ANAPC1,ANG,ANGPT1,ANXA1,APP,AR,ARFGEF1,ARID1B,ARRDC3,ARRDC4,ASCL1,ASXL2,ATOH1,AXIN2,BARD1,BARHL2,BARX2,BCL11A,BCL11B,BHLHE23,BIRC7,BMP2,BMP3,BMP4,CALCOCO1,CAND1,CAPRIN2,CASK,CCL2,CCNH,CCR7,CD40,CDH13,CDK5RAP2,CDKN1C,CEBPG,CELF4,CITED2,CREB5,CREBL2,CRH,CSRNP3,CTNNB1,CUL1,CXCR4,CYP26B1,DAB1,DAB2,DISC1,DLX2,DNAJC3,DTNBP1,DY…
GO Biological Process	GO:0060839	endothelial cell fate commitment	192	0.000883	1	0.048	3.43	2.92	10	0.00143	0.0049	721	0.00811	1	0.117	6.11	0.491	3	5	0.00169	0.6	unnamed,unnamed,unnamed,unnamed,unnamed,unnamed,unnamed,unnamed,unnamed,unnamed	NR2F2,PROX1,RBPJ
GO Biological Process	GO:0002087	regulation of respiratory gaseous exchange by neurological system process	193	0.000899	1	0.0486	2.85	4.56	13	0.00224	0.00638	1086	0.0321	1	0.309	3.13	1.28	4	13	0.00226	0.308	unnamed,unnamed,unnamed,unnamed,unnamed,unnamed,unnamed,unnamed,unnamed,unnamed,unnamed,unnamed,unnamed	NLGN1,PBX3,PHOX2B,TSHZ3
GO Biological Process	GO:0043616	keratinocyte proliferation	194	0.0009	1	0.0484	2.85	4.56	13	0.00224	0.00638	750	0.00851	1	0.118	3.64	1.37	5	14	0.00282	0.357	unnamed,unnamed,unnamed,unnamed,unnamed,unnamed,unnamed,unnamed,unnamed,unnamed,unnamed,unnamed,unnamed	CDH13,FGF10,FST,PTCH1,TP63
GO Biological Process	GO:0042127	regulation of cell proliferation	195	0.000929	1	0.0497	1.17	305	357	0.15	0.175	154	4.65e-08	0.000485	3.15e-06	1.47	122	180	1247	0.102	0.144	unnamed,unnamed,unnamed,unnamed,unnamed,unnamed,unnamed,unnamed,unnamed,unnamed,unnamed,unnamed,unnamed,unnamed,unnamed,unnamed,unnamed,unnamed,unnamed,unnamed,unnamed,unnamed,unnamed,unnamed,unnamed,unnamed,unnamed,unnamed,unnamed,unnamed,unnamed,unnamed,unnamed,unnamed,unnamed,unnamed,unnamed,unnamed,unnamed,unnamed,unnamed,unnamed,unnamed,unnamed,unnamed,unnamed,unnamed,unnamed,unnamed,unnamed…	ADAMTS1,ADCYAP1,ADRA1A,ADRA1D,ADRA2A,AGTR1,AGTR2,ANG,ANGPT1,ANXA1,AR,ARX,ASCL1,AXIN2,BCL11B,BCL6,BIRC7,BMP2,BMP4,BTG1,BTG3,BTG4,CASK,CCL2,CD1D,CD40,CD47,CDCA7L,CDH13,CDH5,CDKN1C,CER1,CRH,CTBP2,CTNNB1,CUL1,CXADR,CYP7B1,DACH1,DCT,DEC1,DISC1,DLX6,E2F7,EDNRA,EDNRB,EFNB2,EGLN3,ERBB4,ETS1,EYA1,FANCL,FBXW7,FER,FGF10,FGF20,FGF5,FGF9,FGFR2,FOXG1,FOXP1,FOXP2,FRK,FTO,GAREM,GATA3,GLI2,GLP2R,GPAM,GPC3,GRPR,HA…
GO Biological Process	GO:0033566	gamma-tubulin complex localization	196	0.000939	1	0.05	6.86	0.729	5	0.000358	0.00245	2317	0.187	1	0.841	5.09	0.196	1	2	0.000565	0.5	unnamed,unnamed,unnamed,unnamed,unnamed	MZT1
GO Biological Process	GO:0051489	regulation of filopodium assembly	197	0.000951	1	0.0504	2	13	26	0.00639	0.0128	603	0.00362	1	0.0626	2.78	3.24	9	33	0.00508	0.273	unnamed,unnamed,unnamed,unnamed,unnamed,unnamed,unnamed,unnamed,unnamed,unnamed,unnamed,unnamed,unnamed,unnamed,unnamed,unnamed,unnamed,unnamed,unnamed,unnamed,unnamed,unnamed,unnamed,unnamed,unnamed,unnamed	ACTR3,CCR7,GAP43,MYO3B,NLGN1,RALA,TENM1,TENM2,TGFBR1
GO Biological Process	GO:0010092	specification of organ identity	198	0.000958	1	0.0505	2.35	7.65	18	0.00375	0.00883	366	0.00016	1	0.00456	5.09	1.37	7	14	0.00395	0.5	unnamed,unnamed,unnamed,unnamed,unnamed,unnamed,unnamed,unnamed,unnamed,unnamed,unnamed,unnamed,unnamed,unnamed,unnamed,unnamed,unnamed,unnamed	BMP4,FGF10,FGFR2,ISL1,MEF2C,PAX3,TBR1
GO Biological Process	GO:1900242	regulation of synaptic vesicle endocytosis	199	0.000995	1	0.0522	4.6	1.52	7	0.000746	0.00343	758	0.00963	1	0.133	10.2	0.196	2	2	0.00113	1	unnamed,unnamed,unnamed,unnamed,unnamed,unnamed,unnamed	BTBD9,NLGN1
GO Biological Process	GO:0035640	exploration behavior	200	0.00101	1	0.0525	2.96	4.05	12	0.00199	0.00589	2147	0.152	1	0.739	2.18	1.37	3	14	0.00169	0.214	unnamed,unnamed,unnamed,unnamed,unnamed,unnamed,unnamed,unnamed,unnamed,unnamed,unnamed,unnamed	CHL1,CRH,TNR
GO Biological Process	GO:0021515	cell differentiation in spinal cord	201	0.00101	1	0.0526	1.8	18.9	34	0.00925	0.0167	214	2.83e-06	0.0295	0.000138	3.46	4.91	17	50	0.0096	0.34	unnamed,unnamed,unnamed,unnamed,unnamed,unnamed,unnamed,unnamed,unnamed,unnamed,unnamed,unnamed,unnamed,unnamed,unnamed,unnamed,unnamed,unnamed,unnamed,unnamed,unnamed,unnamed,unnamed,unnamed,unnamed,unnamed,unnamed,unnamed,unnamed,unnamed,unnamed,unnamed,unnamed,unnamed	ASCL1,DBX1,GLI2,HOXD10,ISL1,ISL2,LHX5,LMO4,MDGA1,MDGA2,NKX6-1,NKX6-2,PAX3,PAX6,PTCH1,SOX1,SOX4
GO Biological Process	GO:0006807	nitrogen compound metabolic process	202	0.00103	1	0.0532	1.08	844	913	0.414	0.448	379	0.000221	1	0.00608	1.13	518	583	5277	0.329	0.11	unnamed,unnamed,unnamed,unnamed,unnamed,unnamed,unnamed,unnamed,unnamed,unnamed,unnamed,unnamed,unnamed,unnamed,unnamed,unnamed,unnamed,unnamed,unnamed,unnamed,unnamed,unnamed,unnamed,unnamed,unnamed,unnamed,unnamed,unnamed,unnamed,unnamed,unnamed,unnamed,unnamed,unnamed,unnamed,unnamed,unnamed,unnamed,unnamed,unnamed,unnamed,unnamed,unnamed,unnamed,unnamed,unnamed,unnamed,unnamed,unnamed,unnamed…	AADAT,ABCA12,ABCB5,ABCE1,ABRA,ADARB2,ADCY8,ADCY9,ADCYAP1,ADRA1D,ADRA2A,AEBP2,AFF2,AFF3,AGK,AGTR2,AGXT2,AK4,AK8,ALX4,ANG,ANGPT1,APAF1,APIP,APP,APTX,AR,ARF1,ARGLU1,ARID1B,ARSI,ARSJ,ARX,ASCL1,ASCL4,ASXL2,ASXL3,ATOH1,ATOH7,ATP13A5,ATP1A1,ATP5EP2,ATP5G3,ATP5J,AXIN2,AZIN1,B3GAT2,BACH1,BACH2,BARD1,BARHL2,BARX2,BBX,BCAT1,BCHE,BCL11A,BCL11B,BCL6,BCOR,BDP1,BHLHE22,BHLHE23,BHLHE40,BIRC7,BNC2,BRMS1L,BTBD9,BU…
GO Biological Process	GO:0060428	lung epithelium development	203	0.00104	1	0.0534	2.13	10.3	22	0.00507	0.0108	354	0.000143	1	0.0042	3.77	2.65	10	27	0.00565	0.37	unnamed,unnamed,unnamed,unnamed,unnamed,unnamed,unnamed,unnamed,unnamed,unnamed,unnamed,unnamed,unnamed,unnamed,unnamed,unnamed,unnamed,unnamed,unnamed,unnamed,unnamed,unnamed	ASCL1,BMP4,ERRFI1,EYA1,FGF10,FOXA1,FOXA2,IGF1,INSC,NFIB
GO Biological Process	GO:0060993	kidney morphogenesis	204	0.00104	1	0.0533	1.74	21.9	38	0.0107	0.0186	144	3.01e-08	0.000314	2.18e-06	4.12	4.61	19	47	0.0107	0.404	unnamed,unnamed,unnamed,unnamed,unnamed,unnamed,unnamed,unnamed,unnamed,unnamed,unnamed,unnamed,unnamed,unnamed,unnamed,unnamed,unnamed,unnamed,unnamed,unnamed,unnamed,unnamed,unnamed,unnamed,unnamed,unnamed,unnamed,unnamed,unnamed,unnamed,unnamed,unnamed,unnamed,unnamed,unnamed,unnamed,unnamed,unnamed	AGTR2,BMP4,CTNNB1,FGF10,GDNF,GPC3,HES1,IRX1,IRX2,IRX3,KIF26B,PRKX,SALL1,SIX1,SIX2,SOX4,SOX9,TSHZ3,WT1
GO Biological Process	GO:0021912	regulation of transcription from RNA polymerase II promoter involved in spinal cord motor neuron fate specification	205	0.00106	1	0.0538	4.56	1.54	7	0.000754	0.00343	467	0.000945	1	0.0211	10.2	0.294	3	3	0.00169	1	unnamed,unnamed,unnamed,unnamed,unnamed,unnamed,unnamed	NKX6-1,NKX6-2,PAX6
GO Biological Process	GO:0006586	indolalkylamine metabolic process	206	0.0011	1	0.0559	3.11	3.54	11	0.00174	0.00539	1529	0.093	1	0.635	2.26	1.77	4	18	0.00226	0.222	unnamed,unnamed,unnamed,unnamed,unnamed,unnamed,unnamed,unnamed,unnamed,unnamed,unnamed	AADAT,GCDH,KYNU,TPH2
GO Biological Process	GO:0032330	regulation of chondrocyte differentiation	207	0.00113	1	0.0569	1.83	17.5	32	0.00859	0.0157	161	7.52e-08	0.000785	4.88e-06	4.53	3.53	16	36	0.00903	0.444	unnamed,unnamed,unnamed,unnamed,unnamed,unnamed,unnamed,unnamed,unnamed,unnamed,unnamed,unnamed,unnamed,unnamed,unnamed,unnamed,unnamed,unnamed,unnamed,unnamed,unnamed,unnamed,unnamed,unnamed,unnamed,unnamed,unnamed,unnamed,unnamed,unnamed,unnamed,unnamed	AXIN2,BMP4,CTNNB1,EFEMP1,GLI2,HOXD11,KIAA1715,MAF,PKDCC,RUNX2,SHOX2,SOX5,SOX6,SOX9,TGFBR1,TRPS1
GO Biological Process	GO:0048742	regulation of skeletal muscle fiber development	208	0.00115	1	0.0575	1.91	14.6	28	0.00717	0.0137	359	0.000145	1	0.00422	3.5	3.14	11	32	0.00621	0.344	unnamed,unnamed,unnamed,unnamed,unnamed,unnamed,unnamed,unnamed,unnamed,unnamed,unnamed,unnamed,unnamed,unnamed,unnamed,unnamed,unnamed,unnamed,unnamed,unnamed,unnamed,unnamed,unnamed,unnamed,unnamed,unnamed,unnamed,unnamed	BMP4,BTG1,IGFBP3,MEF2C,PLCB1,PRICKLE1,SHOX2,SMYD1,SOX9,TBX3,ZFHX3
GO Biological Process	GO:0045216	cell-cell junction organization	209	0.00115	1	0.0577	1.47	49.1	72	0.0241	0.0353	663	0.00589	1	0.0927	1.7	14.7	25	150	0.0141	0.167	unnamed,unnamed,unnamed,unnamed,unnamed,unnamed,unnamed,unnamed,unnamed,unnamed,unnamed,unnamed,unnamed,unnamed,unnamed,unnamed,unnamed,unnamed,unnamed,unnamed,unnamed,unnamed,unnamed,unnamed,unnamed,unnamed,unnamed,unnamed,unnamed,unnamed,unnamed,unnamed,unnamed,unnamed,unnamed,unnamed,unnamed,unnamed,unnamed,unnamed,unnamed,unnamed,unnamed,unnamed,unnamed,unnamed,unnamed,unnamed,unnamed,unnamed…	CADM1,CADM2,CDH11,CDH12,CDH13,CDH18,CDH2,CDH5,CDH6,CDH7,CDH8,CDH9,CLDN18,CLDN22,CTNNB1,CXADR,MICALL2,PARD3,PKN2,PTPRK,PVRL1,PVRL3,UGT8,XIRP2,ZNF703
GO Biological Process	GO:0021891	olfactory bulb interneuron development	210	0.00119	1	0.0592	2.45	6.53	16	0.0032	0.00785	270	2.09e-05	0.218	0.000807	7.64	0.785	6	8	0.00339	0.75	unnamed,unnamed,unnamed,unnamed,unnamed,unnamed,unnamed,unnamed,unnamed,unnamed,unnamed,unnamed,unnamed,unnamed,unnamed,unnamed	ARX,ROBO1,ROBO2,SALL3,SLIT2,WNT5A
GO Biological Process	GO:0061026	cardiac muscle tissue regeneration	211	0.00119	1	0.0591	5.23	1.15	6	0.000563	0.00294	1549	0.0982	1	0.662	10.2	0.0982	1	1	0.000565	1	unnamed,unnamed,unnamed,unnamed,unnamed,unnamed	ERBB4
GO Biological Process	GO:0007517	muscle organ development	212	0.00122	1	0.0599	1.38	71.2	98	0.0349	0.0481	325	8.52e-05	0.89	0.00274	1.77	25.9	46	264	0.026	0.174	unnamed,unnamed,unnamed,unnamed,unnamed,unnamed,unnamed,unnamed,unnamed,unnamed,unnamed,unnamed,unnamed,unnamed,unnamed,unnamed,unnamed,unnamed,unnamed,unnamed,unnamed,unnamed,unnamed,unnamed,unnamed,unnamed,unnamed,unnamed,unnamed,unnamed,unnamed,unnamed,unnamed,unnamed,unnamed,unnamed,unnamed,unnamed,unnamed,unnamed,unnamed,unnamed,unnamed,unnamed,unnamed,unnamed,unnamed,unnamed,unnamed,unnamed…	ALX4,BMP2,CHODL,CITED2,DCN,DMD,ETV1,FGFR2,FOXC1,FOXL2,FOXP1,FOXP2,HOXD10,IGF1,ISL1,MEF2C,MEGF10,MEOX2,METTL8,MSC,MSTN,NR2F2,PAX3,PAX5,PHOX2B,PITX1,POU4F1,PPP3CA,PPP3CB,PROX1,RBPJ,SGCD,SGCG,SHOX2,SIX1,SIX4,SMYD1,SOX11,SOX6,TTN,WNT2,WNT5A,WT1,XIRP2,ZFHX3,ZFPM2
GO Biological Process	GO:0021536	diencephalon development	213	0.00125	1	0.0613	1.59	31.4	50	0.0154	0.0245	137	2.17e-08	0.000226	1.65e-06	3.4	7.36	25	75	0.0141	0.333	unnamed,unnamed,unnamed,unnamed,unnamed,unnamed,unnamed,unnamed,unnamed,unnamed,unnamed,unnamed,unnamed,unnamed,unnamed,unnamed,unnamed,unnamed,unnamed,unnamed,unnamed,unnamed,unnamed,unnamed,unnamed,unnamed,unnamed,unnamed,unnamed,unnamed,unnamed,unnamed,unnamed,unnamed,unnamed,unnamed,unnamed,unnamed,unnamed,unnamed,unnamed,unnamed,unnamed,unnamed,unnamed,unnamed,unnamed,unnamed,unnamed,unnamed	ADCYAP1,ARX,BMP2,BMP4,CNTNAP2,CRH,ETS1,FGF10,FOXB1,GLI2,HES1,ISL1,NR0B1,NR4A2,OTP,PAX6,PITX1,POU1F1,POU4F1,RBPJ,SALL1,SIX3,SOX2,TCF7L2,WNT5A
GO Biological Process	GO:0007411	axon guidance	214	0.00129	1	0.0628	1.27	127	162	0.0625	0.0795	134	2e-08	0.000208	1.56e-06	1.98	35.4	70	361	0.0395	0.194	unnamed,unnamed,unnamed,unnamed,unnamed,unnamed,unnamed,unnamed,unnamed,unnamed,unnamed,unnamed,unnamed,unnamed,unnamed,unnamed,unnamed,unnamed,unnamed,unnamed,unnamed,unnamed,unnamed,unnamed,unnamed,unnamed,unnamed,unnamed,unnamed,unnamed,unnamed,unnamed,unnamed,unnamed,unnamed,unnamed,unnamed,unnamed,unnamed,unnamed,unnamed,unnamed,unnamed,unnamed,unnamed,unnamed,unnamed,unnamed,unnamed,unnamed…	ALCAM,AP2B1,APP,ARX,ATOH1,BCL11B,CHL1,CNTN4,CNTN6,CXCR4,DCC,EFNA5,EPHA4,EPHA5,EPHA7,ETV1,FEZ2,FOXD3,FOXG1,FOXP1,GAP43,GATA3,GDNF,GFRA1,GLI2,GSK3B,ISL1,ISL2,ITGA1,KIF4B,LAMA1,LHX2,NCAM1,NEO1,NFIB,NGFR,NRP1,NRP2,NRXN3,NTN1,OPHN1,PAX6,PLCG1,PLXNA2,PLXNA4,POU4F2,POU4F3,PRKCQ,PRNP,PTPRM,RHOB,ROBO1,ROBO2,ROCK1,RPS6KA3,SEMA5A,SEMA6A,SIAH1,SLIT2,SLIT3,SRGAP1,ST8SIA2,TBR1,TENM2,TNR,TRPC4,TTC8,UNC5D,WNT5A,…
GO Biological Process	GO:0021551	central nervous system morphogenesis	215	0.00129	1	0.0626	5.15	1.17	6	0.000571	0.00294	2317	0.187	1	0.841	5.09	0.196	1	2	0.000565	0.5	unnamed,unnamed,unnamed,unnamed,unnamed,unnamed	ERBB4
GO Biological Process	GO:0071402	cellular response to lipoprotein particle stimulus	216	0.00133	1	0.0642	4.37	1.6	7	0.000785	0.00343	1231	0.0505	1	0.428	5.09	0.393	2	4	0.00113	0.5	unnamed,unnamed,unnamed,unnamed,unnamed,unnamed,unnamed	CDH13,NPC1
GO Biological Process	GO:0007519	skeletal muscle tissue development	217	0.00133	1	0.064	1.6	30	48	0.0147	0.0235	566	0.00264	1	0.0487	1.88	11.7	22	119	0.0124	0.185	unnamed,unnamed,unnamed,unnamed,unnamed,unnamed,unnamed,unnamed,unnamed,unnamed,unnamed,unnamed,unnamed,unnamed,unnamed,unnamed,unnamed,unnamed,unnamed,unnamed,unnamed,unnamed,unnamed,unnamed,unnamed,unnamed,unnamed,unnamed,unnamed,unnamed,unnamed,unnamed,unnamed,unnamed,unnamed,unnamed,unnamed,unnamed,unnamed,unnamed,unnamed,unnamed,unnamed,unnamed,unnamed,unnamed,unnamed,unnamed	CITED2,DCN,DMD,FOXL2,FOXP1,FOXP2,HOXD10,MEF2C,MEGF10,MEOX2,METTL8,MSC,NR2F2,PAX5,PHOX2B,PITX1,PPP3CA,PPP3CB,SIX1,SIX4,SMYD1,SOX11
GO Biological Process	GO:0060594	mammary gland specification	218	0.00135	1	0.0649	3.24	3.09	10	0.00152	0.0049	588	0.0035	1	0.0621	7.64	0.393	3	4	0.00169	0.75	unnamed,unnamed,unnamed,unnamed,unnamed,unnamed,unnamed,unnamed,unnamed,unnamed	FGF10,FGFR2,PAX3
GO Biological Process	GO:0051960	regulation of nervous system development	219	0.00136	1	0.0648	1.23	167	206	0.082	0.101	36	1.81e-14	1.89e-10	5.24e-12	2.17	47.4	103	483	0.0582	0.213	unnamed,unnamed,unnamed,unnamed,unnamed,unnamed,unnamed,unnamed,unnamed,unnamed,unnamed,unnamed,unnamed,unnamed,unnamed,unnamed,unnamed,unnamed,unnamed,unnamed,unnamed,unnamed,unnamed,unnamed,unnamed,unnamed,unnamed,unnamed,unnamed,unnamed,unnamed,unnamed,unnamed,unnamed,unnamed,unnamed,unnamed,unnamed,unnamed,unnamed,unnamed,unnamed,unnamed,unnamed,unnamed,unnamed,unnamed,unnamed,unnamed,unnamed…	ACTR3,ADCYAP1,APP,ASCL1,ASIC2,ATOH1,BARHL2,BCL11A,BCL11B,BMP2,BMP4,BNIP2,CAPRIN1,CAPRIN2,CBLN1,CBLN2,CDK5RAP2,CNTN4,COBL,CTNNB1,CXCR4,DAB1,DCC,DCT,DISC1,DLX2,DMD,EDNRB,EPHA4,EPHA5,EYA1,FGF13,FOXA1,FOXA2,FOXG1,FZD1,GLI2,GRID2,GSK3B,HES1,ID4,IGF1,IL1RAPL1,IL6ST,IRX3,ISL1,ISL2,JAG1,LHX5,LINGO1,LRRC4C,LZTS1,MEF2C,MEIS1,MTMR2,MUSK,NEUROD1,NGFR,NKX6-1,NKX6-2,NLGN1,NRP1,NRXN3,NTN1,NTRK3,OTP,PAX6,PHOX2B,…
GO Biological Process	GO:0002437	inflammatory response to antigenic stimulus	220	0.00136	1	0.0645	2.86	4.2	12	0.00206	0.00589	881	0.0157	1	0.186	3.18	1.57	5	16	0.00282	0.313	unnamed,unnamed,unnamed,unnamed,unnamed,unnamed,unnamed,unnamed,unnamed,unnamed,unnamed,unnamed	GATA3,IL20RB,IL25,IL5RA,RBPJ
GO Biological Process	GO:0010464	regulation of mesenchymal cell proliferation	221	0.00149	1	0.0703	1.71	21.6	37	0.0106	0.0181	187	6.59e-07	0.00688	3.68e-05	3.98	4.02	16	41	0.00903	0.39	unnamed,unnamed,unnamed,unnamed,unnamed,unnamed,unnamed,unnamed,unnamed,unnamed,unnamed,unnamed,unnamed,unnamed,unnamed,unnamed,unnamed,unnamed,unnamed,unnamed,unnamed,unnamed,unnamed,unnamed,unnamed,unnamed,unnamed,unnamed,unnamed,unnamed,unnamed,unnamed,unnamed,unnamed,unnamed,unnamed,unnamed	BMP4,CTNNB1,FGF9,FGFR2,FOXP1,FOXP2,IHH,IRS1,NFIB,PRRX1,SHOX2,SIX1,SOX9,TP63,WNT2,WNT5A
GO Biological Process	GO:0060538	skeletal muscle organ development	222	0.00156	1	0.0733	1.57	31.8	50	0.0156	0.0245	557	0.00254	1	0.0476	1.86	12.4	23	126	0.013	0.183	unnamed,unnamed,unnamed,unnamed,unnamed,unnamed,unnamed,unnamed,unnamed,unnamed,unnamed,unnamed,unnamed,unnamed,unnamed,unnamed,unnamed,unnamed,unnamed,unnamed,unnamed,unnamed,unnamed,unnamed,unnamed,unnamed,unnamed,unnamed,unnamed,unnamed,unnamed,unnamed,unnamed,unnamed,unnamed,unnamed,unnamed,unnamed,unnamed,unnamed,unnamed,unnamed,unnamed,unnamed,unnamed,unnamed,unnamed,unnamed,unnamed,unnamed	CITED2,DCN,DMD,FOXL2,FOXP1,FOXP2,HOXD10,MEF2C,MEGF10,MEOX2,METTL8,MSC,NR2F2,PAX5,PHOX2B,PITX1,PPP3CA,PPP3CB,SIX1,SIX4,SMYD1,SOX11,WT1
GO Biological Process	GO:0008344	adult locomotory behavior	223	0.00156	1	0.0732	1.67	23.9	40	0.0117	0.0196	1148	0.0396	1	0.36	1.7	7.66	13	78	0.00734	0.167	unnamed,unnamed,unnamed,unnamed,unnamed,unnamed,unnamed,unnamed,unnamed,unnamed,unnamed,unnamed,unnamed,unnamed,unnamed,unnamed,unnamed,unnamed,unnamed,unnamed,unnamed,unnamed,unnamed,unnamed,unnamed,unnamed,unnamed,unnamed,unnamed,unnamed,unnamed,unnamed,unnamed,unnamed,unnamed,unnamed,unnamed,unnamed,unnamed,unnamed	APP,BTBD9,CHL1,DAB1,EPHA4,FOXA2,GDNF,HOXD10,KLHL1,NPC1,NR4A2,PARK7,PBX3
GO Biological Process	GO:0045685	regulation of glial cell differentiation	224	0.00163	1	0.0758	1.75	19.4	34	0.00953	0.0167	256	1.42e-05	0.149	0.00058	3.4	4.42	15	45	0.00847	0.333	unnamed,unnamed,unnamed,unnamed,unnamed,unnamed,unnamed,unnamed,unnamed,unnamed,unnamed,unnamed,unnamed,unnamed,unnamed,unnamed,unnamed,unnamed,unnamed,unnamed,unnamed,unnamed,unnamed,unnamed,unnamed,unnamed,unnamed,unnamed,unnamed,unnamed,unnamed,unnamed,unnamed,unnamed	BMP2,CTNNB1,CXCR4,DAB1,DLX2,EPHA4,HES1,ID4,IL6ST,LINGO1,NKX6-1,NKX6-2,NTRK3,TCF7L2,TENM4
GO Biological Process	GO:0045444	fat cell differentiation	225	0.00165	1	0.0765	1.62	27.1	44	0.0133	0.0216	349	0.000132	1	0.00395	2.38	8.83	21	90	0.0119	0.233	unnamed,unnamed,unnamed,unnamed,unnamed,unnamed,unnamed,unnamed,unnamed,unnamed,unnamed,unnamed,unnamed,unnamed,unnamed,unnamed,unnamed,unnamed,unnamed,unnamed,unnamed,unnamed,unnamed,unnamed,unnamed,unnamed,unnamed,unnamed,unnamed,unnamed,unnamed,unnamed,unnamed,unnamed,unnamed,unnamed,unnamed,unnamed,unnamed,unnamed,unnamed,unnamed,unnamed,unnamed	ADRB2,ARL4A,ARL6,BBS9,CREB5,CTBP2,FGF10,GSK3B,ID4,ITGA6,KLF4,METTL8,NUDT7,PLCB1,PPARGC1A,RUNX1T1,TBL1X,TCF7L2,TFAP2B,TRIM32,TTC8
GO Biological Process	GO:0021960	anterior commissure morphogenesis	226	0.00166	1	0.0769	3.15	3.18	10	0.00156	0.0049	721	0.00811	1	0.117	6.11	0.491	3	5	0.00169	0.6	unnamed,unnamed,unnamed,unnamed,unnamed,unnamed,unnamed,unnamed,unnamed,unnamed	BHLHE22,NFIB,PLXNA4
GO Biological Process	GO:0048147	negative regulation of fibroblast proliferation	227	0.00171	1	0.0786	2.36	6.77	16	0.00332	0.00785	2655	0.205	1	0.805	1.7	2.36	4	24	0.00226	0.167	unnamed,unnamed,unnamed,unnamed,unnamed,unnamed,unnamed,unnamed,unnamed,unnamed,unnamed,unnamed,unnamed,unnamed,unnamed,unnamed	AGTR2,DACH1,PEX2,TRIM32
GO Biological Process	GO:0072009	nephron epithelium development	228	0.00177	1	0.0813	1.73	20.3	35	0.00995	0.0172	181	5.11e-07	0.00533	2.95e-05	3.85	4.42	17	45	0.0096	0.378	unnamed,unnamed,unnamed,unnamed,unnamed,unnamed,unnamed,unnamed,unnamed,unnamed,unnamed,unnamed,unnamed,unnamed,unnamed,unnamed,unnamed,unnamed,unnamed,unnamed,unnamed,unnamed,unnamed,unnamed,unnamed,unnamed,unnamed,unnamed,unnamed,unnamed,unnamed,unnamed,unnamed,unnamed,unnamed	BMP4,CTNNB1,GDNF,GPC3,HES1,IRX1,IRX2,IRX3,JAG1,KIF26B,MEF2C,POU3F3,SALL1,SIX1,SIX2,SOX9,TFAP2B
GO Biological Process	GO:0009826	unidimensional cell growth	229	0.00181	1	0.0826	4.14	1.69	7	0.000829	0.00343	2913	0.267	1	0.955	3.4	0.294	1	3	0.000565	0.333	unnamed,unnamed,unnamed,unnamed,unnamed,unnamed,unnamed	CADM1
GO Biological Process	GO:0001764	neuron migration	230	0.00186	1	0.0844	1.47	43.5	64	0.0213	0.0314	193	9.81e-07	0.0102	5.3e-05	2.67	10.5	28	107	0.0158	0.262	unnamed,unnamed,unnamed,unnamed,unnamed,unnamed,unnamed,unnamed,unnamed,unnamed,unnamed,unnamed,unnamed,unnamed,unnamed,unnamed,unnamed,unnamed,unnamed,unnamed,unnamed,unnamed,unnamed,unnamed,unnamed,unnamed,unnamed,unnamed,unnamed,unnamed,unnamed,unnamed,unnamed,unnamed,unnamed,unnamed,unnamed,unnamed,unnamed,unnamed,unnamed,unnamed,unnamed,unnamed,unnamed,unnamed,unnamed,unnamed,unnamed,unnamed…	ARX,ASCL1,ASTN1,ATOH1,BARHL2,CHL1,CTNNB1,CXCR4,DAB1,DCC,DISC1,FGF13,GATA3,KIRREL3,MDGA1,NR2F1,NR2F2,NR4A2,NRP1,NTN1,NTRK3,PAX6,PEX2,PHOX2B,RAPGEF2,SATB2,SEMA6A,SOX1
GO Biological Process	GO:2000570	positive regulation of T-helper 2 cell activation	231	0.00191	1	0.0862	5.83	0.858	5	0.000421	0.00245	1549	0.0982	1	0.662	10.2	0.0982	1	1	0.000565	1	unnamed,unnamed,unnamed,unnamed,unnamed	PRKCQ
GO Biological Process	GO:0001667	ameboidal cell migration	232	0.00196	1	0.088	1.48	41.9	62	0.0206	0.0304	494	0.00114	1	0.024	1.94	12.4	24	126	0.0136	0.19	unnamed,unnamed,unnamed,unnamed,unnamed,unnamed,unnamed,unnamed,unnamed,unnamed,unnamed,unnamed,unnamed,unnamed,unnamed,unnamed,unnamed,unnamed,unnamed,unnamed,unnamed,unnamed,unnamed,unnamed,unnamed,unnamed,unnamed,unnamed,unnamed,unnamed,unnamed,unnamed,unnamed,unnamed,unnamed,unnamed,unnamed,unnamed,unnamed,unnamed,unnamed,unnamed,unnamed,unnamed,unnamed,unnamed,unnamed,unnamed,unnamed,unnamed…	CDH13,CER1,CXCR4,CYP1B1,EDNRB,EFNB2,ERBB4,FGF10,FOXD3,GDNF,HAND2,ISL1,NRP1,NRP2,PAX3,PAXIP1,PHOX2B,PKN2,PRKX,ROBO1,SLIT2,TGFBR1,WNT5A,ZEB2
GO Biological Process	GO:0070350	regulation of white fat cell proliferation	233	0.00201	1	0.0899	4.71	1.27	6	0.000625	0.00294	758	0.00963	1	0.133	10.2	0.196	2	2	0.00113	1	unnamed,unnamed,unnamed,unnamed,unnamed,unnamed	FGF10,FTO
GO Biological Process	GO:0007389	pattern specification process	234	0.00203	1	0.0906	1.26	130	163	0.0637	0.0799	28	1.01e-15	1.06e-11	3.77e-13	2.33	41.6	97	424	0.0548	0.229	unnamed,unnamed,unnamed,unnamed,unnamed,unnamed,unnamed,unnamed,unnamed,unnamed,unnamed,unnamed,unnamed,unnamed,unnamed,unnamed,unnamed,unnamed,unnamed,unnamed,unnamed,unnamed,unnamed,unnamed,unnamed,unnamed,unnamed,unnamed,unnamed,unnamed,unnamed,unnamed,unnamed,unnamed,unnamed,unnamed,unnamed,unnamed,unnamed,unnamed,unnamed,unnamed,unnamed,unnamed,unnamed,unnamed,unnamed,unnamed,unnamed,unnamed…	ACVR2A,ALX4,ARL6,ASCL1,AXIN2,BCOR,BMP2,BMP4,CDX2,CER1,CITED2,COBL,CTNNB1,CXCR4,CXXC4,CYP26A1,CYP26B1,DBX1,DLX2,DNAH11,DSCAML1,EDNRA,EMX2,ERBB4,EYA1,FGF10,FGFR2,FOXA1,FOXA2,FOXB1,FOXC1,FOXD3,FOXG1,FOXL2,FOXP1,FOXP2,FOXQ1,FST,GLI2,GPC3,HAND2,HES1,HHEX,HHIP,HOXC13,HOXD10,HOXD11,HOXD12,HOXD13,HOXD8,IHH,INTU,IRX1,IRX2,IRX3,IRX4,ISL1,LHX2,MAFB,MDGA2,MEF2C,MEOX2,MID1,MLLT3,MSX2,NEUROD1,NKX6-1,NKX6-2,NR2…
GO Biological Process	GO:2000727	positive regulation of cardiac muscle cell differentiation	235	0.00203	1	0.0903	2.72	4.41	12	0.00216	0.00589	959	0.0244	1	0.266	4.37	0.687	3	7	0.00169	0.429	unnamed,unnamed,unnamed,unnamed,unnamed,unnamed,unnamed,unnamed,unnamed,unnamed,unnamed,unnamed	EFNB2,FOXP1,MEF2C
GO Biological Process	GO:0048513	organ development	236	0.00212	1	0.0938	1.1	576	635	0.282	0.311	10	2.29e-21	2.39e-17	2.39e-18	1.58	232	367	2361	0.207	0.155	unnamed,unnamed,unnamed,unnamed,unnamed,unnamed,unnamed,unnamed,unnamed,unnamed,unnamed,unnamed,unnamed,unnamed,unnamed,unnamed,unnamed,unnamed,unnamed,unnamed,unnamed,unnamed,unnamed,unnamed,unnamed,unnamed,unnamed,unnamed,unnamed,unnamed,unnamed,unnamed,unnamed,unnamed,unnamed,unnamed,unnamed,unnamed,unnamed,unnamed,unnamed,unnamed,unnamed,unnamed,unnamed,unnamed,unnamed,unnamed,unnamed,unnamed…	ABCA12,ACVR2A,ADAMTS1,ADAMTS2,ADCYAP1,ADRA1A,AFF2,AGTR1,AGTR2,AHSP,AK4,AK8,ALX4,ANG,ANGPT1,ANKRD11,ANXA1,APAF1,APP,AR,ARRDC3,ARX,ASCL1,ASCL4,ATG5,ATOH1,AXIN2,BARX2,BCL11A,BCL11B,BCL2L11,BCL6,BCOR,BHLHE22,BHLHE23,BLNK,BMP2,BMP3,BMP4,BMPER,C3orf58,CA10,CA4,CADM1,CADM2,CCL2,CCNG1,CCR7,CD1D,CDK5RAP2,CDKN1C,CDX2,CEBPG,CEP120,CER1,CHODL,CHRDL1,CITED2,CNTN4,CNTNAP2,COBL,COL8A1,CPS1,CREB5,CRH,CRYBA4,CSF3…
GO Biological Process	GO:0001709	cell fate determination	237	0.00214	1	0.0944	1.77	17.5	31	0.00859	0.0152	158	6.63e-08	0.000692	4.38e-06	4.33	3.93	17	40	0.0096	0.425	unnamed,unnamed,unnamed,unnamed,unnamed,unnamed,unnamed,unnamed,unnamed,unnamed,unnamed,unnamed,unnamed,unnamed,unnamed,unnamed,unnamed,unnamed,unnamed,unnamed,unnamed,unnamed,unnamed,unnamed,unnamed,unnamed,unnamed,unnamed,unnamed,unnamed,unnamed	ASCL1,ATOH1,BARHL2,BMP4,CTNNB1,CYP26B1,DSCAML1,GATA3,HES1,ISL1,JAG1,KLF4,MEF2C,PAX6,POU6F2,PROX1,TBX2
GO Biological Process	GO:0000245	spliceosomal complex assembly	238	0.00222	1	0.0976	2.08	9.63	20	0.00472	0.00981	1388	0.0692	1	0.521	1.81	4.42	8	45	0.00452	0.178	unnamed,unnamed,unnamed,unnamed,unnamed,unnamed,unnamed,unnamed,unnamed,unnamed,unnamed,unnamed,unnamed,unnamed,unnamed,unnamed,unnamed,unnamed,unnamed,unnamed	CELF2,CELF4,PSIP1,PTBP2,RBMX,SF3A3,SMN2,SRSF6
GO Biological Process	GO:2000177	regulation of neural precursor cell proliferation	239	0.00223	1	0.0973	1.69	21.3	36	0.0105	0.0177	239	9.25e-06	0.0966	0.000404	3.21	5.3	17	54	0.0096	0.315	unnamed,unnamed,unnamed,unnamed,unnamed,unnamed,unnamed,unnamed,unnamed,unnamed,unnamed,unnamed,unnamed,unnamed,unnamed,unnamed,unnamed,unnamed,unnamed,unnamed,unnamed,unnamed,unnamed,unnamed,unnamed,unnamed,unnamed,unnamed,unnamed,unnamed,unnamed,unnamed,unnamed,unnamed,unnamed,unnamed	ADCYAP1,ASCL1,CTNNB1,DCT,DISC1,FOXG1,GLI2,IGF1,LHX5,OTP,PAX6,PROX1,PTBP2,SALL1,SKOR2,SMARCA1,SOX2
GO Biological Process	GO:0055096	low-density lipoprotein particle mediated signaling	240	0.00224	1	0.0973	4.61	1.3	6	0.000638	0.00294	2317	0.187	1	0.841	5.09	0.196	1	2	0.000565	0.5	unnamed,unnamed,unnamed,unnamed,unnamed,unnamed	CDH13
GO Biological Process	GO:0014850	response to muscle activity	241	0.00241	1	0.104	3.52	2.27	8	0.00112	0.00392	2700	0.219	1	0.846	2.26	0.883	2	9	0.00113	0.222	unnamed,unnamed,unnamed,unnamed,unnamed,unnamed,unnamed,unnamed	MSTN,PPARGC1A
GO Biological Process	GO:0072091	regulation of stem cell proliferation	242	0.00245	1	0.106	1.51	35.8	54	0.0175	0.0265	166	1.75e-07	0.00183	1.1e-05	3.18	7.56	24	77	0.0136	0.312	unnamed,unnamed,unnamed,unnamed,unnamed,unnamed,unnamed,unnamed,unnamed,unnamed,unnamed,unnamed,unnamed,unnamed,unnamed,unnamed,unnamed,unnamed,unnamed,unnamed,unnamed,unnamed,unnamed,unnamed,unnamed,unnamed,unnamed,unnamed,unnamed,unnamed,unnamed,unnamed,unnamed,unnamed,unnamed,unnamed,unnamed,unnamed,unnamed,unnamed,unnamed,unnamed,unnamed,unnamed,unnamed,unnamed,unnamed,unnamed,unnamed,unnamed…	BMP4,CTNNB1,DCT,DISC1,FGF9,FGFR2,FOXG1,FOXP1,FOXP2,IHH,IRS1,NFIB,OTP,PAX6,PRRX1,SHOX2,SIX1,SOX11,SOX2,SOX9,TBX3,TP63,WNT2,WNT5A
GO Biological Process	GO:0033600	negative regulation of mammary gland epithelial cell proliferation	243	0.00248	1	0.107	3.2	2.81	9	0.00138	0.00441	1427	0.0788	1	0.576	4.07	0.491	2	5	0.00113	0.4	unnamed,unnamed,unnamed,unnamed,unnamed,unnamed,unnamed,unnamed,unnamed	GATA3,ROBO1
GO Biological Process	GO:0048814	regulation of dendrite morphogenesis	244	0.00254	1	0.109	1.83	14.7	27	0.00723	0.0132	897	0.0165	1	0.192	2.12	4.71	10	48	0.00565	0.208	unnamed,unnamed,unnamed,unnamed,unnamed,unnamed,unnamed,unnamed,unnamed,unnamed,unnamed,unnamed,unnamed,unnamed,unnamed,unnamed,unnamed,unnamed,unnamed,unnamed,unnamed,unnamed,unnamed,unnamed,unnamed,unnamed,unnamed	ACTR3,CAPRIN1,CAPRIN2,EPHA4,GSK3B,IL1RAPL1,LZTS1,PTPRD,RAPGEF2,SKOR2
GO Biological Process	GO:0061418	regulation of transcription from RNA polymerase II promoter in response to hypoxia	245	0.00256	1	0.109	2.42	5.77	14	0.00283	0.00687	4412	0.528	1	1	1.09	2.75	3	28	0.00169	0.107	unnamed,unnamed,unnamed,unnamed,unnamed,unnamed,unnamed,unnamed,unnamed,unnamed,unnamed,unnamed,unnamed,unnamed	BACH1,CITED2,EGLN3
GO Biological Process	GO:0021543	pallium development	246	0.00262	1	0.111	1.48	40	59	0.0196	0.0289	217	3.25e-06	0.0339	0.000156	2.57	10.5	27	107	0.0152	0.252	unnamed,unnamed,unnamed,unnamed,unnamed,unnamed,unnamed,unnamed,unnamed,unnamed,unnamed,unnamed,unnamed,unnamed,unnamed,unnamed,unnamed,unnamed,unnamed,unnamed,unnamed,unnamed,unnamed,unnamed,unnamed,unnamed,unnamed,unnamed,unnamed,unnamed,unnamed,unnamed,unnamed,unnamed,unnamed,unnamed,unnamed,unnamed,unnamed,unnamed,unnamed,unnamed,unnamed,unnamed,unnamed,unnamed,unnamed,unnamed,unnamed,unnamed…	ARX,ASCL1,ATOH1,CEP120,CNTNAP2,DAB1,DISC1,DLX2,EMX2,EPHA5,FGF13,FOXP2,GSK3B,HTR5A,ID4,LHX5,MEF2C,NEUROD1,NPY,PAX6,PLCB1,POU3F3,PROX1,ROBO1,SLIT2,SOX2,ZEB2
GO Biological Process	GO:0007423	sensory organ development	247	0.00264	1	0.111	1.23	144	178	0.0707	0.0873	45	7.2e-13	7.52e-09	1.67e-10	2.13	44.7	95	455	0.0536	0.209	unnamed,unnamed,unnamed,unnamed,unnamed,unnamed,unnamed,unnamed,unnamed,unnamed,unnamed,unnamed,unnamed,unnamed,unnamed,unnamed,unnamed,unnamed,unnamed,unnamed,unnamed,unnamed,unnamed,unnamed,unnamed,unnamed,unnamed,unnamed,unnamed,unnamed,unnamed,unnamed,unnamed,unnamed,unnamed,unnamed,unnamed,unnamed,unnamed,unnamed,unnamed,unnamed,unnamed,unnamed,unnamed,unnamed,unnamed,unnamed,unnamed,unnamed…	ASCL1,ATG5,ATOH1,BCL11B,BCL2L11,BHLHE22,BHLHE23,BMP2,BMP4,BMPER,CHRDL1,CITED2,COL8A1,CRYBA4,CTNNB1,CYP1B1,CYP26B1,DLX6,EYA1,EYA4,FGF10,FGF20,FGF9,FGFR2,FOXC1,FOXG1,FOXI1,FOXL2,FOXP2,GATA3,GLI2,GRIN2B,GRXCR1,HAND2,HES1,HOXC13,HPS1,IGF1,IGFBP7,IHH,INHBA,INSIG2,IRX5,JAG1,KLF4,LAMA1,MAF,MAFB,MAP3K1,MEGF11,MEIS1,MEIS2,MITF,NAGLU,NEUROD1,NOX3,NTN1,NTRK3,OLFM3,PAX6,PHOX2B,POU4F2,POU4F3,PRDM1,PROX1,PRRX1…
GO Biological Process	GO:0042427	serotonin biosynthetic process	248	0.00268	1	0.113	7.1	0.563	4	0.000276	0.00196	2913	0.267	1	0.955	3.4	0.294	1	3	0.000565	0.333	unnamed,unnamed,unnamed,unnamed	TPH2
GO Biological Process	GO:0030522	intracellular receptor signaling pathway	249	0.00271	1	0.113	1.43	46.7	67	0.0229	0.0329	310	5.56e-05	0.581	0.00187	1.99	17.6	35	179	0.0198	0.196	unnamed,unnamed,unnamed,unnamed,unnamed,unnamed,unnamed,unnamed,unnamed,unnamed,unnamed,unnamed,unnamed,unnamed,unnamed,unnamed,unnamed,unnamed,unnamed,unnamed,unnamed,unnamed,unnamed,unnamed,unnamed,unnamed,unnamed,unnamed,unnamed,unnamed,unnamed,unnamed,unnamed,unnamed,unnamed,unnamed,unnamed,unnamed,unnamed,unnamed,unnamed,unnamed,unnamed,unnamed,unnamed,unnamed,unnamed,unnamed,unnamed,unnamed…	APP,AR,CALCOCO1,CTNNB1,CYLD,CYP26A1,CYP26B1,DCBLD2,DDX54,ESRRB,ESRRG,GRIP1,HNF4G,KMT2E,MAP3K7,MED13,MED14,MED30,NLRP1,NR0B1,NR2F1,NR2F2,NR3C1,NR4A2,NRIP1,PHB,PMEPA1,POU4F2,PPARGC1A,RBFOX2,RIPK2,RORA,RORB,TAB2,TNFAIP3
GO Biological Process	GO:0048483	autonomic nervous system development	250	0.00271	1	0.113	1.68	20.8	35	0.0102	0.0172	174	3.87e-07	0.00404	2.32e-05	3.74	4.81	18	49	0.0102	0.367	unnamed,unnamed,unnamed,unnamed,unnamed,unnamed,unnamed,unnamed,unnamed,unnamed,unnamed,unnamed,unnamed,unnamed,unnamed,unnamed,unnamed,unnamed,unnamed,unnamed,unnamed,unnamed,unnamed,unnamed,unnamed,unnamed,unnamed,unnamed,unnamed,unnamed,unnamed,unnamed,unnamed,unnamed,unnamed	ASCL1,EDNRA,EDNRB,FOXD3,GATA3,GDNF,HAND2,HES1,NAV2,NRP1,NRP2,PHOX2B,PLXNA4,SIX1,SOX11,SOX4,TFAP2B,TP63
GO Biological Process	GO:0034330	cell junction organization	251	0.00276	1	0.115	1.4	54.3	76	0.0266	0.0373	753	0.00895	1	0.124	1.59	17.6	28	179	0.0158	0.156	unnamed,unnamed,unnamed,unnamed,unnamed,unnamed,unnamed,unnamed,unnamed,unnamed,unnamed,unnamed,unnamed,unnamed,unnamed,unnamed,unnamed,unnamed,unnamed,unnamed,unnamed,unnamed,unnamed,unnamed,unnamed,unnamed,unnamed,unnamed,unnamed,unnamed,unnamed,unnamed,unnamed,unnamed,unnamed,unnamed,unnamed,unnamed,unnamed,unnamed,unnamed,unnamed,unnamed,unnamed,unnamed,unnamed,unnamed,unnamed,unnamed,unnamed…	CADM1,CADM2,CDH11,CDH12,CDH13,CDH18,CDH2,CDH5,CDH6,CDH7,CDH8,CDH9,CLDN18,CLDN22,CTNNB1,CXADR,ITGA6,LAMA3,MICALL2,PARD3,PKN2,PTPRK,PVRL1,PVRL3,RSU1,UGT8,XIRP2,ZNF703
GO Biological Process	GO:0072080	nephron tubule development	252	0.00278	1	0.115	1.8	15.6	28	0.00764	0.0137	334	0.000102	1	0.0032	3.4	3.53	12	36	0.00678	0.333	unnamed,unnamed,unnamed,unnamed,unnamed,unnamed,unnamed,unnamed,unnamed,unnamed,unnamed,unnamed,unnamed,unnamed,unnamed,unnamed,unnamed,unnamed,unnamed,unnamed,unnamed,unnamed,unnamed,unnamed,unnamed,unnamed,unnamed,unnamed	CTNNB1,GPC3,HES1,IRX1,IRX2,IRX3,JAG1,MEF2C,POU3F3,SIX1,SOX9,TFAP2B
GO Biological Process	GO:0021987	cerebral cortex development	253	0.0028	1	0.116	1.57	27.9	44	0.0137	0.0216	347	0.000128	1	0.00384	2.58	6.97	18	71	0.0102	0.254	unnamed,unnamed,unnamed,unnamed,unnamed,unnamed,unnamed,unnamed,unnamed,unnamed,unnamed,unnamed,unnamed,unnamed,unnamed,unnamed,unnamed,unnamed,unnamed,unnamed,unnamed,unnamed,unnamed,unnamed,unnamed,unnamed,unnamed,unnamed,unnamed,unnamed,unnamed,unnamed,unnamed,unnamed,unnamed,unnamed,unnamed,unnamed,unnamed,unnamed,unnamed,unnamed,unnamed,unnamed	ARX,ASCL1,ATOH1,CEP120,CNTNAP2,DAB1,DISC1,EMX2,FGF13,FOXP2,GSK3B,NPY,PAX6,PLCB1,POU3F3,ROBO1,SLIT2,SOX2
GO Biological Process	GO:0061326	renal tubule development	254	0.00286	1	0.118	1.77	16.4	29	0.00802	0.0142	290	3.87e-05	0.404	0.00139	3.48	3.73	13	38	0.00734	0.342	unnamed,unnamed,unnamed,unnamed,unnamed,unnamed,unnamed,unnamed,unnamed,unnamed,unnamed,unnamed,unnamed,unnamed,unnamed,unnamed,unnamed,unnamed,unnamed,unnamed,unnamed,unnamed,unnamed,unnamed,unnamed,unnamed,unnamed,unnamed,unnamed	CTNNB1,GPC3,HES1,IRX1,IRX2,IRX3,JAG1,MEF2C,POU3F3,SIX1,SOX9,TFAP2B,TTC8
GO Biological Process	GO:0060836	lymphatic endothelial cell differentiation	255	0.00289	1	0.118	3.13	2.88	9	0.00141	0.00441	1889	0.111	1	0.612	3.4	0.589	2	6	0.00113	0.333	unnamed,unnamed,unnamed,unnamed,unnamed,unnamed,unnamed,unnamed,unnamed	NR2F2,PROX1
GO Biological Process	GO:0050793	regulation of developmental process	256	0.0029	1	0.118	1.12	408	459	0.2	0.225	51	3.87e-12	4.04e-08	7.91e-10	1.53	156	239	1592	0.135	0.15	unnamed,unnamed,unnamed,unnamed,unnamed,unnamed,unnamed,unnamed,unnamed,unnamed,unnamed,unnamed,unnamed,unnamed,unnamed,unnamed,unnamed,unnamed,unnamed,unnamed,unnamed,unnamed,unnamed,unnamed,unnamed,unnamed,unnamed,unnamed,unnamed,unnamed,unnamed,unnamed,unnamed,unnamed,unnamed,unnamed,unnamed,unnamed,unnamed,unnamed,unnamed,unnamed,unnamed,unnamed,unnamed,unnamed,unnamed,unnamed,unnamed,unnamed…	ACTR3,ACVR2A,ADAMTS20,ADAMTS9,ADCYAP1,ADRB2,AGTR1,AGTR2,APP,AR,ARAP3,ARHGAP15,ASCL1,ASIC2,ASXL2,ATOH1,AXIN2,BAI3,BARHL2,BCL11A,BCL11B,BCL2L11,BCL6,BCOR,BHLHE23,BMP2,BMP4,BNIP2,BTG1,CAPRIN1,CAPRIN2,CBLN1,CBLN2,CCL2,CD40,CDC42EP4,CDH2,CDK5RAP2,CDX2,CER1,CITED2,CNTN4,COBL,CREBL2,CTNNA2,CTNNB1,CXADR,CXCR4,CYP26B1,DAB1,DAB2,DCC,DCT,DISC1,DLX2,DMD,EDNRA,EDNRB,EFEMP1,EFNB2,EPHA4,EPHA5,ERBB4,ERRFI1,ESRRB…
GO Biological Process	GO:0021772	olfactory bulb development	257	0.0029	1	0.118	1.77	16.4	29	0.00803	0.0142	321	7.38e-05	0.771	0.0024	3.74	2.94	11	30	0.00621	0.367	unnamed,unnamed,unnamed,unnamed,unnamed,unnamed,unnamed,unnamed,unnamed,unnamed,unnamed,unnamed,unnamed,unnamed,unnamed,unnamed,unnamed,unnamed,unnamed,unnamed,unnamed,unnamed,unnamed,unnamed,unnamed,unnamed,unnamed,unnamed,unnamed	ARX,DLX2,ERBB4,ROBO1,ROBO2,SALL1,SALL3,SLIT2,TTC8,UNCX,WNT5A
GO Biological Process	GO:0048066	developmental pigmentation	258	0.00292	1	0.118	1.73	17.9	31	0.00877	0.0152	831	0.0123	1	0.155	2.21	4.52	10	46	0.00565	0.217	unnamed,unnamed,unnamed,unnamed,unnamed,unnamed,unnamed,unnamed,unnamed,unnamed,unnamed,unnamed,unnamed,unnamed,unnamed,unnamed,unnamed,unnamed,unnamed,unnamed,unnamed,unnamed,unnamed,unnamed,unnamed,unnamed,unnamed,unnamed,unnamed,unnamed,unnamed	BCL2L11,C10orf11,DCT,EDNRB,FOXD3,HPS1,MEF2C,MITF,PAX3,TYRP1
GO Biological Process	GO:0031223	auditory behavior	259	0.00293	1	0.118	4.36	1.38	6	0.000675	0.00294	3354	0.339	1	1	2.55	0.393	1	4	0.000565	0.25	unnamed,unnamed,unnamed,unnamed,unnamed,unnamed	FOXP2
GO Biological Process	GO:0007379	segment specification	260	0.00296	1	0.119	2.17	7.83	17	0.00384	0.00834	444	0.000695	1	0.0163	4.19	1.67	7	17	0.00395	0.412	unnamed,unnamed,unnamed,unnamed,unnamed,unnamed,unnamed,unnamed,unnamed,unnamed,unnamed,unnamed,unnamed,unnamed,unnamed,unnamed,unnamed	COBL,IRX1,IRX2,IRX3,MAFB,MEOX2,MLLT3
GO Biological Process	GO:0021913	regulation of transcription from RNA polymerase II promoter involved in ventral spinal cord interneuron specification	261	0.00307	1	0.123	3.76	1.86	7	0.000913	0.00343	588	0.0035	1	0.0621	7.64	0.393	3	4	0.00169	0.75	unnamed,unnamed,unnamed,unnamed,unnamed,unnamed,unnamed	NKX6-1,NKX6-2,PAX6
GO Biological Process	GO:0000398	mRNA splicing, via spliceosome	262	0.00307	1	0.123	1.55	29.7	46	0.0146	0.0226	4422	0.528	1	1	1	19.9	20	203	0.0113	0.0985	unnamed,unnamed,unnamed,unnamed,unnamed,unnamed,unnamed,unnamed,unnamed,unnamed,unnamed,unnamed,unnamed,unnamed,unnamed,unnamed,unnamed,unnamed,unnamed,unnamed,unnamed,unnamed,unnamed,unnamed,unnamed,unnamed,unnamed,unnamed,unnamed,unnamed,unnamed,unnamed,unnamed,unnamed,unnamed,unnamed,unnamed,unnamed,unnamed,unnamed,unnamed,unnamed,unnamed,unnamed,unnamed,unnamed	BUD13,CDC5L,CELF2,CELF4,CPSF2,CWC22,DHX35,HNRNPA3,HNRNPD,HNRNPH3,NOVA1,PHAX,POLR2B,PSIP1,PTBP2,RBMX,SF3A3,SMN2,SRSF6,SYNCRIP
GO Biological Process	GO:0072195	kidney smooth muscle cell differentiation	263	0.00321	1	0.127	4.28	1.4	6	0.000688	0.00294	1549	0.0982	1	0.662	10.2	0.0982	1	1	0.000565	1	unnamed,unnamed,unnamed,unnamed,unnamed,unnamed	TSHZ3
GO Biological Process	GO:0072105	ureteric peristalsis	263	0.00321	1	0.127	4.28	1.4	6	0.000688	0.00294	1549	0.0982	1	0.662	10.2	0.0982	1	1	0.000565	1	unnamed,unnamed,unnamed,unnamed,unnamed,unnamed	TSHZ3
GO Biological Process	GO:0032703	negative regulation of interleukin-2 production	265	0.00336	1	0.132	3.05	2.95	9	0.00144	0.00441	819	0.012	1	0.153	4.07	0.982	4	10	0.00226	0.4	unnamed,unnamed,unnamed,unnamed,unnamed,unnamed,unnamed,unnamed,unnamed	GATA3,IL20RB,PRNP,TNFAIP3
GO Biological Process	GO:0002088	lens development in camera-type eye	266	0.00341	1	0.134	1.61	24.3	39	0.0119	0.0191	228	5.69e-06	0.0594	0.000261	3.07	6.18	19	63	0.0107	0.302	unnamed,unnamed,unnamed,unnamed,unnamed,unnamed,unnamed,unnamed,unnamed,unnamed,unnamed,unnamed,unnamed,unnamed,unnamed,unnamed,unnamed,unnamed,unnamed,unnamed,unnamed,unnamed,unnamed,unnamed,unnamed,unnamed,unnamed,unnamed,unnamed,unnamed,unnamed,unnamed,unnamed,unnamed,unnamed,unnamed,unnamed,unnamed,unnamed	BMP4,CITED2,CTNNB1,FGFR2,GATA3,MAF,MEIS1,PAX6,PROX1,PVRL1,PVRL3,SIX3,SLC7A11,SOX1,SOX11,SOX2,TGFBR1,WNT2,WNT5A
GO Biological Process	GO:1900758	negative regulation of D-amino-acid oxidase activity	267	0.00347	1	0.136	4.21	1.43	6	0.000699	0.00294	1549	0.0982	1	0.662	10.2	0.0982	1	1	0.000565	1	unnamed,unnamed,unnamed,unnamed,unnamed,unnamed	DAOA
GO Biological Process	GO:0048523	negative regulation of cellular process	268	0.0035	1	0.136	1.09	642	699	0.315	0.343	68	2.52e-11	2.63e-07	3.87e-09	1.34	299	401	3043	0.226	0.132	unnamed,unnamed,unnamed,unnamed,unnamed,unnamed,unnamed,unnamed,unnamed,unnamed,unnamed,unnamed,unnamed,unnamed,unnamed,unnamed,unnamed,unnamed,unnamed,unnamed,unnamed,unnamed,unnamed,unnamed,unnamed,unnamed,unnamed,unnamed,unnamed,unnamed,unnamed,unnamed,unnamed,unnamed,unnamed,unnamed,unnamed,unnamed,unnamed,unnamed,unnamed,unnamed,unnamed,unnamed,unnamed,unnamed,unnamed,unnamed,unnamed,unnamed…	AATF,ADAMTS1,ADAMTS20,ADCYAP1,ADRA1A,ADRA2A,ADRB2,AGTR2,AIPL1,ANAPC1,ANG,ANGPT1,ANXA1,AP2B1,API5,APIP,APP,AR,ARAP3,ARFGEF1,ASCL1,ASIC2,ASTN2,ATG5,ATP1A1,AXIN2,BACH1,BARD1,BARX2,BCL11A,BCL11B,BCL6,BCOR,BHLHE22,BHLHE23,BHLHE40,BIRC7,BMP2,BMP4,BMPER,BNIP2,BTG1,BTG3,BTG4,BUB3,C11orf34,C1D,CAPRIN1,CAPRIN2,CASK,CCL2,CCNG1,CCR7,CDH13,CDH2,CDH5,CDK5RAP2,CDKN1C,CDX2,CER1,CHL1,CITED2,CNKSR3,CNTN4,CPEB2,CRB…
GO Biological Process	GO:0021988	olfactory lobe development	269	0.00355	1	0.138	1.74	16.6	29	0.00815	0.0142	336	0.000104	1	0.00324	3.61	3.04	11	31	0.00621	0.355	unnamed,unnamed,unnamed,unnamed,unnamed,unnamed,unnamed,unnamed,unnamed,unnamed,unnamed,unnamed,unnamed,unnamed,unnamed,unnamed,unnamed,unnamed,unnamed,unnamed,unnamed,unnamed,unnamed,unnamed,unnamed,unnamed,unnamed,unnamed,unnamed	ARX,DLX2,ERBB4,ROBO1,ROBO2,SALL1,SALL3,SLIT2,TTC8,UNCX,WNT5A
GO Biological Process	GO:0072193	ureter smooth muscle cell differentiation	270	0.0036	1	0.139	3.29	2.43	8	0.00119	0.00392	467	0.000945	1	0.0211	10.2	0.294	3	3	0.00169	1	unnamed,unnamed,unnamed,unnamed,unnamed,unnamed,unnamed,unnamed	BMP4,SIX1,TSHZ3
GO Biological Process	GO:0060429	epithelium development	271	0.00363	1	0.14	1.18	215	253	0.105	0.124	103	1.31e-09	1.37e-05	1.33e-07	1.7	74.8	127	762	0.0717	0.167	unnamed,unnamed,unnamed,unnamed,unnamed,unnamed,unnamed,unnamed,unnamed,unnamed,unnamed,unnamed,unnamed,unnamed,unnamed,unnamed,unnamed,unnamed,unnamed,unnamed,unnamed,unnamed,unnamed,unnamed,unnamed,unnamed,unnamed,unnamed,unnamed,unnamed,unnamed,unnamed,unnamed,unnamed,unnamed,unnamed,unnamed,unnamed,unnamed,unnamed,unnamed,unnamed,unnamed,unnamed,unnamed,unnamed,unnamed,unnamed,unnamed,unnamed…	ABCA12,ANXA1,APAF1,AR,ASCL1,ATOH1,BCL11B,BMP2,BMP4,C10orf11,C11orf34,CITED2,COBL,CPS1,CTNNB1,CXCR4,CYP7B1,DLX6,DMD,E2F7,EDNRA,EDNRB,EHF,ERBB4,ERRFI1,EYA1,FGF10,FGFR2,FOXA1,FOXA2,FOXB1,FOXD3,FOXL2,FSHR,FZD1,GATA3,GDNF,GLI2,GOPC,GPC3,GRXCR1,HAND2,HECTD1,HES1,HHEX,HHIP,HOXD11,HOXD13,HPS1,IGF1,IHH,INSC,IRX1,IRX2,IRX3,JAG1,KIF26B,KLF4,LAMA1,LATS2,LHX2,LMO4,MAF,MAP3K7,MECOM,MEF2C,MGMT,MITF,MSI1,MSX2,NE…
GO Biological Process	GO:0071679	commissural neuron axon guidance	272	0.00363	1	0.139	3.02	2.98	9	0.00146	0.00441	1889	0.111	1	0.612	3.4	0.589	2	6	0.00113	0.333	unnamed,unnamed,unnamed,unnamed,unnamed,unnamed,unnamed,unnamed,unnamed	NFIB,NRP1
GO Biological Process	GO:2000507	positive regulation of energy homeostasis	273	0.00367	1	0.14	3.64	1.92	7	0.000944	0.00343	2317	0.187	1	0.841	5.09	0.196	1	2	0.000565	0.5	unnamed,unnamed,unnamed,unnamed,unnamed,unnamed,unnamed	PPARGC1A
GO Biological Process	GO:0072272	proximal/distal pattern formation involved in metanephric nephron development	274	0.0037	1	0.141	3.63	1.93	7	0.000945	0.00343	758	0.00963	1	0.133	10.2	0.196	2	2	0.00113	1	unnamed,unnamed,unnamed,unnamed,unnamed,unnamed,unnamed	IRX1,IRX2
GO Biological Process	GO:0050975	sensory perception of touch	275	0.00371	1	0.141	4.15	1.44	6	0.000709	0.00294	2317	0.187	1	0.841	5.09	0.196	1	2	0.000565	0.5	unnamed,unnamed,unnamed,unnamed,unnamed,unnamed	TSHZ3
GO Biological Process	GO:0021553	olfactory nerve development	276	0.00376	1	0.142	3.26	2.45	8	0.0012	0.00392	1006	0.027	1	0.28	6.79	0.294	2	3	0.00113	0.667	unnamed,unnamed,unnamed,unnamed,unnamed,unnamed,unnamed,unnamed	DMD,SALL1
GO Biological Process	GO:0072070	loop of Henle development	277	0.00378	1	0.143	2.41	5.4	13	0.00265	0.00638	552	0.00252	1	0.0477	4.63	1.08	5	11	0.00282	0.455	unnamed,unnamed,unnamed,unnamed,unnamed,unnamed,unnamed,unnamed,unnamed,unnamed,unnamed,unnamed,unnamed	IRX1,IRX2,IRX3,JAG1,POU3F3
GO Biological Process	GO:2000171	negative regulation of dendrite development	278	0.00379	1	0.142	3.26	2.45	8	0.0012	0.00392	1231	0.0505	1	0.428	5.09	0.393	2	4	0.00113	0.5	unnamed,unnamed,unnamed,unnamed,unnamed,unnamed,unnamed,unnamed	BCL11A,DCC
GO Biological Process	GO:0042748	circadian sleep/wake cycle, non-REM sleep	279	0.00394	1	0.147	6.37	0.628	4	0.000308	0.00196	1549	0.0982	1	0.662	10.2	0.0982	1	1	0.000565	1	unnamed,unnamed,unnamed,unnamed	BTBD9
GO Biological Process	GO:0000375	RNA splicing, via transesterification reactions	280	0.00396	1	0.148	1.53	30.1	46	0.0148	0.0226	4662	0.574	1	1	0.98	20.4	20	208	0.0113	0.0962	unnamed,unnamed,unnamed,unnamed,unnamed,unnamed,unnamed,unnamed,unnamed,unnamed,unnamed,unnamed,unnamed,unnamed,unnamed,unnamed,unnamed,unnamed,unnamed,unnamed,unnamed,unnamed,unnamed,unnamed,unnamed,unnamed,unnamed,unnamed,unnamed,unnamed,unnamed,unnamed,unnamed,unnamed,unnamed,unnamed,unnamed,unnamed,unnamed,unnamed,unnamed,unnamed,unnamed,unnamed,unnamed,unnamed	BUD13,CDC5L,CELF2,CELF4,CPSF2,CWC22,DHX35,HNRNPA3,HNRNPD,HNRNPH3,NOVA1,PHAX,POLR2B,PSIP1,PTBP2,RBMX,SF3A3,SMN2,SRSF6,SYNCRIP
GO Biological Process	GO:0010842	retina layer formation	281	0.00406	1	0.151	2.49	4.82	12	0.00236	0.00589	1086	0.0321	1	0.309	3.13	1.28	4	13	0.00226	0.308	unnamed,unnamed,unnamed,unnamed,unnamed,unnamed,unnamed,unnamed,unnamed,unnamed,unnamed,unnamed	MEGF11,PTPRM,TFAP2B,TSPAN12
GO Biological Process	GO:0048522	positive regulation of cellular process	282	0.00407	1	0.151	1.08	696	753	0.341	0.369	89	4.25e-10	4.44e-06	4.98e-08	1.3	325	423	3308	0.239	0.128	unnamed,unnamed,unnamed,unnamed,unnamed,unnamed,unnamed,unnamed,unnamed,unnamed,unnamed,unnamed,unnamed,unnamed,unnamed,unnamed,unnamed,unnamed,unnamed,unnamed,unnamed,unnamed,unnamed,unnamed,unnamed,unnamed,unnamed,unnamed,unnamed,unnamed,unnamed,unnamed,unnamed,unnamed,unnamed,unnamed,unnamed,unnamed,unnamed,unnamed,unnamed,unnamed,unnamed,unnamed,unnamed,unnamed,unnamed,unnamed,unnamed,unnamed…	AATF,ABRA,ACTR3,ACTR3B,ACVR2A,ADAMTS20,ADAMTS9,ADCY8,ADCY9,ADCYAP1,ADRA1A,ADRA1D,ADRA2A,ADRB2,AGTR1,AGTR2,AGXT2,ALK,ALX4,ANAPC1,ANG,ANGPT1,ANXA1,ANXA2,APP,AR,ARFGEF1,ARID1B,ARRDC3,ARRDC4,ASCL1,ASIC2,ASXL2,ATOH1,AXIN2,BARD1,BARHL2,BARX2,BCL11A,BCL11B,BCL2L11,BCL6,BHLHE23,BIRC7,BMP2,BMP3,BMP4,BMPER,BNIP2,BTG1,C11orf34,CADM1,CALCOCO1,CAND1,CAPRIN1,CAPRIN2,CASK,CBLN1,CBLN2,CCL2,CCNH,CCR7,CD180,CD1D,C…
GO Biological Process	GO:0060501	positive regulation of epithelial cell proliferation involved in lung morphogenesis	283	0.00407	1	0.15	3.22	2.49	8	0.00122	0.00392	588	0.0035	1	0.0621	7.64	0.393	3	4	0.00169	0.75	unnamed,unnamed,unnamed,unnamed,unnamed,unnamed,unnamed,unnamed	FGFR2,FOXP2,WNT2
GO Biological Process	GO:0060037	pharyngeal system development	284	0.00409	1	0.151	2.3	6.1	14	0.00299	0.00687	306	5.3e-05	0.554	0.00181	5.09	1.57	8	16	0.00452	0.5	unnamed,unnamed,unnamed,unnamed,unnamed,unnamed,unnamed,unnamed,unnamed,unnamed,unnamed,unnamed,unnamed,unnamed	EYA1,GATA3,HES1,ISL1,PLXNA2,PTCH1,SIX1,TGFBR1
GO Biological Process	GO:0050773	regulation of dendrite development	285	0.00413	1	0.151	1.58	25.4	40	0.0124	0.0196	673	0.00642	1	0.0997	2.01	7.46	15	76	0.00847	0.197	unnamed,unnamed,unnamed,unnamed,unnamed,unnamed,unnamed,unnamed,unnamed,unnamed,unnamed,unnamed,unnamed,unnamed,unnamed,unnamed,unnamed,unnamed,unnamed,unnamed,unnamed,unnamed,unnamed,unnamed,unnamed,unnamed,unnamed,unnamed,unnamed,unnamed,unnamed,unnamed,unnamed,unnamed,unnamed,unnamed,unnamed,unnamed,unnamed,unnamed	ACTR3,BCL11A,CAPRIN1,CAPRIN2,COBL,DCC,EPHA4,GSK3B,IL1RAPL1,LZTS1,NLGN1,PTPRD,RAPGEF2,SKOR2,VLDLR
GO Biological Process	GO:0006554	lysine catabolic process	286	0.00413	1	0.151	3.56	1.97	7	0.000965	0.00343	1208	0.0505	1	0.436	3.4	0.883	3	9	0.00169	0.333	unnamed,unnamed,unnamed,unnamed,unnamed,unnamed,unnamed	AADAT,GCDH,SLC25A21
GO Biological Process	GO:0061180	mammary gland epithelium development	287	0.0042	1	0.153	1.59	24.6	39	0.0121	0.0191	308	5.41e-05	0.565	0.00184	2.84	5.99	17	61	0.0096	0.279	unnamed,unnamed,unnamed,unnamed,unnamed,unnamed,unnamed,unnamed,unnamed,unnamed,unnamed,unnamed,unnamed,unnamed,unnamed,unnamed,unnamed,unnamed,unnamed,unnamed,unnamed,unnamed,unnamed,unnamed,unnamed,unnamed,unnamed,unnamed,unnamed,unnamed,unnamed,unnamed,unnamed,unnamed,unnamed,unnamed,unnamed,unnamed,unnamed	AR,ERBB4,FGF10,FGFR2,FOXB1,GLI2,MGMT,MSX2,NR3C1,NTN1,PTCH1,ROBO1,SLIT2,TBX3,WNT2,WNT5A,ZNF703
GO Biological Process	GO:0030104	water homeostasis	288	0.00421	1	0.153	2.21	6.77	15	0.00332	0.00736	2027	0.134	1	0.691	1.82	2.75	5	28	0.00282	0.179	unnamed,unnamed,unnamed,unnamed,unnamed,unnamed,unnamed,unnamed,unnamed,unnamed,unnamed,unnamed,unnamed,unnamed,unnamed	ABCA12,FSHR,HAS2,IGF1,TFAP2B
GO Biological Process	GO:0043618	regulation of transcription from RNA polymerase II promoter in response to stress	289	0.00422	1	0.152	2.21	6.77	15	0.00332	0.00736	4231	0.499	1	1	1.1	3.63	4	37	0.00226	0.108	unnamed,unnamed,unnamed,unnamed,unnamed,unnamed,unnamed,unnamed,unnamed,unnamed,unnamed,unnamed,unnamed,unnamed,unnamed	BACH1,CITED2,EGLN3,NFE2L2
GO Biological Process	GO:0060133	somatotropin secreting cell development	290	0.00428	1	0.154	6.22	0.643	4	0.000315	0.00196	2317	0.187	1	0.841	5.09	0.196	1	2	0.000565	0.5	unnamed,unnamed,unnamed,unnamed	POU1F1
GO Biological Process	GO:0030324	lung development	291	0.00432	1	0.155	1.37	57.1	78	0.028	0.0383	148	3.72e-08	0.000388	2.62e-06	2.53	15.4	39	157	0.022	0.248	unnamed,unnamed,unnamed,unnamed,unnamed,unnamed,unnamed,unnamed,unnamed,unnamed,unnamed,unnamed,unnamed,unnamed,unnamed,unnamed,unnamed,unnamed,unnamed,unnamed,unnamed,unnamed,unnamed,unnamed,unnamed,unnamed,unnamed,unnamed,unnamed,unnamed,unnamed,unnamed,unnamed,unnamed,unnamed,unnamed,unnamed,unnamed,unnamed,unnamed,unnamed,unnamed,unnamed,unnamed,unnamed,unnamed,unnamed,unnamed,unnamed,unnamed…	ABCA12,ADAMTS2,ASCL1,BMP4,CRH,CTNNB1,ERRFI1,EYA1,FBXW7,FGF10,FGF9,FGFR2,FOXA1,FOXA2,FOXP1,FOXP2,FZD1,GLI2,GPC3,HES1,HHEX,HHIP,HS6ST1,IGF1,INSC,LAMA1,MAN2A1,NFIB,PKDCC,PROX1,SMAD2,SOX11,SOX2,SP3,TBX5,TSHZ3,WNT5A,ZFPM2,ZIC3
GO Biological Process	GO:0010830	regulation of myotube differentiation	292	0.00434	1	0.155	1.7	17.6	30	0.00865	0.0147	583	0.00325	1	0.0581	2.4	5.01	12	51	0.00678	0.235	unnamed,unnamed,unnamed,unnamed,unnamed,unnamed,unnamed,unnamed,unnamed,unnamed,unnamed,unnamed,unnamed,unnamed,unnamed,unnamed,unnamed,unnamed,unnamed,unnamed,unnamed,unnamed,unnamed,unnamed,unnamed,unnamed,unnamed,unnamed,unnamed,unnamed	BMP4,BTG1,CYP26B1,IGFBP3,MEF2C,PLCB1,PRICKLE1,SHOX2,SMYD1,SOX9,TBX3,ZFHX3
GO Biological Process	GO:0046545	development of primary female sexual characteristics	293	0.00454	1	0.162	1.49	33.6	50	0.0165	0.0245	370	0.000179	1	0.00506	2.23	10.3	23	105	0.013	0.219	unnamed,unnamed,unnamed,unnamed,unnamed,unnamed,unnamed,unnamed,unnamed,unnamed,unnamed,unnamed,unnamed,unnamed,unnamed,unnamed,unnamed,unnamed,unnamed,unnamed,unnamed,unnamed,unnamed,unnamed,unnamed,unnamed,unnamed,unnamed,unnamed,unnamed,unnamed,unnamed,unnamed,unnamed,unnamed,unnamed,unnamed,unnamed,unnamed,unnamed,unnamed,unnamed,unnamed,unnamed,unnamed,unnamed,unnamed,unnamed,unnamed,unnamed	ADAMTS1,ADCYAP1,ANG,DACH1,DACH2,FGF10,FOXC1,FOXL2,FSHR,FST,IMMP2L,INHBA,LHX8,NOBOX,NRIP1,ROBO2,SLIT2,SLIT3,STRA8,TBX3,TP63,WNT5A,ZFP42
GO Biological Process	GO:0021957	corticospinal tract morphogenesis	294	0.00462	1	0.164	2.72	3.68	10	0.0018	0.0049	721	0.00811	1	0.117	6.11	0.491	3	5	0.00169	0.6	unnamed,unnamed,unnamed,unnamed,unnamed,unnamed,unnamed,unnamed,unnamed,unnamed	BHLHE22,EPHA4,SLIT2
GO Biological Process	GO:0002639	positive regulation of immunoglobulin production	295	0.00464	1	0.164	3.96	1.51	6	0.000742	0.00294	4516	0.563	1	1	1.27	0.785	1	8	0.000565	0.125	unnamed,unnamed,unnamed,unnamed,unnamed,unnamed	FOXP1
GO Biological Process	GO:0006307	DNA dealkylation involved in DNA repair	296	0.00466	1	0.164	3.15	2.54	8	0.00125	0.00392	2060	0.145	1	0.736	2.91	0.687	2	7	0.00113	0.286	unnamed,unnamed,unnamed,unnamed,unnamed,unnamed,unnamed,unnamed	FTO,MGMT
GO Biological Process	GO:0006521	regulation of cellular amino acid metabolic process	297	0.00484	1	0.17	2.25	6.22	14	0.00305	0.00687	4273	0.51	1	1	1.05	5.69	6	58	0.00339	0.103	unnamed,unnamed,unnamed,unnamed,unnamed,unnamed,unnamed,unnamed,unnamed,unnamed,unnamed,unnamed,unnamed,unnamed	AZIN1,GATA3,PSMD14,PSMD6,PSMD7,PSMF1
GO Biological Process	GO:0042063	gliogenesis	298	0.00496	1	0.174	1.4	47.1	66	0.0231	0.0324	408	0.000372	1	0.00951	1.99	13.5	27	138	0.0152	0.196	unnamed,unnamed,unnamed,unnamed,unnamed,unnamed,unnamed,unnamed,unnamed,unnamed,unnamed,unnamed,unnamed,unnamed,unnamed,unnamed,unnamed,unnamed,unnamed,unnamed,unnamed,unnamed,unnamed,unnamed,unnamed,unnamed,unnamed,unnamed,unnamed,unnamed,unnamed,unnamed,unnamed,unnamed,unnamed,unnamed,unnamed,unnamed,unnamed,unnamed,unnamed,unnamed,unnamed,unnamed,unnamed,unnamed,unnamed,unnamed,unnamed,unnamed…	ANXA1,ASCL1,CCL2,CTNNB1,DMD,EPHA4,FGF10,FGF5,FOXD3,GAP43,HES1,ID4,IGF1,NFIB,NKX6-1,NKX6-2,PAX6,PHOX2B,SH3TC2,SOX11,SOX2,SOX4,SOX5,SOX6,SOX9,TCF7L2,TENM4
GO Biological Process	GO:0030323	respiratory tube development	299	0.00501	1	0.175	1.36	58.3	79	0.0286	0.0387	136	2.06e-08	0.000215	1.58e-06	2.55	15.7	40	160	0.0226	0.25	unnamed,unnamed,unnamed,unnamed,unnamed,unnamed,unnamed,unnamed,unnamed,unnamed,unnamed,unnamed,unnamed,unnamed,unnamed,unnamed,unnamed,unnamed,unnamed,unnamed,unnamed,unnamed,unnamed,unnamed,unnamed,unnamed,unnamed,unnamed,unnamed,unnamed,unnamed,unnamed,unnamed,unnamed,unnamed,unnamed,unnamed,unnamed,unnamed,unnamed,unnamed,unnamed,unnamed,unnamed,unnamed,unnamed,unnamed,unnamed,unnamed,unnamed…	ABCA12,ADAMTS2,ASCL1,BMP4,CRH,CTNNB1,ERRFI1,EYA1,FBXW7,FGF10,FGF9,FGFR2,FOXA1,FOXA2,FOXP1,FOXP2,FZD1,GLI2,GPC3,HES1,HHEX,HHIP,HS6ST1,IGF1,INSC,LAMA1,MAN2A1,NFIB,PCSK5,PKDCC,PROX1,SMAD2,SOX11,SOX2,SP3,TBX5,TSHZ3,WNT5A,ZFPM2,ZIC3
GO Biological Process	GO:0050802	circadian sleep/wake cycle, sleep	300	0.00506	1	0.176	5.93	0.675	4	0.000331	0.00196	2317	0.187	1	0.841	5.09	0.196	1	2	0.000565	0.5	unnamed,unnamed,unnamed,unnamed	BTBD9
GO Biological Process	GO:0048145	regulation of fibroblast proliferation	301	0.00512	1	0.178	1.65	19.4	32	0.00951	0.0157	1064	0.0286	1	0.281	1.82	6.58	12	67	0.00678	0.179	unnamed,unnamed,unnamed,unnamed,unnamed,unnamed,unnamed,unnamed,unnamed,unnamed,unnamed,unnamed,unnamed,unnamed,unnamed,unnamed,unnamed,unnamed,unnamed,unnamed,unnamed,unnamed,unnamed,unnamed,unnamed,unnamed,unnamed,unnamed,unnamed,unnamed,unnamed,unnamed	AGTR2,CTNNB1,DACH1,FGF10,IGF1,NDUFS4,NGFR,PEX2,TRIM32,WNT2,WNT5A,ZMIZ1
GO Biological Process	GO:0021756	striatum development	302	0.00515	1	0.178	2.16	6.93	15	0.0034	0.00736	1160	0.0416	1	0.374	2.91	1.37	4	14	0.00226	0.286	unnamed,unnamed,unnamed,unnamed,unnamed,unnamed,unnamed,unnamed,unnamed,unnamed,unnamed,unnamed,unnamed,unnamed,unnamed	BCL11B,CNTNAP2,FOXP2,SLITRK5
GO Biological Process	GO:0072210	metanephric nephron development	303	0.00516	1	0.178	1.75	14.8	26	0.00727	0.0128	275	2.68e-05	0.279	0.00102	3.82	3.14	12	32	0.00678	0.375	unnamed,unnamed,unnamed,unnamed,unnamed,unnamed,unnamed,unnamed,unnamed,unnamed,unnamed,unnamed,unnamed,unnamed,unnamed,unnamed,unnamed,unnamed,unnamed,unnamed,unnamed,unnamed,unnamed,unnamed,unnamed,unnamed	BMP4,CTNNB1,GDNF,HES1,IRX1,IRX2,KIF26B,SALL1,SIX2,SOX9,TFAP2B,WT1
GO Biological Process	GO:0048839	inner ear development	304	0.00525	1	0.18	1.34	61	82	0.0299	0.0402	126	1.14e-08	0.000119	9.44e-07	2.56	16	41	163	0.0232	0.252	unnamed,unnamed,unnamed,unnamed,unnamed,unnamed,unnamed,unnamed,unnamed,unnamed,unnamed,unnamed,unnamed,unnamed,unnamed,unnamed,unnamed,unnamed,unnamed,unnamed,unnamed,unnamed,unnamed,unnamed,unnamed,unnamed,unnamed,unnamed,unnamed,unnamed,unnamed,unnamed,unnamed,unnamed,unnamed,unnamed,unnamed,unnamed,unnamed,unnamed,unnamed,unnamed,unnamed,unnamed,unnamed,unnamed,unnamed,unnamed,unnamed,unnamed…	ATG5,ATOH1,BMP2,BMP4,BMPER,DLX6,EYA1,FGF10,FGF20,FGF9,FGFR2,FOXG1,FOXI1,GATA3,GLI2,GRXCR1,HES1,IGF1,IGFBP7,INSIG2,JAG1,MAF,MAFB,NAGLU,NEUROD1,NOX3,NTN1,NTRK3,PHOX2B,POU4F3,PROX1,PRRX1,RBPJ,SIX1,SIX4,SOBP,SOX2,SOX9,USH2A,WNT5A,ZIC1
GO Biological Process	GO:0072081	specification of nephron tubule identity	305	0.0053	1	0.181	2.66	3.75	10	0.00184	0.0049	721	0.00811	1	0.117	6.11	0.491	3	5	0.00169	0.6	unnamed,unnamed,unnamed,unnamed,unnamed,unnamed,unnamed,unnamed,unnamed,unnamed	IRX1,IRX2,IRX3
GO Biological Process	GO:0071599	otic vesicle development	306	0.00535	1	0.182	2.1	7.64	16	0.00375	0.00785	417	0.000447	1	0.0112	4.46	1.57	7	16	0.00395	0.438	unnamed,unnamed,unnamed,unnamed,unnamed,unnamed,unnamed,unnamed,unnamed,unnamed,unnamed,unnamed,unnamed,unnamed,unnamed,unnamed	EYA1,FGF10,FGFR2,GATA3,PROX1,SIX1,SOX9
GO Biological Process	GO:0048856	anatomical structure development	307	0.00537	1	0.183	1.07	863	921	0.423	0.452	4	1.32e-26	1.37e-22	3.44e-23	1.48	382	564	3888	0.318	0.145	unnamed,unnamed,unnamed,unnamed,unnamed,unnamed,unnamed,unnamed,unnamed,unnamed,unnamed,unnamed,unnamed,unnamed,unnamed,unnamed,unnamed,unnamed,unnamed,unnamed,unnamed,unnamed,unnamed,unnamed,unnamed,unnamed,unnamed,unnamed,unnamed,unnamed,unnamed,unnamed,unnamed,unnamed,unnamed,unnamed,unnamed,unnamed,unnamed,unnamed,unnamed,unnamed,unnamed,unnamed,unnamed,unnamed,unnamed,unnamed,unnamed,unnamed…	AATF,ABCA12,ACTR3,ACVR2A,ADAM23,ADAMTS1,ADAMTS2,ADCYAP1,ADRA1A,AFF2,AFF3,AGTR1,AGTR2,AHSP,AK4,AK8,ALCAM,ALK,ALX4,ANG,ANGPT1,ANKRD11,ANXA1,ANXA2,AP2B1,APAF1,APP,AR,ARHGAP26,ARID1B,ARL6,ARRDC3,ARX,ASCL1,ASCL4,ASIC2,ASTN1,ATG5,ATOH1,ATOH7,AXIN2,BARHL2,BARX2,BBX,BCL11A,BCL11B,BCL2L11,BCL6,BCOR,BHLHE22,BHLHE23,BLNK,BMP2,BMP3,BMP4,BMPER,BNIP2,BTG4,C10orf11,C11orf34,C3orf58,CA10,CA4,CADM1,CADM2,CAPRIN1,…
GO Biological Process	GO:0035148	tube formation	308	0.00541	1	0.183	1.41	44	62	0.0216	0.0304	208	2.03e-06	0.0212	0.000102	2.48	12.1	30	123	0.0169	0.244	unnamed,unnamed,unnamed,unnamed,unnamed,unnamed,unnamed,unnamed,unnamed,unnamed,unnamed,unnamed,unnamed,unnamed,unnamed,unnamed,unnamed,unnamed,unnamed,unnamed,unnamed,unnamed,unnamed,unnamed,unnamed,unnamed,unnamed,unnamed,unnamed,unnamed,unnamed,unnamed,unnamed,unnamed,unnamed,unnamed,unnamed,unnamed,unnamed,unnamed,unnamed,unnamed,unnamed,unnamed,unnamed,unnamed,unnamed,unnamed,unnamed,unnamed…	APAF1,BCL2L11,BMP4,CITED2,COBL,CTNNB1,EDA,FGF10,GATA3,GDNF,HECTD1,IRX1,IRX2,IRX3,LHX2,LMO4,MAP3K7,OPA1,PAX3,PODXL,PRICKLE1,PTCH1,SALL1,SDCCAG8,SIX1,SOX11,SOX4,SOX9,WNT5A,ZEB2
GO Biological Process	GO:0010631	epithelial cell migration	309	0.00545	1	0.184	1.67	17.9	30	0.00879	0.0147	1073	0.0302	1	0.294	1.87	5.89	11	60	0.00621	0.183	unnamed,unnamed,unnamed,unnamed,unnamed,unnamed,unnamed,unnamed,unnamed,unnamed,unnamed,unnamed,unnamed,unnamed,unnamed,unnamed,unnamed,unnamed,unnamed,unnamed,unnamed,unnamed,unnamed,unnamed,unnamed,unnamed,unnamed,unnamed,unnamed,unnamed	CDH13,CYP1B1,EFNB2,FGF10,NRP1,PAXIP1,PKN2,PRKX,ROBO1,SLIT2,TGFBR1
GO Biological Process	GO:0097155	fasciculation of sensory neuron axon	310	0.00559	1	0.188	3.05	2.62	8	0.00129	0.00392	2317	0.187	1	0.841	5.09	0.196	1	2	0.000565	0.5	unnamed,unnamed,unnamed,unnamed,unnamed,unnamed,unnamed,unnamed	EPHA4
GO Biological Process	GO:0097156	fasciculation of motor neuron axon	310	0.00559	1	0.188	3.05	2.62	8	0.00129	0.00392	2317	0.187	1	0.841	5.09	0.196	1	2	0.000565	0.5	unnamed,unnamed,unnamed,unnamed,unnamed,unnamed,unnamed,unnamed	EPHA4
GO Biological Process	GO:0035909	aorta morphogenesis	312	0.0056	1	0.187	2.08	7.68	16	0.00376	0.00785	299	5.1e-05	0.532	0.00178	4.58	1.96	9	20	0.00508	0.45	unnamed,unnamed,unnamed,unnamed,unnamed,unnamed,unnamed,unnamed,unnamed,unnamed,unnamed,unnamed,unnamed,unnamed,unnamed,unnamed	EYA1,HES1,JAG1,PROX1,RBPJ,SIX1,SOX4,TBX2,TFAP2B
GO Biological Process	GO:0055098	response to low-density lipoprotein particle stimulus	313	0.00561	1	0.187	3.36	2.08	7	0.00102	0.00343	1889	0.111	1	0.612	3.4	0.589	2	6	0.00113	0.333	unnamed,unnamed,unnamed,unnamed,unnamed,unnamed,unnamed	CDH13,NPC1
GO Biological Process	GO:0007610	behavior	314	0.00565	1	0.188	1.22	133	163	0.0654	0.0799	295	4.88e-05	0.509	0.00173	1.6	43.7	70	445	0.0395	0.157	unnamed,unnamed,unnamed,unnamed,unnamed,unnamed,unnamed,unnamed,unnamed,unnamed,unnamed,unnamed,unnamed,unnamed,unnamed,unnamed,unnamed,unnamed,unnamed,unnamed,unnamed,unnamed,unnamed,unnamed,unnamed,unnamed,unnamed,unnamed,unnamed,unnamed,unnamed,unnamed,unnamed,unnamed,unnamed,unnamed,unnamed,unnamed,unnamed,unnamed,unnamed,unnamed,unnamed,unnamed,unnamed,unnamed,unnamed,unnamed,unnamed,unnamed…	ADCY8,ADCYAP1,AFF2,AGTR2,AMPH,APP,ASTN1,BTBD9,CACNA1E,CHL1,CNTNAP2,CRH,DAB1,DACH1,EPHA4,EPM2A,ETV1,FGF13,FOXA2,FOXB1,FOXP2,FSHR,GABRG2,GDNF,GRIK1,GRIK2,GRIN2A,GRIN2B,GRM7,HAND2,HOXD10,HTR1B,HTR2A,KLHL1,LHX8,LRRTM1,MBD2,MEF2C,MSS51,MUSK,NAGLU,NAV2,NHLH2,NOVA1,NPAS3,NPC1,NPY,NR4A2,PARK7,PBX3,PLA2G6,PLCB1,PLCL1,PMCH,POU4F1,PPP3CB,PRKAR2B,PRLHR,PRNP,SIX3,SLC24A2,SLITRK1,SLITRK5,SOBP,TAS2R1,THBS4,TNR,…
GO Biological Process	GO:0046660	female sex differentiation	315	0.00567	1	0.188	1.47	34	50	0.0167	0.0245	407	0.000368	1	0.00943	2.13	10.8	23	110	0.013	0.209	unnamed,unnamed,unnamed,unnamed,unnamed,unnamed,unnamed,unnamed,unnamed,unnamed,unnamed,unnamed,unnamed,unnamed,unnamed,unnamed,unnamed,unnamed,unnamed,unnamed,unnamed,unnamed,unnamed,unnamed,unnamed,unnamed,unnamed,unnamed,unnamed,unnamed,unnamed,unnamed,unnamed,unnamed,unnamed,unnamed,unnamed,unnamed,unnamed,unnamed,unnamed,unnamed,unnamed,unnamed,unnamed,unnamed,unnamed,unnamed,unnamed,unnamed	ADAMTS1,ADCYAP1,ANG,DACH1,DACH2,FGF10,FOXC1,FOXL2,FSHR,FST,IMMP2L,INHBA,LHX8,NOBOX,NRIP1,ROBO2,SLIT2,SLIT3,STRA8,TBX3,TP63,WNT5A,ZFP42
GO Biological Process	GO:0021983	pituitary gland development	316	0.00568	1	0.188	1.61	21.1	34	0.0104	0.0167	147	3.62e-08	0.000378	2.57e-06	4.26	4.22	18	43	0.0102	0.419	unnamed,unnamed,unnamed,unnamed,unnamed,unnamed,unnamed,unnamed,unnamed,unnamed,unnamed,unnamed,unnamed,unnamed,unnamed,unnamed,unnamed,unnamed,unnamed,unnamed,unnamed,unnamed,unnamed,unnamed,unnamed,unnamed,unnamed,unnamed,unnamed,unnamed,unnamed,unnamed,unnamed,unnamed	ADCYAP1,BMP2,BMP4,ETS1,FGF10,GLI2,HES1,ISL1,NR0B1,OTP,PAX6,PITX1,POU1F1,RBPJ,SALL1,SOX2,TCF7L2,WNT5A
GO Biological Process	GO:0033057	multicellular organismal reproductive behavior	317	0.00568	1	0.187	2.5	4.41	11	0.00216	0.00539	3876	0.406	1	1	1.46	1.37	2	14	0.00113	0.143	unnamed,unnamed,unnamed,unnamed,unnamed,unnamed,unnamed,unnamed,unnamed,unnamed,unnamed	MBD2,NPAS3
GO Biological Process	GO:0032808	lacrimal gland development	318	0.00575	1	0.189	3.03	2.64	8	0.00129	0.00392	329	9.26e-05	0.967	0.00294	10.2	0.393	4	4	0.00226	1	unnamed,unnamed,unnamed,unnamed,unnamed,unnamed,unnamed,unnamed	FGF10,FGFR2,FOXC1,PAX6
GO Biological Process	GO:0034516	response to vitamin B6	319	0.00585	1	0.191	5.68	0.704	4	0.000345	0.00196	1549	0.0982	1	0.662	10.2	0.0982	1	1	0.000565	1	unnamed,unnamed,unnamed,unnamed	KYNU
GO Biological Process	GO:0043420	anthranilate metabolic process	319	0.00585	1	0.191	5.68	0.704	4	0.000345	0.00196	1549	0.0982	1	0.662	10.2	0.0982	1	1	0.000565	1	unnamed,unnamed,unnamed,unnamed	KYNU
GO Biological Process	GO:2000366	positive regulation of STAT protein import into nucleus	321	0.00587	1	0.191	3.77	1.59	6	0.000781	0.00294	2913	0.267	1	0.955	3.4	0.294	1	3	0.000565	0.333	unnamed,unnamed,unnamed,unnamed,unnamed,unnamed	ERBB4
GO Biological Process	GO:0070997	neuron death	322	0.00595	1	0.193	2.02	8.42	17	0.00413	0.00834	686	0.00675	1	0.103	2.55	3.53	9	36	0.00508	0.25	unnamed,unnamed,unnamed,unnamed,unnamed,unnamed,unnamed,unnamed,unnamed,unnamed,unnamed,unnamed,unnamed,unnamed,unnamed,unnamed,unnamed	APAF1,APP,NLRP1,PARK2,POU4F3,PPARGC1A,SIAH1,TNFRSF21,TP63
GO Biological Process	GO:0014013	regulation of gliogenesis	323	0.00602	1	0.194	1.57	23.6	37	0.0116	0.0181	308	5.41e-05	0.565	0.00184	2.84	5.99	17	61	0.0096	0.279	unnamed,unnamed,unnamed,unnamed,unnamed,unnamed,unnamed,unnamed,unnamed,unnamed,unnamed,unnamed,unnamed,unnamed,unnamed,unnamed,unnamed,unnamed,unnamed,unnamed,unnamed,unnamed,unnamed,unnamed,unnamed,unnamed,unnamed,unnamed,unnamed,unnamed,unnamed,unnamed,unnamed,unnamed,unnamed,unnamed,unnamed	ADCYAP1,BMP2,CTNNB1,CXCR4,DAB1,DLX2,EPHA4,HES1,ID4,IL6ST,LINGO1,NKX6-1,NKX6-2,NTRK3,SOX11,TCF7L2,TENM4
GO Biological Process	GO:0055062	phosphate ion homeostasis	324	0.00608	1	0.196	3.74	1.6	6	0.000786	0.00294	4923	0.644	1	1	1.02	0.982	1	10	0.000565	0.1	unnamed,unnamed,unnamed,unnamed,unnamed,unnamed	TFAP2B
GO Biological Process	GO:0031441	negative regulation of mRNA 3'-end processing	325	0.00629	1	0.202	5.56	0.719	4	0.000353	0.00196	2317	0.187	1	0.841	5.09	0.196	1	2	0.000565	0.5	unnamed,unnamed,unnamed,unnamed	BARD1
GO Biological Process	GO:0016339	calcium-dependent cell-cell adhesion	326	0.00635	1	0.203	2.26	5.76	13	0.00282	0.00638	4199	0.477	1	1	1.18	2.55	3	26	0.00169	0.115	unnamed,unnamed,unnamed,unnamed,unnamed,unnamed,unnamed,unnamed,unnamed,unnamed,unnamed,unnamed,unnamed	CDH13,CDH2,NLGN1
GO Biological Process	GO:1901162	primary amino compound biosynthetic process	327	0.00637	1	0.203	5.54	0.721	4	0.000354	0.00196	3709	0.404	1	1	2.04	0.491	1	5	0.000565	0.2	unnamed,unnamed,unnamed,unnamed	TPH2
GO Biological Process	GO:0045739	positive regulation of DNA repair	328	0.00653	1	0.208	2.11	7.12	15	0.00349	0.00736	2138	0.15	1	0.731	1.76	2.85	5	29	0.00282	0.172	unnamed,unnamed,unnamed,unnamed,unnamed,unnamed,unnamed,unnamed,unnamed,unnamed,unnamed,unnamed,unnamed,unnamed,unnamed	CEBPG,EYA1,FGF10,MGMT,SPIDR
GO Biological Process	GO:0031344	regulation of cell projection organization	329	0.00658	1	0.209	1.27	92.5	117	0.0453	0.0574	314	6.21e-05	0.649	0.00207	1.75	28.6	50	291	0.0282	0.172	unnamed,unnamed,unnamed,unnamed,unnamed,unnamed,unnamed,unnamed,unnamed,unnamed,unnamed,unnamed,unnamed,unnamed,unnamed,unnamed,unnamed,unnamed,unnamed,unnamed,unnamed,unnamed,unnamed,unnamed,unnamed,unnamed,unnamed,unnamed,unnamed,unnamed,unnamed,unnamed,unnamed,unnamed,unnamed,unnamed,unnamed,unnamed,unnamed,unnamed,unnamed,unnamed,unnamed,unnamed,unnamed,unnamed,unnamed,unnamed,unnamed,unnamed…	ACTR3,ADCYAP1,BARHL2,BCL11A,CAPRIN1,CAPRIN2,CCR7,CDC42EP4,COBL,DAB1,DCC,DISC1,DMD,EPHA4,FER,FGF13,GAP43,GRID2,GSK3B,IL1RAPL1,LINGO1,LRRC4C,LZTS1,MYO3B,NGFR,NLGN1,NRP1,NTN1,NTRK3,PLXNA4,PODXL,PRKD1,PTPRD,RAB11A,RALA,RAPGEF2,ROBO1,ROBO2,SHOX2,SKOR2,SLIT2,TBR1,TENM1,TENM2,TENM3,TGFBR1,TIAM1,TNR,VLDLR,WNT5A
GO Biological Process	GO:0002329	pre-B cell differentiation	330	0.0067	1	0.212	3.25	2.16	7	0.00106	0.00343	1889	0.111	1	0.612	3.4	0.589	2	6	0.00113	0.333	unnamed,unnamed,unnamed,unnamed,unnamed,unnamed,unnamed	FOXP1,RAG2
GO Biological Process	GO:0015986	ATP synthesis coupled proton transport	331	0.00676	1	0.213	3.66	1.64	6	0.000804	0.00294	3539	0.341	1	1	1.46	2.06	3	21	0.00169	0.143	unnamed,unnamed,unnamed,unnamed,unnamed,unnamed	ATP5EP2,ATP5G3,ATP5J
GO Biological Process	GO:0043507	positive regulation of JUN kinase activity	332	0.00686	1	0.216	1.71	15.2	26	0.00744	0.0128	2799	0.233	1	0.868	1.36	5.89	8	60	0.00452	0.133	unnamed,unnamed,unnamed,unnamed,unnamed,unnamed,unnamed,unnamed,unnamed,unnamed,unnamed,unnamed,unnamed,unnamed,unnamed,unnamed,unnamed,unnamed,unnamed,unnamed,unnamed,unnamed,unnamed,unnamed,unnamed,unnamed	BIRC7,DAB2,EPHA4,MAP3K1,MAP3K7,MDFIC,WNT5A,ZEB2
GO Biological Process	GO:0048641	regulation of skeletal muscle tissue development	333	0.00696	1	0.218	1.6	20.6	33	0.0101	0.0162	372	0.000191	1	0.00537	2.78	5.4	15	55	0.00847	0.273	unnamed,unnamed,unnamed,unnamed,unnamed,unnamed,unnamed,unnamed,unnamed,unnamed,unnamed,unnamed,unnamed,unnamed,unnamed,unnamed,unnamed,unnamed,unnamed,unnamed,unnamed,unnamed,unnamed,unnamed,unnamed,unnamed,unnamed,unnamed,unnamed,unnamed,unnamed,unnamed,unnamed	BMP4,BTG1,CYP26B1,IGFBP3,MEF2C,MEGF10,MSTN,PLCB1,PRICKLE1,SHOX2,SMYD1,SOX9,TBX3,TCF7L2,ZFHX3
GO Biological Process	GO:0097053	L-kynurenine catabolic process	334	0.00698	1	0.218	5.4	0.741	4	0.000363	0.00196	2317	0.187	1	0.841	5.09	0.196	1	2	0.000565	0.5	unnamed,unnamed,unnamed,unnamed	KYNU
GO Biological Process	GO:0035295	tube development	335	0.00703	1	0.219	1.2	151	181	0.074	0.0888	38	1.92e-14	2e-10	5.26e-12	2.23	43.5	97	443	0.0548	0.219	unnamed,unnamed,unnamed,unnamed,unnamed,unnamed,unnamed,unnamed,unnamed,unnamed,unnamed,unnamed,unnamed,unnamed,unnamed,unnamed,unnamed,unnamed,unnamed,unnamed,unnamed,unnamed,unnamed,unnamed,unnamed,unnamed,unnamed,unnamed,unnamed,unnamed,unnamed,unnamed,unnamed,unnamed,unnamed,unnamed,unnamed,unnamed,unnamed,unnamed,unnamed,unnamed,unnamed,unnamed,unnamed,unnamed,unnamed,unnamed,unnamed,unnamed…	ABCA12,ADAMTS2,APAF1,AR,ASCL1,BCL2L11,BMP2,BMP4,BMPER,CER1,CITED2,COBL,CRH,CTNNB1,CXCR4,EDA,EDNRA,ERRFI1,EYA1,FBXW7,FGF10,FGF9,FGFR2,FOXA1,FOXA2,FOXC1,FOXD3,FOXP1,FOXP2,FZD1,GATA3,GDNF,GLI2,GPC3,HAND2,HECTD1,HES1,HHEX,HHIP,HOXD11,HS6ST1,IGF1,IHH,INSC,IRX1,IRX2,IRX3,JAG1,KIF26B,LAMA1,LHX2,LMO4,MAN2A1,MAP3K7,MEF2C,MSX2,NFIB,NR3C1,NRP1,NTN1,OPA1,PAX3,PCSK5,PKDCC,PODXL,POU3F3,PRICKLE1,PRKX,PROX1,PTCH…
GO Biological Process	GO:0032314	regulation of Rac GTPase activity	336	0.00707	1	0.22	2.15	6.51	14	0.00319	0.00687	2628	0.203	1	0.806	1.91	1.57	3	16	0.00169	0.188	unnamed,unnamed,unnamed,unnamed,unnamed,unnamed,unnamed,unnamed,unnamed,unnamed,unnamed,unnamed,unnamed,unnamed	EFNA5,EPHA4,EPHA5
GO Biological Process	GO:0045665	negative regulation of neuron differentiation	337	0.00715	1	0.222	1.53	25.5	39	0.0125	0.0191	160	7.5e-08	0.000783	4.9e-06	3.77	5.3	20	54	0.0113	0.37	unnamed,unnamed,unnamed,unnamed,unnamed,unnamed,unnamed,unnamed,unnamed,unnamed,unnamed,unnamed,unnamed,unnamed,unnamed,unnamed,unnamed,unnamed,unnamed,unnamed,unnamed,unnamed,unnamed,unnamed,unnamed,unnamed,unnamed,unnamed,unnamed,unnamed,unnamed,unnamed,unnamed,unnamed,unnamed,unnamed,unnamed,unnamed,unnamed	APP,ASCL1,CDK5RAP2,CNTN4,FOXA2,FOXG1,HES1,ID4,IRX3,ISL1,ISL2,JAG1,MEIS1,PAX6,PHOX2B,REST,SOX2,SOX9,ZHX2,ZNF536
GO Biological Process	GO:0048538	thymus development	338	0.00715	1	0.221	1.71	15.2	26	0.00746	0.0128	304	5.29e-05	0.552	0.00182	3.4	3.83	13	39	0.00734	0.333	unnamed,unnamed,unnamed,unnamed,unnamed,unnamed,unnamed,unnamed,unnamed,unnamed,unnamed,unnamed,unnamed,unnamed,unnamed,unnamed,unnamed,unnamed,unnamed,unnamed,unnamed,unnamed,unnamed,unnamed,unnamed,unnamed	BCL11B,BCL2L11,CITED2,CTNNB1,FGF10,GATA3,HAND2,HES1,LMO4,PAX1,SIX1,SIX4,TGFBR1
GO Biological Process	GO:0061035	regulation of cartilage development	339	0.00717	1	0.221	1.57	22.2	35	0.0109	0.0172	182	5.5e-07	0.00574	3.15e-05	3.67	4.91	18	50	0.0102	0.36	unnamed,unnamed,unnamed,unnamed,unnamed,unnamed,unnamed,unnamed,unnamed,unnamed,unnamed,unnamed,unnamed,unnamed,unnamed,unnamed,unnamed,unnamed,unnamed,unnamed,unnamed,unnamed,unnamed,unnamed,unnamed,unnamed,unnamed,unnamed,unnamed,unnamed,unnamed,unnamed,unnamed,unnamed,unnamed	AXIN2,BMP2,BMP4,CTNNB1,EFEMP1,GLI2,HOXD11,KIAA1715,MAF,PKDCC,RUNX2,SHOX2,SOX5,SOX6,SOX9,TGFBR1,TRPS1,WNT5A
GO Biological Process	GO:0048666	neuron development	340	0.00717	1	0.22	1.16	231	267	0.113	0.131	49	2.08e-12	2.18e-08	4.44e-10	1.85	71	131	723	0.074	0.181	unnamed,unnamed,unnamed,unnamed,unnamed,unnamed,unnamed,unnamed,unnamed,unnamed,unnamed,unnamed,unnamed,unnamed,unnamed,unnamed,unnamed,unnamed,unnamed,unnamed,unnamed,unnamed,unnamed,unnamed,unnamed,unnamed,unnamed,unnamed,unnamed,unnamed,unnamed,unnamed,unnamed,unnamed,unnamed,unnamed,unnamed,unnamed,unnamed,unnamed,unnamed,unnamed,unnamed,unnamed,unnamed,unnamed,unnamed,unnamed,unnamed,unnamed…	ADCYAP1,ALCAM,ALK,AP2B1,APP,ARX,ASCL1,ATOH1,BCL11B,BHLHE22,BHLHE23,CDKN1C,CHL1,CNTN4,CNTN6,CNTNAP2,COBL,CTNNA2,CXCR4,DAB1,DCC,DSCAML1,DTNBP1,EFNA5,EPHA4,EPHA5,EPHA7,ETV1,FEZ2,FGFR2,FOXB1,FOXD3,FOXG1,FOXP1,FSHR,FZD1,GAP43,GATA3,GDNF,GFRA1,GLI2,GRIN3A,GRXCR1,GSK3B,HAND2,HES1,HOXD10,HS6ST1,IHH,IRX5,ISL1,ISL2,ITGA1,KCNIP2,KIF4B,KLHL1,LAMA1,LHX2,LHX8,LINGO1,MEF2C,MICALL2,MTMR2,NAGLU,NCAM1,NEO1,NFIB,NG…
GO Biological Process	GO:0072107	positive regulation of ureteric bud formation	341	0.00718	1	0.22	3.61	1.66	6	0.000815	0.00294	329	9.26e-05	0.967	0.00294	10.2	0.393	4	4	0.00226	1	unnamed,unnamed,unnamed,unnamed,unnamed,unnamed	GATA3,GDNF,SIX1,SIX4
GO Biological Process	GO:0035904	aorta development	342	0.0075	1	0.229	2.02	7.93	16	0.00389	0.00785	343	0.000126	1	0.00383	4.17	2.16	9	22	0.00508	0.409	unnamed,unnamed,unnamed,unnamed,unnamed,unnamed,unnamed,unnamed,unnamed,unnamed,unnamed,unnamed,unnamed,unnamed,unnamed,unnamed	EYA1,HES1,JAG1,PROX1,RBPJ,SIX1,SOX4,TBX2,TFAP2B
GO Biological Process	GO:2000648	positive regulation of stem cell proliferation	343	0.00755	1	0.23	1.48	30.4	45	0.0149	0.0221	125	1.01e-08	0.000105	8.4e-07	3.86	5.69	22	58	0.0124	0.379	unnamed,unnamed,unnamed,unnamed,unnamed,unnamed,unnamed,unnamed,unnamed,unnamed,unnamed,unnamed,unnamed,unnamed,unnamed,unnamed,unnamed,unnamed,unnamed,unnamed,unnamed,unnamed,unnamed,unnamed,unnamed,unnamed,unnamed,unnamed,unnamed,unnamed,unnamed,unnamed,unnamed,unnamed,unnamed,unnamed,unnamed,unnamed,unnamed,unnamed,unnamed,unnamed,unnamed,unnamed,unnamed	CTNNB1,DCT,DISC1,FGF9,FGFR2,FOXG1,FOXP1,FOXP2,IHH,IRS1,OTP,PAX6,PRRX1,SHOX2,SIX1,SOX11,SOX2,SOX9,TBX3,TP63,WNT2,WNT5A
GO Biological Process	GO:0021520	spinal cord motor neuron cell fate specification	344	0.00762	1	0.231	2.29	5.24	12	0.00257	0.00589	293	4.41e-05	0.46	0.00157	5.94	1.18	7	12	0.00395	0.583	unnamed,unnamed,unnamed,unnamed,unnamed,unnamed,unnamed,unnamed,unnamed,unnamed,unnamed,unnamed	GLI2,HOXD10,ISL1,ISL2,NKX6-1,NKX6-2,PAX6
GO Biological Process	GO:0042428	serotonin metabolic process	345	0.00763	1	0.231	2.68	3.36	9	0.00165	0.00441	1208	0.0505	1	0.436	3.4	0.883	3	9	0.00169	0.333	unnamed,unnamed,unnamed,unnamed,unnamed,unnamed,unnamed,unnamed,unnamed	BTBD9,GRIN2A,TPH2
GO Biological Process	GO:0019442	tryptophan catabolic process to acetyl-CoA	346	0.00768	1	0.232	5.25	0.762	4	0.000374	0.00196	2317	0.187	1	0.841	5.09	0.196	1	2	0.000565	0.5	unnamed,unnamed,unnamed,unnamed	KYNU
GO Biological Process	GO:0016202	regulation of striated muscle tissue development	347	0.0078	1	0.235	1.4	42.2	59	0.0207	0.0289	186	6.47e-07	0.00676	3.63e-05	2.72	10.3	28	105	0.0158	0.267	unnamed,unnamed,unnamed,unnamed,unnamed,unnamed,unnamed,unnamed,unnamed,unnamed,unnamed,unnamed,unnamed,unnamed,unnamed,unnamed,unnamed,unnamed,unnamed,unnamed,unnamed,unnamed,unnamed,unnamed,unnamed,unnamed,unnamed,unnamed,unnamed,unnamed,unnamed,unnamed,unnamed,unnamed,unnamed,unnamed,unnamed,unnamed,unnamed,unnamed,unnamed,unnamed,unnamed,unnamed,unnamed,unnamed,unnamed,unnamed,unnamed,unnamed…	BMP2,BMP4,BTG1,CXADR,CYP26B1,EFNB2,ERBB4,FGF20,FGF9,FGFR2,FOXP1,IGFBP3,MEF2C,MEGF10,MSTN,MTPN,PLCB1,PRICKLE1,RBPJ,SHOX2,SMYD1,SOX9,TBX2,TBX3,TBX5,TCF7L2,WNT2,ZFHX3
GO Biological Process	GO:0097070	ductus arteriosus closure	348	0.0078	1	0.234	3.15	2.22	7	0.00109	0.00343	1427	0.0788	1	0.576	4.07	0.491	2	5	0.00113	0.4	unnamed,unnamed,unnamed,unnamed,unnamed,unnamed,unnamed	HPGD,TFAP2B
GO Biological Process	GO:0043620	regulation of DNA-dependent transcription in response to stress	349	0.0078	1	0.233	2.01	7.97	16	0.00391	0.00785	3696	0.396	1	1	1.21	4.12	5	42	0.00282	0.119	unnamed,unnamed,unnamed,unnamed,unnamed,unnamed,unnamed,unnamed,unnamed,unnamed,unnamed,unnamed,unnamed,unnamed,unnamed,unnamed	BACH1,CITED2,EGLN3,NFE2L2,RPS6KA3
GO Biological Process	GO:0030154	cell differentiation	350	0.00783	1	0.234	1.08	644	696	0.316	0.341	11	3e-21	3.13e-17	2.84e-18	1.55	257	397	2617	0.224	0.152	unnamed,unnamed,unnamed,unnamed,unnamed,unnamed,unnamed,unnamed,unnamed,unnamed,unnamed,unnamed,unnamed,unnamed,unnamed,unnamed,unnamed,unnamed,unnamed,unnamed,unnamed,unnamed,unnamed,unnamed,unnamed,unnamed,unnamed,unnamed,unnamed,unnamed,unnamed,unnamed,unnamed,unnamed,unnamed,unnamed,unnamed,unnamed,unnamed,unnamed,unnamed,unnamed,unnamed,unnamed,unnamed,unnamed,unnamed,unnamed,unnamed,unnamed…	ABCA12,ACTR3,ADCYAP1,ADRB2,AGTR2,ALCAM,ALK,ANG,ANGPT1,ANXA1,AP2B1,APP,AR,ARL4A,ARL6,ARX,ASCL1,ASTN1,ATG5,ATOH1,ATOH7,AXIN2,BARHL2,BARX2,BBS9,BCL11A,BCL11B,BCL6,BHLHE22,BHLHE23,BLNK,BMP2,BMP3,BMP4,BNIP2,BTG4,C10orf11,CADM1,CAND1,CAPRIN1,CAPRIN2,CCL2,CCR7,CD1D,CDH2,CDK5RAP2,CDKN1C,CDX2,CEBPG,CELF4,CEP120,CHL1,CHRDL1,CITED2,CNTN4,CNTN6,CNTNAP2,COBL,COL15A1,CPS1,CREB5,CREBL2,CSRP2,CTBP2,CTNNA2,CTNNB1…
GO Biological Process	GO:0048710	regulation of astrocyte differentiation	351	0.00793	1	0.236	1.88	10.1	19	0.00496	0.00932	608	0.00393	1	0.0675	3.24	2.16	7	22	0.00395	0.318	unnamed,unnamed,unnamed,unnamed,unnamed,unnamed,unnamed,unnamed,unnamed,unnamed,unnamed,unnamed,unnamed,unnamed,unnamed,unnamed,unnamed,unnamed,unnamed	BMP2,DAB1,EPHA4,HES1,ID4,IL6ST,NTRK3
GO Biological Process	GO:2001171	positive regulation of ATP biosynthetic process	352	0.00804	1	0.239	3.13	2.23	7	0.0011	0.00343	2317	0.187	1	0.841	5.09	0.196	1	2	0.000565	0.5	unnamed,unnamed,unnamed,unnamed,unnamed,unnamed,unnamed	PPARGC1A
GO Biological Process	GO:0035270	endocrine system development	353	0.00811	1	0.24	1.37	47.4	65	0.0233	0.0319	75	5.98e-11	6.24e-07	8.32e-09	3.1	12.6	39	128	0.022	0.305	unnamed,unnamed,unnamed,unnamed,unnamed,unnamed,unnamed,unnamed,unnamed,unnamed,unnamed,unnamed,unnamed,unnamed,unnamed,unnamed,unnamed,unnamed,unnamed,unnamed,unnamed,unnamed,unnamed,unnamed,unnamed,unnamed,unnamed,unnamed,unnamed,unnamed,unnamed,unnamed,unnamed,unnamed,unnamed,unnamed,unnamed,unnamed,unnamed,unnamed,unnamed,unnamed,unnamed,unnamed,unnamed,unnamed,unnamed,unnamed,unnamed,unnamed…	ADCYAP1,ANXA1,ASCL1,BMP2,BMP4,CITED2,CRH,ETS1,FGF10,FOXA2,GATA3,GLI2,HES1,HHEX,HNF4G,ISL1,NEUROD1,NKX6-1,NKX6-2,NR0B1,NR3C1,ONECUT1,ONECUT2,OTP,PAX1,PAX6,PITX1,POU1F1,RBPJ,RFX3,SALL1,SIX1,SOX2,SOX4,SOX9,TCF7L2,TGFBR1,WNT5A,WT1
GO Biological Process	GO:0048227	plasma membrane to endosome transport	354	0.00821	1	0.242	7.4	0.405	3	0.000199	0.00147	2317	0.187	1	0.841	5.09	0.196	1	2	0.000565	0.5	unnamed,unnamed,unnamed	RAB11A
GO Biological Process	GO:0007409	axonogenesis	355	0.00824	1	0.242	1.19	157	187	0.077	0.0917	92	7.05e-10	7.36e-06	8e-08	1.95	44.6	87	454	0.0491	0.192	unnamed,unnamed,unnamed,unnamed,unnamed,unnamed,unnamed,unnamed,unnamed,unnamed,unnamed,unnamed,unnamed,unnamed,unnamed,unnamed,unnamed,unnamed,unnamed,unnamed,unnamed,unnamed,unnamed,unnamed,unnamed,unnamed,unnamed,unnamed,unnamed,unnamed,unnamed,unnamed,unnamed,unnamed,unnamed,unnamed,unnamed,unnamed,unnamed,unnamed,unnamed,unnamed,unnamed,unnamed,unnamed,unnamed,unnamed,unnamed,unnamed,unnamed…	ALCAM,AP2B1,APP,ARX,ATOH1,BCL11B,BHLHE22,CHL1,CNTN4,CNTN6,COBL,CTNNA2,CXCR4,DCC,DSCAML1,EFNA5,EPHA4,EPHA5,EPHA7,ETV1,FEZ2,FGFR2,FOXB1,FOXD3,FOXG1,FOXP1,FZD1,GAP43,GATA3,GDNF,GFRA1,GLI2,GSK3B,ISL1,ISL2,ITGA1,KIF4B,LAMA1,LHX2,NCAM1,NEO1,NFIB,NGFR,NR4A2,NRP1,NRP2,NRXN3,NTN1,OPHN1,PARD3,PAX6,PHOX2B,PLCG1,PLXNA2,PLXNA4,POU4F1,POU4F2,POU4F3,PPP3CB,PRKCQ,PRNP,PTPRM,RHOB,ROBO1,ROBO2,ROCK1,RPS6KA3,SEMA5A,…
GO Biological Process	GO:0045686	negative regulation of glial cell differentiation	356	0.00827	1	0.243	1.91	9.44	18	0.00463	0.00883	343	0.000126	1	0.00383	4.17	2.16	9	22	0.00508	0.409	unnamed,unnamed,unnamed,unnamed,unnamed,unnamed,unnamed,unnamed,unnamed,unnamed,unnamed,unnamed,unnamed,unnamed,unnamed,unnamed,unnamed,unnamed	CTNNB1,DAB1,DLX2,HES1,ID4,LINGO1,NKX6-1,NKX6-2,NTRK3
GO Biological Process	GO:0050772	positive regulation of axonogenesis	357	0.00839	1	0.245	1.71	14.7	25	0.00719	0.0123	569	0.00287	1	0.0526	2.55	4.32	11	44	0.00621	0.25	unnamed,unnamed,unnamed,unnamed,unnamed,unnamed,unnamed,unnamed,unnamed,unnamed,unnamed,unnamed,unnamed,unnamed,unnamed,unnamed,unnamed,unnamed,unnamed,unnamed,unnamed,unnamed,unnamed,unnamed,unnamed	BCL11A,NGFR,NRP1,NTN1,NTRK3,RAB11A,ROBO1,ROBO2,SHOX2,SLIT2,TIAM1
GO Biological Process	GO:0043473	pigmentation	358	0.00843	1	0.246	1.52	25.7	39	0.0126	0.0191	834	0.0123	1	0.154	1.83	8.74	16	89	0.00903	0.18	unnamed,unnamed,unnamed,unnamed,unnamed,unnamed,unnamed,unnamed,unnamed,unnamed,unnamed,unnamed,unnamed,unnamed,unnamed,unnamed,unnamed,unnamed,unnamed,unnamed,unnamed,unnamed,unnamed,unnamed,unnamed,unnamed,unnamed,unnamed,unnamed,unnamed,unnamed,unnamed,unnamed,unnamed,unnamed,unnamed,unnamed,unnamed,unnamed	ARL6,BCL2L11,C10orf11,DCT,DTNBP1,EDA,EDNRB,FOXD3,HPS1,HPS3,MEF2C,MITF,PAX3,POMC,RAB11A,TYRP1
GO Biological Process	GO:0072028	nephron morphogenesis	359	0.00845	1	0.246	1.7	14.7	25	0.00719	0.0123	195	9.92e-07	0.0104	5.31e-05	4.32	3.24	14	33	0.00791	0.424	unnamed,unnamed,unnamed,unnamed,unnamed,unnamed,unnamed,unnamed,unnamed,unnamed,unnamed,unnamed,unnamed,unnamed,unnamed,unnamed,unnamed,unnamed,unnamed,unnamed,unnamed,unnamed,unnamed,unnamed,unnamed	BMP4,CTNNB1,GDNF,GPC3,HES1,IRX1,IRX2,IRX3,KIF26B,SALL1,SIX1,SIX2,SOX9,WT1
GO Biological Process	GO:0019098	reproductive behavior	360	0.00853	1	0.247	2.1	6.66	14	0.00327	0.00687	2307	0.184	1	0.832	1.77	2.26	4	23	0.00226	0.174	unnamed,unnamed,unnamed,unnamed,unnamed,unnamed,unnamed,unnamed,unnamed,unnamed,unnamed,unnamed,unnamed,unnamed	APP,MBD2,NHLH2,NPAS3
GO Biological Process	GO:0043653	mitochondrial fragmentation involved in apoptotic process	361	0.00861	1	0.249	3.09	2.26	7	0.00111	0.00343	2700	0.219	1	0.846	2.26	0.883	2	9	0.00113	0.222	unnamed,unnamed,unnamed,unnamed,unnamed,unnamed,unnamed	ERBB4,PPP2R2B
GO Biological Process	GO:0042421	norepinephrine biosynthetic process	362	0.00866	1	0.25	3.47	1.73	6	0.000849	0.00294	1427	0.0788	1	0.576	4.07	0.491	2	5	0.00113	0.4	unnamed,unnamed,unnamed,unnamed,unnamed,unnamed	GATA3,HAND2
GO Biological Process	GO:0035723	interleukin-15-mediated signaling pathway	363	0.00866	1	0.249	5.07	0.789	4	0.000387	0.00196	1549	0.0982	1	0.662	10.2	0.0982	1	1	0.000565	1	unnamed,unnamed,unnamed,unnamed	PLCB1
GO Biological Process	GO:2000560	positive regulation of CD24 biosynthetic process	363	0.00866	1	0.249	5.07	0.789	4	0.000387	0.00196	1549	0.0982	1	0.662	10.2	0.0982	1	1	0.000565	1	unnamed,unnamed,unnamed,unnamed	PLCB1
GO Biological Process	GO:2000438	negative regulation of monocyte extravasation	363	0.00866	1	0.249	5.07	0.789	4	0.000387	0.00196	1549	0.0982	1	0.662	10.2	0.0982	1	1	0.000565	1	unnamed,unnamed,unnamed,unnamed	PLCB1
GO Biological Process	GO:1901858	regulation of mitochondrial DNA metabolic process	366	0.0087	1	0.248	3.08	2.27	7	0.00111	0.00343	3354	0.339	1	1	2.55	0.393	1	4	0.000565	0.25	unnamed,unnamed,unnamed,unnamed,unnamed,unnamed,unnamed	PPARGC1A
GO Biological Process	GO:0010837	regulation of keratinocyte proliferation	367	0.0087	1	0.248	1.98	8.06	16	0.00396	0.00785	392	0.000274	1	0.00731	4.75	1.47	7	15	0.00395	0.467	unnamed,unnamed,unnamed,unnamed,unnamed,unnamed,unnamed,unnamed,unnamed,unnamed,unnamed,unnamed,unnamed,unnamed,unnamed,unnamed	BCL11B,CASK,EFNB2,FGF10,PRKD1,PTPRK,REG3G
GO Biological Process	GO:0021521	ventral spinal cord interneuron specification	368	0.00877	1	0.249	2.35	4.69	11	0.0023	0.00539	348	0.000131	1	0.00394	6.11	0.982	6	10	0.00339	0.6	unnamed,unnamed,unnamed,unnamed,unnamed,unnamed,unnamed,unnamed,unnamed,unnamed,unnamed	DBX1,GLI2,NKX6-1,NKX6-2,PAX6,SOX1
GO Biological Process	GO:0045736	negative regulation of cyclin-dependent protein serine/threonine kinase activity	369	0.00895	1	0.253	2.46	4.06	10	0.00199	0.0049	2047	0.145	1	0.737	1.94	2.06	4	21	0.00226	0.19	unnamed,unnamed,unnamed,unnamed,unnamed,unnamed,unnamed,unnamed,unnamed,unnamed	HHEX,LATS2,NR2F2,TNFAIP3
GO Biological Process	GO:2001169	regulation of ATP biosynthetic process	370	0.00899	1	0.254	3.07	2.28	7	0.00112	0.00343	2913	0.267	1	0.955	3.4	0.294	1	3	0.000565	0.333	unnamed,unnamed,unnamed,unnamed,unnamed,unnamed,unnamed	PPARGC1A
GO Biological Process	GO:0051153	regulation of striated muscle cell differentiation	371	0.00901	1	0.254	1.48	28.3	42	0.0139	0.0206	531	0.0019	1	0.0374	2.2	7.26	16	74	0.00903	0.216	unnamed,unnamed,unnamed,unnamed,unnamed,unnamed,unnamed,unnamed,unnamed,unnamed,unnamed,unnamed,unnamed,unnamed,unnamed,unnamed,unnamed,unnamed,unnamed,unnamed,unnamed,unnamed,unnamed,unnamed,unnamed,unnamed,unnamed,unnamed,unnamed,unnamed,unnamed,unnamed,unnamed,unnamed,unnamed,unnamed,unnamed,unnamed,unnamed,unnamed,unnamed,unnamed	BMP2,BMP4,BTG1,CYP26B1,EFNB2,FOXP1,IGFBP3,MEF2C,PLCB1,PRICKLE1,PROX1,SHOX2,SMYD1,SOX9,TBX3,ZFHX3
GO Biological Process	GO:0050923	regulation of negative chemotaxis	372	0.00918	1	0.258	2.33	4.72	11	0.00231	0.00539	329	9.26e-05	0.967	0.00294	10.2	0.393	4	4	0.00226	1	unnamed,unnamed,unnamed,unnamed,unnamed,unnamed,unnamed,unnamed,unnamed,unnamed,unnamed	PLXNA4,ROBO1,ROBO2,SLIT2
GO Biological Process	GO:0001654	eye development	373	0.0092	1	0.258	1.26	88.2	111	0.0432	0.0544	198	1.19e-06	0.0124	6.28e-05	1.94	28.4	55	289	0.0311	0.19	unnamed,unnamed,unnamed,unnamed,unnamed,unnamed,unnamed,unnamed,unnamed,unnamed,unnamed,unnamed,unnamed,unnamed,unnamed,unnamed,unnamed,unnamed,unnamed,unnamed,unnamed,unnamed,unnamed,unnamed,unnamed,unnamed,unnamed,unnamed,unnamed,unnamed,unnamed,unnamed,unnamed,unnamed,unnamed,unnamed,unnamed,unnamed,unnamed,unnamed,unnamed,unnamed,unnamed,unnamed,unnamed,unnamed,unnamed,unnamed,unnamed,unnamed…	BCL11B,BHLHE22,BHLHE23,BMP4,CHRDL1,CITED2,COL8A1,CRYBA4,CTNNB1,CYP1B1,FGF10,FGFR2,FOXC1,FOXL2,FOXP2,GATA3,HPS1,IHH,INHBA,IRX5,KLF4,LAMA1,MAF,MAP3K1,MEGF11,MEIS1,MEIS2,MITF,NAGLU,NEUROD1,OLFM3,PAX6,POU4F2,PRDM1,PROX1,PTPRM,PVRL1,PVRL3,RCN1,RORB,SIX3,SLC7A11,SOX1,SOX11,SOX2,SOX9,SP3,TBX2,TFAP2B,TGFBR1,TSPAN12,TTC8,WNT2,WNT5A,WT1
GO Biological Process	GO:0008615	pyridoxine biosynthetic process	374	0.00923	1	0.258	4.97	0.804	4	0.000395	0.00196	2317	0.187	1	0.841	5.09	0.196	1	2	0.000565	0.5	unnamed,unnamed,unnamed,unnamed	PSAT1
GO Biological Process	GO:0048634	regulation of muscle organ development	375	0.00927	1	0.258	1.38	42.6	59	0.0209	0.0289	193	9.81e-07	0.0102	5.3e-05	2.67	10.5	28	107	0.0158	0.262	unnamed,unnamed,unnamed,unnamed,unnamed,unnamed,unnamed,unnamed,unnamed,unnamed,unnamed,unnamed,unnamed,unnamed,unnamed,unnamed,unnamed,unnamed,unnamed,unnamed,unnamed,unnamed,unnamed,unnamed,unnamed,unnamed,unnamed,unnamed,unnamed,unnamed,unnamed,unnamed,unnamed,unnamed,unnamed,unnamed,unnamed,unnamed,unnamed,unnamed,unnamed,unnamed,unnamed,unnamed,unnamed,unnamed,unnamed,unnamed,unnamed,unnamed…	BMP2,BMP4,BTG1,CXADR,CYP26B1,EFNB2,ERBB4,FGF20,FGF9,FGFR2,FOXP1,IGFBP3,MEF2C,MEGF10,MSTN,MTPN,PLCB1,PRICKLE1,RBPJ,SHOX2,SMYD1,SOX9,TBX2,TBX3,TBX5,TCF7L2,WNT2,ZFHX3
GO Biological Process	GO:0031290	retinal ganglion cell axon guidance	376	0.00938	1	0.26	1.76	12.5	22	0.00614	0.0108	204	1.69e-06	0.0177	8.66e-05	5.66	1.77	10	18	0.00565	0.556	unnamed,unnamed,unnamed,unnamed,unnamed,unnamed,unnamed,unnamed,unnamed,unnamed,unnamed,unnamed,unnamed,unnamed,unnamed,unnamed,unnamed,unnamed,unnamed,unnamed,unnamed,unnamed	EFNA5,EPHA7,ISL1,ISL2,NRP1,POU4F2,POU4F3,PTPRM,ROBO2,SLIT2
GO Biological Process	GO:0045163	clustering of voltage-gated potassium channels	377	0.00961	1	0.266	3.39	1.77	6	0.000869	0.00294	1006	0.027	1	0.28	6.79	0.294	2	3	0.00113	0.667	unnamed,unnamed,unnamed,unnamed,unnamed,unnamed	CNTNAP2,KCNIP2
GO Biological Process	GO:0043457	regulation of cellular respiration	378	0.00968	1	0.267	3.02	2.32	7	0.00114	0.00343	4287	0.515	1	1	1.46	0.687	1	7	0.000565	0.143	unnamed,unnamed,unnamed,unnamed,unnamed,unnamed,unnamed	PPARGC1A
GO Biological Process	GO:0060541	respiratory system development	379	0.00975	1	0.268	1.31	62.6	82	0.0307	0.0402	140	2.62e-08	0.000273	1.95e-06	2.43	17.7	43	180	0.0243	0.239	unnamed,unnamed,unnamed,unnamed,unnamed,unnamed,unnamed,unnamed,unnamed,unnamed,unnamed,unnamed,unnamed,unnamed,unnamed,unnamed,unnamed,unnamed,unnamed,unnamed,unnamed,unnamed,unnamed,unnamed,unnamed,unnamed,unnamed,unnamed,unnamed,unnamed,unnamed,unnamed,unnamed,unnamed,unnamed,unnamed,unnamed,unnamed,unnamed,unnamed,unnamed,unnamed,unnamed,unnamed,unnamed,unnamed,unnamed,unnamed,unnamed,unnamed…	ABCA12,ADAMTS2,ASCL1,BMP4,CRH,CTNNB1,EDA,ERRFI1,EYA1,FBXW7,FGF10,FGF9,FGFR2,FOXA1,FOXA2,FOXP1,FOXP2,FZD1,GLI2,GPC3,HES1,HHEX,HHIP,HS6ST1,IGF1,INSC,LAMA1,MAN2A1,MSC,NFIB,PHOX2B,PKDCC,PROX1,SMAD2,SOX11,SOX2,SP3,TBX5,TSHZ3,WNT5A,WT1,ZFPM2,ZIC3
GO Biological Process	GO:0045662	negative regulation of myoblast differentiation	380	0.00975	1	0.268	2.07	6.77	14	0.00332	0.00687	610	0.00398	1	0.0681	4.24	1.18	5	12	0.00282	0.417	unnamed,unnamed,unnamed,unnamed,unnamed,unnamed,unnamed,unnamed,unnamed,unnamed,unnamed,unnamed,unnamed,unnamed	BMP4,PRICKLE1,SOX9,TBX3,ZFHX3
GO Biological Process	GO:0007218	neuropeptide signaling pathway	381	0.0098	1	0.269	1.45	31.8	46	0.0156	0.0226	520	0.00154	1	0.0309	2.04	9.82	20	100	0.0113	0.2	unnamed,unnamed,unnamed,unnamed,unnamed,unnamed,unnamed,unnamed,unnamed,unnamed,unnamed,unnamed,unnamed,unnamed,unnamed,unnamed,unnamed,unnamed,unnamed,unnamed,unnamed,unnamed,unnamed,unnamed,unnamed,unnamed,unnamed,unnamed,unnamed,unnamed,unnamed,unnamed,unnamed,unnamed,unnamed,unnamed,unnamed,unnamed,unnamed,unnamed,unnamed,unnamed,unnamed,unnamed,unnamed,unnamed	ADCYAP1,BAI3,ELTD1,GPR110,GPR125,GPR139,LPHN2,LPHN3,NPVF,NPY,PKD1L2,PMCH,POMC,PRLHR,RAPGEF2,SORCS1,SORCS3,SSTR1,SSTR2,TENM1
GO Biological Process	GO:0019563	glycerol catabolic process	382	0.00986	1	0.269	3.37	1.78	6	0.000874	0.00294	588	0.0035	1	0.0621	7.64	0.393	3	4	0.00169	0.75	unnamed,unnamed,unnamed,unnamed,unnamed,unnamed	GK,GK2,GPD2
GO Biological Process	GO:0071109	superior temporal gyrus development	383	0.00988	1	0.269	3.37	1.78	6	0.000874	0.00294	758	0.00963	1	0.133	10.2	0.196	2	2	0.00113	1	unnamed,unnamed,unnamed,unnamed,unnamed,unnamed	CNTNAP2,GSK3B
GO Biological Process	GO:0007387	anterior compartment pattern formation	384	0.00989	1	0.269	6.91	0.434	3	0.000213	0.00147	1549	0.0982	1	0.662	10.2	0.0982	1	1	0.000565	1	unnamed,unnamed,unnamed	PBX3
GO Biological Process	GO:0007388	posterior compartment specification	384	0.00989	1	0.269	6.91	0.434	3	0.000213	0.00147	1549	0.0982	1	0.662	10.2	0.0982	1	1	0.000565	1	unnamed,unnamed,unnamed	PBX3
GO Biological Process	GO:0045666	positive regulation of neuron differentiation	386	0.01	1	0.271	1.42	35.2	50	0.0172	0.0245	138	2.21e-08	0.000231	1.67e-06	3.49	6.87	24	70	0.0136	0.343	unnamed,unnamed,unnamed,unnamed,unnamed,unnamed,unnamed,unnamed,unnamed,unnamed,unnamed,unnamed,unnamed,unnamed,unnamed,unnamed,unnamed,unnamed,unnamed,unnamed,unnamed,unnamed,unnamed,unnamed,unnamed,unnamed,unnamed,unnamed,unnamed,unnamed,unnamed,unnamed,unnamed,unnamed,unnamed,unnamed,unnamed,unnamed,unnamed,unnamed,unnamed,unnamed,unnamed,unnamed,unnamed,unnamed,unnamed,unnamed,unnamed,unnamed	ACTR3,ASCL1,ATOH1,BMP2,BMP4,BNIP2,DAB1,DMD,FOXA1,FOXA2,GLI2,IRX3,MEF2C,NEUROD1,NKX6-1,PHOX2B,PROX1,SALL1,SOX11,SOX2,TCF4,TRIM32,VWC2,VWC2L
GO Biological Process	GO:1901160	primary amino compound metabolic process	387	0.0101	1	0.272	2.56	3.52	9	0.00172	0.00441	1497	0.0856	1	0.597	2.78	1.08	3	11	0.00169	0.273	unnamed,unnamed,unnamed,unnamed,unnamed,unnamed,unnamed,unnamed,unnamed	BTBD9,GRIN2A,TPH2
GO Biological Process	GO:0001755	neural crest cell migration	388	0.0101	1	0.271	1.63	17.2	28	0.00845	0.0137	649	0.00531	1	0.0854	2.48	4.02	10	41	0.00565	0.244	unnamed,unnamed,unnamed,unnamed,unnamed,unnamed,unnamed,unnamed,unnamed,unnamed,unnamed,unnamed,unnamed,unnamed,unnamed,unnamed,unnamed,unnamed,unnamed,unnamed,unnamed,unnamed,unnamed,unnamed,unnamed,unnamed,unnamed,unnamed	EDNRB,ERBB4,FOXD3,GDNF,HAND2,ISL1,NRP2,PAX3,PHOX2B,ZEB2
GO Biological Process	GO:0051668	localization within membrane	389	0.0102	1	0.274	2.41	4.15	10	0.00203	0.0049	3270	0.313	1	0.998	1.53	1.96	3	20	0.00169	0.15	unnamed,unnamed,unnamed,unnamed,unnamed,unnamed,unnamed,unnamed,unnamed,unnamed	CDH13,DOCK2,RALA
GO Biological Process	GO:0042351	'de novo' GDP-L-fucose biosynthetic process	390	0.0104	1	0.278	4.8	0.833	4	0.000408	0.00196	2317	0.187	1	0.841	5.09	0.196	1	2	0.000565	0.5	unnamed,unnamed,unnamed,unnamed	GMDS
GO Biological Process	GO:0006266	DNA ligation	391	0.0104	1	0.278	2.98	2.35	7	0.00115	0.00343	2851	0.257	1	0.94	2.04	0.982	2	10	0.00113	0.2	unnamed,unnamed,unnamed,unnamed,unnamed,unnamed,unnamed	APTX,MGMT
GO Biological Process	GO:0050885	neuromuscular process controlling balance	392	0.0105	1	0.28	1.65	15.7	26	0.00771	0.0128	1392	0.0713	1	0.535	1.73	5.2	9	53	0.00508	0.17	unnamed,unnamed,unnamed,unnamed,unnamed,unnamed,unnamed,unnamed,unnamed,unnamed,unnamed,unnamed,unnamed,unnamed,unnamed,unnamed,unnamed,unnamed,unnamed,unnamed,unnamed,unnamed,unnamed,unnamed,unnamed,unnamed	APP,NKX6-2,POU4F1,POU4F2,POU4F3,RBFOX1,RBFOX2,SOX2,TNR
GO Biological Process	GO:0043524	negative regulation of neuron apoptotic process	393	0.0108	1	0.287	1.51	24.5	37	0.012	0.0181	1136	0.037	1	0.34	1.61	9.91	16	101	0.00903	0.158	unnamed,unnamed,unnamed,unnamed,unnamed,unnamed,unnamed,unnamed,unnamed,unnamed,unnamed,unnamed,unnamed,unnamed,unnamed,unnamed,unnamed,unnamed,unnamed,unnamed,unnamed,unnamed,unnamed,unnamed,unnamed,unnamed,unnamed,unnamed,unnamed,unnamed,unnamed,unnamed,unnamed,unnamed,unnamed,unnamed,unnamed	CCL2,CHL1,FOXB1,GDNF,GRIK2,ISL1,MEF2C,NR4A2,PARK2,PARK7,POU4F1,PPARGC1A,ROCK1,SIX1,SIX4,TOX3
GO Biological Process	GO:0002068	glandular epithelial cell development	394	0.011	1	0.291	2.1	6.18	13	0.00303	0.00638	664	0.00595	1	0.0935	3.92	1.28	5	13	0.00282	0.385	unnamed,unnamed,unnamed,unnamed,unnamed,unnamed,unnamed,unnamed,unnamed,unnamed,unnamed,unnamed,unnamed	BMP4,NKX6-1,PAX6,RFX3,WNT5A
GO Biological Process	GO:0019441	tryptophan catabolic process to kynurenine	395	0.0112	1	0.295	3.28	1.83	6	0.000898	0.00294	2060	0.145	1	0.736	2.91	0.687	2	7	0.00113	0.286	unnamed,unnamed,unnamed,unnamed,unnamed,unnamed	AADAT,KYNU
GO Biological Process	GO:0050770	regulation of axonogenesis	396	0.0112	1	0.295	1.41	35.4	50	0.0174	0.0245	463	0.000918	1	0.0207	2.08	10.1	21	103	0.0119	0.204	unnamed,unnamed,unnamed,unnamed,unnamed,unnamed,unnamed,unnamed,unnamed,unnamed,unnamed,unnamed,unnamed,unnamed,unnamed,unnamed,unnamed,unnamed,unnamed,unnamed,unnamed,unnamed,unnamed,unnamed,unnamed,unnamed,unnamed,unnamed,unnamed,unnamed,unnamed,unnamed,unnamed,unnamed,unnamed,unnamed,unnamed,unnamed,unnamed,unnamed,unnamed,unnamed,unnamed,unnamed,unnamed,unnamed,unnamed,unnamed,unnamed,unnamed	BARHL2,BCL11A,DAB1,DCC,EPHA4,FGF13,LINGO1,LRRC4C,NGFR,NRP1,NTN1,NTRK3,PLXNA4,RAB11A,ROBO1,ROBO2,SHOX2,SLIT2,TIAM1,TNR,WNT5A
GO Biological Process	GO:0061061	muscle structure development	397	0.0112	1	0.295	1.21	119	144	0.0582	0.0706	178	4.51e-07	0.00471	2.64e-05	1.79	41.2	74	420	0.0418	0.176	unnamed,unnamed,unnamed,unnamed,unnamed,unnamed,unnamed,unnamed,unnamed,unnamed,unnamed,unnamed,unnamed,unnamed,unnamed,unnamed,unnamed,unnamed,unnamed,unnamed,unnamed,unnamed,unnamed,unnamed,unnamed,unnamed,unnamed,unnamed,unnamed,unnamed,unnamed,unnamed,unnamed,unnamed,unnamed,unnamed,unnamed,unnamed,unnamed,unnamed,unnamed,unnamed,unnamed,unnamed,unnamed,unnamed,unnamed,unnamed,unnamed,unnamed…	AGTR2,ALX4,ATG5,BARX2,BMP2,BMP4,BNIP2,CDH2,CHODL,CITED2,CTNNA2,CTNNB1,CXADR,DCN,DMD,EDNRB,ETV1,FGF10,FGFR2,FHOD3,FOXC1,FOXL2,FOXP1,FOXP2,GSK3B,HES1,HOXD10,IGF1,ISL1,JAG1,MEF2C,MEGF10,MEOX2,METTL8,MSC,MSTN,MTPN,NEBL,NEO1,NR2F2,PAX3,PAX5,PHOX2B,PITX1,POU4F1,PPP3CA,PPP3CB,PROX1,QKI,RBPJ,REST,SGCD,SGCG,SGCZ,SHOX2,SIX1,SIX4,SLC8A1,SMARCA2,SMYD1,SOX11,SOX6,TBX2,TBX3,TBX5,TCF7L2,TSHZ3,TTN,WNT2,WNT5A,WT1…
GO Biological Process	GO:0001659	temperature homeostasis	398	0.0113	1	0.297	1.92	8.31	16	0.00408	0.00785	1077	0.0307	1	0.298	2.44	2.45	6	25	0.00339	0.24	unnamed,unnamed,unnamed,unnamed,unnamed,unnamed,unnamed,unnamed,unnamed,unnamed,unnamed,unnamed,unnamed,unnamed,unnamed,unnamed	ADRB2,ARRDC3,FTO,HTR2A,NOX3,PPARGC1A
GO Biological Process	GO:0060436	bronchiole morphogenesis	399	0.0113	1	0.297	4.68	0.855	4	0.000419	0.00196	1549	0.0982	1	0.662	10.2	0.0982	1	1	0.000565	1	unnamed,unnamed,unnamed,unnamed	FGF10
GO Biological Process	GO:0070352	positive regulation of white fat cell proliferation	399	0.0113	1	0.297	4.68	0.855	4	0.000419	0.00196	1549	0.0982	1	0.662	10.2	0.0982	1	1	0.000565	1	unnamed,unnamed,unnamed,unnamed	FGF10
GO Biological Process	GO:0050674	urothelial cell proliferation	399	0.0113	1	0.297	4.68	0.855	4	0.000419	0.00196	1549	0.0982	1	0.662	10.2	0.0982	1	1	0.000565	1	unnamed,unnamed,unnamed,unnamed	FGF10
GO Biological Process	GO:0061115	lung proximal/distal axis specification	399	0.0113	1	0.297	4.68	0.855	4	0.000419	0.00196	1549	0.0982	1	0.662	10.2	0.0982	1	1	0.000565	1	unnamed,unnamed,unnamed,unnamed	FGF10
GO Biological Process	GO:0060496	mesenchymal-epithelial cell signaling involved in lung development	399	0.0113	1	0.297	4.68	0.855	4	0.000419	0.00196	1549	0.0982	1	0.662	10.2	0.0982	1	1	0.000565	1	unnamed,unnamed,unnamed,unnamed	FGF10
GO Biological Process	GO:0060879	semicircular canal fusion	399	0.0113	1	0.297	4.68	0.855	4	0.000419	0.00196	1549	0.0982	1	0.662	10.2	0.0982	1	1	0.000565	1	unnamed,unnamed,unnamed,unnamed	FGF10
GO Biological Process	GO:0050677	positive regulation of urothelial cell proliferation	399	0.0113	1	0.297	4.68	0.855	4	0.000419	0.00196	1549	0.0982	1	0.662	10.2	0.0982	1	1	0.000565	1	unnamed,unnamed,unnamed,unnamed	FGF10
GO Biological Process	GO:0003281	ventricular septum development	406	0.0113	1	0.292	1.57	19.8	31	0.0097	0.0152	236	7.56e-06	0.0789	0.000334	3.55	4.22	15	43	0.00847	0.349	unnamed,unnamed,unnamed,unnamed,unnamed,unnamed,unnamed,unnamed,unnamed,unnamed,unnamed,unnamed,unnamed,unnamed,unnamed,unnamed,unnamed,unnamed,unnamed,unnamed,unnamed,unnamed,unnamed,unnamed,unnamed,unnamed,unnamed,unnamed,unnamed,unnamed,unnamed	CITED2,FGFR2,FZD1,GATA3,HES1,LMO4,PROX1,SALL1,SOX11,SOX4,TBX3,TBX5,WNT5A,XIRP2,ZFPM2
GO Biological Process	GO:0007215	glutamate receptor signaling pathway	407	0.0116	1	0.297	1.59	18.2	29	0.00893	0.0142	173	3.46e-07	0.00361	2.09e-05	4.37	3.44	15	35	0.00847	0.429	unnamed,unnamed,unnamed,unnamed,unnamed,unnamed,unnamed,unnamed,unnamed,unnamed,unnamed,unnamed,unnamed,unnamed,unnamed,unnamed,unnamed,unnamed,unnamed,unnamed,unnamed,unnamed,unnamed,unnamed,unnamed,unnamed,unnamed,unnamed,unnamed	APP,GRIA3,GRID1,GRID2,GRIK1,GRIK2,GRIK3,GRIK4,GRIN2A,GRIN2B,GRIN3A,GRM7,GRM8,PLCB1,SSTR1
GO Biological Process	GO:0006072	glycerol-3-phosphate metabolic process	408	0.0117	1	0.298	3.25	1.85	6	0.000907	0.00294	866	0.015	1	0.181	5.09	0.589	3	6	0.00169	0.5	unnamed,unnamed,unnamed,unnamed,unnamed,unnamed	GK,GK2,GPD2
GO Biological Process	GO:0048013	ephrin receptor signaling pathway	409	0.0117	1	0.299	1.68	14.3	24	0.00702	0.0118	689	0.00692	1	0.105	2.72	2.94	8	30	0.00452	0.267	unnamed,unnamed,unnamed,unnamed,unnamed,unnamed,unnamed,unnamed,unnamed,unnamed,unnamed,unnamed,unnamed,unnamed,unnamed,unnamed,unnamed,unnamed,unnamed,unnamed,unnamed,unnamed,unnamed,unnamed	EFNA5,EFNB2,EPHA4,EPHA5,EPHA6,EPHA7,SS18,TIAM1
GO Biological Process	GO:0060579	ventral spinal cord interneuron fate commitment	410	0.0118	1	0.302	2.25	4.9	11	0.0024	0.00539	385	0.000265	1	0.00719	5.56	1.08	6	11	0.00339	0.545	unnamed,unnamed,unnamed,unnamed,unnamed,unnamed,unnamed,unnamed,unnamed,unnamed,unnamed	DBX1,GLI2,NKX6-1,NKX6-2,PAX6,SOX1
GO Biological Process	GO:0001838	embryonic epithelial tube formation	411	0.0119	1	0.303	1.39	38.1	53	0.0187	0.026	298	5.05e-05	0.528	0.00177	2.32	10.8	25	110	0.0141	0.227	unnamed,unnamed,unnamed,unnamed,unnamed,unnamed,unnamed,unnamed,unnamed,unnamed,unnamed,unnamed,unnamed,unnamed,unnamed,unnamed,unnamed,unnamed,unnamed,unnamed,unnamed,unnamed,unnamed,unnamed,unnamed,unnamed,unnamed,unnamed,unnamed,unnamed,unnamed,unnamed,unnamed,unnamed,unnamed,unnamed,unnamed,unnamed,unnamed,unnamed,unnamed,unnamed,unnamed,unnamed,unnamed,unnamed,unnamed,unnamed,unnamed,unnamed…	APAF1,BMP4,CITED2,COBL,CTNNB1,GATA3,GDNF,HECTD1,IRX1,IRX2,IRX3,LHX2,LMO4,MAP3K7,OPA1,PAX3,PRICKLE1,PTCH1,SALL1,SIX1,SOX11,SOX4,SOX9,WNT5A,ZEB2
GO Biological Process	GO:0051593	response to folic acid	412	0.012	1	0.303	2.9	2.42	7	0.00119	0.00343	2260	0.181	1	0.838	2.55	0.785	2	8	0.00113	0.25	unnamed,unnamed,unnamed,unnamed,unnamed,unnamed,unnamed	ASCL1,MGMT
GO Biological Process	GO:0035773	insulin secretion involved in cellular response to glucose stimulus	413	0.012	1	0.303	4.6	0.869	4	0.000426	0.00196	2913	0.267	1	0.955	3.4	0.294	1	3	0.000565	0.333	unnamed,unnamed,unnamed,unnamed	RAB11FIP2
GO Biological Process	GO:0007626	locomotory behavior	414	0.0121	1	0.304	1.34	48.4	65	0.0237	0.0319	1360	0.066	1	0.507	1.4	15.7	22	160	0.0124	0.138	unnamed,unnamed,unnamed,unnamed,unnamed,unnamed,unnamed,unnamed,unnamed,unnamed,unnamed,unnamed,unnamed,unnamed,unnamed,unnamed,unnamed,unnamed,unnamed,unnamed,unnamed,unnamed,unnamed,unnamed,unnamed,unnamed,unnamed,unnamed,unnamed,unnamed,unnamed,unnamed,unnamed,unnamed,unnamed,unnamed,unnamed,unnamed,unnamed,unnamed,unnamed,unnamed,unnamed,unnamed,unnamed,unnamed,unnamed,unnamed,unnamed,unnamed…	APP,ASTN1,BTBD9,CACNA1E,CHL1,CRH,DAB1,EPHA4,FOXA2,GDNF,HOXD10,KLHL1,NAGLU,NAV2,NOVA1,NPAS3,NPC1,NR4A2,PARK7,PBX3,SOBP,TNR
GO Biological Process	GO:0072175	epithelial tube formation	415	0.0121	1	0.304	1.39	38.9	54	0.0191	0.0265	269	2.06e-05	0.215	0.0008	2.39	10.9	26	111	0.0147	0.234	unnamed,unnamed,unnamed,unnamed,unnamed,unnamed,unnamed,unnamed,unnamed,unnamed,unnamed,unnamed,unnamed,unnamed,unnamed,unnamed,unnamed,unnamed,unnamed,unnamed,unnamed,unnamed,unnamed,unnamed,unnamed,unnamed,unnamed,unnamed,unnamed,unnamed,unnamed,unnamed,unnamed,unnamed,unnamed,unnamed,unnamed,unnamed,unnamed,unnamed,unnamed,unnamed,unnamed,unnamed,unnamed,unnamed,unnamed,unnamed,unnamed,unnamed…	APAF1,BMP4,CITED2,COBL,CTNNB1,GATA3,GDNF,HECTD1,IRX1,IRX2,IRX3,LHX2,LMO4,MAP3K7,OPA1,PAX3,PODXL,PRICKLE1,PTCH1,SALL1,SIX1,SOX11,SOX4,SOX9,WNT5A,ZEB2
GO Biological Process	GO:0070861	regulation of protein exit from endoplasmic reticulum	416	0.0123	1	0.308	3.71	1.35	5	0.000661	0.00245	721	0.00811	1	0.117	6.11	0.491	3	5	0.00169	0.6	unnamed,unnamed,unnamed,unnamed,unnamed	GCC2,SEC16B,TMEM30B
GO Biological Process	GO:2000437	regulation of monocyte extravasation	417	0.0123	1	0.308	4.57	0.876	4	0.00043	0.00196	2317	0.187	1	0.841	5.09	0.196	1	2	0.000565	0.5	unnamed,unnamed,unnamed,unnamed	PLCB1
GO Biological Process	GO:0045979	positive regulation of nucleoside metabolic process	418	0.0123	1	0.307	2.88	2.43	7	0.00119	0.00343	2913	0.267	1	0.955	3.4	0.294	1	3	0.000565	0.333	unnamed,unnamed,unnamed,unnamed,unnamed,unnamed,unnamed	PPARGC1A
GO Biological Process	GO:0070384	Harderian gland development	419	0.0125	1	0.31	4.55	0.88	4	0.000431	0.00196	2317	0.187	1	0.841	5.09	0.196	1	2	0.000565	0.5	unnamed,unnamed,unnamed,unnamed	FGF10
GO Biological Process	GO:2000734	negative regulation of glial cell-derived neurotrophic factor receptor signaling pathway involved in ureteric bud formation	420	0.0125	1	0.31	4.54	0.88	4	0.000432	0.00196	1549	0.0982	1	0.662	10.2	0.0982	1	1	0.000565	1	unnamed,unnamed,unnamed,unnamed	GATA3
GO Biological Process	GO:2000703	negative regulation of fibroblast growth factor receptor signaling pathway involved in ureteric bud formation	420	0.0125	1	0.31	4.54	0.88	4	0.000432	0.00196	1549	0.0982	1	0.662	10.2	0.0982	1	1	0.000565	1	unnamed,unnamed,unnamed,unnamed	GATA3
GO Biological Process	GO:0001806	type IV hypersensitivity	420	0.0125	1	0.31	4.54	0.88	4	0.000432	0.00196	1549	0.0982	1	0.662	10.2	0.0982	1	1	0.000565	1	unnamed,unnamed,unnamed,unnamed	GATA3
GO Biological Process	GO:2000607	negative regulation of cell proliferation involved in mesonephros development	420	0.0125	1	0.31	4.54	0.88	4	0.000432	0.00196	1549	0.0982	1	0.662	10.2	0.0982	1	1	0.000565	1	unnamed,unnamed,unnamed,unnamed	GATA3
GO Biological Process	GO:2000647	negative regulation of stem cell proliferation	424	0.0127	1	0.312	2.22	4.95	11	0.00243	0.00539	2147	0.152	1	0.739	2.18	1.37	3	14	0.00169	0.214	unnamed,unnamed,unnamed,unnamed,unnamed,unnamed,unnamed,unnamed,unnamed,unnamed,unnamed	BMP4,NFIB,WNT5A
GO Biological Process	GO:0032673	regulation of interleukin-4 production	425	0.0127	1	0.312	2.13	5.62	12	0.00276	0.00589	3539	0.341	1	1	1.46	2.06	3	21	0.00169	0.143	unnamed,unnamed,unnamed,unnamed,unnamed,unnamed,unnamed,unnamed,unnamed,unnamed,unnamed,unnamed	GATA3,IL20RB,PRKCQ
GO Biological Process	GO:0021544	subpallium development	426	0.0128	1	0.314	1.9	8.44	16	0.00414	0.00785	997	0.0262	1	0.274	2.83	1.77	5	18	0.00282	0.278	unnamed,unnamed,unnamed,unnamed,unnamed,unnamed,unnamed,unnamed,unnamed,unnamed,unnamed,unnamed,unnamed,unnamed,unnamed,unnamed	ASCL1,BCL11B,CNTNAP2,FOXP2,SLITRK5
GO Biological Process	GO:0048671	negative regulation of collateral sprouting	427	0.0129	1	0.316	2.45	3.67	9	0.0018	0.00441	959	0.0244	1	0.266	4.37	0.687	3	7	0.00169	0.429	unnamed,unnamed,unnamed,unnamed,unnamed,unnamed,unnamed,unnamed,unnamed	BCL11A,DCC,FGF13
GO Biological Process	GO:0009954	proximal/distal pattern formation	428	0.0131	1	0.319	1.7	12.9	22	0.00634	0.0108	359	0.000145	1	0.00422	3.5	3.14	11	32	0.00621	0.344	unnamed,unnamed,unnamed,unnamed,unnamed,unnamed,unnamed,unnamed,unnamed,unnamed,unnamed,unnamed,unnamed,unnamed,unnamed,unnamed,unnamed,unnamed,unnamed,unnamed,unnamed,unnamed	CTNNB1,CYP26B1,DLX2,FGF10,GLI2,HOXD10,HOXD11,IRX1,IRX2,IRX3,TP63
GO Biological Process	GO:0070075	tear secretion	429	0.0131	1	0.319	4.48	0.894	4	0.000438	0.00196	2317	0.187	1	0.841	5.09	0.196	1	2	0.000565	0.5	unnamed,unnamed,unnamed,unnamed	FGF10
GO Biological Process	GO:0035176	social behavior	430	0.0132	1	0.321	1.89	8.47	16	0.00415	0.00785	4194	0.477	1	1	1.13	3.53	4	36	0.00226	0.111	unnamed,unnamed,unnamed,unnamed,unnamed,unnamed,unnamed,unnamed,unnamed,unnamed,unnamed,unnamed,unnamed,unnamed,unnamed,unnamed	CNTNAP2,MSS51,NPAS3,PPP3CB
GO Biological Process	GO:0042551	neuron maturation	431	0.0133	1	0.322	1.93	7.75	15	0.0038	0.00736	919	0.0196	1	0.223	2.46	2.85	7	29	0.00395	0.241	unnamed,unnamed,unnamed,unnamed,unnamed,unnamed,unnamed,unnamed,unnamed,unnamed,unnamed,unnamed,unnamed,unnamed,unnamed	APP,CDKN1C,CNTNAP2,IRX5,KCNIP2,NR4A2,SCLT1
GO Biological Process	GO:0060592	mammary gland formation	432	0.0134	1	0.323	1.99	7.05	14	0.00346	0.00687	213	2.62e-06	0.0273	0.000128	7.92	0.883	7	9	0.00395	0.778	unnamed,unnamed,unnamed,unnamed,unnamed,unnamed,unnamed,unnamed,unnamed,unnamed,unnamed,unnamed,unnamed,unnamed	BMP4,FGF10,FGFR2,NRG3,PAX3,TBX2,TBX3
GO Biological Process	GO:0006568	tryptophan metabolic process	433	0.0134	1	0.323	2.83	2.47	7	0.00121	0.00343	1993	0.128	1	0.672	2.35	1.28	3	13	0.00169	0.231	unnamed,unnamed,unnamed,unnamed,unnamed,unnamed,unnamed	AADAT,GCDH,KYNU
GO Biological Process	GO:0090130	tissue migration	434	0.0137	1	0.329	1.56	19.3	30	0.00945	0.0147	1316	0.0554	1	0.44	1.7	6.48	11	66	0.00621	0.167	unnamed,unnamed,unnamed,unnamed,unnamed,unnamed,unnamed,unnamed,unnamed,unnamed,unnamed,unnamed,unnamed,unnamed,unnamed,unnamed,unnamed,unnamed,unnamed,unnamed,unnamed,unnamed,unnamed,unnamed,unnamed,unnamed,unnamed,unnamed,unnamed,unnamed	CDH13,CYP1B1,EFNB2,FGF10,NRP1,PAXIP1,PKN2,PRKX,ROBO1,SLIT2,TGFBR1
GO Biological Process	GO:0048026	positive regulation of mRNA splicing, via spliceosome	435	0.0137	1	0.329	3.13	1.92	6	0.00094	0.00294	2060	0.145	1	0.736	2.91	0.687	2	7	0.00113	0.286	unnamed,unnamed,unnamed,unnamed,unnamed,unnamed	CELF4,RBMX
GO Biological Process	GO:0031175	neuron projection development	436	0.0137	1	0.328	1.16	192	222	0.0941	0.109	114	3.63e-09	3.79e-05	3.32e-07	1.78	58.5	104	596	0.0587	0.174	unnamed,unnamed,unnamed,unnamed,unnamed,unnamed,unnamed,unnamed,unnamed,unnamed,unnamed,unnamed,unnamed,unnamed,unnamed,unnamed,unnamed,unnamed,unnamed,unnamed,unnamed,unnamed,unnamed,unnamed,unnamed,unnamed,unnamed,unnamed,unnamed,unnamed,unnamed,unnamed,unnamed,unnamed,unnamed,unnamed,unnamed,unnamed,unnamed,unnamed,unnamed,unnamed,unnamed,unnamed,unnamed,unnamed,unnamed,unnamed,unnamed,unnamed…	ADCYAP1,ALCAM,AP2B1,APP,ARX,ATOH1,BCL11B,BHLHE22,CHL1,CNTN4,CNTN6,CNTNAP2,COBL,CTNNA2,CXCR4,DAB1,DCC,DSCAML1,DTNBP1,EFNA5,EPHA4,EPHA5,EPHA7,ETV1,FEZ2,FGFR2,FOXB1,FOXD3,FOXG1,FOXP1,FSHR,FZD1,GAP43,GATA3,GDNF,GFRA1,GLI2,GRIN3A,GSK3B,ISL1,ISL2,ITGA1,KIF4B,KLHL1,LAMA1,LHX2,LINGO1,MICALL2,NCAM1,NEO1,NFIB,NGFR,NPY,NR4A2,NRP1,NRP2,NRXN3,NTN1,NYAP2,OPHN1,PARD3,PAX6,PHOX2B,PLCG1,PLXNA2,PLXNA4,POU4F1,POU4F…
GO Biological Process	GO:0000173	inactivation of MAPK activity involved in osmosensory signaling pathway	437	0.0139	1	0.331	6.08	0.493	3	0.000242	0.00147	1549	0.0982	1	0.662	10.2	0.0982	1	1	0.000565	1	unnamed,unnamed,unnamed	MBIP
GO Biological Process	GO:0014014	negative regulation of gliogenesis	438	0.0139	1	0.33	1.72	12.2	21	0.006	0.0103	300	5.13e-05	0.536	0.00179	3.86	2.85	11	29	0.00621	0.379	unnamed,unnamed,unnamed,unnamed,unnamed,unnamed,unnamed,unnamed,unnamed,unnamed,unnamed,unnamed,unnamed,unnamed,unnamed,unnamed,unnamed,unnamed,unnamed,unnamed,unnamed	ADCYAP1,CTNNB1,DAB1,DLX2,HES1,ID4,LINGO1,NKX6-1,NKX6-2,NTRK3,SOX11
GO Biological Process	GO:0048844	artery morphogenesis	439	0.0139	1	0.332	1.6	16.9	27	0.00829	0.0132	201	1.48e-06	0.0154	7.66e-05	3.61	4.71	17	48	0.0096	0.354	unnamed,unnamed,unnamed,unnamed,unnamed,unnamed,unnamed,unnamed,unnamed,unnamed,unnamed,unnamed,unnamed,unnamed,unnamed,unnamed,unnamed,unnamed,unnamed,unnamed,unnamed,unnamed,unnamed,unnamed,unnamed,unnamed,unnamed	BMP4,CITED2,EYA1,FOXC1,HAND2,HES1,HPGD,JAG1,PROX1,PRRX1,RBPJ,SIX1,SOX4,TBX2,TFAP2B,TGFBR1,ZMIZ1
GO Biological Process	GO:0061549	sympathetic ganglion development	440	0.014	1	0.331	2.59	3.09	8	0.00152	0.00392	1231	0.0505	1	0.428	5.09	0.393	2	4	0.00113	0.5	unnamed,unnamed,unnamed,unnamed,unnamed,unnamed,unnamed,unnamed	NRP1,NRP2
GO Biological Process	GO:1902285	semaphorin-plexin signaling pathway involved in neuron projection guidance	440	0.014	1	0.331	2.59	3.09	8	0.00152	0.00392	1231	0.0505	1	0.428	5.09	0.393	2	4	0.00113	0.5	unnamed,unnamed,unnamed,unnamed,unnamed,unnamed,unnamed,unnamed	NRP1,NRP2
GO Biological Process	GO:0097490	sympathetic neuron projection extension	440	0.014	1	0.331	2.59	3.09	8	0.00152	0.00392	1231	0.0505	1	0.428	5.09	0.393	2	4	0.00113	0.5	unnamed,unnamed,unnamed,unnamed,unnamed,unnamed,unnamed,unnamed	NRP1,NRP2
GO Biological Process	GO:0097491	sympathetic neuron projection guidance	440	0.014	1	0.331	2.59	3.09	8	0.00152	0.00392	1231	0.0505	1	0.428	5.09	0.393	2	4	0.00113	0.5	unnamed,unnamed,unnamed,unnamed,unnamed,unnamed,unnamed,unnamed	NRP1,NRP2
GO Biological Process	GO:0043583	ear development	444	0.014	1	0.33	1.27	70.8	90	0.0347	0.0441	118	4.61e-09	4.81e-05	4.08e-07	2.48	18.6	46	189	0.026	0.243	unnamed,unnamed,unnamed,unnamed,unnamed,unnamed,unnamed,unnamed,unnamed,unnamed,unnamed,unnamed,unnamed,unnamed,unnamed,unnamed,unnamed,unnamed,unnamed,unnamed,unnamed,unnamed,unnamed,unnamed,unnamed,unnamed,unnamed,unnamed,unnamed,unnamed,unnamed,unnamed,unnamed,unnamed,unnamed,unnamed,unnamed,unnamed,unnamed,unnamed,unnamed,unnamed,unnamed,unnamed,unnamed,unnamed,unnamed,unnamed,unnamed,unnamed…	ATG5,ATOH1,BCL2L11,BMP2,BMP4,BMPER,DLX6,EYA1,EYA4,FGF10,FGF20,FGF9,FGFR2,FOXG1,FOXI1,GATA3,GLI2,GRXCR1,HES1,IGF1,IGFBP7,INSIG2,JAG1,MAF,MAFB,NAGLU,NEUROD1,NOX3,NTN1,NTRK3,PHOX2B,POU4F3,PROX1,PRRX1,RBPJ,RPL38,SALL1,SIX1,SIX2,SIX4,SOBP,SOX2,SOX9,USH2A,WNT5A,ZIC1
GO Biological Process	GO:0001936	regulation of endothelial cell proliferation	445	0.0143	1	0.336	1.5	23.4	35	0.0115	0.0172	849	0.0135	1	0.166	1.9	7.36	14	75	0.00791	0.187	unnamed,unnamed,unnamed,unnamed,unnamed,unnamed,unnamed,unnamed,unnamed,unnamed,unnamed,unnamed,unnamed,unnamed,unnamed,unnamed,unnamed,unnamed,unnamed,unnamed,unnamed,unnamed,unnamed,unnamed,unnamed,unnamed,unnamed,unnamed,unnamed,unnamed,unnamed,unnamed,unnamed,unnamed,unnamed	ANG,BMP2,BMP4,CCL2,CDH13,NR2F2,NRP1,NRP2,PRKD1,PROX1,PTPRM,TGFBR1,THBS4,WNT5A
GO Biological Process	GO:0050768	negative regulation of neurogenesis	446	0.0144	1	0.336	1.44	29.2	42	0.0143	0.0206	285	3.47e-05	0.363	0.00127	2.47	9.33	23	95	0.013	0.242	unnamed,unnamed,unnamed,unnamed,unnamed,unnamed,unnamed,unnamed,unnamed,unnamed,unnamed,unnamed,unnamed,unnamed,unnamed,unnamed,unnamed,unnamed,unnamed,unnamed,unnamed,unnamed,unnamed,unnamed,unnamed,unnamed,unnamed,unnamed,unnamed,unnamed,unnamed,unnamed,unnamed,unnamed,unnamed,unnamed,unnamed,unnamed,unnamed,unnamed,unnamed,unnamed	ADCYAP1,BCL11A,CTNNB1,DAB1,DCC,DLX2,FGF13,GSK3B,HES1,ID4,LINGO1,NGFR,NKX6-1,NKX6-2,NRP1,NTN1,NTRK3,PAX6,RAPGEF2,REST,SOX11,TNR,WNT5A
GO Biological Process	GO:0021954	central nervous system neuron development	447	0.0145	1	0.338	1.45	28.4	41	0.0139	0.0201	287	3.62e-05	0.378	0.00132	2.82	6.38	18	65	0.0102	0.277	unnamed,unnamed,unnamed,unnamed,unnamed,unnamed,unnamed,unnamed,unnamed,unnamed,unnamed,unnamed,unnamed,unnamed,unnamed,unnamed,unnamed,unnamed,unnamed,unnamed,unnamed,unnamed,unnamed,unnamed,unnamed,unnamed,unnamed,unnamed,unnamed,unnamed,unnamed,unnamed,unnamed,unnamed,unnamed,unnamed,unnamed,unnamed,unnamed,unnamed,unnamed	ARX,ASCL1,BHLHE22,DCC,EPHA4,FGFR2,FOXG1,GLI2,LHX8,LINGO1,NFIB,NPY,NR4A2,PHOX2B,PLXNA4,RAPGEF2,SLIT2,SOX1
GO Biological Process	GO:0070189	kynurenine metabolic process	448	0.0145	1	0.337	3.09	1.94	6	0.000952	0.00294	2700	0.219	1	0.846	2.26	0.883	2	9	0.00113	0.222	unnamed,unnamed,unnamed,unnamed,unnamed,unnamed	AADAT,KYNU
GO Biological Process	GO:0033152	immunoglobulin V(D)J recombination	449	0.0145	1	0.337	3.09	1.94	6	0.000952	0.00294	4025	0.462	1	1	1.7	0.589	1	6	0.000565	0.167	unnamed,unnamed,unnamed,unnamed,unnamed,unnamed	FOXP1
GO Biological Process	GO:0030534	adult behavior	450	0.0146	1	0.338	1.38	37.7	52	0.0185	0.0255	984	0.0247	1	0.262	1.61	11.8	19	120	0.0107	0.158	unnamed,unnamed,unnamed,unnamed,unnamed,unnamed,unnamed,unnamed,unnamed,unnamed,unnamed,unnamed,unnamed,unnamed,unnamed,unnamed,unnamed,unnamed,unnamed,unnamed,unnamed,unnamed,unnamed,unnamed,unnamed,unnamed,unnamed,unnamed,unnamed,unnamed,unnamed,unnamed,unnamed,unnamed,unnamed,unnamed,unnamed,unnamed,unnamed,unnamed,unnamed,unnamed,unnamed,unnamed,unnamed,unnamed,unnamed,unnamed,unnamed,unnamed…	APP,BTBD9,CHL1,DAB1,EPHA4,FOXA2,GABRG2,GDNF,GRIK1,GRM7,HOXD10,KLHL1,NPC1,NPY,NR4A2,PARK7,PBX3,SLITRK1,SLITRK5
GO Biological Process	GO:0002702	positive regulation of production of molecular mediator of immune response	451	0.0147	1	0.34	2.02	6.43	13	0.00315	0.00638	3146	0.271	1	0.898	1.51	2.65	4	27	0.00226	0.148	unnamed,unnamed,unnamed,unnamed,unnamed,unnamed,unnamed,unnamed,unnamed,unnamed,unnamed,unnamed,unnamed	FOXP1,MAP3K7,TLR4,WNT5A
GO Biological Process	GO:0006564	L-serine biosynthetic process	452	0.0147	1	0.34	4.32	0.925	4	0.000454	0.00196	3354	0.339	1	1	2.55	0.393	1	4	0.000565	0.25	unnamed,unnamed,unnamed,unnamed	PSAT1
GO Biological Process	GO:0048519	negative regulation of biological process	453	0.0148	1	0.341	1.07	687	734	0.337	0.36	91	6.99e-10	7.29e-06	8.01e-08	1.3	326	423	3320	0.239	0.127	unnamed,unnamed,unnamed,unnamed,unnamed,unnamed,unnamed,unnamed,unnamed,unnamed,unnamed,unnamed,unnamed,unnamed,unnamed,unnamed,unnamed,unnamed,unnamed,unnamed,unnamed,unnamed,unnamed,unnamed,unnamed,unnamed,unnamed,unnamed,unnamed,unnamed,unnamed,unnamed,unnamed,unnamed,unnamed,unnamed,unnamed,unnamed,unnamed,unnamed,unnamed,unnamed,unnamed,unnamed,unnamed,unnamed,unnamed,unnamed,unnamed,unnamed…	AATF,ADAMTS1,ADAMTS20,ADCYAP1,ADRA1A,ADRA1D,ADRA2A,ADRB2,AGTR2,AIPL1,ANAPC1,ANG,ANGPT1,ANXA1,ANXA2,AOAH,AP2B1,API5,APIP,APP,AR,ARAP3,ARFGEF1,ARRDC3,ASCL1,ASIC2,ASTN2,ATG5,ATP1A1,AXIN2,BACH1,BAI3,BARD1,BARX2,BCL11A,BCL11B,BCL6,BCOR,BHLHE22,BHLHE23,BHLHE40,BIRC7,BMP2,BMP4,BMPER,BNIP2,BTG1,BTG3,BTG4,BUB3,C11orf34,C1D,CAPRIN1,CAPRIN2,CASK,CASQ2,CCL2,CCNG1,CCR7,CDH13,CDH2,CDH5,CDK5RAP2,CDKN1C,CDX2,CER…
GO Biological Process	GO:0061512	protein localization to cilium	454	0.0148	1	0.341	5.93	0.506	3	0.000248	0.00147	2317	0.187	1	0.841	5.09	0.196	1	2	0.000565	0.5	unnamed,unnamed,unnamed	SNX10
GO Biological Process	GO:0080154	regulation of fertilization	455	0.0149	1	0.341	4.31	0.928	4	0.000455	0.00196	2913	0.267	1	0.955	3.4	0.294	1	3	0.000565	0.333	unnamed,unnamed,unnamed,unnamed	PLCB1
GO Biological Process	GO:0035883	enteroendocrine cell differentiation	456	0.0149	1	0.341	1.96	7.15	14	0.00351	0.00687	573	0.00298	1	0.0544	3.82	1.57	6	16	0.00339	0.375	unnamed,unnamed,unnamed,unnamed,unnamed,unnamed,unnamed,unnamed,unnamed,unnamed,unnamed,unnamed,unnamed,unnamed	BMP4,NEUROD1,NKX6-1,PAX6,RFX3,WNT5A
GO Biological Process	GO:0007402	ganglion mother cell fate determination	457	0.015	1	0.343	5.9	0.508	3	0.000249	0.00147	2317	0.187	1	0.841	5.09	0.196	1	2	0.000565	0.5	unnamed,unnamed,unnamed	POU6F2
GO Biological Process	GO:0060857	establishment of glial blood-brain barrier	458	0.0152	1	0.347	3.51	1.43	5	0.000699	0.00245	1549	0.0982	1	0.662	10.2	0.0982	1	1	0.000565	1	unnamed,unnamed,unnamed,unnamed,unnamed	DMD
GO Biological Process	GO:0021629	olfactory nerve structural organization	458	0.0152	1	0.347	3.51	1.43	5	0.000699	0.00245	1549	0.0982	1	0.662	10.2	0.0982	1	1	0.000565	1	unnamed,unnamed,unnamed,unnamed,unnamed	DMD
GO Biological Process	GO:0072079	nephron tubule formation	460	0.0154	1	0.35	1.95	7.18	14	0.00352	0.00687	506	0.00133	1	0.0274	4.37	1.37	6	14	0.00339	0.429	unnamed,unnamed,unnamed,unnamed,unnamed,unnamed,unnamed,unnamed,unnamed,unnamed,unnamed,unnamed,unnamed,unnamed	CTNNB1,IRX1,IRX2,IRX3,SIX1,SOX9
GO Biological Process	GO:0000395	mRNA 5'-splice site recognition	461	0.0154	1	0.349	4.26	0.939	4	0.00046	0.00196	3354	0.339	1	1	2.55	0.393	1	4	0.000565	0.25	unnamed,unnamed,unnamed,unnamed	PSIP1
GO Biological Process	GO:0002706	regulation of lymphocyte mediated immunity	462	0.0155	1	0.35	1.63	14.7	24	0.00721	0.0118	3984	0.444	1	1	1.08	9.23	10	94	0.00565	0.106	unnamed,unnamed,unnamed,unnamed,unnamed,unnamed,unnamed,unnamed,unnamed,unnamed,unnamed,unnamed,unnamed,unnamed,unnamed,unnamed,unnamed,unnamed,unnamed,unnamed,unnamed,unnamed,unnamed,unnamed	BCL6,CADM1,CD40,IL12A,IL20RB,MAP3K7,PAXIP1,PPP3CA,PPP3CB,SH2D1A
GO Biological Process	GO:0016477	cell migration	463	0.0155	1	0.35	1.16	175	203	0.0857	0.0996	151	3.88e-08	0.000405	2.68e-06	1.71	60.4	103	615	0.0582	0.167	unnamed,unnamed,unnamed,unnamed,unnamed,unnamed,unnamed,unnamed,unnamed,unnamed,unnamed,unnamed,unnamed,unnamed,unnamed,unnamed,unnamed,unnamed,unnamed,unnamed,unnamed,unnamed,unnamed,unnamed,unnamed,unnamed,unnamed,unnamed,unnamed,unnamed,unnamed,unnamed,unnamed,unnamed,unnamed,unnamed,unnamed,unnamed,unnamed,unnamed,unnamed,unnamed,unnamed,unnamed,unnamed,unnamed,unnamed,unnamed,unnamed,unnamed…	AGTR1,ANG,ANGPT1,ARX,ASCL1,ASTN1,ATOH1,BARHL2,BTG1,C11orf34,CCL2,CCR7,CD47,CDH13,CDH2,CER1,CHL1,CSF3R,CTNNA2,CTNNB1,CXADR,CXCR4,CYP1B1,DAB1,DCC,DISC1,DOCK4,EDNRB,EFNB2,EMX2,EPHA4,ERBB4,FAT1,FER,FGF10,FGF13,FOXB1,FOXC1,FOXD3,FUT8,GATA3,GDNF,GFRA1,GPC6,GRB14,GSK3B,HAND2,HES1,IL12A,ISL1,ITGA1,ITGA6,KIRREL3,MDGA1,MSX2,NFATC2,NR2F1,NR2F2,NR4A2,NRP1,NRP2,NTN1,NTRK3,OPHN1,PARD3,PAX3,PAX6,PAXIP1,PDE4D,PE…
GO Biological Process	GO:0010560	positive regulation of glycoprotein biosynthetic process	464	0.0155	1	0.35	2.25	4.44	10	0.00218	0.0049	420	0.000486	1	0.0121	5.09	1.18	6	12	0.00339	0.5	unnamed,unnamed,unnamed,unnamed,unnamed,unnamed,unnamed,unnamed,unnamed,unnamed	ARFGEF1,CCR7,CTNNB1,PAWR,PLCB1,TCF7L2
GO Biological Process	GO:0010001	glial cell differentiation	465	0.0159	1	0.357	1.36	41.3	56	0.0203	0.0275	438	0.000625	1	0.0149	2.02	11.9	24	121	0.0136	0.198	unnamed,unnamed,unnamed,unnamed,unnamed,unnamed,unnamed,unnamed,unnamed,unnamed,unnamed,unnamed,unnamed,unnamed,unnamed,unnamed,unnamed,unnamed,unnamed,unnamed,unnamed,unnamed,unnamed,unnamed,unnamed,unnamed,unnamed,unnamed,unnamed,unnamed,unnamed,unnamed,unnamed,unnamed,unnamed,unnamed,unnamed,unnamed,unnamed,unnamed,unnamed,unnamed,unnamed,unnamed,unnamed,unnamed,unnamed,unnamed,unnamed,unnamed…	ASCL1,CTNNB1,DMD,FGF10,FGF5,FOXD3,GAP43,HES1,ID4,IGF1,NFIB,NKX6-1,NKX6-2,PAX6,PHOX2B,SH3TC2,SOX11,SOX2,SOX4,SOX5,SOX6,SOX9,TCF7L2,TENM4
GO Biological Process	GO:0016331	morphogenesis of embryonic epithelium	466	0.0159	1	0.357	1.34	45.6	61	0.0224	0.0299	252	1.29e-05	0.134	0.000532	2.28	13.2	30	134	0.0169	0.224	unnamed,unnamed,unnamed,unnamed,unnamed,unnamed,unnamed,unnamed,unnamed,unnamed,unnamed,unnamed,unnamed,unnamed,unnamed,unnamed,unnamed,unnamed,unnamed,unnamed,unnamed,unnamed,unnamed,unnamed,unnamed,unnamed,unnamed,unnamed,unnamed,unnamed,unnamed,unnamed,unnamed,unnamed,unnamed,unnamed,unnamed,unnamed,unnamed,unnamed,unnamed,unnamed,unnamed,unnamed,unnamed,unnamed,unnamed,unnamed,unnamed,unnamed…	APAF1,BMP4,CITED2,COBL,CTNNB1,FGF10,FGFR2,GATA3,GDNF,GLI2,HECTD1,HHEX,IRX1,IRX2,IRX3,LHX2,LMO4,MAP3K7,OPA1,PAX3,PRICKLE1,PTCH1,SALL1,SIX1,SOX11,SOX4,SOX9,TP63,WNT5A,ZEB2
GO Biological Process	GO:0060661	submandibular salivary gland formation	467	0.0163	1	0.364	4.19	0.955	4	0.000468	0.00196	2317	0.187	1	0.841	5.09	0.196	1	2	0.000565	0.5	unnamed,unnamed,unnamed,unnamed	FGF10
GO Biological Process	GO:0071338	positive regulation of hair follicle cell proliferation	467	0.0163	1	0.364	4.19	0.955	4	0.000468	0.00196	2317	0.187	1	0.841	5.09	0.196	1	2	0.000565	0.5	unnamed,unnamed,unnamed,unnamed	FGF10
GO Biological Process	GO:0060586	multicellular organismal iron ion homeostasis	469	0.0165	1	0.366	4.18	0.957	4	0.00047	0.00196	4025	0.462	1	1	1.7	0.589	1	6	0.000565	0.167	unnamed,unnamed,unnamed,unnamed	BTBD9
GO Biological Process	GO:0006754	ATP biosynthetic process	470	0.0165	1	0.366	2.35	3.82	9	0.00188	0.00441	3282	0.316	1	1	1.34	3.73	5	38	0.00282	0.132	unnamed,unnamed,unnamed,unnamed,unnamed,unnamed,unnamed,unnamed,unnamed	ATP1A1,ATP5EP2,ATP5G3,ATP5J,SLC25A13
GO Biological Process	GO:0032502	developmental process	471	0.0169	1	0.374	1.05	950	998	0.466	0.489	5	1.56e-26	1.62e-22	3.25e-23	1.44	435	624	4428	0.352	0.141	unnamed,unnamed,unnamed,unnamed,unnamed,unnamed,unnamed,unnamed,unnamed,unnamed,unnamed,unnamed,unnamed,unnamed,unnamed,unnamed,unnamed,unnamed,unnamed,unnamed,unnamed,unnamed,unnamed,unnamed,unnamed,unnamed,unnamed,unnamed,unnamed,unnamed,unnamed,unnamed,unnamed,unnamed,unnamed,unnamed,unnamed,unnamed,unnamed,unnamed,unnamed,unnamed,unnamed,unnamed,unnamed,unnamed,unnamed,unnamed,unnamed,unnamed…	AATF,ABCA12,ACO1,ACTR3,ACVR2A,ADAM23,ADAMTS1,ADAMTS2,ADAMTS9,ADCYAP1,ADRA1A,ADRA1D,ADRB2,AFF2,AFF3,AGTR1,AGTR2,AHSP,AK4,AK8,ALCAM,ALK,ALX4,ANG,ANGPT1,ANKRD11,ANXA1,ANXA2,AP2B1,APAF1,APP,AR,ARHGAP26,ARID1B,ARL4A,ARL6,ARRDC3,ARX,ASCL1,ASCL4,ASIC2,ASTN1,ATG5,ATOH1,ATOH7,ATRNL1,AXIN2,BARHL2,BARX2,BBS9,BBX,BCL11A,BCL11B,BCL2L11,BCL6,BCOR,BHLHE22,BHLHE23,BLNK,BMP2,BMP3,BMP4,BMPER,BNIP2,BTG4,C10orf11,C1…
GO Biological Process	GO:0061564	axon development	472	0.017	1	0.376	1.17	161	188	0.0791	0.0922	105	1.67e-09	1.75e-05	1.66e-07	1.91	46	88	469	0.0497	0.188	unnamed,unnamed,unnamed,unnamed,unnamed,unnamed,unnamed,unnamed,unnamed,unnamed,unnamed,unnamed,unnamed,unnamed,unnamed,unnamed,unnamed,unnamed,unnamed,unnamed,unnamed,unnamed,unnamed,unnamed,unnamed,unnamed,unnamed,unnamed,unnamed,unnamed,unnamed,unnamed,unnamed,unnamed,unnamed,unnamed,unnamed,unnamed,unnamed,unnamed,unnamed,unnamed,unnamed,unnamed,unnamed,unnamed,unnamed,unnamed,unnamed,unnamed…	ALCAM,AP2B1,APP,ARX,ATOH1,BCL11B,BHLHE22,CHL1,CNTN4,CNTN6,COBL,CTNNA2,CXCR4,DCC,DSCAML1,EFNA5,EPHA4,EPHA5,EPHA7,ETV1,FEZ2,FGFR2,FOXB1,FOXD3,FOXG1,FOXP1,FZD1,GAP43,GATA3,GDNF,GFRA1,GLI2,GSK3B,ISL1,ISL2,ITGA1,KIF4B,LAMA1,LHX2,NCAM1,NEO1,NFIB,NGFR,NR4A2,NRP1,NRP2,NRXN3,NTN1,OPHN1,PARD3,PAX6,PHOX2B,PLCG1,PLXNA2,PLXNA4,POU4F1,POU4F2,POU4F3,PPP3CB,PRKCQ,PRNP,PTPRM,RHOB,ROBO1,ROBO2,ROCK1,RPS6KA3,SEMA5A,…
GO Biological Process	GO:0035898	parathyroid hormone secretion	473	0.0171	1	0.377	4.13	0.969	4	0.000475	0.00196	2317	0.187	1	0.841	5.09	0.196	1	2	0.000565	0.5	unnamed,unnamed,unnamed,unnamed	GATA3
GO Biological Process	GO:0061032	visceral serous pericardium development	474	0.0172	1	0.378	4.12	0.97	4	0.000476	0.00196	758	0.00963	1	0.133	10.2	0.196	2	2	0.00113	1	unnamed,unnamed,unnamed,unnamed	HAND2,WT1
GO Biological Process	GO:0033238	regulation of cellular amine metabolic process	475	0.0175	1	0.384	1.68	12.5	21	0.00615	0.0103	4220	0.488	1	1	1.06	7.56	8	77	0.00452	0.104	unnamed,unnamed,unnamed,unnamed,unnamed,unnamed,unnamed,unnamed,unnamed,unnamed,unnamed,unnamed,unnamed,unnamed,unnamed,unnamed,unnamed,unnamed,unnamed,unnamed,unnamed	AZIN1,FSHR,GATA3,NR4A2,PSMD14,PSMD6,PSMD7,PSMF1
GO Biological Process	GO:0009946	proximal/distal axis specification	476	0.0175	1	0.384	4.1	0.976	4	0.000478	0.00196	2913	0.267	1	0.955	3.4	0.294	1	3	0.000565	0.333	unnamed,unnamed,unnamed,unnamed	FGF10
GO Biological Process	GO:0032689	negative regulation of interferon-gamma production	477	0.0175	1	0.383	2.21	4.52	10	0.00222	0.0049	2307	0.184	1	0.832	1.77	2.26	4	23	0.00226	0.174	unnamed,unnamed,unnamed,unnamed,unnamed,unnamed,unnamed,unnamed,unnamed,unnamed	GATA3,IL20RB,PRNP,TLR4
GO Biological Process	GO:0007270	neuron-neuron synaptic transmission	478	0.0175	1	0.383	1.65	13.3	22	0.00653	0.0108	985	0.025	1	0.265	2.08	4.32	9	44	0.00508	0.205	unnamed,unnamed,unnamed,unnamed,unnamed,unnamed,unnamed,unnamed,unnamed,unnamed,unnamed,unnamed,unnamed,unnamed,unnamed,unnamed,unnamed,unnamed,unnamed,unnamed,unnamed,unnamed	CDH8,CNIH3,CRH,DLGAP2,GABRG2,GRID2,GRIK1,GRIK2,PARK7
GO Biological Process	GO:0045931	positive regulation of mitotic cell cycle	479	0.0175	1	0.382	1.83	8.76	16	0.0043	0.00785	1513	0.0879	1	0.606	1.91	3.14	6	32	0.00339	0.188	unnamed,unnamed,unnamed,unnamed,unnamed,unnamed,unnamed,unnamed,unnamed,unnamed,unnamed,unnamed,unnamed,unnamed,unnamed,unnamed	APP,FGF10,FOXA1,HES1,PKN2,USP22
GO Biological Process	GO:0033143	regulation of intracellular steroid hormone receptor signaling pathway	480	0.0175	1	0.382	1.7	11.8	20	0.00577	0.00981	662	0.00587	1	0.0925	2.33	4.71	11	48	0.00621	0.229	unnamed,unnamed,unnamed,unnamed,unnamed,unnamed,unnamed,unnamed,unnamed,unnamed,unnamed,unnamed,unnamed,unnamed,unnamed,unnamed,unnamed,unnamed,unnamed,unnamed	AR,CRIPAK,CYP7B1,DAB2,FOXA1,FSHR,IGF1,ISL1,NR0B1,PARK7,PHB
GO Biological Process	GO:0002438	acute inflammatory response to antigenic stimulus	481	0.0176	1	0.381	4.1	0.977	4	0.000479	0.00196	2913	0.267	1	0.955	3.4	0.294	1	3	0.000565	0.333	unnamed,unnamed,unnamed,unnamed	GATA3
GO Biological Process	GO:0048867	stem cell fate determination	482	0.0177	1	0.383	4.09	0.978	4	0.00048	0.00196	1006	0.027	1	0.28	6.79	0.294	2	3	0.00113	0.667	unnamed,unnamed,unnamed,unnamed	ASCL1,POU6F2
GO Biological Process	GO:0002572	pro-T cell differentiation	483	0.0177	1	0.384	4.08	0.98	4	0.000481	0.00196	2317	0.187	1	0.841	5.09	0.196	1	2	0.000565	0.5	unnamed,unnamed,unnamed,unnamed	GATA3
GO Biological Process	GO:0072189	ureter development	484	0.0178	1	0.384	1.91	7.32	14	0.00359	0.00687	610	0.00398	1	0.0681	4.24	1.18	5	12	0.00282	0.417	unnamed,unnamed,unnamed,unnamed,unnamed,unnamed,unnamed,unnamed,unnamed,unnamed,unnamed,unnamed,unnamed,unnamed	BMP4,GATA3,SIX1,SOX9,TSHZ3
GO Biological Process	GO:0030573	bile acid catabolic process	485	0.018	1	0.387	5.51	0.544	3	0.000267	0.00147	2913	0.267	1	0.955	3.4	0.294	1	3	0.000565	0.333	unnamed,unnamed,unnamed	AKR1D1
GO Biological Process	GO:0060017	parathyroid gland development	486	0.018	1	0.387	2.94	2.04	6	0.001	0.00294	959	0.0244	1	0.266	4.37	0.687	3	7	0.00169	0.429	unnamed,unnamed,unnamed,unnamed,unnamed,unnamed	GATA3,PAX1,TGFBR1
GO Biological Process	GO:0072073	kidney epithelium development	487	0.0182	1	0.39	1.44	26.3	38	0.0129	0.0186	228	5.69e-06	0.0594	0.000261	3.07	6.18	19	63	0.0107	0.302	unnamed,unnamed,unnamed,unnamed,unnamed,unnamed,unnamed,unnamed,unnamed,unnamed,unnamed,unnamed,unnamed,unnamed,unnamed,unnamed,unnamed,unnamed,unnamed,unnamed,unnamed,unnamed,unnamed,unnamed,unnamed,unnamed,unnamed,unnamed,unnamed,unnamed,unnamed,unnamed,unnamed,unnamed,unnamed,unnamed,unnamed,unnamed	BMP4,CTNNB1,GDNF,GPC3,HES1,IRX1,IRX2,IRX3,JAG1,KIF26B,MEF2C,PODXL,POU3F3,SALL1,SIX1,SIX2,SOX9,TFAP2B,WT1
GO Biological Process	GO:0021522	spinal cord motor neuron differentiation	488	0.0182	1	0.39	1.63	14.1	23	0.00694	0.0113	359	0.000145	1	0.00422	3.5	3.14	11	32	0.00621	0.344	unnamed,unnamed,unnamed,unnamed,unnamed,unnamed,unnamed,unnamed,unnamed,unnamed,unnamed,unnamed,unnamed,unnamed,unnamed,unnamed,unnamed,unnamed,unnamed,unnamed,unnamed,unnamed,unnamed	GLI2,HOXD10,ISL1,ISL2,LMO4,MDGA2,NKX6-1,NKX6-2,PAX6,PTCH1,SOX4
GO Biological Process	GO:0045747	positive regulation of Notch signaling pathway	489	0.0184	1	0.392	1.96	6.63	13	0.00325	0.00638	516	0.00151	1	0.0306	3.75	1.87	7	19	0.00395	0.368	unnamed,unnamed,unnamed,unnamed,unnamed,unnamed,unnamed,unnamed,unnamed,unnamed,unnamed,unnamed,unnamed	ASCL1,EYA1,FGF10,HES1,JAG1,SOX2,TP63
GO Biological Process	GO:0019284	L-methionine biosynthetic process from S-adenosylmethionine	490	0.0184	1	0.392	9.74	0.205	2	0.000101	0.000981	1549	0.0982	1	0.662	10.2	0.0982	1	1	0.000565	1	unnamed,unnamed	APIP
GO Biological Process	GO:0060043	regulation of cardiac muscle cell proliferation	491	0.0184	1	0.391	1.61	14.9	24	0.00733	0.0118	300	5.13e-05	0.536	0.00179	3.86	2.85	11	29	0.00621	0.379	unnamed,unnamed,unnamed,unnamed,unnamed,unnamed,unnamed,unnamed,unnamed,unnamed,unnamed,unnamed,unnamed,unnamed,unnamed,unnamed,unnamed,unnamed,unnamed,unnamed,unnamed,unnamed,unnamed,unnamed	CXADR,ERBB4,FGF20,FGF9,FGFR2,FOXP1,MEF2C,RBPJ,TBX2,TBX5,WNT2
GO Biological Process	GO:0072088	nephron epithelium morphogenesis	492	0.0184	1	0.391	1.62	14.2	23	0.00695	0.0113	206	1.81e-06	0.0189	9.19e-05	4.41	2.94	13	30	0.00734	0.433	unnamed,unnamed,unnamed,unnamed,unnamed,unnamed,unnamed,unnamed,unnamed,unnamed,unnamed,unnamed,unnamed,unnamed,unnamed,unnamed,unnamed,unnamed,unnamed,unnamed,unnamed,unnamed,unnamed	BMP4,CTNNB1,GDNF,GPC3,HES1,IRX1,IRX2,IRX3,KIF26B,SALL1,SIX1,SIX2,SOX9
GO Biological Process	GO:0019405	alditol catabolic process	493	0.0184	1	0.39	2.92	2.05	6	0.00101	0.00294	721	0.00811	1	0.117	6.11	0.491	3	5	0.00169	0.6	unnamed,unnamed,unnamed,unnamed,unnamed,unnamed	GK,GK2,GPD2
GO Biological Process	GO:0035510	DNA dealkylation	494	0.0185	1	0.392	2.45	3.26	8	0.0016	0.00392	4248	0.508	1	1	1.2	1.67	2	17	0.00113	0.118	unnamed,unnamed,unnamed,unnamed,unnamed,unnamed,unnamed,unnamed	FTO,MGMT
GO Biological Process	GO:0001545	primary ovarian follicle growth	495	0.0185	1	0.391	4.03	0.993	4	0.000487	0.00196	1549	0.0982	1	0.662	10.2	0.0982	1	1	0.000565	1	unnamed,unnamed,unnamed,unnamed	FSHR
[truncated: 7,293 more rows]
