# Supplementary material for: PREDICTD PaRallel Epigenomics Data Imputation with Cloud-based Tensor Decomposition
Source: Nat Commun. 2018 Apr 11;9:1402. doi: 10.1038/s41467-018-03635-9 (PMC5895786; doi:10.1038/s41467-018-03635-9)
Supplement: Supplementary file 8 — Supplementary Dataset 6(XLSX 1336 kb) [file 41467_2018_3635_MOESM8_ESM.xlsx]

## Sheet: Supplementary Data 6
GREAT Analysis
ncHARClusterName	ncHARClusterIndex	Background
Brain/ES	1	Whole Genome
# GREAT version 3.0.0	Species assembly: hg19	Association rule: Basal+extension: 5000 bp upstream, 1000 bp downstream, 1000000 bp max extension, curated regulatory domains included
# Ontology summary statistics are provided in the footer.
#
# Ontology	ID	Desc	BinomRank	BinomP	BinomBonfP	BinomFdrQ	RegionFoldEnrich	ExpRegions	ObsRegions	GenomeFrac	SetCov	HyperRank	HyperP	HyperBonfP	HyperFdrQ	GeneFoldEnrich	ExpGenes	ObsGenes	TotalGenes	GeneSetCov	TermCov	Regions	Genes
GO Molecular Function	GO:0003700	sequence-specific DNA binding transcription factor activity	1	5.91e-10	2.18e-06	2.18e-06	1.96	44	86	0.129	0.253	1	5.34e-11	1.97e-07	1.97e-07	2.45	25.3	62	1034	0.14	0.06	unnamed,unnamed,unnamed,unnamed,unnamed,unnamed,unnamed,unnamed,unnamed,unnamed,unnamed,unnamed,unnamed,unnamed,unnamed,unnamed,unnamed,unnamed,unnamed,unnamed,unnamed,unnamed,unnamed,unnamed,unnamed,unnamed,unnamed,unnamed,unnamed,unnamed,unnamed,unnamed,unnamed,unnamed,unnamed,unnamed,unnamed,unnamed,unnamed,unnamed,unnamed,unnamed,unnamed,unnamed,unnamed,unnamed,unnamed,unnamed,unnamed,unnamed…	ARX,BHLHE22,CCRN4L,DMRTA2,ETV1,ETV5,EVX1,FOXD3,FOXG1,FOXO1,FOXP1,GATA3,GBX2,GCFC2,GLI3,GLIS3,HES1,KLF12,LHX5,LMO4,LMX1B,LZTS1,MAF,MAFB,MEF2C,MEIS1,MEIS2,MITF,MYCN,NFIA,NR2F1,NR4A2,PAX6,PBX1,PKNOX2,POU3F1,POU3F2,POU3F3,POU6F2,PROX1,RFX3,SCML2,SHOX2,SIM1,SIX3,SOX21,SOX4,SOX5,SOX6,TAF4,TAF4B,TCF12,TFAP2B,TFDP3,TLE4,TRPS1,TSHZ3,ZEB2,ZFHX3,ZFP36L1,ZIC3,ZNF770
GO Molecular Function	GO:0001071	nucleic acid binding transcription factor activity	2	7.43e-10	2.74e-06	1.37e-06	1.95	44.2	86	0.13	0.253	2	5.56e-11	2.05e-07	1.03e-07	2.45	25.4	62	1035	0.14	0.0599	unnamed,unnamed,unnamed,unnamed,unnamed,unnamed,unnamed,unnamed,unnamed,unnamed,unnamed,unnamed,unnamed,unnamed,unnamed,unnamed,unnamed,unnamed,unnamed,unnamed,unnamed,unnamed,unnamed,unnamed,unnamed,unnamed,unnamed,unnamed,unnamed,unnamed,unnamed,unnamed,unnamed,unnamed,unnamed,unnamed,unnamed,unnamed,unnamed,unnamed,unnamed,unnamed,unnamed,unnamed,unnamed,unnamed,unnamed,unnamed,unnamed,unnamed…	ARX,BHLHE22,CCRN4L,DMRTA2,ETV1,ETV5,EVX1,FOXD3,FOXG1,FOXO1,FOXP1,GATA3,GBX2,GCFC2,GLI3,GLIS3,HES1,KLF12,LHX5,LMO4,LMX1B,LZTS1,MAF,MAFB,MEF2C,MEIS1,MEIS2,MITF,MYCN,NFIA,NR2F1,NR4A2,PAX6,PBX1,PKNOX2,POU3F1,POU3F2,POU3F3,POU6F2,PROX1,RFX3,SCML2,SHOX2,SIM1,SIX3,SOX21,SOX4,SOX5,SOX6,TAF4,TAF4B,TCF12,TFAP2B,TFDP3,TLE4,TRPS1,TSHZ3,ZEB2,ZFHX3,ZFP36L1,ZIC3,ZNF770
GO Molecular Function	GO:0003677	DNA binding	3	1.85e-07	0.000684	0.000228	1.56	73.8	115	0.217	0.338	5	8.17e-06	0.0301	0.00602	1.56	58.3	91	2381	0.206	0.0382	unnamed,unnamed,unnamed,unnamed,unnamed,unnamed,unnamed,unnamed,unnamed,unnamed,unnamed,unnamed,unnamed,unnamed,unnamed,unnamed,unnamed,unnamed,unnamed,unnamed,unnamed,unnamed,unnamed,unnamed,unnamed,unnamed,unnamed,unnamed,unnamed,unnamed,unnamed,unnamed,unnamed,unnamed,unnamed,unnamed,unnamed,unnamed,unnamed,unnamed,unnamed,unnamed,unnamed,unnamed,unnamed,unnamed,unnamed,unnamed,unnamed,unnamed…	AFF3,ARX,ASXL3,BBX,BNC2,BOD1L1,CBX4,CDK5RAP2,CHD6,CHD9,DMRTA2,ELP3,ERBB4,ETV1,ETV5,EVX1,FEZF1,FOXD3,FOXG1,FOXO1,FOXP1,GATA3,GBX2,GCFC2,GLI3,GLIS3,HES1,KLF12,LHX5,LMO4,LMX1B,LZTS1,MAF,MAFB,MEF2C,MEIS1,MEIS2,MITF,MYCN,NEIL3,NFIA,NPAS3,NR2F1,NR4A2,PAX6,PBX1,PKNOX2,POLA1,POU3F1,POU3F2,POU3F3,POU6F2,PRDM16,PRDM8,PROX1,RAD23B,RAD51B,REV1,RFX3,SALL3,SAP30L,SCML2,SHOX2,SIM1,SIX3,SOX14,SOX21,SOX4,SOX5,SOX…
GO Molecular Function	GO:0043565	sequence-specific DNA binding	4	2.94e-07	0.00108	0.000271	1.95	31.8	62	0.0935	0.182	3	9.48e-09	3.5e-05	1.17e-05	2.58	17.1	44	697	0.0995	0.0631	unnamed,unnamed,unnamed,unnamed,unnamed,unnamed,unnamed,unnamed,unnamed,unnamed,unnamed,unnamed,unnamed,unnamed,unnamed,unnamed,unnamed,unnamed,unnamed,unnamed,unnamed,unnamed,unnamed,unnamed,unnamed,unnamed,unnamed,unnamed,unnamed,unnamed,unnamed,unnamed,unnamed,unnamed,unnamed,unnamed,unnamed,unnamed,unnamed,unnamed,unnamed,unnamed,unnamed,unnamed,unnamed,unnamed,unnamed,unnamed,unnamed,unnamed…	ARX,DMRTA2,ETV1,ETV5,EVX1,FEZF1,FOXD3,FOXG1,FOXO1,FOXP1,GATA3,GBX2,GLI3,HES1,LHX5,LMO4,LMX1B,MAF,MAFB,MEF2C,MEIS1,MEIS2,NR2F1,NR4A2,PAX6,PBX1,PKNOX2,POU3F1,POU3F2,POU3F3,POU6F2,PRDM16,PROX1,SHOX2,SIX3,SOX14,SOX4,SOX6,TFAP2B,TRPS1,TSHZ3,ZEB2,ZFHX3,ZIC3
GO Molecular Function	GO:0003676	nucleic acid binding	5	8.42e-06	0.0311	0.00621	1.39	96.6	134	0.284	0.394	12	0.00126	1	0.387	1.31	83.2	109	3397	0.247	0.0321	unnamed,unnamed,unnamed,unnamed,unnamed,unnamed,unnamed,unnamed,unnamed,unnamed,unnamed,unnamed,unnamed,unnamed,unnamed,unnamed,unnamed,unnamed,unnamed,unnamed,unnamed,unnamed,unnamed,unnamed,unnamed,unnamed,unnamed,unnamed,unnamed,unnamed,unnamed,unnamed,unnamed,unnamed,unnamed,unnamed,unnamed,unnamed,unnamed,unnamed,unnamed,unnamed,unnamed,unnamed,unnamed,unnamed,unnamed,unnamed,unnamed,unnamed…	ACO1,AFF3,ARPP21,ARX,ASXL3,BBX,BNC2,BOD1L1,CBX4,CDK5RAP2,CELF2,CHD6,CHD9,DHX35,DMRTA2,EIF3H,ELP3,ENOX1,ERBB4,ETV1,ETV5,EVX1,FEZF1,FOXD3,FOXG1,FOXO1,FOXP1,GATA3,GBX2,GCFC2,GLI3,GLIS3,HES1,HNRNPA3,JAZF1,KLF12,LHX5,LMO4,LMX1B,LZTS1,MAF,MAFB,MEF2C,MEIS1,MEIS2,MEX3C,MITF,MSI2,MYCN,NEIL3,NFIA,NOL4,NOVA1,NPAS3,NR2F1,NR4A2,OSR1,PAX6,PBX1,PKNOX2,POLA1,POU3F1,POU3F2,POU3F3,POU6F2,PRDM16,PRDM8,PROX1,RAD23B,…
GO Molecular Function	GO:0046983	protein dimerization activity	6	6.49e-05	0.239	0.0399	1.67	35.3	59	0.104	0.174	10	0.000361	1	0.133	1.74	24.2	42	987	0.095	0.0426	unnamed,unnamed,unnamed,unnamed,unnamed,unnamed,unnamed,unnamed,unnamed,unnamed,unnamed,unnamed,unnamed,unnamed,unnamed,unnamed,unnamed,unnamed,unnamed,unnamed,unnamed,unnamed,unnamed,unnamed,unnamed,unnamed,unnamed,unnamed,unnamed,unnamed,unnamed,unnamed,unnamed,unnamed,unnamed,unnamed,unnamed,unnamed,unnamed,unnamed,unnamed,unnamed,unnamed,unnamed,unnamed,unnamed,unnamed,unnamed,unnamed,unnamed…	BHLHE22,BMP2,CADM1,ERBB4,FGFR2,FOXP1,GAD1,GATA3,GSTA4,HES1,ID2,ID4,INHBA,IZUMO3,MEF2C,MEIS1,MGST1,MITF,MYCN,NLGN1,NPAS3,NR4A2,PBX1,PDCD6IP,POLA1,PRMT8,ROBO1,RRAGC,SIM1,SOX5,SOX6,TAF4,TAF4B,TCF12,TENM2,TENM3,TFAP2B,TFDP3,TOX3,TYRP1,WWOX,ZBTB16
GO Molecular Function	GO:0031545	peptidyl-proline 4-dioxygenase activity	7	0.000196	0.721	0.103	14.4	0.278	4	0.000817	0.0118	257	0.159	1	1	5.83	0.171	1	7	0.00226	0.143	unnamed,unnamed,unnamed,unnamed	EGLN3
GO Molecular Function	GO:0031543	peptidyl-proline dioxygenase activity	8	0.000559	1	0.258	10.9	0.367	4	0.00108	0.0118	285	0.2	1	1	4.54	0.22	1	9	0.00226	0.111	unnamed,unnamed,unnamed,unnamed	EGLN3
GO Molecular Function	GO:0016404	15-hydroxyprostaglandin dehydrogenase (NAD+) activity	9	0.000631	1	0.259	18.4	0.163	3	0.000479	0.00882	105	0.0484	1	1	20.4	0.049	1	2	0.00226	0.5	unnamed,unnamed,unnamed	ABCC4
GO Molecular Function	GO:0003705	RNA polymerase II distal enhancer sequence-specific DNA binding transcription factor activity	10	0.000639	1	0.236	2.79	5.01	14	0.0147	0.0412	6	7.7e-05	0.284	0.0473	4.49	2.23	10	91	0.0226	0.11	unnamed,unnamed,unnamed,unnamed,unnamed,unnamed,unnamed,unnamed,unnamed,unnamed,unnamed,unnamed,unnamed,unnamed	FOXD3,FOXP1,MEF2C,MEIS1,MITF,PROX1,RFX3,SIX3,TLE4,ZFHX3
GO Molecular Function	GO:0000981	sequence-specific DNA binding RNA polymerase II transcription factor activity	11	0.00126	1	0.421	1.87	14.9	28	0.044	0.0824	4	1.11e-06	0.00409	0.00102	3.29	6.69	22	273	0.0498	0.0806	unnamed,unnamed,unnamed,unnamed,unnamed,unnamed,unnamed,unnamed,unnamed,unnamed,unnamed,unnamed,unnamed,unnamed,unnamed,unnamed,unnamed,unnamed,unnamed,unnamed,unnamed,unnamed,unnamed,unnamed,unnamed,unnamed,unnamed,unnamed	BHLHE22,FOXD3,FOXO1,FOXP1,GATA3,HES1,MEF2C,MEIS1,MITF,NR2F1,NR4A2,PAX6,PBX1,PROX1,RFX3,SIX3,SOX21,SOX4,TFAP2B,TLE4,ZFHX3,ZNF770
GO Molecular Function	GO:0005294	neutral L-amino acid secondary active transmembrane transporter activity	12	0.00157	1	0.481	13.4	0.224	3	0.000658	0.00882	13	0.00177	1	0.501	27.2	0.0735	2	3	0.00452	0.667	unnamed,unnamed,unnamed	SLC6A9,SLC7A11
GO Molecular Function	GO:0004510	tryptophan 5-monooxygenase activity	13	0.00179	1	0.506	32.8	0.0611	2	0.00018	0.00588	105	0.0484	1	1	20.4	0.049	1	2	0.00226	0.5	unnamed,unnamed	TPH2
GO Molecular Function	GO:0046982	protein heterodimerization activity	14	0.0018	1	0.473	1.85	14.6	27	0.0429	0.0794	9	0.000176	0.65	0.0723	2.32	9.92	23	405	0.052	0.0568	unnamed,unnamed,unnamed,unnamed,unnamed,unnamed,unnamed,unnamed,unnamed,unnamed,unnamed,unnamed,unnamed,unnamed,unnamed,unnamed,unnamed,unnamed,unnamed,unnamed,unnamed,unnamed,unnamed,unnamed,unnamed,unnamed,unnamed	BMP2,FOXP1,GAD1,INHBA,MEF2C,MEIS1,NR4A2,PBX1,POLA1,PRMT8,ROBO1,RRAGC,SIM1,SOX5,SOX6,TAF4,TAF4B,TCF12,TENM2,TENM3,TFAP2B,TFDP3,TYRP1
GO Molecular Function	GO:0016714	oxidoreductase activity, acting on paired donors, with incorporation or reduction of molecular oxygen, reduced pteridine as one donor, and incorporation of one atom of oxygen	15	0.0029	1	0.712	10.8	0.278	3	0.000818	0.00882	34	0.0116	1	1	11.7	0.171	2	7	0.00452	0.286	unnamed,unnamed,unnamed	AGMO,TPH2
GO Molecular Function	GO:0071837	HMG box domain binding	16	0.0054	1	1	4.53	1.1	5	0.00324	0.0147	11	0.00103	1	0.345	8.59	0.465	4	19	0.00905	0.211	unnamed,unnamed,unnamed,unnamed,unnamed	GATA3,MEF2C,PAX6,POU3F3
GO Molecular Function	GO:0031418	L-ascorbic acid binding	17	0.00606	1	1	5.61	0.713	4	0.0021	0.0118	431	0.391	1	1	2.04	0.49	1	20	0.00226	0.05	unnamed,unnamed,unnamed,unnamed	EGLN3
GO Molecular Function	GO:0005520	insulin-like growth factor binding	18	0.00637	1	1	4.35	1.15	5	0.00338	0.0147	55	0.0225	1	1	4.9	0.612	3	25	0.00679	0.12	unnamed,unnamed,unnamed,unnamed,unnamed	IGFBP2,IGFBP5,IGFBP7
GO Molecular Function	GO:0008607	phosphorylase kinase regulator activity	19	0.007	1	1	16.2	0.123	2	0.000363	0.00588	19	0.00348	1	0.675	20.4	0.098	2	4	0.00452	0.5	unnamed,unnamed	ELP3,ELP4
GO Molecular Function	GO:0052656	L-isoleucine transaminase activity	20	0.00876	1	1	14.4	0.139	2	0.000408	0.00588	105	0.0484	1	1	20.4	0.049	1	2	0.00226	0.5	unnamed,unnamed	BCAT1
GO Molecular Function	GO:0052655	L-valine transaminase activity	20	0.00876	1	1	14.4	0.139	2	0.000408	0.00588	105	0.0484	1	1	20.4	0.049	1	2	0.00226	0.5	unnamed,unnamed	BCAT1
GO Molecular Function	GO:0052654	L-leucine transaminase activity	20	0.00876	1	1	14.4	0.139	2	0.000408	0.00588	105	0.0484	1	1	20.4	0.049	1	2	0.00226	0.5	unnamed,unnamed	BCAT1
GO Molecular Function	GO:0001105	RNA polymerase II transcription coactivator activity	23	0.00936	1	1	3.03	2.31	7	0.0068	0.0206	16	0.00183	1	0.422	7.42	0.539	4	22	0.00905	0.182	unnamed,unnamed,unnamed,unnamed,unnamed,unnamed,unnamed	POU3F1,POU3F2,SOX4,TFAP2B
GO Molecular Function	GO:0008445	D-aspartate oxidase activity	24	0.0133	1	1	74.9	0.0134	1	3.93e-05	0.00294	62	0.0245	1	1	40.8	0.0245	1	1	0.00226	1	unnamed	DDO
GO Molecular Function	GO:0015327	cystine:glutamate antiporter activity	25	0.0136	1	1	11.4	0.175	2	0.000515	0.00588	62	0.0245	1	1	40.8	0.0245	1	1	0.00226	1	unnamed,unnamed	SLC7A11
GO Molecular Function	GO:0031625	ubiquitin protein ligase binding	26	0.0139	1	1	2.09	5.73	12	0.0168	0.0353	25	0.00589	1	0.869	2.57	3.9	10	159	0.0226	0.0629	unnamed,unnamed,unnamed,unnamed,unnamed,unnamed,unnamed,unnamed,unnamed,unnamed,unnamed,unnamed	AXIN2,CUL1,DIO2,FAF1,FANCL,FHIT,FZD8,PAX6,SUMO1,TRIB2
GO Molecular Function	GO:0003896	DNA primase activity	27	0.0144	1	1	11.1	0.18	2	0.000531	0.00588	178	0.0945	1	1	10.2	0.098	1	4	0.00226	0.25	unnamed,unnamed	POLA1
GO Molecular Function	GO:0017178	diphthine-ammonia ligase activity	28	0.015	1	1	10.8	0.185	2	0.000543	0.00588	62	0.0245	1	1	40.8	0.0245	1	1	0.00226	1	unnamed,unnamed	DPH6
GO Molecular Function	GO:0004465	lipoprotein lipase activity	29	0.0185	1	1	9.69	0.206	2	0.000607	0.00588	13	0.00177	1	0.501	27.2	0.0735	2	3	0.00452	0.667	unnamed,unnamed	AOAH,LIPG
GO Molecular Function	GO:0051536	iron-sulfur cluster binding	30	0.0202	1	1	2.85	2.1	6	0.00618	0.0176	48	0.0167	1	1	3.35	1.49	5	61	0.0113	0.082	unnamed,unnamed,unnamed,unnamed,unnamed,unnamed	ABCE1,ACO1,CDKAL1,ELP3,POLA1
GO Molecular Function	GO:0003844	1,4-alpha-glucan branching enzyme activity	31	0.0241	1	1	8.42	0.238	2	0.000699	0.00588	62	0.0245	1	1	40.8	0.0245	1	1	0.00226	1	unnamed,unnamed	GBE1
GO Molecular Function	GO:0001190	RNA polymerase II transcription factor binding transcription factor activity involved in positive regulation of transcription	32	0.0243	1	1	2.49	2.81	7	0.00826	0.0206	27	0.00829	1	1	4.95	0.808	4	33	0.00905	0.121	unnamed,unnamed,unnamed,unnamed,unnamed,unnamed,unnamed	POU3F1,POU3F2,SOX4,TFAP2B
GO Molecular Function	GO:0003884	D-amino-acid oxidase activity	33	0.0267	1	1	37	0.027	1	7.95e-05	0.00294	105	0.0484	1	1	20.4	0.049	1	2	0.00226	0.5	unnamed	DDO
GO Molecular Function	GO:0044212	transcription regulatory region DNA binding	34	0.0288	1	1	1.49	17.4	26	0.0512	0.0765	7	8.54e-05	0.315	0.045	2.49	8.82	22	360	0.0498	0.0611	unnamed,unnamed,unnamed,unnamed,unnamed,unnamed,unnamed,unnamed,unnamed,unnamed,unnamed,unnamed,unnamed,unnamed,unnamed,unnamed,unnamed,unnamed,unnamed,unnamed,unnamed,unnamed,unnamed,unnamed,unnamed,unnamed	CBX4,CDK5RAP2,ERBB4,ETV5,FEZF1,FOXD3,GATA3,HES1,LMO4,MEF2C,PAX6,PROX1,RFX3,SHOX2,SOX4,SOX5,SOX6,TCF12,TFAP2B,TOX3,ZFHX3,ZNF536
GO Molecular Function	GO:0050656	3'-phosphoadenosine 5'-phosphosulfate binding	35	0.0289	1	1	7.63	0.262	2	0.000771	0.00588	238	0.138	1	1	6.8	0.147	1	6	0.00226	0.167	unnamed,unnamed	HS3ST5
GO Molecular Function	GO:0008427	calcium-dependent protein kinase inhibitor activity	36	0.0298	1	1	33	0.0303	1	8.91e-05	0.00294	105	0.0484	1	1	20.4	0.049	1	2	0.00226	0.5	unnamed	CAMK2N1
GO Molecular Function	GO:0019842	vitamin binding	37	0.0302	1	1	2.59	2.31	6	0.00681	0.0176	356	0.285	1	1	1.61	1.86	3	76	0.00679	0.0395	unnamed,unnamed,unnamed,unnamed,unnamed,unnamed	ALDH1A2,EGLN3,PCCA
GO Molecular Function	GO:0015175	neutral amino acid transmembrane transporter activity	38	0.0326	1	1	4.36	0.689	3	0.00203	0.00882	175	0.0926	1	1	3.89	0.514	2	21	0.00452	0.0952	unnamed,unnamed,unnamed	SLC6A9,SLC7A11
GO Molecular Function	GO:0000975	regulatory region DNA binding	39	0.0343	1	1	1.47	17.7	26	0.0521	0.0765	8	0.000113	0.416	0.052	2.45	8.99	22	367	0.0498	0.0599	unnamed,unnamed,unnamed,unnamed,unnamed,unnamed,unnamed,unnamed,unnamed,unnamed,unnamed,unnamed,unnamed,unnamed,unnamed,unnamed,unnamed,unnamed,unnamed,unnamed,unnamed,unnamed,unnamed,unnamed,unnamed,unnamed	CBX4,CDK5RAP2,ERBB4,ETV5,FEZF1,FOXD3,GATA3,HES1,LMO4,MEF2C,PAX6,PROX1,RFX3,SHOX2,SOX4,SOX5,SOX6,TCF12,TFAP2B,TOX3,ZFHX3,ZNF536
GO Molecular Function	GO:0000099	sulfur amino acid transmembrane transporter activity	40	0.0344	1	1	6.93	0.289	2	0.000849	0.00588	238	0.138	1	1	6.8	0.147	1	6	0.00226	0.167	unnamed,unnamed	SLC7A11
GO Molecular Function	GO:0004364	glutathione transferase activity	41	0.0349	1	1	6.87	0.291	2	0.000856	0.00588	203	0.108	1	1	3.55	0.563	2	23	0.00452	0.087	unnamed,unnamed	GSTA4,MGST1
GO Molecular Function	GO:0008146	sulfotransferase activity	42	0.0354	1	1	2.29	3.05	7	0.00897	0.0206	15	0.00181	1	0.446	4.62	1.3	6	53	0.0136	0.113	unnamed,unnamed,unnamed,unnamed,unnamed,unnamed,unnamed	HS3ST5,HS6ST2,HS6ST3,NDST3,NDST4,UST
GO Molecular Function	GO:0034483	heparan sulfate sulfotransferase activity	43	0.0374	1	1	3.21	1.24	4	0.00366	0.0118	17	0.00208	1	0.452	11.1	0.269	3	11	0.00679	0.273	unnamed,unnamed,unnamed,unnamed	HS3ST5,NDST3,NDST4
GO Molecular Function	GO:0003899	DNA-directed RNA polymerase activity	44	0.0381	1	1	4.09	0.733	3	0.00216	0.00882	354	0.284	1	1	1.9	1.05	2	43	0.00452	0.0465	unnamed,unnamed,unnamed	POLA1,POLR2M
GO Molecular Function	GO:0008112	nicotinamide N-methyltransferase activity	45	0.039	1	1	25.2	0.0397	1	0.000117	0.00294	62	0.0245	1	1	40.8	0.0245	1	1	0.00226	1	unnamed	NNMT
GO Molecular Function	GO:0003887	DNA-directed DNA polymerase activity	46	0.0396	1	1	4.03	0.744	3	0.00219	0.00882	272	0.167	1	1	2.72	0.735	2	30	0.00452	0.0667	unnamed,unnamed,unnamed	POLA1,REV1
GO Molecular Function	GO:0004800	thyroxine 5'-deiodinase activity	47	0.0402	1	1	6.36	0.315	2	0.000925	0.00588	148	0.0717	1	1	13.6	0.0735	1	3	0.00226	0.333	unnamed,unnamed	DIO2
GO Molecular Function	GO:0003712	transcription cofactor activity	48	0.0417	1	1	1.41	20.6	29	0.0606	0.0853	28	0.00853	1	1	1.77	11.9	21	484	0.0475	0.0434	unnamed,unnamed,unnamed,unnamed,unnamed,unnamed,unnamed,unnamed,unnamed,unnamed,unnamed,unnamed,unnamed,unnamed,unnamed,unnamed,unnamed,unnamed,unnamed,unnamed,unnamed,unnamed,unnamed,unnamed,unnamed,unnamed,unnamed,unnamed,unnamed	CBX4,DCC,GATA3,ID4,JAZF1,KCTD1,KLF12,LPIN1,MED27,MEIS2,NR2F1,POU3F1,POU3F2,PRDM16,PRDM8,PROX1,SOX4,TAF4,TCF20,TFAP2B,TLE4
GO Molecular Function	GO:0051539	4 iron, 4 sulfur cluster binding	49	0.0437	1	1	3.05	1.31	4	0.00385	0.0118	142	0.0615	1	1	3.31	0.906	3	37	0.00679	0.0811	unnamed,unnamed,unnamed,unnamed	ACO1,CDKAL1,POLA1
GO Molecular Function	GO:0004139	deoxyribose-phosphate aldolase activity	50	0.0457	1	1	21.4	0.0467	1	0.000137	0.00294	62	0.0245	1	1	40.8	0.0245	1	1	0.00226	1	unnamed	DERA
GO Molecular Function	GO:0017034	Rap guanyl-nucleotide exchange factor activity	51	0.0463	1	1	5.87	0.341	2	0.001	0.00588	24	0.0057	1	0.876	16.3	0.122	2	5	0.00452	0.4	unnamed,unnamed	RAPGEF1,RAPGEF5
GO Molecular Function	GO:0015375	glycine:sodium symporter activity	52	0.0474	1	1	20.6	0.0486	1	0.000143	0.00294	105	0.0484	1	1	20.4	0.049	1	2	0.00226	0.5	unnamed	SLC6A9
GO Molecular Function	GO:0017147	Wnt-protein binding	53	0.0476	1	1	2.97	1.35	4	0.00396	0.0118	23	0.00457	1	0.732	5.83	0.686	4	28	0.00905	0.143	unnamed,unnamed,unnamed,unnamed	FZD1,FZD7,FZD8,ROR1
GO Molecular Function	GO:1901363	heterocyclic compound binding	54	0.0484	1	1	1.11	145	161	0.427	0.474	167	0.0754	1	1	1.11	130	144	5300	0.326	0.0272	unnamed,unnamed,unnamed,unnamed,unnamed,unnamed,unnamed,unnamed,unnamed,unnamed,unnamed,unnamed,unnamed,unnamed,unnamed,unnamed,unnamed,unnamed,unnamed,unnamed,unnamed,unnamed,unnamed,unnamed,unnamed,unnamed,unnamed,unnamed,unnamed,unnamed,unnamed,unnamed,unnamed,unnamed,unnamed,unnamed,unnamed,unnamed,unnamed,unnamed,unnamed,unnamed,unnamed,unnamed,unnamed,unnamed,unnamed,unnamed,unnamed,unnamed…	ABCC4,ABCE1,ACO1,ACVR2A,AFF3,AGAP1,ARPP21,ARX,ASXL3,ATAD2B,BBX,BNC2,BOD1L1,CBX4,CDK14,CDK5RAP2,CDKL5,CELF2,CHD6,CHD9,CLCN2,CSNK1G3,CYP7B1,DGKB,DGKG,DHX35,DMRTA2,DNAH5,DPH6,EIF3H,ELP3,ENOX1,EPHA7,ERBB4,ETV1,ETV5,EVX1,FEZF1,FGFR2,FHIT,FOXD3,FOXG1,FOXO1,FOXP1,GATA3,GBX2,GCFC2,GLI3,GLIS3,HAO1,HES1,HIBADH,HNRNPA3,HS3ST5,HSPA4,ICK,JAZF1,KIF26B,KLF12,LHX5,LMO4,LMX1B,LZTS1,MAF,MAFB,MAP3K7,MEF2C,MEIS1,MEI…
GO Molecular Function	GO:0016705	oxidoreductase activity, acting on paired donors, with incorporation or reduction of molecular oxygen	55	0.0485	1	1	1.92	4.69	9	0.0138	0.0265	407	0.346	1	1	1.29	3.87	5	158	0.0113	0.0316	unnamed,unnamed,unnamed,unnamed,unnamed,unnamed,unnamed,unnamed,unnamed	AGMO,CYP7B1,EGLN3,TPH2,TYRP1
GO Molecular Function	GO:0016782	transferase activity, transferring sulfur-containing groups	56	0.05	1	1	2.12	3.3	7	0.0097	0.0206	22	0.00437	1	0.733	3.89	1.54	6	63	0.0136	0.0952	unnamed,unnamed,unnamed,unnamed,unnamed,unnamed,unnamed	HS3ST5,HS6ST2,HS6ST3,NDST3,NDST4,UST
GO Molecular Function	GO:0015016	[heparan sulfate]-glucosamine N-sulfotransferase activity	57	0.0503	1	1	5.6	0.357	2	0.00105	0.00588	19	0.00348	1	0.675	20.4	0.098	2	4	0.00452	0.5	unnamed,unnamed	NDST3,NDST4
GO Molecular Function	GO:0031995	insulin-like growth factor II binding	58	0.0559	1	1	17.4	0.0575	1	0.000169	0.00294	105	0.0484	1	1	20.4	0.049	1	2	0.00226	0.5	unnamed	IGFBP2
GO Molecular Function	GO:0019838	growth factor binding	59	0.0559	1	1	1.87	4.82	9	0.0142	0.0265	45	0.0155	1	1	2.7	2.6	7	106	0.0158	0.066	unnamed,unnamed,unnamed,unnamed,unnamed,unnamed,unnamed,unnamed,unnamed	ACVR2A,API5,FGFR2,IGFBP2,IGFBP5,IGFBP7,NRP2
GO Molecular Function	GO:0008430	selenium binding	60	0.0559	1	1	5.28	0.379	2	0.00111	0.00588	328	0.258	1	1	3.4	0.294	1	12	0.00226	0.0833	unnamed,unnamed	DIO2
GO Molecular Function	GO:0097159	organic cyclic compound binding	61	0.0567	1	1	1.1	147	162	0.432	0.476	173	0.0886	1	1	1.1	132	145	5373	0.328	0.027	unnamed,unnamed,unnamed,unnamed,unnamed,unnamed,unnamed,unnamed,unnamed,unnamed,unnamed,unnamed,unnamed,unnamed,unnamed,unnamed,unnamed,unnamed,unnamed,unnamed,unnamed,unnamed,unnamed,unnamed,unnamed,unnamed,unnamed,unnamed,unnamed,unnamed,unnamed,unnamed,unnamed,unnamed,unnamed,unnamed,unnamed,unnamed,unnamed,unnamed,unnamed,unnamed,unnamed,unnamed,unnamed,unnamed,unnamed,unnamed,unnamed,unnamed…	ABCC4,ABCE1,ACO1,ACVR2A,AFF3,AGAP1,ARPP21,ARX,ASXL3,ATAD2B,BBX,BNC2,BOD1L1,CBX4,CDK14,CDK5RAP2,CDKL5,CELF2,CHD6,CHD9,CLCN2,CSNK1G3,CYP7B1,DGKB,DGKG,DHX35,DMRTA2,DNAH5,DPH6,EIF3H,ELP3,ENOX1,EPHA7,ERBB4,ETV1,ETV5,EVX1,FEZF1,FGFR2,FHIT,FOXD3,FOXG1,FOXO1,FOXP1,GATA3,GBX2,GCFC2,GLI3,GLIS3,HAO1,HES1,HIBADH,HNRNPA3,HS3ST5,HSPA4,ICK,JAZF1,KIF26B,KLF12,LHX5,LMO4,LMX1B,LZTS1,MAF,MAFB,MAP3K7,MEF2C,MEIS1,MEI…
GO Molecular Function	GO:0008442	3-hydroxyisobutyrate dehydrogenase activity	62	0.0568	1	1	17.1	0.0584	1	0.000172	0.00294	62	0.0245	1	1	40.8	0.0245	1	1	0.00226	1	unnamed	HIBADH
GO Molecular Function	GO:0043621	protein self-association	63	0.0573	1	1	2.79	1.43	4	0.00422	0.0118	31	0.0102	1	1	4.66	0.857	4	35	0.00905	0.114	unnamed,unnamed,unnamed,unnamed	ACVR2A,AGA,CNTN2,RYR2
GO Molecular Function	GO:0042813	Wnt-activated receptor activity	64	0.0576	1	1	3.45	0.869	3	0.00256	0.00882	37	0.0122	1	1	6.12	0.49	3	20	0.00679	0.15	unnamed,unnamed,unnamed	FZD1,FZD7,FZD8
GO Molecular Function	GO:0030165	PDZ domain binding	65	0.0578	1	1	1.94	4.13	8	0.0121	0.0235	40	0.0145	1	1	3.02	1.98	6	81	0.0136	0.0741	unnamed,unnamed,unnamed,unnamed,unnamed,unnamed,unnamed,unnamed	ACVR2A,ARHGEF16,CADM1,FZD1,FZD7,FZD8
GO Molecular Function	GO:0004693	cyclin-dependent protein serine/threonine kinase activity	66	0.0606	1	1	3.38	0.888	3	0.00261	0.00882	95	0.0429	1	1	3.83	0.784	3	32	0.00679	0.0938	unnamed,unnamed,unnamed	CDK14,CDKL5,ICK
GO Molecular Function	GO:0008428	ribonuclease inhibitor activity	67	0.0616	1	1	15.7	0.0636	1	0.000187	0.00294	105	0.0484	1	1	20.4	0.049	1	2	0.00226	0.5	unnamed	ABCE1
GO Molecular Function	GO:0034061	DNA polymerase activity	68	0.0625	1	1	3.34	0.899	3	0.00264	0.00882	301	0.211	1	1	2.33	0.857	2	35	0.00452	0.0571	unnamed,unnamed,unnamed	POLA1,REV1
GO Molecular Function	GO:0072349	modified amino acid transmembrane transporter activity	69	0.0631	1	1	4.92	0.406	2	0.00119	0.00588	304	0.22	1	1	4.08	0.245	1	10	0.00226	0.1	unnamed,unnamed	SLC7A11
GO Molecular Function	GO:0003714	transcription corepressor activity	70	0.0635	1	1	1.56	9.65	15	0.0284	0.0441	57	0.0229	1	1	2.08	4.8	10	196	0.0226	0.051	unnamed,unnamed,unnamed,unnamed,unnamed,unnamed,unnamed,unnamed,unnamed,unnamed,unnamed,unnamed,unnamed,unnamed,unnamed	CBX4,ID4,JAZF1,KCTD1,KLF12,MEIS2,PRDM8,PROX1,TFAP2B,TLE4
GO Molecular Function	GO:0004551	nucleotide diphosphatase activity	71	0.0648	1	1	4.85	0.412	2	0.00121	0.00588	34	0.0116	1	1	11.7	0.171	2	7	0.00452	0.286	unnamed,unnamed	FHIT,NUDT12
GO Molecular Function	GO:0018025	calmodulin-lysine N-methyltransferase activity	72	0.0666	1	1	14.5	0.0689	1	0.000203	0.00294	62	0.0245	1	1	40.8	0.0245	1	1	0.00226	1	unnamed	CAMKMT
GO Molecular Function	GO:0008060	ARF GTPase activator activity	73	0.0666	1	1	3.25	0.924	3	0.00272	0.00882	92	0.0364	1	1	4.08	0.735	3	30	0.00679	0.1	unnamed,unnamed,unnamed	AGAP1,ARAP3,ARFGAP2
GO Molecular Function	GO:0005506	iron ion binding	74	0.0674	1	1	1.88	4.27	8	0.0125	0.0235	514	0.559	1	1	1.01	3.94	4	161	0.00905	0.0248	unnamed,unnamed,unnamed,unnamed,unnamed,unnamed,unnamed,unnamed	AGMO,CYP7B1,EGLN3,TPH2
GO Molecular Function	GO:0000989	transcription factor binding transcription factor activity	75	0.0695	1	1	1.34	21.7	29	0.0638	0.0853	46	0.0162	1	1	1.66	12.6	21	515	0.0475	0.0408	unnamed,unnamed,unnamed,unnamed,unnamed,unnamed,unnamed,unnamed,unnamed,unnamed,unnamed,unnamed,unnamed,unnamed,unnamed,unnamed,unnamed,unnamed,unnamed,unnamed,unnamed,unnamed,unnamed,unnamed,unnamed,unnamed,unnamed,unnamed,unnamed	CBX4,DCC,GATA3,ID4,JAZF1,KCTD1,KLF12,LPIN1,MED27,MEIS2,NR2F1,POU3F1,POU3F2,PRDM16,PRDM8,PROX1,SOX4,TAF4,TCF20,TFAP2B,TLE4
GO Molecular Function	GO:0004419	hydroxymethylglutaryl-CoA lyase activity	76	0.0697	1	1	13.8	0.0722	1	0.000212	0.00294	105	0.0484	1	1	20.4	0.049	1	2	0.00226	0.5	unnamed	HMGCLL1
GO Molecular Function	GO:0042826	histone deacetylase binding	77	0.0698	1	1	2.1	2.86	6	0.00842	0.0176	83	0.027	1	1	2.96	1.69	5	69	0.0113	0.0725	unnamed,unnamed,unnamed,unnamed,unnamed,unnamed	GLI3,HES1,LPIN1,MEF2C,PKN2
GO Molecular Function	GO:0003682	chromatin binding	78	0.0712	1	1	1.42	14.8	21	0.0436	0.0618	47	0.0164	1	1	1.81	8.82	16	360	0.0362	0.0444	unnamed,unnamed,unnamed,unnamed,unnamed,unnamed,unnamed,unnamed,unnamed,unnamed,unnamed,unnamed,unnamed,unnamed,unnamed,unnamed,unnamed,unnamed,unnamed,unnamed,unnamed	ARX,BHLHE22,CBX4,CHD6,FOXO1,FOXP1,GLI3,MEF2C,MEIS1,MITF,POLA1,PRDM8,TLE4,TOP1,TOX3,TSHZ3
GO Molecular Function	GO:0032183	SUMO binding	79	0.0738	1	1	4.5	0.445	2	0.00131	0.00588	86	0.0285	1	1	7.42	0.269	2	11	0.00452	0.182	unnamed,unnamed	CBX4,USP25
GO Molecular Function	GO:0031406	carboxylic acid binding	80	0.0745	1	1	1.7	5.88	10	0.0173	0.0294	339	0.272	1	1	1.38	4.36	6	178	0.0136	0.0337	unnamed,unnamed,unnamed,unnamed,unnamed,unnamed,unnamed,unnamed,unnamed,unnamed	EGLN3,GAD1,MGST1,PCCA,SDPR,TPH2
GO Molecular Function	GO:0004605	phosphatidate cytidylyltransferase activity	81	0.075	1	1	12.8	0.0779	1	0.000229	0.00294	105	0.0484	1	1	20.4	0.049	1	2	0.00226	0.5	unnamed	CDS2
GO Molecular Function	GO:0043177	organic acid binding	82	0.0761	1	1	1.69	5.91	10	0.0174	0.0294	351	0.276	1	1	1.37	4.39	6	179	0.0136	0.0335	unnamed,unnamed,unnamed,unnamed,unnamed,unnamed,unnamed,unnamed,unnamed,unnamed	EGLN3,GAD1,MGST1,PCCA,SDPR,TPH2
GO Molecular Function	GO:0034056	estrogen response element binding	83	0.0762	1	1	4.42	0.453	2	0.00133	0.00588	178	0.0945	1	1	10.2	0.098	1	4	0.00226	0.25	unnamed,unnamed	TOX3
GO Molecular Function	GO:0015321	sodium-dependent phosphate transmembrane transporter activity	84	0.0768	1	1	12.5	0.0799	1	0.000235	0.00294	208	0.117	1	1	8.16	0.122	1	5	0.00226	0.2	unnamed	SLC34A2
GO Molecular Function	GO:0008170	N-methyltransferase activity	85	0.0774	1	1	2.22	2.25	5	0.00662	0.0147	83	0.027	1	1	2.96	1.69	5	69	0.0113	0.0725	unnamed,unnamed,unnamed,unnamed,unnamed	CAMKMT,NNMT,PRDM8,PRMT8,SMYD2
GO Molecular Function	GO:0008408	3'-5' exonuclease activity	86	0.0775	1	1	3.04	0.986	3	0.0029	0.00882	342	0.275	1	1	1.94	1.03	2	42	0.00452	0.0476	unnamed,unnamed,unnamed	CCRN4L,POLA1
GO Molecular Function	GO:0004806	triglyceride lipase activity	87	0.0782	1	1	4.35	0.46	2	0.00135	0.00588	139	0.0573	1	1	5.1	0.392	2	16	0.00452	0.125	unnamed,unnamed	AOAH,LIPG
GO Molecular Function	GO:0003839	gamma-glutamylcyclotransferase activity	88	0.0787	1	1	12.2	0.0819	1	0.000241	0.00294	105	0.0484	1	1	20.4	0.049	1	2	0.00226	0.5	unnamed	GGACT
GO Molecular Function	GO:0000988	protein binding transcription factor activity	89	0.0801	1	1	1.32	22	29	0.0647	0.0853	51	0.0179	1	1	1.65	12.7	21	520	0.0475	0.0404	unnamed,unnamed,unnamed,unnamed,unnamed,unnamed,unnamed,unnamed,unnamed,unnamed,unnamed,unnamed,unnamed,unnamed,unnamed,unnamed,unnamed,unnamed,unnamed,unnamed,unnamed,unnamed,unnamed,unnamed,unnamed,unnamed,unnamed,unnamed,unnamed	CBX4,DCC,GATA3,ID4,JAZF1,KCTD1,KLF12,LPIN1,MED27,MEIS2,NR2F1,POU3F1,POU3F2,PRDM16,PRDM8,PROX1,SOX4,TAF4,TCF20,TFAP2B,TLE4
GO Molecular Function	GO:0004616	phosphogluconate dehydrogenase (decarboxylating) activity	90	0.0852	1	1	11.2	0.089	1	0.000262	0.00294	148	0.0717	1	1	13.6	0.0735	1	3	0.00226	0.333	unnamed	HIBADH
GO Molecular Function	GO:0071820	N-box binding	91	0.0857	1	1	11.2	0.0896	1	0.000263	0.00294	62	0.0245	1	1	40.8	0.0245	1	1	0.00226	1	unnamed	HES1
GO Molecular Function	GO:0046974	histone methyltransferase activity (H3-K9 specific)	92	0.0864	1	1	11.1	0.0903	1	0.000266	0.00294	238	0.138	1	1	6.8	0.147	1	6	0.00226	0.167	unnamed	PRDM8
GO Molecular Function	GO:0017125	deoxycytidyl transferase activity	93	0.0867	1	1	11	0.0907	1	0.000267	0.00294	62	0.0245	1	1	40.8	0.0245	1	1	0.00226	1	unnamed	REV1
GO Molecular Function	GO:0050839	cell adhesion molecule binding	94	0.0874	1	1	1.85	3.77	7	0.0111	0.0206	30	0.0102	1	1	3.78	1.32	5	54	0.0113	0.0926	unnamed,unnamed,unnamed,unnamed,unnamed,unnamed,unnamed	CADM1,CDH1,NLGN1,PTPRT,TENM2
GO Molecular Function	GO:0050479	glyceryl-ether monooxygenase activity	95	0.0883	1	1	10.8	0.0924	1	0.000272	0.00294	62	0.0245	1	1	40.8	0.0245	1	1	0.00226	1	unnamed	AGMO
GO Molecular Function	GO:0048029	monosaccharide binding	96	0.0915	1	1	2.36	1.69	4	0.00498	0.0118	607	0.791	1	1	0.648	1.54	1	63	0.00226	0.0159	unnamed,unnamed,unnamed,unnamed	EGLN3
GO Molecular Function	GO:0003917	DNA topoisomerase type I activity	97	0.0958	1	1	9.93	0.101	1	0.000296	0.00294	178	0.0945	1	1	10.2	0.098	1	4	0.00226	0.25	unnamed	TOP1
GO Molecular Function	GO:0004985	opioid receptor activity	98	0.0959	1	1	3.85	0.519	2	0.00153	0.00588	285	0.2	1	1	4.54	0.22	1	9	0.00226	0.111	unnamed,unnamed	OPCML
GO Molecular Function	GO:0005105	type 1 fibroblast growth factor receptor binding	99	0.0973	1	1	9.78	0.102	1	0.000301	0.00294	208	0.117	1	1	8.16	0.122	1	5	0.00226	0.2	unnamed	FGF18
GO Molecular Function	GO:0043295	glutathione binding	100	0.0973	1	1	9.77	0.102	1	0.000301	0.00294	285	0.2	1	1	4.54	0.22	1	9	0.00226	0.111	unnamed	MGST1
GO Molecular Function	GO:0015187	glycine transmembrane transporter activity	101	0.0978	1	1	9.72	0.103	1	0.000303	0.00294	238	0.138	1	1	6.8	0.147	1	6	0.00226	0.167	unnamed	SLC6A9
GO Molecular Function	GO:0008483	transaminase activity	102	0.0987	1	1	2.73	1.1	3	0.00323	0.00882	206	0.116	1	1	3.4	0.588	2	24	0.00452	0.0833	unnamed,unnamed,unnamed	BCAT1,GOT2
GO Molecular Function	GO:0043924	suramin binding	103	0.0993	1	1	9.56	0.105	1	0.000308	0.00294	62	0.0245	1	1	40.8	0.0245	1	1	0.00226	1	unnamed	RYR2
GO Molecular Function	GO:0038025	reelin receptor activity	104	0.101	1	1	9.35	0.107	1	0.000315	0.00294	105	0.0484	1	1	20.4	0.049	1	2	0.00226	0.5	unnamed	VLDLR
GO Molecular Function	GO:0034189	very-low-density lipoprotein particle binding	105	0.102	1	1	9.31	0.107	1	0.000316	0.00294	105	0.0484	1	1	20.4	0.049	1	2	0.00226	0.5	unnamed	VLDLR
GO Molecular Function	GO:0004143	diacylglycerol kinase activity	106	0.103	1	1	3.69	0.541	2	0.00159	0.00588	98	0.0449	1	1	5.83	0.343	2	14	0.00452	0.143	unnamed,unnamed	DGKB,DGKG
GO Molecular Function	GO:0016769	transferase activity, transferring nitrogenous groups	107	0.104	1	1	2.68	1.12	3	0.0033	0.00882	236	0.133	1	1	3.14	0.637	2	26	0.00452	0.0769	unnamed,unnamed,unnamed	BCAT1,GOT2
GO Molecular Function	GO:0034437	glycoprotein transporter activity	108	0.105	1	1	9.03	0.111	1	0.000326	0.00294	105	0.0484	1	1	20.4	0.049	1	2	0.00226	0.5	unnamed	VLDLR
GO Molecular Function	GO:0003918	DNA topoisomerase type II (ATP-hydrolyzing) activity	109	0.105	1	1	9.03	0.111	1	0.000326	0.00294	178	0.0945	1	1	10.2	0.098	1	4	0.00226	0.25	unnamed	TOP1
GO Molecular Function	GO:0046975	histone methyltransferase activity (H3-K36 specific)	110	0.11	1	1	8.57	0.117	1	0.000343	0.00294	148	0.0717	1	1	13.6	0.0735	1	3	0.00226	0.333	unnamed	SMYD2
GO Molecular Function	GO:0016832	aldehyde-lyase activity	111	0.111	1	1	8.52	0.117	1	0.000345	0.00294	285	0.2	1	1	4.54	0.22	1	9	0.00226	0.111	unnamed	DERA
GO Molecular Function	GO:0016706	oxidoreductase activity, acting on paired donors, with incorporation or reduction of molecular oxygen, 2-oxoglutarate as one donor, and incorporation of one atom each of oxygen into both donors	112	0.113	1	1	2.19	1.83	4	0.00538	0.0118	556	0.673	1	1	0.907	1.1	1	45	0.00226	0.0222	unnamed,unnamed,unnamed,unnamed	EGLN3
GO Molecular Function	GO:0003951	NAD+ kinase activity	113	0.114	1	1	3.48	0.575	2	0.00169	0.00588	139	0.0573	1	1	5.1	0.392	2	16	0.00452	0.125	unnamed,unnamed	DGKB,DGKG
GO Molecular Function	GO:0005436	sodium:phosphate symporter activity	114	0.114	1	1	8.28	0.121	1	0.000355	0.00294	274	0.18	1	1	5.1	0.196	1	8	0.00226	0.125	unnamed	SLC34A2
GO Molecular Function	GO:0051059	NF-kappaB binding	115	0.115	1	1	3.45	0.58	2	0.00171	0.00588	235	0.124	1	1	3.27	0.612	2	25	0.00452	0.08	unnamed,unnamed	FAF1,TAF4B
GO Molecular Function	GO:0004497	monooxygenase activity	116	0.116	1	1	1.96	2.56	5	0.00752	0.0147	302	0.214	1	1	1.68	2.38	4	97	0.00905	0.0412	unnamed,unnamed,unnamed,unnamed,unnamed	AGMO,CYP7B1,TPH2,TYRP1
GO Molecular Function	GO:0004914	interleukin-5 receptor activity	117	0.116	1	1	8.13	0.123	1	0.000362	0.00294	105	0.0484	1	1	20.4	0.049	1	2	0.00226	0.5	unnamed	IL5RA
GO Molecular Function	GO:0004351	glutamate decarboxylase activity	118	0.116	1	1	8.11	0.123	1	0.000363	0.00294	148	0.0717	1	1	13.6	0.0735	1	3	0.00226	0.333	unnamed	GAD1
GO Molecular Function	GO:0005313	L-glutamate transmembrane transporter activity	119	0.117	1	1	3.42	0.584	2	0.00172	0.00588	344	0.276	1	1	3.14	0.318	1	13	0.00226	0.0769	unnamed,unnamed	SLC7A11
GO Molecular Function	GO:0033783	25-hydroxycholesterol 7alpha-hydroxylase activity	120	0.117	1	1	8	0.125	1	0.000368	0.00294	62	0.0245	1	1	40.8	0.0245	1	1	0.00226	1	unnamed	CYP7B1
GO Molecular Function	GO:0034237	protein kinase A regulatory subunit binding	121	0.117	1	1	3.41	0.587	2	0.00173	0.00588	58	0.0237	1	1	8.16	0.245	2	10	0.00452	0.2	unnamed,unnamed	AKAP6,RYR2
GO Molecular Function	GO:0050528	acyloxyacyl hydrolase activity	122	0.118	1	1	7.96	0.126	1	0.00037	0.00294	62	0.0245	1	1	40.8	0.0245	1	1	0.00226	1	unnamed	AOAH
GO Molecular Function	GO:0048763	calcium-induced calcium release activity	123	0.119	1	1	7.93	0.126	1	0.000371	0.00294	105	0.0484	1	1	20.4	0.049	1	2	0.00226	0.5	unnamed	RYR2
GO Molecular Function	GO:0004028	3-chloroallyl aldehyde dehydrogenase activity	124	0.12	1	1	7.82	0.128	1	0.000376	0.00294	208	0.117	1	1	8.16	0.122	1	5	0.00226	0.2	unnamed	ALDH1A2
GO Molecular Function	GO:0047969	glyoxylate oxidase activity	125	0.12	1	1	7.8	0.128	1	0.000377	0.00294	62	0.0245	1	1	40.8	0.0245	1	1	0.00226	1	unnamed	HAO1
GO Molecular Function	GO:0008891	glycolate oxidase activity	125	0.12	1	1	7.8	0.128	1	0.000377	0.00294	62	0.0245	1	1	40.8	0.0245	1	1	0.00226	1	unnamed	HAO1
GO Molecular Function	GO:0086080	protein binding involved in heterotypic cell-cell adhesion	127	0.121	1	1	7.75	0.129	1	0.000379	0.00294	148	0.0717	1	1	13.6	0.0735	1	3	0.00226	0.333	unnamed	NFASC
GO Molecular Function	GO:0016521	pituitary adenylate cyclase activating polypeptide activity	128	0.121	1	1	7.74	0.129	1	0.00038	0.00294	62	0.0245	1	1	40.8	0.0245	1	1	0.00226	1	unnamed	ADCYAP1
GO Molecular Function	GO:0031858	pituitary adenylate cyclase-activating polypeptide receptor binding	128	0.121	1	1	7.74	0.129	1	0.00038	0.00294	62	0.0245	1	1	40.8	0.0245	1	1	0.00226	1	unnamed	ADCYAP1
GO Molecular Function	GO:0030229	very-low-density lipoprotein particle receptor activity	130	0.122	1	1	7.66	0.131	1	0.000384	0.00294	178	0.0945	1	1	10.2	0.098	1	4	0.00226	0.25	unnamed	VLDLR
GO Molecular Function	GO:0001046	core promoter sequence-specific DNA binding	131	0.123	1	1	1.91	2.61	5	0.00768	0.0147	18	0.0025	1	0.512	5.23	0.955	5	39	0.0113	0.128	unnamed,unnamed,unnamed,unnamed,unnamed	GATA3,MEF2C,PAX6,SOX4,TFAP2B
GO Molecular Function	GO:0016757	transferase activity, transferring glycosyl groups	132	0.125	1	1	1.4	10.7	15	0.0316	0.0441	26	0.0072	1	1	2.11	6.64	14	271	0.0317	0.0517	unnamed,unnamed,unnamed,unnamed,unnamed,unnamed,unnamed,unnamed,unnamed,unnamed,unnamed,unnamed,unnamed,unnamed,unnamed	DPY19L1,GALNT10,GALNT14,GBE1,GTDC1,HAS3,MGAT4C,MGAT5B,NAMPTL,ST6GALNAC3,ST6GALNAC5,UGT8,WBSCR17,XYLT1
GO Molecular Function	GO:0003684	damaged DNA binding	133	0.125	1	1	2.45	1.22	3	0.00359	0.00882	232	0.124	1	1	2.45	1.22	3	50	0.00679	0.06	unnamed,unnamed,unnamed	NEIL3,RAD23B,REV1
GO Molecular Function	GO:0003851	2-hydroxyacylsphingosine 1-beta-galactosyltransferase activity	134	0.125	1	1	7.46	0.134	1	0.000394	0.00294	62	0.0245	1	1	40.8	0.0245	1	1	0.00226	1	unnamed	UGT8
GO Molecular Function	GO:0004658	propionyl-CoA carboxylase activity	135	0.128	1	1	7.31	0.137	1	0.000402	0.00294	105	0.0484	1	1	20.4	0.049	1	2	0.00226	0.5	unnamed	PCCA
GO Molecular Function	GO:0004594	pantothenate kinase activity	136	0.128	1	1	7.28	0.137	1	0.000404	0.00294	178	0.0945	1	1	10.2	0.098	1	4	0.00226	0.25	unnamed	PANK3
GO Molecular Function	GO:0001158	enhancer sequence-specific DNA binding	137	0.13	1	1	2.07	1.93	4	0.00568	0.0118	88	0.0333	1	1	4.22	0.71	3	29	0.00679	0.103	unnamed,unnamed,unnamed,unnamed	GATA3,LMO4,TFAP2B
GO Molecular Function	GO:0016491	oxidoreductase activity	138	0.132	1	1	1.26	20.6	26	0.0605	0.0765	487	0.487	1	1	1.03	17.5	18	715	0.0407	0.0252	unnamed,unnamed,unnamed,unnamed,unnamed,unnamed,unnamed,unnamed,unnamed,unnamed,unnamed,unnamed,unnamed,unnamed,unnamed,unnamed,unnamed,unnamed,unnamed,unnamed,unnamed,unnamed,unnamed,unnamed,unnamed,unnamed	ABCC4,AGMO,ALDH1A2,BMP2,CYP7B1,DDO,DIO2,EGLN3,ENOX1,FAR1,HAO1,HHIP,HIBADH,KDM4C,MGST1,TPH2,TYRP1,WWOX
GO Molecular Function	GO:0008396	oxysterol 7-alpha-hydroxylase activity	139	0.134	1	1	6.94	0.144	1	0.000424	0.00294	105	0.0484	1	1	20.4	0.049	1	2	0.00226	0.5	unnamed	CYP7B1
GO Molecular Function	GO:0032794	GTPase activating protein binding	140	0.134	1	1	6.93	0.144	1	0.000424	0.00294	285	0.2	1	1	4.54	0.22	1	9	0.00226	0.111	unnamed	CDH1
GO Molecular Function	GO:0003994	aconitate hydratase activity	141	0.135	1	1	6.9	0.145	1	0.000426	0.00294	105	0.0484	1	1	20.4	0.049	1	2	0.00226	0.5	unnamed	ACO1
GO Molecular Function	GO:0009374	biotin binding	142	0.135	1	1	6.89	0.145	1	0.000427	0.00294	178	0.0945	1	1	10.2	0.098	1	4	0.00226	0.25	unnamed	PCCA
GO Molecular Function	GO:0050692	DBD domain binding	143	0.135	1	1	6.88	0.145	1	0.000428	0.00294	62	0.0245	1	1	40.8	0.0245	1	1	0.00226	1	unnamed	PROX1
GO Molecular Function	GO:0003948	N4-(beta-N-acetylglucosaminyl)-L-asparaginase activity	144	0.137	1	1	6.78	0.148	1	0.000434	0.00294	105	0.0484	1	1	20.4	0.049	1	2	0.00226	0.5	unnamed	AGA
GO Molecular Function	GO:0004075	biotin carboxylase activity	145	0.137	1	1	6.77	0.148	1	0.000435	0.00294	238	0.138	1	1	6.8	0.147	1	6	0.00226	0.167	unnamed	PCCA
GO Molecular Function	GO:0016833	oxo-acid-lyase activity	146	0.138	1	1	6.76	0.148	1	0.000435	0.00294	208	0.117	1	1	8.16	0.122	1	5	0.00226	0.2	unnamed	HMGCLL1
GO Molecular Function	GO:0019887	protein kinase regulator activity	147	0.139	1	1	1.64	4.26	7	0.0125	0.0206	53	0.0203	1	1	2.55	2.74	7	112	0.0158	0.0625	unnamed,unnamed,unnamed,unnamed,unnamed,unnamed,unnamed	CAMK2N1,ELP3,ELP4,FAF1,FGF13,SPRY2,TRIB2
GO Molecular Function	GO:0005488	binding	148	0.14	1	1	1.03	278	286	0.817	0.841	33	0.0104	1	1	1.08	298	321	12174	0.726	0.0264	unnamed,unnamed,unnamed,unnamed,unnamed,unnamed,unnamed,unnamed,unnamed,unnamed,unnamed,unnamed,unnamed,unnamed,unnamed,unnamed,unnamed,unnamed,unnamed,unnamed,unnamed,unnamed,unnamed,unnamed,unnamed,unnamed,unnamed,unnamed,unnamed,unnamed,unnamed,unnamed,unnamed,unnamed,unnamed,unnamed,unnamed,unnamed,unnamed,unnamed,unnamed,unnamed,unnamed,unnamed,unnamed,unnamed,unnamed,unnamed,unnamed,unnamed…	ABCC4,ABCE1,ACAA2,ACO1,ACVR2A,ADAMTS7,ADCYAP1,AFF3,AGA,AGAP1,AGMO,AKAP6,ALDH1A2,API5,ARAP3,ARFGAP2,ARHGAP15,ARHGAP20,ARHGAP21,ARHGEF16,ARMC1,ARPP21,ARX,ASXL3,ATAD2B,AXIN2,BBX,BCAT1,BHLHE22,BMP2,BNC2,BOD1L1,BUD13,C5orf30,C8B,C8orf48,CACNA2D3,CADM1,CAMK2N1,CAPN13,CBX4,CCDC41,CDH1,CDH20,CDH3,CDH4,CDH8,CDK14,CDK5RAP2,CDKAL1,CDKL5,CELF2,CHD6,CHD9,CLCN2,CLDN18,CLEC14A,CNTN2,CNTNAP2,CPLX2,CRYGD,CSNK1G3,…
GO Molecular Function	GO:0016614	oxidoreductase activity, acting on CH-OH group of donors	149	0.14	1	1	1.72	3.49	6	0.0103	0.0176	303	0.219	1	1	1.56	3.21	5	131	0.0113	0.0382	unnamed,unnamed,unnamed,unnamed,unnamed,unnamed	ABCC4,BMP2,HAO1,HHIP,HIBADH
GO Molecular Function	GO:0003743	translation initiation factor activity	150	0.14	1	1	2.33	1.29	3	0.00379	0.00882	449	0.409	1	1	1.43	1.4	2	57	0.00452	0.0351	unnamed,unnamed,unnamed	EIF3H,TAF4B
GO Molecular Function	GO:0003916	DNA topoisomerase activity	151	0.14	1	1	6.62	0.151	1	0.000444	0.00294	238	0.138	1	1	6.8	0.147	1	6	0.00226	0.167	unnamed	TOP1
GO Molecular Function	GO:0003713	transcription coactivator activity	152	0.141	1	1	1.37	11	15	0.0323	0.0441	93	0.0391	1	1	1.78	6.74	12	275	0.0271	0.0436	unnamed,unnamed,unnamed,unnamed,unnamed,unnamed,unnamed,unnamed,unnamed,unnamed,unnamed,unnamed,unnamed,unnamed,unnamed	DCC,GATA3,LPIN1,MED27,NR2F1,POU3F1,POU3F2,PRDM16,SOX4,TAF4,TCF20,TFAP2B
GO Molecular Function	GO:0003988	acetyl-CoA C-acyltransferase activity	153	0.141	1	1	6.56	0.152	1	0.000448	0.00294	238	0.138	1	1	6.8	0.147	1	6	0.00226	0.167	unnamed	ACAA2
GO Molecular Function	GO:0001665	alpha-N-acetylgalactosaminide alpha-2,6-sialyltransferase activity	154	0.143	1	1	6.5	0.154	1	0.000453	0.00294	148	0.0717	1	1	13.6	0.0735	1	3	0.00226	0.333	unnamed	ST6GALNAC5
GO Molecular Function	GO:0008489	UDP-galactose:glucosylceramide beta-1,4-galactosyltransferase activity	155	0.143	1	1	6.5	0.154	1	0.000453	0.00294	105	0.0484	1	1	20.4	0.049	1	2	0.00226	0.5	unnamed	UGT8
GO Molecular Function	GO:0051213	dioxygenase activity	156	0.143	1	1	1.82	2.74	5	0.00807	0.0147	530	0.6	1	1	0.996	2.01	2	82	0.00452	0.0244	unnamed,unnamed,unnamed,unnamed,unnamed	EGLN3,KDM4C
GO Molecular Function	GO:0000210	NAD+ diphosphatase activity	157	0.143	1	1	6.46	0.155	1	0.000455	0.00294	62	0.0245	1	1	40.8	0.0245	1	1	0.00226	1	unnamed	NUDT12
GO Molecular Function	GO:0003680	AT DNA binding	158	0.144	1	1	3.01	0.665	2	0.00196	0.00588	42	0.0152	1	1	10.2	0.196	2	8	0.00452	0.25	unnamed,unnamed	MEF2C,PAX6
GO Molecular Function	GO:0004802	transketolase activity	159	0.144	1	1	6.45	0.155	1	0.000456	0.00294	148	0.0717	1	1	13.6	0.0735	1	3	0.00226	0.333	unnamed	TKTL2
GO Molecular Function	GO:0005245	voltage-gated calcium channel activity	160	0.145	1	1	1.98	2.02	4	0.00593	0.0118	137	0.0536	1	1	3.5	0.857	3	35	0.00679	0.0857	unnamed,unnamed,unnamed,unnamed	CACNA2D3,CACNG3,IL1RAPL1
GO Molecular Function	GO:0035326	enhancer binding	161	0.147	1	1	1.97	2.03	4	0.00596	0.0118	102	0.0463	1	1	3.71	0.808	3	33	0.00679	0.0909	unnamed,unnamed,unnamed,unnamed	GATA3,LMO4,TFAP2B
GO Molecular Function	GO:0052853	long-chain-(S)-2-hydroxy-long-chain-acid oxidase activity	162	0.147	1	1	6.27	0.16	1	0.000469	0.00294	105	0.0484	1	1	20.4	0.049	1	2	0.00226	0.5	unnamed	HAO1
GO Molecular Function	GO:0052852	very-long-chain-(S)-2-hydroxy-acid oxidase activity	162	0.147	1	1	6.27	0.16	1	0.000469	0.00294	105	0.0484	1	1	20.4	0.049	1	2	0.00226	0.5	unnamed	HAO1
GO Molecular Function	GO:0052854	medium-chain-(S)-2-hydroxy-acid oxidase activity	162	0.147	1	1	6.27	0.16	1	0.000469	0.00294	105	0.0484	1	1	20.4	0.049	1	2	0.00226	0.5	unnamed	HAO1
GO Molecular Function	GO:0001515	opioid peptide activity	165	0.149	1	1	6.21	0.161	1	0.000473	0.00294	208	0.117	1	1	8.16	0.122	1	5	0.00226	0.2	unnamed	PNOC
GO Molecular Function	GO:0016744	transferase activity, transferring aldehyde or ketonic groups	166	0.151	1	1	6.12	0.163	1	0.00048	0.00294	178	0.0945	1	1	10.2	0.098	1	4	0.00226	0.25	unnamed	TKTL2
GO Molecular Function	GO:0016830	carbon-carbon lyase activity	167	0.151	1	1	2.24	1.34	3	0.00393	0.00882	229	0.118	1	1	2.5	1.2	3	49	0.00679	0.0612	unnamed,unnamed,unnamed	DERA,GAD1,HMGCLL1
GO Molecular Function	GO:0008467	[heparan sulfate]-glucosamine 3-sulfotransferase 1 activity	168	0.152	1	1	2.91	0.688	2	0.00202	0.00588	208	0.117	1	1	8.16	0.122	1	5	0.00226	0.2	unnamed,unnamed	HS3ST5
GO Molecular Function	GO:0047710	bis(5'-adenosyl)-triphosphatase activity	169	0.152	1	1	6.05	0.165	1	0.000486	0.00294	105	0.0484	1	1	20.4	0.049	1	2	0.00226	0.5	unnamed	FHIT
GO Molecular Function	GO:0016779	nucleotidyltransferase activity	170	0.159	1	1	1.76	2.85	5	0.00837	0.0147	408	0.35	1	1	1.34	2.99	4	122	0.00905	0.0328	unnamed,unnamed,unnamed,unnamed,unnamed	CDS2,POLA1,POLR2M,REV1
GO Molecular Function	GO:0005184	neuropeptide hormone activity	171	0.16	1	1	2.81	0.711	2	0.00209	0.00588	198	0.1	1	1	3.71	0.539	2	22	0.00452	0.0909	unnamed,unnamed	ADCYAP1,PNOC
GO Molecular Function	GO:0019104	DNA N-glycosylase activity	172	0.16	1	1	5.74	0.174	1	0.000512	0.00294	344	0.276	1	1	3.14	0.318	1	13	0.00226	0.0769	unnamed	NEIL3
GO Molecular Function	GO:0030350	iron-responsive element binding	173	0.162	1	1	5.66	0.177	1	0.000519	0.00294	148	0.0717	1	1	13.6	0.0735	1	3	0.00226	0.333	unnamed	ACO1
GO Molecular Function	GO:0008970	phosphatidylcholine 1-acylhydrolase activity	174	0.163	1	1	5.62	0.178	1	0.000523	0.00294	178	0.0945	1	1	10.2	0.098	1	4	0.00226	0.25	unnamed	LIPG
GO Molecular Function	GO:0017075	syntaxin-1 binding	175	0.163	1	1	2.77	0.722	2	0.00212	0.00588	98	0.0449	1	1	5.83	0.343	2	14	0.00452	0.143	unnamed,unnamed	CPLX2,STXBP5
GO Molecular Function	GO:0019789	SUMO ligase activity	176	0.165	1	1	5.56	0.18	1	0.000529	0.00294	304	0.22	1	1	4.08	0.245	1	10	0.00226	0.1	unnamed	SUMO1
GO Molecular Function	GO:0001104	RNA polymerase II transcription cofactor activity	177	0.165	1	1	1.56	4.48	7	0.0132	0.0206	200	0.104	1	1	2.24	1.79	4	73	0.00905	0.0548	unnamed,unnamed,unnamed,unnamed,unnamed,unnamed,unnamed	POU3F1,POU3F2,SOX4,TFAP2B
GO Molecular Function	GO:0070567	cytidylyltransferase activity	178	0.165	1	1	5.54	0.18	1	0.000531	0.00294	257	0.159	1	1	5.83	0.171	1	7	0.00226	0.143	unnamed	CDS2
GO Molecular Function	GO:0016899	oxidoreductase activity, acting on the CH-OH group of donors, oxygen as acceptor	179	0.166	1	1	5.52	0.181	1	0.000532	0.00294	148	0.0717	1	1	13.6	0.0735	1	3	0.00226	0.333	unnamed	HAO1
GO Molecular Function	GO:0000979	RNA polymerase II core promoter sequence-specific DNA binding	180	0.166	1	1	2.14	1.4	3	0.00411	0.00882	85	0.0276	1	1	4.54	0.661	3	27	0.00679	0.111	unnamed,unnamed,unnamed	GATA3,PAX6,TFAP2B
GO Molecular Function	GO:0035035	histone acetyltransferase binding	181	0.167	1	1	2.73	0.733	2	0.00216	0.00588	145	0.0639	1	1	4.8	0.416	2	17	0.00452	0.118	unnamed,unnamed	GLI3,PAX6
GO Molecular Function	GO:0005057	receptor signaling protein activity	182	0.168	1	1	1.55	4.51	7	0.0133	0.0206	97	0.0444	1	1	2.33	2.57	6	105	0.0136	0.0571	unnamed,unnamed,unnamed,unnamed,unnamed,unnamed,unnamed	ACVR2A,ADCYAP1,ERBB4,FLRT2,FLRT3,MAP3K7
GO Molecular Function	GO:0015179	L-amino acid transmembrane transporter activity	183	0.168	1	1	2.13	1.41	3	0.00415	0.00882	325	0.257	1	1	2.04	0.98	2	40	0.00452	0.05	unnamed,unnamed,unnamed	SLC6A9,SLC7A11
GO Molecular Function	GO:0000982	RNA polymerase II core promoter proximal region sequence-specific DNA binding transcription factor activity	184	0.171	1	1	1.42	7.03	10	0.0207	0.0294	21	0.00404	1	0.71	3.14	2.55	8	104	0.0181	0.0769	unnamed,unnamed,unnamed,unnamed,unnamed,unnamed,unnamed,unnamed,unnamed,unnamed	FOXO1,GATA3,HES1,MEF2C,MITF,PBX1,SOX4,TFAP2B
GO Molecular Function	GO:0016918	retinal binding	185	0.171	1	1	5.32	0.188	1	0.000553	0.00294	344	0.276	1	1	3.14	0.318	1	13	0.00226	0.0769	unnamed	ALDH1A2
GO Molecular Function	GO:0015296	anion:cation symporter activity	186	0.172	1	1	2.11	1.42	3	0.00419	0.00882	205	0.113	1	1	2.55	1.18	3	48	0.00679	0.0625	unnamed,unnamed,unnamed	SLC10A1,SLC34A2,SLC6A9
GO Molecular Function	GO:0016623	oxidoreductase activity, acting on the aldehyde or oxo group of donors, oxygen as acceptor	187	0.172	1	1	5.29	0.189	1	0.000556	0.00294	148	0.0717	1	1	13.6	0.0735	1	3	0.00226	0.333	unnamed	HAO1
GO Molecular Function	GO:0004653	polypeptide N-acetylgalactosaminyltransferase activity	188	0.172	1	1	2.1	1.43	3	0.00419	0.00882	37	0.0122	1	1	6.12	0.49	3	20	0.00679	0.15	unnamed,unnamed,unnamed	GALNT10,GALNT14,WBSCR17
GO Molecular Function	GO:0043548	phosphatidylinositol 3-kinase binding	189	0.173	1	1	2.1	1.43	3	0.0042	0.00882	467	0.449	1	1	1.7	0.588	1	24	0.00226	0.0417	unnamed,unnamed,unnamed	DAB1
GO Molecular Function	GO:0035529	NADH pyrophosphatase activity	190	0.175	1	1	5.21	0.192	1	0.000564	0.00294	148	0.0717	1	1	13.6	0.0735	1	3	0.00226	0.333	unnamed	NUDT12
GO Molecular Function	GO:0001227	RNA polymerase II transcription regulatory region sequence-specific DNA binding transcription factor activity involved in negative regulation of transcription	191	0.178	1	1	1.83	2.19	4	0.00644	0.0118	31	0.0102	1	1	4.66	0.857	4	35	0.00905	0.114	unnamed,unnamed,unnamed,unnamed	FOXD3,FOXO1,GATA3,HES1
GO Molecular Function	GO:0030144	alpha-1,6-mannosylglycoprotein 6-beta-N-acetylglucosaminyltransferase activity	192	0.178	1	1	5.09	0.197	1	0.000578	0.00294	148	0.0717	1	1	13.6	0.0735	1	3	0.00226	0.333	unnamed	MGAT5B
GO Molecular Function	GO:0016616	oxidoreductase activity, acting on the CH-OH group of donors, NAD or NADP as acceptor	193	0.179	1	1	1.69	2.97	5	0.00873	0.0147	511	0.549	1	1	1.05	2.87	3	117	0.00679	0.0256	unnamed,unnamed,unnamed,unnamed,unnamed	ABCC4,BMP2,HIBADH
GO Molecular Function	GO:0097108	hedgehog family protein binding	194	0.18	1	1	5.04	0.198	1	0.000583	0.00294	148	0.0717	1	1	13.6	0.0735	1	3	0.00226	0.333	unnamed	HHIP
GO Molecular Function	GO:0000983	RNA polymerase II core promoter sequence-specific DNA binding transcription factor activity	195	0.181	1	1	2.6	0.771	2	0.00227	0.00588	58	0.0237	1	1	8.16	0.245	2	10	0.00452	0.2	unnamed,unnamed	MEF2C,TFAP2B
GO Molecular Function	GO:0005134	interleukin-2 receptor binding	196	0.182	1	1	4.98	0.201	1	0.000591	0.00294	208	0.117	1	1	8.16	0.122	1	5	0.00226	0.2	unnamed	GATA3
GO Molecular Function	GO:0008757	S-adenosylmethionine-dependent methyltransferase activity	197	0.182	1	1	1.67	2.99	5	0.0088	0.0147	231	0.123	1	1	1.91	2.62	5	107	0.0113	0.0467	unnamed,unnamed,unnamed,unnamed,unnamed	CAMKMT,NNMT,PRDM8,PRMT8,SMYD2
GO Molecular Function	GO:0001077	RNA polymerase II core promoter proximal region sequence-specific DNA binding transcription factor activity involved in positive regulation of transcription	198	0.183	1	1	1.47	5.45	8	0.016	0.0235	29	0.00953	1	1	3.31	1.81	6	74	0.0136	0.0811	unnamed,unnamed,unnamed,unnamed,unnamed,unnamed,unnamed,unnamed	GATA3,MEF2C,MITF,PBX1,SOX4,TFAP2B
GO Molecular Function	GO:0005111	type 2 fibroblast growth factor receptor binding	199	0.183	1	1	4.94	0.202	1	0.000595	0.00294	178	0.0945	1	1	10.2	0.098	1	4	0.00226	0.25	unnamed	FGF18
GO Molecular Function	GO:0008194	UDP-glycosyltransferase activity	200	0.184	1	1	1.47	5.46	8	0.0161	0.0235	49	0.0168	1	1	2.46	3.26	8	133	0.0181	0.0602	unnamed,unnamed,unnamed,unnamed,unnamed,unnamed,unnamed,unnamed	GALNT10,GALNT14,HAS3,MGAT4C,MGAT5B,UGT8,WBSCR17,XYLT1
GO Molecular Function	GO:0004708	MAP kinase kinase activity	201	0.184	1	1	2.56	0.78	2	0.00229	0.00588	386	0.328	1	1	2.55	0.392	1	16	0.00226	0.0625	unnamed,unnamed	MAP3K7
GO Molecular Function	GO:0016903	oxidoreductase activity, acting on the aldehyde or oxo group of donors	202	0.186	1	1	2.03	1.48	3	0.00436	0.00882	169	0.0786	1	1	2.99	1	3	41	0.00679	0.0732	unnamed,unnamed,unnamed	ALDH1A2,FAR1,HAO1
GO Molecular Function	GO:0032182	small conjugating protein binding	203	0.186	1	1	1.79	2.23	4	0.00656	0.0118	204	0.112	1	1	2.18	1.84	4	75	0.00905	0.0533	unnamed,unnamed,unnamed,unnamed	CBX4,FAF1,RAD23B,USP25
GO Molecular Function	GO:0004709	MAP kinase kinase kinase activity	204	0.187	1	1	2.54	0.788	2	0.00232	0.00588	420	0.376	1	1	2.15	0.465	1	19	0.00226	0.0526	unnamed,unnamed	MAP3K7
GO Molecular Function	GO:1901682	sulfur compound transmembrane transporter activity	205	0.189	1	1	2.52	0.794	2	0.00233	0.00588	475	0.462	1	1	1.63	0.612	1	25	0.00226	0.04	unnamed,unnamed	SLC7A11
GO Molecular Function	GO:0031402	sodium ion binding	206	0.19	1	1	4.75	0.211	1	0.000619	0.00294	208	0.117	1	1	8.16	0.122	1	5	0.00226	0.2	unnamed	SLC34A2
GO Molecular Function	GO:0004069	L-aspartate:2-oxoglutarate aminotransferase activity	207	0.191	1	1	4.73	0.212	1	0.000622	0.00294	148	0.0717	1	1	13.6	0.0735	1	3	0.00226	0.333	unnamed	GOT2
GO Molecular Function	GO:0005007	fibroblast growth factor-activated receptor activity	208	0.194	1	1	4.63	0.216	1	0.000635	0.00294	208	0.117	1	1	8.16	0.122	1	5	0.00226	0.2	unnamed	FGFR2
GO Molecular Function	GO:0016421	CoA carboxylase activity	209	0.196	1	1	4.59	0.218	1	0.00064	0.00294	238	0.138	1	1	6.8	0.147	1	6	0.00226	0.167	unnamed	PCCA
GO Molecular Function	GO:0080130	L-phenylalanine:2-oxoglutarate aminotransferase activity	210	0.2	1	1	4.49	0.223	1	0.000655	0.00294	178	0.0945	1	1	10.2	0.098	1	4	0.00226	0.25	unnamed	GOT2
GO Molecular Function	GO:0005310	dicarboxylic acid transmembrane transporter activity	211	0.201	1	1	2.42	0.828	2	0.00243	0.00588	467	0.449	1	1	1.7	0.588	1	24	0.00226	0.0417	unnamed,unnamed	SLC7A11
GO Molecular Function	GO:0008508	bile acid:sodium symporter activity	212	0.202	1	1	4.43	0.226	1	0.000664	0.00294	238	0.138	1	1	6.8	0.147	1	6	0.00226	0.167	unnamed	SLC10A1
GO Molecular Function	GO:0004697	protein kinase C activity	213	0.203	1	1	2.4	0.832	2	0.00245	0.00588	386	0.328	1	1	2.55	0.392	1	16	0.00226	0.0625	unnamed,unnamed	PKN2
GO Molecular Function	GO:0035241	protein-arginine omega-N monomethyltransferase activity	214	0.203	1	1	4.41	0.227	1	0.000667	0.00294	178	0.0945	1	1	10.2	0.098	1	4	0.00226	0.25	unnamed	PRMT8
GO Molecular Function	GO:0034711	inhibin binding	215	0.203	1	1	4.4	0.227	1	0.000669	0.00294	208	0.117	1	1	8.16	0.122	1	5	0.00226	0.2	unnamed	ACVR2A
GO Molecular Function	GO:0070546	L-phenylalanine aminotransferase activity	216	0.205	1	1	4.37	0.229	1	0.000674	0.00294	208	0.117	1	1	8.16	0.122	1	5	0.00226	0.2	unnamed	GOT2
GO Molecular Function	GO:0008454	alpha-1,3-mannosylglycoprotein 4-beta-N-acetylglucosaminyltransferase activity	217	0.206	1	1	4.34	0.23	1	0.000677	0.00294	148	0.0717	1	1	13.6	0.0735	1	3	0.00226	0.333	unnamed	MGAT4C
GO Molecular Function	GO:0016758	transferase activity, transferring hexosyl groups	218	0.207	1	1	1.36	7.37	10	0.0217	0.0294	101	0.0461	1	1	1.92	4.68	9	191	0.0204	0.0471	unnamed,unnamed,unnamed,unnamed,unnamed,unnamed,unnamed,unnamed,unnamed,unnamed	GALNT10,GALNT14,GBE1,HAS3,MGAT4C,MGAT5B,UGT8,WBSCR17,XYLT1
GO Molecular Function	GO:0004969	histamine receptor activity	219	0.207	1	1	4.31	0.232	1	0.000683	0.00294	257	0.159	1	1	5.83	0.171	1	7	0.00226	0.143	unnamed	HRH2
GO Molecular Function	GO:0044323	retinoic acid-responsive element binding	220	0.207	1	1	4.3	0.232	1	0.000684	0.00294	148	0.0717	1	1	13.6	0.0735	1	3	0.00226	0.333	unnamed	ZNF536
GO Molecular Function	GO:0008276	protein methyltransferase activity	221	0.208	1	1	1.71	2.34	4	0.00688	0.0118	196	0.0964	1	1	2.3	1.74	4	71	0.00905	0.0563	unnamed,unnamed,unnamed,unnamed	CAMKMT,PRDM8,PRMT8,SMYD2
GO Molecular Function	GO:0001228	RNA polymerase II transcription regulatory region sequence-specific DNA binding transcription factor activity involved in positive regulation of transcription	222	0.209	1	1	1.41	5.66	8	0.0166	0.0235	40	0.0145	1	1	3.02	1.98	6	81	0.0136	0.0741	unnamed,unnamed,unnamed,unnamed,unnamed,unnamed,unnamed,unnamed	GATA3,MEF2C,MITF,PBX1,SOX4,TFAP2B
GO Molecular Function	GO:0016279	protein-lysine N-methyltransferase activity	223	0.209	1	1	1.91	1.57	3	0.00462	0.00882	202	0.108	1	1	2.61	1.15	3	47	0.00679	0.0638	unnamed,unnamed,unnamed	CAMKMT,PRDM8,SMYD2
GO Molecular Function	GO:0015301	anion:anion antiporter activity	224	0.209	1	1	2.36	0.849	2	0.0025	0.00588	460	0.435	1	1	1.77	0.563	1	23	0.00226	0.0435	unnamed,unnamed	SLC7A11
GO Molecular Function	GO:0016885	ligase activity, forming carbon-carbon bonds	225	0.209	1	1	4.26	0.235	1	0.00069	0.00294	257	0.159	1	1	5.83	0.171	1	7	0.00226	0.143	unnamed	PCCA
GO Molecular Function	GO:0032190	acrosin binding	226	0.212	1	1	4.21	0.238	1	0.000699	0.00294	178	0.0945	1	1	10.2	0.098	1	4	0.00226	0.25	unnamed	ZP4
GO Molecular Function	GO:0016716	oxidoreductase activity, acting on paired donors, with incorporation or reduction of molecular oxygen, another compound as one donor, and incorporation of one atom of oxygen	227	0.212	1	1	4.19	0.238	1	0.000701	0.00294	105	0.0484	1	1	20.4	0.049	1	2	0.00226	0.5	unnamed	TYRP1
GO Molecular Function	GO:0080019	fatty-acyl-CoA reductase (alcohol-forming) activity	228	0.213	1	1	4.18	0.239	1	0.000704	0.00294	105	0.0484	1	1	20.4	0.049	1	2	0.00226	0.5	unnamed	FAR1
GO Molecular Function	GO:0050062	long-chain-fatty-acyl-CoA reductase activity	228	0.213	1	1	4.18	0.239	1	0.000704	0.00294	105	0.0484	1	1	20.4	0.049	1	2	0.00226	0.5	unnamed	FAR1
GO Molecular Function	GO:0035242	protein-arginine omega-N asymmetric methyltransferase activity	230	0.218	1	1	4.06	0.246	1	0.000725	0.00294	208	0.117	1	1	8.16	0.122	1	5	0.00226	0.2	unnamed	PRMT8
GO Molecular Function	GO:0016620	oxidoreductase activity, acting on the aldehyde or oxo group of donors, NAD or NADP as acceptor	231	0.219	1	1	2.28	0.877	2	0.00258	0.00588	255	0.158	1	1	2.81	0.71	2	29	0.00452	0.069	unnamed,unnamed	ALDH1A2,FAR1
GO Molecular Function	GO:0051219	phosphoprotein binding	232	0.22	1	1	1.86	1.61	3	0.00475	0.00882	377	0.311	1	1	1.77	1.13	2	46	0.00452	0.0435	unnamed,unnamed,unnamed	CBX4,TOX3
GO Molecular Function	GO:0051787	misfolded protein binding	233	0.22	1	1	4.03	0.248	1	0.00073	0.00294	274	0.18	1	1	5.1	0.196	1	8	0.00226	0.125	unnamed	EDEM1
GO Molecular Function	GO:0030158	protein xylosyltransferase activity	234	0.221	1	1	4.02	0.249	1	0.000732	0.00294	105	0.0484	1	1	20.4	0.049	1	2	0.00226	0.5	unnamed	XYLT1
GO Molecular Function	GO:0008469	histone-arginine N-methyltransferase activity	235	0.222	1	1	3.99	0.25	1	0.000736	0.00294	257	0.159	1	1	5.83	0.171	1	7	0.00226	0.143	unnamed	PRMT8
GO Molecular Function	GO:0042301	phosphate ion binding	236	0.222	1	1	3.99	0.251	1	0.000738	0.00294	319	0.239	1	1	3.71	0.269	1	11	0.00226	0.0909	unnamed	SLC34A2
GO Molecular Function	GO:0005219	ryanodine-sensitive calcium-release channel activity	237	0.226	1	1	3.91	0.256	1	0.000752	0.00294	208	0.117	1	1	8.16	0.122	1	5	0.00226	0.2	unnamed	RYR2
GO Molecular Function	GO:0042054	histone methyltransferase activity	238	0.228	1	1	1.82	1.64	3	0.00484	0.00882	232	0.124	1	1	2.45	1.22	3	50	0.00679	0.06	unnamed,unnamed,unnamed	PRDM8,PRMT8,SMYD2
GO Molecular Function	GO:0015114	phosphate ion transmembrane transporter activity	239	0.228	1	1	3.86	0.259	1	0.000761	0.00294	357	0.293	1	1	2.92	0.343	1	14	0.00226	0.0714	unnamed	SLC34A2
GO Molecular Function	GO:0004527	exonuclease activity	240	0.229	1	1	1.82	1.65	3	0.00485	0.00882	502	0.53	1	1	1.13	1.76	2	72	0.00452	0.0278	unnamed,unnamed,unnamed	CCRN4L,POLA1
GO Molecular Function	GO:0001758	retinal dehydrogenase activity	241	0.231	1	1	3.81	0.263	1	0.000773	0.00294	238	0.138	1	1	6.8	0.147	1	6	0.00226	0.167	unnamed	ALDH1A2
GO Molecular Function	GO:0042975	peroxisome proliferator activated receptor binding	242	0.232	1	1	3.79	0.264	1	0.000776	0.00294	274	0.18	1	1	5.1	0.196	1	8	0.00226	0.125	unnamed	LPIN1
GO Molecular Function	GO:0050501	hyaluronan synthase activity	243	0.232	1	1	3.78	0.264	1	0.000777	0.00294	178	0.0945	1	1	10.2	0.098	1	4	0.00226	0.25	unnamed	HAS3
GO Molecular Function	GO:0015125	bile acid transmembrane transporter activity	244	0.233	1	1	3.78	0.265	1	0.000778	0.00294	274	0.18	1	1	5.1	0.196	1	8	0.00226	0.125	unnamed	SLC10A1
GO Molecular Function	GO:0016212	kynurenine-oxoglutarate transaminase activity	245	0.235	1	1	3.73	0.268	1	0.000789	0.00294	178	0.0945	1	1	10.2	0.098	1	4	0.00226	0.25	unnamed	GOT2
GO Molecular Function	GO:0017134	fibroblast growth factor binding	246	0.237	1	1	2.16	0.926	2	0.00272	0.00588	175	0.0926	1	1	3.89	0.514	2	21	0.00452	0.0952	unnamed,unnamed	API5,FGFR2
GO Molecular Function	GO:0043495	protein anchor	247	0.24	1	1	3.65	0.274	1	0.000806	0.00294	257	0.159	1	1	5.83	0.171	1	7	0.00226	0.143	unnamed	AKAP6
GO Molecular Function	GO:0019207	kinase regulator activity	248	0.24	1	1	1.39	5.03	7	0.0148	0.0206	100	0.0455	1	1	2.15	3.26	7	133	0.0158	0.0526	unnamed,unnamed,unnamed,unnamed,unnamed,unnamed,unnamed	CAMK2N1,ELP3,ELP4,FAF1,FGF13,SPRY2,TRIB2
GO Molecular Function	GO:0004514	nicotinate-nucleotide diphosphorylase (carboxylating) activity	249	0.243	1	1	3.6	0.278	1	0.000817	0.00294	178	0.0945	1	1	10.2	0.098	1	4	0.00226	0.25	unnamed	NAMPTL
GO Molecular Function	GO:0005000	vasopressin receptor activity	250	0.246	1	1	3.54	0.282	1	0.00083	0.00294	257	0.159	1	1	5.83	0.171	1	7	0.00226	0.143	unnamed	NPSR1
GO Molecular Function	GO:0001047	core promoter binding	251	0.248	1	1	1.49	3.36	5	0.00988	0.0147	50	0.0178	1	1	3.29	1.52	5	62	0.0113	0.0806	unnamed,unnamed,unnamed,unnamed,unnamed	GATA3,MEF2C,PAX6,SOX4,TFAP2B
GO Molecular Function	GO:0005343	organic acid:sodium symporter activity	252	0.248	1	1	2.09	0.955	2	0.00281	0.00588	251	0.149	1	1	2.92	0.686	2	28	0.00452	0.0714	unnamed,unnamed	SLC10A1,SLC6A9
GO Molecular Function	GO:0003906	DNA-(apurinic or apyrimidinic site) lyase activity	253	0.249	1	1	3.49	0.286	1	0.000842	0.00294	328	0.258	1	1	3.4	0.294	1	12	0.00226	0.0833	unnamed	NEIL3
GO Molecular Function	GO:0016765	transferase activity, transferring alkyl or aryl (other than methyl) groups	254	0.251	1	1	2.08	0.964	2	0.00283	0.00588	419	0.374	1	1	1.54	1.3	2	53	0.00452	0.0377	unnamed,unnamed	GSTA4,MGST1
GO Molecular Function	GO:0016597	amino acid binding	255	0.253	1	1	1.48	3.39	5	0.00996	0.0147	298	0.204	1	1	1.72	2.33	4	95	0.00905	0.0421	unnamed,unnamed,unnamed,unnamed,unnamed	GAD1,MGST1,SDPR,TPH2
GO Molecular Function	GO:0017002	activin-activated receptor activity	256	0.254	1	1	3.42	0.293	1	0.000861	0.00294	257	0.159	1	1	5.83	0.171	1	7	0.00226	0.143	unnamed	ACVR2A
GO Molecular Function	GO:0000405	bubble DNA binding	257	0.255	1	1	3.4	0.294	1	0.000865	0.00294	238	0.138	1	1	6.8	0.147	1	6	0.00226	0.167	unnamed	NEIL3
GO Molecular Function	GO:0016167	glial cell-derived neurotrophic factor receptor activity	258	0.256	1	1	3.39	0.295	1	0.000868	0.00294	148	0.0717	1	1	13.6	0.0735	1	3	0.00226	0.333	unnamed	GFRA2
GO Molecular Function	GO:0008046	axon guidance receptor activity	259	0.256	1	1	2.04	0.979	2	0.00288	0.00588	42	0.0152	1	1	10.2	0.196	2	8	0.00452	0.25	unnamed,unnamed	EPHA7,ROBO1
GO Molecular Function	GO:0004602	glutathione peroxidase activity	260	0.258	1	1	3.36	0.298	1	0.000876	0.00294	401	0.344	1	1	2.4	0.416	1	17	0.00226	0.0588	unnamed	MGST1
GO Molecular Function	GO:0000993	RNA polymerase II core binding	261	0.259	1	1	3.33	0.3	1	0.000883	0.00294	304	0.22	1	1	4.08	0.245	1	10	0.00226	0.1	unnamed	SMYD2
GO Molecular Function	GO:0008375	acetylglucosaminyltransferase activity	262	0.263	1	1	1.69	1.78	3	0.00523	0.00882	171	0.0832	1	1	2.92	1.03	3	42	0.00679	0.0714	unnamed,unnamed,unnamed	MGAT4C,MGAT5B,XYLT1
GO Molecular Function	GO:0030742	GTP-dependent protein binding	263	0.264	1	1	3.26	0.307	1	0.000903	0.00294	328	0.258	1	1	3.4	0.294	1	12	0.00226	0.0833	unnamed	RAPGEF5
GO Molecular Function	GO:0050693	LBD domain binding	264	0.27	1	1	3.19	0.314	1	0.000923	0.00294	178	0.0945	1	1	10.2	0.098	1	4	0.00226	0.25	unnamed	PROX1
GO Molecular Function	GO:0004889	acetylcholine-activated cation-selective channel activity	265	0.273	1	1	3.14	0.319	1	0.000937	0.00294	386	0.328	1	1	2.55	0.392	1	16	0.00226	0.0625	unnamed	CHRNB4
GO Molecular Function	GO:0070696	transmembrane receptor protein serine/threonine kinase binding	266	0.274	1	1	1.95	1.03	2	0.00302	0.00588	58	0.0237	1	1	8.16	0.245	2	10	0.00452	0.2	unnamed,unnamed	BMP2,INHBA
GO Molecular Function	GO:0004177	aminopeptidase activity	267	0.276	1	1	1.94	1.03	2	0.00304	0.00588	520	0.581	1	1	1.17	0.857	1	35	0.00226	0.0286	unnamed,unnamed	TRHDE
GO Molecular Function	GO:0005042	netrin receptor activity	268	0.282	1	1	3.02	0.331	1	0.000972	0.00294	105	0.0484	1	1	20.4	0.049	1	2	0.00226	0.5	unnamed	DCC
GO Molecular Function	GO:0016901	oxidoreductase activity, acting on the CH-OH group of donors, quinone or similar compound as acceptor	269	0.283	1	1	3.01	0.332	1	0.000977	0.00294	208	0.117	1	1	8.16	0.122	1	5	0.00226	0.2	unnamed	HHIP
GO Molecular Function	GO:0033612	receptor serine/threonine kinase binding	270	0.284	1	1	1.9	1.05	2	0.0031	0.00588	86	0.0285	1	1	7.42	0.269	2	11	0.00452	0.182	unnamed,unnamed	BMP2,INHBA
GO Molecular Function	GO:0008134	transcription factor binding	271	0.288	1	1	1.15	18.3	21	0.0538	0.0618	90	0.0346	1	1	1.6	11.2	18	459	0.0407	0.0392	unnamed,unnamed,unnamed,unnamed,unnamed,unnamed,unnamed,unnamed,unnamed,unnamed,unnamed,unnamed,unnamed,unnamed,unnamed,unnamed,unnamed,unnamed,unnamed,unnamed,unnamed	FAF1,FOXD3,GATA3,HES1,ID4,KCTD1,LMO4,LPIN1,MAFB,MEF2C,MEIS2,NFIA,PAX6,PBX1,SUMO1,TAF4B,TLE4,TRIB2
GO Molecular Function	GO:0016274	protein-arginine N-methyltransferase activity	272	0.288	1	1	2.94	0.34	1	0.001	0.00294	285	0.2	1	1	4.54	0.22	1	9	0.00226	0.111	unnamed	PRMT8
GO Molecular Function	GO:0008376	acetylgalactosaminyltransferase activity	273	0.289	1	1	1.6	1.87	3	0.00551	0.00882	102	0.0463	1	1	3.71	0.808	3	33	0.00679	0.0909	unnamed,unnamed,unnamed	GALNT10,GALNT14,WBSCR17
GO Molecular Function	GO:0043175	RNA polymerase core enzyme binding	274	0.29	1	1	2.93	0.342	1	0.001	0.00294	328	0.258	1	1	3.4	0.294	1	12	0.00226	0.0833	unnamed	SMYD2
GO Molecular Function	GO:0070412	R-SMAD binding	275	0.291	1	1	1.87	1.07	2	0.00315	0.00588	168	0.0779	1	1	4.3	0.465	2	19	0.00452	0.105	unnamed,unnamed	PAX6,ZEB2
GO Molecular Function	GO:0005104	fibroblast growth factor receptor binding	276	0.296	1	1	1.84	1.09	2	0.00319	0.00588	198	0.1	1	1	3.71	0.539	2	22	0.00452	0.0909	unnamed,unnamed	FGF18,FGF5
GO Molecular Function	GO:0031994	insulin-like growth factor I binding	277	0.298	1	1	2.83	0.353	1	0.00104	0.00294	34	0.0116	1	1	11.7	0.171	2	7	0.00452	0.286	unnamed	IGFBP2,IGFBP5
GO Molecular Function	GO:0016641	oxidoreductase activity, acting on the CH-NH2 group of donors, oxygen as acceptor	278	0.298	1	1	2.83	0.354	1	0.00104	0.00294	365	0.311	1	1	2.72	0.367	1	15	0.00226	0.0667	unnamed	DDO
GO Molecular Function	GO:0008395	steroid hydroxylase activity	279	0.299	1	1	2.82	0.355	1	0.00104	0.00294	386	0.328	1	1	2.55	0.392	1	16	0.00226	0.0625	unnamed	CYP7B1
GO Molecular Function	GO:0042287	MHC protein binding	280	0.303	1	1	2.77	0.361	1	0.00106	0.00294	443	0.406	1	1	1.94	0.514	1	21	0.00226	0.0476	unnamed	2018-03-01
GO Molecular Function	GO:0046332	SMAD binding	281	0.305	1	1	1.37	3.66	5	0.0108	0.0147	52	0.019	1	1	3.24	1.54	5	63	0.0113	0.0794	unnamed,unnamed,unnamed,unnamed,unnamed	AXIN2,BMP2,PAX6,PRDM16,ZEB2
GO Molecular Function	GO:0046582	Rap GTPase activator activity	282	0.306	1	1	2.74	0.365	1	0.00107	0.00294	148	0.0717	1	1	13.6	0.0735	1	3	0.00226	0.333	unnamed	RASGRP3
GO Molecular Function	GO:0032454	histone demethylase activity (H3-K9 specific)	283	0.306	1	1	2.74	0.365	1	0.00107	0.00294	208	0.117	1	1	8.16	0.122	1	5	0.00226	0.2	unnamed	KDM4C
GO Molecular Function	GO:0030246	carbohydrate binding	284	0.306	1	1	1.26	6.36	8	0.0187	0.0235	547	0.645	1	1	0.911	5.49	5	224	0.0113	0.0223	unnamed,unnamed,unnamed,unnamed,unnamed,unnamed,unnamed,unnamed	CLEC14A,CNTN2,EGLN3,LPHN3,NOMO2
GO Molecular Function	GO:0016874	ligase activity	285	0.307	1	1	1.15	15.7	18	0.0461	0.0529	269	0.163	1	1	1.31	12.2	16	497	0.0362	0.0322	unnamed,unnamed,unnamed,unnamed,unnamed,unnamed,unnamed,unnamed,unnamed,unnamed,unnamed,unnamed,unnamed,unnamed,unnamed,unnamed,unnamed,unnamed	CBX4,DPH6,FANCL,LMO7,MARCH1,MEX3C,PAX6,PCCA,RBBP6,RFWD2,RNF133,RNF144A,RNF152,RNF220,SUMO1,UBE2U
GO Molecular Function	GO:0005247	voltage-gated chloride channel activity	286	0.308	1	1	2.71	0.369	1	0.00108	0.00294	365	0.311	1	1	2.72	0.367	1	15	0.00226	0.0667	unnamed	CLCN2
GO Molecular Function	GO:0004983	neuropeptide Y receptor activity	287	0.313	1	1	2.67	0.375	1	0.0011	0.00294	285	0.2	1	1	4.54	0.22	1	9	0.00226	0.111	unnamed	PROKR2
GO Molecular Function	GO:0070097	delta-catenin binding	288	0.321	1	1	2.58	0.387	1	0.00114	0.00294	257	0.159	1	1	5.83	0.171	1	7	0.00226	0.143	unnamed	PTPRT
GO Molecular Function	GO:0004198	calcium-dependent cysteine-type endopeptidase activity	289	0.322	1	1	2.57	0.388	1	0.00114	0.00294	386	0.328	1	1	2.55	0.392	1	16	0.00226	0.0625	unnamed	CAPN13
GO Molecular Function	GO:0016740	transferase activity	290	0.322	1	1	1.06	60.3	64	0.177	0.188	39	0.0143	1	1	1.33	45.3	60	1848	0.136	0.0325	unnamed,unnamed,unnamed,unnamed,unnamed,unnamed,unnamed,unnamed,unnamed,unnamed,unnamed,unnamed,unnamed,unnamed,unnamed,unnamed,unnamed,unnamed,unnamed,unnamed,unnamed,unnamed,unnamed,unnamed,unnamed,unnamed,unnamed,unnamed,unnamed,unnamed,unnamed,unnamed,unnamed,unnamed,unnamed,unnamed,unnamed,unnamed,unnamed,unnamed,unnamed,unnamed,unnamed,unnamed,unnamed,unnamed,unnamed,unnamed,unnamed,unnamed…	ACAA2,ACVR2A,AKAP6,BCAT1,CAMKMT,CDK14,CDKAL1,CDKL5,CDS2,CSNK1G3,DGKB,DGKG,DPY19L1,ELP3,ELP4,EPHA7,ERBB4,FGFR2,GALNT10,GALNT14,GBE1,GGACT,GOT2,GSTA4,GTDC1,HAS3,HS3ST5,HS6ST2,HS6ST3,ICK,MAP3K7,MBOAT1,METTL24,MGAT4C,MGAT5B,MGST1,NAMPTL,NDST3,NDST4,NNMT,NRP2,PANK3,PKN2,POLA1,POLR2M,PRDM8,PRMT8,REV1,ROR1,SMYD2,ST6GALNAC3,ST6GALNAC5,TKTL2,TRIB2,TRIO,UGT8,UST,VRK2,WBSCR17,XYLT1
GO Molecular Function	GO:0070699	type II activin receptor binding	291	0.324	1	1	2.56	0.391	1	0.00115	0.00294	148	0.0717	1	1	13.6	0.0735	1	3	0.00226	0.333	unnamed	INHBA
GO Molecular Function	GO:0035252	UDP-xylosyltransferase activity	292	0.325	1	1	2.54	0.393	1	0.00116	0.00294	208	0.117	1	1	8.16	0.122	1	5	0.00226	0.2	unnamed	XYLT1
GO Molecular Function	GO:0004535	poly(A)-specific ribonuclease activity	293	0.329	1	1	2.51	0.399	1	0.00117	0.00294	319	0.239	1	1	3.71	0.269	1	11	0.00226	0.0909	unnamed	CCRN4L
GO Molecular Function	GO:0001078	RNA polymerase II core promoter proximal region sequence-specific DNA binding transcription factor activity involved in negative regulation of transcription	294	0.335	1	1	1.47	2.04	3	0.00601	0.00882	102	0.0463	1	1	3.71	0.808	3	33	0.00679	0.0909	unnamed,unnamed,unnamed	FOXO1,GATA3,HES1
GO Molecular Function	GO:0017080	sodium channel regulator activity	295	0.336	1	1	1.67	1.19	2	0.00351	0.00588	206	0.116	1	1	3.4	0.588	2	24	0.00452	0.0833	unnamed,unnamed	FGF13,SCLT1
GO Molecular Function	GO:0004860	protein kinase inhibitor activity	296	0.336	1	1	1.47	2.05	3	0.00602	0.00882	250	0.146	1	1	2.27	1.32	3	54	0.00679	0.0556	unnamed,unnamed,unnamed	CAMK2N1,SPRY2,TRIB2
GO Molecular Function	GO:0048495	Roundabout binding	297	0.339	1	1	2.42	0.414	1	0.00122	0.00294	178	0.0945	1	1	10.2	0.098	1	4	0.00226	0.25	unnamed	SLIT3
GO Molecular Function	GO:0045295	gamma-catenin binding	298	0.339	1	1	1.66	1.21	2	0.00355	0.00588	89	0.0336	1	1	6.8	0.294	2	12	0.00452	0.167	unnamed,unnamed	CDH1,PTPRT
GO Molecular Function	GO:0004702	receptor signaling protein serine/threonine kinase activity	299	0.34	1	1	1.46	2.06	3	0.00606	0.00882	396	0.339	1	1	1.67	1.2	2	49	0.00452	0.0408	unnamed,unnamed,unnamed	ACVR2A,MAP3K7
GO Molecular Function	GO:0005212	structural constituent of eye lens	300	0.34	1	1	2.41	0.415	1	0.00122	0.00294	420	0.376	1	1	2.15	0.465	1	19	0.00226	0.0526	unnamed	CRYGD
GO Molecular Function	GO:0016799	hydrolase activity, hydrolyzing N-glycosyl compounds	301	0.343	1	1	2.38	0.42	1	0.00124	0.00294	453	0.421	1	1	1.86	0.539	1	22	0.00226	0.0455	unnamed	NEIL3
GO Molecular Function	GO:0048038	quinone binding	302	0.344	1	1	2.37	0.422	1	0.00124	0.00294	357	0.293	1	1	2.92	0.343	1	14	0.00226	0.0714	unnamed	HHIP
GO Molecular Function	GO:0019904	protein domain specific binding	303	0.348	1	1	1.1	20.9	23	0.0615	0.0676	96	0.0432	1	1	1.52	13.2	20	538	0.0452	0.0372	unnamed,unnamed,unnamed,unnamed,unnamed,unnamed,unnamed,unnamed,unnamed,unnamed,unnamed,unnamed,unnamed,unnamed,unnamed,unnamed,unnamed,unnamed,unnamed,unnamed,unnamed,unnamed,unnamed	ACVR2A,ARHGEF16,AXIN2,CADM1,CDH1,DOCK3,ELMO1,FAF1,FZD1,FZD7,FZD8,GATA3,MEF2C,NDFIP2,PAX6,PDCD6IP,POU3F3,PROX1,RAPGEF1,ROBO1
GO Molecular Function	GO:1901681	sulfur compound binding	304	0.349	1	1	1.19	7.59	9	0.0223	0.0265	144	0.0633	1	1	1.89	4.24	8	173	0.0181	0.0462	unnamed,unnamed,unnamed,unnamed,unnamed,unnamed,unnamed,unnamed,unnamed	FGFR2,GPC4,HS3ST5,LIPG,MGST1,NRP2,PCCA,RYR2
GO Molecular Function	GO:0072341	modified amino acid binding	305	0.351	1	1	1.62	1.24	2	0.00364	0.00588	354	0.284	1	1	1.9	1.05	2	43	0.00452	0.0465	unnamed,unnamed	MGST1,SDPR
GO Molecular Function	GO:0015171	amino acid transmembrane transporter activity	306	0.352	1	1	1.42	2.11	3	0.00619	0.00882	472	0.459	1	1	1.3	1.54	2	63	0.00452	0.0317	unnamed,unnamed,unnamed	SLC6A9,SLC7A11
GO Molecular Function	GO:0043539	protein serine/threonine kinase activator activity	307	0.352	1	1	2.3	0.434	1	0.00128	0.00294	304	0.22	1	1	4.08	0.245	1	10	0.00226	0.1	unnamed	SPRY2
GO Molecular Function	GO:0004712	protein serine/threonine/tyrosine kinase activity	308	0.354	1	1	1.61	1.25	2	0.00366	0.00588	520	0.581	1	1	1.17	0.857	1	35	0.00226	0.0286	unnamed,unnamed	MAP3K7
GO Molecular Function	GO:0008308	voltage-gated anion channel activity	309	0.355	1	1	2.28	0.439	1	0.00129	0.00294	431	0.391	1	1	2.04	0.49	1	20	0.00226	0.05	unnamed	CLCN2
GO Molecular Function	GO:0043015	gamma-tubulin binding	310	0.355	1	1	2.28	0.439	1	0.00129	0.00294	420	0.376	1	1	2.15	0.465	1	19	0.00226	0.0526	unnamed	FEZ1
GO Molecular Function	GO:0019210	kinase inhibitor activity	311	0.356	1	1	1.41	2.12	3	0.00624	0.00882	270	0.164	1	1	2.15	1.4	3	57	0.00679	0.0526	unnamed,unnamed,unnamed	CAMK2N1,SPRY2,TRIB2
GO Molecular Function	GO:0005283	sodium:amino acid symporter activity	312	0.356	1	1	2.27	0.44	1	0.00129	0.00294	304	0.22	1	1	4.08	0.245	1	10	0.00226	0.1	unnamed	SLC6A9
GO Molecular Function	GO:0005515	protein binding	313	0.357	1	1	1.02	210	214	0.618	0.629	138	0.0543	1	1	1.09	196	213	7997	0.482	0.0266	unnamed,unnamed,unnamed,unnamed,unnamed,unnamed,unnamed,unnamed,unnamed,unnamed,unnamed,unnamed,unnamed,unnamed,unnamed,unnamed,unnamed,unnamed,unnamed,unnamed,unnamed,unnamed,unnamed,unnamed,unnamed,unnamed,unnamed,unnamed,unnamed,unnamed,unnamed,unnamed,unnamed,unnamed,unnamed,unnamed,unnamed,unnamed,unnamed,unnamed,unnamed,unnamed,unnamed,unnamed,unnamed,unnamed,unnamed,unnamed,unnamed,unnamed…	ACAA2,ACO1,ACVR2A,ADCYAP1,AGA,AKAP6,API5,ARAP3,ARHGAP21,ARHGEF16,ARPP21,ATAD2B,AXIN2,BCAT1,BHLHE22,BMP2,BUD13,C5orf30,C8B,C8orf48,CADM1,CAMK2N1,CBX4,CCDC41,CDH1,CDK14,CDK5RAP2,CDKL5,CHD9,CLDN18,CNTN2,CNTNAP2,CPLX2,CRYGD,CUL1,DAB1,DBC1,DCC,DDO,DIO2,DOCK3,EDEM1,EGLN3,EIF3H,ELMO1,ELP3,ELP4,EPHA7,ERBB4,ETV1,FAF1,FANCL,FEZ1,FGF13,FGF18,FGF5,FGFR2,FHIT,FLRT2,FLRT3,FOXD3,FOXG1,FOXO1,FOXP1,FRMD4A,FZD1,FZ…
GO Molecular Function	GO:0005218	intracellular ligand-gated calcium channel activity	314	0.357	1	1	2.26	0.442	1	0.0013	0.00294	304	0.22	1	1	4.08	0.245	1	10	0.00226	0.1	unnamed	RYR2
GO Molecular Function	GO:0055106	ubiquitin-protein ligase regulator activity	315	0.362	1	1	2.23	0.449	1	0.00132	0.00294	208	0.117	1	1	8.16	0.122	1	5	0.00226	0.2	unnamed	TRIB2
GO Molecular Function	GO:0008179	adenylate cyclase binding	316	0.363	1	1	2.22	0.451	1	0.00133	0.00294	257	0.159	1	1	5.83	0.171	1	7	0.00226	0.143	unnamed	AKAP6
GO Molecular Function	GO:0019199	transmembrane receptor protein kinase activity	317	0.364	1	1	1.23	4.89	6	0.0144	0.0176	44	0.0153	1	1	2.99	2.01	6	82	0.0136	0.0732	unnamed,unnamed,unnamed,unnamed,unnamed,unnamed	ACVR2A,EPHA7,ERBB4,FGFR2,NRP2,ROR1
GO Molecular Function	GO:0004745	retinol dehydrogenase activity	318	0.366	1	1	2.19	0.456	1	0.00134	0.00294	365	0.311	1	1	2.72	0.367	1	15	0.00226	0.0667	unnamed	BMP2
GO Molecular Function	GO:0070697	activin receptor binding	319	0.367	1	1	2.19	0.458	1	0.00135	0.00294	208	0.117	1	1	8.16	0.122	1	5	0.00226	0.2	unnamed	INHBA
GO Molecular Function	GO:0008266	poly(U) RNA binding	320	0.369	1	1	2.17	0.461	1	0.00136	0.00294	274	0.18	1	1	5.1	0.196	1	8	0.00226	0.125	unnamed	MSI2
GO Molecular Function	GO:0070016	armadillo repeat domain binding	321	0.372	1	1	2.15	0.464	1	0.00137	0.00294	304	0.22	1	1	4.08	0.245	1	10	0.00226	0.1	unnamed	AXIN2
GO Molecular Function	GO:0005262	calcium channel activity	322	0.375	1	1	1.21	4.95	6	0.0146	0.0176	197	0.0992	1	1	2.04	2.45	5	100	0.0113	0.05	unnamed,unnamed,unnamed,unnamed,unnamed,unnamed	CACNA2D3,CACNG3,IL1RAPL1,RYR2,TRPM3
GO Molecular Function	GO:0055103	ligase regulator activity	323	0.375	1	1	2.13	0.47	1	0.00138	0.00294	238	0.138	1	1	6.8	0.147	1	6	0.00226	0.167	unnamed	TRIB2
GO Molecular Function	GO:0005416	cation:amino acid symporter activity	324	0.377	1	1	2.12	0.473	1	0.00139	0.00294	328	0.258	1	1	3.4	0.294	1	12	0.00226	0.0833	unnamed	SLC6A9
GO Molecular Function	GO:0004714	transmembrane receptor protein tyrosine kinase activity	325	0.381	1	1	1.24	4.05	5	0.0119	0.0147	54	0.0214	1	1	3.14	1.59	5	65	0.0113	0.0769	unnamed,unnamed,unnamed,unnamed,unnamed	EPHA7,ERBB4,FGFR2,NRP2,ROR1
GO Molecular Function	GO:0070063	RNA polymerase binding	326	0.381	1	1	2.09	0.479	1	0.00141	0.00294	411	0.36	1	1	2.27	0.441	1	18	0.00226	0.0556	unnamed	SMYD2
GO Molecular Function	GO:0048185	activin binding	327	0.381	1	1	2.09	0.479	1	0.00141	0.00294	328	0.258	1	1	3.4	0.294	1	12	0.00226	0.0833	unnamed	ACVR2A
GO Molecular Function	GO:0015294	solute:cation symporter activity	328	0.382	1	1	1.35	2.22	3	0.00652	0.00882	383	0.319	1	1	1.51	1.98	3	81	0.00679	0.037	unnamed,unnamed,unnamed	SLC10A1,SLC34A2,SLC6A9
GO Molecular Function	GO:0005099	Ras GTPase activator activity	329	0.384	1	1	1.2	5	6	0.0147	0.0176	146	0.0658	1	1	2.11	2.84	6	116	0.0136	0.0517	unnamed,unnamed,unnamed,unnamed,unnamed,unnamed	ARAP3,ARHGAP15,RASAL2,RASGRP3,TBC1D16,TBC1D4
GO Molecular Function	GO:0070577	histone acetyl-lysine binding	330	0.385	1	1	2.06	0.486	1	0.00143	0.00294	401	0.344	1	1	2.4	0.416	1	17	0.00226	0.0588	unnamed	ATAD2B
GO Molecular Function	GO:0019213	deacetylase activity	331	0.386	1	1	1.5	1.34	2	0.00393	0.00588	296	0.202	1	1	2.4	0.833	2	34	0.00452	0.0588	unnamed,unnamed	NDST3,NDST4
GO Molecular Function	GO:0008135	translation factor activity, nucleic acid binding	332	0.386	1	1	1.34	2.23	3	0.00657	0.00882	560	0.68	1	1	0.859	2.33	2	95	0.00452	0.0211	unnamed,unnamed,unnamed	EIF3H,TAF4B
GO Molecular Function	GO:0046943	carboxylic acid transmembrane transporter activity	333	0.387	1	1	1.27	3.15	4	0.00927	0.0118	459	0.426	1	1	1.26	2.38	3	97	0.00679	0.0309	unnamed,unnamed,unnamed,unnamed	SLC10A1,SLC6A9,SLC7A11
GO Molecular Function	GO:0001076	RNA polymerase II transcription factor binding transcription factor activity	334	0.388	1	1	1.17	5.97	7	0.0175	0.0206	324	0.246	1	1	1.59	2.52	4	103	0.00905	0.0388	unnamed,unnamed,unnamed,unnamed,unnamed,unnamed,unnamed	POU3F1,POU3F2,SOX4,TFAP2B
GO Molecular Function	GO:0000976	transcription regulatory region sequence-specific DNA binding	335	0.391	1	1	1.13	8.84	10	0.026	0.0294	56	0.0229	1	1	2.19	4.12	9	168	0.0204	0.0536	unnamed,unnamed,unnamed,unnamed,unnamed,unnamed,unnamed,unnamed,unnamed,unnamed	FEZF1,FOXD3,GATA3,LMO4,MEF2C,PAX6,SHOX2,SOX4,TFAP2B
GO Molecular Function	GO:0018024	histone-lysine N-methyltransferase activity	336	0.393	1	1	1.48	1.35	2	0.00398	0.00588	336	0.266	1	1	1.99	1	2	41	0.00452	0.0488	unnamed,unnamed	PRDM8,SMYD2
GO Molecular Function	GO:0000977	RNA polymerase II regulatory region sequence-specific DNA binding	337	0.395	1	1	1.19	5.06	6	0.0149	0.0176	91	0.0348	1	1	2.47	2.43	6	99	0.0136	0.0606	unnamed,unnamed,unnamed,unnamed,unnamed,unnamed	FEZF1,FOXD3,GATA3,MEF2C,PAX6,TFAP2B
GO Molecular Function	GO:0031420	alkali metal ion binding	338	0.404	1	1	1.93	0.517	1	0.00152	0.00294	304	0.22	1	1	4.08	0.245	1	10	0.00226	0.1	unnamed	SLC34A2
GO Molecular Function	GO:0070888	E-box binding	339	0.406	1	1	1.44	1.39	2	0.0041	0.00588	255	0.158	1	1	2.81	0.71	2	29	0.00452	0.069	unnamed,unnamed	GATA3,TCF12
GO Molecular Function	GO:0005342	organic acid transmembrane transporter activity	340	0.407	1	1	1.23	3.24	4	0.00953	0.0118	465	0.445	1	1	1.22	2.45	3	100	0.00679	0.03	unnamed,unnamed,unnamed,unnamed	SLC10A1,SLC6A9,SLC7A11
GO Molecular Function	GO:0019905	syntaxin binding	341	0.411	1	1	1.42	1.41	2	0.00414	0.00588	325	0.257	1	1	2.04	0.98	2	40	0.00452	0.05	unnamed,unnamed	CPLX2,STXBP5
GO Molecular Function	GO:0016408	C-acyltransferase activity	342	0.413	1	1	1.88	0.532	1	0.00156	0.00294	365	0.311	1	1	2.72	0.367	1	15	0.00226	0.0667	unnamed	ACAA2
GO Molecular Function	GO:0003785	actin monomer binding	343	0.414	1	1	1.88	0.533	1	0.00157	0.00294	357	0.293	1	1	2.92	0.343	1	14	0.00226	0.0714	unnamed	PKNOX2
GO Molecular Function	GO:0051428	peptide hormone receptor binding	344	0.415	1	1	1.87	0.535	1	0.00157	0.00294	365	0.311	1	1	2.72	0.367	1	15	0.00226	0.0667	unnamed	ADCYAP1
GO Molecular Function	GO:0004571	mannosyl-oligosaccharide 1,2-alpha-mannosidase activity	345	0.416	1	1	1.86	0.538	1	0.00158	0.00294	274	0.18	1	1	5.1	0.196	1	8	0.00226	0.125	unnamed	EDEM1
GO Molecular Function	GO:0015370	solute:sodium symporter activity	346	0.417	1	1	1.4	1.43	2	0.00419	0.00588	396	0.339	1	1	1.67	1.2	2	49	0.00452	0.0408	unnamed,unnamed	SLC10A1,SLC6A9
GO Molecular Function	GO:0001786	phosphatidylserine binding	347	0.419	1	1	1.84	0.543	1	0.0016	0.00294	365	0.311	1	1	2.72	0.367	1	15	0.00226	0.0667	unnamed	SDPR
GO Molecular Function	GO:0034185	apolipoprotein binding	348	0.42	1	1	1.84	0.545	1	0.0016	0.00294	386	0.328	1	1	2.55	0.392	1	16	0.00226	0.0625	unnamed	VLDLR
GO Molecular Function	GO:0016881	acid-amino acid ligase activity	349	0.424	1	1	1.09	10.1	11	0.0296	0.0324	299	0.208	1	1	1.35	7.4	10	302	0.0226	0.0331	unnamed,unnamed,unnamed,unnamed,unnamed,unnamed,unnamed,unnamed,unnamed,unnamed,unnamed	DPH6,FANCL,LMO7,MARCH1,PAX6,RBBP6,RNF152,RNF220,SUMO1,UBE2U
GO Molecular Function	GO:0035198	miRNA binding	350	0.425	1	1	1.81	0.554	1	0.00163	0.00294	274	0.18	1	1	5.1	0.196	1	8	0.00226	0.125	unnamed	MEF2C
GO Molecular Function	GO:0005521	lamin binding	351	0.426	1	1	1.8	0.555	1	0.00163	0.00294	304	0.22	1	1	4.08	0.245	1	10	0.00226	0.1	unnamed	TMPO
GO Molecular Function	GO:0001012	RNA polymerase II regulatory region DNA binding	352	0.427	1	1	1.14	5.24	6	0.0154	0.0176	94	0.041	1	1	2.38	2.52	6	103	0.0136	0.0583	unnamed,unnamed,unnamed,unnamed,unnamed,unnamed	FEZF1,FOXD3,GATA3,MEF2C,PAX6,TFAP2B
GO Molecular Function	GO:0000175	3'-5'-exoribonuclease activity	353	0.427	1	1	1.8	0.557	1	0.00164	0.00294	460	0.435	1	1	1.77	0.563	1	23	0.00226	0.0435	unnamed	CCRN4L
GO Molecular Function	GO:0030215	semaphorin receptor binding	354	0.43	1	1	1.78	0.561	1	0.00165	0.00294	257	0.159	1	1	5.83	0.171	1	7	0.00226	0.143	unnamed	SEMA6A
GO Molecular Function	GO:0005328	neurotransmitter:sodium symporter activity	355	0.43	1	1	1.78	0.562	1	0.00165	0.00294	420	0.376	1	1	2.15	0.465	1	19	0.00226	0.0526	unnamed	SLC6A9
GO Molecular Function	GO:0048365	Rac GTPase binding	356	0.432	1	1	1.77	0.565	1	0.00166	0.00294	453	0.421	1	1	1.86	0.539	1	22	0.00226	0.0455	unnamed	CDKL5
GO Molecular Function	GO:0004716	receptor signaling protein tyrosine kinase activity	357	0.432	1	1	1.77	0.565	1	0.00166	0.00294	285	0.2	1	1	4.54	0.22	1	9	0.00226	0.111	unnamed	ERBB4
GO Molecular Function	GO:0019211	phosphatase activator activity	358	0.434	1	1	1.76	0.569	1	0.00167	0.00294	285	0.2	1	1	4.54	0.22	1	9	0.00226	0.111	unnamed	BMP2
GO Molecular Function	GO:0070700	BMP receptor binding	359	0.435	1	1	1.75	0.57	1	0.00168	0.00294	208	0.117	1	1	8.16	0.122	1	5	0.00226	0.2	unnamed	BMP2
GO Molecular Function	GO:0005021	vascular endothelial growth factor-activated receptor activity	360	0.435	1	1	1.75	0.571	1	0.00168	0.00294	257	0.159	1	1	5.83	0.171	1	7	0.00226	0.143	unnamed	NRP2
GO Molecular Function	GO:0016879	ligase activity, forming carbon-nitrogen bonds	361	0.44	1	1	1.08	11.2	12	0.0328	0.0353	297	0.204	1	1	1.34	8.23	11	336	0.0249	0.0327	unnamed,unnamed,unnamed,unnamed,unnamed,unnamed,unnamed,unnamed,unnamed,unnamed,unnamed,unnamed	DPH6,FANCL,LMO7,MARCH1,PAX6,PCCA,RBBP6,RNF152,RNF220,SUMO1,UBE2U
GO Molecular Function	GO:0008195	phosphatidate phosphatase activity	362	0.442	1	1	1.71	0.584	1	0.00172	0.00294	319	0.239	1	1	3.71	0.269	1	11	0.00226	0.0909	unnamed	LPIN1
GO Molecular Function	GO:0016755	transferase activity, transferring amino-acyl groups	363	0.447	1	1	1.69	0.592	1	0.00174	0.00294	453	0.421	1	1	1.86	0.539	1	22	0.00226	0.0455	unnamed	GGACT
GO Molecular Function	GO:0000217	DNA secondary structure binding	364	0.448	1	1	1.68	0.594	1	0.00175	0.00294	344	0.276	1	1	3.14	0.318	1	13	0.00226	0.0769	unnamed	NEIL3
GO Molecular Function	GO:0048306	calcium-dependent protein binding	365	0.449	1	1	1.32	1.52	2	0.00447	0.00588	336	0.266	1	1	1.99	1	2	41	0.00452	0.0488	unnamed,unnamed	PDCD6IP,VLDLR
GO Molecular Function	GO:0031593	polyubiquitin binding	366	0.453	1	1	1.66	0.602	1	0.00177	0.00294	506	0.537	1	1	1.32	0.759	1	31	0.00226	0.0323	unnamed	RAD23B
GO Molecular Function	GO:0016798	hydrolase activity, acting on glycosyl bonds	367	0.454	1	1	1.16	3.45	4	0.0102	0.0118	529	0.6	1	1	0.972	3.09	3	126	0.00679	0.0238	unnamed,unnamed,unnamed,unnamed	EDEM1,GBE1,NEIL3
GO Molecular Function	GO:0016835	carbon-oxygen lyase activity	368	0.456	1	1	1.3	1.54	2	0.00453	0.00588	452	0.417	1	1	1.41	1.42	2	58	0.00452	0.0345	unnamed,unnamed	ACO1,NEIL3
GO Molecular Function	GO:0005041	low-density lipoprotein receptor activity	369	0.456	1	1	1.64	0.609	1	0.00179	0.00294	304	0.22	1	1	4.08	0.245	1	10	0.00226	0.1	unnamed	VLDLR
GO Molecular Function	GO:0008187	poly-pyrimidine tract binding	370	0.466	1	1	1.59	0.627	1	0.00185	0.00294	304	0.22	1	1	4.08	0.245	1	10	0.00226	0.1	unnamed	MSI2
GO Molecular Function	GO:0010181	FMN binding	371	0.467	1	1	1.59	0.628	1	0.00185	0.00294	357	0.293	1	1	2.92	0.343	1	14	0.00226	0.0714	unnamed	HAO1
GO Molecular Function	GO:0048037	cofactor binding	372	0.468	1	1	1.07	7.45	8	0.0219	0.0235	466	0.446	1	1	1.11	6.32	7	258	0.0158	0.0271	unnamed,unnamed,unnamed,unnamed,unnamed,unnamed,unnamed,unnamed	DDO,GAD1,GOT2,HAO1,HHIP,HIBADH,WWOX
GO Molecular Function	GO:0016595	glutamate binding	373	0.469	1	1	1.58	0.632	1	0.00186	0.00294	285	0.2	1	1	4.54	0.22	1	9	0.00226	0.111	unnamed	GAD1
GO Molecular Function	GO:0045294	alpha-catenin binding	374	0.471	1	1	1.57	0.636	1	0.00187	0.00294	274	0.18	1	1	5.1	0.196	1	8	0.00226	0.125	unnamed	PTPRT
GO Molecular Function	GO:0005083	small GTPase regulator activity	375	0.473	1	1	1.05	11.4	12	0.0336	0.0353	170	0.082	1	1	1.57	7.62	12	311	0.0271	0.0386	unnamed,unnamed,unnamed,unnamed,unnamed,unnamed,unnamed,unnamed,unnamed,unnamed,unnamed,unnamed	AGAP1,ARAP3,ARFGAP2,ARHGAP15,ARHGEF16,RAPGEF1,RAPGEF5,RASAL2,RASGRP3,TBC1D16,TBC1D4,TRIO
GO Molecular Function	GO:0005096	GTPase activator activity	376	0.476	1	1	1.05	10.5	11	0.0308	0.0324	61	0.0238	1	1	1.92	6.25	12	255	0.0271	0.0471	unnamed,unnamed,unnamed,unnamed,unnamed,unnamed,unnamed,unnamed,unnamed,unnamed,unnamed	AGAP1,ARAP3,ARFGAP2,ARHGAP15,ARHGAP20,ARHGAP21,AXIN2,RASAL2,RASGRP3,RGS9,TBC1D16,TBC1D4
GO Molecular Function	GO:0015278	calcium-release channel activity	377	0.477	1	1	1.55	0.647	1	0.0019	0.00294	357	0.293	1	1	2.92	0.343	1	14	0.00226	0.0714	unnamed	RYR2
GO Molecular Function	GO:1901505	carbohydrate derivative transporter activity	378	0.477	1	1	1.54	0.648	1	0.0019	0.00294	488	0.488	1	1	1.51	0.661	1	27	0.00226	0.037	unnamed	VLDLR
GO Molecular Function	GO:0042802	identical protein binding	379	0.477	1	1	1.02	33.3	34	0.098	0.1	338	0.268	1	1	1.14	23.7	27	967	0.0611	0.0279	unnamed,unnamed,unnamed,unnamed,unnamed,unnamed,unnamed,unnamed,unnamed,unnamed,unnamed,unnamed,unnamed,unnamed,unnamed,unnamed,unnamed,unnamed,unnamed,unnamed,unnamed,unnamed,unnamed,unnamed,unnamed,unnamed,unnamed,unnamed,unnamed,unnamed,unnamed,unnamed,unnamed,unnamed	BCAT1,BHLHE22,CADM1,CLDN18,CNTN2,DCC,ERBB4,FGFR2,FHIT,FOXP1,GSTA4,HES1,INHBA,IZUMO3,MGST1,POU3F2,PRMT8,ROBO1,RYR2,SYT9,TENM2,TENM3,TFAP2B,TOX3,TTC32,TYRP1,ZBTB16
GO Molecular Function	GO:0070064	proline-rich region binding	380	0.481	1	1	1.53	0.655	1	0.00193	0.00294	411	0.36	1	1	2.27	0.441	1	18	0.00226	0.0556	unnamed	GAREM
GO Molecular Function	GO:0030275	LRR domain binding	381	0.481	1	1	1.53	0.655	1	0.00193	0.00294	386	0.328	1	1	2.55	0.392	1	16	0.00226	0.0625	unnamed	ROBO1
GO Molecular Function	GO:0001099	basal RNA polymerase II transcription machinery binding	382	0.483	1	1	1.52	0.658	1	0.00194	0.00294	344	0.276	1	1	3.14	0.318	1	13	0.00226	0.0769	unnamed	SMYD2
GO Molecular Function	GO:0005326	neurotransmitter transporter activity	383	0.484	1	1	1.51	0.662	1	0.00195	0.00294	467	0.449	1	1	1.7	0.588	1	24	0.00226	0.0417	unnamed	SLC6A9
GO Molecular Function	GO:0003697	single-stranded DNA binding	384	0.489	1	1	1.22	1.64	2	0.00483	0.00588	480	0.475	1	1	1.26	1.59	2	65	0.00452	0.0308	unnamed,unnamed	NEIL3,RAD23B
GO Molecular Function	GO:0051721	protein phosphatase 2A binding	385	0.494	1	1	1.47	0.681	1	0.002	0.00294	401	0.344	1	1	2.4	0.416	1	17	0.00226	0.0588	unnamed	FOXO1
GO Molecular Function	GO:0043325	phosphatidylinositol-3,4-bisphosphate binding	386	0.495	1	1	1.47	0.682	1	0.00201	0.00294	365	0.311	1	1	2.72	0.367	1	15	0.00226	0.0667	unnamed	ARAP3
GO Molecular Function	GO:0030228	lipoprotein particle receptor activity	387	0.496	1	1	1.46	0.684	1	0.00201	0.00294	344	0.276	1	1	3.14	0.318	1	13	0.00226	0.0769	unnamed	VLDLR
GO Molecular Function	GO:0030506	ankyrin binding	388	0.499	1	1	1.45	0.691	1	0.00203	0.00294	420	0.376	1	1	2.15	0.465	1	19	0.00226	0.0526	unnamed	CDH1
GO Molecular Function	GO:0015924	mannosyl-oligosaccharide mannosidase activity	389	0.501	1	1	1.44	0.694	1	0.00204	0.00294	304	0.22	1	1	4.08	0.245	1	10	0.00226	0.1	unnamed	EDEM1
GO Molecular Function	GO:0016896	exoribonuclease activity, producing 5'-phosphomonoesters	390	0.503	1	1	1.43	0.698	1	0.00205	0.00294	475	0.462	1	1	1.63	0.612	1	25	0.00226	0.04	unnamed	CCRN4L
GO Molecular Function	GO:0071855	neuropeptide receptor binding	391	0.504	1	1	1.43	0.7	1	0.00206	0.00294	453	0.421	1	1	1.86	0.539	1	22	0.00226	0.0455	unnamed	ADCYAP1
GO Molecular Function	GO:0003727	single-stranded RNA binding	392	0.506	1	1	1.18	1.69	2	0.00498	0.00588	377	0.311	1	1	1.77	1.13	2	46	0.00452	0.0435	unnamed,unnamed	CBX4,MSI2
GO Molecular Function	GO:0000149	SNARE binding	393	0.507	1	1	1.18	1.7	2	0.005	0.00588	410	0.356	1	1	1.6	1.25	2	51	0.00452	0.0392	unnamed,unnamed	CPLX2,STXBP5
GO Molecular Function	GO:0015464	acetylcholine receptor activity	394	0.508	1	1	1.41	0.709	1	0.00208	0.00294	411	0.36	1	1	2.27	0.441	1	18	0.00226	0.0556	unnamed	CHRNB4
GO Molecular Function	GO:0004532	exoribonuclease activity	395	0.51	1	1	1.41	0.712	1	0.00209	0.00294	481	0.476	1	1	1.57	0.637	1	26	0.00226	0.0385	unnamed	CCRN4L
GO Molecular Function	GO:0015085	calcium ion transmembrane transporter activity	396	0.512	1	1	1.05	5.74	6	0.0169	0.0176	254	0.156	1	1	1.76	2.84	5	116	0.0113	0.0431	unnamed,unnamed,unnamed,unnamed,unnamed,unnamed	CACNA2D3,CACNG3,IL1RAPL1,RYR2,TRPM3
GO Molecular Function	GO:0050699	WW domain binding	397	0.515	1	1	1.39	0.722	1	0.00212	0.00294	443	0.406	1	1	1.94	0.514	1	21	0.00226	0.0476	unnamed	NDFIP2
GO Molecular Function	GO:0019992	diacylglycerol binding	398	0.518	1	1	1.37	0.73	1	0.00215	0.00294	304	0.22	1	1	4.08	0.245	1	10	0.00226	0.1	unnamed	RASGRP3
GO Molecular Function	GO:0005088	Ras guanyl-nucleotide exchange factor activity	399	0.52	1	1	1.05	4.77	5	0.014	0.0147	271	0.164	1	1	1.73	2.89	5	118	0.0113	0.0424	unnamed,unnamed,unnamed,unnamed,unnamed	ARHGEF16,RAPGEF1,RAPGEF5,RASGRP3,TRIO
GO Molecular Function	GO:0070411	I-SMAD binding	400	0.521	1	1	1.36	0.734	1	0.00216	0.00294	319	0.239	1	1	3.71	0.269	1	11	0.00226	0.0909	unnamed	AXIN2
GO Molecular Function	GO:0051018	protein kinase A binding	401	0.521	1	1	1.15	1.74	2	0.00513	0.00588	284	0.184	1	1	2.55	0.784	2	32	0.00452	0.0625	unnamed,unnamed	AKAP6,RYR2
GO Molecular Function	GO:0004935	adrenergic receptor activity	402	0.521	1	1	1.36	0.735	1	0.00216	0.00294	365	0.311	1	1	2.72	0.367	1	15	0.00226	0.0667	unnamed	GPR101
GO Molecular Function	GO:0016829	lyase activity	403	0.524	1	1	1.04	4.8	5	0.0141	0.0147	409	0.355	1	1	1.28	3.92	5	160	0.0113	0.0313	unnamed,unnamed,unnamed,unnamed,unnamed	ACO1,DERA,GAD1,HMGCLL1,NEIL3
GO Molecular Function	GO:0008168	methyltransferase activity	404	0.525	1	1	1.03	5.81	6	0.0171	0.0176	428	0.384	1	1	1.2	5	6	204	0.0136	0.0294	unnamed,unnamed,unnamed,unnamed,unnamed,unnamed	CAMKMT,METTL24,NNMT,PRDM8,PRMT8,SMYD2
GO Molecular Function	GO:0016763	transferase activity, transferring pentosyl groups	405	0.527	1	1	1.13	1.76	2	0.00519	0.00588	396	0.339	1	1	1.67	1.2	2	49	0.00452	0.0408	unnamed,unnamed	NAMPTL,XYLT1
GO Molecular Function	GO:0005501	retinoid binding	406	0.532	1	1	1.32	0.758	1	0.00223	0.00294	496	0.513	1	1	1.41	0.71	1	29	0.00226	0.0345	unnamed	ALDH1A2
GO Molecular Function	GO:0043027	cysteine-type endopeptidase inhibitor activity involved in apoptotic process	407	0.533	1	1	1.31	0.761	1	0.00224	0.00294	431	0.391	1	1	2.04	0.49	1	20	0.00226	0.05	unnamed	TFAP2B
GO Molecular Function	GO:0043130	ubiquitin binding	408	0.534	1	1	1.12	1.79	2	0.00526	0.00588	478	0.467	1	1	1.28	1.57	2	64	0.00452	0.0313	unnamed,unnamed	FAF1,RAD23B
GO Molecular Function	GO:0030332	cyclin binding	409	0.535	1	1	1.31	0.764	1	0.00225	0.00294	365	0.311	1	1	2.72	0.367	1	15	0.00226	0.0667	unnamed	CDK14
GO Molecular Function	GO:0008301	DNA binding, bending	410	0.539	1	1	1.06	2.83	3	0.00833	0.00882	252	0.152	1	1	2.23	1.35	3	55	0.00679	0.0545	unnamed,unnamed,unnamed	FOXD3,FOXO1,FOXP1
GO Molecular Function	GO:0070410	co-SMAD binding	411	0.542	1	1	1.28	0.779	1	0.00229	0.00294	328	0.258	1	1	3.4	0.294	1	12	0.00226	0.0833	unnamed	PAX6
GO Molecular Function	GO:0016741	transferase activity, transferring one-carbon groups	412	0.542	1	1	1.01	5.91	6	0.0174	0.0176	450	0.41	1	1	1.17	5.14	6	210	0.0136	0.0286	unnamed,unnamed,unnamed,unnamed,unnamed,unnamed	CAMKMT,METTL24,NNMT,PRDM8,PRMT8,SMYD2
GO Molecular Function	GO:0005179	hormone activity	413	0.543	1	1	1.05	2.85	3	0.00838	0.00882	505	0.532	1	1	1.07	2.79	3	114	0.00679	0.0263	unnamed,unnamed,unnamed	ADCYAP1,INHBA,PNOC
GO Molecular Function	GO:0016638	oxidoreductase activity, acting on the CH-NH2 group of donors	414	0.544	1	1	1.28	0.783	1	0.0023	0.00294	431	0.391	1	1	2.04	0.49	1	20	0.00226	0.05	unnamed	DDO
GO Molecular Function	GO:0008601	protein phosphatase type 2A regulator activity	415	0.544	1	1	1.27	0.785	1	0.00231	0.00294	431	0.391	1	1	2.04	0.49	1	20	0.00226	0.05	unnamed	PPP2R2B
GO Molecular Function	GO:0030170	pyridoxal phosphate binding	416	0.546	1	1	1.09	1.83	2	0.00538	0.00588	438	0.392	1	1	1.48	1.35	2	55	0.00452	0.0364	unnamed,unnamed	GAD1,GOT2
GO Molecular Function	GO:0030675	Rac GTPase activator activity	417	0.549	1	1	1.26	0.796	1	0.00234	0.00294	357	0.293	1	1	2.92	0.343	1	14	0.00226	0.0714	unnamed	ARHGAP15
GO Molecular Function	GO:0000987	core promoter proximal region sequence-specific DNA binding	418	0.55	1	1	1.04	2.88	3	0.00846	0.00882	229	0.118	1	1	2.5	1.2	3	49	0.00679	0.0612	unnamed,unnamed,unnamed	FEZF1,GATA3,MEF2C
GO Molecular Function	GO:0017048	Rho GTPase binding	419	0.55	1	1	1.09	1.84	2	0.00542	0.00588	438	0.392	1	1	1.48	1.35	2	55	0.00452	0.0364	unnamed,unnamed	ARHGEF16,CDKL5
GO Molecular Function	GO:0034236	protein kinase A catalytic subunit binding	420	0.551	1	1	1.25	0.799	1	0.00235	0.00294	319	0.239	1	1	3.71	0.269	1	11	0.00226	0.0909	unnamed	RYR2
GO Molecular Function	GO:0008013	beta-catenin binding	421	0.551	1	1	1.02	3.92	4	0.0115	0.0118	143	0.0623	1	1	2.68	1.49	4	61	0.00905	0.0656	unnamed,unnamed,unnamed,unnamed	AXIN2,CDH1,GLI3,PTPRT
GO Molecular Function	GO:0044325	ion channel binding	422	0.553	1	1	1.02	3.92	4	0.0115	0.0118	200	0.104	1	1	2.24	1.79	4	73	0.00905	0.0548	unnamed,unnamed,unnamed,unnamed	AKAP6,FGF13,ID2,RYR2
GO Molecular Function	GO:0030295	protein kinase activator activity	423	0.553	1	1	1.08	1.85	2	0.00545	0.00588	325	0.257	1	1	2.04	0.98	2	40	0.00452	0.05	unnamed,unnamed	FGF13,SPRY2
GO Molecular Function	GO:0048487	beta-tubulin binding	424	0.554	1	1	1.24	0.807	1	0.00237	0.00294	496	0.513	1	1	1.41	0.71	1	29	0.00226	0.0345	unnamed	FGF13
GO Molecular Function	GO:0019208	phosphatase regulator activity	425	0.555	1	1	1.03	2.9	3	0.00854	0.00882	335	0.259	1	1	1.7	1.76	3	72	0.00679	0.0417	unnamed,unnamed,unnamed	BMP2,PPP2R2B,ZEB2
GO Molecular Function	GO:0001159	core promoter proximal region DNA binding	426	0.558	1	1	1.03	2.91	3	0.00857	0.00882	232	0.124	1	1	2.45	1.22	3	50	0.00679	0.06	unnamed,unnamed,unnamed	FEZF1,GATA3,MEF2C
GO Molecular Function	GO:0005097	Rab GTPase activator activity	427	0.559	1	1	1.07	1.87	2	0.00551	0.00588	441	0.4	1	1	1.46	1.37	2	56	0.00452	0.0357	unnamed,unnamed	TBC1D16,TBC1D4
GO Molecular Function	GO:0008514	organic anion transmembrane transporter activity	428	0.56	1	1	1.01	3.96	4	0.0117	0.0118	539	0.626	1	1	0.935	3.21	3	131	0.00679	0.0229	unnamed,unnamed,unnamed,unnamed	SLC10A1,SLC6A9,SLC7A11
GO Molecular Function	GO:0017154	semaphorin receptor activity	429	0.566	1	1	1.2	0.834	1	0.00245	0.00294	285	0.2	1	1	4.54	0.22	1	9	0.00226	0.111	unnamed	NRP2
GO Molecular Function	GO:0016796	exonuclease activity, active with either ribo- or deoxyribonucleic acids and producing 5'-phosphomonoesters	430	0.567	1	1	1.2	0.835	1	0.00246	0.00294	520	0.581	1	1	1.17	0.857	1	35	0.00226	0.0286	unnamed	CCRN4L
GO Molecular Function	GO:0005024	transforming growth factor beta-activated receptor activity	431	0.568	1	1	1.19	0.838	1	0.00247	0.00294	401	0.344	1	1	2.4	0.416	1	17	0.00226	0.0588	unnamed	ACVR2A
GO Molecular Function	GO:0004197	cysteine-type endopeptidase activity	432	0.568	1	1	1.05	1.91	2	0.0056	0.00588	495	0.507	1	1	1.18	1.69	2	69	0.00452	0.029	unnamed,unnamed	ATG4C,CAPN13
GO Molecular Function	GO:0015291	secondary active transmembrane transporter activity	433	0.572	1	1	0.984	6.1	6	0.0179	0.0176	491	0.495	1	1	1.08	4.63	5	189	0.0113	0.0265	unnamed,unnamed,unnamed,unnamed,unnamed,unnamed	SLC10A1,SLC15A5,SLC34A2,SLC6A9,SLC7A11
GO Molecular Function	GO:0004402	histone acetyltransferase activity	434	0.572	1	1	1.04	1.92	2	0.00564	0.00588	441	0.4	1	1	1.46	1.37	2	56	0.00452	0.0357	unnamed,unnamed	ELP3,ELP4
GO Molecular Function	GO:0005100	Rho GTPase activator activity	435	0.574	1	1	1.04	1.92	2	0.00566	0.00588	318	0.239	1	1	2.15	0.931	2	38	0.00452	0.0526	unnamed,unnamed	ARAP3,ARHGAP15
GO Molecular Function	GO:0019787	small conjugating protein ligase activity	436	0.588	1	1	0.966	9.32	9	0.0274	0.0265	317	0.237	1	1	1.33	6.76	9	276	0.0204	0.0326	unnamed,unnamed,unnamed,unnamed,unnamed,unnamed,unnamed,unnamed,unnamed	FANCL,LMO7,MARCH1,PAX6,RBBP6,RNF152,RNF220,SUMO1,UBE2U
GO Molecular Function	GO:0001948	glycoprotein binding	437	0.592	1	1	0.98	3.06	3	0.00901	0.00882	273	0.176	1	1	2.08	1.45	3	59	0.00679	0.0508	unnamed,unnamed,unnamed	CNTN2,GPC4,VLDLR
GO Molecular Function	GO:0015293	symporter activity	438	0.592	1	1	0.97	4.12	4	0.0121	0.0118	429	0.384	1	1	1.28	3.14	4	128	0.00905	0.0313	unnamed,unnamed,unnamed,unnamed	SLC10A1,SLC15A5,SLC34A2,SLC6A9
GO Molecular Function	GO:0004559	alpha-mannosidase activity	439	0.592	1	1	1.12	0.895	1	0.00263	0.00294	365	0.311	1	1	2.72	0.367	1	15	0.00226	0.0667	unnamed	EDEM1
GO Molecular Function	GO:0045499	chemorepellent activity	440	0.593	1	1	1.11	0.899	1	0.00264	0.00294	208	0.117	1	1	8.16	0.122	1	5	0.00226	0.2	unnamed	EPHA7
GO Molecular Function	GO:0000287	magnesium ion binding	441	0.593	1	1	0.962	6.24	6	0.0183	0.0176	485	0.485	1	1	1.09	4.58	5	187	0.0113	0.0267	unnamed,unnamed,unnamed,unnamed,unnamed,unnamed	ICK,MAP3K7,OPA1,REV1,RRAGC
GO Molecular Function	GO:0042043	neurexin family protein binding	442	0.594	1	1	1.11	0.9	1	0.00265	0.00294	344	0.276	1	1	3.14	0.318	1	13	0.00226	0.0769	unnamed	NLGN1
GO Molecular Function	GO:0001968	fibronectin binding	443	0.595	1	1	1.11	0.902	1	0.00265	0.00294	401	0.344	1	1	2.4	0.416	1	17	0.00226	0.0588	unnamed	IGFBP5
GO Molecular Function	GO:0004553	hydrolase activity, hydrolyzing O-glycosyl compounds	444	0.596	1	1	0.974	3.08	3	0.00906	0.00882	569	0.702	1	1	0.825	2.43	2	99	0.00452	0.0202	unnamed,unnamed,unnamed	EDEM1,GBE1
GO Molecular Function	GO:0042626	ATPase activity, coupled to transmembrane movement of substances	445	0.598	1	1	0.971	3.09	3	0.00909	0.00882	640	0.921	1	1	0.4	2.5	1	102	0.00226	0.0098	unnamed,unnamed,unnamed	ABCC4
GO Molecular Function	GO:0005217	intracellular ligand-gated ion channel activity	446	0.599	1	1	1.09	0.913	1	0.00269	0.00294	443	0.406	1	1	1.94	0.514	1	21	0.00226	0.0476	unnamed	RYR2
GO Molecular Function	GO:0016820	hydrolase activity, acting on acid anhydrides, catalyzing transmembrane movement of substances	447	0.603	1	1	0.964	3.11	3	0.00916	0.00882	646	0.927	1	1	0.389	2.57	1	105	0.00226	0.00952	unnamed,unnamed,unnamed	ABCC4
GO Molecular Function	GO:0004601	peroxidase activity	448	0.605	1	1	1.08	0.927	1	0.00273	0.00294	543	0.639	1	1	0.996	1	1	41	0.00226	0.0244	unnamed	MGST1
GO Molecular Function	GO:0043492	ATPase activity, coupled to movement of substances	449	0.605	1	1	0.961	3.12	3	0.00918	0.00882	641	0.923	1	1	0.396	2.52	1	103	0.00226	0.00971	unnamed,unnamed,unnamed	ABCC4
GO Molecular Function	GO:0005004	GPI-linked ephrin receptor activity	450	0.608	1	1	1.07	0.934	1	0.00275	0.00294	208	0.117	1	1	8.16	0.122	1	5	0.00226	0.2	unnamed	EPHA7
GO Molecular Function	GO:0015923	mannosidase activity	451	0.609	1	1	1.07	0.938	1	0.00276	0.00294	386	0.328	1	1	2.55	0.392	1	16	0.00226	0.0625	unnamed	EDEM1
GO Molecular Function	GO:0022804	active transmembrane transporter activity	452	0.611	1	1	0.947	9.5	9	0.0279	0.0265	589	0.756	1	1	0.808	7.42	6	303	0.0136	0.0198	unnamed,unnamed,unnamed,unnamed,unnamed,unnamed,unnamed,unnamed,unnamed	ABCC4,SLC10A1,SLC15A5,SLC34A2,SLC6A9,SLC7A11
GO Molecular Function	GO:0016709	oxidoreductase activity, acting on paired donors, with incorporation or reduction of molecular oxygen, NAD(P)H as one donor, and incorporation of one atom of oxygen	453	0.611	1	1	1.06	0.943	1	0.00277	0.00294	537	0.62	1	1	1.05	0.955	1	39	0.00226	0.0256	unnamed	CYP7B1
GO Molecular Function	GO:0019209	kinase activator activity	454	0.612	1	1	0.969	2.06	2	0.00607	0.00588	385	0.321	1	1	1.74	1.15	2	47	0.00452	0.0426	unnamed,unnamed	FGF13,SPRY2
GO Molecular Function	GO:0019899	enzyme binding	455	0.615	1	1	0.966	39.3	38	0.116	0.112	177	0.0936	1	1	1.26	28.7	36	1170	0.0814	0.0308	unnamed,unnamed,unnamed,unnamed,unnamed,unnamed,unnamed,unnamed,unnamed,unnamed,unnamed,unnamed,unnamed,unnamed,unnamed,unnamed,unnamed,unnamed,unnamed,unnamed,unnamed,unnamed,unnamed,unnamed,unnamed,unnamed,unnamed,unnamed,unnamed,unnamed,unnamed,unnamed,unnamed,unnamed,unnamed,unnamed,unnamed,unnamed	AKAP6,ARHGEF16,AXIN2,CAMK2N1,CBX4,CDH1,CDK5RAP2,CDKL5,CNTNAP2,CUL1,DIO2,FAF1,FANCL,FEZ1,FHIT,FOXO1,FZD8,GLI3,HES1,KDM4C,LPIN1,MEF2C,PAX6,PCCA,PKN2,RASGRP3,RYR2,SMYD2,SNX10,SPRY2,SUMO1,TAX1BP1,TRIB2,WWOX,ZFHX3,ZP4
GO Molecular Function	GO:0072509	divalent inorganic cation transmembrane transporter activity	456	0.617	1	1	0.939	6.39	6	0.0188	0.0176	341	0.274	1	1	1.43	3.5	5	143	0.0113	0.035	unnamed,unnamed,unnamed,unnamed,unnamed,unnamed	CACNA2D3,CACNG3,IL1RAPL1,RYR2,TRPM3
GO Molecular Function	GO:0030695	GTPase regulator activity	457	0.618	1	1	0.95	16.8	16	0.0495	0.0471	141	0.0577	1	1	1.52	11.2	17	456	0.0385	0.0373	unnamed,unnamed,unnamed,unnamed,unnamed,unnamed,unnamed,unnamed,unnamed,unnamed,unnamed,unnamed,unnamed,unnamed,unnamed,unnamed	AGAP1,ARAP3,ARFGAP2,ARHGAP15,ARHGAP20,ARHGAP21,ARHGEF16,AXIN2,DOCK3,RAPGEF1,RAPGEF5,RASAL2,RASGRP3,RGS9,TBC1D16,TBC1D4,TRIO
GO Molecular Function	GO:0032452	histone demethylase activity	458	0.621	1	1	1.03	0.969	1	0.00285	0.00294	386	0.328	1	1	2.55	0.392	1	16	0.00226	0.0625	unnamed	KDM4C
GO Molecular Function	GO:0051117	ATPase binding	459	0.623	1	1	1.03	0.974	1	0.00287	0.00294	496	0.513	1	1	1.41	0.71	1	29	0.00226	0.0345	unnamed	SNX10
GO Molecular Function	GO:0070851	growth factor receptor binding	460	0.629	1	1	0.924	4.33	4	0.0127	0.0118	352	0.278	1	1	1.5	2.67	4	109	0.00905	0.0367	unnamed,unnamed,unnamed,unnamed	ERBB4,FGF18,FGF5,GATA3
GO Molecular Function	GO:0008028	monocarboxylic acid transmembrane transporter activity	461	0.63	1	1	1.01	0.992	1	0.00292	0.00294	496	0.513	1	1	1.41	0.71	1	29	0.00226	0.0345	unnamed	SLC10A1
GO Molecular Function	GO:0035250	UDP-galactosyltransferase activity	462	0.632	1	1	1	0.998	1	0.00293	0.00294	443	0.406	1	1	1.94	0.514	1	21	0.00226	0.0476	unnamed	UGT8
GO Molecular Function	GO:0016831	carboxy-lyase activity	463	0.635	1	1	0.993	1.01	1	0.00296	0.00294	517	0.57	1	1	1.2	0.833	1	34	0.00226	0.0294	unnamed	GAD1
GO Molecular Function	GO:0015405	P-P-bond-hydrolysis-driven transmembrane transporter activity	464	0.636	1	1	0.918	3.27	3	0.00962	0.00882	658	0.934	1	1	0.374	2.67	1	109	0.00226	0.00917	unnamed,unnamed,unnamed	ABCC4
GO Molecular Function	GO:0030291	protein serine/threonine kinase inhibitor activity	465	0.638	1	1	0.986	1.01	1	0.00298	0.00294	481	0.476	1	1	1.57	0.637	1	26	0.00226	0.0385	unnamed	SPRY2
GO Molecular Function	GO:0003777	microtubule motor activity	466	0.639	1	1	0.914	3.28	3	0.00966	0.00882	380	0.312	1	1	1.53	1.96	3	80	0.00679	0.0375	unnamed,unnamed,unnamed	DNAH5,DYNLRB2,KIF26B
GO Molecular Function	GO:0046914	transition metal ion binding	467	0.645	1	1	0.957	44.9	43	0.132	0.126	427	0.378	1	1	1.06	34.9	37	1424	0.0837	0.026	unnamed,unnamed,unnamed,unnamed,unnamed,unnamed,unnamed,unnamed,unnamed,unnamed,unnamed,unnamed,unnamed,unnamed,unnamed,unnamed,unnamed,unnamed,unnamed,unnamed,unnamed,unnamed,unnamed,unnamed,unnamed,unnamed,unnamed,unnamed,unnamed,unnamed,unnamed,unnamed,unnamed,unnamed,unnamed,unnamed,unnamed,unnamed,unnamed,unnamed,unnamed,unnamed,unnamed	ADAMTS7,AGAP1,AGMO,ARAP3,ARFGAP2,BNC2,CYP7B1,EGLN3,FANCL,GATA3,HHIP,KDM4C,LHX5,LMO3,LMO4,LMO7,LMX1B,MARCH1,MEX3C,NEIL3,NR2F1,NR4A2,RBBP6,RFWD2,RNF133,RNF144A,RNF152,RNF220,RPS29,SEC23A,TCF20,TPH2,TRHDE,TRPS1,TYRP1,ZFHX3,ZMAT4
GO Molecular Function	GO:0005547	phosphatidylinositol-3,4,5-trisphosphate binding	468	0.648	1	1	0.959	1.04	1	0.00307	0.00294	453	0.421	1	1	1.86	0.539	1	22	0.00226	0.0455	unnamed	ARAP3
GO Molecular Function	GO:0043395	heparan sulfate proteoglycan binding	469	0.649	1	1	0.956	1.05	1	0.00308	0.00294	365	0.311	1	1	2.72	0.367	1	15	0.00226	0.0667	unnamed	GPC4
GO Molecular Function	GO:0005085	guanyl-nucleotide exchange factor activity	470	0.652	1	1	0.905	6.63	6	0.0195	0.0176	363	0.305	1	1	1.32	4.56	6	186	0.0136	0.0323	unnamed,unnamed,unnamed,unnamed,unnamed,unnamed	ARHGEF16,DOCK3,RAPGEF1,RAPGEF5,RASGRP3,TRIO
GO Molecular Function	GO:0052689	carboxylic ester hydrolase activity	471	0.655	1	1	0.895	2.24	2	0.00658	0.00588	550	0.651	1	1	0.907	2.2	2	90	0.00452	0.0222	unnamed,unnamed	AOAH,LIPG
GO Molecular Function	GO:0008022	protein C-terminus binding	472	0.657	1	1	0.896	5.58	5	0.0164	0.0147	587	0.751	1	1	0.77	3.9	3	159	0.00679	0.0189	unnamed,unnamed,unnamed,unnamed,unnamed	CADM1,RBFOX1,SCLT1
GO Molecular Function	GO:0001540	beta-amyloid binding	473	0.657	1	1	0.936	1.07	1	0.00314	0.00294	475	0.462	1	1	1.63	0.612	1	25	0.00226	0.04	unnamed	TM2D1
GO Molecular Function	GO:0060589	nucleoside-triphosphatase regulator activity	474	0.661	1	1	0.924	17.3	16	0.0509	0.0471	147	0.0697	1	1	1.48	11.5	17	468	0.0385	0.0363	unnamed,unnamed,unnamed,unnamed,unnamed,unnamed,unnamed,unnamed,unnamed,unnamed,unnamed,unnamed,unnamed,unnamed,unnamed,unnamed	AGAP1,ARAP3,ARFGAP2,ARHGAP15,ARHGAP20,ARHGAP21,ARHGEF16,AXIN2,DOCK3,RAPGEF1,RAPGEF5,RASAL2,RASGRP3,RGS9,TBC1D16,TBC1D4,TRIO
GO Molecular Function	GO:0015297	antiporter activity	475	0.671	1	1	0.869	2.3	2	0.00677	0.00588	604	0.786	1	1	0.658	1.52	1	62	0.00226	0.0161	unnamed,unnamed	SLC7A11
GO Molecular Function	GO:0008094	DNA-dependent ATPase activity	476	0.671	1	1	0.868	2.3	2	0.00678	0.00588	502	0.53	1	1	1.13	1.76	2	72	0.00452	0.0278	unnamed,unnamed	RAD51B,TOP1
GO Molecular Function	GO:0038024	cargo receptor activity	477	0.675	1	1	0.861	2.32	2	0.00683	0.00588	472	0.459	1	1	1.3	1.54	2	63	0.00452	0.0317	unnamed,unnamed	PRSS12,VLDLR
GO Molecular Function	GO:0016836	hydro-lyase activity	478	0.675	1	1	0.89	1.12	1	0.0033	0.00294	548	0.648	1	1	0.972	1.03	1	42	0.00226	0.0238	unnamed	ACO1
GO Molecular Function	GO:0004842	ubiquitin-protein ligase activity	479	0.676	1	1	0.891	8.97	8	0.0264	0.0235	364	0.31	1	1	1.25	6.39	8	261	0.0181	0.0307	unnamed,unnamed,unnamed,unnamed,unnamed,unnamed,unnamed,unnamed	FANCL,LMO7,MARCH1,PAX6,RBBP6,RNF152,RNF220,UBE2U
GO Molecular Function	GO:0032451	demethylase activity	480	0.681	1	1	0.876	1.14	1	0.00336	0.00294	467	0.449	1	1	1.7	0.588	1	24	0.00226	0.0417	unnamed	KDM4C
GO Molecular Function	GO:0015026	coreceptor activity	481	0.681	1	1	0.876	1.14	1	0.00336	0.00294	481	0.476	1	1	1.57	0.637	1	26	0.00226	0.0385	unnamed	ACVR2A
GO Molecular Function	GO:0004896	cytokine receptor activity	482	0.684	1	1	0.847	2.36	2	0.00694	0.00588	534	0.607	1	1	0.984	2.03	2	83	0.00452	0.0241	unnamed,unnamed	GFRA2,IL5RA
GO Molecular Function	GO:0017124	SH3 domain binding	483	0.688	1	1	0.856	4.67	4	0.0137	0.0118	376	0.311	1	1	1.42	2.82	4	115	0.00905	0.0348	unnamed,unnamed,unnamed,unnamed	DOCK3,ELMO1,PDCD6IP,RAPGEF1
GO Molecular Function	GO:0016922	ligand-dependent nuclear receptor binding	484	0.694	1	1	0.845	1.18	1	0.00348	0.00294	443	0.406	1	1	1.94	0.514	1	21	0.00226	0.0476	unnamed	PROX1
GO Molecular Function	GO:0071813	lipoprotein particle binding	485	0.697	1	1	0.838	1.19	1	0.00351	0.00294	460	0.435	1	1	1.77	0.563	1	23	0.00226	0.0435	unnamed	VLDLR
GO Molecular Function	GO:0003774	motor activity	486	0.698	1	1	0.844	4.74	4	0.0139	0.0118	451	0.417	1	1	1.22	3.28	4	134	0.00905	0.0299	unnamed,unnamed,unnamed,unnamed	CGNL1,DNAH5,DYNLRB2,KIF26B
GO Molecular Function	GO:0003690	double-stranded DNA binding	487	0.699	1	1	0.844	4.74	4	0.0139	0.0118	416	0.361	1	1	1.32	3.04	4	124	0.00905	0.0323	unnamed,unnamed,unnamed,unnamed	AFF3,FOXD3,NEIL3,PAX6
GO Molecular Function	GO:0008270	zinc ion binding	488	0.699	1	1	0.931	38.6	36	0.114	0.106	382	0.319	1	1	1.1	29.2	32	1191	0.0724	0.0269	unnamed,unnamed,unnamed,unnamed,unnamed,unnamed,unnamed,unnamed,unnamed,unnamed,unnamed,unnamed,unnamed,unnamed,unnamed,unnamed,unnamed,unnamed,unnamed,unnamed,unnamed,unnamed,unnamed,unnamed,unnamed,unnamed,unnamed,unnamed,unnamed,unnamed,unnamed,unnamed,unnamed,unnamed,unnamed,unnamed	ADAMTS7,AGAP1,ARAP3,ARFGAP2,BNC2,FANCL,GATA3,HHIP,KDM4C,LHX5,LMO3,LMO4,LMO7,LMX1B,MARCH1,MEX3C,NEIL3,NR2F1,NR4A2,RBBP6,RFWD2,RNF133,RNF144A,RNF152,RNF220,RPS29,SEC23A,TCF20,TRHDE,TRPS1,ZFHX3,ZMAT4
GO Molecular Function	GO:0005154	epidermal growth factor receptor binding	489	0.703	1	1	0.825	1.21	1	0.00357	0.00294	431	0.391	1	1	2.04	0.49	1	20	0.00226	0.05	unnamed	ERBB4
GO Molecular Function	GO:0042803	protein homodimerization activity	490	0.705	1	1	0.905	21	19	0.0618	0.0559	400	0.342	1	1	1.13	14.1	16	577	0.0362	0.0277	unnamed,unnamed,unnamed,unnamed,unnamed,unnamed,unnamed,unnamed,unnamed,unnamed,unnamed,unnamed,unnamed,unnamed,unnamed,unnamed,unnamed,unnamed,unnamed	BHLHE22,CADM1,ERBB4,FGFR2,FOXP1,GSTA4,HES1,IZUMO3,MGST1,PRMT8,TENM2,TENM3,TFAP2B,TOX3,TYRP1,ZBTB16
GO Molecular Function	GO:0051393	alpha-actinin binding	491	0.706	1	1	0.819	1.22	1	0.00359	0.00294	411	0.36	1	1	2.27	0.441	1	18	0.00226	0.0556	unnamed	PTPRT
GO Molecular Function	GO:0008373	sialyltransferase activity	492	0.707	1	1	0.816	1.23	1	0.00361	0.00294	172	0.0852	1	1	4.08	0.49	2	20	0.00452	0.1	unnamed	ST6GALNAC3,ST6GALNAC5
GO Molecular Function	GO:0008080	N-acetyltransferase activity	493	0.711	1	1	0.805	2.49	2	0.00731	0.00588	527	0.594	1	1	1.01	1.98	2	81	0.00452	0.0247	unnamed,unnamed	ELP3,ELP4
GO Molecular Function	GO:0008509	anion transmembrane transporter activity	494	0.712	1	1	0.848	7.08	6	0.0208	0.0176	565	0.686	1	1	0.868	5.76	5	235	0.0113	0.0213	unnamed,unnamed,unnamed,unnamed,unnamed,unnamed	CLCN2,SLC10A1,SLC34A2,SLC6A9,SLC7A11
GO Molecular Function	GO:0008083	growth factor activity	495	0.715	1	1	0.845	7.1	6	0.0209	0.0176	300	0.211	1	1	1.5	3.99	6	163	0.0136	0.0368	unnamed,unnamed,unnamed,unnamed,unnamed,unnamed	BMP2,FGF13,FGF18,FGF5,INHBA,MANF
GO Molecular Function	GO:0008528	G-protein coupled peptide receptor activity	496	0.716	1	1	0.823	4.86	4	0.0143	0.0118	516	0.567	1	1	1.02	2.94	3	120	0.00679	0.025	unnamed,unnamed,unnamed,unnamed	NPSR1,OPCML,PROKR2
GO Molecular Function	GO:0008378	galactosyltransferase activity	497	0.719	1	1	0.789	1.27	1	0.00373	0.00294	508	0.548	1	1	1.28	0.784	1	32	0.00226	0.0313	unnamed	UGT8
GO Molecular Function	GO:0008227	G-protein coupled amine receptor activity	498	0.721	1	1	0.789	2.53	2	0.00745	0.00588	377	0.311	1	1	1.77	1.13	2	46	0.00452	0.0435	unnamed,unnamed	GPR101,HRH2
GO Molecular Function	GO:0004871	signal transducer activity	499	0.721	1	1	0.933	51.4	48	0.151	0.141	384	0.32	1	1	1.08	38.9	42	1586	0.095	0.0265	unnamed,unnamed,unnamed,unnamed,unnamed,unnamed,unnamed,unnamed,unnamed,unnamed,unnamed,unnamed,unnamed,unnamed,unnamed,unnamed,unnamed,unnamed,unnamed,unnamed,unnamed,unnamed,unnamed,unnamed,unnamed,unnamed,unnamed,unnamed,unnamed,unnamed,unnamed,unnamed,unnamed,unnamed,unnamed,unnamed,unnamed,unnamed,unnamed,unnamed,unnamed,unnamed,unnamed,unnamed,unnamed,unnamed,unnamed,unnamed	ACVR2A,ADCYAP1,AXIN2,CHRNB4,DCC,EPHA7,ERBB4,FGFR2,FLRT2,FLRT3,FZD1,FZD7,FZD8,GFRA2,GPR101,GPR151,GPR39,GRID1,HRH2,IL5RA,LPHN3,MAP3K7,MCHR2,NDFIP2,NFAM1,NPAS3,NPSR1,NR2F1,NR4A2,NRP2,OPCML,OXGR1,PROKR2,RASGRP3,RGS9,ROBO1,ROR1,SEMA6A,SIM1,TM2D1,VLDLR,ZP4
GO Molecular Function	GO:0008188	neuropeptide receptor activity	500	0.722	1	1	0.788	2.54	2	0.00747	0.00588	342	0.275	1	1	1.94	1.03	2	42	0.00452	0.0476	unnamed,unnamed	NPSR1,PROKR2
GO Biological Process	GO:0007417	central nervous system development	1	4.33e-08	0.000452	0.000452	1.89	39.7	75	0.117	0.221	4	8.96e-17	9.35e-13	2.34e-13	3.38	17.7	60	724	0.136	0.0829	unnamed,unnamed,unnamed,unnamed,unnamed,unnamed,unnamed,unnamed,unnamed,unnamed,unnamed,unnamed,unnamed,unnamed,unnamed,unnamed,unnamed,unnamed,unnamed,unnamed,unnamed,unnamed,unnamed,unnamed,unnamed,unnamed,unnamed,unnamed,unnamed,unnamed,unnamed,unnamed,unnamed,unnamed,unnamed,unnamed,unnamed,unnamed,unnamed,unnamed,unnamed,unnamed,unnamed,unnamed,unnamed,unnamed,unnamed,unnamed,unnamed,unnamed…	ADCYAP1,ALDH1A2,ARX,BHLHE22,BMP2,CA10,CADM1,CADM2,CDH1,CDK5RAP2,CNTN2,CNTN4,CNTN6,CNTNAP2,DAB1,DCC,EPHA7,ERBB4,EVX1,FEZF1,FGF13,FGFR2,FOXG1,FOXP1,FZD1,FZD7,FZD8,GBX2,GLI3,HES1,ID2,ID4,LHX5,LMO4,LMX1B,MAFB,MEF2C,NR2F1,NR4A2,PAX6,PCDH18,POU3F1,POU3F2,POU3F3,POU6F2,PPP2R2B,PRDM8,PROX1,ROBO1,SALL3,SIX3,SLC7A11,SOX4,SOX5,SOX6,TNR,UGT8,VLDLR,ZBTB16,ZEB2
GO Biological Process	GO:0032774	RNA biosynthetic process	2	4.76e-08	0.000497	0.000248	1.57	77.1	121	0.227	0.356	75	2.15e-06	0.0225	0.000299	1.58	61.4	97	2506	0.219	0.0387	unnamed,unnamed,unnamed,unnamed,unnamed,unnamed,unnamed,unnamed,unnamed,unnamed,unnamed,unnamed,unnamed,unnamed,unnamed,unnamed,unnamed,unnamed,unnamed,unnamed,unnamed,unnamed,unnamed,unnamed,unnamed,unnamed,unnamed,unnamed,unnamed,unnamed,unnamed,unnamed,unnamed,unnamed,unnamed,unnamed,unnamed,unnamed,unnamed,unnamed,unnamed,unnamed,unnamed,unnamed,unnamed,unnamed,unnamed,unnamed,unnamed,unnamed…	AFF3,ARX,ASXL3,BBX,BHLHE22,BNC2,CBX4,CCRN4L,CDCA7L,CHD6,CHD9,ELP3,ELP4,ERBB4,ETV1,FEZF1,FHIT,FOXD3,FOXG1,FOXO1,FOXP1,GATA3,GBX2,GCFC2,GLI3,GLIS3,HES1,INO80D,JAZF1,KCTD1,KDM4C,KLF12,LHX5,LMO3,LMO4,LMX1B,LPIN1,LZTS1,MAF,MAFB,MAP3K7,MED27,MEF2C,MEIS1,MEIS2,MITF,NFIA,NPAS3,NR2F1,NR4A2,OSR1,PAX6,PBX1,PKN2,POLA1,POLR2M,POU3F1,POU3F2,POU3F3,POU6F2,PRDM16,PRDM8,PROX1,RFX3,RPS29,RRAGC,SALL3,SAP30L,SCML2,S…
GO Biological Process	GO:0022029	telencephalon cell migration	3	4.93e-08	0.000515	0.000172	5.61	2.85	16	0.00838	0.0471	64	6.38e-07	0.00666	0.000104	8.75	1.03	9	42	0.0204	0.214	unnamed,unnamed,unnamed,unnamed,unnamed,unnamed,unnamed,unnamed,unnamed,unnamed,unnamed,unnamed,unnamed,unnamed,unnamed,unnamed	ARX,CNTN2,DAB1,FGF13,GLI3,POU3F2,POU3F3,ROBO1,TNR
GO Biological Process	GO:0006351	transcription, DNA-dependent	4	7.17e-08	0.000748	0.000187	1.57	76	119	0.223	0.35	79	2.51e-06	0.0262	0.000332	1.59	59.1	94	2414	0.213	0.0389	unnamed,unnamed,unnamed,unnamed,unnamed,unnamed,unnamed,unnamed,unnamed,unnamed,unnamed,unnamed,unnamed,unnamed,unnamed,unnamed,unnamed,unnamed,unnamed,unnamed,unnamed,unnamed,unnamed,unnamed,unnamed,unnamed,unnamed,unnamed,unnamed,unnamed,unnamed,unnamed,unnamed,unnamed,unnamed,unnamed,unnamed,unnamed,unnamed,unnamed,unnamed,unnamed,unnamed,unnamed,unnamed,unnamed,unnamed,unnamed,unnamed,unnamed…	AFF3,ARX,ASXL3,BBX,BHLHE22,BNC2,CBX4,CCRN4L,CDCA7L,CHD6,CHD9,ELP3,ELP4,ERBB4,ETV1,FEZF1,FHIT,FOXD3,FOXG1,FOXO1,FOXP1,GATA3,GBX2,GCFC2,GLI3,GLIS3,HES1,INO80D,JAZF1,KCTD1,KDM4C,KLF12,LHX5,LMO3,LMO4,LMX1B,LPIN1,LZTS1,MAF,MAFB,MAP3K7,MED27,MEF2C,MEIS1,MEIS2,MITF,NFIA,NPAS3,NR2F1,NR4A2,OSR1,PAX6,PBX1,PKN2,POU3F1,POU3F2,POU3F3,POU6F2,PRDM16,PRDM8,PROX1,RFX3,RRAGC,SALL3,SAP30L,SCML2,SIM1,SMYD2,SOX14,SOX…
GO Biological Process	GO:0021795	cerebral cortex cell migration	5	7.68e-08	0.000802	0.00016	6.36	2.2	14	0.00647	0.0412	106	1e-05	0.104	0.000985	8.93	0.784	7	32	0.0158	0.219	unnamed,unnamed,unnamed,unnamed,unnamed,unnamed,unnamed,unnamed,unnamed,unnamed,unnamed,unnamed,unnamed,unnamed	ARX,DAB1,FGF13,GLI3,POU3F2,POU3F3,ROBO1
GO Biological Process	GO:0021885	forebrain cell migration	6	7.8e-08	0.000815	0.000136	5.42	2.95	16	0.00868	0.0471	68	1.19e-06	0.0124	0.000182	8.16	1.1	9	45	0.0204	0.2	unnamed,unnamed,unnamed,unnamed,unnamed,unnamed,unnamed,unnamed,unnamed,unnamed,unnamed,unnamed,unnamed,unnamed,unnamed,unnamed	ARX,CNTN2,DAB1,FGF13,GLI3,POU3F2,POU3F3,ROBO1,TNR
GO Biological Process	GO:0007420	brain development	7	9.9e-08	0.00103	0.000148	2.03	30.1	61	0.0884	0.179	5	8.05e-15	8.4e-11	1.68e-11	3.65	13.2	48	537	0.109	0.0894	unnamed,unnamed,unnamed,unnamed,unnamed,unnamed,unnamed,unnamed,unnamed,unnamed,unnamed,unnamed,unnamed,unnamed,unnamed,unnamed,unnamed,unnamed,unnamed,unnamed,unnamed,unnamed,unnamed,unnamed,unnamed,unnamed,unnamed,unnamed,unnamed,unnamed,unnamed,unnamed,unnamed,unnamed,unnamed,unnamed,unnamed,unnamed,unnamed,unnamed,unnamed,unnamed,unnamed,unnamed,unnamed,unnamed,unnamed,unnamed,unnamed,unnamed…	ADCYAP1,ALDH1A2,ARX,BHLHE22,BMP2,CA10,CADM1,CADM2,CDH1,CDK5RAP2,CNTN2,CNTN4,CNTNAP2,DAB1,EPHA7,ERBB4,FEZF1,FGF13,FGFR2,FOXG1,FZD1,FZD7,FZD8,GBX2,GLI3,HES1,ID2,ID4,LHX5,LMX1B,MAFB,MEF2C,NR2F1,NR4A2,PAX6,PCDH18,POU3F1,POU3F2,POU3F3,PPP2R2B,PRDM8,PROX1,ROBO1,SALL3,SIX3,SLC7A11,TNR,ZEB2
GO Biological Process	GO:0021537	telencephalon development	8	1.01e-07	0.00106	0.000132	2.85	11.6	33	0.034	0.0971	14	1.03e-12	1.08e-08	7.7e-10	5.86	4.26	25	174	0.0566	0.144	unnamed,unnamed,unnamed,unnamed,unnamed,unnamed,unnamed,unnamed,unnamed,unnamed,unnamed,unnamed,unnamed,unnamed,unnamed,unnamed,unnamed,unnamed,unnamed,unnamed,unnamed,unnamed,unnamed,unnamed,unnamed,unnamed,unnamed,unnamed,unnamed,unnamed,unnamed,unnamed,unnamed	ARX,BHLHE22,BMP2,CNTN2,CNTNAP2,DAB1,ERBB4,FEZF1,FGF13,GLI3,HES1,ID2,ID4,LHX5,MEF2C,PAX6,POU3F2,POU3F3,PRDM8,PROX1,ROBO1,SALL3,SIX3,TNR,ZEB2
GO Biological Process	GO:0061351	neural precursor cell proliferation	9	1.05e-07	0.0011	0.000122	4.97	3.42	17	0.0101	0.05	49	1.36e-07	0.00142	2.9e-05	7.74	1.42	11	58	0.0249	0.19	unnamed,unnamed,unnamed,unnamed,unnamed,unnamed,unnamed,unnamed,unnamed,unnamed,unnamed,unnamed,unnamed,unnamed,unnamed,unnamed,unnamed	ARX,FGF13,FGFR2,GBX2,GLI3,HHIP,ID4,LHX5,POU3F2,POU3F3,ZEB2
GO Biological Process	GO:0045893	positive regulation of transcription, DNA-dependent	10	1.68e-07	0.00176	0.000176	1.76	46.5	82	0.137	0.241	34	4.61e-09	4.81e-05	1.42e-06	2.24	26.3	59	1074	0.133	0.0549	unnamed,unnamed,unnamed,unnamed,unnamed,unnamed,unnamed,unnamed,unnamed,unnamed,unnamed,unnamed,unnamed,unnamed,unnamed,unnamed,unnamed,unnamed,unnamed,unnamed,unnamed,unnamed,unnamed,unnamed,unnamed,unnamed,unnamed,unnamed,unnamed,unnamed,unnamed,unnamed,unnamed,unnamed,unnamed,unnamed,unnamed,unnamed,unnamed,unnamed,unnamed,unnamed,unnamed,unnamed,unnamed,unnamed,unnamed,unnamed,unnamed,unnamed…	ADCYAP1,BMP2,CDH1,CDK5RAP2,ERBB4,ETV1,ETV5,EVX1,FEZF1,FGFR2,FOXD3,FOXO1,FOXP1,FZD1,FZD7,FZD8,GATA3,GLI3,GLIS3,HAS3,HES1,ID2,ID4,INHBA,KLF12,LHX5,LMO4,LMX1B,LPIN1,MAF,MAFB,MEF2C,MEIS2,MITF,NFIA,NPAS3,NR4A2,OSR1,PAX6,PBX1,POU3F1,POU3F2,POU3F3,PRDM16,PROX1,RFX3,SHOX2,SIX3,SOX4,SOX5,SOX6,TAF4,TCF12,TFAP2B,TOX3,WWOX,ZBTB16,ZIC3,ZNF462
GO Biological Process	GO:0045595	regulation of cell differentiation	11	1.95e-07	0.00204	0.000186	1.7	52.2	89	0.154	0.262	11	2.51e-13	2.62e-09	2.38e-10	2.55	27.9	71	1138	0.161	0.0624	unnamed,unnamed,unnamed,unnamed,unnamed,unnamed,unnamed,unnamed,unnamed,unnamed,unnamed,unnamed,unnamed,unnamed,unnamed,unnamed,unnamed,unnamed,unnamed,unnamed,unnamed,unnamed,unnamed,unnamed,unnamed,unnamed,unnamed,unnamed,unnamed,unnamed,unnamed,unnamed,unnamed,unnamed,unnamed,unnamed,unnamed,unnamed,unnamed,unnamed,unnamed,unnamed,unnamed,unnamed,unnamed,unnamed,unnamed,unnamed,unnamed,unnamed…	ACVR2A,ADCYAP1,AKAP6,AXIN2,BMP2,CDH4,CDK5RAP2,CDKL5,CNTN2,CNTN4,DAB1,DCC,ETV5,FEZ1,FEZF1,FGF13,FGF18,FGFR2,FOXG1,FOXO1,FOXP1,FZD7,GATA3,GLI3,HES1,ID2,ID4,IGFBP5,IL1RAPL1,INHBA,LMO4,LPIN1,LRRC4C,LZTS1,MAF,MAFB,MBNL3,MED27,MEF2C,MEIS1,MEIS2,MITF,NFAM1,NLGN1,OSR1,PAX6,PBX1,POU3F2,PRDM16,PROX1,RAPGEF1,RFX3,ROBO1,SEMA6A,SHOX2,SMOC1,SOX4,SOX5,SOX6,TCF12,TENM3,TFAP2B,TNR,TRIB2,TRPS1,TSHZ3,USH2A,VLDLR,ZB…
GO Biological Process	GO:0007399	nervous system development	12	2.41e-07	0.00252	0.00021	1.5	84.6	127	0.249	0.374	1	1.38e-20	1.44e-16	1.44e-16	2.52	44.1	111	1799	0.251	0.0617	unnamed,unnamed,unnamed,unnamed,unnamed,unnamed,unnamed,unnamed,unnamed,unnamed,unnamed,unnamed,unnamed,unnamed,unnamed,unnamed,unnamed,unnamed,unnamed,unnamed,unnamed,unnamed,unnamed,unnamed,unnamed,unnamed,unnamed,unnamed,unnamed,unnamed,unnamed,unnamed,unnamed,unnamed,unnamed,unnamed,unnamed,unnamed,unnamed,unnamed,unnamed,unnamed,unnamed,unnamed,unnamed,unnamed,unnamed,unnamed,unnamed,unnamed…	ADCYAP1,ALDH1A2,ARX,BHLHE22,BMP2,CA10,CADM1,CADM2,CDH1,CDH4,CDK5RAP2,CDKL5,CHD6,CNTN2,CNTN4,CNTN6,CNTNAP2,CPLX2,DAB1,DCC,DGKG,EPHA7,ERBB4,ETV1,ETV5,EVX1,FEZ1,FEZF1,FGF13,FGF18,FGF5,FGFR2,FOXD3,FOXG1,FOXP1,FZD1,FZD7,FZD8,GAP43,GATA3,GBX2,GFRA2,GLI3,HES1,HHIP,ID2,ID4,IL1RAPL1,INHBA,LHX5,LMO4,LMX1B,LRRC4C,LSAMP,LZTS1,MAFB,MAP3K7,MEF2C,MEIS1,MPPED2,NFASC,NLGN1,NR2F1,NR4A2,NRP2,NRXN3,NTM,OPA1,OPCML,PA…
GO Biological Process	GO:0021799	cerebral cortex radially oriented cell migration	13	2.72e-07	0.00284	0.000218	8.96	1.12	10	0.00328	0.0294	264	0.00126	1	0.0499	8.16	0.49	4	20	0.00905	0.2	unnamed,unnamed,unnamed,unnamed,unnamed,unnamed,unnamed,unnamed,unnamed,unnamed	DAB1,GLI3,POU3F2,POU3F3
GO Biological Process	GO:0016070	RNA metabolic process	14	3.4e-07	0.00354	0.000253	1.47	91.3	134	0.269	0.394	147	6.16e-05	0.644	0.00438	1.41	77.8	110	3177	0.249	0.0346	unnamed,unnamed,unnamed,unnamed,unnamed,unnamed,unnamed,unnamed,unnamed,unnamed,unnamed,unnamed,unnamed,unnamed,unnamed,unnamed,unnamed,unnamed,unnamed,unnamed,unnamed,unnamed,unnamed,unnamed,unnamed,unnamed,unnamed,unnamed,unnamed,unnamed,unnamed,unnamed,unnamed,unnamed,unnamed,unnamed,unnamed,unnamed,unnamed,unnamed,unnamed,unnamed,unnamed,unnamed,unnamed,unnamed,unnamed,unnamed,unnamed,unnamed…	ABCE1,AFF3,ARX,ASXL3,BBX,BHLHE22,BNC2,BUD13,CBX4,CCRN4L,CDCA7L,CDKAL1,CELF2,CHD6,CHD9,DHX35,ELP3,ELP4,ERBB4,ETV1,FEZF1,FHIT,FOXD3,FOXG1,FOXO1,FOXP1,GATA3,GBX2,GCFC2,GLI3,GLIS3,HES1,HNRNPA3,INO80D,JAZF1,KCTD1,KDM4C,KLF12,LHX5,LMO3,LMO4,LMX1B,LPIN1,LZTS1,MAF,MAFB,MAP3K7,MBNL3,MED27,MEF2C,MEIS1,MEIS2,MITF,NFIA,NOVA1,NPAS3,NR2F1,NR4A2,OSR1,PAX6,PBX1,PKN2,POLA1,POLR2M,POU3F1,POU3F2,POU3F3,POU6F2,PRDM1…
GO Biological Process	GO:0045664	regulation of neuron differentiation	15	3.89e-07	0.00406	0.000271	2.18	22	48	0.0648	0.141	8	9.22e-14	9.62e-10	1.2e-10	4.28	8.65	37	353	0.0837	0.105	unnamed,unnamed,unnamed,unnamed,unnamed,unnamed,unnamed,unnamed,unnamed,unnamed,unnamed,unnamed,unnamed,unnamed,unnamed,unnamed,unnamed,unnamed,unnamed,unnamed,unnamed,unnamed,unnamed,unnamed,unnamed,unnamed,unnamed,unnamed,unnamed,unnamed,unnamed,unnamed,unnamed,unnamed,unnamed,unnamed,unnamed,unnamed,unnamed,unnamed,unnamed,unnamed,unnamed,unnamed,unnamed,unnamed,unnamed,unnamed	ADCYAP1,BMP2,CDH4,CDK5RAP2,CDKL5,CNTN2,CNTN4,DAB1,DCC,ETV5,FEZ1,FEZF1,FGF13,FOXG1,GLI3,HES1,ID2,ID4,IL1RAPL1,LRRC4C,LZTS1,MEF2C,MEIS1,NLGN1,PAX6,PBX1,POU3F2,PROX1,RAPGEF1,ROBO1,SHOX2,SOX5,TCF12,TENM3,TNR,VLDLR,ZNF536
GO Biological Process	GO:0006357	regulation of transcription from RNA polymerase II promoter	16	4.43e-07	0.00463	0.000289	1.65	55.7	92	0.164	0.271	31	2.97e-09	3.1e-05	1e-06	2.09	33.6	70	1370	0.158	0.0511	unnamed,unnamed,unnamed,unnamed,unnamed,unnamed,unnamed,unnamed,unnamed,unnamed,unnamed,unnamed,unnamed,unnamed,unnamed,unnamed,unnamed,unnamed,unnamed,unnamed,unnamed,unnamed,unnamed,unnamed,unnamed,unnamed,unnamed,unnamed,unnamed,unnamed,unnamed,unnamed,unnamed,unnamed,unnamed,unnamed,unnamed,unnamed,unnamed,unnamed,unnamed,unnamed,unnamed,unnamed,unnamed,unnamed,unnamed,unnamed,unnamed,unnamed…	ACVR2A,ADCYAP1,BHLHE22,BMP2,CBX4,EGLN3,ELP3,ELP4,EVX1,FEZF1,FGFR2,FOXD3,FOXO1,FOXP1,FZD8,GATA3,GLI3,GLIS3,HES1,ID2,ID4,INHBA,JAZF1,KDM4C,KLF12,LMO4,LMX1B,LPIN1,MAF,MAFB,MED27,MEF2C,MEIS2,MITF,MYCN,NFIA,NR2F1,NR4A2,OSR1,PAX6,PBX1,PKNOX2,POLA1,POU3F1,POU3F2,POU3F3,PRDM16,PROX1,RFX3,RYR2,SHOX2,SIX3,SMYD2,SOX14,SOX21,SOX4,SOX5,SOX6,TAF4,TCF12,TENM2,TFAP2B,TLE4,TRPS1,VLDLR,WWOX,ZFHX3,ZIC3,ZNF462,ZNF770
GO Biological Process	GO:0051254	positive regulation of RNA metabolic process	17	5.02e-07	0.00524	0.000308	1.72	47.7	82	0.14	0.241	44	3.49e-08	0.000364	8.28e-06	2.12	27.8	59	1136	0.133	0.0519	unnamed,unnamed,unnamed,unnamed,unnamed,unnamed,unnamed,unnamed,unnamed,unnamed,unnamed,unnamed,unnamed,unnamed,unnamed,unnamed,unnamed,unnamed,unnamed,unnamed,unnamed,unnamed,unnamed,unnamed,unnamed,unnamed,unnamed,unnamed,unnamed,unnamed,unnamed,unnamed,unnamed,unnamed,unnamed,unnamed,unnamed,unnamed,unnamed,unnamed,unnamed,unnamed,unnamed,unnamed,unnamed,unnamed,unnamed,unnamed,unnamed,unnamed…	ADCYAP1,BMP2,CDH1,CDK5RAP2,ERBB4,ETV1,ETV5,EVX1,FEZF1,FGFR2,FOXD3,FOXO1,FOXP1,FZD1,FZD7,FZD8,GATA3,GLI3,GLIS3,HAS3,HES1,ID2,ID4,INHBA,KLF12,LHX5,LMO4,LMX1B,LPIN1,MAF,MAFB,MEF2C,MEIS2,MITF,NFIA,NPAS3,NR4A2,OSR1,PAX6,PBX1,POU3F1,POU3F2,POU3F3,PRDM16,PROX1,RFX3,SHOX2,SIX3,SOX4,SOX5,SOX6,TAF4,TCF12,TFAP2B,TOX3,WWOX,ZBTB16,ZIC3,ZNF462
GO Biological Process	GO:0021846	cell proliferation in forebrain	18	5.43e-07	0.00567	0.000315	6.48	1.85	12	0.00545	0.0353	82	2.93e-06	0.0306	0.000374	10.6	0.661	7	27	0.0158	0.259	unnamed,unnamed,unnamed,unnamed,unnamed,unnamed,unnamed,unnamed,unnamed,unnamed,unnamed,unnamed	ARX,FGFR2,GLI3,LHX5,POU3F2,POU3F3,ZEB2
GO Biological Process	GO:0042711	maternal behavior	19	5.8e-07	0.00606	0.000319	15.1	0.464	7	0.00136	0.0206	1600	0.18	1	1	5.1	0.196	1	8	0.00226	0.125	unnamed,unnamed,unnamed,unnamed,unnamed,unnamed,unnamed	NPAS3
GO Biological Process	GO:0030900	forebrain development	20	6.2e-07	0.00647	0.000324	2.26	19	43	0.0558	0.126	9	1.49e-13	1.55e-09	1.73e-10	4.57	7.45	34	304	0.0769	0.112	unnamed,unnamed,unnamed,unnamed,unnamed,unnamed,unnamed,unnamed,unnamed,unnamed,unnamed,unnamed,unnamed,unnamed,unnamed,unnamed,unnamed,unnamed,unnamed,unnamed,unnamed,unnamed,unnamed,unnamed,unnamed,unnamed,unnamed,unnamed,unnamed,unnamed,unnamed,unnamed,unnamed,unnamed,unnamed,unnamed,unnamed,unnamed,unnamed,unnamed,unnamed,unnamed,unnamed	ADCYAP1,ALDH1A2,ARX,BHLHE22,BMP2,CDH1,CNTN2,CNTNAP2,DAB1,ERBB4,FEZF1,FGF13,FGFR2,FOXG1,GBX2,GLI3,HES1,ID2,ID4,LHX5,MEF2C,NR2F1,NR4A2,PAX6,POU3F1,POU3F2,POU3F3,PRDM8,PROX1,ROBO1,SALL3,SIX3,TNR,ZEB2
GO Biological Process	GO:0019438	aromatic compound biosynthetic process	21	7.43e-07	0.00775	0.000369	1.48	85.4	126	0.251	0.371	120	1.78e-05	0.186	0.00155	1.48	68.8	102	2807	0.231	0.0363	unnamed,unnamed,unnamed,unnamed,unnamed,unnamed,unnamed,unnamed,unnamed,unnamed,unnamed,unnamed,unnamed,unnamed,unnamed,unnamed,unnamed,unnamed,unnamed,unnamed,unnamed,unnamed,unnamed,unnamed,unnamed,unnamed,unnamed,unnamed,unnamed,unnamed,unnamed,unnamed,unnamed,unnamed,unnamed,unnamed,unnamed,unnamed,unnamed,unnamed,unnamed,unnamed,unnamed,unnamed,unnamed,unnamed,unnamed,unnamed,unnamed,unnamed…	AFF3,ARX,ASXL3,BBX,BHLHE22,BNC2,CBX4,CCRN4L,CDCA7L,CHD6,CHD9,ELP3,ELP4,ERBB4,ETV1,FEZF1,FHIT,FOXD3,FOXG1,FOXO1,FOXP1,GATA3,GBX2,GCFC2,GLI3,GLIS3,HES1,INO80D,JAZF1,KCTD1,KDM4C,KLF12,LHX5,LMO3,LMO4,LMX1B,LPIN1,LZTS1,MAF,MAFB,MAP3K7,MED27,MEF2C,MEIS1,MEIS2,MITF,NAMPTL,NFIA,NPAS3,NR2F1,NR4A2,OSR1,PANK3,PAX6,PBX1,PKN2,POLA1,POLR2M,POU3F1,POU3F2,POU3F3,POU6F2,PRDM16,PRDM8,PROX1,REV1,RFX3,RPS29,RRAGC,SA…
GO Biological Process	GO:0010467	gene expression	22	8.88e-07	0.00927	0.000421	1.43	96.5	138	0.284	0.406	214	0.00037	1	0.018	1.34	84.1	113	3431	0.256	0.0329	unnamed,unnamed,unnamed,unnamed,unnamed,unnamed,unnamed,unnamed,unnamed,unnamed,unnamed,unnamed,unnamed,unnamed,unnamed,unnamed,unnamed,unnamed,unnamed,unnamed,unnamed,unnamed,unnamed,unnamed,unnamed,unnamed,unnamed,unnamed,unnamed,unnamed,unnamed,unnamed,unnamed,unnamed,unnamed,unnamed,unnamed,unnamed,unnamed,unnamed,unnamed,unnamed,unnamed,unnamed,unnamed,unnamed,unnamed,unnamed,unnamed,unnamed…	AFF3,AGA,ARX,ASXL3,BBX,BHLHE22,BNC2,BUD13,CBX4,CCRN4L,CDCA7L,CDKAL1,CELF2,CHD6,CHD9,DHX35,DIO2,EIF3H,ELP3,ELP4,ERBB4,ETV1,FEZF1,FHIT,FOXD3,FOXG1,FOXO1,FOXP1,GATA3,GBX2,GCFC2,GLI3,GLIS3,HES1,HNRNPA3,INO80D,JAZF1,KCTD1,KDM4C,KLF12,LHX5,LMO3,LMO4,LMX1B,LPIN1,LZTS1,MAF,MAFB,MAP3K7,MBNL3,MED27,MEF2C,MEIS1,MEIS2,MITF,MRPS9,NFIA,NOVA1,NPAS3,NR2F1,NR4A2,OMA1,OSR1,PAX6,PBX1,PKN2,POU3F1,POU3F2,POU3F3,POU6F…
GO Biological Process	GO:0018130	heterocycle biosynthetic process	23	9.58e-07	0.01	0.000435	1.47	84.9	125	0.25	0.368	129	2.94e-05	0.307	0.00238	1.47	68.7	101	2806	0.229	0.036	unnamed,unnamed,unnamed,unnamed,unnamed,unnamed,unnamed,unnamed,unnamed,unnamed,unnamed,unnamed,unnamed,unnamed,unnamed,unnamed,unnamed,unnamed,unnamed,unnamed,unnamed,unnamed,unnamed,unnamed,unnamed,unnamed,unnamed,unnamed,unnamed,unnamed,unnamed,unnamed,unnamed,unnamed,unnamed,unnamed,unnamed,unnamed,unnamed,unnamed,unnamed,unnamed,unnamed,unnamed,unnamed,unnamed,unnamed,unnamed,unnamed,unnamed…	AFF3,ARX,ASXL3,BBX,BHLHE22,BNC2,CBX4,CCRN4L,CDCA7L,CHD6,CHD9,ELP3,ELP4,ERBB4,ETV1,FEZF1,FHIT,FOXD3,FOXG1,FOXO1,FOXP1,GATA3,GBX2,GCFC2,GLI3,GLIS3,HES1,INO80D,JAZF1,KCTD1,KDM4C,KLF12,LHX5,LMO3,LMO4,LMX1B,LPIN1,LZTS1,MAF,MAFB,MAP3K7,MED27,MEF2C,MEIS1,MEIS2,MITF,NAMPTL,NFIA,NPAS3,NR2F1,NR4A2,OSR1,PANK3,PAX6,PBX1,PKN2,POLA1,POLR2M,POU3F1,POU3F2,POU3F3,POU6F2,PRDM16,PRDM8,PROX1,REV1,RFX3,RPS29,RRAGC,SA…
GO Biological Process	GO:0034654	nucleobase-containing compound biosynthetic process	24	1.01e-06	0.0105	0.000439	1.48	83.2	123	0.245	0.362	117	1.63e-05	0.17	0.00146	1.49	66.9	100	2732	0.226	0.0366	unnamed,unnamed,unnamed,unnamed,unnamed,unnamed,unnamed,unnamed,unnamed,unnamed,unnamed,unnamed,unnamed,unnamed,unnamed,unnamed,unnamed,unnamed,unnamed,unnamed,unnamed,unnamed,unnamed,unnamed,unnamed,unnamed,unnamed,unnamed,unnamed,unnamed,unnamed,unnamed,unnamed,unnamed,unnamed,unnamed,unnamed,unnamed,unnamed,unnamed,unnamed,unnamed,unnamed,unnamed,unnamed,unnamed,unnamed,unnamed,unnamed,unnamed…	AFF3,ARX,ASXL3,BBX,BHLHE22,BNC2,CBX4,CCRN4L,CDCA7L,CHD6,CHD9,ELP3,ELP4,ERBB4,ETV1,FEZF1,FHIT,FOXD3,FOXG1,FOXO1,FOXP1,GATA3,GBX2,GCFC2,GLI3,GLIS3,HES1,INO80D,JAZF1,KCTD1,KDM4C,KLF12,LHX5,LMO3,LMO4,LMX1B,LPIN1,LZTS1,MAF,MAFB,MAP3K7,MED27,MEF2C,MEIS1,MEIS2,MITF,NAMPTL,NFIA,NPAS3,NR2F1,NR4A2,OSR1,PANK3,PAX6,PBX1,PKN2,POLA1,POLR2M,POU3F1,POU3F2,POU3F3,POU6F2,PRDM16,PRDM8,PROX1,REV1,RFX3,RPS29,RRAGC,SA…
GO Biological Process	GO:0010628	positive regulation of gene expression	25	1.16e-06	0.0121	0.000485	1.67	50.3	84	0.148	0.247	41	1.47e-08	0.000154	3.75e-06	2.14	28.5	61	1165	0.138	0.0524	unnamed,unnamed,unnamed,unnamed,unnamed,unnamed,unnamed,unnamed,unnamed,unnamed,unnamed,unnamed,unnamed,unnamed,unnamed,unnamed,unnamed,unnamed,unnamed,unnamed,unnamed,unnamed,unnamed,unnamed,unnamed,unnamed,unnamed,unnamed,unnamed,unnamed,unnamed,unnamed,unnamed,unnamed,unnamed,unnamed,unnamed,unnamed,unnamed,unnamed,unnamed,unnamed,unnamed,unnamed,unnamed,unnamed,unnamed,unnamed,unnamed,unnamed…	ADCYAP1,ALDH1A2,BMP2,CDH1,CDK5RAP2,ERBB4,ETV1,ETV5,EVX1,FEZF1,FGFR2,FOXD3,FOXO1,FOXP1,FZD1,FZD7,FZD8,GATA3,GLI3,GLIS3,HAS3,HES1,ID2,ID4,INHBA,KLF12,LHX5,LMO4,LMX1B,LPIN1,MAF,MAFB,MEF2C,MEIS2,MITF,NFIA,NPAS3,NR4A2,OSR1,PAX6,PBX1,POU3F1,POU3F2,POU3F3,PRDM16,PROX1,RFX3,SHOX2,SIX3,SOX4,SOX5,SOX6,SPRY2,TAF4,TCF12,TFAP2B,TOX3,WWOX,ZBTB16,ZIC3,ZNF462
GO Biological Process	GO:0022008	neurogenesis	26	1.21e-06	0.0127	0.000487	1.58	61.9	98	0.182	0.288	2	3.48e-18	3.63e-14	1.82e-14	2.8	30	84	1224	0.19	0.0686	unnamed,unnamed,unnamed,unnamed,unnamed,unnamed,unnamed,unnamed,unnamed,unnamed,unnamed,unnamed,unnamed,unnamed,unnamed,unnamed,unnamed,unnamed,unnamed,unnamed,unnamed,unnamed,unnamed,unnamed,unnamed,unnamed,unnamed,unnamed,unnamed,unnamed,unnamed,unnamed,unnamed,unnamed,unnamed,unnamed,unnamed,unnamed,unnamed,unnamed,unnamed,unnamed,unnamed,unnamed,unnamed,unnamed,unnamed,unnamed,unnamed,unnamed…	ADCYAP1,ALDH1A2,ARX,BHLHE22,BMP2,CDH1,CDH4,CDK5RAP2,CDKL5,CNTN2,CNTN4,CNTN6,CNTNAP2,DAB1,DCC,DGKG,EPHA7,ERBB4,ETV1,ETV5,EVX1,FEZ1,FEZF1,FGF13,FGF5,FGFR2,FOXD3,FOXG1,FOXP1,FZD1,FZD7,FZD8,GAP43,GATA3,GBX2,GLI3,HES1,HHIP,ID2,ID4,IL1RAPL1,LHX5,LMO4,LMX1B,LRRC4C,LZTS1,MEF2C,MEIS1,NFASC,NLGN1,NR2F1,NR4A2,NRP2,NRXN3,NTM,OPCML,PAX6,PBX1,POU3F1,POU3F2,PPP2R2B,PRDM16,PRDM8,PROX1,RAPGEF1,ROBO1,SALL3,SCLT1,S…
GO Biological Process	GO:0006355	regulation of transcription, DNA-dependent	27	1.3e-06	0.0136	0.000504	1.4	103	145	0.304	0.426	48	1.27e-07	0.00133	2.76e-05	1.55	79.1	123	3230	0.278	0.0381	unnamed,unnamed,unnamed,unnamed,unnamed,unnamed,unnamed,unnamed,unnamed,unnamed,unnamed,unnamed,unnamed,unnamed,unnamed,unnamed,unnamed,unnamed,unnamed,unnamed,unnamed,unnamed,unnamed,unnamed,unnamed,unnamed,unnamed,unnamed,unnamed,unnamed,unnamed,unnamed,unnamed,unnamed,unnamed,unnamed,unnamed,unnamed,unnamed,unnamed,unnamed,unnamed,unnamed,unnamed,unnamed,unnamed,unnamed,unnamed,unnamed,unnamed…	ACVR2A,ADCYAP1,AFF3,ARX,ASXL3,BBX,BHLHE22,BMP2,BNC2,CBX4,CCRN4L,CDCA7L,CDH1,CDK5RAP2,CHD6,CHD9,DMRTA2,EGLN3,ELP3,ELP4,ERBB4,ETV1,ETV5,EVX1,FEZF1,FGFR2,FHIT,FOXD3,FOXG1,FOXO1,FOXP1,FZD1,FZD7,FZD8,GATA3,GBX2,GCFC2,GLI3,GLIS3,HAS3,HES1,ID2,ID4,INHBA,INO80D,JAZF1,KCTD1,KDM4C,KLF12,LHX5,LMO3,LMO4,LMX1B,LPIN1,LZTS1,MAF,MAFB,MAP3K7,MED27,MEF2C,MEIS1,MEIS2,MITF,MYCN,NFAM1,NFIA,NPAS3,NR2F1,NR4A2,OSR1,PAX6…
GO Biological Process	GO:2001141	regulation of RNA biosynthetic process	28	1.39e-06	0.0145	0.000517	1.4	104	145	0.305	0.426	52	1.71e-07	0.00178	3.43e-05	1.55	79.6	123	3247	0.278	0.0379	unnamed,unnamed,unnamed,unnamed,unnamed,unnamed,unnamed,unnamed,unnamed,unnamed,unnamed,unnamed,unnamed,unnamed,unnamed,unnamed,unnamed,unnamed,unnamed,unnamed,unnamed,unnamed,unnamed,unnamed,unnamed,unnamed,unnamed,unnamed,unnamed,unnamed,unnamed,unnamed,unnamed,unnamed,unnamed,unnamed,unnamed,unnamed,unnamed,unnamed,unnamed,unnamed,unnamed,unnamed,unnamed,unnamed,unnamed,unnamed,unnamed,unnamed…	ACVR2A,ADCYAP1,AFF3,ARX,ASXL3,BBX,BHLHE22,BMP2,BNC2,CBX4,CCRN4L,CDCA7L,CDH1,CDK5RAP2,CHD6,CHD9,DMRTA2,EGLN3,ELP3,ELP4,ERBB4,ETV1,ETV5,EVX1,FEZF1,FGFR2,FHIT,FOXD3,FOXG1,FOXO1,FOXP1,FZD1,FZD7,FZD8,GATA3,GBX2,GCFC2,GLI3,GLIS3,HAS3,HES1,ID2,ID4,INHBA,INO80D,JAZF1,KCTD1,KDM4C,KLF12,LHX5,LMO3,LMO4,LMX1B,LPIN1,LZTS1,MAF,MAFB,MAP3K7,MED27,MEF2C,MEIS1,MEIS2,MITF,MYCN,NFAM1,NFIA,NPAS3,NR2F1,NR4A2,OSR1,PAX6…
GO Biological Process	GO:1901362	organic cyclic compound biosynthetic process	29	1.39e-06	0.0145	0.000499	1.45	88.2	128	0.259	0.376	132	3.54e-05	0.369	0.0028	1.45	71.6	104	2924	0.235	0.0356	unnamed,unnamed,unnamed,unnamed,unnamed,unnamed,unnamed,unnamed,unnamed,unnamed,unnamed,unnamed,unnamed,unnamed,unnamed,unnamed,unnamed,unnamed,unnamed,unnamed,unnamed,unnamed,unnamed,unnamed,unnamed,unnamed,unnamed,unnamed,unnamed,unnamed,unnamed,unnamed,unnamed,unnamed,unnamed,unnamed,unnamed,unnamed,unnamed,unnamed,unnamed,unnamed,unnamed,unnamed,unnamed,unnamed,unnamed,unnamed,unnamed,unnamed…	ACAA2,AFF3,ARX,ASXL3,BBX,BHLHE22,BNC2,CBX4,CCRN4L,CDCA7L,CHD6,CHD9,CYP7B1,ELP3,ELP4,ERBB4,ETV1,FEZF1,FHIT,FOXD3,FOXG1,FOXO1,FOXP1,GATA3,GBX2,GCFC2,GLI3,GLIS3,HES1,INO80D,JAZF1,KCTD1,KDM4C,KLF12,LHX5,LMO3,LMO4,LMX1B,LPIN1,LZTS1,MAF,MAFB,MAP3K7,MED27,MEF2C,MEIS1,MEIS2,MITF,NAMPTL,NFIA,NPAS3,NR2F1,NR4A2,OSR1,PANK3,PAX6,PBX1,PKN2,POLA1,POLR2M,POU3F1,POU3F2,POU3F3,POU6F2,PRDM16,PRDM8,PROX1,REV1,RFX3,R…
GO Biological Process	GO:0021543	pallium development	30	1.51e-06	0.0157	0.000524	3.3	6.67	22	0.0196	0.0647	60	3.49e-07	0.00364	6.07e-05	5.34	2.62	14	107	0.0317	0.131	unnamed,unnamed,unnamed,unnamed,unnamed,unnamed,unnamed,unnamed,unnamed,unnamed,unnamed,unnamed,unnamed,unnamed,unnamed,unnamed,unnamed,unnamed,unnamed,unnamed,unnamed,unnamed	ARX,CNTNAP2,DAB1,FGF13,GLI3,ID4,LHX5,MEF2C,PAX6,POU3F2,POU3F3,PROX1,ROBO1,ZEB2
GO Biological Process	GO:0048699	generation of neurons	31	1.66e-06	0.0173	0.000558	1.59	59.9	95	0.176	0.279	3	1.43e-17	1.49e-13	4.98e-14	2.83	28.3	80	1154	0.181	0.0693	unnamed,unnamed,unnamed,unnamed,unnamed,unnamed,unnamed,unnamed,unnamed,unnamed,unnamed,unnamed,unnamed,unnamed,unnamed,unnamed,unnamed,unnamed,unnamed,unnamed,unnamed,unnamed,unnamed,unnamed,unnamed,unnamed,unnamed,unnamed,unnamed,unnamed,unnamed,unnamed,unnamed,unnamed,unnamed,unnamed,unnamed,unnamed,unnamed,unnamed,unnamed,unnamed,unnamed,unnamed,unnamed,unnamed,unnamed,unnamed,unnamed,unnamed…	ADCYAP1,ALDH1A2,ARX,BHLHE22,BMP2,CDH1,CDH4,CDK5RAP2,CDKL5,CNTN2,CNTN4,CNTN6,CNTNAP2,DAB1,DCC,DGKG,EPHA7,ERBB4,ETV1,ETV5,EVX1,FEZ1,FEZF1,FGF13,FGFR2,FOXD3,FOXG1,FOXP1,FZD1,FZD7,FZD8,GAP43,GATA3,GBX2,GLI3,HES1,HHIP,ID2,ID4,IL1RAPL1,LHX5,LMO4,LMX1B,LRRC4C,LZTS1,MEF2C,MEIS1,NFASC,NLGN1,NR2F1,NR4A2,NRP2,NRXN3,NTM,OPCML,PAX6,PBX1,POU3F2,PPP2R2B,PRDM8,PROX1,RAPGEF1,ROBO1,SALL3,SCLT1,SEMA6A,SHOX2,SLIT3,S…
GO Biological Process	GO:0051252	regulation of RNA metabolic process	32	1.78e-06	0.0186	0.000581	1.39	106	147	0.311	0.432	51	1.64e-07	0.00172	3.37e-05	1.54	81.2	125	3314	0.283	0.0377	unnamed,unnamed,unnamed,unnamed,unnamed,unnamed,unnamed,unnamed,unnamed,unnamed,unnamed,unnamed,unnamed,unnamed,unnamed,unnamed,unnamed,unnamed,unnamed,unnamed,unnamed,unnamed,unnamed,unnamed,unnamed,unnamed,unnamed,unnamed,unnamed,unnamed,unnamed,unnamed,unnamed,unnamed,unnamed,unnamed,unnamed,unnamed,unnamed,unnamed,unnamed,unnamed,unnamed,unnamed,unnamed,unnamed,unnamed,unnamed,unnamed,unnamed…	ACVR2A,ADCYAP1,AFF3,ARX,ASXL3,BBX,BHLHE22,BMP2,BNC2,CBX4,CCRN4L,CDCA7L,CDH1,CDK5RAP2,CHD6,CHD9,DMRTA2,EGLN3,ELP3,ELP4,ERBB4,ETV1,ETV5,EVX1,FEZF1,FGFR2,FHIT,FOXD3,FOXG1,FOXO1,FOXP1,FZD1,FZD7,FZD8,GATA3,GBX2,GCFC2,GLI3,GLIS3,HAS3,HES1,ID2,ID4,INHBA,INO80D,JAZF1,KCTD1,KDM4C,KLF12,LHX5,LMO3,LMO4,LMX1B,LPIN1,LZTS1,MAF,MAFB,MAP3K7,MBNL3,MED27,MEF2C,MEIS1,MEIS2,MITF,MYCN,NFAM1,NFIA,NPAS3,NR2F1,NR4A2,OSR…
GO Biological Process	GO:0045665	negative regulation of neuron differentiation	33	1.96e-06	0.0205	0.000621	4.01	4.24	17	0.0125	0.05	36	5.45e-09	5.69e-05	1.58e-06	9.07	1.32	12	54	0.0271	0.222	unnamed,unnamed,unnamed,unnamed,unnamed,unnamed,unnamed,unnamed,unnamed,unnamed,unnamed,unnamed,unnamed,unnamed,unnamed,unnamed,unnamed	CDK5RAP2,CNTN2,CNTN4,FOXG1,GLI3,HES1,ID2,ID4,MEIS1,PAX6,PBX1,ZNF536
GO Biological Process	GO:0044271	cellular nitrogen compound biosynthetic process	34	2.01e-06	0.0209	0.000616	1.45	86.1	125	0.253	0.368	134	3.76e-05	0.392	0.00293	1.46	70	102	2858	0.231	0.0357	unnamed,unnamed,unnamed,unnamed,unnamed,unnamed,unnamed,unnamed,unnamed,unnamed,unnamed,unnamed,unnamed,unnamed,unnamed,unnamed,unnamed,unnamed,unnamed,unnamed,unnamed,unnamed,unnamed,unnamed,unnamed,unnamed,unnamed,unnamed,unnamed,unnamed,unnamed,unnamed,unnamed,unnamed,unnamed,unnamed,unnamed,unnamed,unnamed,unnamed,unnamed,unnamed,unnamed,unnamed,unnamed,unnamed,unnamed,unnamed,unnamed,unnamed…	AFF3,ARX,ASXL3,BBX,BHLHE22,BNC2,CBX4,CCRN4L,CDCA7L,CHD6,CHD9,ELP3,ELP4,ERBB4,ETV1,FEZF1,FHIT,FOXD3,FOXG1,FOXO1,FOXP1,GATA3,GBX2,GCFC2,GLI3,GLIS3,HES1,INO80D,JAZF1,KCTD1,KDM4C,KLF12,LHX5,LMO3,LMO4,LMX1B,LPIN1,LZTS1,MAF,MAFB,MAP3K7,MED27,MEF2C,MEIS1,MEIS2,MITF,MRPS9,NAMPTL,NFIA,NPAS3,NR2F1,NR4A2,OSR1,PANK3,PAX6,PBX1,PKN2,POLA1,POLR2M,POU3F1,POU3F2,POU3F3,POU6F2,PRDM16,PRDM8,PROX1,REV1,RFX3,RPS29,RR…
GO Biological Process	GO:0032330	regulation of chondrocyte differentiation	35	2.11e-06	0.022	0.00063	4.8	2.92	14	0.00859	0.0412	50	1.53e-07	0.0016	3.2e-05	10.2	0.882	9	36	0.0204	0.25	unnamed,unnamed,unnamed,unnamed,unnamed,unnamed,unnamed,unnamed,unnamed,unnamed,unnamed,unnamed,unnamed,unnamed	AXIN2,FGF18,GLI3,MAF,SHOX2,SOX5,SOX6,TRPS1,ZBTB16
GO Biological Process	GO:0048731	system development	36	2.14e-06	0.0223	0.00062	1.32	133	175	0.39	0.515	6	7.49e-14	7.82e-10	1.3e-10	1.78	83.1	148	3390	0.335	0.0437	unnamed,unnamed,unnamed,unnamed,unnamed,unnamed,unnamed,unnamed,unnamed,unnamed,unnamed,unnamed,unnamed,unnamed,unnamed,unnamed,unnamed,unnamed,unnamed,unnamed,unnamed,unnamed,unnamed,unnamed,unnamed,unnamed,unnamed,unnamed,unnamed,unnamed,unnamed,unnamed,unnamed,unnamed,unnamed,unnamed,unnamed,unnamed,unnamed,unnamed,unnamed,unnamed,unnamed,unnamed,unnamed,unnamed,unnamed,unnamed,unnamed,unnamed…	ACVR2A,ADCYAP1,ALDH1A2,ARX,AXIN2,BBX,BHLHE22,BMP2,CA10,CADM1,CADM2,CDH1,CDH4,CDK5RAP2,CDKL5,CHD6,CLCN2,CNTN2,CNTN4,CNTN6,CNTNAP2,CPLX2,CRYGD,CUL1,CYP7B1,DAB1,DCC,DGKG,DMRTA2,ENSG00000166329,EPHA7,ERBB4,ETV1,ETV5,EVX1,FEZ1,FEZF1,FGF13,FGF18,FGF5,FGFR2,FOXD3,FOXG1,FOXO1,FOXP1,FZD1,FZD7,FZD8,GAP43,GATA3,GBX2,GFRA2,GLI3,HES1,HHIP,HRH2,ICOS,ID2,ID4,IGFBP5,IGFBP7,IL1RAPL1,INHBA,KIF26B,LHX5,LMO4,LMX1B,L…
GO Biological Process	GO:0034645	cellular macromolecule biosynthetic process	37	2.8e-06	0.0293	0.000791	1.4	98.4	138	0.289	0.406	90	4.39e-06	0.0458	0.000509	1.47	81.1	119	3309	0.269	0.036	unnamed,unnamed,unnamed,unnamed,unnamed,unnamed,unnamed,unnamed,unnamed,unnamed,unnamed,unnamed,unnamed,unnamed,unnamed,unnamed,unnamed,unnamed,unnamed,unnamed,unnamed,unnamed,unnamed,unnamed,unnamed,unnamed,unnamed,unnamed,unnamed,unnamed,unnamed,unnamed,unnamed,unnamed,unnamed,unnamed,unnamed,unnamed,unnamed,unnamed,unnamed,unnamed,unnamed,unnamed,unnamed,unnamed,unnamed,unnamed,unnamed,unnamed…	AFF3,ARX,ASXL3,BBX,BHLHE22,BNC2,CBX4,CCRN4L,CDCA7L,CHD6,CHD9,DIO2,EDEM1,EIF3H,ELP3,ELP4,ERBB4,ETV1,FEZF1,FHIT,FOXD3,FOXG1,FOXO1,FOXP1,GALNT10,GALNT14,GATA3,GBE1,GBX2,GCFC2,GLI3,GLIS3,HAS3,HES1,HS3ST5,INHBA,INO80D,JAZF1,KCTD1,KDM4C,KLF12,LHX5,LMO3,LMO4,LMX1B,LPIN1,LZTS1,MAF,MAFB,MAP3K7,MED27,MEF2C,MEIS1,MEIS2,MGAT4C,MGAT5B,MITF,MMS22L,MRPS9,NDST3,NDST4,NFIA,NPAS3,NR2F1,NR4A2,OSR1,PAX6,PBX1,PKN2,PO…
GO Biological Process	GO:0021869	forebrain ventricular zone progenitor cell division	38	2.84e-06	0.0297	0.000781	11.8	0.591	7	0.00174	0.0206	203	0.000276	1	0.0142	20.4	0.147	3	6	0.00679	0.5	unnamed,unnamed,unnamed,unnamed,unnamed,unnamed,unnamed	FGFR2,POU3F2,POU3F3
GO Biological Process	GO:0009059	macromolecule biosynthetic process	39	3.3e-06	0.0344	0.000883	1.39	100	140	0.296	0.412	74	1.88e-06	0.0197	0.000266	1.48	82.3	122	3359	0.276	0.0363	unnamed,unnamed,unnamed,unnamed,unnamed,unnamed,unnamed,unnamed,unnamed,unnamed,unnamed,unnamed,unnamed,unnamed,unnamed,unnamed,unnamed,unnamed,unnamed,unnamed,unnamed,unnamed,unnamed,unnamed,unnamed,unnamed,unnamed,unnamed,unnamed,unnamed,unnamed,unnamed,unnamed,unnamed,unnamed,unnamed,unnamed,unnamed,unnamed,unnamed,unnamed,unnamed,unnamed,unnamed,unnamed,unnamed,unnamed,unnamed,unnamed,unnamed…	AFF3,ARX,ASXL3,BBX,BHLHE22,BNC2,CBX4,CCRN4L,CDCA7L,CHD6,CHD9,DIO2,EDEM1,EIF3H,ELP3,ELP4,ERBB4,ETV1,FEZF1,FHIT,FOXD3,FOXG1,FOXO1,FOXP1,GALNT10,GALNT14,GATA3,GBE1,GBX2,GCFC2,GLI3,GLIS3,GPC4,HAS3,HES1,HS3ST5,HS6ST2,INHBA,INO80D,JAZF1,KCTD1,KDM4C,KLF12,LHX5,LMO3,LMO4,LMX1B,LPIN1,LZTS1,MAF,MAFB,MAP3K7,MED27,MEF2C,MEIS1,MEIS2,MGAT4C,MGAT5B,MITF,MMS22L,MRPS9,NDST3,NDST4,NFIA,NPAS3,NR2F1,NR4A2,OSR1,PAX6,…
GO Biological Process	GO:0048513	organ development	40	3.54e-06	0.0369	0.000924	1.41	96	135	0.282	0.397	26	4.62e-10	4.83e-06	1.86e-07	1.82	57.8	105	2361	0.238	0.0445	unnamed,unnamed,unnamed,unnamed,unnamed,unnamed,unnamed,unnamed,unnamed,unnamed,unnamed,unnamed,unnamed,unnamed,unnamed,unnamed,unnamed,unnamed,unnamed,unnamed,unnamed,unnamed,unnamed,unnamed,unnamed,unnamed,unnamed,unnamed,unnamed,unnamed,unnamed,unnamed,unnamed,unnamed,unnamed,unnamed,unnamed,unnamed,unnamed,unnamed,unnamed,unnamed,unnamed,unnamed,unnamed,unnamed,unnamed,unnamed,unnamed,unnamed…	ACVR2A,ADCYAP1,ALDH1A2,ARX,AXIN2,BHLHE22,BMP2,CA10,CADM1,CADM2,CDH1,CDK5RAP2,CLCN2,CNTN2,CNTN4,CNTNAP2,CRYGD,CUL1,CYP7B1,DAB1,DMRTA2,ENSG00000166329,EPHA7,ERBB4,ETV1,FEZF1,FGF13,FGF18,FGFR2,FOXD3,FOXG1,FOXO1,FOXP1,FZD1,FZD7,FZD8,GATA3,GBX2,GLI3,HES1,HHIP,HRH2,ID2,ID4,IGFBP5,IGFBP7,INHBA,KIF26B,LHX5,LMO4,LMX1B,LPIN1,MAF,MAFB,MEF2C,MEIS1,MEIS2,MGST1,MITF,NFAM1,NNMT,NR2F1,NR4A2,NRP2,OSR1,PAX6,PBX1,P…
GO Biological Process	GO:0070306	lens fiber cell differentiation	41	3.92e-06	0.0409	0.000998	7.63	1.18	9	0.00347	0.0265	187	0.000161	1	0.00899	9.28	0.539	5	22	0.0113	0.227	unnamed,unnamed,unnamed,unnamed,unnamed,unnamed,unnamed,unnamed,unnamed	CRYGD,FGFR2,MAF,PROX1,SLC7A11
GO Biological Process	GO:0010468	regulation of gene expression	42	4.39e-06	0.0458	0.00109	1.34	117	157	0.343	0.462	54	2.07e-07	0.00216	4.01e-05	1.49	91.8	137	3748	0.31	0.0366	unnamed,unnamed,unnamed,unnamed,unnamed,unnamed,unnamed,unnamed,unnamed,unnamed,unnamed,unnamed,unnamed,unnamed,unnamed,unnamed,unnamed,unnamed,unnamed,unnamed,unnamed,unnamed,unnamed,unnamed,unnamed,unnamed,unnamed,unnamed,unnamed,unnamed,unnamed,unnamed,unnamed,unnamed,unnamed,unnamed,unnamed,unnamed,unnamed,unnamed,unnamed,unnamed,unnamed,unnamed,unnamed,unnamed,unnamed,unnamed,unnamed,unnamed…	ACO1,ACVR2A,ADCYAP1,AFF3,ALDH1A2,ARX,ASXL3,AXIN2,BBX,BHLHE22,BMP2,BNC2,C8B,CBX4,CCRN4L,CDCA7L,CDH1,CDK5RAP2,CHD6,CHD9,CNTN2,DIO2,DMRTA2,EGLN3,EIF3H,ELP3,ELP4,ERBB4,ETV1,ETV5,EVX1,FEZF1,FGF5,FGFR2,FHIT,FOXD3,FOXG1,FOXO1,FOXP1,FZD1,FZD7,FZD8,GATA3,GBX2,GCFC2,GLI3,GLIS3,HAS3,HES1,ID2,ID4,IGFBP5,INHBA,INO80D,JAZF1,KCTD1,KDM4C,KLF12,LHX5,LMO3,LMO4,LMX1B,LPIN1,LZTS1,MAF,MAFB,MAP3K7,MBNL3,MED27,MEF2C,ME…
GO Biological Process	GO:2000112	regulation of cellular macromolecule biosynthetic process	43	6.67e-06	0.0696	0.00162	1.35	110	149	0.324	0.438	67	1.18e-06	0.0123	0.000184	1.48	85.9	127	3505	0.287	0.0362	unnamed,unnamed,unnamed,unnamed,unnamed,unnamed,unnamed,unnamed,unnamed,unnamed,unnamed,unnamed,unnamed,unnamed,unnamed,unnamed,unnamed,unnamed,unnamed,unnamed,unnamed,unnamed,unnamed,unnamed,unnamed,unnamed,unnamed,unnamed,unnamed,unnamed,unnamed,unnamed,unnamed,unnamed,unnamed,unnamed,unnamed,unnamed,unnamed,unnamed,unnamed,unnamed,unnamed,unnamed,unnamed,unnamed,unnamed,unnamed,unnamed,unnamed…	ACO1,ACVR2A,ADCYAP1,AFF3,ARX,ASXL3,BBX,BHLHE22,BMP2,BNC2,CBX4,CCRN4L,CDCA7L,CDH1,CDK5RAP2,CHD6,CHD9,DIO2,DMRTA2,EGLN3,EIF3H,ELP3,ELP4,ERBB4,ETV1,ETV5,EVX1,FEZF1,FGFR2,FHIT,FOXD3,FOXG1,FOXO1,FOXP1,FZD1,FZD7,FZD8,GATA3,GBX2,GCFC2,GLI3,GLIS3,HAS3,HES1,ID2,ID4,IGFBP5,INHBA,INO80D,JAZF1,KCTD1,KDM4C,KLF12,LHX5,LMO3,LMO4,LMX1B,LPIN1,LZTS1,MAF,MAFB,MAP3K7,MED27,MEF2C,MEIS1,MEIS2,MITF,MYCN,NFAM1,NFIA,NPAS…
GO Biological Process	GO:0061035	regulation of cartilage development	44	7.04e-06	0.0735	0.00167	4.04	3.71	15	0.0109	0.0441	57	3.01e-07	0.00314	5.51e-05	8.16	1.22	10	50	0.0226	0.2	unnamed,unnamed,unnamed,unnamed,unnamed,unnamed,unnamed,unnamed,unnamed,unnamed,unnamed,unnamed,unnamed,unnamed,unnamed	AXIN2,BMP2,FGF18,GLI3,MAF,SHOX2,SOX5,SOX6,TRPS1,ZBTB16
GO Biological Process	GO:0050767	regulation of neurogenesis	45	7.24e-06	0.0756	0.00168	1.94	25.2	49	0.0743	0.144	16	7.3e-12	7.62e-08	4.76e-09	3.62	10.5	38	428	0.086	0.0888	unnamed,unnamed,unnamed,unnamed,unnamed,unnamed,unnamed,unnamed,unnamed,unnamed,unnamed,unnamed,unnamed,unnamed,unnamed,unnamed,unnamed,unnamed,unnamed,unnamed,unnamed,unnamed,unnamed,unnamed,unnamed,unnamed,unnamed,unnamed,unnamed,unnamed,unnamed,unnamed,unnamed,unnamed,unnamed,unnamed,unnamed,unnamed,unnamed,unnamed,unnamed,unnamed,unnamed,unnamed,unnamed,unnamed,unnamed,unnamed,unnamed	ADCYAP1,BMP2,CDH4,CDK5RAP2,CDKL5,CNTN2,CNTN4,DAB1,DCC,ETV5,FEZ1,FEZF1,FGF13,FOXG1,GLI3,HES1,ID2,ID4,IL1RAPL1,LRRC4C,LZTS1,MEF2C,MEIS1,NLGN1,PAX6,PBX1,POU3F2,PROX1,RAPGEF1,ROBO1,SEMA6A,SHOX2,SOX5,TCF12,TENM3,TNR,VLDLR,ZNF536
GO Biological Process	GO:0045596	negative regulation of cell differentiation	46	7.4e-06	0.0773	0.00168	2.01	22.4	45	0.0658	0.132	33	4.11e-09	4.3e-05	1.3e-06	3.02	11.9	36	487	0.0814	0.0739	unnamed,unnamed,unnamed,unnamed,unnamed,unnamed,unnamed,unnamed,unnamed,unnamed,unnamed,unnamed,unnamed,unnamed,unnamed,unnamed,unnamed,unnamed,unnamed,unnamed,unnamed,unnamed,unnamed,unnamed,unnamed,unnamed,unnamed,unnamed,unnamed,unnamed,unnamed,unnamed,unnamed,unnamed,unnamed,unnamed,unnamed,unnamed,unnamed,unnamed,unnamed,unnamed,unnamed,unnamed,unnamed	ADCYAP1,AXIN2,BMP2,CDK5RAP2,CNTN2,CNTN4,DAB1,DCC,FGF13,FOXG1,FOXO1,FZD7,GATA3,GLI3,HES1,ID2,ID4,IGFBP5,INHBA,MAFB,MBNL3,MED27,MEIS1,MEIS2,OSR1,PAX6,PBX1,PRDM16,PROX1,SOX4,TNR,TRIB2,USH2A,ZBTB16,ZFHX3,ZNF536
GO Biological Process	GO:0030154	cell differentiation	47	7.46e-06	0.0778	0.00166	1.36	107	146	0.316	0.429	10	1.56e-13	1.63e-09	1.63e-10	1.92	64.1	123	2617	0.278	0.047	unnamed,unnamed,unnamed,unnamed,unnamed,unnamed,unnamed,unnamed,unnamed,unnamed,unnamed,unnamed,unnamed,unnamed,unnamed,unnamed,unnamed,unnamed,unnamed,unnamed,unnamed,unnamed,unnamed,unnamed,unnamed,unnamed,unnamed,unnamed,unnamed,unnamed,unnamed,unnamed,unnamed,unnamed,unnamed,unnamed,unnamed,unnamed,unnamed,unnamed,unnamed,unnamed,unnamed,unnamed,unnamed,unnamed,unnamed,unnamed,unnamed,unnamed…	ADCYAP1,ALDH1A2,ARX,AXIN2,BHLHE22,BMP2,C10orf11,CADM1,CDH1,CDH4,CDK5RAP2,CDKL5,CLCN2,CNTN2,CNTN4,CNTN6,CNTNAP2,CPLX2,CRYGD,DAB1,DCC,DGKG,DMRTA2,EPHA7,ERBB4,ETV1,ETV5,EVX1,FEZ1,FEZF1,FGF13,FGF18,FGF5,FGFR2,FOXD3,FOXG1,FOXO1,FOXP1,FZD1,FZD7,FZD8,GAP43,GATA3,GBX2,GLI3,HES1,HHIP,HRH2,ID2,ID4,IGFBP5,IL1RAPL1,INHBA,LHX5,LMO4,LMX1B,LRRC4C,LZTS1,MAF,MED27,MEF2C,MEIS1,MGST1,MITF,MSI2,NFAM1,NFASC,NLGN1,NR2…
GO Biological Process	GO:0010557	positive regulation of macromolecule biosynthetic process	48	8.08e-06	0.0843	0.00176	1.6	51.2	82	0.151	0.241	69	1.42e-06	0.0148	0.000215	1.9	31.1	59	1268	0.133	0.0465	unnamed,unnamed,unnamed,unnamed,unnamed,unnamed,unnamed,unnamed,unnamed,unnamed,unnamed,unnamed,unnamed,unnamed,unnamed,unnamed,unnamed,unnamed,unnamed,unnamed,unnamed,unnamed,unnamed,unnamed,unnamed,unnamed,unnamed,unnamed,unnamed,unnamed,unnamed,unnamed,unnamed,unnamed,unnamed,unnamed,unnamed,unnamed,unnamed,unnamed,unnamed,unnamed,unnamed,unnamed,unnamed,unnamed,unnamed,unnamed,unnamed,unnamed…	ADCYAP1,BMP2,CDH1,CDK5RAP2,ERBB4,ETV1,ETV5,EVX1,FEZF1,FGFR2,FOXD3,FOXO1,FOXP1,FZD1,FZD7,FZD8,GATA3,GLI3,GLIS3,HAS3,HES1,ID2,ID4,INHBA,KLF12,LHX5,LMO4,LMX1B,LPIN1,MAF,MAFB,MEF2C,MEIS2,MITF,NFIA,NPAS3,NR4A2,OSR1,PAX6,PBX1,POU3F1,POU3F2,POU3F3,PRDM16,PROX1,RFX3,SHOX2,SIX3,SOX4,SOX5,SOX6,TAF4,TCF12,TFAP2B,TOX3,WWOX,ZBTB16,ZIC3,ZNF462
GO Biological Process	GO:0048869	cellular developmental process	49	8.91e-06	0.093	0.0019	1.35	110	148	0.323	0.435	12	2.99e-13	3.12e-09	2.6e-10	1.88	67	126	2735	0.285	0.0461	unnamed,unnamed,unnamed,unnamed,unnamed,unnamed,unnamed,unnamed,unnamed,unnamed,unnamed,unnamed,unnamed,unnamed,unnamed,unnamed,unnamed,unnamed,unnamed,unnamed,unnamed,unnamed,unnamed,unnamed,unnamed,unnamed,unnamed,unnamed,unnamed,unnamed,unnamed,unnamed,unnamed,unnamed,unnamed,unnamed,unnamed,unnamed,unnamed,unnamed,unnamed,unnamed,unnamed,unnamed,unnamed,unnamed,unnamed,unnamed,unnamed,unnamed…	ADCYAP1,ALDH1A2,ARX,AXIN2,BHLHE22,BMP2,C10orf11,C5orf30,CADM1,CCDC41,CDH1,CDH4,CDK5RAP2,CDKL5,CLCN2,CNTN2,CNTN4,CNTN6,CNTNAP2,CPLX2,CRYGD,DAB1,DCC,DGKG,DMRTA2,EPHA7,ERBB4,ETV1,ETV5,EVX1,FEZ1,FEZF1,FGF13,FGF18,FGF5,FGFR2,FOXD3,FOXG1,FOXO1,FOXP1,FZD1,FZD7,FZD8,GAP43,GATA3,GBX2,GLI3,HES1,HHIP,HRH2,ID2,ID4,IGFBP5,IL1RAPL1,INHBA,LHX5,LMO4,LMX1B,LRRC4C,LZTS1,MAF,MED27,MEF2C,MEIS1,MGST1,MITF,MSI2,NFAM1,…
GO Biological Process	GO:0051960	regulation of nervous system development	50	1.11e-05	0.116	0.00233	1.86	27.9	52	0.082	0.153	15	4.41e-12	4.61e-08	3.07e-09	3.46	11.8	41	483	0.0928	0.0849	unnamed,unnamed,unnamed,unnamed,unnamed,unnamed,unnamed,unnamed,unnamed,unnamed,unnamed,unnamed,unnamed,unnamed,unnamed,unnamed,unnamed,unnamed,unnamed,unnamed,unnamed,unnamed,unnamed,unnamed,unnamed,unnamed,unnamed,unnamed,unnamed,unnamed,unnamed,unnamed,unnamed,unnamed,unnamed,unnamed,unnamed,unnamed,unnamed,unnamed,unnamed,unnamed,unnamed,unnamed,unnamed,unnamed,unnamed,unnamed,unnamed,unnamed…	ADCYAP1,BMP2,CDH4,CDK5RAP2,CDKL5,CNTN2,CNTN4,DAB1,DCC,ETV5,FEZ1,FEZF1,FGF13,FOXG1,FZD1,GLI3,HES1,ID2,ID4,IL1RAPL1,LHX5,LRRC4C,LZTS1,MEF2C,MEIS1,NLGN1,NRXN3,PAX6,PBX1,POU3F2,PROX1,RAPGEF1,ROBO1,SEMA6A,SHOX2,SOX5,TCF12,TENM3,TNR,VLDLR,ZNF536
GO Biological Process	GO:0033057	multicellular organismal reproductive behavior	51	1.15e-05	0.12	0.00235	9.53	0.735	7	0.00216	0.0206	2054	0.293	1	1	2.92	0.343	1	14	0.00226	0.0714	unnamed,unnamed,unnamed,unnamed,unnamed,unnamed,unnamed	NPAS3
GO Biological Process	GO:0060284	regulation of cell development	52	1.23e-05	0.128	0.00246	1.82	30.3	55	0.089	0.162	17	7.86e-12	8.21e-08	4.83e-09	3.28	13.1	43	535	0.0973	0.0804	unnamed,unnamed,unnamed,unnamed,unnamed,unnamed,unnamed,unnamed,unnamed,unnamed,unnamed,unnamed,unnamed,unnamed,unnamed,unnamed,unnamed,unnamed,unnamed,unnamed,unnamed,unnamed,unnamed,unnamed,unnamed,unnamed,unnamed,unnamed,unnamed,unnamed,unnamed,unnamed,unnamed,unnamed,unnamed,unnamed,unnamed,unnamed,unnamed,unnamed,unnamed,unnamed,unnamed,unnamed,unnamed,unnamed,unnamed,unnamed,unnamed,unnamed…	ADCYAP1,AKAP6,AXIN2,BMP2,CDH4,CDK5RAP2,CDKL5,CNTN2,CNTN4,DAB1,DCC,ETV5,FEZ1,FEZF1,FGF13,FOXG1,GLI3,HES1,ID2,ID4,IL1RAPL1,LRRC4C,LZTS1,MBNL3,MEF2C,MEIS1,NLGN1,PAX6,PBX1,POU3F2,PROX1,RAPGEF1,RFX3,ROBO1,SEMA6A,SHOX2,SOX5,TCF12,TENM3,TNR,VLDLR,ZFHX3,ZNF536
GO Biological Process	GO:0048856	anatomical structure development	53	1.34e-05	0.14	0.00265	1.27	144	183	0.423	0.538	13	3.27e-13	3.41e-09	2.63e-10	1.69	95.3	161	3888	0.364	0.0414	unnamed,unnamed,unnamed,unnamed,unnamed,unnamed,unnamed,unnamed,unnamed,unnamed,unnamed,unnamed,unnamed,unnamed,unnamed,unnamed,unnamed,unnamed,unnamed,unnamed,unnamed,unnamed,unnamed,unnamed,unnamed,unnamed,unnamed,unnamed,unnamed,unnamed,unnamed,unnamed,unnamed,unnamed,unnamed,unnamed,unnamed,unnamed,unnamed,unnamed,unnamed,unnamed,unnamed,unnamed,unnamed,unnamed,unnamed,unnamed,unnamed,unnamed…	ACVR2A,ADCYAP1,AFF3,ALDH1A2,ARX,AXIN2,BBX,BHLHE22,BMP2,C10orf11,C5orf30,CA10,CADM1,CADM2,CCDC41,CDH1,CDH4,CDK5RAP2,CDKL5,CHD6,CLCN2,CNTN2,CNTN4,CNTN6,CNTNAP2,CPLX2,CRYGD,CUL1,CYP7B1,DAB1,DCC,DGKG,DMRTA2,ENSG00000166329,EPHA7,ERBB4,ETV1,ETV5,EVX1,FEZ1,FEZF1,FGF13,FGF18,FGF5,FGFR2,FOXD3,FOXG1,FOXO1,FOXP1,FZD1,FZD7,FZD8,GAP43,GATA3,GBX2,GFRA2,GLI3,GPC4,HES1,HHIP,HRH2,ICOS,ID2,ID4,IGFBP5,IGFBP7,IL1RA…
GO Biological Process	GO:0010556	regulation of macromolecule biosynthetic process	54	1.59e-05	0.166	0.00307	1.33	112	149	0.329	0.438	77	2.29e-06	0.0239	0.000311	1.46	87.8	128	3584	0.29	0.0357	unnamed,unnamed,unnamed,unnamed,unnamed,unnamed,unnamed,unnamed,unnamed,unnamed,unnamed,unnamed,unnamed,unnamed,unnamed,unnamed,unnamed,unnamed,unnamed,unnamed,unnamed,unnamed,unnamed,unnamed,unnamed,unnamed,unnamed,unnamed,unnamed,unnamed,unnamed,unnamed,unnamed,unnamed,unnamed,unnamed,unnamed,unnamed,unnamed,unnamed,unnamed,unnamed,unnamed,unnamed,unnamed,unnamed,unnamed,unnamed,unnamed,unnamed…	ACO1,ACVR2A,ADCYAP1,AFF3,ARX,ASXL3,BBX,BHLHE22,BMP2,BNC2,CBX4,CCRN4L,CDCA7L,CDH1,CDK5RAP2,CHD6,CHD9,DIO2,DMRTA2,EGLN3,EIF3H,ELP3,ELP4,ERBB4,ETV1,ETV5,EVX1,FEZF1,FGFR2,FHIT,FOXD3,FOXG1,FOXO1,FOXP1,FZD1,FZD7,FZD8,GATA3,GBX2,GCFC2,GLI3,GLIS3,HAS3,HES1,ID2,ID4,IGFBP5,INHBA,INO80D,JAZF1,KCTD1,KDM4C,KLF12,LHX5,LMO3,LMO4,LMX1B,LPIN1,LZTS1,MAF,MAFB,MAP3K7,MED27,MEF2C,MEIS1,MEIS2,MITF,MYCN,NFAM1,NFIA,NPAS…
GO Biological Process	GO:0002088	lens development in camera-type eye	55	1.93e-05	0.202	0.00367	3.7	4.05	15	0.0119	0.0441	124	2.15e-05	0.224	0.00181	5.83	1.54	9	63	0.0204	0.143	unnamed,unnamed,unnamed,unnamed,unnamed,unnamed,unnamed,unnamed,unnamed,unnamed,unnamed,unnamed,unnamed,unnamed,unnamed	CRYGD,FGFR2,GATA3,MAF,MEIS1,PAX6,PROX1,SIX3,SLC7A11
GO Biological Process	GO:0045935	positive regulation of nucleobase-containing compound metabolic process	56	2e-05	0.209	0.00374	1.56	52.5	82	0.154	0.241	72	1.61e-06	0.0168	0.000233	1.89	31.2	59	1273	0.133	0.0463	unnamed,unnamed,unnamed,unnamed,unnamed,unnamed,unnamed,unnamed,unnamed,unnamed,unnamed,unnamed,unnamed,unnamed,unnamed,unnamed,unnamed,unnamed,unnamed,unnamed,unnamed,unnamed,unnamed,unnamed,unnamed,unnamed,unnamed,unnamed,unnamed,unnamed,unnamed,unnamed,unnamed,unnamed,unnamed,unnamed,unnamed,unnamed,unnamed,unnamed,unnamed,unnamed,unnamed,unnamed,unnamed,unnamed,unnamed,unnamed,unnamed,unnamed…	ADCYAP1,BMP2,CDH1,CDK5RAP2,ERBB4,ETV1,ETV5,EVX1,FEZF1,FGFR2,FOXD3,FOXO1,FOXP1,FZD1,FZD7,FZD8,GATA3,GLI3,GLIS3,HAS3,HES1,ID2,ID4,INHBA,KLF12,LHX5,LMO4,LMX1B,LPIN1,MAF,MAFB,MEF2C,MEIS2,MITF,NFIA,NPAS3,NR4A2,OSR1,PAX6,PBX1,POU3F1,POU3F2,POU3F3,PRDM16,PROX1,RFX3,SHOX2,SIX3,SOX4,SOX5,SOX6,TAF4,TCF12,TFAP2B,TOX3,WWOX,ZBTB16,ZIC3,ZNF462
GO Biological Process	GO:0021953	central nervous system neuron differentiation	57	2.49e-05	0.26	0.00455	2.44	11.1	27	0.0326	0.0794	19	3.52e-11	3.68e-07	1.94e-08	5.76	3.82	22	156	0.0498	0.141	unnamed,unnamed,unnamed,unnamed,unnamed,unnamed,unnamed,unnamed,unnamed,unnamed,unnamed,unnamed,unnamed,unnamed,unnamed,unnamed,unnamed,unnamed,unnamed,unnamed,unnamed,unnamed,unnamed,unnamed,unnamed,unnamed,unnamed	ARX,BHLHE22,CNTN2,DCC,ERBB4,EVX1,FGFR2,FOXG1,GBX2,GLI3,ID4,LHX5,LMO4,LMX1B,NR4A2,PAX6,PRDM8,PROX1,ROBO1,SALL3,SOX4,SOX5
GO Biological Process	GO:0021987	cerebral cortex development	58	2.54e-05	0.265	0.00458	3.43	4.66	16	0.0137	0.0471	143	5.69e-05	0.594	0.00415	5.17	1.74	9	71	0.0204	0.127	unnamed,unnamed,unnamed,unnamed,unnamed,unnamed,unnamed,unnamed,unnamed,unnamed,unnamed,unnamed,unnamed,unnamed,unnamed,unnamed	ARX,CNTNAP2,DAB1,FGF13,GLI3,PAX6,POU3F2,POU3F3,ROBO1
GO Biological Process	GO:0021985	neurohypophysis development	59	2.67e-05	0.279	0.00473	24.2	0.165	4	0.000486	0.0118	782	0.0484	1	0.646	20.4	0.049	1	2	0.00226	0.5	unnamed,unnamed,unnamed,unnamed	POU3F2
GO Biological Process	GO:0030182	neuron differentiation	60	2.7e-05	0.282	0.00469	1.59	47.9	76	0.141	0.224	7	8.48e-14	8.85e-10	1.26e-10	2.84	21.8	62	890	0.14	0.0697	unnamed,unnamed,unnamed,unnamed,unnamed,unnamed,unnamed,unnamed,unnamed,unnamed,unnamed,unnamed,unnamed,unnamed,unnamed,unnamed,unnamed,unnamed,unnamed,unnamed,unnamed,unnamed,unnamed,unnamed,unnamed,unnamed,unnamed,unnamed,unnamed,unnamed,unnamed,unnamed,unnamed,unnamed,unnamed,unnamed,unnamed,unnamed,unnamed,unnamed,unnamed,unnamed,unnamed,unnamed,unnamed,unnamed,unnamed,unnamed,unnamed,unnamed…	ADCYAP1,ALDH1A2,ARX,BHLHE22,CDH1,CDH4,CNTN2,CNTN4,CNTN6,CNTNAP2,DAB1,DCC,DGKG,EPHA7,ERBB4,ETV1,EVX1,FEZ1,FEZF1,FGFR2,FOXD3,FOXG1,FOXP1,FZD1,FZD7,FZD8,GAP43,GATA3,GBX2,GLI3,HES1,ID2,ID4,IL1RAPL1,LHX5,LMO4,LMX1B,MEF2C,NFASC,NR4A2,NRP2,NRXN3,NTM,OPCML,PAX6,POU3F2,PPP2R2B,PRDM8,PROX1,ROBO1,SALL3,SCLT1,SEMA6A,SLIT3,SOX4,SOX5,TENM2,TNR,TRIO,UGT8,UNC5D,USH2A
GO Biological Process	GO:0051173	positive regulation of nitrogen compound metabolic process	61	3.69e-05	0.385	0.00631	1.54	53.4	82	0.157	0.241	84	3.12e-06	0.0326	0.000388	1.85	31.8	59	1300	0.133	0.0454	unnamed,unnamed,unnamed,unnamed,unnamed,unnamed,unnamed,unnamed,unnamed,unnamed,unnamed,unnamed,unnamed,unnamed,unnamed,unnamed,unnamed,unnamed,unnamed,unnamed,unnamed,unnamed,unnamed,unnamed,unnamed,unnamed,unnamed,unnamed,unnamed,unnamed,unnamed,unnamed,unnamed,unnamed,unnamed,unnamed,unnamed,unnamed,unnamed,unnamed,unnamed,unnamed,unnamed,unnamed,unnamed,unnamed,unnamed,unnamed,unnamed,unnamed…	ADCYAP1,BMP2,CDH1,CDK5RAP2,ERBB4,ETV1,ETV5,EVX1,FEZF1,FGFR2,FOXD3,FOXO1,FOXP1,FZD1,FZD7,FZD8,GATA3,GLI3,GLIS3,HAS3,HES1,ID2,ID4,INHBA,KLF12,LHX5,LMO4,LMX1B,LPIN1,MAF,MAFB,MEF2C,MEIS2,MITF,NFIA,NPAS3,NR4A2,OSR1,PAX6,PBX1,POU3F1,POU3F2,POU3F3,PRDM16,PROX1,RFX3,SHOX2,SIX3,SOX4,SOX5,SOX6,TAF4,TCF12,TFAP2B,TOX3,WWOX,ZBTB16,ZIC3,ZNF462
GO Biological Process	GO:0008037	cell recognition	62	3.77e-05	0.393	0.00635	3.18	5.35	17	0.0157	0.05	181	0.000157	1	0.00904	4.12	2.43	10	99	0.0226	0.101	unnamed,unnamed,unnamed,unnamed,unnamed,unnamed,unnamed,unnamed,unnamed,unnamed,unnamed,unnamed,unnamed,unnamed,unnamed,unnamed,unnamed	CADM1,CNTN2,CNTN4,CNTNAP2,FOXG1,GAP43,NTM,OPCML,ROBO1,ZP4
GO Biological Process	GO:0008038	neuron recognition	63	4.95e-05	0.517	0.0082	3.83	3.39	13	0.00998	0.0382	62	4.44e-07	0.00464	7.48e-05	10.9	0.735	8	30	0.0181	0.267	unnamed,unnamed,unnamed,unnamed,unnamed,unnamed,unnamed,unnamed,unnamed,unnamed,unnamed,unnamed,unnamed	CNTN2,CNTN4,CNTNAP2,FOXG1,GAP43,NTM,OPCML,ROBO1
GO Biological Process	GO:0045944	positive regulation of transcription from RNA polymerase II promoter	64	5.33e-05	0.556	0.00869	1.68	35.1	59	0.103	0.174	61	3.95e-07	0.00412	6.75e-05	2.29	18.8	43	767	0.0973	0.0561	unnamed,unnamed,unnamed,unnamed,unnamed,unnamed,unnamed,unnamed,unnamed,unnamed,unnamed,unnamed,unnamed,unnamed,unnamed,unnamed,unnamed,unnamed,unnamed,unnamed,unnamed,unnamed,unnamed,unnamed,unnamed,unnamed,unnamed,unnamed,unnamed,unnamed,unnamed,unnamed,unnamed,unnamed,unnamed,unnamed,unnamed,unnamed,unnamed,unnamed,unnamed,unnamed,unnamed,unnamed,unnamed,unnamed,unnamed,unnamed,unnamed,unnamed…	ADCYAP1,BMP2,EVX1,FGFR2,FOXD3,FOXO1,FOXP1,FZD8,GATA3,GLI3,GLIS3,HES1,ID2,ID4,INHBA,KLF12,LMO4,LMX1B,LPIN1,MAF,MAFB,MEF2C,MEIS2,MITF,NFIA,NR4A2,OSR1,PAX6,PBX1,POU3F1,POU3F2,POU3F3,PROX1,RFX3,SHOX2,SIX3,SOX4,SOX5,SOX6,TFAP2B,WWOX,ZIC3,ZNF462
GO Biological Process	GO:2000026	regulation of multicellular organismal development	65	6.21e-05	0.648	0.00997	1.5	55.9	84	0.164	0.247	24	4.04e-10	4.22e-06	1.76e-07	2.25	29.3	66	1196	0.149	0.0552	unnamed,unnamed,unnamed,unnamed,unnamed,unnamed,unnamed,unnamed,unnamed,unnamed,unnamed,unnamed,unnamed,unnamed,unnamed,unnamed,unnamed,unnamed,unnamed,unnamed,unnamed,unnamed,unnamed,unnamed,unnamed,unnamed,unnamed,unnamed,unnamed,unnamed,unnamed,unnamed,unnamed,unnamed,unnamed,unnamed,unnamed,unnamed,unnamed,unnamed,unnamed,unnamed,unnamed,unnamed,unnamed,unnamed,unnamed,unnamed,unnamed,unnamed…	ACVR2A,ADCYAP1,AKAP6,AXIN2,BMP2,CDH1,CDH4,CDK5RAP2,CDKL5,CNTN2,CNTN4,DAB1,DCC,ERBB4,ETV5,FEZ1,FEZF1,FGF13,FGF18,FGFR2,FOXG1,FOXP1,FZD1,FZD7,GATA3,GLI3,HES1,ID2,ID4,IL1RAPL1,INHBA,LHX5,LRRC4C,LZTS1,MAF,MAFB,MBNL3,MEF2C,MEIS1,MEIS2,MITF,NFAM1,NLGN1,NRXN3,OSR1,PAX6,PBX1,POU3F2,PRDM16,PROX1,RAPGEF1,RBM19,RFX3,ROBO1,SEMA6A,SHOX2,SOX5,SOX6,TCF12,TENM3,TNR,TRPS1,VLDLR,ZBTB16,ZFHX3,ZNF536
GO Biological Process	GO:0048710	regulation of astrocyte differentiation	66	6.32e-05	0.66	0.01	5.33	1.69	9	0.00496	0.0265	108	1.12e-05	0.117	0.00108	11.1	0.539	6	22	0.0136	0.273	unnamed,unnamed,unnamed,unnamed,unnamed,unnamed,unnamed,unnamed,unnamed	BMP2,CNTN2,DAB1,HES1,ID2,ID4
GO Biological Process	GO:0031328	positive regulation of cellular biosynthetic process	67	6.5e-05	0.679	0.0101	1.51	54.3	82	0.16	0.241	112	1.16e-05	0.121	0.00108	1.77	33.2	59	1357	0.133	0.0435	unnamed,unnamed,unnamed,unnamed,unnamed,unnamed,unnamed,unnamed,unnamed,unnamed,unnamed,unnamed,unnamed,unnamed,unnamed,unnamed,unnamed,unnamed,unnamed,unnamed,unnamed,unnamed,unnamed,unnamed,unnamed,unnamed,unnamed,unnamed,unnamed,unnamed,unnamed,unnamed,unnamed,unnamed,unnamed,unnamed,unnamed,unnamed,unnamed,unnamed,unnamed,unnamed,unnamed,unnamed,unnamed,unnamed,unnamed,unnamed,unnamed,unnamed…	ADCYAP1,BMP2,CDH1,CDK5RAP2,ERBB4,ETV1,ETV5,EVX1,FEZF1,FGFR2,FOXD3,FOXO1,FOXP1,FZD1,FZD7,FZD8,GATA3,GLI3,GLIS3,HAS3,HES1,ID2,ID4,INHBA,KLF12,LHX5,LMO4,LMX1B,LPIN1,MAF,MAFB,MEF2C,MEIS2,MITF,NFIA,NPAS3,NR4A2,OSR1,PAX6,PBX1,POU3F1,POU3F2,POU3F3,PRDM16,PROX1,RFX3,SHOX2,SIX3,SOX4,SOX5,SOX6,TAF4,TCF12,TFAP2B,TOX3,WWOX,ZBTB16,ZIC3,ZNF462
GO Biological Process	GO:0090304	nucleic acid metabolic process	68	6.52e-05	0.681	0.01	1.32	104	138	0.307	0.406	262	0.00119	1	0.0474	1.29	93.1	120	3799	0.271	0.0316	unnamed,unnamed,unnamed,unnamed,unnamed,unnamed,unnamed,unnamed,unnamed,unnamed,unnamed,unnamed,unnamed,unnamed,unnamed,unnamed,unnamed,unnamed,unnamed,unnamed,unnamed,unnamed,unnamed,unnamed,unnamed,unnamed,unnamed,unnamed,unnamed,unnamed,unnamed,unnamed,unnamed,unnamed,unnamed,unnamed,unnamed,unnamed,unnamed,unnamed,unnamed,unnamed,unnamed,unnamed,unnamed,unnamed,unnamed,unnamed,unnamed,unnamed…	ABCE1,AFF3,ARX,ASXL3,AXIN2,BBX,BHLHE22,BNC2,BUD13,CBX4,CCRN4L,CDCA7L,CDKAL1,CELF2,CHD6,CHD9,DHX35,ELP3,ELP4,ERBB4,ETV1,FANCL,FEZF1,FHIT,FOXD3,FOXG1,FOXO1,FOXP1,GATA3,GBX2,GCFC2,GLI3,GLIS3,HES1,HNRNPA3,INO80D,JAZF1,KCTD1,KDM4C,KLF12,LHX5,LMO3,LMO4,LMX1B,LPIN1,LZTS1,MAF,MAFB,MAP3K7,MBNL3,MED27,MEF2C,MEIS1,MEIS2,MITF,MMS22L,NEIL3,NFIA,NOVA1,NPAS3,NR2F1,NR4A2,OSR1,PAX6,PBX1,PKN2,POLA1,POLR2M,POU3F1,P…
GO Biological Process	GO:0019471	4-hydroxyproline metabolic process	69	6.95e-05	0.725	0.0105	12.1	0.413	5	0.00122	0.0147	566	0.0237	1	0.436	8.16	0.245	2	10	0.00452	0.2	unnamed,unnamed,unnamed,unnamed,unnamed	EGLN3,GOT2
GO Biological Process	GO:0010001	glial cell differentiation	70	8.54e-05	0.891	0.0127	2.76	6.89	19	0.0203	0.0559	71	1.59e-06	0.0166	0.000234	4.72	2.96	14	121	0.0317	0.116	unnamed,unnamed,unnamed,unnamed,unnamed,unnamed,unnamed,unnamed,unnamed,unnamed,unnamed,unnamed,unnamed,unnamed,unnamed,unnamed,unnamed,unnamed,unnamed	CNTN2,FGF5,FOXD3,GAP43,GLI3,HES1,ID2,ID4,PAX6,POU3F1,POU3F2,SOX4,SOX5,SOX6
GO Biological Process	GO:0044249	cellular biosynthetic process	71	8.71e-05	0.91	0.0128	1.29	118	152	0.347	0.447	145	5.76e-05	0.602	0.00415	1.35	101	136	4115	0.308	0.033	unnamed,unnamed,unnamed,unnamed,unnamed,unnamed,unnamed,unnamed,unnamed,unnamed,unnamed,unnamed,unnamed,unnamed,unnamed,unnamed,unnamed,unnamed,unnamed,unnamed,unnamed,unnamed,unnamed,unnamed,unnamed,unnamed,unnamed,unnamed,unnamed,unnamed,unnamed,unnamed,unnamed,unnamed,unnamed,unnamed,unnamed,unnamed,unnamed,unnamed,unnamed,unnamed,unnamed,unnamed,unnamed,unnamed,unnamed,unnamed,unnamed,unnamed…	AFF3,AGMO,ALDH1A2,ARX,ASXL3,BBX,BCAT1,BHLHE22,BNC2,CBX4,CCRN4L,CDCA7L,CDS2,CHD6,CHD9,CYP7B1,DIO2,DPH6,EDEM1,EIF3H,ELP3,ELP4,ERBB4,ETV1,FAR1,FEZF1,FHIT,FOXD3,FOXG1,FOXO1,FOXP1,GAD1,GALNT10,GALNT14,GATA3,GBE1,GBX2,GCFC2,GLI3,GLIS3,GOT2,HAS3,HES1,HMGCLL1,HS3ST5,INHBA,INO80D,JAZF1,KCTD1,KDM4C,KLF12,LHX5,LMO3,LMO4,LMX1B,LPIN1,LZTS1,MAF,MAFB,MAP3K7,MBOAT1,MED27,MEF2C,MEIS1,MEIS2,MGAT4C,MGAT5B,MITF,MMS2…
GO Biological Process	GO:0007423	sensory organ development	72	8.8e-05	0.918	0.0128	1.83	24.1	44	0.0707	0.129	66	9.71e-07	0.0101	0.000154	2.69	11.1	30	455	0.0679	0.0659	unnamed,unnamed,unnamed,unnamed,unnamed,unnamed,unnamed,unnamed,unnamed,unnamed,unnamed,unnamed,unnamed,unnamed,unnamed,unnamed,unnamed,unnamed,unnamed,unnamed,unnamed,unnamed,unnamed,unnamed,unnamed,unnamed,unnamed,unnamed,unnamed,unnamed,unnamed,unnamed,unnamed,unnamed,unnamed,unnamed,unnamed,unnamed,unnamed,unnamed,unnamed,unnamed,unnamed,unnamed	ALDH1A2,BHLHE22,BMP2,CDH1,CLCN2,CRYGD,FGFR2,FOXG1,GATA3,GBX2,GLI3,HES1,IGFBP7,INHBA,LMX1B,MAF,MAFB,MEIS1,MEIS2,MITF,OSR1,PAX6,PRDM16,PROX1,SIX3,SLC7A11,SMOC1,SPRY2,TFAP2B,USH2A
GO Biological Process	GO:0009058	biosynthetic process	73	9.3e-05	0.971	0.0133	1.28	122	156	0.359	0.459	128	2.78e-05	0.29	0.00227	1.36	105	142	4276	0.321	0.0332	unnamed,unnamed,unnamed,unnamed,unnamed,unnamed,unnamed,unnamed,unnamed,unnamed,unnamed,unnamed,unnamed,unnamed,unnamed,unnamed,unnamed,unnamed,unnamed,unnamed,unnamed,unnamed,unnamed,unnamed,unnamed,unnamed,unnamed,unnamed,unnamed,unnamed,unnamed,unnamed,unnamed,unnamed,unnamed,unnamed,unnamed,unnamed,unnamed,unnamed,unnamed,unnamed,unnamed,unnamed,unnamed,unnamed,unnamed,unnamed,unnamed,unnamed…	ACAA2,AFF3,AGMO,ALDH1A2,ARX,ASXL3,BBX,BCAT1,BHLHE22,BNC2,CBX4,CCRN4L,CDCA7L,CDS2,CHD6,CHD9,CYP7B1,DIO2,DPH6,EDEM1,EIF3H,ELP3,ELP4,ERBB4,ETV1,FAR1,FEZF1,FHIT,FOXD3,FOXG1,FOXO1,FOXP1,GAD1,GALNT10,GALNT14,GATA3,GBE1,GBX2,GCFC2,GLI3,GLIS3,GOT2,GPC4,GSTA4,GTDC1,HAS3,HES1,HMGCLL1,HS3ST5,HS6ST2,INHBA,INO80D,JAZF1,KCTD1,KDM4C,KLF12,LHX5,LMO3,LMO4,LMX1B,LPIN1,LZTS1,MAF,MAFB,MAP3K7,MBOAT1,MED27,MEF2C,MEIS1…
GO Biological Process	GO:0021536	diencephalon development	74	9.99e-05	1	0.0141	3.05	5.24	16	0.0154	0.0471	55	2.6e-07	0.00272	4.94e-05	6.53	1.84	12	75	0.0271	0.16	unnamed,unnamed,unnamed,unnamed,unnamed,unnamed,unnamed,unnamed,unnamed,unnamed,unnamed,unnamed,unnamed,unnamed,unnamed,unnamed	ADCYAP1,ALDH1A2,ARX,BMP2,CDH1,CNTNAP2,GBX2,HES1,NR4A2,PAX6,POU3F2,SIX3
GO Biological Process	GO:1901576	organic substance biosynthetic process	75	0.000102	1	0.0142	1.28	120	154	0.354	0.453	138	4.5e-05	0.47	0.00341	1.35	103	139	4205	0.314	0.0331	unnamed,unnamed,unnamed,unnamed,unnamed,unnamed,unnamed,unnamed,unnamed,unnamed,unnamed,unnamed,unnamed,unnamed,unnamed,unnamed,unnamed,unnamed,unnamed,unnamed,unnamed,unnamed,unnamed,unnamed,unnamed,unnamed,unnamed,unnamed,unnamed,unnamed,unnamed,unnamed,unnamed,unnamed,unnamed,unnamed,unnamed,unnamed,unnamed,unnamed,unnamed,unnamed,unnamed,unnamed,unnamed,unnamed,unnamed,unnamed,unnamed,unnamed…	ACAA2,AFF3,AGMO,ALDH1A2,ARX,ASXL3,BBX,BCAT1,BHLHE22,BNC2,CBX4,CCRN4L,CDCA7L,CDS2,CHD6,CHD9,CYP7B1,DIO2,EDEM1,EIF3H,ELP3,ELP4,ERBB4,ETV1,FAR1,FEZF1,FHIT,FOXD3,FOXG1,FOXO1,FOXP1,GAD1,GALNT10,GALNT14,GATA3,GBE1,GBX2,GCFC2,GLI3,GLIS3,GOT2,GPC4,GSTA4,HAS3,HES1,HS3ST5,HS6ST2,INHBA,INO80D,JAZF1,KCTD1,KDM4C,KLF12,LHX5,LMO3,LMO4,LMX1B,LPIN1,LZTS1,MAF,MAFB,MAP3K7,MBOAT1,MED27,MEF2C,MEIS1,MEIS2,MGAT4C,MGAT5…
GO Biological Process	GO:0035176	social behavior	76	0.000107	1	0.0147	5.67	1.41	8	0.00415	0.0235	1804	0.22	1	1	2.27	0.882	2	36	0.00452	0.0556	unnamed,unnamed,unnamed,unnamed,unnamed,unnamed,unnamed,unnamed	CNTNAP2,NPAS3
GO Biological Process	GO:0009891	positive regulation of biosynthetic process	77	0.000112	1	0.0151	1.49	55.1	82	0.162	0.241	121	1.91e-05	0.199	0.00164	1.75	33.8	59	1380	0.133	0.0428	unnamed,unnamed,unnamed,unnamed,unnamed,unnamed,unnamed,unnamed,unnamed,unnamed,unnamed,unnamed,unnamed,unnamed,unnamed,unnamed,unnamed,unnamed,unnamed,unnamed,unnamed,unnamed,unnamed,unnamed,unnamed,unnamed,unnamed,unnamed,unnamed,unnamed,unnamed,unnamed,unnamed,unnamed,unnamed,unnamed,unnamed,unnamed,unnamed,unnamed,unnamed,unnamed,unnamed,unnamed,unnamed,unnamed,unnamed,unnamed,unnamed,unnamed…	ADCYAP1,BMP2,CDH1,CDK5RAP2,ERBB4,ETV1,ETV5,EVX1,FEZF1,FGFR2,FOXD3,FOXO1,FOXP1,FZD1,FZD7,FZD8,GATA3,GLI3,GLIS3,HAS3,HES1,ID2,ID4,INHBA,KLF12,LHX5,LMO4,LMX1B,LPIN1,MAF,MAFB,MEF2C,MEIS2,MITF,NFIA,NPAS3,NR4A2,OSR1,PAX6,PBX1,POU3F1,POU3F2,POU3F3,PRDM16,PROX1,RFX3,SHOX2,SIX3,SOX4,SOX5,SOX6,TAF4,TCF12,TFAP2B,TOX3,WWOX,ZBTB16,ZIC3,ZNF462
GO Biological Process	GO:0006366	transcription from RNA polymerase II promoter	78	0.000114	1	0.0153	1.93	19.1	37	0.0563	0.109	210	0.00033	1	0.0164	2.1	12.4	26	506	0.0588	0.0514	unnamed,unnamed,unnamed,unnamed,unnamed,unnamed,unnamed,unnamed,unnamed,unnamed,unnamed,unnamed,unnamed,unnamed,unnamed,unnamed,unnamed,unnamed,unnamed,unnamed,unnamed,unnamed,unnamed,unnamed,unnamed,unnamed,unnamed,unnamed,unnamed,unnamed,unnamed,unnamed,unnamed,unnamed,unnamed,unnamed,unnamed	BHLHE22,CCRN4L,ELP3,ELP4,ETV1,GATA3,GLIS3,HES1,LMO4,MAF,MED27,MEF2C,MEIS2,NR2F1,NR4A2,PAX6,POU6F2,PROX1,SOX21,SOX5,TAF4,TAF4B,TFAP2B,TRPS1,ZFHX3,ZNF770
GO Biological Process	GO:0018401	peptidyl-proline hydroxylation to 4-hydroxy-L-proline	79	0.000134	1	0.0177	15.9	0.251	4	0.000739	0.0118	1375	0.138	1	1	6.8	0.147	1	6	0.00226	0.167	unnamed,unnamed,unnamed,unnamed	EGLN3
GO Biological Process	GO:0007275	multicellular organismal development	80	0.000141	1	0.0184	1.23	148	182	0.436	0.535	20	3.76e-11	3.93e-07	1.96e-08	1.61	97.3	157	3973	0.355	0.0395	unnamed,unnamed,unnamed,unnamed,unnamed,unnamed,unnamed,unnamed,unnamed,unnamed,unnamed,unnamed,unnamed,unnamed,unnamed,unnamed,unnamed,unnamed,unnamed,unnamed,unnamed,unnamed,unnamed,unnamed,unnamed,unnamed,unnamed,unnamed,unnamed,unnamed,unnamed,unnamed,unnamed,unnamed,unnamed,unnamed,unnamed,unnamed,unnamed,unnamed,unnamed,unnamed,unnamed,unnamed,unnamed,unnamed,unnamed,unnamed,unnamed,unnamed…	ACO1,ACVR2A,ADCYAP1,AFF3,ALDH1A2,ARX,AXIN2,BBX,BHLHE22,BMP2,CA10,CADM1,CADM2,CDH1,CDH4,CDK5RAP2,CDKL5,CHD6,CLCN2,CNTN2,CNTN4,CNTN6,CNTNAP2,CPLX2,CRYGD,CUL1,CYP7B1,DAB1,DCC,DGKG,DMRTA2,ENSG00000166329,EPHA7,ERBB4,ETV1,ETV5,EVX1,FEZ1,FEZF1,FGF13,FGF18,FGF5,FGFR2,FOXD3,FOXG1,FOXO1,FOXP1,FZD1,FZD7,FZD8,GAP43,GATA3,GBX2,GFRA2,GLI3,HES1,HHIP,HRH2,ICK,ICOS,ID2,ID4,IGFBP5,IGFBP7,IL1RAPL1,INHBA,KIF26B,LHX…
GO Biological Process	GO:0019098	reproductive behavior	81	0.000151	1	0.0194	6.3	1.11	7	0.00327	0.0206	2455	0.435	1	1	1.77	0.563	1	23	0.00226	0.0435	unnamed,unnamed,unnamed,unnamed,unnamed,unnamed,unnamed	NPAS3
GO Biological Process	GO:0050793	regulation of developmental process	82	0.000174	1	0.0221	1.41	68	96	0.2	0.282	23	3.84e-10	4.01e-06	1.74e-07	2.05	39	80	1592	0.181	0.0503	unnamed,unnamed,unnamed,unnamed,unnamed,unnamed,unnamed,unnamed,unnamed,unnamed,unnamed,unnamed,unnamed,unnamed,unnamed,unnamed,unnamed,unnamed,unnamed,unnamed,unnamed,unnamed,unnamed,unnamed,unnamed,unnamed,unnamed,unnamed,unnamed,unnamed,unnamed,unnamed,unnamed,unnamed,unnamed,unnamed,unnamed,unnamed,unnamed,unnamed,unnamed,unnamed,unnamed,unnamed,unnamed,unnamed,unnamed,unnamed,unnamed,unnamed…	ACVR2A,ADCYAP1,AKAP6,ARAP3,ARHGAP15,AXIN2,BMP2,CDH1,CDH4,CDK5RAP2,CDKL5,CNTN2,CNTN4,DAB1,DCC,ERBB4,ETV5,FEZ1,FEZF1,FGF13,FGF18,FGFR2,FOXG1,FOXO1,FOXP1,FZD1,FZD7,GATA3,GLI3,HES1,ID2,ID4,IGFBP5,IL1RAPL1,INHBA,LHX5,LMO4,LPIN1,LRRC4C,LZTS1,MAF,MAFB,MBNL3,MED27,MEF2C,MEIS1,MEIS2,MITF,NFAM1,NLGN1,NRXN3,OMA1,OSR1,PAX6,PBX1,POU3F2,PRDM16,PROX1,RAPGEF1,RBM19,RFX3,ROBO1,SEMA6A,SHOX2,SMOC1,SOX4,SOX5,SOX6,TC…
GO Biological Process	GO:0019219	regulation of nucleobase-containing compound metabolic process	83	0.000177	1	0.0223	1.26	124	157	0.366	0.462	47	1.2e-07	0.00126	2.68e-05	1.49	96.2	143	3927	0.324	0.0364	unnamed,unnamed,unnamed,unnamed,unnamed,unnamed,unnamed,unnamed,unnamed,unnamed,unnamed,unnamed,unnamed,unnamed,unnamed,unnamed,unnamed,unnamed,unnamed,unnamed,unnamed,unnamed,unnamed,unnamed,unnamed,unnamed,unnamed,unnamed,unnamed,unnamed,unnamed,unnamed,unnamed,unnamed,unnamed,unnamed,unnamed,unnamed,unnamed,unnamed,unnamed,unnamed,unnamed,unnamed,unnamed,unnamed,unnamed,unnamed,unnamed,unnamed…	ACVR2A,ADCYAP1,AFF3,AGAP1,AKAP6,ARAP3,ARFGAP2,ARHGAP15,ARHGAP20,ARHGAP21,ARHGEF16,ARX,ASXL3,AXIN2,BBX,BHLHE22,BMP2,BNC2,CBX4,CCRN4L,CDCA7L,CDH1,CDK5RAP2,CDKL5,CHD6,CHD9,DMRTA2,EDEM1,EGLN3,ELP3,ELP4,ERBB4,ETV1,ETV5,EVX1,FEZF1,FGFR2,FHIT,FOXD3,FOXG1,FOXO1,FOXP1,FZD1,FZD7,FZD8,GATA3,GBX2,GCFC2,GLI3,GLIS3,HAS3,HES1,ID2,ID4,INHBA,INO80D,JAZF1,KCTD1,KDM4C,KLF12,LHX5,LMO3,LMO4,LMX1B,LPIN1,LZTS1,MAF,MAFB…
GO Biological Process	GO:0031326	regulation of cellular biosynthetic process	84	0.000182	1	0.0226	1.28	117	149	0.343	0.438	110	1.15e-05	0.12	0.00109	1.41	91.5	129	3733	0.292	0.0346	unnamed,unnamed,unnamed,unnamed,unnamed,unnamed,unnamed,unnamed,unnamed,unnamed,unnamed,unnamed,unnamed,unnamed,unnamed,unnamed,unnamed,unnamed,unnamed,unnamed,unnamed,unnamed,unnamed,unnamed,unnamed,unnamed,unnamed,unnamed,unnamed,unnamed,unnamed,unnamed,unnamed,unnamed,unnamed,unnamed,unnamed,unnamed,unnamed,unnamed,unnamed,unnamed,unnamed,unnamed,unnamed,unnamed,unnamed,unnamed,unnamed,unnamed…	ACO1,ACVR2A,ADCYAP1,AFF3,AKAP6,ARX,ASXL3,BBX,BHLHE22,BMP2,BNC2,CBX4,CCRN4L,CDCA7L,CDH1,CDK5RAP2,CHD6,CHD9,DIO2,DMRTA2,EGLN3,EIF3H,ELP3,ELP4,ERBB4,ETV1,ETV5,EVX1,FEZF1,FGFR2,FHIT,FOXD3,FOXG1,FOXO1,FOXP1,FZD1,FZD7,FZD8,GATA3,GBX2,GCFC2,GLI3,GLIS3,HAS3,HES1,ID2,ID4,IGFBP5,INHBA,INO80D,JAZF1,KCTD1,KDM4C,KLF12,LHX5,LMO3,LMO4,LMX1B,LPIN1,LZTS1,MAF,MAFB,MAP3K7,MED27,MEF2C,MEIS1,MEIS2,MITF,MYCN,NFAM1,NFI…
GO Biological Process	GO:0045638	negative regulation of myeloid cell differentiation	85	0.000198	1	0.0243	3.8	2.89	11	0.00851	0.0324	479	0.0122	1	0.266	3.14	1.91	6	78	0.0136	0.0769	unnamed,unnamed,unnamed,unnamed,unnamed,unnamed,unnamed,unnamed,unnamed,unnamed,unnamed	INHBA,MAFB,MEIS1,MEIS2,PRDM16,ZBTB16
GO Biological Process	GO:0044767	single-organism developmental process	86	0.000227	1	0.0276	1.25	127	159	0.373	0.468	25	4.46e-10	4.65e-06	1.86e-07	1.65	81	134	3308	0.303	0.0405	unnamed,unnamed,unnamed,unnamed,unnamed,unnamed,unnamed,unnamed,unnamed,unnamed,unnamed,unnamed,unnamed,unnamed,unnamed,unnamed,unnamed,unnamed,unnamed,unnamed,unnamed,unnamed,unnamed,unnamed,unnamed,unnamed,unnamed,unnamed,unnamed,unnamed,unnamed,unnamed,unnamed,unnamed,unnamed,unnamed,unnamed,unnamed,unnamed,unnamed,unnamed,unnamed,unnamed,unnamed,unnamed,unnamed,unnamed,unnamed,unnamed,unnamed…	ACVR2A,ADCYAP1,AFF3,ALDH1A2,ARX,AXIN2,BBX,BHLHE22,BMP2,C5orf30,CA10,CADM1,CADM2,CCDC41,CDH1,CDH4,CDK5RAP2,CLCN2,CNTN2,CNTN4,CNTN6,CNTNAP2,CRYGD,CUL1,CYP7B1,DAB1,DCC,DGKG,DMRTA2,ENSG00000166329,EPHA7,ERBB4,ETV1,ETV5,EVX1,FEZ1,FEZF1,FGF13,FGF18,FGFR2,FOXD3,FOXG1,FOXO1,FOXP1,FZD1,FZD7,FZD8,GAP43,GATA3,GBX2,GLI3,HES1,HHIP,HRH2,ID2,ID4,IGFBP2,IGFBP5,IGFBP7,INHBA,KIF26B,LHX5,LMO4,LMX1B,LPIN1,MAF,MAFB,M…
GO Biological Process	GO:0045637	regulation of myeloid cell differentiation	87	0.000233	1	0.0279	2.72	6.24	17	0.0184	0.05	377	0.00564	1	0.156	2.58	3.87	10	158	0.0226	0.0633	unnamed,unnamed,unnamed,unnamed,unnamed,unnamed,unnamed,unnamed,unnamed,unnamed,unnamed,unnamed,unnamed,unnamed,unnamed,unnamed,unnamed	ACVR2A,ID2,INHBA,MAFB,MEF2C,MEIS1,MEIS2,MITF,PRDM16,ZBTB16
GO Biological Process	GO:0009889	regulation of biosynthetic process	88	0.000249	1	0.0295	1.27	117	149	0.346	0.438	119	1.71e-05	0.179	0.0015	1.4	92.2	129	3763	0.292	0.0343	unnamed,unnamed,unnamed,unnamed,unnamed,unnamed,unnamed,unnamed,unnamed,unnamed,unnamed,unnamed,unnamed,unnamed,unnamed,unnamed,unnamed,unnamed,unnamed,unnamed,unnamed,unnamed,unnamed,unnamed,unnamed,unnamed,unnamed,unnamed,unnamed,unnamed,unnamed,unnamed,unnamed,unnamed,unnamed,unnamed,unnamed,unnamed,unnamed,unnamed,unnamed,unnamed,unnamed,unnamed,unnamed,unnamed,unnamed,unnamed,unnamed,unnamed…	ACO1,ACVR2A,ADCYAP1,AFF3,AKAP6,ARX,ASXL3,BBX,BHLHE22,BMP2,BNC2,CBX4,CCRN4L,CDCA7L,CDH1,CDK5RAP2,CHD6,CHD9,DIO2,DMRTA2,EGLN3,EIF3H,ELP3,ELP4,ERBB4,ETV1,ETV5,EVX1,FEZF1,FGFR2,FHIT,FOXD3,FOXG1,FOXO1,FOXP1,FZD1,FZD7,FZD8,GATA3,GBX2,GCFC2,GLI3,GLIS3,HAS3,HES1,ID2,ID4,IGFBP5,INHBA,INO80D,JAZF1,KCTD1,KDM4C,KLF12,LHX5,LMO3,LMO4,LMX1B,LPIN1,LZTS1,MAF,MAFB,MAP3K7,MED27,MEF2C,MEIS1,MEIS2,MITF,MYCN,NFAM1,NFI…
GO Biological Process	GO:0045892	negative regulation of transcription, DNA-dependent	89	0.000331	1	0.0388	1.57	37.6	59	0.11	0.174	63	4.47e-07	0.00466	7.4e-05	2.18	21.6	47	880	0.106	0.0534	unnamed,unnamed,unnamed,unnamed,unnamed,unnamed,unnamed,unnamed,unnamed,unnamed,unnamed,unnamed,unnamed,unnamed,unnamed,unnamed,unnamed,unnamed,unnamed,unnamed,unnamed,unnamed,unnamed,unnamed,unnamed,unnamed,unnamed,unnamed,unnamed,unnamed,unnamed,unnamed,unnamed,unnamed,unnamed,unnamed,unnamed,unnamed,unnamed,unnamed,unnamed,unnamed,unnamed,unnamed,unnamed,unnamed,unnamed,unnamed,unnamed,unnamed…	BHLHE22,BMP2,CBX4,FEZF1,FGFR2,FOXD3,FOXG1,FOXO1,FOXP1,FZD1,FZD8,GATA3,GCFC2,GLI3,GLIS3,HES1,ID2,ID4,JAZF1,KCTD1,KLF12,LPIN1,MAF,MEF2C,MEIS2,NR2F1,OSR1,POU3F3,PRDM16,PRDM8,PROX1,RFX3,SHOX2,SIX3,SMYD2,SOX14,SOX5,SOX6,SUMO1,TENM2,TFAP2B,TLE4,TRPS1,TSHZ3,VLDLR,ZBTB16,ZFHX3
GO Biological Process	GO:0018126	protein hydroxylation	90	0.000333	1	0.0386	12.5	0.32	4	0.00094	0.0118	1129	0.0945	1	0.874	10.2	0.098	1	4	0.00226	0.25	unnamed,unnamed,unnamed,unnamed	EGLN3
GO Biological Process	GO:0050770	regulation of axonogenesis	91	0.00037	1	0.0424	2.71	5.9	16	0.0174	0.0471	137	4.44e-05	0.463	0.00338	4.36	2.52	11	103	0.0249	0.107	unnamed,unnamed,unnamed,unnamed,unnamed,unnamed,unnamed,unnamed,unnamed,unnamed,unnamed,unnamed,unnamed,unnamed,unnamed,unnamed	CDH4,CDKL5,CNTN2,DAB1,DCC,FGF13,LRRC4C,POU3F2,ROBO1,SHOX2,TNR
GO Biological Process	GO:0051171	regulation of nitrogen compound metabolic process	92	0.000374	1	0.0424	1.25	126	157	0.371	0.462	56	2.75e-07	0.00287	5.13e-05	1.46	98.4	144	4015	0.326	0.0359	unnamed,unnamed,unnamed,unnamed,unnamed,unnamed,unnamed,unnamed,unnamed,unnamed,unnamed,unnamed,unnamed,unnamed,unnamed,unnamed,unnamed,unnamed,unnamed,unnamed,unnamed,unnamed,unnamed,unnamed,unnamed,unnamed,unnamed,unnamed,unnamed,unnamed,unnamed,unnamed,unnamed,unnamed,unnamed,unnamed,unnamed,unnamed,unnamed,unnamed,unnamed,unnamed,unnamed,unnamed,unnamed,unnamed,unnamed,unnamed,unnamed,unnamed…	ACVR2A,ADCYAP1,AFF3,AGAP1,AKAP6,ARAP3,ARFGAP2,ARHGAP15,ARHGAP20,ARHGAP21,ARHGEF16,ARX,ASXL3,AXIN2,BBX,BHLHE22,BMP2,BNC2,CBX4,CCRN4L,CDCA7L,CDH1,CDK5RAP2,CDKL5,CHD6,CHD9,DMRTA2,EDEM1,EGLN3,ELP3,ELP4,ERBB4,ETV1,ETV5,EVX1,FEZF1,FGFR2,FHIT,FOXD3,FOXG1,FOXO1,FOXP1,FZD1,FZD7,FZD8,GATA3,GBX2,GCFC2,GLI3,GLIS3,HAS3,HES1,ID2,ID4,INHBA,INO80D,JAZF1,KCTD1,KDM4C,KLF12,LHX5,LMO3,LMO4,LMX1B,LPIN1,LZTS1,MAF,MAFB…
GO Biological Process	GO:0042063	gliogenesis	93	0.000443	1	0.0497	2.42	7.86	19	0.0231	0.0559	101	7.58e-06	0.0791	0.000784	4.14	3.38	14	138	0.0317	0.101	unnamed,unnamed,unnamed,unnamed,unnamed,unnamed,unnamed,unnamed,unnamed,unnamed,unnamed,unnamed,unnamed,unnamed,unnamed,unnamed,unnamed,unnamed,unnamed	CNTN2,FGF5,FOXD3,GAP43,GLI3,HES1,ID2,ID4,PAX6,POU3F1,POU3F2,SOX4,SOX5,SOX6
GO Biological Process	GO:0021517	ventral spinal cord development	94	0.000449	1	0.0499	3.45	3.19	11	0.00939	0.0324	97	5.72e-06	0.0598	0.000616	7.96	1	8	41	0.0181	0.195	unnamed,unnamed,unnamed,unnamed,unnamed,unnamed,unnamed,unnamed,unnamed,unnamed,unnamed	DAB1,EVX1,FOXP1,GLI3,LMO4,PAX6,SOX4,VLDLR
GO Biological Process	GO:0019511	peptidyl-proline hydroxylation	95	0.000452	1	0.0496	11.5	0.347	4	0.00102	0.0118	1600	0.18	1	1	5.1	0.196	1	8	0.00226	0.125	unnamed,unnamed,unnamed,unnamed	EGLN3
GO Biological Process	GO:0021979	hypothalamus cell differentiation	96	0.000464	1	0.0505	11.4	0.35	4	0.00103	0.0118	1600	0.18	1	1	5.1	0.196	1	8	0.00226	0.125	unnamed,unnamed,unnamed,unnamed	POU3F2
GO Biological Process	GO:0001654	eye development	97	0.000466	1	0.0501	1.97	14.7	29	0.0432	0.0853	162	9.99e-05	1	0.00644	2.68	7.08	19	289	0.043	0.0657	unnamed,unnamed,unnamed,unnamed,unnamed,unnamed,unnamed,unnamed,unnamed,unnamed,unnamed,unnamed,unnamed,unnamed,unnamed,unnamed,unnamed,unnamed,unnamed,unnamed,unnamed,unnamed,unnamed,unnamed,unnamed,unnamed,unnamed,unnamed,unnamed	ALDH1A2,BHLHE22,CLCN2,CRYGD,FGFR2,GATA3,GLI3,INHBA,LMX1B,MAF,MEIS1,MEIS2,MITF,PAX6,PROX1,SIX3,SLC7A11,SMOC1,TFAP2B
GO Biological Process	GO:0051645	Golgi localization	98	0.000467	1	0.0498	11.4	0.35	4	0.00103	0.0118	534	0.0192	1	0.376	9.07	0.22	2	9	0.00452	0.222	unnamed,unnamed,unnamed,unnamed	ARHGAP21,DAB1
GO Biological Process	GO:0010604	positive regulation of macromolecule metabolic process	99	0.000471	1	0.0496	1.35	75.3	102	0.222	0.3	122	1.98e-05	0.207	0.0017	1.59	48.9	78	1997	0.176	0.0391	unnamed,unnamed,unnamed,unnamed,unnamed,unnamed,unnamed,unnamed,unnamed,unnamed,unnamed,unnamed,unnamed,unnamed,unnamed,unnamed,unnamed,unnamed,unnamed,unnamed,unnamed,unnamed,unnamed,unnamed,unnamed,unnamed,unnamed,unnamed,unnamed,unnamed,unnamed,unnamed,unnamed,unnamed,unnamed,unnamed,unnamed,unnamed,unnamed,unnamed,unnamed,unnamed,unnamed,unnamed,unnamed,unnamed,unnamed,unnamed,unnamed,unnamed…	ACVR2A,ADCYAP1,ALDH1A2,ARRDC4,AXIN2,BMP2,CDH1,CDK5RAP2,CNTN2,CUL1,DAB1,EDEM1,ERBB4,ETV1,ETV5,EVX1,FEZF1,FGF13,FGFR2,FOXD3,FOXO1,FOXP1,FZD1,FZD7,FZD8,GATA3,GLI3,GLIS3,HAS3,HES1,ID2,ID4,INHBA,KLF12,LHX5,LMO4,LMX1B,LPIN1,MAF,MAFB,MAP3K7,MEF2C,MEIS2,MITF,NDFIP2,NFIA,NPAS3,NR4A2,OSR1,PAX6,PBX1,POU3F1,POU3F2,POU3F3,PRDM16,PROX1,PSMD7,RAPGEF1,RFX3,SHOX2,SIX3,SOX4,SOX5,SOX6,SPRY2,SUMO1,TAF4,TCF12,TFAP2B,…
GO Biological Process	GO:0022011	myelination in peripheral nervous system	100	0.000507	1	0.0529	7.84	0.638	5	0.00188	0.0147	963	0.0708	1	0.767	4.54	0.441	2	18	0.00452	0.111	unnamed,unnamed,unnamed,unnamed,unnamed	POU3F1,POU3F2
GO Biological Process	GO:0014044	Schwann cell development	101	0.000534	1	0.0552	7.75	0.645	5	0.0019	0.0147	1092	0.0852	1	0.814	4.08	0.49	2	20	0.00452	0.1	unnamed,unnamed,unnamed,unnamed,unnamed	POU3F1,POU3F2
GO Biological Process	GO:0051253	negative regulation of RNA metabolic process	102	0.00061	1	0.0624	1.53	38.5	59	0.113	0.174	70	1.46e-06	0.0153	0.000218	2.09	22.5	47	918	0.106	0.0512	unnamed,unnamed,unnamed,unnamed,unnamed,unnamed,unnamed,unnamed,unnamed,unnamed,unnamed,unnamed,unnamed,unnamed,unnamed,unnamed,unnamed,unnamed,unnamed,unnamed,unnamed,unnamed,unnamed,unnamed,unnamed,unnamed,unnamed,unnamed,unnamed,unnamed,unnamed,unnamed,unnamed,unnamed,unnamed,unnamed,unnamed,unnamed,unnamed,unnamed,unnamed,unnamed,unnamed,unnamed,unnamed,unnamed,unnamed,unnamed,unnamed,unnamed…	BHLHE22,BMP2,CBX4,FEZF1,FGFR2,FOXD3,FOXG1,FOXO1,FOXP1,FZD1,FZD8,GATA3,GCFC2,GLI3,GLIS3,HES1,ID2,ID4,JAZF1,KCTD1,KLF12,LPIN1,MAF,MEF2C,MEIS2,NR2F1,OSR1,POU3F3,PRDM16,PRDM8,PROX1,RFX3,SHOX2,SIX3,SMYD2,SOX14,SOX5,SOX6,SUMO1,TENM2,TFAP2B,TLE4,TRPS1,TSHZ3,VLDLR,ZBTB16,ZFHX3
GO Biological Process	GO:0048468	cell development	103	0.00061	1	0.0619	1.39	62.5	87	0.184	0.256	18	2.95e-11	3.08e-07	1.71e-08	2.27	32.2	73	1314	0.165	0.0556	unnamed,unnamed,unnamed,unnamed,unnamed,unnamed,unnamed,unnamed,unnamed,unnamed,unnamed,unnamed,unnamed,unnamed,unnamed,unnamed,unnamed,unnamed,unnamed,unnamed,unnamed,unnamed,unnamed,unnamed,unnamed,unnamed,unnamed,unnamed,unnamed,unnamed,unnamed,unnamed,unnamed,unnamed,unnamed,unnamed,unnamed,unnamed,unnamed,unnamed,unnamed,unnamed,unnamed,unnamed,unnamed,unnamed,unnamed,unnamed,unnamed,unnamed…	ADCYAP1,ALDH1A2,ARX,BHLHE22,BMP2,CDH1,CDH4,CNTN2,CNTN4,CNTN6,CNTNAP2,DAB1,DCC,DGKG,EPHA7,ERBB4,ETV1,ETV5,FEZ1,FEZF1,FGF18,FGFR2,FOXD3,FOXG1,FOXP1,FZD1,FZD7,FZD8,GAP43,GATA3,GBX2,GLI3,HES1,HRH2,ID2,ID4,LMX1B,MAF,MED27,MEF2C,MSI2,NFASC,NR4A2,NRP2,NRXN3,NTM,OPCML,OSR1,PAX6,POU3F1,POU3F2,PPP2R2B,PRDM16,PRDM8,PROX1,RAPGEF1,RFX3,ROBO1,SALL3,SCLT1,SEMA6A,SGCZ,SHOX2,SLIT3,SOX4,SOX6,TENM2,TNR,TRIO,UGT8,UN…
GO Biological Process	GO:0051093	negative regulation of developmental process	104	0.000648	1	0.065	1.65	27.2	45	0.08	0.132	59	3.34e-07	0.00348	5.91e-05	2.5	14.8	37	605	0.0837	0.0612	unnamed,unnamed,unnamed,unnamed,unnamed,unnamed,unnamed,unnamed,unnamed,unnamed,unnamed,unnamed,unnamed,unnamed,unnamed,unnamed,unnamed,unnamed,unnamed,unnamed,unnamed,unnamed,unnamed,unnamed,unnamed,unnamed,unnamed,unnamed,unnamed,unnamed,unnamed,unnamed,unnamed,unnamed,unnamed,unnamed,unnamed,unnamed,unnamed,unnamed,unnamed,unnamed,unnamed,unnamed,unnamed	ADCYAP1,AXIN2,BMP2,CDK5RAP2,CNTN2,CNTN4,DAB1,DCC,FGF13,FOXG1,FOXO1,FZD7,GATA3,GLI3,HES1,ID2,ID4,IGFBP5,INHBA,MAFB,MBNL3,MED27,MEIS1,MEIS2,OMA1,OSR1,PAX6,PBX1,PRDM16,PROX1,SOX4,TNR,TRIB2,USH2A,ZBTB16,ZFHX3,ZNF536
GO Biological Process	GO:0021782	glial cell development	105	0.000666	1	0.0662	3.28	3.35	11	0.00986	0.0324	280	0.00174	1	0.0649	4.02	1.74	7	71	0.0158	0.0986	unnamed,unnamed,unnamed,unnamed,unnamed,unnamed,unnamed,unnamed,unnamed,unnamed,unnamed	CNTN2,FOXD3,ID2,ID4,POU3F1,POU3F2,SOX4
GO Biological Process	GO:0051239	regulation of multicellular organismal process	106	0.00069	1	0.068	1.33	80.7	107	0.237	0.315	42	1.92e-08	0.000201	4.78e-06	1.81	48.6	88	1982	0.199	0.0444	unnamed,unnamed,unnamed,unnamed,unnamed,unnamed,unnamed,unnamed,unnamed,unnamed,unnamed,unnamed,unnamed,unnamed,unnamed,unnamed,unnamed,unnamed,unnamed,unnamed,unnamed,unnamed,unnamed,unnamed,unnamed,unnamed,unnamed,unnamed,unnamed,unnamed,unnamed,unnamed,unnamed,unnamed,unnamed,unnamed,unnamed,unnamed,unnamed,unnamed,unnamed,unnamed,unnamed,unnamed,unnamed,unnamed,unnamed,unnamed,unnamed,unnamed…	ACVR2A,ADCYAP1,AKAP6,ARX,AXIN2,BMP2,CADM1,CDH1,CDH4,CDK5RAP2,CDKL5,CELF2,CHRNB4,CNTN2,CNTN4,CPLX2,DAB1,DCC,ERBB4,ETV5,FEZ1,FEZF1,FGF13,FGF18,FGFR2,FOXG1,FOXO1,FOXP1,FZD1,FZD7,GATA3,GLI3,HES1,HRH2,HS3ST5,ID2,ID4,IGFBP5,IL1RAPL1,IL5RA,INHBA,LHX5,LIPG,LRRC4C,LZTS1,MAF,MAFB,MAP3K7,MBNL3,MEF2C,MEIS1,MEIS2,MITF,NETO1,NFAM1,NLGN1,NR4A2,NRP2,NRXN3,OMA1,OSR1,PAX6,PBX1,POU3F2,PRDM16,PROX1,RAPGEF1,RBM19,RFX…
GO Biological Process	GO:0021813	cell-cell adhesion involved in neuronal-glial interactions involved in cerebral cortex radial glia guided migration	107	0.000748	1	0.073	17.4	0.173	3	0.000508	0.00882	579	0.0245	1	0.442	40.8	0.0245	1	1	0.00226	1	unnamed,unnamed,unnamed	DAB1
GO Biological Process	GO:0032502	developmental process	108	0.000776	1	0.075	1.19	158	188	0.466	0.553	21	1.43e-10	1.49e-06	7.1e-08	1.55	108	168	4428	0.38	0.0379	unnamed,unnamed,unnamed,unnamed,unnamed,unnamed,unnamed,unnamed,unnamed,unnamed,unnamed,unnamed,unnamed,unnamed,unnamed,unnamed,unnamed,unnamed,unnamed,unnamed,unnamed,unnamed,unnamed,unnamed,unnamed,unnamed,unnamed,unnamed,unnamed,unnamed,unnamed,unnamed,unnamed,unnamed,unnamed,unnamed,unnamed,unnamed,unnamed,unnamed,unnamed,unnamed,unnamed,unnamed,unnamed,unnamed,unnamed,unnamed,unnamed,unnamed…	ACO1,ACVR2A,ADCYAP1,AFF3,ALDH1A2,ARX,AXIN2,BBX,BHLHE22,BMP2,C10orf11,C5orf30,CA10,CADM1,CADM2,CCDC41,CDH1,CDH4,CDK5RAP2,CDKL5,CHD6,CLCN2,CNTN2,CNTN4,CNTN6,CNTNAP2,CPLX2,CRYGD,CUL1,CYP7B1,DAB1,DCC,DGKG,DMRTA2,ENSG00000166329,EPHA7,ERBB4,ETV1,ETV5,EVX1,FEZ1,FEZF1,FGF13,FGF18,FGF5,FGFR2,FOXD3,FOXG1,FOXO1,FOXP1,FZD1,FZD7,FZD8,GAP43,GATA3,GBX2,GFRA2,GLI3,GPC4,HES1,HHIP,HRH2,ICK,ICOS,ID2,ID4,IGFBP2,IGF…
GO Biological Process	GO:0021761	limbic system development	109	0.000796	1	0.0763	2.86	4.54	13	0.0134	0.0382	173	0.000132	1	0.00798	4.65	1.94	9	79	0.0204	0.114	unnamed,unnamed,unnamed,unnamed,unnamed,unnamed,unnamed,unnamed,unnamed,unnamed,unnamed,unnamed,unnamed	CNTNAP2,FGF13,FGFR2,ID4,LHX5,MEF2C,POU3F2,PROX1,ZEB2
GO Biological Process	GO:0002065	columnar/cuboidal epithelial cell differentiation	110	0.000801	1	0.076	2.73	5.13	14	0.0151	0.0412	78	2.3e-06	0.0241	0.000308	5.91	1.86	11	76	0.0249	0.145	unnamed,unnamed,unnamed,unnamed,unnamed,unnamed,unnamed,unnamed,unnamed,unnamed,unnamed,unnamed,unnamed,unnamed	BMP2,C10orf11,FGFR2,FOXD3,GLI3,MEF2C,MITF,PAX6,RFX3,SOX4,TYRP1
GO Biological Process	GO:0021589	cerebellum structural organization	111	0.000833	1	0.0783	16.7	0.179	3	0.000527	0.00882	782	0.0484	1	0.646	20.4	0.049	1	2	0.00226	0.5	unnamed,unnamed,unnamed	DAB1
GO Biological Process	GO:0010629	negative regulation of gene expression	112	0.000848	1	0.0791	1.5	40.7	61	0.12	0.179	73	1.69e-06	0.0176	0.000241	2.04	24	49	980	0.111	0.05	unnamed,unnamed,unnamed,unnamed,unnamed,unnamed,unnamed,unnamed,unnamed,unnamed,unnamed,unnamed,unnamed,unnamed,unnamed,unnamed,unnamed,unnamed,unnamed,unnamed,unnamed,unnamed,unnamed,unnamed,unnamed,unnamed,unnamed,unnamed,unnamed,unnamed,unnamed,unnamed,unnamed,unnamed,unnamed,unnamed,unnamed,unnamed,unnamed,unnamed,unnamed,unnamed,unnamed,unnamed,unnamed,unnamed,unnamed,unnamed,unnamed,unnamed…	BHLHE22,BMP2,CBX4,FEZF1,FGFR2,FOXD3,FOXG1,FOXO1,FOXP1,FZD1,FZD8,GATA3,GCFC2,GLI3,GLIS3,HES1,ID2,ID4,JAZF1,KCTD1,KLF12,LPIN1,MAF,MEF2C,MEIS2,NDFIP2,NR2F1,OSR1,POU3F3,PRDM16,PRDM8,PROX1,RFX3,SHOX2,SIX3,SLIT3,SMYD2,SOX14,SOX5,SOX6,SUMO1,TENM2,TFAP2B,TLE4,TRPS1,TSHZ3,VLDLR,ZBTB16,ZFHX3
GO Biological Process	GO:0006272	leading strand elongation	113	0.0009	1	0.0832	46.4	0.0431	2	0.000127	0.00588	579	0.0245	1	0.442	40.8	0.0245	1	1	0.00226	1	unnamed,unnamed	POLA1
GO Biological Process	GO:0014002	astrocyte development	114	0.00103	1	0.0943	9.22	0.434	4	0.00128	0.0118	1912	0.258	1	1	3.4	0.294	1	12	0.00226	0.0833	unnamed,unnamed,unnamed,unnamed	POU3F2
GO Biological Process	GO:0021812	neuronal-glial interaction involved in cerebral cortex radial glia guided migration	115	0.00115	1	0.105	14.9	0.201	3	0.000591	0.00882	782	0.0484	1	0.646	20.4	0.049	1	2	0.00226	0.5	unnamed,unnamed,unnamed	DAB1
GO Biological Process	GO:0045686	negative regulation of glial cell differentiation	116	0.00117	1	0.106	4.45	1.57	7	0.00463	0.0206	289	0.00183	1	0.0662	7.42	0.539	4	22	0.00905	0.182	unnamed,unnamed,unnamed,unnamed,unnamed,unnamed,unnamed	DAB1,HES1,ID2,ID4
GO Biological Process	GO:0014014	negative regulation of gliogenesis	117	0.00119	1	0.106	3.92	2.04	8	0.006	0.0235	234	0.00063	1	0.0281	7.04	0.71	5	29	0.0113	0.172	unnamed,unnamed,unnamed,unnamed,unnamed,unnamed,unnamed,unnamed	ADCYAP1,DAB1,HES1,ID2,ID4
GO Biological Process	GO:1901360	organic cyclic compound metabolic process	118	0.00125	1	0.111	1.21	130	158	0.383	0.465	489	0.0132	1	0.281	1.18	120	141	4887	0.319	0.0289	unnamed,unnamed,unnamed,unnamed,unnamed,unnamed,unnamed,unnamed,unnamed,unnamed,unnamed,unnamed,unnamed,unnamed,unnamed,unnamed,unnamed,unnamed,unnamed,unnamed,unnamed,unnamed,unnamed,unnamed,unnamed,unnamed,unnamed,unnamed,unnamed,unnamed,unnamed,unnamed,unnamed,unnamed,unnamed,unnamed,unnamed,unnamed,unnamed,unnamed,unnamed,unnamed,unnamed,unnamed,unnamed,unnamed,unnamed,unnamed,unnamed,unnamed…	ABCC4,ABCE1,ACAA2,ADCYAP1,AFF3,ARX,ASXL3,AXIN2,BBX,BHLHE22,BNC2,BUD13,CBX4,CCRN4L,CDCA7L,CDKAL1,CELF2,CHD6,CHD9,CYP7B1,DERA,DHX35,DIO2,DNAH5,EGLN3,ELP3,ELP4,ERBB4,ETV1,FANCL,FEZF1,FHIT,FOXD3,FOXG1,FOXO1,FOXP1,GATA3,GBX2,GCFC2,GLI3,GLIS3,GOT2,HES1,HIBADH,HNRNPA3,INO80D,JAZF1,KCTD1,KDM4C,KLF12,LHX5,LMO3,LMO4,LMX1B,LPIN1,LZTS1,MAF,MAFB,MAP3K7,MBNL3,MED27,MEF2C,MEIS1,MEIS2,MITF,MMS22L,NAMPTL,NEIL3,NF…
GO Biological Process	GO:0060563	neuroepithelial cell differentiation	119	0.00134	1	0.117	3.22	3.11	10	0.00914	0.0294	91	4.71e-06	0.0491	0.00054	8.16	0.98	8	40	0.0181	0.2	unnamed,unnamed,unnamed,unnamed,unnamed,unnamed,unnamed,unnamed,unnamed,unnamed	BMP2,C10orf11,FOXD3,GLI3,MEF2C,MITF,SOX4,TYRP1
GO Biological Process	GO:0031325	positive regulation of cellular metabolic process	120	0.00138	1	0.12	1.32	75.8	100	0.223	0.294	169	0.000121	1	0.00748	1.52	50	76	2039	0.172	0.0373	unnamed,unnamed,unnamed,unnamed,unnamed,unnamed,unnamed,unnamed,unnamed,unnamed,unnamed,unnamed,unnamed,unnamed,unnamed,unnamed,unnamed,unnamed,unnamed,unnamed,unnamed,unnamed,unnamed,unnamed,unnamed,unnamed,unnamed,unnamed,unnamed,unnamed,unnamed,unnamed,unnamed,unnamed,unnamed,unnamed,unnamed,unnamed,unnamed,unnamed,unnamed,unnamed,unnamed,unnamed,unnamed,unnamed,unnamed,unnamed,unnamed,unnamed…	ACVR2A,ADCYAP1,ARRDC4,AXIN2,BMP2,CDH1,CDK5RAP2,CUL1,DAB1,EDEM1,ERBB4,ETV1,ETV5,EVX1,FEZF1,FGF13,FGFR2,FOXD3,FOXO1,FOXP1,FZD1,FZD7,FZD8,GATA3,GLI3,GLIS3,HAS3,HES1,ID2,ID4,INHBA,KLF12,LHX5,LMO4,LMX1B,LPIN1,MAF,MAFB,MAP3K7,MEF2C,MEIS2,MITF,NDFIP2,NFIA,NPAS3,NR4A2,OSR1,PAX6,PBX1,POU3F1,POU3F2,POU3F3,PRDM16,PROX1,PSMD7,RAPGEF1,RFX3,SHOX2,SIX3,SOX4,SOX5,SOX6,SPRY2,SUMO1,TAF4,TCF12,TFAP2B,TOX3,TRIB2,VLD…
GO Biological Process	GO:2000113	negative regulation of cellular macromolecule biosynthetic process	121	0.00139	1	0.12	1.48	40.7	60	0.12	0.176	93	4.76e-06	0.0497	0.000534	1.98	24.2	48	988	0.109	0.0486	unnamed,unnamed,unnamed,unnamed,unnamed,unnamed,unnamed,unnamed,unnamed,unnamed,unnamed,unnamed,unnamed,unnamed,unnamed,unnamed,unnamed,unnamed,unnamed,unnamed,unnamed,unnamed,unnamed,unnamed,unnamed,unnamed,unnamed,unnamed,unnamed,unnamed,unnamed,unnamed,unnamed,unnamed,unnamed,unnamed,unnamed,unnamed,unnamed,unnamed,unnamed,unnamed,unnamed,unnamed,unnamed,unnamed,unnamed,unnamed,unnamed,unnamed…	BHLHE22,BMP2,CBX4,FEZF1,FGFR2,FOXD3,FOXG1,FOXO1,FOXP1,FZD1,FZD8,GATA3,GCFC2,GLI3,GLIS3,HES1,ID2,ID4,IGFBP5,JAZF1,KCTD1,KLF12,LPIN1,MAF,MEF2C,MEIS2,NR2F1,OSR1,POU3F3,PRDM16,PRDM8,PROX1,RFX3,SHOX2,SIX3,SMYD2,SOX14,SOX5,SOX6,SUMO1,TENM2,TFAP2B,TLE4,TRPS1,TSHZ3,VLDLR,ZBTB16,ZFHX3
GO Biological Process	GO:0014037	Schwann cell differentiation	122	0.00142	1	0.121	6.22	0.804	5	0.00237	0.0147	1357	0.133	1	1	3.14	0.637	2	26	0.00452	0.0769	unnamed,unnamed,unnamed,unnamed,unnamed	POU3F1,POU3F2
GO Biological Process	GO:0048712	negative regulation of astrocyte differentiation	123	0.00148	1	0.126	6.15	0.813	5	0.00239	0.0147	663	0.0285	1	0.448	7.42	0.269	2	11	0.00452	0.182	unnamed,unnamed,unnamed,unnamed,unnamed	DAB1,ID4
GO Biological Process	GO:0060255	regulation of macromolecule metabolic process	124	0.00151	1	0.128	1.2	139	167	0.41	0.491	133	3.71e-05	0.387	0.00291	1.33	114	151	4634	0.342	0.0326	unnamed,unnamed,unnamed,unnamed,unnamed,unnamed,unnamed,unnamed,unnamed,unnamed,unnamed,unnamed,unnamed,unnamed,unnamed,unnamed,unnamed,unnamed,unnamed,unnamed,unnamed,unnamed,unnamed,unnamed,unnamed,unnamed,unnamed,unnamed,unnamed,unnamed,unnamed,unnamed,unnamed,unnamed,unnamed,unnamed,unnamed,unnamed,unnamed,unnamed,unnamed,unnamed,unnamed,unnamed,unnamed,unnamed,unnamed,unnamed,unnamed,unnamed…	ACO1,ACVR2A,ADCYAP1,AFF3,ALDH1A2,ARRDC4,ARX,ASXL3,AXIN2,BBX,BHLHE22,BMP2,BNC2,C8B,CAMK2N1,CBX4,CCRN4L,CDCA7L,CDH1,CDK5RAP2,CHD6,CHD9,CNTN2,CUL1,DAB1,DIO2,DMRTA2,EDEM1,EGLN3,EIF3H,ELP3,ELP4,EPHA7,ERBB4,ETV1,ETV5,EVX1,FAF1,FEZF1,FGF13,FGF5,FGFR2,FHIT,FOXD3,FOXG1,FOXO1,FOXP1,FZD1,FZD7,FZD8,GATA3,GBX2,GCFC2,GLI3,GLIS3,HAS3,HES1,ID2,ID4,IGFBP5,INHBA,INO80D,JAZF1,KCTD1,KDM4C,KLF12,LHX5,LIPG,LMO3,LMO4,L…
GO Biological Process	GO:0048839	inner ear development	125	0.00162	1	0.135	2.07	10.2	21	0.0299	0.0618	140	4.99e-05	0.521	0.00372	3.51	3.99	14	163	0.0317	0.0859	unnamed,unnamed,unnamed,unnamed,unnamed,unnamed,unnamed,unnamed,unnamed,unnamed,unnamed,unnamed,unnamed,unnamed,unnamed,unnamed,unnamed,unnamed,unnamed,unnamed,unnamed	BMP2,CDH1,FGFR2,FOXG1,GATA3,GBX2,GLI3,HES1,IGFBP7,MAF,MAFB,PROX1,SPRY2,USH2A
GO Biological Process	GO:0034641	cellular nitrogen compound metabolic process	126	0.00173	1	0.143	1.21	128	155	0.377	0.456	497	0.0145	1	0.304	1.18	119	140	4862	0.317	0.0288	unnamed,unnamed,unnamed,unnamed,unnamed,unnamed,unnamed,unnamed,unnamed,unnamed,unnamed,unnamed,unnamed,unnamed,unnamed,unnamed,unnamed,unnamed,unnamed,unnamed,unnamed,unnamed,unnamed,unnamed,unnamed,unnamed,unnamed,unnamed,unnamed,unnamed,unnamed,unnamed,unnamed,unnamed,unnamed,unnamed,unnamed,unnamed,unnamed,unnamed,unnamed,unnamed,unnamed,unnamed,unnamed,unnamed,unnamed,unnamed,unnamed,unnamed…	ABCC4,ABCE1,ADCYAP1,AFF3,ARX,ASXL3,AXIN2,BBX,BCAT1,BHLHE22,BNC2,BUD13,CBX4,CCRN4L,CDCA7L,CDKAL1,CELF2,CHD6,CHD9,DERA,DHX35,DIO2,DNAH5,ELP3,ELP4,ERBB4,ETV1,FANCL,FEZF1,FHIT,FOXD3,FOXG1,FOXO1,FOXP1,GATA3,GBX2,GCFC2,GLI3,GLIS3,GOT2,GSTA4,HAO1,HES1,HIBADH,HNRNPA3,INO80D,JAZF1,KCTD1,KDM4C,KLF12,LHX5,LMO3,LMO4,LMX1B,LPIN1,LZTS1,MAF,MAFB,MAP3K7,MBNL3,MBOAT1,MED27,MEF2C,MEIS1,MEIS2,MGST1,MITF,MMS22L,MRPS…
GO Biological Process	GO:0042271	susceptibility to natural killer cell mediated cytotoxicity	127	0.00174	1	0.143	12.9	0.232	3	0.000683	0.00882	970	0.0717	1	0.772	13.6	0.0735	1	3	0.00226	0.333	unnamed,unnamed,unnamed	CADM1
GO Biological Process	GO:0032332	positive regulation of chondrocyte differentiation	128	0.00176	1	0.143	4.82	1.25	6	0.00366	0.0176	130	3.02e-05	0.315	0.00242	12.8	0.392	5	16	0.0113	0.313	unnamed,unnamed,unnamed,unnamed,unnamed,unnamed	FGF18,GLI3,SOX5,SOX6,ZBTB16
GO Biological Process	GO:0048522	positive regulation of cellular process	129	0.00198	1	0.161	1.22	116	142	0.341	0.418	89	4.32e-06	0.0451	0.000507	1.47	81	119	3308	0.269	0.036	unnamed,unnamed,unnamed,unnamed,unnamed,unnamed,unnamed,unnamed,unnamed,unnamed,unnamed,unnamed,unnamed,unnamed,unnamed,unnamed,unnamed,unnamed,unnamed,unnamed,unnamed,unnamed,unnamed,unnamed,unnamed,unnamed,unnamed,unnamed,unnamed,unnamed,unnamed,unnamed,unnamed,unnamed,unnamed,unnamed,unnamed,unnamed,unnamed,unnamed,unnamed,unnamed,unnamed,unnamed,unnamed,unnamed,unnamed,unnamed,unnamed,unnamed…	ACVR2A,ADCYAP1,AKAP6,ALDH1A2,ARHGEF16,ARRDC4,AXIN2,BMP2,CADM1,CDCA7L,CDH1,CDH4,CDK5RAP2,CDKL5,CNTN2,CUL1,CYP7B1,DAB1,DCC,EDEM1,ELP3,EPHA7,ERBB4,ETV1,ETV5,EVX1,FAF1,FEZ1,FEZF1,FGF13,FGF18,FGF5,FGFR2,FOXD3,FOXG1,FOXO1,FOXP1,FZD1,FZD7,FZD8,GAREM,GATA3,GLI3,GLIS3,HAS3,HES1,ICOS,ID2,ID4,IGFBP2,IGFBP5,IL1RAPL1,INHBA,KDM4C,KIF26B,KLF12,LHX5,LMO4,LMX1B,LPIN1,MAF,MAFB,MAP3K7,MEF2C,MEIS2,MITF,NDFIP2,NFAM1,…
GO Biological Process	GO:0030318	melanocyte differentiation	130	0.0021	1	0.169	3.58	2.24	8	0.00658	0.0235	154	7.53e-05	0.786	0.00511	8.16	0.735	6	30	0.0136	0.2	unnamed,unnamed,unnamed,unnamed,unnamed,unnamed,unnamed,unnamed	C10orf11,FOXD3,GLI3,MEF2C,MITF,TYRP1
GO Biological Process	GO:0019985	translesion synthesis	131	0.00212	1	0.169	12.1	0.249	3	0.000732	0.00882	534	0.0192	1	0.376	9.07	0.22	2	9	0.00452	0.222	unnamed,unnamed,unnamed	POLA1,REV1
GO Biological Process	GO:0006139	nucleobase-containing compound metabolic process	132	0.00216	1	0.171	1.22	120	146	0.353	0.429	509	0.0152	1	0.312	1.18	110	130	4482	0.294	0.029	unnamed,unnamed,unnamed,unnamed,unnamed,unnamed,unnamed,unnamed,unnamed,unnamed,unnamed,unnamed,unnamed,unnamed,unnamed,unnamed,unnamed,unnamed,unnamed,unnamed,unnamed,unnamed,unnamed,unnamed,unnamed,unnamed,unnamed,unnamed,unnamed,unnamed,unnamed,unnamed,unnamed,unnamed,unnamed,unnamed,unnamed,unnamed,unnamed,unnamed,unnamed,unnamed,unnamed,unnamed,unnamed,unnamed,unnamed,unnamed,unnamed,unnamed…	ABCC4,ABCE1,ADCYAP1,AFF3,ARX,ASXL3,AXIN2,BBX,BHLHE22,BNC2,BUD13,CBX4,CCRN4L,CDCA7L,CDKAL1,CELF2,CHD6,CHD9,DERA,DHX35,DNAH5,ELP3,ELP4,ERBB4,ETV1,FANCL,FEZF1,FHIT,FOXD3,FOXG1,FOXO1,FOXP1,GATA3,GBX2,GCFC2,GLI3,GLIS3,HES1,HIBADH,HNRNPA3,INO80D,JAZF1,KCTD1,KDM4C,KLF12,LHX5,LMO3,LMO4,LMX1B,LPIN1,LZTS1,MAF,MAFB,MAP3K7,MBNL3,MED27,MEF2C,MEIS1,MEIS2,MITF,MMS22L,NAMPTL,NEIL3,NFIA,NOVA1,NPAS3,NR2F1,NR4A2,NU…
GO Biological Process	GO:0021510	spinal cord development	133	0.00218	1	0.171	2.55	5.1	13	0.015	0.0382	135	3.85e-05	0.402	0.00298	4.86	2.06	10	84	0.0226	0.119	unnamed,unnamed,unnamed,unnamed,unnamed,unnamed,unnamed,unnamed,unnamed,unnamed,unnamed,unnamed,unnamed	DAB1,EVX1,FOXP1,GLI3,LHX5,LMO4,PAX6,PROX1,SOX4,VLDLR
GO Biological Process	GO:0010226	response to lithium ion	134	0.00221	1	0.172	5.61	0.891	5	0.00262	0.0147	310	0.00256	1	0.0862	6.8	0.588	4	24	0.00905	0.167	unnamed,unnamed,unnamed,unnamed,unnamed	CDH1,ID2,IGFBP2,TPH2
GO Biological Process	GO:0014013	regulation of gliogenesis	135	0.00232	1	0.18	2.8	3.93	11	0.0116	0.0324	168	0.000115	1	0.00715	5.35	1.49	8	61	0.0181	0.131	unnamed,unnamed,unnamed,unnamed,unnamed,unnamed,unnamed,unnamed,unnamed,unnamed,unnamed	ADCYAP1,BMP2,CNTN2,DAB1,ETV5,HES1,ID2,ID4
GO Biological Process	GO:0006725	cellular aromatic compound metabolic process	136	0.00246	1	0.188	1.21	125	151	0.368	0.444	578	0.0245	1	0.442	1.16	114	133	4669	0.301	0.0285	unnamed,unnamed,unnamed,unnamed,unnamed,unnamed,unnamed,unnamed,unnamed,unnamed,unnamed,unnamed,unnamed,unnamed,unnamed,unnamed,unnamed,unnamed,unnamed,unnamed,unnamed,unnamed,unnamed,unnamed,unnamed,unnamed,unnamed,unnamed,unnamed,unnamed,unnamed,unnamed,unnamed,unnamed,unnamed,unnamed,unnamed,unnamed,unnamed,unnamed,unnamed,unnamed,unnamed,unnamed,unnamed,unnamed,unnamed,unnamed,unnamed,unnamed…	ABCC4,ABCE1,ADCYAP1,AFF3,ARX,ASXL3,AXIN2,BBX,BHLHE22,BNC2,BUD13,CBX4,CCRN4L,CDCA7L,CDKAL1,CELF2,CHD6,CHD9,DERA,DHX35,DIO2,DNAH5,ELP3,ELP4,ERBB4,ETV1,FANCL,FEZF1,FHIT,FOXD3,FOXG1,FOXO1,FOXP1,GATA3,GBX2,GCFC2,GLI3,GLIS3,HES1,HIBADH,HNRNPA3,INO80D,JAZF1,KCTD1,KDM4C,KLF12,LHX5,LMO3,LMO4,LMX1B,LPIN1,LZTS1,MAF,MAFB,MAP3K7,MBNL3,MED27,MEF2C,MEIS1,MEIS2,MITF,MMS22L,NAMPTL,NEIL3,NFIA,NOVA1,NPAS3,NR2F1,NR4…
GO Biological Process	GO:0071285	cellular response to lithium ion	137	0.00249	1	0.19	7.23	0.553	4	0.00163	0.0118	372	0.00534	1	0.15	8.16	0.367	3	15	0.00679	0.2	unnamed,unnamed,unnamed,unnamed	CDH1,ID2,TPH2
GO Biological Process	GO:0060429	epithelium development	138	0.00249	1	0.188	1.48	35.8	53	0.105	0.156	58	3.31e-07	0.00345	5.95e-05	2.3	18.7	43	762	0.0973	0.0564	unnamed,unnamed,unnamed,unnamed,unnamed,unnamed,unnamed,unnamed,unnamed,unnamed,unnamed,unnamed,unnamed,unnamed,unnamed,unnamed,unnamed,unnamed,unnamed,unnamed,unnamed,unnamed,unnamed,unnamed,unnamed,unnamed,unnamed,unnamed,unnamed,unnamed,unnamed,unnamed,unnamed,unnamed,unnamed,unnamed,unnamed,unnamed,unnamed,unnamed,unnamed,unnamed,unnamed,unnamed,unnamed,unnamed,unnamed,unnamed,unnamed,unnamed…	ALDH1A2,BMP2,C10orf11,CRYGD,CYP7B1,ERBB4,FGFR2,FOXD3,FZD1,FZD7,GATA3,GBX2,GLI3,HES1,HHIP,HRH2,ID2,KIF26B,LMO4,MAF,MAP3K7,MEF2C,MITF,OPA1,OSR1,PAX6,PBX1,POU3F1,POU3F3,PPP2R2B,PROX1,RAPGEF1,RFX3,ROBO1,RYR2,SLC7A11,SOX4,SPRY2,TFAP2B,TYRP1,USH2A,ZEB2,ZIC3
GO Biological Process	GO:0046483	heterocycle metabolic process	139	0.00254	1	0.191	1.21	124	150	0.366	0.441	526	0.0174	1	0.345	1.17	114	134	4656	0.303	0.0288	unnamed,unnamed,unnamed,unnamed,unnamed,unnamed,unnamed,unnamed,unnamed,unnamed,unnamed,unnamed,unnamed,unnamed,unnamed,unnamed,unnamed,unnamed,unnamed,unnamed,unnamed,unnamed,unnamed,unnamed,unnamed,unnamed,unnamed,unnamed,unnamed,unnamed,unnamed,unnamed,unnamed,unnamed,unnamed,unnamed,unnamed,unnamed,unnamed,unnamed,unnamed,unnamed,unnamed,unnamed,unnamed,unnamed,unnamed,unnamed,unnamed,unnamed…	ABCC4,ABCE1,ADCYAP1,AFF3,ARX,ASXL3,AXIN2,BBX,BHLHE22,BNC2,BUD13,CBX4,CCRN4L,CDCA7L,CDKAL1,CELF2,CHD6,CHD9,DERA,DHX35,DNAH5,EGLN3,ELP3,ELP4,ERBB4,ETV1,FANCL,FEZF1,FHIT,FOXD3,FOXG1,FOXO1,FOXP1,GATA3,GBX2,GCFC2,GLI3,GLIS3,GOT2,HES1,HIBADH,HNRNPA3,INO80D,JAZF1,KCTD1,KDM4C,KLF12,LHX5,LMO3,LMO4,LMX1B,LPIN1,LZTS1,MAF,MAFB,MAP3K7,MBNL3,MED27,MEF2C,MEIS1,MEIS2,MITF,MMS22L,NAMPTL,NEIL3,NFIA,NOVA1,NPAS3,NR2…
GO Biological Process	GO:0048709	oligodendrocyte differentiation	140	0.00258	1	0.192	3.16	2.85	9	0.00837	0.0265	196	0.000203	1	0.0108	5.71	1.22	7	50	0.0158	0.14	unnamed,unnamed,unnamed,unnamed,unnamed,unnamed,unnamed,unnamed,unnamed	CNTN2,GLI3,ID2,ID4,PAX6,SOX5,SOX6
GO Biological Process	GO:0043010	camera-type eye development	141	0.00259	1	0.191	1.88	12.7	24	0.0375	0.0706	180	0.000153	1	0.0089	2.78	6.12	17	250	0.0385	0.068	unnamed,unnamed,unnamed,unnamed,unnamed,unnamed,unnamed,unnamed,unnamed,unnamed,unnamed,unnamed,unnamed,unnamed,unnamed,unnamed,unnamed,unnamed,unnamed,unnamed,unnamed,unnamed,unnamed,unnamed	ALDH1A2,BHLHE22,CLCN2,CRYGD,FGFR2,GATA3,GLI3,INHBA,LMX1B,MAF,MEIS1,MITF,PAX6,PROX1,SIX3,SLC7A11,TFAP2B
GO Biological Process	GO:0010558	negative regulation of macromolecule biosynthetic process	142	0.00269	1	0.198	1.43	41.9	60	0.123	0.176	83	2.95e-06	0.0308	0.000372	1.98	25.2	50	1029	0.113	0.0486	unnamed,unnamed,unnamed,unnamed,unnamed,unnamed,unnamed,unnamed,unnamed,unnamed,unnamed,unnamed,unnamed,unnamed,unnamed,unnamed,unnamed,unnamed,unnamed,unnamed,unnamed,unnamed,unnamed,unnamed,unnamed,unnamed,unnamed,unnamed,unnamed,unnamed,unnamed,unnamed,unnamed,unnamed,unnamed,unnamed,unnamed,unnamed,unnamed,unnamed,unnamed,unnamed,unnamed,unnamed,unnamed,unnamed,unnamed,unnamed,unnamed,unnamed…	BHLHE22,BMP2,CBX4,FEZF1,FGFR2,FOXD3,FOXG1,FOXO1,FOXP1,FZD1,FZD8,GATA3,GCFC2,GLI3,GLIS3,HES1,ID2,ID4,IGFBP5,INHBA,JAZF1,KCTD1,KLF12,LPIN1,MAF,MEF2C,MEIS2,NR2F1,OSR1,POU3F3,PRDM16,PRDM8,PROX1,RFX3,SHOX2,SIX3,SMYD2,SOX14,SOX5,SOX6,SUMO1,TENM2,TFAP2B,TLE4,TRIB2,TRPS1,TSHZ3,VLDLR,ZBTB16,ZFHX3
GO Biological Process	GO:0050931	pigment cell differentiation	143	0.00276	1	0.202	3.42	2.34	8	0.00689	0.0235	183	0.000157	1	0.00896	7.2	0.833	6	34	0.0136	0.176	unnamed,unnamed,unnamed,unnamed,unnamed,unnamed,unnamed,unnamed	C10orf11,FOXD3,GLI3,MEF2C,MITF,TYRP1
GO Biological Process	GO:0048666	neuron development	144	0.00277	1	0.201	1.45	38.5	56	0.113	0.165	22	3.61e-10	3.77e-06	1.71e-07	2.71	17.7	48	723	0.109	0.0664	unnamed,unnamed,unnamed,unnamed,unnamed,unnamed,unnamed,unnamed,unnamed,unnamed,unnamed,unnamed,unnamed,unnamed,unnamed,unnamed,unnamed,unnamed,unnamed,unnamed,unnamed,unnamed,unnamed,unnamed,unnamed,unnamed,unnamed,unnamed,unnamed,unnamed,unnamed,unnamed,unnamed,unnamed,unnamed,unnamed,unnamed,unnamed,unnamed,unnamed,unnamed,unnamed,unnamed,unnamed,unnamed,unnamed,unnamed,unnamed,unnamed,unnamed…	ADCYAP1,ARX,BHLHE22,CDH1,CDH4,CNTN2,CNTN4,CNTN6,CNTNAP2,DAB1,DCC,DGKG,EPHA7,ETV1,FEZ1,FEZF1,FGFR2,FOXD3,FOXG1,FOXP1,FZD1,FZD7,FZD8,GAP43,GATA3,GBX2,GLI3,HES1,LMX1B,MEF2C,NFASC,NR4A2,NRP2,NRXN3,NTM,OPCML,PAX6,PRDM8,ROBO1,SALL3,SCLT1,SEMA6A,SLIT3,TENM2,TNR,TRIO,UGT8,UNC5D
GO Biological Process	GO:0010975	regulation of neuron projection development	145	0.0029	1	0.209	1.87	12.9	24	0.0378	0.0706	95	5.36e-06	0.056	0.000589	3.31	5.73	19	234	0.043	0.0812	unnamed,unnamed,unnamed,unnamed,unnamed,unnamed,unnamed,unnamed,unnamed,unnamed,unnamed,unnamed,unnamed,unnamed,unnamed,unnamed,unnamed,unnamed,unnamed,unnamed,unnamed,unnamed,unnamed,unnamed	ADCYAP1,CDH4,CDKL5,CNTN2,DAB1,DCC,FEZ1,FGF13,IL1RAPL1,LRRC4C,LZTS1,NLGN1,POU3F2,RAPGEF1,ROBO1,SHOX2,TENM3,TNR,VLDLR
GO Biological Process	GO:0001764	neuron migration	146	0.003	1	0.214	2.21	7.25	16	0.0213	0.0471	76	2.15e-06	0.0225	0.000296	4.96	2.62	13	107	0.0294	0.121	unnamed,unnamed,unnamed,unnamed,unnamed,unnamed,unnamed,unnamed,unnamed,unnamed,unnamed,unnamed,unnamed,unnamed,unnamed,unnamed	ARX,CDKL5,CNTN2,DAB1,DCC,FEZF1,FGF13,GATA3,LMX1B,NR2F1,NR4A2,PAX6,SEMA6A
GO Biological Process	GO:0045934	negative regulation of nucleobase-containing compound metabolic process	147	0.00301	1	0.214	1.43	42.1	60	0.124	0.176	103	8.34e-06	0.0871	0.000845	1.94	24.7	48	1009	0.109	0.0476	unnamed,unnamed,unnamed,unnamed,unnamed,unnamed,unnamed,unnamed,unnamed,unnamed,unnamed,unnamed,unnamed,unnamed,unnamed,unnamed,unnamed,unnamed,unnamed,unnamed,unnamed,unnamed,unnamed,unnamed,unnamed,unnamed,unnamed,unnamed,unnamed,unnamed,unnamed,unnamed,unnamed,unnamed,unnamed,unnamed,unnamed,unnamed,unnamed,unnamed,unnamed,unnamed,unnamed,unnamed,unnamed,unnamed,unnamed,unnamed,unnamed,unnamed…	AKAP6,BHLHE22,BMP2,CBX4,FEZF1,FGFR2,FOXD3,FOXG1,FOXO1,FOXP1,FZD1,FZD8,GATA3,GCFC2,GLI3,GLIS3,HES1,ID2,ID4,JAZF1,KCTD1,KLF12,LPIN1,MAF,MEF2C,MEIS2,NR2F1,OSR1,POU3F3,PRDM16,PRDM8,PROX1,RFX3,SHOX2,SIX3,SMYD2,SOX14,SOX5,SOX6,SUMO1,TENM2,TFAP2B,TLE4,TRPS1,TSHZ3,VLDLR,ZBTB16,ZFHX3
GO Biological Process	GO:0009826	unidimensional cell growth	148	0.00301	1	0.212	10.6	0.282	3	0.000829	0.00882	970	0.0717	1	0.772	13.6	0.0735	1	3	0.00226	0.333	unnamed,unnamed,unnamed	CADM1
GO Biological Process	GO:0002517	T cell tolerance induction	149	0.00302	1	0.211	25	0.0799	2	0.000235	0.00588	579	0.0245	1	0.442	40.8	0.0245	1	1	0.00226	1	unnamed,unnamed	ICOS
GO Biological Process	GO:0021872	forebrain generation of neurons	150	0.00314	1	0.219	2.69	4.09	11	0.012	0.0324	65	9.15e-07	0.00955	0.000147	7.29	1.37	10	56	0.0226	0.179	unnamed,unnamed,unnamed,unnamed,unnamed,unnamed,unnamed,unnamed,unnamed,unnamed,unnamed	ARX,ERBB4,FGFR2,GBX2,GLI3,HES1,LHX5,PAX6,ROBO1,SALL3
GO Biological Process	GO:0021983	pituitary gland development	151	0.00325	1	0.225	2.84	3.52	10	0.0104	0.0294	156	7.59e-05	0.793	0.00508	6.64	1.05	7	43	0.0158	0.163	unnamed,unnamed,unnamed,unnamed,unnamed,unnamed,unnamed,unnamed,unnamed,unnamed	ADCYAP1,ALDH1A2,BMP2,CDH1,HES1,PAX6,POU3F2
GO Biological Process	GO:0021954	central nervous system neuron development	152	0.00331	1	0.228	2.54	4.73	12	0.0139	0.0353	88	3.78e-06	0.0394	0.000448	6.28	1.59	10	65	0.0226	0.154	unnamed,unnamed,unnamed,unnamed,unnamed,unnamed,unnamed,unnamed,unnamed,unnamed,unnamed,unnamed	ARX,BHLHE22,CNTN2,DCC,FGFR2,FOXG1,GBX2,LMX1B,NR4A2,PRDM8
GO Biological Process	GO:0021514	ventral spinal cord interneuron differentiation	153	0.00354	1	0.242	5.02	0.997	5	0.00293	0.0147	198	0.000213	1	0.0112	12.6	0.318	4	13	0.00905	0.308	unnamed,unnamed,unnamed,unnamed,unnamed	EVX1,GLI3,LMO4,PAX6
GO Biological Process	GO:0051172	negative regulation of nitrogen compound metabolic process	154	0.0036	1	0.244	1.42	42.4	60	0.125	0.176	114	1.2e-05	0.125	0.0011	1.92	25.1	48	1023	0.109	0.0469	unnamed,unnamed,unnamed,unnamed,unnamed,unnamed,unnamed,unnamed,unnamed,unnamed,unnamed,unnamed,unnamed,unnamed,unnamed,unnamed,unnamed,unnamed,unnamed,unnamed,unnamed,unnamed,unnamed,unnamed,unnamed,unnamed,unnamed,unnamed,unnamed,unnamed,unnamed,unnamed,unnamed,unnamed,unnamed,unnamed,unnamed,unnamed,unnamed,unnamed,unnamed,unnamed,unnamed,unnamed,unnamed,unnamed,unnamed,unnamed,unnamed,unnamed…	AKAP6,BHLHE22,BMP2,CBX4,FEZF1,FGFR2,FOXD3,FOXG1,FOXO1,FOXP1,FZD1,FZD8,GATA3,GCFC2,GLI3,GLIS3,HES1,ID2,ID4,JAZF1,KCTD1,KLF12,LPIN1,MAF,MEF2C,MEIS2,NR2F1,OSR1,POU3F3,PRDM16,PRDM8,PROX1,RFX3,SHOX2,SIX3,SMYD2,SOX14,SOX5,SOX6,SUMO1,TENM2,TFAP2B,TLE4,TRPS1,TSHZ3,VLDLR,ZBTB16,ZFHX3
GO Biological Process	GO:0000122	negative regulation of transcription from RNA polymerase II promoter	155	0.00388	1	0.261	1.55	26.5	41	0.078	0.121	115	1.34e-05	0.139	0.00121	2.28	14	32	572	0.0724	0.0559	unnamed,unnamed,unnamed,unnamed,unnamed,unnamed,unnamed,unnamed,unnamed,unnamed,unnamed,unnamed,unnamed,unnamed,unnamed,unnamed,unnamed,unnamed,unnamed,unnamed,unnamed,unnamed,unnamed,unnamed,unnamed,unnamed,unnamed,unnamed,unnamed,unnamed,unnamed,unnamed,unnamed,unnamed,unnamed,unnamed,unnamed,unnamed,unnamed,unnamed,unnamed	BMP2,CBX4,FEZF1,FGFR2,FOXD3,FZD8,GATA3,GLI3,GLIS3,HES1,ID2,ID4,JAZF1,KLF12,LPIN1,MAF,MEF2C,MEIS2,NR2F1,OSR1,PRDM16,PROX1,SHOX2,SMYD2,SOX14,SOX6,TENM2,TFAP2B,TLE4,TRPS1,VLDLR,ZFHX3
GO Biological Process	GO:0009893	positive regulation of metabolic process	156	0.00388	1	0.26	1.27	80.2	102	0.236	0.3	175	0.000145	1	0.00865	1.5	52.7	79	2153	0.179	0.0367	unnamed,unnamed,unnamed,unnamed,unnamed,unnamed,unnamed,unnamed,unnamed,unnamed,unnamed,unnamed,unnamed,unnamed,unnamed,unnamed,unnamed,unnamed,unnamed,unnamed,unnamed,unnamed,unnamed,unnamed,unnamed,unnamed,unnamed,unnamed,unnamed,unnamed,unnamed,unnamed,unnamed,unnamed,unnamed,unnamed,unnamed,unnamed,unnamed,unnamed,unnamed,unnamed,unnamed,unnamed,unnamed,unnamed,unnamed,unnamed,unnamed,unnamed…	ACVR2A,ADCYAP1,ALDH1A2,ARRDC4,AXIN2,BMP2,CDH1,CDK5RAP2,CNTN2,CUL1,DAB1,EDEM1,ERBB4,ETV1,ETV5,EVX1,FEZF1,FGF13,FGFR2,FOXD3,FOXO1,FOXP1,FZD1,FZD7,FZD8,GATA3,GLI3,GLIS3,HAS3,HES1,ID2,ID4,INHBA,KLF12,LHX5,LMO4,LMX1B,LPIN1,MAF,MAFB,MAP3K7,MEF2C,MEIS2,MITF,NDFIP2,NFIA,NPAS3,NR4A2,OMA1,OSR1,PAX6,PBX1,POU3F1,POU3F2,POU3F3,PRDM16,PROX1,PSMD7,RAPGEF1,RFX3,SHOX2,SIX3,SOX4,SOX5,SOX6,SPRY2,SUMO1,TAF4,TCF12,TF…
GO Biological Process	GO:0048708	astrocyte differentiation	157	0.00391	1	0.26	4.9	1.02	5	0.003	0.0147	1234	0.108	1	0.915	3.55	0.563	2	23	0.00452	0.087	unnamed,unnamed,unnamed,unnamed,unnamed	PAX6,POU3F2
GO Biological Process	GO:0000082	G1/S transition of mitotic cell cycle	158	0.004	1	0.265	2.48	4.85	12	0.0143	0.0353	777	0.0478	1	0.642	2	3.99	8	163	0.0181	0.0491	unnamed,unnamed,unnamed,unnamed,unnamed,unnamed,unnamed,unnamed,unnamed,unnamed,unnamed,unnamed	BCAT1,CUL1,ID2,ID4,INHBA,POLA1,PSMD7,TFDP3
GO Biological Process	GO:0021895	cerebral cortex neuron differentiation	159	0.0041	1	0.269	4.84	1.03	5	0.00304	0.0147	440	0.00906	1	0.215	6.8	0.441	3	18	0.00679	0.167	unnamed,unnamed,unnamed,unnamed,unnamed	ARX,CNTN2,ID4
GO Biological Process	GO:0042427	serotonin biosynthetic process	160	0.00413	1	0.27	21.3	0.0939	2	0.000276	0.00588	970	0.0717	1	0.772	13.6	0.0735	1	3	0.00226	0.333	unnamed,unnamed	TPH2
GO Biological Process	GO:0050768	negative regulation of neurogenesis	161	0.00414	1	0.269	2.47	4.87	12	0.0143	0.0353	230	0.000535	1	0.0243	3.87	2.33	9	95	0.0204	0.0947	unnamed,unnamed,unnamed,unnamed,unnamed,unnamed,unnamed,unnamed,unnamed,unnamed,unnamed,unnamed	ADCYAP1,DAB1,DCC,FGF13,HES1,ID2,ID4,PAX6,TNR
GO Biological Process	GO:0042552	myelination	162	0.00431	1	0.278	2.92	3.08	9	0.00906	0.0265	458	0.0108	1	0.246	3.22	1.86	6	76	0.0136	0.0789	unnamed,unnamed,unnamed,unnamed,unnamed,unnamed,unnamed,unnamed,unnamed	CNTN2,ID4,NFASC,POU3F1,POU3F2,UGT8
GO Biological Process	GO:0043583	ear development	163	0.00431	1	0.276	1.86	11.8	22	0.0347	0.0647	149	6.75e-05	0.704	0.00473	3.24	4.63	15	189	0.0339	0.0794	unnamed,unnamed,unnamed,unnamed,unnamed,unnamed,unnamed,unnamed,unnamed,unnamed,unnamed,unnamed,unnamed,unnamed,unnamed,unnamed,unnamed,unnamed,unnamed,unnamed,unnamed,unnamed	BMP2,CDH1,FGFR2,FOXG1,GATA3,GBX2,GLI3,HES1,IGFBP7,MAF,MAFB,OSR1,PROX1,SPRY2,USH2A
GO Biological Process	GO:0006807	nitrogen compound metabolic process	164	0.00457	1	0.291	1.17	141	165	0.414	0.485	357	0.00425	1	0.124	1.2	129	155	5277	0.351	0.0294	unnamed,unnamed,unnamed,unnamed,unnamed,unnamed,unnamed,unnamed,unnamed,unnamed,unnamed,unnamed,unnamed,unnamed,unnamed,unnamed,unnamed,unnamed,unnamed,unnamed,unnamed,unnamed,unnamed,unnamed,unnamed,unnamed,unnamed,unnamed,unnamed,unnamed,unnamed,unnamed,unnamed,unnamed,unnamed,unnamed,unnamed,unnamed,unnamed,unnamed,unnamed,unnamed,unnamed,unnamed,unnamed,unnamed,unnamed,unnamed,unnamed,unnamed…	ABCC4,ABCE1,ADCYAP1,AFF3,ARX,ASXL3,AXIN2,BBX,BCAT1,BHLHE22,BNC2,BUD13,CBX4,CCRN4L,CDCA7L,CDKAL1,CELF2,CHD6,CHD9,DDO,DERA,DHX35,DIO2,DNAH5,EGLN3,ELP3,ELP4,ERBB4,ETV1,FANCL,FEZF1,FHIT,FOXD3,FOXG1,FOXO1,FOXP1,GAD1,GATA3,GBX2,GCFC2,GGACT,GLI3,GLIS3,GOT2,GPC4,GSTA4,HAO1,HAS3,HES1,HIBADH,HNRNPA3,HS3ST5,HS6ST2,INO80D,JAZF1,KCTD1,KDM4C,KLF12,LHX5,LMO3,LMO4,LMX1B,LPIN1,LZTS1,MAF,MAFB,MAP3K7,MBNL3,MBOAT1,M…
GO Biological Process	GO:0021575	hindbrain morphogenesis	165	0.00459	1	0.29	3.47	2.02	7	0.00593	0.0206	315	0.0028	1	0.0929	5.1	0.98	5	40	0.0113	0.125	unnamed,unnamed,unnamed,unnamed,unnamed,unnamed,unnamed	DAB1,HES1,LHX5,LMX1B,PROX1
GO Biological Process	GO:0061005	cell differentiation involved in kidney development	166	0.00462	1	0.29	3.13	2.55	8	0.00751	0.0235	183	0.000157	1	0.00896	7.2	0.833	6	34	0.0136	0.176	unnamed,unnamed,unnamed,unnamed,unnamed,unnamed,unnamed,unnamed	GLI3,HES1,MEF2C,OSR1,POU3F3,TSHZ3
GO Biological Process	GO:0021801	cerebral cortex radial glia guided migration	167	0.00465	1	0.291	6.05	0.661	4	0.00194	0.0118	726	0.0391	1	0.562	6.28	0.318	2	13	0.00452	0.154	unnamed,unnamed,unnamed,unnamed	DAB1,GLI3
GO Biological Process	GO:0042219	cellular modified amino acid catabolic process	168	0.00468	1	0.291	6.04	0.662	4	0.00195	0.0118	358	0.00435	1	0.127	8.75	0.343	3	14	0.00679	0.214	unnamed,unnamed,unnamed,unnamed	DIO2,GGACT,GOT2
GO Biological Process	GO:0008366	axon ensheathment	169	0.00483	1	0.298	2.87	3.14	9	0.00923	0.0265	492	0.0137	1	0.29	3.06	1.96	6	80	0.0136	0.075	unnamed,unnamed,unnamed,unnamed,unnamed,unnamed,unnamed,unnamed,unnamed	CNTN2,ID4,NFASC,POU3F1,POU3F2,UGT8
GO Biological Process	GO:0016265	death	170	0.00513	1	0.315	1.41	39.6	56	0.117	0.165	327	0.00319	1	0.102	1.52	30.4	46	1239	0.104	0.0371	unnamed,unnamed,unnamed,unnamed,unnamed,unnamed,unnamed,unnamed,unnamed,unnamed,unnamed,unnamed,unnamed,unnamed,unnamed,unnamed,unnamed,unnamed,unnamed,unnamed,unnamed,unnamed,unnamed,unnamed,unnamed,unnamed,unnamed,unnamed,unnamed,unnamed,unnamed,unnamed,unnamed,unnamed,unnamed,unnamed,unnamed,unnamed,unnamed,unnamed,unnamed,unnamed,unnamed,unnamed,unnamed,unnamed,unnamed,unnamed,unnamed,unnamed…	API5,ARHGEF16,AXIN2,C8B,C9orf72,CADM1,CDH1,CUL1,CYP7B1,DBC1,DCC,EGLN3,ELMO1,EPHA7,ERBB4,FAF1,FGFR2,FHIT,FOXO1,GLI3,INHBA,LMX1B,MAP3K7,MEF2C,NR4A2,OPA1,PDCD6IP,PKN2,PPP2R2B,PSMD7,RNF152,ROBO1,RRAGC,RYR2,SEMA6A,SLIT3,TAX1BP1,TFAP2B,TM2D1,TOP1,TOX3,TRIO,UACA,UNC5D,WWOX,ZBTB16
GO Biological Process	GO:0031327	negative regulation of cellular biosynthetic process	171	0.0052	1	0.318	1.39	44	61	0.129	0.179	92	4.72e-06	0.0493	0.000536	1.93	26.4	51	1076	0.115	0.0474	unnamed,unnamed,unnamed,unnamed,unnamed,unnamed,unnamed,unnamed,unnamed,unnamed,unnamed,unnamed,unnamed,unnamed,unnamed,unnamed,unnamed,unnamed,unnamed,unnamed,unnamed,unnamed,unnamed,unnamed,unnamed,unnamed,unnamed,unnamed,unnamed,unnamed,unnamed,unnamed,unnamed,unnamed,unnamed,unnamed,unnamed,unnamed,unnamed,unnamed,unnamed,unnamed,unnamed,unnamed,unnamed,unnamed,unnamed,unnamed,unnamed,unnamed…	AKAP6,BHLHE22,BMP2,CBX4,FEZF1,FGFR2,FOXD3,FOXG1,FOXO1,FOXP1,FZD1,FZD8,GATA3,GCFC2,GLI3,GLIS3,HES1,ID2,ID4,IGFBP5,INHBA,JAZF1,KCTD1,KLF12,LPIN1,MAF,MEF2C,MEIS2,NR2F1,OSR1,POU3F3,PRDM16,PRDM8,PROX1,RFX3,SHOX2,SIX3,SMYD2,SOX14,SOX5,SOX6,SUMO1,TENM2,TFAP2B,TLE4,TRIB2,TRPS1,TSHZ3,VLDLR,ZBTB16,ZFHX3
GO Biological Process	GO:0021942	radial glia guided migration of Purkinje cell	172	0.00532	1	0.323	8.66	0.346	3	0.00102	0.00882	970	0.0717	1	0.772	13.6	0.0735	1	3	0.00226	0.333	unnamed,unnamed,unnamed	DAB1
GO Biological Process	GO:0048133	male germ-line stem cell division	173	0.00535	1	0.323	18.6	0.107	2	0.000316	0.00588	282	0.00177	1	0.0654	27.2	0.0735	2	3	0.00452	0.667	unnamed,unnamed	ETV5,ZBTB16
GO Biological Process	GO:0046426	negative regulation of JAK-STAT cascade	174	0.00576	1	0.346	8.41	0.357	3	0.00105	0.00882	1771	0.22	1	1	4.08	0.245	1	10	0.00226	0.1	unnamed,unnamed,unnamed	DAB1
GO Biological Process	GO:0080090	regulation of primary metabolic process	175	0.00587	1	0.35	1.16	148	172	0.436	0.506	105	8.75e-06	0.0913	0.00087	1.34	121	162	4925	0.367	0.0329	unnamed,unnamed,unnamed,unnamed,unnamed,unnamed,unnamed,unnamed,unnamed,unnamed,unnamed,unnamed,unnamed,unnamed,unnamed,unnamed,unnamed,unnamed,unnamed,unnamed,unnamed,unnamed,unnamed,unnamed,unnamed,unnamed,unnamed,unnamed,unnamed,unnamed,unnamed,unnamed,unnamed,unnamed,unnamed,unnamed,unnamed,unnamed,unnamed,unnamed,unnamed,unnamed,unnamed,unnamed,unnamed,unnamed,unnamed,unnamed,unnamed,unnamed…	ACO1,ACVR2A,ADCYAP1,AFF3,AGAP1,AKAP6,ARAP3,ARFGAP2,ARHGAP15,ARHGAP20,ARHGAP21,ARHGEF16,ARRDC4,ARX,ASXL3,AXIN2,BBX,BHLHE22,BMP2,BNC2,C8B,CAMK2N1,CBX4,CCRN4L,CDCA7L,CDH1,CDK5RAP2,CDKL5,CHD6,CHD9,CNTN2,CUL1,DAB1,DIO2,DMRTA2,EDEM1,EGLN3,EIF3H,ELP3,ELP4,EPHA7,ERBB4,ETV1,ETV5,EVX1,FAF1,FEZF1,FGF13,FGFR2,FHIT,FOXD3,FOXG1,FOXO1,FOXP1,FZD1,FZD7,FZD8,GATA3,GBX2,GCFC2,GLI3,GLIS3,HAS3,HES1,ID2,ID4,IGFBP5,INH…
GO Biological Process	GO:0045685	regulation of glial cell differentiation	176	0.0059	1	0.35	2.78	3.24	9	0.00953	0.0265	244	0.000758	1	0.0324	5.44	1.1	6	45	0.0136	0.133	unnamed,unnamed,unnamed,unnamed,unnamed,unnamed,unnamed,unnamed,unnamed	BMP2,CNTN2,DAB1,HES1,ID2,ID4
GO Biological Process	GO:0012501	programmed cell death	177	0.00631	1	0.372	1.44	34	49	0.1	0.144	413	0.00681	1	0.172	1.51	25.8	39	1054	0.0882	0.037	unnamed,unnamed,unnamed,unnamed,unnamed,unnamed,unnamed,unnamed,unnamed,unnamed,unnamed,unnamed,unnamed,unnamed,unnamed,unnamed,unnamed,unnamed,unnamed,unnamed,unnamed,unnamed,unnamed,unnamed,unnamed,unnamed,unnamed,unnamed,unnamed,unnamed,unnamed,unnamed,unnamed,unnamed,unnamed,unnamed,unnamed,unnamed,unnamed,unnamed,unnamed,unnamed,unnamed,unnamed,unnamed,unnamed,unnamed,unnamed,unnamed	API5,ARHGEF16,CADM1,CDH1,CUL1,DCC,EGLN3,ELMO1,EPHA7,ERBB4,FAF1,FGFR2,FHIT,FOXO1,GLI3,INHBA,MAP3K7,MEF2C,OPA1,PDCD6IP,PKN2,PPP2R2B,PSMD7,RNF152,ROBO1,RRAGC,RYR2,SEMA6A,SLIT3,TAX1BP1,TFAP2B,TM2D1,TOP1,TOX3,TRIO,UACA,UNC5D,WWOX,ZBTB16
GO Biological Process	GO:0009890	negative regulation of biosynthetic process	178	0.00641	1	0.376	1.37	44.4	61	0.131	0.179	99	6.94e-06	0.0725	0.000732	1.91	26.7	51	1091	0.115	0.0467	unnamed,unnamed,unnamed,unnamed,unnamed,unnamed,unnamed,unnamed,unnamed,unnamed,unnamed,unnamed,unnamed,unnamed,unnamed,unnamed,unnamed,unnamed,unnamed,unnamed,unnamed,unnamed,unnamed,unnamed,unnamed,unnamed,unnamed,unnamed,unnamed,unnamed,unnamed,unnamed,unnamed,unnamed,unnamed,unnamed,unnamed,unnamed,unnamed,unnamed,unnamed,unnamed,unnamed,unnamed,unnamed,unnamed,unnamed,unnamed,unnamed,unnamed…	AKAP6,BHLHE22,BMP2,CBX4,FEZF1,FGFR2,FOXD3,FOXG1,FOXO1,FOXP1,FZD1,FZD8,GATA3,GCFC2,GLI3,GLIS3,HES1,ID2,ID4,IGFBP5,INHBA,JAZF1,KCTD1,KLF12,LPIN1,MAF,MEF2C,MEIS2,NR2F1,OSR1,POU3F3,PRDM16,PRDM8,PROX1,RFX3,SHOX2,SIX3,SMYD2,SOX14,SOX5,SOX6,SUMO1,TENM2,TFAP2B,TLE4,TRIB2,TRPS1,TSHZ3,VLDLR,ZBTB16,ZFHX3
GO Biological Process	GO:0016338	calcium-independent cell-cell adhesion	179	0.00657	1	0.383	5.48	0.73	4	0.00215	0.0118	1216	0.1	1	0.861	3.71	0.539	2	22	0.00452	0.0909	unnamed,unnamed,unnamed,unnamed	CADM1,CLDN18
GO Biological Process	GO:0003281	ventricular septum development	180	0.00659	1	0.382	2.73	3.3	9	0.0097	0.0265	102	8.32e-06	0.0869	0.000852	7.59	1.05	8	43	0.0181	0.186	unnamed,unnamed,unnamed,unnamed,unnamed,unnamed,unnamed,unnamed,unnamed	FGFR2,FZD1,GATA3,HES1,ID2,LMO4,PROX1,SOX4
GO Biological Process	GO:1901162	primary amino compound biosynthetic process	181	0.00666	1	0.384	16.6	0.12	2	0.000354	0.00588	1265	0.117	1	0.963	8.16	0.122	1	5	0.00226	0.2	unnamed,unnamed	TPH2
GO Biological Process	GO:0000902	cell morphogenesis	182	0.00671	1	0.385	1.4	39.3	55	0.116	0.162	28	1.44e-09	1.5e-05	5.36e-07	2.57	19.1	49	779	0.111	0.0629	unnamed,unnamed,unnamed,unnamed,unnamed,unnamed,unnamed,unnamed,unnamed,unnamed,unnamed,unnamed,unnamed,unnamed,unnamed,unnamed,unnamed,unnamed,unnamed,unnamed,unnamed,unnamed,unnamed,unnamed,unnamed,unnamed,unnamed,unnamed,unnamed,unnamed,unnamed,unnamed,unnamed,unnamed,unnamed,unnamed,unnamed,unnamed,unnamed,unnamed,unnamed,unnamed,unnamed,unnamed,unnamed,unnamed,unnamed,unnamed,unnamed,unnamed…	ARX,BHLHE22,BMP2,C5orf30,CADM1,CCDC41,CDH4,CNTN2,CNTN4,CNTN6,DCC,EPHA7,ETV1,FEZ1,FEZF1,FGFR2,FOXD3,FOXG1,FOXP1,FZD1,FZD7,FZD8,GAP43,GATA3,GBX2,GLI3,HES1,HRH2,MEF2C,NFASC,NR4A2,NRP2,NRXN3,PAX6,PKHD1,PRDM8,PROX1,RFX3,ROBO1,SCLT1,SEMA6A,SLIT3,SNX10,SOX6,TENM2,TNR,TRIO,UGT8,UNC5D
GO Biological Process	GO:0035270	endocrine system development	183	0.00675	1	0.385	2.02	7.91	16	0.0233	0.0471	152	7.35e-05	0.767	0.00505	3.83	3.14	12	128	0.0271	0.0938	unnamed,unnamed,unnamed,unnamed,unnamed,unnamed,unnamed,unnamed,unnamed,unnamed,unnamed,unnamed,unnamed,unnamed,unnamed,unnamed	ADCYAP1,ALDH1A2,BMP2,CDH1,FOXO1,GATA3,HES1,PAX6,PBX1,POU3F2,RFX3,SOX4
GO Biological Process	GO:0021797	forebrain anterior/posterior pattern specification	184	0.00683	1	0.387	7.9	0.38	3	0.00112	0.00882	203	0.000276	1	0.0142	20.4	0.147	3	6	0.00679	0.5	unnamed,unnamed,unnamed	FEZF1,PAX6,SIX3
GO Biological Process	GO:0007007	inner mitochondrial membrane organization	185	0.0069	1	0.39	7.87	0.381	3	0.00112	0.00882	566	0.0237	1	0.436	8.16	0.245	2	10	0.00452	0.2	unnamed,unnamed,unnamed	OMA1,OPA1
GO Biological Process	GO:0031344	regulation of cell projection organization	186	0.0072	1	0.404	1.69	15.4	26	0.0453	0.0765	107	1.09e-05	0.114	0.00106	2.95	7.13	21	291	0.0475	0.0722	unnamed,unnamed,unnamed,unnamed,unnamed,unnamed,unnamed,unnamed,unnamed,unnamed,unnamed,unnamed,unnamed,unnamed,unnamed,unnamed,unnamed,unnamed,unnamed,unnamed,unnamed,unnamed,unnamed,unnamed,unnamed,unnamed	ADCYAP1,CDH4,CDKL5,CNTN2,DAB1,DCC,FEZ1,FGF13,GAP43,IL1RAPL1,LRRC4C,LZTS1,NLGN1,POU3F2,RAPGEF1,ROBO1,SHOX2,TENM2,TENM3,TNR,VLDLR
GO Biological Process	GO:0008219	cell death	187	0.00732	1	0.409	1.39	39.5	55	0.116	0.162	368	0.00503	1	0.143	1.49	30.3	45	1236	0.102	0.0364	unnamed,unnamed,unnamed,unnamed,unnamed,unnamed,unnamed,unnamed,unnamed,unnamed,unnamed,unnamed,unnamed,unnamed,unnamed,unnamed,unnamed,unnamed,unnamed,unnamed,unnamed,unnamed,unnamed,unnamed,unnamed,unnamed,unnamed,unnamed,unnamed,unnamed,unnamed,unnamed,unnamed,unnamed,unnamed,unnamed,unnamed,unnamed,unnamed,unnamed,unnamed,unnamed,unnamed,unnamed,unnamed,unnamed,unnamed,unnamed,unnamed,unnamed…	API5,ARHGEF16,AXIN2,C8B,C9orf72,CADM1,CDH1,CUL1,CYP7B1,DBC1,DCC,EGLN3,ELMO1,EPHA7,ERBB4,FAF1,FGFR2,FHIT,FOXO1,GLI3,INHBA,LMX1B,MAP3K7,MEF2C,OPA1,PDCD6IP,PKN2,PPP2R2B,PSMD7,RNF152,ROBO1,RRAGC,RYR2,SEMA6A,SLIT3,TAX1BP1,TFAP2B,TM2D1,TOP1,TOX3,TRIO,UACA,UNC5D,WWOX,ZBTB16
GO Biological Process	GO:0006915	apoptotic process	188	0.00743	1	0.413	1.43	33.5	48	0.0985	0.141	445	0.00913	1	0.214	1.49	25.5	38	1040	0.086	0.0365	unnamed,unnamed,unnamed,unnamed,unnamed,unnamed,unnamed,unnamed,unnamed,unnamed,unnamed,unnamed,unnamed,unnamed,unnamed,unnamed,unnamed,unnamed,unnamed,unnamed,unnamed,unnamed,unnamed,unnamed,unnamed,unnamed,unnamed,unnamed,unnamed,unnamed,unnamed,unnamed,unnamed,unnamed,unnamed,unnamed,unnamed,unnamed,unnamed,unnamed,unnamed,unnamed,unnamed,unnamed,unnamed,unnamed,unnamed,unnamed	API5,ARHGEF16,CADM1,CDH1,CUL1,DCC,EGLN3,ELMO1,EPHA7,ERBB4,FAF1,FGFR2,FHIT,FOXO1,GLI3,INHBA,MAP3K7,MEF2C,OPA1,PDCD6IP,PKN2,PPP2R2B,PSMD7,RNF152,ROBO1,RRAGC,RYR2,SEMA6A,SLIT3,TAX1BP1,TFAP2B,TM2D1,TOX3,TRIO,UACA,UNC5D,WWOX,ZBTB16
GO Biological Process	GO:0048505	regulation of timing of cell differentiation	189	0.00773	1	0.427	5.22	0.766	4	0.00225	0.0118	295	0.00208	1	0.0737	11.1	0.269	3	11	0.00679	0.273	unnamed,unnamed,unnamed,unnamed	HES1,PAX6,SOX5
GO Biological Process	GO:0048715	negative regulation of oligodendrocyte differentiation	190	0.00794	1	0.436	5.19	0.771	4	0.00227	0.0118	295	0.00208	1	0.0737	11.1	0.269	3	11	0.00679	0.273	unnamed,unnamed,unnamed,unnamed	HES1,ID2,ID4
GO Biological Process	GO:0040034	regulation of development, heterochronic	191	0.00797	1	0.435	5.18	0.772	4	0.00227	0.0118	312	0.00273	1	0.0912	10.2	0.294	3	12	0.00679	0.25	unnamed,unnamed,unnamed,unnamed	HES1,PAX6,SOX5
GO Biological Process	GO:0072189	ureter development	192	0.00816	1	0.443	4.1	1.22	5	0.00359	0.0147	177	0.00015	1	0.00888	13.6	0.294	4	12	0.00905	0.333	unnamed,unnamed,unnamed,unnamed,unnamed	ALDH1A2,GATA3,OSR1,TSHZ3
GO Biological Process	GO:0051705	multi-organism behavior	193	0.00833	1	0.451	2.83	2.83	8	0.00832	0.0235	2484	0.443	1	1	1.34	1.49	2	61	0.00452	0.0328	unnamed,unnamed,unnamed,unnamed,unnamed,unnamed,unnamed,unnamed	CNTNAP2,NPAS3
GO Biological Process	GO:0009888	tissue development	194	0.00855	1	0.46	1.3	57.5	75	0.169	0.221	86	3.23e-06	0.0338	0.000393	1.84	32.6	60	1332	0.136	0.045	unnamed,unnamed,unnamed,unnamed,unnamed,unnamed,unnamed,unnamed,unnamed,unnamed,unnamed,unnamed,unnamed,unnamed,unnamed,unnamed,unnamed,unnamed,unnamed,unnamed,unnamed,unnamed,unnamed,unnamed,unnamed,unnamed,unnamed,unnamed,unnamed,unnamed,unnamed,unnamed,unnamed,unnamed,unnamed,unnamed,unnamed,unnamed,unnamed,unnamed,unnamed,unnamed,unnamed,unnamed,unnamed,unnamed,unnamed,unnamed,unnamed,unnamed…	ACVR2A,ALDH1A2,AXIN2,BMP2,C10orf11,CRYGD,CYP7B1,DMRTA2,ERBB4,FGF18,FGFR2,FOXD3,FOXO1,FOXP1,FZD1,FZD7,GAP43,GATA3,GBX2,GLI3,HES1,HHIP,HRH2,ID2,IGFBP5,INHBA,KIF26B,LMO4,MAF,MAP3K7,MEF2C,MITF,NRP2,OPA1,OSR1,PAX6,PBX1,POU3F1,POU3F2,POU3F3,PPP2R2B,PROX1,RAPGEF1,RFX3,ROBO1,RYR2,SHOX2,SLC7A11,SOX21,SOX4,SOX5,SOX6,SPRY2,TFAP2B,TSHZ3,TYRP1,USH2A,ZBTB16,ZEB2,ZIC3
GO Biological Process	GO:0072194	kidney smooth muscle tissue development	195	0.00857	1	0.459	7.27	0.413	3	0.00121	0.00882	282	0.00177	1	0.0654	27.2	0.0735	2	3	0.00452	0.667	unnamed,unnamed,unnamed	OSR1,TSHZ3
GO Biological Process	GO:0009082	branched-chain amino acid biosynthetic process	196	0.00876	1	0.467	14.4	0.139	2	0.000408	0.00588	782	0.0484	1	0.646	20.4	0.049	1	2	0.00226	0.5	unnamed,unnamed	BCAT1
GO Biological Process	GO:0072227	metanephric macula densa development	197	0.0089	1	0.472	14.3	0.14	2	0.000412	0.00588	579	0.0245	1	0.442	40.8	0.0245	1	1	0.00226	1	unnamed,unnamed	POU3F3
GO Biological Process	GO:0072240	metanephric DCT cell differentiation	197	0.0089	1	0.472	14.3	0.14	2	0.000412	0.00588	579	0.0245	1	0.442	40.8	0.0245	1	1	0.00226	1	unnamed,unnamed	POU3F3
GO Biological Process	GO:0031323	regulation of cellular metabolic process	199	0.00912	1	0.479	1.15	150	172	0.441	0.506	126	2.71e-05	0.283	0.00224	1.32	122	161	4982	0.364	0.0323	unnamed,unnamed,unnamed,unnamed,unnamed,unnamed,unnamed,unnamed,unnamed,unnamed,unnamed,unnamed,unnamed,unnamed,unnamed,unnamed,unnamed,unnamed,unnamed,unnamed,unnamed,unnamed,unnamed,unnamed,unnamed,unnamed,unnamed,unnamed,unnamed,unnamed,unnamed,unnamed,unnamed,unnamed,unnamed,unnamed,unnamed,unnamed,unnamed,unnamed,unnamed,unnamed,unnamed,unnamed,unnamed,unnamed,unnamed,unnamed,unnamed,unnamed…	ACO1,ACVR2A,ADCYAP1,AFF3,AGAP1,AKAP6,ARAP3,ARFGAP2,ARHGAP15,ARHGAP20,ARHGAP21,ARHGEF16,ARRDC4,ARX,ASXL3,AXIN2,BBX,BHLHE22,BMP2,BNC2,CAMK2N1,CBX4,CCRN4L,CDCA7L,CDH1,CDK5RAP2,CDKL5,CHD6,CHD9,CUL1,DAB1,DIO2,DMRTA2,EDEM1,EGLN3,EIF3H,ELP3,ELP4,EPHA7,ERBB4,ETV1,ETV5,EVX1,FAF1,FEZF1,FGF13,FGFR2,FHIT,FOXD3,FOXG1,FOXO1,FOXP1,FZD1,FZD7,FZD8,GATA3,GBX2,GCFC2,GLI3,GLIS3,HAS3,HES1,ID2,ID4,IGFBP5,INHBA,INO80D,…
GO Biological Process	GO:0060164	regulation of timing of neuron differentiation	200	0.00921	1	0.481	7.08	0.424	3	0.00125	0.00882	379	0.0057	1	0.157	16.3	0.122	2	5	0.00452	0.4	unnamed,unnamed,unnamed	HES1,SOX5
GO Biological Process	GO:0000266	mitochondrial fission	201	0.00939	1	0.488	4.93	0.811	4	0.00238	0.0118	253	0.00103	1	0.0424	8.59	0.465	4	19	0.00905	0.211	unnamed,unnamed,unnamed,unnamed	ERBB4,LPIN1,OPA1,PPP2R2B
GO Biological Process	GO:0000084	mitotic S phase	202	0.00974	1	0.503	13.6	0.147	2	0.000431	0.00588	1491	0.159	1	1	5.83	0.171	1	7	0.00226	0.143	unnamed,unnamed	POLA1
GO Biological Process	GO:0048858	cell projection morphogenesis	203	0.00985	1	0.507	1.42	32.3	46	0.0951	0.135	30	2.72e-09	2.84e-05	9.48e-07	2.77	15.2	42	620	0.095	0.0677	unnamed,unnamed,unnamed,unnamed,unnamed,unnamed,unnamed,unnamed,unnamed,unnamed,unnamed,unnamed,unnamed,unnamed,unnamed,unnamed,unnamed,unnamed,unnamed,unnamed,unnamed,unnamed,unnamed,unnamed,unnamed,unnamed,unnamed,unnamed,unnamed,unnamed,unnamed,unnamed,unnamed,unnamed,unnamed,unnamed,unnamed,unnamed,unnamed,unnamed,unnamed,unnamed,unnamed,unnamed,unnamed,unnamed	ARX,BHLHE22,C5orf30,CCDC41,CDH4,CNTN2,CNTN4,CNTN6,DCC,EPHA7,ETV1,FEZ1,FEZF1,FGFR2,FOXD3,FOXG1,FOXP1,FZD1,FZD7,FZD8,GAP43,GATA3,GBX2,GLI3,NFASC,NR4A2,NRP2,NRXN3,PAX6,PKHD1,PRDM8,RFX3,ROBO1,SCLT1,SEMA6A,SLIT3,SNX10,TENM2,TNR,TRIO,UGT8,UNC5D
GO Biological Process	GO:0072233	metanephric thick ascending limb development	204	0.00995	1	0.509	13.5	0.148	2	0.000436	0.00588	782	0.0484	1	0.646	20.4	0.049	1	2	0.00226	0.5	unnamed,unnamed	POU3F3
GO Biological Process	GO:0007157	heterophilic cell-cell adhesion	205	0.00999	1	0.509	2.99	2.34	7	0.00689	0.0206	242	0.000741	1	0.032	6.8	0.735	5	30	0.0113	0.167	unnamed,unnamed,unnamed,unnamed,unnamed,unnamed,unnamed	CADM1,CDH4,IL1RAPL1,NLGN1,TENM2
GO Biological Process	GO:0061036	positive regulation of cartilage development	206	0.0101	1	0.51	3.89	1.29	5	0.00378	0.0147	177	0.00015	1	0.00888	13.6	0.294	4	12	0.00905	0.333	unnamed,unnamed,unnamed,unnamed,unnamed	BMP2,SOX5,SOX6,ZBTB16
GO Biological Process	GO:0021879	forebrain neuron differentiation	207	0.0102	1	0.513	2.54	3.54	9	0.0104	0.0265	113	1.19e-05	0.124	0.0011	7.26	1.1	8	45	0.0181	0.178	unnamed,unnamed,unnamed,unnamed,unnamed,unnamed,unnamed,unnamed,unnamed	ARX,ERBB4,FGFR2,GBX2,LHX5,PAX6,ROBO1,SALL3
GO Biological Process	GO:0048518	positive regulation of biological process	208	0.0107	1	0.536	1.17	127	148	0.373	0.435	116	1.35e-05	0.141	0.00121	1.41	90.9	128	3709	0.29	0.0345	unnamed,unnamed,unnamed,unnamed,unnamed,unnamed,unnamed,unnamed,unnamed,unnamed,unnamed,unnamed,unnamed,unnamed,unnamed,unnamed,unnamed,unnamed,unnamed,unnamed,unnamed,unnamed,unnamed,unnamed,unnamed,unnamed,unnamed,unnamed,unnamed,unnamed,unnamed,unnamed,unnamed,unnamed,unnamed,unnamed,unnamed,unnamed,unnamed,unnamed,unnamed,unnamed,unnamed,unnamed,unnamed,unnamed,unnamed,unnamed,unnamed,unnamed…	ACVR2A,ADCYAP1,AKAP6,ALDH1A2,ARHGEF16,ARRDC4,ARX,AXIN2,BMP2,C8B,CADM1,CDCA7L,CDH1,CDH4,CDK5RAP2,CDKL5,CNTN2,CUL1,CYP7B1,DAB1,DCC,EDEM1,ELMO1,ELP3,EPHA7,ERBB4,ETV1,ETV5,EVX1,FAF1,FEZ1,FEZF1,FGF13,FGF18,FGF5,FGFR2,FOXD3,FOXG1,FOXO1,FOXP1,FZD1,FZD7,FZD8,GAREM,GATA3,GLI3,GLIS3,HAS3,HES1,HRH2,ICOS,ID2,ID4,IGFBP2,IGFBP5,IL1RAPL1,INHBA,KDM4C,KIF26B,KLF12,LHX5,LIPG,LMO4,LMX1B,LPIN1,LZTS1,MAF,MAFB,MAP3K7,…
GO Biological Process	GO:0006301	postreplication repair	209	0.0108	1	0.539	6.67	0.45	3	0.00132	0.00882	936	0.0639	1	0.713	4.8	0.416	2	17	0.00452	0.118	unnamed,unnamed,unnamed	POLA1,REV1
GO Biological Process	GO:0010637	negative regulation of mitochondrial fusion	210	0.0108	1	0.539	12.9	0.155	2	0.000457	0.00588	1129	0.0945	1	0.874	10.2	0.098	1	4	0.00226	0.25	unnamed,unnamed	OMA1
GO Biological Process	GO:0009063	cellular amino acid catabolic process	211	0.0109	1	0.538	2.51	3.58	9	0.0105	0.0265	556	0.0221	1	0.416	2.51	2.79	7	114	0.0158	0.0614	unnamed,unnamed,unnamed,unnamed,unnamed,unnamed,unnamed,unnamed,unnamed	BCAT1,DDO,DIO2,GAD1,GGACT,GOT2,HIBADH
GO Biological Process	GO:0021587	cerebellum morphogenesis	212	0.011	1	0.543	3.27	1.83	6	0.00539	0.0176	464	0.0113	1	0.254	4.54	0.882	4	36	0.00905	0.111	unnamed,unnamed,unnamed,unnamed,unnamed,unnamed	DAB1,LHX5,LMX1B,PROX1
GO Biological Process	GO:0048066	developmental pigmentation	213	0.0112	1	0.548	2.68	2.98	8	0.00877	0.0235	249	0.000854	1	0.0358	5.32	1.13	6	46	0.0136	0.13	unnamed,unnamed,unnamed,unnamed,unnamed,unnamed,unnamed,unnamed	C10orf11,FOXD3,GLI3,MEF2C,MITF,TYRP1
GO Biological Process	GO:0010769	regulation of cell morphogenesis involved in differentiation	214	0.0112	1	0.546	1.76	11.3	20	0.0334	0.0588	174	0.000135	1	0.00808	3.05	4.92	15	201	0.0339	0.0746	unnamed,unnamed,unnamed,unnamed,unnamed,unnamed,unnamed,unnamed,unnamed,unnamed,unnamed,unnamed,unnamed,unnamed,unnamed,unnamed,unnamed,unnamed,unnamed,unnamed	AXIN2,BMP2,CDH4,CDKL5,CNTN2,DAB1,DCC,FGF13,IL1RAPL1,LRRC4C,LZTS1,POU3F2,ROBO1,SHOX2,TNR
GO Biological Process	GO:0003149	membranous septum morphogenesis	215	0.0117	1	0.568	6.47	0.463	3	0.00136	0.00882	203	0.000276	1	0.0142	20.4	0.147	3	6	0.00679	0.5	unnamed,unnamed,unnamed	FGFR2,FZD1,ID2
GO Biological Process	GO:0010823	negative regulation of mitochondrion organization	216	0.0118	1	0.57	4.61	0.867	4	0.00255	0.0118	512	0.0159	1	0.325	5.57	0.539	3	22	0.00679	0.136	unnamed,unnamed,unnamed,unnamed	ACAA2,OMA1,OPA1
GO Biological Process	GO:0021932	hindbrain radial glia guided cell migration	217	0.0119	1	0.572	6.43	0.466	3	0.00137	0.00882	1491	0.159	1	1	5.83	0.171	1	7	0.00226	0.143	unnamed,unnamed,unnamed	DAB1
GO Biological Process	GO:0006477	protein sulfation	218	0.012	1	0.573	6.42	0.467	3	0.00137	0.00882	467	0.0116	1	0.259	11.7	0.171	2	7	0.00452	0.286	unnamed,unnamed,unnamed	HS3ST5,UST
GO Biological Process	GO:0032990	cell part morphogenesis	219	0.0123	1	0.586	1.4	32.8	46	0.0963	0.135	37	5.49e-09	5.73e-05	1.55e-06	2.7	15.6	42	635	0.095	0.0661	unnamed,unnamed,unnamed,unnamed,unnamed,unnamed,unnamed,unnamed,unnamed,unnamed,unnamed,unnamed,unnamed,unnamed,unnamed,unnamed,unnamed,unnamed,unnamed,unnamed,unnamed,unnamed,unnamed,unnamed,unnamed,unnamed,unnamed,unnamed,unnamed,unnamed,unnamed,unnamed,unnamed,unnamed,unnamed,unnamed,unnamed,unnamed,unnamed,unnamed,unnamed,unnamed,unnamed,unnamed,unnamed,unnamed	ARX,BHLHE22,C5orf30,CCDC41,CDH4,CNTN2,CNTN4,CNTN6,DCC,EPHA7,ETV1,FEZ1,FEZF1,FGFR2,FOXD3,FOXG1,FOXP1,FZD1,FZD7,FZD8,GAP43,GATA3,GBX2,GLI3,NFASC,NR4A2,NRP2,NRXN3,PAX6,PKHD1,PRDM8,RFX3,ROBO1,SCLT1,SEMA6A,SLIT3,SNX10,TENM2,TNR,TRIO,UGT8,UNC5D
GO Biological Process	GO:0017145	stem cell division	220	0.0123	1	0.585	3.69	1.35	5	0.00398	0.0147	229	0.000532	1	0.0243	7.29	0.686	5	28	0.0113	0.179	unnamed,unnamed,unnamed,unnamed,unnamed	ETV5,FGF13,FGFR2,FZD7,ZBTB16
GO Biological Process	GO:0045598	regulation of fat cell differentiation	221	0.0125	1	0.59	2.46	3.67	9	0.0108	0.0265	148	6.36e-05	0.664	0.00449	5.1	1.76	9	72	0.0204	0.125	unnamed,unnamed,unnamed,unnamed,unnamed,unnamed,unnamed,unnamed,unnamed	BMP2,FOXO1,GATA3,HES1,ID2,ID4,LPIN1,TRIB2,ZBTB16
GO Biological Process	GO:0021831	embryonic olfactory bulb interneuron precursor migration	222	0.0126	1	0.593	11.9	0.168	2	0.000494	0.00588	782	0.0484	1	0.646	20.4	0.049	1	2	0.00226	0.5	unnamed,unnamed	ARX
GO Biological Process	GO:0007155	cell adhesion	223	0.0129	1	0.602	1.37	38.1	52	0.112	0.153	123	2.13e-05	0.222	0.00181	2.02	19.8	40	810	0.0905	0.0494	unnamed,unnamed,unnamed,unnamed,unnamed,unnamed,unnamed,unnamed,unnamed,unnamed,unnamed,unnamed,unnamed,unnamed,unnamed,unnamed,unnamed,unnamed,unnamed,unnamed,unnamed,unnamed,unnamed,unnamed,unnamed,unnamed,unnamed,unnamed,unnamed,unnamed,unnamed,unnamed,unnamed,unnamed,unnamed,unnamed,unnamed,unnamed,unnamed,unnamed,unnamed,unnamed,unnamed,unnamed,unnamed,unnamed,unnamed,unnamed,unnamed,unnamed…	CADM1,CADM2,CDH1,CDH20,CDH3,CDH4,CDH8,CLDN18,CNTN2,CNTN4,CNTN6,CNTNAP2,DAB1,FEZ1,FLRT2,FLRT3,FZD7,HES1,ICOS,IGFBP7,IL1RAPL1,LSAMP,NCAM2,NFASC,NLGN1,NRP2,NRXN3,NTM,OPCML,PCDH1,PCDH18,PKHD1,PKN2,PTPRT,RAPGEF1,ROBO1,SLC7A11,TENM2,TENM3,TNR
GO Biological Process	GO:0021853	cerebral cortex GABAergic interneuron migration	224	0.0129	1	0.601	6.24	0.481	3	0.00141	0.00882	430	0.00842	1	0.204	13.6	0.147	2	6	0.00452	0.333	unnamed,unnamed,unnamed	ARX,CNTN2
GO Biological Process	GO:0031175	neuron projection development	225	0.0129	1	0.6	1.41	32	45	0.0941	0.132	40	8.63e-09	9.01e-05	2.25e-06	2.74	14.6	40	596	0.0905	0.0671	unnamed,unnamed,unnamed,unnamed,unnamed,unnamed,unnamed,unnamed,unnamed,unnamed,unnamed,unnamed,unnamed,unnamed,unnamed,unnamed,unnamed,unnamed,unnamed,unnamed,unnamed,unnamed,unnamed,unnamed,unnamed,unnamed,unnamed,unnamed,unnamed,unnamed,unnamed,unnamed,unnamed,unnamed,unnamed,unnamed,unnamed,unnamed,unnamed,unnamed,unnamed,unnamed,unnamed,unnamed,unnamed	ADCYAP1,ARX,BHLHE22,CDH1,CDH4,CNTN2,CNTN4,CNTN6,CNTNAP2,DAB1,DCC,EPHA7,ETV1,FEZ1,FEZF1,FGFR2,FOXD3,FOXG1,FOXP1,FZD1,FZD7,FZD8,GAP43,GATA3,GBX2,GLI3,NFASC,NR4A2,NRP2,NRXN3,PAX6,PRDM8,ROBO1,SEMA6A,SLIT3,TENM2,TNR,TRIO,UGT8,UNC5D
GO Biological Process	GO:0006533	aspartate catabolic process	226	0.0131	1	0.603	11.7	0.171	2	0.000503	0.00588	332	0.00348	1	0.109	20.4	0.098	2	4	0.00452	0.5	unnamed,unnamed	DDO,GOT2
GO Biological Process	GO:0022610	biological adhesion	227	0.0131	1	0.601	1.37	38.1	52	0.112	0.153	125	2.32e-05	0.242	0.00193	2.01	19.9	40	813	0.0905	0.0492	unnamed,unnamed,unnamed,unnamed,unnamed,unnamed,unnamed,unnamed,unnamed,unnamed,unnamed,unnamed,unnamed,unnamed,unnamed,unnamed,unnamed,unnamed,unnamed,unnamed,unnamed,unnamed,unnamed,unnamed,unnamed,unnamed,unnamed,unnamed,unnamed,unnamed,unnamed,unnamed,unnamed,unnamed,unnamed,unnamed,unnamed,unnamed,unnamed,unnamed,unnamed,unnamed,unnamed,unnamed,unnamed,unnamed,unnamed,unnamed,unnamed,unnamed…	CADM1,CADM2,CDH1,CDH20,CDH3,CDH4,CDH8,CLDN18,CNTN2,CNTN4,CNTN6,CNTNAP2,DAB1,FEZ1,FLRT2,FLRT3,FZD7,HES1,ICOS,IGFBP7,IL1RAPL1,LSAMP,NCAM2,NFASC,NLGN1,NRP2,NRXN3,NTM,OPCML,PCDH1,PCDH18,PKHD1,PKN2,PTPRT,RAPGEF1,ROBO1,SLC7A11,TENM2,TENM3,TNR
GO Biological Process	GO:0016337	cell-cell adhesion	228	0.0132	1	0.603	1.56	18.6	29	0.0548	0.0853	109	1.14e-05	0.119	0.00109	2.7	8.89	24	363	0.0543	0.0661	unnamed,unnamed,unnamed,unnamed,unnamed,unnamed,unnamed,unnamed,unnamed,unnamed,unnamed,unnamed,unnamed,unnamed,unnamed,unnamed,unnamed,unnamed,unnamed,unnamed,unnamed,unnamed,unnamed,unnamed,unnamed,unnamed,unnamed,unnamed,unnamed	CADM1,CDH1,CDH20,CDH3,CDH4,CDH8,CLDN18,CNTN4,DAB1,ICOS,IL1RAPL1,NCAM2,NFASC,NLGN1,PCDH1,PCDH18,PKHD1,PTPRT,RAPGEF1,ROBO1,SLC7A11,TENM2,TENM3,TNR
GO Biological Process	GO:0021871	forebrain regionalization	229	0.0133	1	0.606	3.62	1.38	5	0.00406	0.0147	161	9.87e-05	1	0.0064	10.2	0.49	5	20	0.0113	0.25	unnamed,unnamed,unnamed,unnamed,unnamed	BMP2,FEZF1,GLI3,PAX6,SIX3
GO Biological Process	GO:0021843	substrate-independent telencephalic tangential interneuron migration	230	0.0137	1	0.621	6.1	0.492	3	0.00145	0.00882	467	0.0116	1	0.259	11.7	0.171	2	7	0.00452	0.286	unnamed,unnamed,unnamed	ARX,CNTN2
GO Biological Process	GO:0007409	axonogenesis	231	0.0139	1	0.627	1.45	26.2	38	0.077	0.112	29	2.3e-09	2.4e-05	8.27e-07	3.15	11.1	35	454	0.0792	0.0771	unnamed,unnamed,unnamed,unnamed,unnamed,unnamed,unnamed,unnamed,unnamed,unnamed,unnamed,unnamed,unnamed,unnamed,unnamed,unnamed,unnamed,unnamed,unnamed,unnamed,unnamed,unnamed,unnamed,unnamed,unnamed,unnamed,unnamed,unnamed,unnamed,unnamed,unnamed,unnamed,unnamed,unnamed,unnamed,unnamed,unnamed,unnamed	ARX,BHLHE22,CDH4,CNTN2,CNTN4,CNTN6,DCC,EPHA7,ETV1,FEZ1,FEZF1,FGFR2,FOXD3,FOXG1,FOXP1,FZD1,FZD7,FZD8,GAP43,GATA3,GBX2,GLI3,NFASC,NR4A2,NRP2,NRXN3,PAX6,PRDM8,ROBO1,SEMA6A,SLIT3,TENM2,TNR,TRIO,UNC5D
GO Biological Process	GO:0046219	indolalkylamine biosynthetic process	232	0.0141	1	0.633	11.2	0.178	2	0.000524	0.00588	1265	0.117	1	0.963	8.16	0.122	1	5	0.00226	0.2	unnamed,unnamed	TPH2
GO Biological Process	GO:0072218	metanephric ascending thin limb development	233	0.0145	1	0.648	11.1	0.181	2	0.000531	0.00588	1129	0.0945	1	0.874	10.2	0.098	1	4	0.00226	0.25	unnamed,unnamed	POU3F3
GO Biological Process	GO:0007405	neuroblast proliferation	234	0.0145	1	0.645	3.54	1.41	5	0.00415	0.0147	350	0.00399	1	0.119	6.05	0.661	4	27	0.00905	0.148	unnamed,unnamed,unnamed,unnamed,unnamed	FGF13,FGFR2,HHIP,ID4
GO Biological Process	GO:0035545	determination of left/right asymmetry in nervous system	235	0.0146	1	0.649	11	0.182	2	0.000535	0.00588	579	0.0245	1	0.442	40.8	0.0245	1	1	0.00226	1	unnamed,unnamed	ZIC3
GO Biological Process	GO:0009653	anatomical structure morphogenesis	236	0.0147	1	0.652	1.22	83.9	102	0.247	0.3	27	1.09e-09	1.14e-05	4.21e-07	1.91	46.5	89	1898	0.201	0.0469	unnamed,unnamed,unnamed,unnamed,unnamed,unnamed,unnamed,unnamed,unnamed,unnamed,unnamed,unnamed,unnamed,unnamed,unnamed,unnamed,unnamed,unnamed,unnamed,unnamed,unnamed,unnamed,unnamed,unnamed,unnamed,unnamed,unnamed,unnamed,unnamed,unnamed,unnamed,unnamed,unnamed,unnamed,unnamed,unnamed,unnamed,unnamed,unnamed,unnamed,unnamed,unnamed,unnamed,unnamed,unnamed,unnamed,unnamed,unnamed,unnamed,unnamed…	ACVR2A,AFF3,ALDH1A2,ARX,AXIN2,BHLHE22,BMP2,C5orf30,CADM1,CCDC41,CDH1,CDH4,CNTN2,CNTN4,CNTN6,CUL1,CYP7B1,DAB1,DCC,EPHA7,ERBB4,ETV1,FEZ1,FEZF1,FGF18,FGFR2,FOXD3,FOXG1,FOXP1,FZD1,FZD7,FZD8,GAP43,GATA3,GBX2,GLI3,GPC4,HES1,HHIP,HRH2,ID2,IGFBP5,INHBA,KIF26B,LHX5,LMO4,LMX1B,MAFB,MAP3K7,MEF2C,MEIS1,NFASC,NR4A2,NRP2,NRXN3,OPA1,OSR1,PAX6,PBX1,PKHD1,PRDM8,PROX1,RFX3,ROBO1,RYR2,SALL3,SCLT1,SCML2,SEMA6A,SHOX2…
GO Biological Process	GO:0030855	epithelial cell differentiation	237	0.0148	1	0.651	1.49	22.1	33	0.065	0.0971	191	0.000177	1	0.00966	2.18	11.9	26	486	0.0588	0.0535	unnamed,unnamed,unnamed,unnamed,unnamed,unnamed,unnamed,unnamed,unnamed,unnamed,unnamed,unnamed,unnamed,unnamed,unnamed,unnamed,unnamed,unnamed,unnamed,unnamed,unnamed,unnamed,unnamed,unnamed,unnamed,unnamed,unnamed,unnamed,unnamed,unnamed,unnamed,unnamed,unnamed	BMP2,C10orf11,CRYGD,ERBB4,FGFR2,FOXD3,FZD1,FZD7,GATA3,GLI3,HES1,HRH2,ID2,MAF,MEF2C,MITF,PAX6,POU3F1,PPP2R2B,PROX1,RAPGEF1,RFX3,SLC7A11,SOX4,TYRP1,USH2A
GO Biological Process	GO:0042407	cristae formation	238	0.0151	1	0.66	10.8	0.185	2	0.000543	0.00588	1265	0.117	1	0.963	8.16	0.122	1	5	0.00226	0.2	unnamed,unnamed	OMA1
GO Biological Process	GO:0046596	regulation of viral entry into host cell	239	0.0152	1	0.666	10.8	0.186	2	0.000547	0.00588	1375	0.138	1	1	6.8	0.147	1	6	0.00226	0.167	unnamed,unnamed	HS3ST5
GO Biological Process	GO:0016198	axon choice point recognition	240	0.0154	1	0.671	4.25	0.941	4	0.00277	0.0118	225	0.000475	1	0.022	17.5	0.171	3	7	0.00679	0.429	unnamed,unnamed,unnamed,unnamed	FOXG1,GAP43,ROBO1
GO Biological Process	GO:0021759	globus pallidus development	241	0.0155	1	0.67	10.7	0.187	2	0.000551	0.00588	782	0.0484	1	0.646	20.4	0.049	1	2	0.00226	0.5	unnamed,unnamed	ARX
GO Biological Process	GO:0021903	rostrocaudal neural tube patterning	242	0.0156	1	0.672	5.81	0.516	3	0.00152	0.00882	295	0.00208	1	0.0737	11.1	0.269	3	11	0.00679	0.273	unnamed,unnamed,unnamed	GBX2,HES1,PAX6
GO Biological Process	GO:0015012	heparan sulfate proteoglycan biosynthetic process	243	0.0157	1	0.676	3.47	1.44	5	0.00424	0.0147	247	0.000828	1	0.035	9.07	0.441	4	18	0.00905	0.222	unnamed,unnamed,unnamed,unnamed,unnamed	HS3ST5,NDST3,NDST4,XYLT1
GO Biological Process	GO:0007158	neuron cell-cell adhesion	244	0.0157	1	0.674	3.47	1.44	5	0.00424	0.0147	177	0.00015	1	0.00888	13.6	0.294	4	12	0.00905	0.333	unnamed,unnamed,unnamed,unnamed,unnamed	CNTN4,NCAM2,NLGN1,TNR
GO Biological Process	GO:0006273	lagging strand elongation	245	0.016	1	0.683	10.5	0.191	2	0.000562	0.00588	1600	0.18	1	1	5.1	0.196	1	8	0.00226	0.125	unnamed,unnamed	POLA1
GO Biological Process	GO:0006515	misfolded or incompletely synthesized protein catabolic process	246	0.0163	1	0.693	10.4	0.193	2	0.000567	0.00588	1771	0.22	1	1	4.08	0.245	1	10	0.00226	0.1	unnamed,unnamed	OMA1
GO Biological Process	GO:0061418	regulation of transcription from RNA polymerase II promoter in response to hypoxia	247	0.0166	1	0.703	4.15	0.963	4	0.00283	0.0118	2632	0.501	1	1	1.46	0.686	1	28	0.00226	0.0357	unnamed,unnamed,unnamed,unnamed	EGLN3
GO Biological Process	GO:0003002	regionalization	248	0.0167	1	0.703	1.6	15	24	0.044	0.0706	94	5.21e-06	0.0544	0.000579	2.99	7.35	22	300	0.0498	0.0733	unnamed,unnamed,unnamed,unnamed,unnamed,unnamed,unnamed,unnamed,unnamed,unnamed,unnamed,unnamed,unnamed,unnamed,unnamed,unnamed,unnamed,unnamed,unnamed,unnamed,unnamed,unnamed,unnamed,unnamed	ACVR2A,ALDH1A2,AXIN2,BMP2,EVX1,FEZF1,FGFR2,FOXG1,GBX2,GLI3,HES1,HHIP,LMX1B,MAFB,MEF2C,OSR1,PAX6,PBX1,SIX3,ZBTB16,ZEB2,ZIC3
GO Biological Process	GO:0044772	mitotic cell cycle phase transition	249	0.0167	1	0.702	1.87	8.04	15	0.0237	0.0441	1088	0.083	1	0.797	1.61	6.84	11	279	0.0249	0.0394	unnamed,unnamed,unnamed,unnamed,unnamed,unnamed,unnamed,unnamed,unnamed,unnamed,unnamed,unnamed,unnamed,unnamed,unnamed	BCAT1,CDK14,CDK5RAP2,CUL1,ID2,ID4,INHBA,NEDD1,POLA1,PSMD7,TFDP3
GO Biological Process	GO:0072234	metanephric nephron tubule development	250	0.0171	1	0.712	4.12	0.97	4	0.00285	0.0118	372	0.00534	1	0.15	8.16	0.367	3	15	0.00679	0.2	unnamed,unnamed,unnamed,unnamed	HES1,OSR1,POU3F3
GO Biological Process	GO:0044770	cell cycle phase transition	251	0.0171	1	0.711	1.86	8.06	15	0.0237	0.0441	1106	0.0863	1	0.814	1.6	6.88	11	281	0.0249	0.0391	unnamed,unnamed,unnamed,unnamed,unnamed,unnamed,unnamed,unnamed,unnamed,unnamed,unnamed,unnamed,unnamed,unnamed,unnamed	BCAT1,CDK14,CDK5RAP2,CUL1,ID2,ID4,INHBA,NEDD1,POLA1,PSMD7,TFDP3
GO Biological Process	GO:0007626	locomotory behavior	252	0.0172	1	0.712	1.86	8.07	15	0.0237	0.0441	1215	0.099	1	0.851	1.79	3.92	7	160	0.0158	0.0438	unnamed,unnamed,unnamed,unnamed,unnamed,unnamed,unnamed,unnamed,unnamed,unnamed,unnamed,unnamed,unnamed,unnamed,unnamed	CHRNB4,CNTN2,DAB1,NOVA1,NPAS3,NR4A2,TNR
GO Biological Process	GO:0006575	cellular modified amino acid metabolic process	253	0.0173	1	0.716	2.11	5.22	11	0.0154	0.0324	1652	0.183	1	1	1.51	4.63	7	189	0.0158	0.037	unnamed,unnamed,unnamed,unnamed,unnamed,unnamed,unnamed,unnamed,unnamed,unnamed,unnamed	DIO2,EGLN3,GGACT,GOT2,GSTA4,MBOAT1,MGST1
GO Biological Process	GO:0032989	cellular component morphogenesis	254	0.0174	1	0.715	1.33	41.4	55	0.122	0.162	43	2e-08	0.000209	4.85e-06	2.37	20.7	49	845	0.111	0.058	unnamed,unnamed,unnamed,unnamed,unnamed,unnamed,unnamed,unnamed,unnamed,unnamed,unnamed,unnamed,unnamed,unnamed,unnamed,unnamed,unnamed,unnamed,unnamed,unnamed,unnamed,unnamed,unnamed,unnamed,unnamed,unnamed,unnamed,unnamed,unnamed,unnamed,unnamed,unnamed,unnamed,unnamed,unnamed,unnamed,unnamed,unnamed,unnamed,unnamed,unnamed,unnamed,unnamed,unnamed,unnamed,unnamed,unnamed,unnamed,unnamed,unnamed…	ARX,BHLHE22,BMP2,C5orf30,CADM1,CCDC41,CDH4,CNTN2,CNTN4,CNTN6,DCC,EPHA7,ETV1,FEZ1,FEZF1,FGFR2,FOXD3,FOXG1,FOXP1,FZD1,FZD7,FZD8,GAP43,GATA3,GBX2,GLI3,HES1,HRH2,MEF2C,NFASC,NR4A2,NRP2,NRXN3,PAX6,PKHD1,PRDM8,PROX1,RFX3,ROBO1,SCLT1,SEMA6A,SLIT3,SNX10,SOX6,TENM2,TNR,TRIO,UGT8,UNC5D
GO Biological Process	GO:0048667	cell morphogenesis involved in neuron differentiation	255	0.0174	1	0.714	1.42	27.5	39	0.0807	0.115	32	3.49e-09	3.65e-05	1.14e-06	3.04	11.9	36	484	0.0814	0.0744	unnamed,unnamed,unnamed,unnamed,unnamed,unnamed,unnamed,unnamed,unnamed,unnamed,unnamed,unnamed,unnamed,unnamed,unnamed,unnamed,unnamed,unnamed,unnamed,unnamed,unnamed,unnamed,unnamed,unnamed,unnamed,unnamed,unnamed,unnamed,unnamed,unnamed,unnamed,unnamed,unnamed,unnamed,unnamed,unnamed,unnamed,unnamed,unnamed	ARX,BHLHE22,CDH4,CNTN2,CNTN4,CNTN6,DCC,EPHA7,ETV1,FEZ1,FEZF1,FGFR2,FOXD3,FOXG1,FOXP1,FZD1,FZD7,FZD8,GAP43,GATA3,GBX2,GLI3,HES1,NFASC,NR4A2,NRP2,NRXN3,PAX6,PRDM8,ROBO1,SEMA6A,SLIT3,TENM2,TNR,TRIO,UNC5D
GO Biological Process	GO:0051657	maintenance of organelle location	256	0.0176	1	0.718	9.96	0.201	2	0.00059	0.00588	467	0.0116	1	0.259	11.7	0.171	2	7	0.00452	0.286	unnamed,unnamed	ARHGAP21,POLR2M
GO Biological Process	GO:0072170	metanephric tubule development	257	0.0177	1	0.719	4.08	0.982	4	0.00289	0.0118	397	0.00645	1	0.17	7.65	0.392	3	16	0.00679	0.188	unnamed,unnamed,unnamed,unnamed	HES1,OSR1,POU3F3
GO Biological Process	GO:0045165	cell fate commitment	258	0.0182	1	0.737	1.63	13.5	22	0.0397	0.0647	81	2.83e-06	0.0295	0.000365	3.46	5.49	19	224	0.043	0.0848	unnamed,unnamed,unnamed,unnamed,unnamed,unnamed,unnamed,unnamed,unnamed,unnamed,unnamed,unnamed,unnamed,unnamed,unnamed,unnamed,unnamed,unnamed,unnamed,unnamed,unnamed,unnamed	BMP2,ERBB4,EVX1,FGF13,FGFR2,GAP43,GATA3,GLI3,HES1,ID2,MEF2C,MITF,PAX6,POU6F2,PROX1,SIX3,SOX5,SOX6,SPRY2
GO Biological Process	GO:0048745	smooth muscle tissue development	259	0.0183	1	0.74	3.33	1.5	5	0.00441	0.0147	253	0.00103	1	0.0424	8.59	0.465	4	19	0.00905	0.211	unnamed,unnamed,unnamed,unnamed,unnamed	FOXP1,OSR1,PROX1,TSHZ3
GO Biological Process	GO:0042404	thyroid hormone catabolic process	260	0.0184	1	0.738	9.73	0.205	2	0.000604	0.00588	579	0.0245	1	0.442	40.8	0.0245	1	1	0.00226	1	unnamed,unnamed	DIO2
GO Biological Process	GO:0021555	midbrain-hindbrain boundary morphogenesis	261	0.0191	1	0.763	9.54	0.21	2	0.000616	0.00588	332	0.00348	1	0.109	20.4	0.098	2	4	0.00452	0.5	unnamed,unnamed	GBX2,HES1
GO Biological Process	GO:0021540	corpus callosum morphogenesis	262	0.0193	1	0.771	9.47	0.211	2	0.000621	0.00588	332	0.00348	1	0.109	20.4	0.098	2	4	0.00452	0.5	unnamed,unnamed	BHLHE22,PRDM8
GO Biological Process	GO:0061564	axon development	263	0.0202	1	0.8	1.41	26.9	38	0.0791	0.112	35	5.34e-09	5.58e-05	1.59e-06	3.05	11.5	35	469	0.0792	0.0746	unnamed,unnamed,unnamed,unnamed,unnamed,unnamed,unnamed,unnamed,unnamed,unnamed,unnamed,unnamed,unnamed,unnamed,unnamed,unnamed,unnamed,unnamed,unnamed,unnamed,unnamed,unnamed,unnamed,unnamed,unnamed,unnamed,unnamed,unnamed,unnamed,unnamed,unnamed,unnamed,unnamed,unnamed,unnamed,unnamed,unnamed,unnamed	ARX,BHLHE22,CDH4,CNTN2,CNTN4,CNTN6,DCC,EPHA7,ETV1,FEZ1,FEZF1,FGFR2,FOXD3,FOXG1,FOXP1,FZD1,FZD7,FZD8,GAP43,GATA3,GBX2,GLI3,NFASC,NR4A2,NRP2,NRXN3,PAX6,PRDM8,ROBO1,SEMA6A,SLIT3,TENM2,TNR,TRIO,UNC5D
GO Biological Process	GO:0030030	cell projection organization	264	0.0202	1	0.798	1.33	39.9	53	0.117	0.156	45	8.13e-08	0.000848	1.89e-05	2.31	20.3	47	830	0.106	0.0566	unnamed,unnamed,unnamed,unnamed,unnamed,unnamed,unnamed,unnamed,unnamed,unnamed,unnamed,unnamed,unnamed,unnamed,unnamed,unnamed,unnamed,unnamed,unnamed,unnamed,unnamed,unnamed,unnamed,unnamed,unnamed,unnamed,unnamed,unnamed,unnamed,unnamed,unnamed,unnamed,unnamed,unnamed,unnamed,unnamed,unnamed,unnamed,unnamed,unnamed,unnamed,unnamed,unnamed,unnamed,unnamed,unnamed,unnamed,unnamed,unnamed,unnamed…	ADCYAP1,ARX,BHLHE22,C5orf30,CCDC41,CDH1,CDH4,CNTN2,CNTN4,CNTN6,CNTNAP2,DAB1,DCC,EPHA7,ETV1,FEZ1,FEZF1,FGFR2,FOXD3,FOXG1,FOXP1,FZD1,FZD7,FZD8,GAP43,GATA3,GBX2,GLI3,LPIN1,NFASC,NR4A2,NRP2,NRXN3,PAX6,PKHD1,PRDM8,RFX3,ROBO1,SCLT1,SEMA6A,SLIT3,SNX10,TENM2,TNR,TRIO,UGT8,UNC5D
GO Biological Process	GO:0002708	positive regulation of lymphocyte mediated immunity	265	0.0205	1	0.807	3.24	1.54	5	0.00454	0.0147	2438	0.426	1	1	1.38	1.45	2	59	0.00452	0.0339	unnamed,unnamed,unnamed,unnamed,unnamed	CADM1,MAP3K7
GO Biological Process	GO:0006354	DNA-dependent transcription, elongation	266	0.0206	1	0.809	3.23	1.55	5	0.00455	0.0147	925	0.06	1	0.677	2.37	2.11	5	86	0.0113	0.0581	unnamed,unnamed,unnamed,unnamed,unnamed	ELP3,ELP4,LZTS1,TAF4,TAF4B
GO Biological Process	GO:0006531	aspartate metabolic process	267	0.0208	1	0.812	9.12	0.219	2	0.000645	0.00588	379	0.0057	1	0.157	16.3	0.122	2	5	0.00452	0.4	unnamed,unnamed	DDO,GOT2
GO Biological Process	GO:0022010	central nervous system myelination	268	0.0212	1	0.825	5.16	0.581	3	0.00171	0.00882	726	0.0391	1	0.562	6.28	0.318	2	13	0.00452	0.154	unnamed,unnamed,unnamed	CNTN2,ID4
GO Biological Process	GO:0021772	olfactory bulb development	269	0.0212	1	0.823	2.56	2.73	7	0.00803	0.0206	154	7.53e-05	0.786	0.00511	8.16	0.735	6	30	0.0136	0.2	unnamed,unnamed,unnamed,unnamed,unnamed,unnamed,unnamed	ARX,ERBB4,FEZF1,ID2,ROBO1,SALL3
GO Biological Process	GO:0021516	dorsal spinal cord development	270	0.0215	1	0.83	3.84	1.04	4	0.00306	0.0118	512	0.0159	1	0.325	5.57	0.539	3	22	0.00679	0.136	unnamed,unnamed,unnamed,unnamed	LHX5,LMO4,PROX1
GO Biological Process	GO:0021889	olfactory bulb interneuron differentiation	271	0.0215	1	0.829	3.19	1.57	5	0.0046	0.0147	198	0.000213	1	0.0112	12.6	0.318	4	13	0.00905	0.308	unnamed,unnamed,unnamed,unnamed,unnamed	ARX,ERBB4,ROBO1,SALL3
GO Biological Process	GO:0045161	neuronal ion channel clustering	272	0.0219	1	0.84	5.1	0.589	3	0.00173	0.00882	164	0.000102	1	0.00651	14.8	0.269	4	11	0.00905	0.364	unnamed,unnamed,unnamed	CNTN2,CNTNAP2,NFASC,SCLT1
GO Biological Process	GO:0051923	sulfation	273	0.022	1	0.841	5.09	0.59	3	0.00173	0.00882	903	0.0573	1	0.663	5.1	0.392	2	16	0.00452	0.125	unnamed,unnamed,unnamed	HS3ST5,UST
GO Biological Process	GO:0010721	negative regulation of cell development	274	0.0221	1	0.843	1.96	6.13	12	0.018	0.0353	322	0.00312	1	0.101	3.01	2.99	9	122	0.0204	0.0738	unnamed,unnamed,unnamed,unnamed,unnamed,unnamed,unnamed,unnamed,unnamed,unnamed,unnamed,unnamed	ADCYAP1,DAB1,DCC,FGF13,HES1,ID2,ID4,PAX6,TNR
GO Biological Process	GO:0009952	anterior/posterior pattern specification	275	0.0223	1	0.845	1.76	9.09	16	0.0267	0.0471	159	9.61e-05	1	0.00631	3.14	4.78	15	195	0.0339	0.0769	unnamed,unnamed,unnamed,unnamed,unnamed,unnamed,unnamed,unnamed,unnamed,unnamed,unnamed,unnamed,unnamed,unnamed,unnamed,unnamed	ACVR2A,ALDH1A2,AXIN2,BMP2,FEZF1,GBX2,GLI3,HES1,OSR1,PAX6,PBX1,SIX3,ZBTB16,ZEB2,ZIC3
GO Biological Process	GO:0021766	hippocampus development	276	0.0223	1	0.844	2.54	2.76	7	0.00812	0.0206	293	0.002	1	0.0712	4.54	1.32	6	54	0.0136	0.111	unnamed,unnamed,unnamed,unnamed,unnamed,unnamed,unnamed	FGF13,ID4,LHX5,MEF2C,PROX1,ZEB2
GO Biological Process	GO:0021988	olfactory lobe development	277	0.0227	1	0.857	2.53	2.77	7	0.00815	0.0206	158	9.15e-05	0.955	0.00604	7.9	0.759	6	31	0.0136	0.194	unnamed,unnamed,unnamed,unnamed,unnamed,unnamed,unnamed	ARX,ERBB4,FEZF1,ID2,ROBO1,SALL3
GO Biological Process	GO:0072207	metanephric epithelium development	278	0.0232	1	0.872	3.75	1.07	4	0.00314	0.0118	440	0.00906	1	0.215	6.8	0.441	3	18	0.00679	0.167	unnamed,unnamed,unnamed,unnamed	HES1,OSR1,POU3F3
GO Biological Process	GO:0072105	ureteric peristalsis	279	0.0234	1	0.874	8.56	0.234	2	0.000688	0.00588	579	0.0245	1	0.442	40.8	0.0245	1	1	0.00226	1	unnamed,unnamed	TSHZ3
GO Biological Process	GO:0072195	kidney smooth muscle cell differentiation	279	0.0234	1	0.874	8.56	0.234	2	0.000688	0.00588	579	0.0245	1	0.442	40.8	0.0245	1	1	0.00226	1	unnamed,unnamed	TSHZ3
GO Biological Process	GO:0007411	axon guidance	281	0.0236	1	0.877	1.46	21.2	31	0.0625	0.0912	46	8.49e-08	0.000886	1.93e-05	3.17	8.84	28	361	0.0633	0.0776	unnamed,unnamed,unnamed,unnamed,unnamed,unnamed,unnamed,unnamed,unnamed,unnamed,unnamed,unnamed,unnamed,unnamed,unnamed,unnamed,unnamed,unnamed,unnamed,unnamed,unnamed,unnamed,unnamed,unnamed,unnamed,unnamed,unnamed,unnamed,unnamed,unnamed,unnamed	ARX,CDH4,CNTN2,CNTN4,CNTN6,DCC,EPHA7,ETV1,FEZ1,FEZF1,FOXD3,FOXG1,FOXP1,GAP43,GATA3,GBX2,GLI3,NFASC,NRP2,NRXN3,PAX6,ROBO1,SEMA6A,SLIT3,TENM2,TNR,TRIO,UNC5D
GO Biological Process	GO:0007494	midgut development	282	0.0236	1	0.875	3.73	1.07	4	0.00316	0.0118	663	0.0285	1	0.448	7.42	0.269	2	11	0.00452	0.182	unnamed,unnamed,unnamed,unnamed	ALDH1A2,DAB1
GO Biological Process	GO:0009083	branched-chain amino acid catabolic process	283	0.0238	1	0.877	4.94	0.608	3	0.00179	0.00882	1073	0.0779	1	0.758	4.3	0.465	2	19	0.00452	0.105	unnamed,unnamed,unnamed	BCAT1,HIBADH
GO Biological Process	GO:0002705	positive regulation of leukocyte mediated immunity	284	0.0238	1	0.876	3.11	1.61	5	0.00473	0.0147	2484	0.443	1	1	1.34	1.49	2	61	0.00452	0.0328	unnamed,unnamed,unnamed,unnamed,unnamed	CADM1,MAP3K7
GO Biological Process	GO:0072236	metanephric loop of Henle development	285	0.0239	1	0.877	8.44	0.237	2	0.000697	0.00588	1265	0.117	1	0.963	8.16	0.122	1	5	0.00226	0.2	unnamed,unnamed	POU3F3
GO Biological Process	GO:0043576	regulation of respiratory gaseous exchange	286	0.0239	1	0.874	3.71	1.08	4	0.00317	0.0118	512	0.0159	1	0.325	5.57	0.539	3	22	0.00679	0.136	unnamed,unnamed,unnamed,unnamed	NLGN1,NR4A2,TSHZ3
GO Biological Process	GO:2000977	regulation of forebrain neuron differentiation	287	0.0241	1	0.876	8.42	0.238	2	0.000699	0.00588	282	0.00177	1	0.0654	27.2	0.0735	2	3	0.00452	0.667	unnamed,unnamed	HES1,PROX1
GO Biological Process	GO:0043649	dicarboxylic acid catabolic process	288	0.0241	1	0.874	4.91	0.611	3	0.0018	0.00882	372	0.00534	1	0.15	8.16	0.367	3	15	0.00679	0.2	unnamed,unnamed,unnamed	DDO,GAD1,GOT2
GO Biological Process	GO:0006269	DNA replication, synthesis of RNA primer	289	0.0242	1	0.876	8.39	0.238	2	0.000701	0.00588	1265	0.117	1	0.963	8.16	0.122	1	5	0.00226	0.2	unnamed,unnamed	POLA1
GO Biological Process	GO:2000741	positive regulation of mesenchymal stem cell differentiation	290	0.0245	1	0.884	4.87	0.616	3	0.00181	0.00882	282	0.00177	1	0.0654	27.2	0.0735	2	3	0.00452	0.667	unnamed,unnamed,unnamed	SOX5,SOX6
GO Biological Process	GO:0060285	ciliary cell motility	291	0.0247	1	0.885	8.31	0.241	2	0.000708	0.00588	1129	0.0945	1	0.874	10.2	0.098	1	4	0.00226	0.25	unnamed,unnamed	RFX3
GO Biological Process	GO:0050975	sensory perception of touch	292	0.0247	1	0.883	8.3	0.241	2	0.000709	0.00588	782	0.0484	1	0.646	20.4	0.049	1	2	0.00226	0.5	unnamed,unnamed	TSHZ3
GO Biological Process	GO:0021891	olfactory bulb interneuron development	293	0.0247	1	0.881	3.67	1.09	4	0.0032	0.0118	243	0.000746	1	0.0321	15.3	0.196	3	8	0.00679	0.375	unnamed,unnamed,unnamed,unnamed	ARX,ROBO1,SALL3
GO Biological Process	GO:0048812	neuron projection morphogenesis	294	0.0247	1	0.879	1.39	28.1	39	0.0828	0.115	38	5.99e-09	6.25e-05	1.65e-06	2.97	12.1	36	494	0.0814	0.0729	unnamed,unnamed,unnamed,unnamed,unnamed,unnamed,unnamed,unnamed,unnamed,unnamed,unnamed,unnamed,unnamed,unnamed,unnamed,unnamed,unnamed,unnamed,unnamed,unnamed,unnamed,unnamed,unnamed,unnamed,unnamed,unnamed,unnamed,unnamed,unnamed,unnamed,unnamed,unnamed,unnamed,unnamed,unnamed,unnamed,unnamed,unnamed,unnamed	ARX,BHLHE22,CDH4,CNTN2,CNTN4,CNTN6,DCC,EPHA7,ETV1,FEZ1,FEZF1,FGFR2,FOXD3,FOXG1,FOXP1,FZD1,FZD7,FZD8,GAP43,GATA3,GBX2,GLI3,NFASC,NR4A2,NRP2,NRXN3,PAX6,PRDM8,ROBO1,SEMA6A,SLIT3,TENM2,TNR,TRIO,UGT8,UNC5D
GO Biological Process	GO:0008283	cell proliferation	295	0.0254	1	0.898	1.41	25.6	36	0.0754	0.106	223	0.000453	1	0.0212	1.96	14.8	29	603	0.0656	0.0481	unnamed,unnamed,unnamed,unnamed,unnamed,unnamed,unnamed,unnamed,unnamed,unnamed,unnamed,unnamed,unnamed,unnamed,unnamed,unnamed,unnamed,unnamed,unnamed,unnamed,unnamed,unnamed,unnamed,unnamed,unnamed,unnamed,unnamed,unnamed,unnamed,unnamed,unnamed,unnamed,unnamed,unnamed,unnamed,unnamed	ACVR2A,ARX,AXIN2,BCAT1,BMP2,CUL1,ERBB4,FGF13,FGF5,FGFR2,GBX2,GLI3,GPC4,HHIP,ID2,ID4,IGFBP5,IL5RA,LHX5,LIPG,LMX1B,MEF2C,OSR1,POLA1,POU3F2,POU3F3,PROX1,SOX4,ZEB2
GO Biological Process	GO:0090204	protein localization to nuclear pore	296	0.0264	1	0.931	37.4	0.0268	1	7.87e-05	0.00294	579	0.0245	1	0.442	40.8	0.0245	1	1	0.00226	1	unnamed	SUMO1
GO Biological Process	GO:0044260	cellular macromolecule metabolic process	297	0.0265	1	0.93	1.11	167	185	0.49	0.544	356	0.00416	1	0.122	1.18	151	178	6173	0.403	0.0288	unnamed,unnamed,unnamed,unnamed,unnamed,unnamed,unnamed,unnamed,unnamed,unnamed,unnamed,unnamed,unnamed,unnamed,unnamed,unnamed,unnamed,unnamed,unnamed,unnamed,unnamed,unnamed,unnamed,unnamed,unnamed,unnamed,unnamed,unnamed,unnamed,unnamed,unnamed,unnamed,unnamed,unnamed,unnamed,unnamed,unnamed,unnamed,unnamed,unnamed,unnamed,unnamed,unnamed,unnamed,unnamed,unnamed,unnamed,unnamed,unnamed,unnamed…	ABCE1,ACVR2A,AFF3,AGA,AOAH,ARX,ASXL3,AXIN2,BBX,BHLHE22,BMP2,BNC2,BUD13,CBX4,CCRN4L,CDCA7L,CDK14,CDKAL1,CDKL5,CELF2,CHD6,CHD9,CNTN2,CSNK1G3,CUL1,DHX35,DIO2,DPH6,EDEM1,EGLN3,EIF3H,ELP3,ELP4,EPHA7,ERBB4,ETV1,FAF1,FANCL,FBXL4,FEZF1,FGFR2,FHIT,FOXD3,FOXG1,FOXO1,FOXP1,GAD1,GALNT10,GALNT14,GATA3,GBE1,GBX2,GCFC2,GLI3,GLIS3,GPC4,HAS3,HES1,HNRNPA3,HS3ST5,ICK,IGFBP2,IGFBP5,INHBA,INO80D,JAZF1,KCTD1,KDM4C,KLF…
GO Biological Process	GO:0046622	positive regulation of organ growth	298	0.0269	1	0.941	3.58	1.12	4	0.00329	0.0118	397	0.00645	1	0.17	7.65	0.392	3	16	0.00679	0.188	unnamed,unnamed,unnamed,unnamed	AKAP6,ARX,PROX1
GO Biological Process	GO:0048711	positive regulation of astrocyte differentiation	299	0.027	1	0.943	4.69	0.639	3	0.00188	0.00882	256	0.0011	1	0.0448	13.6	0.22	3	9	0.00679	0.333	unnamed,unnamed,unnamed	BMP2,HES1,ID2
GO Biological Process	GO:0021892	cerebral cortex GABAergic interneuron differentiation	300	0.0271	1	0.942	4.69	0.64	3	0.00188	0.00882	566	0.0237	1	0.436	8.16	0.245	2	10	0.00452	0.2	unnamed,unnamed,unnamed	ARX,CNTN2
GO Biological Process	GO:0050771	negative regulation of axonogenesis	301	0.0272	1	0.943	2.66	2.26	6	0.00663	0.0176	551	0.0207	1	0.392	3.8	1.05	4	43	0.00905	0.093	unnamed,unnamed,unnamed,unnamed,unnamed,unnamed	DAB1,DCC,FGF13,TNR
GO Biological Process	GO:0043618	regulation of transcription from RNA polymerase II promoter in response to stress	302	0.0277	1	0.959	3.54	1.13	4	0.00332	0.0118	2852	0.601	1	1	1.1	0.906	1	37	0.00226	0.027	unnamed,unnamed,unnamed,unnamed	EGLN3
GO Biological Process	GO:0010453	regulation of cell fate commitment	303	0.0279	1	0.962	2.98	1.68	5	0.00494	0.0147	363	0.00457	1	0.131	5.83	0.686	4	28	0.00905	0.143	unnamed,unnamed,unnamed,unnamed,unnamed	FGFR2,FZD7,LMO4,PAX6
GO Biological Process	GO:2000177	regulation of neural precursor cell proliferation	304	0.0284	1	0.974	2.25	3.56	8	0.0105	0.0235	211	0.000331	1	0.0164	5.29	1.32	7	54	0.0158	0.13	unnamed,unnamed,unnamed,unnamed,unnamed,unnamed,unnamed,unnamed	ADCYAP1,FOXG1,GLI3,ID2,LHX5,PAX6,PROX1
GO Biological Process	GO:0017183	peptidyl-diphthamide biosynthetic process from peptidyl-histidine	305	0.0284	1	0.972	7.7	0.26	2	0.000764	0.00588	1491	0.159	1	1	5.83	0.171	1	7	0.00226	0.143	unnamed,unnamed	DPH6
GO Biological Process	GO:0002175	protein localization to paranode region of axon	306	0.0287	1	0.979	7.65	0.261	2	0.000769	0.00588	332	0.00348	1	0.109	20.4	0.098	2	4	0.00452	0.5	unnamed,unnamed	NFASC,UGT8
GO Biological Process	GO:0002507	tolerance induction	307	0.0288	1	0.98	7.63	0.262	2	0.000771	0.00588	1600	0.18	1	1	5.1	0.196	1	8	0.00226	0.125	unnamed,unnamed	ICOS
GO Biological Process	GO:0071206	establishment of protein localization to juxtaparanode region of axon	308	0.0297	1	1	33.2	0.0302	1	8.87e-05	0.00294	579	0.0245	1	0.442	40.8	0.0245	1	1	0.00226	1	unnamed	CNTN2
GO Biological Process	GO:0060168	positive regulation of adenosine receptor signaling pathway	308	0.0297	1	1	33.2	0.0302	1	8.87e-05	0.00294	579	0.0245	1	0.442	40.8	0.0245	1	1	0.00226	1	unnamed	CNTN2
GO Biological Process	GO:0055062	phosphate ion homeostasis	310	0.0299	1	1	7.48	0.267	2	0.000786	0.00588	566	0.0237	1	0.436	8.16	0.245	2	10	0.00452	0.2	unnamed,unnamed	SLC34A2,TFAP2B
GO Biological Process	GO:0006368	transcription elongation from RNA polymerase II promoter	311	0.03	1	1	3.45	1.16	4	0.00341	0.0118	1080	0.0784	1	0.758	2.47	1.62	4	66	0.00905	0.0606	unnamed,unnamed,unnamed,unnamed	ELP3,ELP4,TAF4,TAF4B
GO Biological Process	GO:2000179	positive regulation of neural precursor cell proliferation	312	0.0302	1	1	2.59	2.31	6	0.0068	0.0176	260	0.00116	1	0.0467	6.18	0.808	5	33	0.0113	0.152	unnamed,unnamed,unnamed,unnamed,unnamed,unnamed	FOXG1,GLI3,LHX5,PAX6,PROX1
GO Biological Process	GO:0048863	stem cell differentiation	313	0.0302	1	1	1.55	14.2	22	0.0418	0.0647	85	3.17e-06	0.0331	0.00039	3.3	6.05	20	247	0.0452	0.081	unnamed,unnamed,unnamed,unnamed,unnamed,unnamed,unnamed,unnamed,unnamed,unnamed,unnamed,unnamed,unnamed,unnamed,unnamed,unnamed,unnamed,unnamed,unnamed,unnamed,unnamed,unnamed	ALDH1A2,BMP2,ERBB4,FGFR2,FOXD3,FZD1,FZD7,GBX2,HES1,MED27,MEF2C,MSI2,NRP2,OSR1,POU6F2,PRDM16,PROX1,SOX21,SOX4,ZEB2
GO Biological Process	GO:0072017	distal tubule development	314	0.0304	1	1	4.48	0.67	3	0.00197	0.00882	691	0.0336	1	0.508	6.8	0.294	2	12	0.00452	0.167	unnamed,unnamed,unnamed	POU3F3,TFAP2B
GO Biological Process	GO:0035295	tube development	315	0.0307	1	1	1.39	25.1	35	0.074	0.103	53	1.75e-07	0.00182	3.44e-05	2.86	10.9	31	443	0.0701	0.07	unnamed,unnamed,unnamed,unnamed,unnamed,unnamed,unnamed,unnamed,unnamed,unnamed,unnamed,unnamed,unnamed,unnamed,unnamed,unnamed,unnamed,unnamed,unnamed,unnamed,unnamed,unnamed,unnamed,unnamed,unnamed,unnamed,unnamed,unnamed,unnamed,unnamed,unnamed,unnamed,unnamed,unnamed,unnamed	ALDH1A2,BMP2,CDH1,FGF18,FGFR2,FOXD3,FOXP1,FZD1,GATA3,GBX2,GLI3,HES1,HHIP,KIF26B,LMO4,MAP3K7,MEF2C,OPA1,OSR1,PBX1,POU3F3,PROX1,ROBO1,RYR2,SIM1,SOX4,SPRY2,TFAP2B,TSHZ3,ZEB2,ZIC3
GO Biological Process	GO:0021798	forebrain dorsal/ventral pattern formation	316	0.0307	1	1	7.37	0.271	2	0.000798	0.00588	379	0.0057	1	0.157	16.3	0.122	2	5	0.00452	0.4	unnamed,unnamed	GLI3,PAX6
GO Biological Process	GO:0001656	metanephros development	317	0.0308	1	1	1.92	5.72	11	0.0168	0.0324	186	0.000161	1	0.00901	4.54	1.98	9	81	0.0204	0.111	unnamed,unnamed,unnamed,unnamed,unnamed,unnamed,unnamed,unnamed,unnamed,unnamed,unnamed	GATA3,GLI3,HES1,ID2,KIF26B,OSR1,POU3F3,TFAP2B,TSHZ3
GO Biological Process	GO:0034329	cell junction assembly	318	0.0309	1	1	1.76	7.94	14	0.0234	0.0412	259	0.00113	1	0.0454	3.01	3.65	11	149	0.0249	0.0738	unnamed,unnamed,unnamed,unnamed,unnamed,unnamed,unnamed,unnamed,unnamed,unnamed,unnamed,unnamed,unnamed,unnamed	CADM1,CADM2,CDH1,CDH3,CDH4,CDH8,CLDN18,NFASC,PKN2,RSU1,UGT8
GO Biological Process	GO:0071897	DNA biosynthetic process	319	0.031	1	1	4.44	0.675	3	0.00199	0.00882	1092	0.0852	1	0.814	4.08	0.49	2	20	0.00452	0.1	unnamed,unnamed,unnamed	POLA1,REV1
GO Biological Process	GO:0035469	determination of pancreatic left/right asymmetry	320	0.0314	1	1	7.28	0.275	2	0.000808	0.00588	1265	0.117	1	0.963	8.16	0.122	1	5	0.00226	0.2	unnamed,unnamed	ZIC3
GO Biological Process	GO:0001657	ureteric bud development	321	0.0315	1	1	1.86	6.47	12	0.019	0.0353	118	1.69e-05	0.176	0.00149	4.83	2.28	11	93	0.0249	0.118	unnamed,unnamed,unnamed,unnamed,unnamed,unnamed,unnamed,unnamed,unnamed,unnamed,unnamed,unnamed	BMP2,FGFR2,FOXD3,GATA3,GLI3,HES1,KIF26B,OSR1,PBX1,SIM1,TSHZ3
GO Biological Process	GO:0048532	anatomical structure arrangement	322	0.0315	1	1	4.42	0.679	3	0.002	0.00882	1912	0.258	1	1	3.4	0.294	1	12	0.00226	0.0833	unnamed,unnamed,unnamed	DAB1
GO Biological Process	GO:0019228	regulation of action potential in neuron	323	0.0316	1	1	2.08	4.32	9	0.0127	0.0265	685	0.032	1	0.487	2.52	2.38	6	97	0.0136	0.0619	unnamed,unnamed,unnamed,unnamed,unnamed,unnamed,unnamed,unnamed,unnamed	CNTN2,ID4,NFASC,POU3F1,POU3F2,UGT8
GO Biological Process	GO:0060850	regulation of transcription involved in cell fate commitment	324	0.032	1	1	3.38	1.18	4	0.00348	0.0118	206	0.000293	1	0.0148	11.7	0.343	4	14	0.00905	0.286	unnamed,unnamed,unnamed,unnamed	BMP2,EVX1,PAX6,PROX1
GO Biological Process	GO:0072202	cell differentiation involved in metanephros development	325	0.032	1	1	4.39	0.683	3	0.00201	0.00882	663	0.0285	1	0.448	7.42	0.269	2	11	0.00452	0.182	unnamed,unnamed,unnamed	OSR1,POU3F3
GO Biological Process	GO:0046395	carboxylic acid catabolic process	326	0.0321	1	1	1.91	5.75	11	0.0169	0.0324	563	0.0229	1	0.426	2.08	4.8	10	196	0.0226	0.051	unnamed,unnamed,unnamed,unnamed,unnamed,unnamed,unnamed,unnamed,unnamed,unnamed,unnamed	BCAT1,DDO,DIO2,GAD1,GGACT,GOT2,HAO1,HIBADH,LPIN1,PCCA
GO Biological Process	GO:0045954	positive regulation of natural killer cell mediated cytotoxicity	327	0.0324	1	1	4.37	0.687	3	0.00202	0.00882	2101	0.311	1	1	2.72	0.367	1	15	0.00226	0.0667	unnamed,unnamed,unnamed	CADM1
GO Biological Process	GO:0007422	peripheral nervous system development	328	0.0328	1	1	2.07	4.35	9	0.0128	0.0265	479	0.0122	1	0.266	3.14	1.91	6	78	0.0136	0.0769	unnamed,unnamed,unnamed,unnamed,unnamed,unnamed,unnamed,unnamed,unnamed	ETV1,FOXD3,NFASC,POU3F1,POU3F2,UGT8
GO Biological Process	GO:0001514	selenocysteine incorporation	329	0.0329	1	1	7.1	0.282	2	0.000829	0.00588	1265	0.117	1	0.963	8.16	0.122	1	5	0.00226	0.2	unnamed,unnamed	DIO2
GO Biological Process	GO:0031016	pancreas development	330	0.0331	1	1	1.97	5.07	10	0.0149	0.0294	238	0.000638	1	0.028	4.19	1.91	8	78	0.0181	0.103	unnamed,unnamed,unnamed,unnamed,unnamed,unnamed,unnamed,unnamed,unnamed,unnamed	ALDH1A2,FOXO1,HES1,PAX6,PROX1,RFX3,SOX4,ZIC3
GO Biological Process	GO:0021527	spinal cord association neuron differentiation	331	0.0333	1	1	4.32	0.694	3	0.00204	0.00882	876	0.0509	1	0.607	5.44	0.367	2	15	0.00452	0.133	unnamed,unnamed,unnamed	LHX5,LMO4
GO Biological Process	GO:0050794	regulation of cellular process	332	0.0334	1	1	1.07	230	246	0.676	0.724	233	0.000603	1	0.027	1.16	217	251	8854	0.568	0.0283	unnamed,unnamed,unnamed,unnamed,unnamed,unnamed,unnamed,unnamed,unnamed,unnamed,unnamed,unnamed,unnamed,unnamed,unnamed,unnamed,unnamed,unnamed,unnamed,unnamed,unnamed,unnamed,unnamed,unnamed,unnamed,unnamed,unnamed,unnamed,unnamed,unnamed,unnamed,unnamed,unnamed,unnamed,unnamed,unnamed,unnamed,unnamed,unnamed,unnamed,unnamed,unnamed,unnamed,unnamed,unnamed,unnamed,unnamed,unnamed,unnamed,unnamed…	ACAA2,ACO1,ACVR2A,ADCYAP1,AFF3,AGAP1,AKAP6,ALDH1A2,API5,ARAP3,ARFGAP2,ARHGAP15,ARHGAP20,ARHGAP21,ARHGEF16,ARRDC4,ARX,ASXL3,AXIN2,BBX,BHLHE22,BMP2,BNC2,C1QL3,CACNA2D3,CACNG3,CADM1,CAMK2N1,CBX4,CCRN4L,CDCA7L,CDH1,CDH4,CDK14,CDK5RAP2,CDKL5,CHD6,CHD9,CHRNB4,CLCN2,CNTN2,CNTN4,CNTN6,CPLX2,CSNK1G3,CUL1,CYP7B1,DAB1,DBC1,DCC,DCDC1,DGKB,DGKG,DIO2,DMRTA2,DOCK3,EDEM1,EGLN3,EIF3H,ELMO1,ELP3,ELP4,EPHA7,ERBB4,E…
GO Biological Process	GO:0071907	determination of digestive tract left/right asymmetry	333	0.0335	1	1	7.03	0.284	2	0.000836	0.00588	1491	0.159	1	1	5.83	0.171	1	7	0.00226	0.143	unnamed,unnamed	ZIC3
GO Biological Process	GO:0030316	osteoclast differentiation	334	0.0336	1	1	3.33	1.2	4	0.00353	0.0118	1345	0.124	1	0.965	3.27	0.612	2	25	0.00452	0.08	unnamed,unnamed,unnamed,unnamed	MITF,SNX10
GO Biological Process	GO:0060084	synaptic transmission involved in micturition	335	0.0337	1	1	29.2	0.0343	1	0.000101	0.00294	970	0.0717	1	0.772	13.6	0.0735	1	3	0.00226	0.333	unnamed	CHRNB4
GO Biological Process	GO:2000739	regulation of mesenchymal stem cell differentiation	336	0.0338	1	1	4.3	0.698	3	0.00205	0.00882	379	0.0057	1	0.157	16.3	0.122	2	5	0.00452	0.4	unnamed,unnamed,unnamed	SOX5,SOX6
GO Biological Process	GO:0018202	peptidyl-histidine modification	337	0.0339	1	1	6.98	0.286	2	0.000842	0.00588	1682	0.2	1	1	4.54	0.22	1	9	0.00226	0.111	unnamed,unnamed	DPH6
GO Biological Process	GO:0097009	energy homeostasis	338	0.0347	1	1	6.9	0.29	2	0.000853	0.00588	1491	0.159	1	1	5.83	0.171	1	7	0.00226	0.143	unnamed,unnamed	OMA1
GO Biological Process	GO:0035799	ureter maturation	339	0.0347	1	1	6.89	0.29	2	0.000853	0.00588	332	0.00348	1	0.109	20.4	0.098	2	4	0.00452	0.5	unnamed,unnamed	ALDH1A2,GATA3
GO Biological Process	GO:0060412	ventricular septum morphogenesis	340	0.0348	1	1	2.51	2.39	6	0.00704	0.0176	139	4.98e-05	0.52	0.00374	8.75	0.686	6	28	0.0136	0.214	unnamed,unnamed,unnamed,unnamed,unnamed,unnamed	FGFR2,FZD1,HES1,ID2,PROX1,SOX4
GO Biological Process	GO:0042269	regulation of natural killer cell mediated cytotoxicity	341	0.0348	1	1	4.24	0.707	3	0.00208	0.00882	2247	0.36	1	1	2.27	0.441	1	18	0.00226	0.0556	unnamed,unnamed,unnamed	CADM1
GO Biological Process	GO:0045163	clustering of voltage-gated potassium channels	342	0.0358	1	1	6.77	0.295	2	0.000869	0.00588	282	0.00177	1	0.0654	27.2	0.0735	2	3	0.00452	0.667	unnamed,unnamed	CNTN2,CNTNAP2
GO Biological Process	GO:0072560	type B pancreatic cell maturation	343	0.036	1	1	6.76	0.296	2	0.00087	0.00588	782	0.0484	1	0.646	20.4	0.049	1	2	0.00226	0.5	unnamed,unnamed	RFX3
GO Biological Process	GO:0071910	determination of liver left/right asymmetry	344	0.036	1	1	6.75	0.296	2	0.000871	0.00588	1375	0.138	1	1	6.8	0.147	1	6	0.00226	0.167	unnamed,unnamed	ZIC3
GO Biological Process	GO:2000078	positive regulation of type B pancreatic cell development	345	0.0361	1	1	6.74	0.297	2	0.000873	0.00588	970	0.0717	1	0.772	13.6	0.0735	1	3	0.00226	0.333	unnamed,unnamed	RFX3
GO Biological Process	GO:0001697	histamine-induced gastric acid secretion	346	0.0364	1	1	27	0.0371	1	0.000109	0.00294	579	0.0245	1	0.442	40.8	0.0245	1	1	0.00226	1	unnamed	HRH2
GO Biological Process	GO:0001698	gastrin-induced gastric acid secretion	346	0.0364	1	1	27	0.0371	1	0.000109	0.00294	579	0.0245	1	0.442	40.8	0.0245	1	1	0.00226	1	unnamed	HRH2
GO Biological Process	GO:0016199	axon midline choice point recognition	348	0.0367	1	1	4.15	0.722	3	0.00212	0.00882	379	0.0057	1	0.157	16.3	0.122	2	5	0.00452	0.4	unnamed,unnamed,unnamed	FOXG1,ROBO1
GO Biological Process	GO:0045162	clustering of voltage-gated sodium channels	349	0.0372	1	1	6.63	0.302	2	0.000887	0.00588	430	0.00842	1	0.204	13.6	0.147	2	6	0.00452	0.333	unnamed,unnamed	NFASC,SCLT1
GO Biological Process	GO:0007006	mitochondrial membrane organization	350	0.0373	1	1	3.22	1.24	4	0.00366	0.0118	1083	0.0786	1	0.758	2.99	1	3	41	0.00679	0.0732	unnamed,unnamed,unnamed,unnamed	HSPA4,OMA1,OPA1
GO Biological Process	GO:0030913	paranodal junction assembly	351	0.0374	1	1	6.61	0.302	2	0.000889	0.00588	430	0.00842	1	0.204	13.6	0.147	2	6	0.00452	0.333	unnamed,unnamed	NFASC,UGT8
GO Biological Process	GO:0008284	positive regulation of cell proliferation	352	0.0374	1	1	1.34	29	39	0.0854	0.115	202	0.000267	1	0.0138	1.92	17.1	33	700	0.0747	0.0471	unnamed,unnamed,unnamed,unnamed,unnamed,unnamed,unnamed,unnamed,unnamed,unnamed,unnamed,unnamed,unnamed,unnamed,unnamed,unnamed,unnamed,unnamed,unnamed,unnamed,unnamed,unnamed,unnamed,unnamed,unnamed,unnamed,unnamed,unnamed,unnamed,unnamed,unnamed,unnamed,unnamed,unnamed,unnamed,unnamed,unnamed,unnamed,unnamed	ADCYAP1,ALDH1A2,BMP2,CDCA7L,CYP7B1,ERBB4,ETV5,FGF18,FGF5,FGFR2,FOXG1,FOXP1,FZD7,GAREM,GLI3,HES1,ID2,ID4,IGFBP2,KDM4C,LHX5,MEF2C,NRP2,OSR1,PAX6,PBX1,POU3F2,POU3F3,PROX1,SHOX2,SOX4,TFAP2B,ZP4
GO Biological Process	GO:0071449	cellular response to lipid hydroperoxide	353	0.0377	1	1	26	0.0384	1	0.000113	0.00294	579	0.0245	1	0.442	40.8	0.0245	1	1	0.00226	1	unnamed	MGST1
GO Biological Process	GO:0021800	cerebral cortex tangential migration	354	0.0381	1	1	4.09	0.733	3	0.00216	0.00882	379	0.0057	1	0.157	16.3	0.122	2	5	0.00452	0.4	unnamed,unnamed,unnamed	ARX,ROBO1
GO Biological Process	GO:0072221	metanephric distal convoluted tubule development	355	0.0383	1	1	6.52	0.307	2	0.000902	0.00588	1265	0.117	1	0.963	8.16	0.122	1	5	0.00226	0.2	unnamed,unnamed	POU3F3
GO Biological Process	GO:0043523	regulation of neuron apoptotic process	356	0.0386	1	1	1.8	6.68	12	0.0196	0.0353	723	0.0373	1	0.539	2.11	3.8	8	155	0.0181	0.0516	unnamed,unnamed,unnamed,unnamed,unnamed,unnamed,unnamed,unnamed,unnamed,unnamed,unnamed,unnamed	EGLN3,EPHA7,GATA3,MEF2C,NR4A2,PPP2R2B,TFAP2B,TOX3
GO Biological Process	GO:0002717	positive regulation of natural killer cell mediated immunity	357	0.0386	1	1	4.07	0.737	3	0.00217	0.00882	2147	0.328	1	1	2.55	0.392	1	16	0.00226	0.0625	unnamed,unnamed,unnamed	CADM1
GO Biological Process	GO:0032501	multicellular organismal process	358	0.0387	1	1	1.09	188	205	0.554	0.603	170	0.000124	1	0.00762	1.25	144	181	5887	0.41	0.0307	unnamed,unnamed,unnamed,unnamed,unnamed,unnamed,unnamed,unnamed,unnamed,unnamed,unnamed,unnamed,unnamed,unnamed,unnamed,unnamed,unnamed,unnamed,unnamed,unnamed,unnamed,unnamed,unnamed,unnamed,unnamed,unnamed,unnamed,unnamed,unnamed,unnamed,unnamed,unnamed,unnamed,unnamed,unnamed,unnamed,unnamed,unnamed,unnamed,unnamed,unnamed,unnamed,unnamed,unnamed,unnamed,unnamed,unnamed,unnamed,unnamed,unnamed…	ABCC4,ACO1,ACVR2A,ADCYAP1,AFF3,ALDH1A2,ARX,AXIN2,BBX,BHLHE22,BMP2,C1QL3,CA10,CACNG3,CADM1,CADM2,CDH1,CDH3,CDH4,CDH8,CDK5RAP2,CDKL5,CHD6,CHRNB4,CLCN2,CNTN2,CNTN4,CNTN6,CNTNAP2,CPLX2,CRYGD,CUL1,CYP7B1,DAB1,DCC,DDO,DGKB,DGKG,DMRTA2,ENSG00000166329,EPHA7,ERBB4,ETV1,ETV5,EVX1,FANCL,FEZ1,FEZF1,FGF13,FGF18,FGF5,FGFR2,FOXD3,FOXG1,FOXO1,FOXP1,FZD1,FZD7,FZD8,GAD1,GAP43,GATA3,GBX2,GFRA2,GLI3,HES1,HHIP,HRH2,…
GO Biological Process	GO:0045667	regulation of osteoblast differentiation	359	0.0387	1	1	1.85	5.94	11	0.0175	0.0324	181	0.000157	1	0.00904	4.12	2.43	10	99	0.0226	0.101	unnamed,unnamed,unnamed,unnamed,unnamed,unnamed,unnamed,unnamed,unnamed,unnamed,unnamed	ACVR2A,AXIN2,BMP2,FGFR2,GLI3,ID2,ID4,IGFBP5,MEF2C,SMOC1
GO Biological Process	GO:0060287	epithelial cilium movement involved in determination of left/right asymmetry	360	0.0388	1	1	6.48	0.309	2	0.000908	0.00588	1600	0.18	1	1	5.1	0.196	1	8	0.00226	0.125	unnamed,unnamed	RFX3
GO Biological Process	GO:0000904	cell morphogenesis involved in differentiation	361	0.039	1	1	1.32	32.7	43	0.0961	0.126	39	6.5e-09	6.79e-05	1.74e-06	2.77	14.5	40	590	0.0905	0.0678	unnamed,unnamed,unnamed,unnamed,unnamed,unnamed,unnamed,unnamed,unnamed,unnamed,unnamed,unnamed,unnamed,unnamed,unnamed,unnamed,unnamed,unnamed,unnamed,unnamed,unnamed,unnamed,unnamed,unnamed,unnamed,unnamed,unnamed,unnamed,unnamed,unnamed,unnamed,unnamed,unnamed,unnamed,unnamed,unnamed,unnamed,unnamed,unnamed,unnamed,unnamed,unnamed,unnamed	ARX,BHLHE22,BMP2,CDH4,CNTN2,CNTN4,CNTN6,DCC,EPHA7,ETV1,FEZ1,FEZF1,FGFR2,FOXD3,FOXG1,FOXP1,FZD1,FZD7,FZD8,GAP43,GATA3,GBX2,GLI3,HES1,HRH2,MEF2C,NFASC,NR4A2,NRP2,NRXN3,PAX6,PRDM8,PROX1,ROBO1,SEMA6A,SLIT3,TENM2,TNR,TRIO,UNC5D
GO Biological Process	GO:0021854	hypothalamus development	362	0.0392	1	1	3.17	1.26	4	0.00371	0.0118	2409	0.421	1	1	1.86	0.539	1	22	0.00226	0.0455	unnamed,unnamed,unnamed,unnamed	POU3F2
GO Biological Process	GO:0021913	regulation of transcription from RNA polymerase II promoter involved in ventral spinal cord interneuron specification	363	0.0392	1	1	6.44	0.311	2	0.000913	0.00588	332	0.00348	1	0.109	20.4	0.098	2	4	0.00452	0.5	unnamed,unnamed	EVX1,PAX6
GO Biological Process	GO:0006520	cellular amino acid metabolic process	364	0.0396	1	1	1.58	11.4	18	0.0335	0.0529	2121	0.311	1	1	1.19	10.1	12	412	0.0271	0.0291	unnamed,unnamed,unnamed,unnamed,unnamed,unnamed,unnamed,unnamed,unnamed,unnamed,unnamed,unnamed,unnamed,unnamed,unnamed,unnamed,unnamed,unnamed	BCAT1,DDO,DIO2,EGLN3,GAD1,GGACT,GOT2,GSTA4,HIBADH,MBOAT1,MGST1,TPH2
GO Biological Process	GO:0042659	regulation of cell fate specification	365	0.0396	1	1	3.16	1.27	4	0.00373	0.0118	440	0.00906	1	0.215	6.8	0.441	3	18	0.00679	0.167	unnamed,unnamed,unnamed,unnamed	FZD7,LMO4,PAX6
GO Biological Process	GO:0072141	renal interstitial cell development	366	0.04	1	1	6.37	0.314	2	0.000923	0.00588	430	0.00842	1	0.204	13.6	0.147	2	6	0.00452	0.333	unnamed,unnamed	HES1,OSR1
GO Biological Process	GO:0009081	branched-chain amino acid metabolic process	367	0.0402	1	1	4.01	0.749	3	0.0022	0.00882	1234	0.108	1	0.915	3.55	0.563	2	23	0.00452	0.087	unnamed,unnamed,unnamed	BCAT1,HIBADH
GO Biological Process	GO:0021515	cell differentiation in spinal cord	368	0.0406	1	1	2.23	3.14	7	0.00925	0.0206	269	0.00133	1	0.0518	4.9	1.22	6	50	0.0136	0.12	unnamed,unnamed,unnamed,unnamed,unnamed,unnamed,unnamed	EVX1,GLI3,LHX5,LMO4,PAX6,SOX4
GO Biological Process	GO:0035909	aorta morphogenesis	369	0.0408	1	1	3.13	1.28	4	0.00376	0.0118	264	0.00126	1	0.0499	8.16	0.49	4	20	0.00905	0.2	unnamed,unnamed,unnamed,unnamed	HES1,PROX1,SOX4,TFAP2B
GO Biological Process	GO:0002726	positive regulation of T cell cytokine production	370	0.041	1	1	6.29	0.318	2	0.000936	0.00588	1682	0.2	1	1	4.54	0.22	1	9	0.00226	0.111	unnamed,unnamed	MAP3K7
GO Biological Process	GO:0002715	regulation of natural killer cell mediated immunity	371	0.0412	1	1	3.96	0.757	3	0.00223	0.00882	2293	0.376	1	1	2.15	0.465	1	19	0.00226	0.0526	unnamed,unnamed,unnamed	CADM1
GO Biological Process	GO:0034982	mitochondrial protein processing	372	0.0415	1	1	6.24	0.321	2	0.000943	0.00588	1375	0.138	1	1	6.8	0.147	1	6	0.00226	0.167	unnamed,unnamed	OMA1
GO Biological Process	GO:0002087	regulation of respiratory gaseous exchange by neurological system process	373	0.0418	1	1	3.94	0.761	3	0.00224	0.00882	726	0.0391	1	0.562	6.28	0.318	2	13	0.00452	0.154	unnamed,unnamed,unnamed	NLGN1,TSHZ3
GO Biological Process	GO:0007416	synapse assembly	374	0.0418	1	1	2.21	3.17	7	0.00931	0.0206	410	0.00679	1	0.173	4.16	1.2	5	49	0.0113	0.102	unnamed,unnamed,unnamed,unnamed,unnamed,unnamed,unnamed	CADM1,CDH1,IL1RAPL1,NLGN1,NRXN3
GO Biological Process	GO:0022028	tangential migration from the subventricular zone to the olfactory bulb	375	0.0418	1	1	3.94	0.761	3	0.00224	0.00882	500	0.0152	1	0.318	10.2	0.196	2	8	0.00452	0.25	unnamed,unnamed,unnamed	ARX,ROBO1
GO Biological Process	GO:0042551	neuron maturation	376	0.0421	1	1	3.09	1.29	4	0.0038	0.0118	234	0.00063	1	0.0281	7.04	0.71	5	29	0.0113	0.172	unnamed,unnamed,unnamed,unnamed	CNTN2,CNTNAP2,NFASC,NR4A2,SCLT1
GO Biological Process	GO:0042127	regulation of cell proliferation	377	0.0421	1	1	1.24	50.9	63	0.15	0.185	200	0.000219	1	0.0114	1.67	30.6	51	1247	0.115	0.0409	unnamed,unnamed,unnamed,unnamed,unnamed,unnamed,unnamed,unnamed,unnamed,unnamed,unnamed,unnamed,unnamed,unnamed,unnamed,unnamed,unnamed,unnamed,unnamed,unnamed,unnamed,unnamed,unnamed,unnamed,unnamed,unnamed,unnamed,unnamed,unnamed,unnamed,unnamed,unnamed,unnamed,unnamed,unnamed,unnamed,unnamed,unnamed,unnamed,unnamed,unnamed,unnamed,unnamed,unnamed,unnamed,unnamed,unnamed,unnamed,unnamed,unnamed…	ADCYAP1,ALDH1A2,ARX,AXIN2,BMP2,CDCA7L,CUL1,CYP7B1,EGLN3,ERBB4,ETV5,FANCL,FEZF1,FGF18,FGF5,FGFR2,FOXG1,FOXO1,FOXP1,FZD7,GAREM,GATA3,GLI3,HES1,ID2,ID4,IGFBP2,IGFBP5,IGFBP7,INHBA,KDM4C,LHX5,MEF2C,MITF,NRP2,OSR1,PAX6,PBX1,POU3F2,POU3F3,PROX1,ROBO1,SHOX2,SKAP2,SLIT3,SMYD2,SOX4,SPRY2,TFAP2B,ZBTB16,ZP4
GO Biological Process	GO:0045597	positive regulation of cell differentiation	378	0.0425	1	1	1.34	28.4	38	0.0837	0.112	87	3.68e-06	0.0384	0.000442	2.43	13.2	32	537	0.0724	0.0596	unnamed,unnamed,unnamed,unnamed,unnamed,unnamed,unnamed,unnamed,unnamed,unnamed,unnamed,unnamed,unnamed,unnamed,unnamed,unnamed,unnamed,unnamed,unnamed,unnamed,unnamed,unnamed,unnamed,unnamed,unnamed,unnamed,unnamed,unnamed,unnamed,unnamed,unnamed,unnamed,unnamed,unnamed,unnamed,unnamed,unnamed,unnamed	ACVR2A,AKAP6,AXIN2,BMP2,CDH4,CDKL5,DAB1,ETV5,FEZ1,FEZF1,FGF18,FOXG1,FOXP1,GATA3,GLI3,HES1,ID2,ID4,IL1RAPL1,INHBA,MEF2C,PAX6,PROX1,RFX3,ROBO1,SHOX2,SOX5,SOX6,TCF12,TSHZ3,ZBTB16,ZFHX3
GO Biological Process	GO:0003231	cardiac ventricle development	379	0.0428	1	1	1.82	6.04	11	0.0178	0.0324	163	0.000101	1	0.0065	4.34	2.3	10	94	0.0226	0.106	unnamed,unnamed,unnamed,unnamed,unnamed,unnamed,unnamed,unnamed,unnamed,unnamed,unnamed	FGFR2,FZD1,GATA3,HES1,ID2,LMO4,MEF2C,PROX1,RYR2,SOX4
GO Biological Process	GO:0010635	regulation of mitochondrial fusion	380	0.043	1	1	6.12	0.327	2	0.000961	0.00588	1265	0.117	1	0.963	8.16	0.122	1	5	0.00226	0.2	unnamed,unnamed	OMA1
GO Biological Process	GO:0021521	ventral spinal cord interneuron specification	381	0.0446	1	1	3.84	0.781	3	0.0023	0.00882	276	0.00154	1	0.0583	12.2	0.245	3	10	0.00679	0.3	unnamed,unnamed,unnamed	EVX1,GLI3,PAX6
GO Biological Process	GO:0021546	rhombomere development	382	0.0449	1	1	5.97	0.335	2	0.000985	0.00588	500	0.0152	1	0.318	10.2	0.196	2	8	0.00452	0.25	unnamed,unnamed	GBX2,MAFB
GO Biological Process	GO:0035904	aorta development	383	0.045	1	1	3.02	1.32	4	0.00389	0.0118	289	0.00183	1	0.0662	7.42	0.539	4	22	0.00905	0.182	unnamed,unnamed,unnamed,unnamed	HES1,PROX1,SOX4,TFAP2B
GO Biological Process	GO:0045787	positive regulation of cell cycle	384	0.045	1	1	1.95	4.62	9	0.0136	0.0265	554	0.0212	1	0.4	2.53	2.77	7	113	0.0158	0.0619	unnamed,unnamed,unnamed,unnamed,unnamed,unnamed,unnamed,unnamed,unnamed	FGFR2,FOXG1,HES1,ID2,PBX1,PKN2,PROX1
GO Biological Process	GO:0002067	glandular epithelial cell differentiation	385	0.0451	1	1	2.61	1.92	5	0.00564	0.0147	350	0.00399	1	0.119	6.05	0.661	4	27	0.00905	0.148	unnamed,unnamed,unnamed,unnamed,unnamed	BMP2,FGFR2,PAX6,RFX3
GO Biological Process	GO:0035136	forelimb morphogenesis	386	0.0453	1	1	2.35	2.56	6	0.00752	0.0176	213	0.000344	1	0.0168	6.28	0.955	6	39	0.0136	0.154	unnamed,unnamed,unnamed,unnamed,unnamed,unnamed	ALDH1A2,OSR1,SALL3,SHOX2,TFAP2B,ZBTB16
GO Biological Process	GO:0007389	pattern specification process	387	0.0455	1	1	1.39	21.6	30	0.0637	0.0882	98	6.49e-06	0.0677	0.000691	2.6	10.4	27	424	0.0611	0.0637	unnamed,unnamed,unnamed,unnamed,unnamed,unnamed,unnamed,unnamed,unnamed,unnamed,unnamed,unnamed,unnamed,unnamed,unnamed,unnamed,unnamed,unnamed,unnamed,unnamed,unnamed,unnamed,unnamed,unnamed,unnamed,unnamed,unnamed,unnamed,unnamed,unnamed	ACVR2A,ALDH1A2,AXIN2,BMP2,ERBB4,EVX1,FEZF1,FGFR2,FOXD3,FOXG1,FOXO1,FOXP1,GBX2,GLI3,HES1,HHIP,LMX1B,MAFB,MEF2C,OSR1,PAX6,PBX1,RFX3,SIX3,ZBTB16,ZEB2,ZIC3
GO Biological Process	GO:0003279	cardiac septum development	388	0.0456	1	1	1.94	4.63	9	0.0136	0.0265	171	0.000129	1	0.00789	5.27	1.52	8	62	0.0181	0.129	unnamed,unnamed,unnamed,unnamed,unnamed,unnamed,unnamed,unnamed,unnamed	FGFR2,FZD1,GATA3,HES1,ID2,LMO4,PROX1,SOX4
GO Biological Process	GO:0043620	regulation of DNA-dependent transcription in response to stress	389	0.0456	1	1	3.01	1.33	4	0.00391	0.0118	2943	0.648	1	1	0.972	1.03	1	42	0.00226	0.0238	unnamed,unnamed,unnamed,unnamed	EGLN3
GO Biological Process	GO:0072235	metanephric distal tubule development	390	0.0459	1	1	5.9	0.339	2	0.000997	0.00588	1491	0.159	1	1	5.83	0.171	1	7	0.00226	0.143	unnamed,unnamed	POU3F3
GO Biological Process	GO:0032854	positive regulation of Rap GTPase activity	391	0.046	1	1	3.79	0.791	3	0.00233	0.00882	256	0.0011	1	0.0448	13.6	0.22	3	9	0.00679	0.333	unnamed,unnamed,unnamed	ADCYAP1,RAPGEF1,RASGRP3
GO Biological Process	GO:0010983	positive regulation of high-density lipoprotein particle clearance	392	0.0471	1	1	20.7	0.0483	1	0.000142	0.00294	782	0.0484	1	0.646	20.4	0.049	1	2	0.00226	0.5	unnamed	LIPG
GO Biological Process	GO:0021861	forebrain radial glial cell differentiation	393	0.0472	1	1	5.81	0.344	2	0.00101	0.00588	379	0.0057	1	0.157	16.3	0.122	2	5	0.00452	0.4	unnamed,unnamed	GLI3,HES1
GO Biological Process	GO:0060251	regulation of glial cell proliferation	394	0.0477	1	1	3.73	0.804	3	0.00236	0.00882	397	0.00645	1	0.17	7.65	0.392	3	16	0.00679	0.188	unnamed,unnamed,unnamed	ADCYAP1,ETV5,HES1
GO Biological Process	GO:0035910	ascending aorta morphogenesis	395	0.048	1	1	5.75	0.348	2	0.00102	0.00588	282	0.00177	1	0.0654	27.2	0.0735	2	3	0.00452	0.667	unnamed,unnamed	HES1,SOX4
GO Biological Process	GO:0010720	positive regulation of cell development	396	0.048	1	1	1.59	10.1	16	0.0296	0.0471	153	7.4e-05	0.772	0.00505	3.38	4.14	14	169	0.0317	0.0828	unnamed,unnamed,unnamed,unnamed,unnamed,unnamed,unnamed,unnamed,unnamed,unnamed,unnamed,unnamed,unnamed,unnamed,unnamed,unnamed	AXIN2,BMP2,CDH4,CDKL5,ETV5,FOXG1,GLI3,HES1,ID2,IL1RAPL1,PAX6,RFX3,ROBO1,SHOX2
GO Biological Process	GO:0072080	nephron tubule development	397	0.0482	1	1	2.31	2.6	6	0.00764	0.0176	279	0.00174	1	0.0651	5.67	0.882	5	36	0.0113	0.139	unnamed,unnamed,unnamed,unnamed,unnamed,unnamed	HES1,MEF2C,OSR1,POU3F3,TFAP2B
GO Biological Process	GO:0042447	hormone catabolic process	398	0.0483	1	1	5.73	0.349	2	0.00103	0.00588	1491	0.159	1	1	5.83	0.171	1	7	0.00226	0.143	unnamed,unnamed	DIO2
GO Biological Process	GO:0021535	cell migration in hindbrain	399	0.0484	1	1	3.71	0.808	3	0.00238	0.00882	1912	0.258	1	1	3.4	0.294	1	12	0.00226	0.0833	unnamed,unnamed,unnamed	DAB1
GO Biological Process	GO:0010982	regulation of high-density lipoprotein particle clearance	400	0.0485	1	1	20.1	0.0497	1	0.000146	0.00294	970	0.0717	1	0.772	13.6	0.0735	1	3	0.00226	0.333	unnamed	LIPG
GO Biological Process	GO:0001957	intramembranous ossification	401	0.0486	1	1	5.72	0.35	2	0.00103	0.00588	430	0.00842	1	0.204	13.6	0.147	2	6	0.00452	0.333	unnamed,unnamed	AXIN2,FGF18
GO Biological Process	GO:0000083	regulation of transcription involved in G1/S transition of mitotic cell cycle	402	0.0487	1	1	3.7	0.81	3	0.00238	0.00882	1345	0.124	1	0.965	3.27	0.612	2	25	0.00452	0.08	unnamed,unnamed,unnamed	ID2,POLA1
GO Biological Process	GO:0010927	cellular component assembly involved in morphogenesis	403	0.0495	1	1	1.78	6.19	11	0.0182	0.0324	425	0.0079	1	0.194	2.46	4.07	10	166	0.0226	0.0602	unnamed,unnamed,unnamed,unnamed,unnamed,unnamed,unnamed,unnamed,unnamed,unnamed,unnamed	CCDC41,FOXP1,MEF2C,NFASC,PKHD1,PROX1,RFX3,SCLT1,SNX10,UGT8
GO Biological Process	GO:0060579	ventral spinal cord interneuron fate commitment	404	0.0497	1	1	3.67	0.817	3	0.0024	0.00882	295	0.00208	1	0.0737	11.1	0.269	3	11	0.00679	0.273	unnamed,unnamed,unnamed	EVX1,GLI3,PAX6
GO Biological Process	GO:0042666	negative regulation of ectodermal cell fate specification	405	0.0498	1	1	19.6	0.0511	1	0.00015	0.00294	579	0.0245	1	0.442	40.8	0.0245	1	1	0.00226	1	unnamed	FZD7
GO Biological Process	GO:0060167	regulation of adenosine receptor signaling pathway	406	0.0499	1	1	19.5	0.0512	1	0.000151	0.00294	782	0.0484	1	0.646	20.4	0.049	1	2	0.00226	0.5	unnamed	CNTN2
GO Biological Process	GO:1901214	regulation of neuron death	407	0.0501	1	1	1.72	6.97	12	0.0205	0.0353	872	0.0506	1	0.606	1.98	4.04	8	165	0.0181	0.0485	unnamed,unnamed,unnamed,unnamed,unnamed,unnamed,unnamed,unnamed,unnamed,unnamed,unnamed,unnamed	EGLN3,EPHA7,GATA3,MEF2C,NR4A2,PPP2R2B,TFAP2B,TOX3
GO Biological Process	GO:0060689	cell differentiation involved in salivary gland development	408	0.0505	1	1	19.3	0.0518	1	0.000152	0.00294	970	0.0717	1	0.772	13.6	0.0735	1	3	0.00226	0.333	unnamed	CLCN2
GO Biological Process	GO:0050769	positive regulation of neurogenesis	409	0.0508	1	1	1.68	7.76	13	0.0228	0.0382	150	6.81e-05	0.711	0.00474	3.86	3.11	12	127	0.0271	0.0945	unnamed,unnamed,unnamed,unnamed,unnamed,unnamed,unnamed,unnamed,unnamed,unnamed,unnamed,unnamed,unnamed	BMP2,CDH4,CDKL5,ETV5,FOXG1,GLI3,HES1,ID2,IL1RAPL1,PAX6,ROBO1,SHOX2
GO Biological Process	GO:2000074	regulation of type B pancreatic cell development	410	0.051	1	1	5.56	0.36	2	0.00106	0.00588	1265	0.117	1	0.963	8.16	0.122	1	5	0.00226	0.2	unnamed,unnamed	RFX3
GO Biological Process	GO:0021778	oligodendrocyte cell fate specification	411	0.0513	1	1	5.54	0.361	2	0.00106	0.00588	379	0.0057	1	0.157	16.3	0.122	2	5	0.00452	0.4	unnamed,unnamed	PAX6,SOX6
GO Biological Process	GO:0007199	G-protein coupled receptor signaling pathway coupled to cGMP nucleotide second messenger	412	0.0514	1	1	5.54	0.361	2	0.00106	0.00588	500	0.0152	1	0.318	10.2	0.196	2	8	0.00452	0.25	unnamed,unnamed	FZD1,FZD7
GO Biological Process	GO:0040018	positive regulation of multicellular organism growth	413	0.0514	1	1	2.89	1.38	4	0.00407	0.0118	2736	0.548	1	1	1.28	0.784	1	32	0.00226	0.0313	unnamed,unnamed,unnamed,unnamed	POU3F2
GO Biological Process	GO:0030201	heparan sulfate proteoglycan metabolic process	414	0.0516	1	1	2.51	1.99	5	0.00586	0.0147	303	0.00217	1	0.0749	7.1	0.563	4	23	0.00905	0.174	unnamed,unnamed,unnamed,unnamed,unnamed	HS3ST5,NDST3,NDST4,XYLT1
GO Biological Process	GO:0071205	protein localization to juxtaparanode region of axon	415	0.0517	1	1	5.52	0.362	2	0.00107	0.00588	144	5.74e-05	0.599	0.00416	30.6	0.098	3	4	0.00679	0.75	unnamed,unnamed	CNTN2,CNTNAP2,NFASC
GO Biological Process	GO:0060216	definitive hemopoiesis	416	0.0522	1	1	3.6	0.834	3	0.00245	0.00882	2247	0.36	1	1	2.27	0.441	1	18	0.00226	0.0556	unnamed,unnamed,unnamed	MEIS1
GO Biological Process	GO:0022604	regulation of cell morphogenesis	417	0.0526	1	1	1.46	15.1	22	0.0445	0.0647	314	0.00277	1	0.0921	2.14	7.94	17	324	0.0385	0.0525	unnamed,unnamed,unnamed,unnamed,unnamed,unnamed,unnamed,unnamed,unnamed,unnamed,unnamed,unnamed,unnamed,unnamed,unnamed,unnamed,unnamed,unnamed,unnamed,unnamed,unnamed,unnamed	ARAP3,ARHGAP15,AXIN2,BMP2,CDH4,CDKL5,CNTN2,DAB1,DCC,FGF13,IL1RAPL1,LRRC4C,LZTS1,POU3F2,ROBO1,SHOX2,TNR
GO Biological Process	GO:0002724	regulation of T cell cytokine production	418	0.0526	1	1	5.46	0.366	2	0.00108	0.00588	2054	0.293	1	1	2.92	0.343	1	14	0.00226	0.0714	unnamed,unnamed	MAP3K7
GO Biological Process	GO:0007250	activation of NF-kappaB-inducing kinase activity	419	0.054	1	1	5.39	0.371	2	0.00109	0.00588	2197	0.344	1	1	2.4	0.416	1	17	0.00226	0.0588	unnamed,unnamed	MAP3K7
GO Biological Process	GO:0050808	synapse organization	420	0.0541	1	1	1.75	6.29	11	0.0185	0.0324	271	0.00135	1	0.052	3.4	2.65	9	108	0.0204	0.0833	unnamed,unnamed,unnamed,unnamed,unnamed,unnamed,unnamed,unnamed,unnamed,unnamed,unnamed	CADM1,CDH1,ETV5,FGFR2,IL1RAPL1,NFASC,NLGN1,NRXN3,TNR
GO Biological Process	GO:0072071	renal interstitial cell differentiation	421	0.0541	1	1	5.38	0.372	2	0.00109	0.00588	467	0.0116	1	0.259	11.7	0.171	2	7	0.00452	0.286	unnamed,unnamed	HES1,OSR1
GO Biological Process	GO:0021915	neural tube development	422	0.0544	1	1	1.7	7.06	12	0.0208	0.0353	237	0.000634	1	0.0279	3.23	3.41	11	139	0.0249	0.0791	unnamed,unnamed,unnamed,unnamed,unnamed,unnamed,unnamed,unnamed,unnamed,unnamed,unnamed,unnamed	ALDH1A2,GBX2,GLI3,HES1,LMO4,MAP3K7,OPA1,PAX6,PROX1,SOX4,ZEB2
GO Biological Process	GO:0002930	trabecular meshwork development	423	0.0546	1	1	17.8	0.0561	1	0.000165	0.00294	579	0.0245	1	0.442	40.8	0.0245	1	1	0.00226	1	unnamed	LMX1B
GO Biological Process	GO:0051685	maintenance of ER location	424	0.0546	1	1	17.8	0.0561	1	0.000165	0.00294	579	0.0245	1	0.442	40.8	0.0245	1	1	0.00226	1	unnamed	POLR2M
GO Biological Process	GO:0019222	regulation of metabolic process	425	0.0548	1	1	1.09	161	176	0.473	0.518	208	0.000295	1	0.0148	1.25	135	169	5512	0.382	0.0307	unnamed,unnamed,unnamed,unnamed,unnamed,unnamed,unnamed,unnamed,unnamed,unnamed,unnamed,unnamed,unnamed,unnamed,unnamed,unnamed,unnamed,unnamed,unnamed,unnamed,unnamed,unnamed,unnamed,unnamed,unnamed,unnamed,unnamed,unnamed,unnamed,unnamed,unnamed,unnamed,unnamed,unnamed,unnamed,unnamed,unnamed,unnamed,unnamed,unnamed,unnamed,unnamed,unnamed,unnamed,unnamed,unnamed,unnamed,unnamed,unnamed,unnamed…	ACO1,ACVR2A,ADCYAP1,AFF3,AGAP1,AKAP6,ALDH1A2,ARAP3,ARFGAP2,ARHGAP15,ARHGAP20,ARHGAP21,ARHGEF16,ARRDC4,ARX,ASXL3,AXIN2,BBX,BHLHE22,BMP2,BNC2,C8B,CAMK2N1,CBX4,CCRN4L,CDCA7L,CDH1,CDK5RAP2,CDKL5,CHD6,CHD9,CNTN2,CUL1,DAB1,DIO2,DMRTA2,EDEM1,EGLN3,EIF3H,ELP3,ELP4,EPHA7,ERBB4,ETV1,ETV5,EVX1,FAF1,FEZF1,FGF13,FGF5,FGFR2,FHIT,FOXD3,FOXG1,FOXO1,FOXP1,FZD1,FZD7,FZD8,GATA3,GBX2,GCFC2,GLI3,GLIS3,HAS3,HES1,ID2,I…
GO Biological Process	GO:0001731	formation of translation preinitiation complex	426	0.055	1	1	5.32	0.376	2	0.0011	0.00588	2101	0.311	1	1	2.72	0.367	1	15	0.00226	0.0667	unnamed,unnamed	EIF3H
GO Biological Process	GO:0044065	regulation of respiratory system process	427	0.0553	1	1	3.51	0.854	3	0.00251	0.00882	903	0.0573	1	0.663	5.1	0.392	2	16	0.00452	0.125	unnamed,unnamed,unnamed	NLGN1,TSHZ3
GO Biological Process	GO:0043653	mitochondrial fragmentation involved in apoptotic process	428	0.0556	1	1	5.3	0.378	2	0.00111	0.00588	534	0.0192	1	0.376	9.07	0.22	2	9	0.00452	0.222	unnamed,unnamed	ERBB4,PPP2R2B
GO Biological Process	GO:0072009	nephron epithelium development	429	0.0557	1	1	2.07	3.38	7	0.00995	0.0206	244	0.000758	1	0.0324	5.44	1.1	6	45	0.0136	0.133	unnamed,unnamed,unnamed,unnamed,unnamed,unnamed,unnamed	HES1,KIF26B,MEF2C,OSR1,POU3F3,TFAP2B
GO Biological Process	GO:0010986	positive regulation of lipoprotein particle clearance	430	0.0558	1	1	17.4	0.0574	1	0.000169	0.00294	970	0.0717	1	0.772	13.6	0.0735	1	3	0.00226	0.333	unnamed	LIPG
GO Biological Process	GO:0002089	lens morphogenesis in camera-type eye	431	0.0558	1	1	2.45	2.04	5	0.006	0.0147	560	0.0225	1	0.42	4.9	0.612	3	25	0.00679	0.12	unnamed,unnamed,unnamed,unnamed,unnamed	MEIS1,PROX1,SIX3
GO Biological Process	GO:0003170	heart valve development	432	0.0564	1	1	2.44	2.05	5	0.00602	0.0147	234	0.00063	1	0.0281	7.04	0.71	5	29	0.0113	0.172	unnamed,unnamed,unnamed,unnamed,unnamed	BMP2,GATA3,MEF2C,SHOX2,SOX4
GO Biological Process	GO:1901222	regulation of NIK/NF-kappaB cascade	433	0.0571	1	1	5.21	0.384	2	0.00113	0.00588	2247	0.36	1	1	2.27	0.441	1	18	0.00226	0.0556	unnamed,unnamed	MAP3K7
GO Biological Process	GO:0061326	renal tubule development	434	0.0582	1	1	2.2	2.73	6	0.00802	0.0176	305	0.00222	1	0.0761	5.37	0.931	5	38	0.0113	0.132	unnamed,unnamed,unnamed,unnamed,unnamed,unnamed	HES1,MEF2C,OSR1,POU3F3,TFAP2B
GO Biological Process	GO:0030917	midbrain-hindbrain boundary development	435	0.0594	1	1	5.1	0.392	2	0.00115	0.00588	534	0.0192	1	0.376	9.07	0.22	2	9	0.00452	0.222	unnamed,unnamed	GBX2,HES1
GO Biological Process	GO:0045931	positive regulation of mitotic cell cycle	436	0.0604	1	1	2.74	1.46	4	0.0043	0.0118	747	0.0429	1	0.599	3.83	0.784	3	32	0.00679	0.0938	unnamed,unnamed,unnamed,unnamed	HES1,PBX1,PKN2
GO Biological Process	GO:0006982	response to lipid hydroperoxide	437	0.0605	1	1	16	0.0624	1	0.000183	0.00294	970	0.0717	1	0.772	13.6	0.0735	1	3	0.00226	0.333	unnamed	MGST1
GO Biological Process	GO:0071241	cellular response to inorganic substance	438	0.0615	1	1	2.17	2.77	6	0.00814	0.0176	959	0.0675	1	0.735	2.29	2.18	5	89	0.0113	0.0562	unnamed,unnamed,unnamed,unnamed,unnamed,unnamed	CDH1,FOXO1,ID2,MEF2C,TPH2
GO Biological Process	GO:0060348	bone development	439	0.0617	1	1	1.71	6.44	11	0.0189	0.0324	300	0.00209	1	0.0727	3.19	2.82	9	115	0.0204	0.0783	unnamed,unnamed,unnamed,unnamed,unnamed,unnamed,unnamed,unnamed,unnamed,unnamed,unnamed	AXIN2,BBX,BMP2,CADM1,FGF18,FGFR2,GLI3,MEF2C,SHOX2
GO Biological Process	GO:0048870	cell motility	440	0.0619	1	1	1.28	31.1	40	0.0916	0.118	273	0.00138	1	0.0527	1.81	16.6	30	678	0.0679	0.0442	unnamed,unnamed,unnamed,unnamed,unnamed,unnamed,unnamed,unnamed,unnamed,unnamed,unnamed,unnamed,unnamed,unnamed,unnamed,unnamed,unnamed,unnamed,unnamed,unnamed,unnamed,unnamed,unnamed,unnamed,unnamed,unnamed,unnamed,unnamed,unnamed,unnamed,unnamed,unnamed,unnamed,unnamed,unnamed,unnamed,unnamed,unnamed,unnamed,unnamed	ARHGEF16,ARX,CDKL5,CNTN2,DAB1,DCC,DNAH5,ERBB4,FEZF1,FGF13,FOXD3,GATA3,GBX2,GLI3,HES1,LMX1B,NR2F1,NR4A2,NRP2,PAX6,PKN2,POU3F2,POU3F3,PROX1,RFX3,ROBO1,SEMA6A,SLC7A11,TNR,ZEB2
GO Biological Process	GO:0048483	autonomic nervous system development	441	0.0624	1	1	2.01	3.48	7	0.0102	0.0206	192	0.000178	1	0.0097	5.83	1.2	7	49	0.0158	0.143	unnamed,unnamed,unnamed,unnamed,unnamed,unnamed,unnamed	FOXD3,GATA3,GBX2,HES1,NRP2,SOX4,TFAP2B
GO Biological Process	GO:0042769	DNA damage response, detection of DNA damage	442	0.0626	1	1	4.95	0.404	2	0.00119	0.00588	500	0.0152	1	0.318	10.2	0.196	2	8	0.00452	0.25	unnamed,unnamed	MRPS9,SOX4
GO Biological Process	GO:0030166	proteoglycan biosynthetic process	443	0.0627	1	1	2.16	2.78	6	0.00818	0.0176	395	0.00622	1	0.164	4.25	1.18	5	48	0.0113	0.104	unnamed,unnamed,unnamed,unnamed,unnamed,unnamed	HS3ST5,NDST3,NDST4,UST,XYLT1
GO Biological Process	GO:0045646	regulation of erythrocyte differentiation	444	0.0628	1	1	2.7	1.48	4	0.00436	0.0118	454	0.0102	1	0.235	4.66	0.857	4	35	0.00905	0.114	unnamed,unnamed,unnamed,unnamed	ACVR2A,ID2,INHBA,MAFB
GO Biological Process	GO:0003205	cardiac chamber development	445	0.0629	1	1	1.66	7.24	12	0.0213	0.0353	189	0.000165	1	0.00913	3.77	2.92	11	119	0.0249	0.0924	unnamed,unnamed,unnamed,unnamed,unnamed,unnamed,unnamed,unnamed,unnamed,unnamed,unnamed,unnamed	FGFR2,FZD1,GATA3,HES1,ID2,LMO4,MEF2C,PROX1,RYR2,SHOX2,SOX4
GO Biological Process	GO:0072193	ureter smooth muscle cell differentiation	446	0.063	1	1	4.93	0.406	2	0.00119	0.00588	970	0.0717	1	0.772	13.6	0.0735	1	3	0.00226	0.333	unnamed,unnamed	TSHZ3
GO Biological Process	GO:0019336	phenol-containing compound catabolic process	447	0.0638	1	1	4.89	0.409	2	0.0012	0.00588	1375	0.138	1	1	6.8	0.147	1	6	0.00226	0.167	unnamed,unnamed	DIO2
GO Biological Process	GO:0045578	negative regulation of B cell differentiation	448	0.0638	1	1	4.89	0.409	2	0.0012	0.00588	379	0.0057	1	0.157	16.3	0.122	2	5	0.00452	0.4	unnamed,unnamed	ID2,INHBA
GO Biological Process	GO:0042401	cellular biogenic amine biosynthetic process	449	0.0644	1	1	4.87	0.411	2	0.00121	0.00588	2247	0.36	1	1	2.27	0.441	1	18	0.00226	0.0556	unnamed,unnamed	TPH2
GO Biological Process	GO:0045577	regulation of B cell differentiation	450	0.0647	1	1	3.29	0.913	3	0.00268	0.00882	481	0.0122	1	0.265	6.12	0.49	3	20	0.00679	0.15	unnamed,unnamed,unnamed	ID2,INHBA,NFAM1
GO Biological Process	GO:0021918	regulation of transcription from RNA polymerase II promoter involved in somatic motor neuron fate commitment	451	0.0656	1	1	14.7	0.0679	1	0.0002	0.00294	579	0.0245	1	0.442	40.8	0.0245	1	1	0.00226	1	unnamed	PAX6
GO Biological Process	GO:0003322	pancreatic A cell development	451	0.0656	1	1	14.7	0.0679	1	0.0002	0.00294	579	0.0245	1	0.442	40.8	0.0245	1	1	0.00226	1	unnamed	PAX6
GO Biological Process	GO:0021905	forebrain-midbrain boundary formation	451	0.0656	1	1	14.7	0.0679	1	0.0002	0.00294	579	0.0245	1	0.442	40.8	0.0245	1	1	0.00226	1	unnamed	PAX6
GO Biological Process	GO:0021902	commitment of neuronal cell to specific neuron type in forebrain	451	0.0656	1	1	14.7	0.0679	1	0.0002	0.00294	579	0.0245	1	0.442	40.8	0.0245	1	1	0.00226	1	unnamed	PAX6
GO Biological Process	GO:0048469	cell maturation	455	0.0657	1	1	1.81	4.99	9	0.0147	0.0265	322	0.00312	1	0.101	3.01	2.99	9	122	0.0204	0.0738	unnamed,unnamed,unnamed,unnamed,unnamed,unnamed,unnamed,unnamed,unnamed	CNTN2,CNTNAP2,GATA3,HES1,ID2,NFASC,NR4A2,RFX3,SCLT1
GO Biological Process	GO:0072089	stem cell proliferation	456	0.0658	1	1	1.99	3.52	7	0.0104	0.0206	304	0.0022	1	0.0754	4.45	1.35	6	55	0.0136	0.109	unnamed,unnamed,unnamed,unnamed,unnamed,unnamed,unnamed	BMP2,FGF13,FGFR2,HHIP,ID4,OSR1
GO Biological Process	GO:0040014	regulation of multicellular organism growth	457	0.066	1	1	1.99	3.52	7	0.0104	0.0206	2095	0.306	1	1	1.55	1.94	3	79	0.00679	0.038	unnamed,unnamed,unnamed,unnamed,unnamed,unnamed,unnamed	FGFR2,OMA1,POU3F2
GO Biological Process	GO:0007043	cell-cell junction assembly	458	0.0662	1	1	2.13	2.82	6	0.0083	0.0176	674	0.0285	1	0.441	2.92	1.71	5	70	0.0113	0.0714	unnamed,unnamed,unnamed,unnamed,unnamed,unnamed	CDH1,CLDN18,NFASC,PKN2,UGT8
GO Biological Process	GO:0009309	amine biosynthetic process	459	0.0666	1	1	4.77	0.419	2	0.00123	0.00588	2293	0.376	1	1	2.15	0.465	1	19	0.00226	0.0526	unnamed,unnamed	TPH2
GO Biological Process	GO:0045599	negative regulation of fat cell differentiation	460	0.0673	1	1	2.32	2.16	5	0.00634	0.0147	448	0.00922	1	0.215	4.8	0.833	4	34	0.00905	0.118	unnamed,unnamed,unnamed,unnamed,unnamed	FOXO1,GATA3,ID4,TRIB2
GO Biological Process	GO:0065007	biological regulation	461	0.0677	1	1	1.05	243	256	0.715	0.753	306	0.00234	1	0.0797	1.12	241	271	9853	0.613	0.0275	unnamed,unnamed,unnamed,unnamed,unnamed,unnamed,unnamed,unnamed,unnamed,unnamed,unnamed,unnamed,unnamed,unnamed,unnamed,unnamed,unnamed,unnamed,unnamed,unnamed,unnamed,unnamed,unnamed,unnamed,unnamed,unnamed,unnamed,unnamed,unnamed,unnamed,unnamed,unnamed,unnamed,unnamed,unnamed,unnamed,unnamed,unnamed,unnamed,unnamed,unnamed,unnamed,unnamed,unnamed,unnamed,unnamed,unnamed,unnamed,unnamed,unnamed…	ABCC4,ABCE1,ACAA2,ACO1,ACVR2A,ADCYAP1,AFF3,AGAP1,AKAP6,ALDH1A2,AOAH,API5,ARAP3,ARFGAP2,ARHGAP15,ARHGAP20,ARHGAP21,ARHGEF16,ARRDC4,ARX,ASXL3,AXIN2,BBX,BHLHE22,BMP2,BNC2,C1QL3,C8B,CACNA2D3,CACNG3,CADM1,CAMK2N1,CBX4,CCRN4L,CDCA7L,CDH1,CDH4,CDK14,CDK5RAP2,CDKL5,CELF2,CHD6,CHD9,CHRNB4,CLCN2,CNTN2,CNTN4,CNTN6,CPLX2,CSNK1G3,CUL1,CYP7B1,DAB1,DBC1,DCC,DCDC1,DDO,DGKB,DGKG,DIO2,DMRTA2,DOCK3,EDEM1,EGLN3,EIF3…
GO Biological Process	GO:0033077	T cell differentiation in thymus	462	0.0684	1	1	2.31	2.17	5	0.00638	0.0147	410	0.00679	1	0.173	4.16	1.2	5	49	0.0113	0.102	unnamed,unnamed,unnamed,unnamed,unnamed	FZD7,FZD8,GATA3,GLI3,ZFP36L1
GO Biological Process	GO:0022038	corpus callosum development	463	0.0691	1	1	4.67	0.428	2	0.00126	0.00588	566	0.0237	1	0.436	8.16	0.245	2	10	0.00452	0.2	unnamed,unnamed	BHLHE22,PRDM8
GO Biological Process	GO:0048630	skeletal muscle tissue growth	464	0.0691	1	1	14	0.0716	1	0.000211	0.00294	970	0.0717	1	0.772	13.6	0.0735	1	3	0.00226	0.333	unnamed	IGFBP5
GO Biological Process	GO:0043473	pigmentation	465	0.0691	1	1	1.86	4.29	8	0.0126	0.0235	555	0.0221	1	0.415	2.75	2.18	6	89	0.0136	0.0674	unnamed,unnamed,unnamed,unnamed,unnamed,unnamed,unnamed,unnamed	C10orf11,FOXD3,GLI3,MEF2C,MITF,TYRP1
GO Biological Process	GO:0030902	hindbrain development	466	0.0701	1	1	1.67	6.59	11	0.0194	0.0324	322	0.00312	1	0.101	3.01	2.99	9	122	0.0204	0.0738	unnamed,unnamed,unnamed,unnamed,unnamed,unnamed,unnamed,unnamed,unnamed,unnamed,unnamed	ALDH1A2,DAB1,GBX2,HES1,LHX5,LMX1B,MAFB,PAX6,PROX1
GO Biological Process	GO:0051147	regulation of muscle cell differentiation	467	0.071	1	1	1.66	6.61	11	0.0194	0.0324	220	0.00043	1	0.0204	3.64	2.74	10	112	0.0226	0.0893	unnamed,unnamed,unnamed,unnamed,unnamed,unnamed,unnamed,unnamed,unnamed,unnamed,unnamed	AKAP6,BMP2,FGFR2,FOXP1,MBNL3,MEF2C,PROX1,SHOX2,TSHZ3,ZFHX3
GO Biological Process	GO:0055005	ventricular cardiac myofibril assembly	468	0.0712	1	1	4.59	0.435	2	0.00128	0.00588	332	0.00348	1	0.109	20.4	0.098	2	4	0.00452	0.5	unnamed,unnamed	MEF2C,PROX1
GO Biological Process	GO:0045216	cell-cell junction organization	469	0.0712	1	1	1.59	8.19	13	0.0241	0.0382	348	0.00392	1	0.118	2.72	3.67	10	150	0.0226	0.0667	unnamed,unnamed,unnamed,unnamed,unnamed,unnamed,unnamed,unnamed,unnamed,unnamed,unnamed,unnamed,unnamed	CADM1,CADM2,CDH1,CDH3,CDH4,CDH8,CLDN18,NFASC,PKN2,UGT8
GO Biological Process	GO:0001508	regulation of action potential	470	0.0713	1	1	1.62	7.4	12	0.0218	0.0353	490	0.0132	1	0.282	2.4	3.75	9	153	0.0204	0.0588	unnamed,unnamed,unnamed,unnamed,unnamed,unnamed,unnamed,unnamed,unnamed,unnamed,unnamed,unnamed	AKAP6,CHRNB4,CNTN2,ID4,NFASC,POU3F1,POU3F2,RYR2,UGT8
GO Biological Process	GO:0006303	double-strand break repair via nonhomologous end joining	471	0.0717	1	1	4.57	0.437	2	0.00129	0.00588	2054	0.293	1	1	2.92	0.343	1	14	0.00226	0.0714	unnamed,unnamed	POLA1
GO Biological Process	GO:0043170	macromolecule metabolic process	472	0.0722	1	1	1.08	179	193	0.527	0.568	525	0.0173	1	0.345	1.13	166	188	6781	0.425	0.0277	unnamed,unnamed,unnamed,unnamed,unnamed,unnamed,unnamed,unnamed,unnamed,unnamed,unnamed,unnamed,unnamed,unnamed,unnamed,unnamed,unnamed,unnamed,unnamed,unnamed,unnamed,unnamed,unnamed,unnamed,unnamed,unnamed,unnamed,unnamed,unnamed,unnamed,unnamed,unnamed,unnamed,unnamed,unnamed,unnamed,unnamed,unnamed,unnamed,unnamed,unnamed,unnamed,unnamed,unnamed,unnamed,unnamed,unnamed,unnamed,unnamed,unnamed…	ABCE1,ACVR2A,ADAMTS7,AFF3,AGA,AOAH,ARX,ASXL3,ATG4C,AXIN2,BBX,BHLHE22,BMP2,BNC2,BUD13,C8B,CAPN13,CBX4,CCRN4L,CDCA7L,CDH1,CDK14,CDKAL1,CDKL5,CELF2,CHD6,CHD9,CNTN2,CSNK1G3,CUL1,DHX35,DIO2,DPH6,DPP10,EDEM1,EGLN3,EIF3H,ELP3,ELP4,EPHA7,ERBB4,ETV1,FAF1,FANCL,FBXL4,FEZF1,FGFR2,FHIT,FOXD3,FOXG1,FOXO1,FOXP1,GAD1,GALNT10,GALNT14,GATA3,GBE1,GBX2,GCFC2,GLI3,GLIS3,GPC4,HAS3,HES1,HNRNPA3,HS3ST5,HS6ST2,ICK,IGFBP…
GO Biological Process	GO:0001539	ciliary or bacterial-type flagellar motility	473	0.0724	1	1	3.13	0.957	3	0.00282	0.00882	1256	0.116	1	0.966	3.4	0.588	2	24	0.00452	0.0833	unnamed,unnamed,unnamed	DNAH5,RFX3
GO Biological Process	GO:0032808	lacrimal gland development	474	0.0724	1	1	4.55	0.44	2	0.00129	0.00588	332	0.00348	1	0.109	20.4	0.098	2	4	0.00452	0.5	unnamed,unnamed	FGFR2,PAX6
GO Biological Process	GO:0007219	Notch signaling pathway	475	0.0725	1	1	1.77	5.09	9	0.015	0.0265	677	0.0295	1	0.454	2.36	2.96	7	121	0.0158	0.0579	unnamed,unnamed,unnamed,unnamed,unnamed,unnamed,unnamed,unnamed,unnamed	BMP2,CNTN6,CUL1,HES1,SEL1L,TLE3,TLE4
GO Biological Process	GO:0018208	peptidyl-proline modification	476	0.0729	1	1	2.57	1.56	4	0.00459	0.0118	3068	0.718	1	1	0.8	1.25	1	51	0.00226	0.0196	unnamed,unnamed,unnamed,unnamed	EGLN3
GO Biological Process	GO:0045666	positive regulation of neuron differentiation	477	0.073	1	1	1.71	5.86	10	0.0172	0.0294	209	0.000304	1	0.0152	4.66	1.71	8	70	0.0181	0.114	unnamed,unnamed,unnamed,unnamed,unnamed,unnamed,unnamed,unnamed,unnamed,unnamed	BMP2,DAB1,ETV5,FEZ1,FEZF1,MEF2C,PROX1,TCF12
GO Biological Process	GO:0014003	oligodendrocyte development	478	0.0731	1	1	2.56	1.56	4	0.00459	0.0118	747	0.0429	1	0.599	3.83	0.784	3	32	0.00679	0.0938	unnamed,unnamed,unnamed,unnamed	CNTN2,ID2,ID4
GO Biological Process	GO:0002052	positive regulation of neuroblast proliferation	479	0.0732	1	1	2.56	1.56	4	0.00459	0.0118	440	0.00906	1	0.215	6.8	0.441	3	18	0.00679	0.167	unnamed,unnamed,unnamed,unnamed	FOXG1,GLI3,PAX6
GO Biological Process	GO:0048755	branching morphogenesis of a nerve	480	0.0733	1	1	4.51	0.443	2	0.0013	0.00588	332	0.00348	1	0.109	20.4	0.098	2	4	0.00452	0.5	unnamed,unnamed	EPHA7,FGFR2
GO Biological Process	GO:2000383	regulation of ectoderm development	481	0.0734	1	1	13.1	0.0762	1	0.000224	0.00294	782	0.0484	1	0.646	20.4	0.049	1	2	0.00226	0.5	unnamed	FZD7
GO Biological Process	GO:2000725	regulation of cardiac muscle cell differentiation	482	0.0736	1	1	2.56	1.57	4	0.0046	0.0118	227	0.000512	1	0.0235	10.2	0.392	4	16	0.00905	0.25	unnamed,unnamed,unnamed,unnamed	AKAP6,BMP2,FOXP1,MEF2C
GO Biological Process	GO:0034330	cell junction organization	483	0.074	1	1	1.55	9.06	14	0.0266	0.0412	367	0.00472	1	0.134	2.51	4.39	11	179	0.0249	0.0615	unnamed,unnamed,unnamed,unnamed,unnamed,unnamed,unnamed,unnamed,unnamed,unnamed,unnamed,unnamed,unnamed,unnamed	CADM1,CADM2,CDH1,CDH3,CDH4,CDH8,CLDN18,NFASC,PKN2,RSU1,UGT8
GO Biological Process	GO:0030278	regulation of ossification	484	0.0748	1	1	1.54	9.07	14	0.0267	0.0412	188	0.000161	1	0.00896	3.32	3.92	13	160	0.0294	0.0813	unnamed,unnamed,unnamed,unnamed,unnamed,unnamed,unnamed,unnamed,unnamed,unnamed,unnamed,unnamed,unnamed,unnamed	ACVR2A,AXIN2,BMP2,FGFR2,GLI3,ID2,ID4,IGFBP5,MEF2C,OSR1,PBX1,SMOC1,ZBTB16
GO Biological Process	GO:0001709	cell fate determination	485	0.0752	1	1	2.05	2.92	6	0.00859	0.0176	216	0.000396	1	0.0191	6.12	0.98	6	40	0.0136	0.15	unnamed,unnamed,unnamed,unnamed,unnamed,unnamed	GATA3,HES1,MEF2C,PAX6,POU6F2,PROX1
GO Biological Process	GO:0035414	negative regulation of catenin import into nucleus	486	0.0752	1	1	4.45	0.45	2	0.00132	0.00588	534	0.0192	1	0.376	9.07	0.22	2	9	0.00452	0.222	unnamed,unnamed	AXIN2,FZD1
GO Biological Process	GO:1901687	glutathione derivative biosynthetic process	487	0.0752	1	1	4.45	0.45	2	0.00132	0.00588	1438	0.141	1	1	3.02	0.661	2	27	0.00452	0.0741	unnamed,unnamed	GSTA4,MGST1
GO Biological Process	GO:0015015	heparan sulfate proteoglycan biosynthetic process, enzymatic modification	488	0.0752	1	1	4.45	0.45	2	0.00132	0.00588	970	0.0717	1	0.772	13.6	0.0735	1	3	0.00226	0.333	unnamed,unnamed	HS3ST5
GO Biological Process	GO:0040011	locomotion	489	0.0755	1	1	1.21	46.3	56	0.136	0.165	185	0.00016	1	0.00901	1.76	25.5	45	1042	0.102	0.0432	unnamed,unnamed,unnamed,unnamed,unnamed,unnamed,unnamed,unnamed,unnamed,unnamed,unnamed,unnamed,unnamed,unnamed,unnamed,unnamed,unnamed,unnamed,unnamed,unnamed,unnamed,unnamed,unnamed,unnamed,unnamed,unnamed,unnamed,unnamed,unnamed,unnamed,unnamed,unnamed,unnamed,unnamed,unnamed,unnamed,unnamed,unnamed,unnamed,unnamed,unnamed,unnamed,unnamed,unnamed,unnamed,unnamed,unnamed,unnamed,unnamed,unnamed…	ARHGEF16,ARX,CDH4,CDKL5,CNTN2,CNTN4,CNTN6,DAB1,DCC,DNAH5,EPHA7,ERBB4,ETV1,FEZ1,FEZF1,FGF13,FOXD3,FOXG1,FOXP1,GAP43,GATA3,GBX2,GLI3,HES1,LMX1B,NFASC,NR2F1,NR4A2,NRP2,NRXN3,PAX6,PKN2,POU3F2,POU3F3,PROX1,RFX3,ROBO1,SEMA6A,SLC7A11,SLIT3,TENM2,TNR,TRIO,UNC5D,ZEB2
GO Biological Process	GO:0006006	glucose metabolic process	490	0.0759	1	1	1.83	4.38	8	0.0129	0.0235	1658	0.185	1	1	1.57	3.82	6	156	0.0136	0.0385	unnamed,unnamed,unnamed,unnamed,unnamed,unnamed,unnamed,unnamed	GBE1,GOT2,HIBADH,IGFBP5,OMA1,TFAP2B
GO Biological Process	GO:0006574	valine catabolic process	491	0.0767	1	1	12.5	0.0798	1	0.000235	0.00294	970	0.0717	1	0.772	13.6	0.0735	1	3	0.00226	0.333	unnamed	HIBADH
GO Biological Process	GO:0044341	sodium-dependent phosphate transport	492	0.0768	1	1	12.5	0.0799	1	0.000235	0.00294	1265	0.117	1	0.963	8.16	0.122	1	5	0.00226	0.2	unnamed	SLC34A2
GO Biological Process	GO:0043569	negative regulation of insulin-like growth factor receptor signaling pathway	493	0.0773	1	1	4.38	0.457	2	0.00134	0.00588	500	0.0152	1	0.318	10.2	0.196	2	8	0.00452	0.25	unnamed,unnamed	BMP2,IGFBP5
GO Biological Process	GO:0043297	apical junction assembly	494	0.0773	1	1	2.51	1.59	4	0.00468	0.0118	1109	0.0879	1	0.827	2.85	1.05	3	43	0.00679	0.0698	unnamed,unnamed,unnamed,unnamed	CDH1,CLDN18,PKN2
GO Biological Process	GO:0031324	negative regulation of cellular metabolic process	495	0.0774	1	1	1.19	55.7	66	0.164	0.194	215	0.000387	1	0.0188	1.58	36.1	57	1474	0.129	0.0387	unnamed,unnamed,unnamed,unnamed,unnamed,unnamed,unnamed,unnamed,unnamed,unnamed,unnamed,unnamed,unnamed,unnamed,unnamed,unnamed,unnamed,unnamed,unnamed,unnamed,unnamed,unnamed,unnamed,unnamed,unnamed,unnamed,unnamed,unnamed,unnamed,unnamed,unnamed,unnamed,unnamed,unnamed,unnamed,unnamed,unnamed,unnamed,unnamed,unnamed,unnamed,unnamed,unnamed,unnamed,unnamed,unnamed,unnamed,unnamed,unnamed,unnamed…	AKAP6,BHLHE22,BMP2,CAMK2N1,CBX4,FEZF1,FGFR2,FHIT,FOXD3,FOXG1,FOXO1,FOXP1,FZD1,FZD8,GATA3,GCFC2,GLI3,GLIS3,HES1,ID2,ID4,IGFBP5,INHBA,JAZF1,KCTD1,KLF12,LPIN1,LZTS1,MAF,MEF2C,MEIS2,NR2F1,OSR1,POU3F3,PRDM16,PRDM8,PROX1,PSMD7,RFX3,SHOX2,SIX3,SMYD2,SOX14,SOX4,SOX5,SOX6,SPRY2,SUMO1,TENM2,TFAP2B,TLE4,TRIB2,TRPS1,TSHZ3,VLDLR,ZBTB16,ZFHX3
GO Biological Process	GO:0061031	endodermal digestive tract morphogenesis	496	0.0776	1	1	4.37	0.458	2	0.00135	0.00588	332	0.00348	1	0.109	20.4	0.098	2	4	0.00452	0.5	unnamed,unnamed	FGFR2,ID2
GO Biological Process	GO:0021549	cerebellum development	497	0.0777	1	1	1.91	3.66	7	0.0108	0.0206	710	0.035	1	0.515	2.76	1.81	5	74	0.0113	0.0676	unnamed,unnamed,unnamed,unnamed,unnamed,unnamed,unnamed	DAB1,GBX2,LHX5,LMX1B,PROX1
GO Biological Process	GO:0006928	cellular component movement	498	0.0798	1	1	1.19	51.1	61	0.15	0.179	142	5.48e-05	0.572	0.00403	1.77	28.9	51	1179	0.115	0.0433	unnamed,unnamed,unnamed,unnamed,unnamed,unnamed,unnamed,unnamed,unnamed,unnamed,unnamed,unnamed,unnamed,unnamed,unnamed,unnamed,unnamed,unnamed,unnamed,unnamed,unnamed,unnamed,unnamed,unnamed,unnamed,unnamed,unnamed,unnamed,unnamed,unnamed,unnamed,unnamed,unnamed,unnamed,unnamed,unnamed,unnamed,unnamed,unnamed,unnamed,unnamed,unnamed,unnamed,unnamed,unnamed,unnamed,unnamed,unnamed,unnamed,unnamed…	ARHGAP21,ARHGEF16,ARX,CDH4,CDKL5,CNTN2,CNTN4,CNTN6,DAB1,DCC,DNAH5,DYNLRB2,ELMO1,EPHA7,ERBB4,ETV1,FEZ1,FEZF1,FGF13,FOXD3,FOXG1,FOXP1,GAP43,GATA3,GBX2,GLI3,HES1,KIF26B,LMX1B,NFASC,NR2F1,NR4A2,NRP2,NRXN3,OPA1,PAX6,PKN2,POU3F2,POU3F3,PROX1,RFX3,ROBO1,SEMA6A,SLC7A11,SLIT3,TENM2,TNR,TRIO,UGT8,UNC5D,ZEB2
GO Biological Process	GO:0016477	cell migration	499	0.0804	1	1	1.27	29.1	37	0.0857	0.109	268	0.0013	1	0.0507	1.86	15.1	28	615	0.0633	0.0455	unnamed,unnamed,unnamed,unnamed,unnamed,unnamed,unnamed,unnamed,unnamed,unnamed,unnamed,unnamed,unnamed,unnamed,unnamed,unnamed,unnamed,unnamed,unnamed,unnamed,unnamed,unnamed,unnamed,unnamed,unnamed,unnamed,unnamed,unnamed,unnamed,unnamed,unnamed,unnamed,unnamed,unnamed,unnamed,unnamed,unnamed	ARHGEF16,ARX,CDKL5,CNTN2,DAB1,DCC,ERBB4,FEZF1,FGF13,FOXD3,GATA3,GBX2,GLI3,HES1,LMX1B,NR2F1,NR4A2,NRP2,PAX6,PKN2,POU3F2,POU3F3,PROX1,ROBO1,SEMA6A,SLC7A11,TNR,ZEB2
GO Biological Process	GO:0006540	glutamate decarboxylation to succinate	500	0.0804	1	1	11.9	0.0838	1	0.000246	0.00294	782	0.0484	1	0.646	20.4	0.049	1	2	0.00226	0.5	unnamed	GAD1
GO Cellular Component	GO:0070274	RES complex	1	0.000264	0.334	0.334	24.9	0.12	3	0.000354	0.00882	25	0.0245	1	1	40.8	0.0245	1	1	0.00226	1	unnamed,unnamed,unnamed	BUD13
GO Cellular Component	GO:0031088	platelet dense granule membrane	2	0.00113	1	0.717	15	0.2	3	0.000587	0.00882	78	0.117	1	1	8.16	0.122	1	5	0.00226	0.2	unnamed,unnamed,unnamed	ABCC4
GO Cellular Component	GO:0042827	platelet dense granule	3	0.00125	1	0.527	14.5	0.207	3	0.000608	0.00882	85	0.138	1	1	6.8	0.147	1	6	0.00226	0.167	unnamed,unnamed,unnamed	ABCC4
GO Cellular Component	GO:0033588	Elongator holoenzyme complex	4	0.00405	1	1	21.5	0.093	2	0.000273	0.00588	14	0.00842	1	0.76	13.6	0.147	2	6	0.00452	0.333	unnamed,unnamed	ELP3,ELP4
GO Cellular Component	GO:0031225	anchored to membrane	5	0.00641	1	1	2.16	6.48	14	0.0191	0.0412	8	0.00238	1	0.377	2.92	3.43	10	140	0.0226	0.0714	unnamed,unnamed,unnamed,unnamed,unnamed,unnamed,unnamed,unnamed,unnamed,unnamed,unnamed,unnamed,unnamed,unnamed	CNTN2,CNTN4,CNTN6,GFRA2,GPC4,LSAMP,LYPD1,NTM,OPCML,PKHD1
GO Cellular Component	GO:0005667	transcription factor complex	6	0.00673	1	1	1.79	12.3	22	0.0361	0.0647	10	0.00563	1	0.712	2.1	7.13	15	291	0.0339	0.0515	unnamed,unnamed,unnamed,unnamed,unnamed,unnamed,unnamed,unnamed,unnamed,unnamed,unnamed,unnamed,unnamed,unnamed,unnamed,unnamed,unnamed,unnamed,unnamed,unnamed,unnamed,unnamed	FOXD3,LMO4,LPIN1,MAFB,MED27,MEIS1,PBX1,POU3F1,POU3F2,RFX3,TAF4,TAF4B,TCF12,TFDP3,ZFHX3
GO Cellular Component	GO:0005658	alpha DNA polymerase:primase complex	7	0.00764	1	1	15.5	0.129	2	0.00038	0.00588	69	0.0945	1	1	10.2	0.098	1	4	0.00226	0.25	unnamed,unnamed	POLA1
GO Cellular Component	GO:0043596	nuclear replication fork	8	0.017	1	1	4.13	0.969	4	0.00285	0.0118	28	0.0276	1	1	4.54	0.661	3	27	0.00679	0.111	unnamed,unnamed,unnamed,unnamed	MMS22L,POLA1,TOP1
GO Cellular Component	GO:0000785	chromatin	9	0.0179	1	1	1.77	9.61	17	0.0283	0.05	126	0.214	1	1	1.32	8.33	11	340	0.0249	0.0324	unnamed,unnamed,unnamed,unnamed,unnamed,unnamed,unnamed,unnamed,unnamed,unnamed,unnamed,unnamed,unnamed,unnamed,unnamed,unnamed,unnamed	FOXD3,GATA3,ID2,KDM4C,MAF,MEF2C,MYCN,PAX6,POLA1,RFX3,TMPO
GO Cellular Component	GO:0030424	axon	10	0.0328	1	1	1.52	15.2	23	0.0446	0.0676	1	9.14e-06	0.0116	0.0116	3.08	6.49	20	265	0.0452	0.0755	unnamed,unnamed,unnamed,unnamed,unnamed,unnamed,unnamed,unnamed,unnamed,unnamed,unnamed,unnamed,unnamed,unnamed,unnamed,unnamed,unnamed,unnamed,unnamed,unnamed,unnamed,unnamed,unnamed	ADCYAP1,CADM1,CADM2,CDH1,CDH8,CNTN2,CNTN4,CNTNAP2,DCC,FEZ1,FGF13,GAP43,IL1RAPL1,NCAM2,NFASC,NRP2,PRSS12,ROBO1,SEMA6A,TENM3
GO Cellular Component	GO:0036117	hyaluranon cable	11	0.0353	1	1	27.9	0.0359	1	0.000106	0.00294	37	0.0484	1	1	20.4	0.049	1	2	0.00226	0.5	unnamed	HAS3
GO Cellular Component	GO:0008385	IkappaB kinase complex	12	0.037	1	1	6.65	0.301	2	0.000885	0.00588	127	0.22	1	1	4.08	0.245	1	10	0.00226	0.1	unnamed,unnamed	MAP3K7
GO Cellular Component	GO:0008023	transcription elongation factor complex	13	0.0389	1	1	4.06	0.739	3	0.00217	0.00882	34	0.0429	1	1	3.83	0.784	3	32	0.00679	0.0938	unnamed,unnamed,unnamed	ELP3,ELP4,MMS22L
GO Cellular Component	GO:0043083	synaptic cleft	14	0.0414	1	1	6.25	0.32	2	0.000942	0.00588	6	0.00177	1	0.373	27.2	0.0735	2	3	0.00452	0.667	unnamed,unnamed	CDH8,PRSS12
GO Cellular Component	GO:0033290	eukaryotic 48S preinitiation complex	15	0.0504	1	1	5.6	0.357	2	0.00105	0.00588	158	0.293	1	1	2.92	0.343	1	14	0.00226	0.0714	unnamed,unnamed	EIF3H
GO Cellular Component	GO:0031298	replication fork protection complex	16	0.0507	1	1	19.2	0.052	1	0.000153	0.00294	25	0.0245	1	1	40.8	0.0245	1	1	0.00226	1	unnamed	TOP1
GO Cellular Component	GO:0016282	eukaryotic 43S preinitiation complex	17	0.0527	1	1	5.46	0.366	2	0.00108	0.00588	167	0.311	1	1	2.72	0.367	1	15	0.00226	0.0667	unnamed,unnamed	EIF3H
GO Cellular Component	GO:0005852	eukaryotic translation initiation factor 3 complex	18	0.0625	1	1	4.95	0.404	2	0.00119	0.00588	173	0.328	1	1	2.55	0.392	1	16	0.00226	0.0625	unnamed,unnamed	EIF3H
GO Cellular Component	GO:0032809	neuronal cell body membrane	19	0.0747	1	1	4.47	0.448	2	0.00132	0.00588	99	0.159	1	1	5.83	0.171	1	7	0.00226	0.143	unnamed,unnamed	CADM2
GO Cellular Component	GO:0016591	DNA-directed RNA polymerase II, holoenzyme	20	0.0834	1	1	2.17	2.3	5	0.00677	0.0147	63	0.0783	1	1	2.19	2.28	5	93	0.0113	0.0538	unnamed,unnamed,unnamed,unnamed,unnamed	ELP3,ELP4,POLR2M,TAF4,TAF4B
GO Cellular Component	GO:0005657	replication fork	21	0.0841	1	1	2.44	1.64	4	0.00483	0.0118	77	0.103	1	1	2.66	1.13	3	46	0.00679	0.0652	unnamed,unnamed,unnamed,unnamed	MMS22L,POLA1,TOP1
GO Cellular Component	GO:0005671	Ada2/Gcn5/Ada3 transcription activator complex	22	0.0864	1	1	4.1	0.488	2	0.00143	0.00588	173	0.328	1	1	2.55	0.392	1	16	0.00226	0.0625	unnamed,unnamed	MAP3K7
GO Cellular Component	GO:0005892	acetylcholine-gated channel complex	23	0.0875	1	1	4.07	0.491	2	0.00145	0.00588	49	0.0573	1	1	5.1	0.392	2	16	0.00452	0.125	unnamed,unnamed	CHRNB4,STXBP5
GO Cellular Component	GO:0033010	paranodal junction	24	0.0886	1	1	10.8	0.0928	1	0.000273	0.00294	54	0.0717	1	1	13.6	0.0735	1	3	0.00226	0.333	unnamed	NFASC
GO Cellular Component	GO:0034098	Cdc48p-Npl4p-Ufd1p AAA ATPase complex	25	0.0938	1	1	10.2	0.0985	1	0.00029	0.00294	69	0.0945	1	1	10.2	0.098	1	4	0.00226	0.25	unnamed	FAF1
GO Cellular Component	GO:0005669	transcription factor TFIID complex	26	0.0943	1	1	3.89	0.514	2	0.00151	0.00588	76	0.1	1	1	3.71	0.539	2	22	0.00452	0.0909	unnamed,unnamed	TAF4,TAF4B
GO Cellular Component	GO:0043005	neuron projection	27	0.095	1	1	1.23	33.2	41	0.0978	0.121	2	1.31e-05	0.0166	0.00831	2.19	16	35	653	0.0792	0.0536	unnamed,unnamed,unnamed,unnamed,unnamed,unnamed,unnamed,unnamed,unnamed,unnamed,unnamed,unnamed,unnamed,unnamed,unnamed,unnamed,unnamed,unnamed,unnamed,unnamed,unnamed,unnamed,unnamed,unnamed,unnamed,unnamed,unnamed,unnamed,unnamed,unnamed,unnamed,unnamed,unnamed,unnamed,unnamed,unnamed,unnamed,unnamed,unnamed,unnamed,unnamed	ADCYAP1,CADM1,CADM2,CAMK2N1,CDH1,CDH8,CDKL5,CNTN2,CNTN4,CNTNAP2,CPLX2,DAB1,DCC,EPHA7,FEZ1,FGF13,FZD1,FZD7,GAP43,IL1RAPL1,KLHL14,LZTS1,NCAM2,NFASC,NLGN1,NRP2,OPA1,PRSS12,ROBO1,SEMA6A,SUMO1,TENM2,TENM3,TPH2,TSHZ3
GO Cellular Component	GO:0019005	SCF ubiquitin ligase complex	28	0.0957	1	1	2.77	1.08	3	0.00318	0.00882	89	0.141	1	1	3.02	0.661	2	27	0.00452	0.0741	unnamed,unnamed,unnamed	CUL1,FBXO15
GO Cellular Component	GO:0044224	juxtaparanode region of axon	29	0.0981	1	1	3.8	0.526	2	0.00155	0.00588	21	0.0152	1	0.916	10.2	0.196	2	8	0.00452	0.25	unnamed,unnamed	CNTN2,CNTNAP2
GO Cellular Component	GO:0071942	XPC complex	30	0.102	1	1	9.29	0.108	1	0.000316	0.00294	54	0.0717	1	1	13.6	0.0735	1	3	0.00226	0.333	unnamed	RAD23B
GO Cellular Component	GO:0043219	lateral loop	31	0.104	1	1	9.09	0.11	1	0.000324	0.00294	69	0.0945	1	1	10.2	0.098	1	4	0.00226	0.25	unnamed	CDH1
GO Cellular Component	GO:0055029	nuclear DNA-directed RNA polymerase complex	32	0.105	1	1	2.02	2.48	5	0.00729	0.0147	82	0.119	1	1	1.93	2.6	5	106	0.0113	0.0472	unnamed,unnamed,unnamed,unnamed,unnamed	ELP3,ELP4,POLR2M,TAF4,TAF4B
GO Cellular Component	GO:0043601	nuclear replisome	33	0.107	1	1	3.61	0.554	2	0.00163	0.00588	186	0.376	1	1	2.15	0.465	1	19	0.00226	0.0526	unnamed,unnamed	POLA1
GO Cellular Component	GO:0030880	RNA polymerase complex	34	0.108	1	1	2	2.5	5	0.00735	0.0147	83	0.123	1	1	1.91	2.62	5	107	0.0113	0.0467	unnamed,unnamed,unnamed,unnamed,unnamed	ELP3,ELP4,POLR2M,TAF4,TAF4B
GO Cellular Component	GO:0031265	CD95 death-inducing signaling complex	35	0.113	1	1	8.36	0.12	1	0.000352	0.00294	69	0.0945	1	1	10.2	0.098	1	4	0.00226	0.25	unnamed	FAF1
GO Cellular Component	GO:0032589	neuron projection membrane	36	0.113	1	1	2.19	1.83	4	0.00538	0.0118	12	0.00588	1	0.62	5.44	0.735	4	30	0.00905	0.133	unnamed,unnamed,unnamed,unnamed	CNTNAP2,FZD1,FZD7,ROBO1
GO Cellular Component	GO:0014701	junctional sarcoplasmic reticulum membrane	37	0.118	1	1	3.4	0.588	2	0.00173	0.00588	24	0.0237	1	1	8.16	0.245	2	10	0.00452	0.2	unnamed,unnamed	AKAP6,RYR2
GO Cellular Component	GO:0030061	mitochondrial crista	38	0.128	1	1	7.28	0.137	1	0.000404	0.00294	78	0.117	1	1	8.16	0.122	1	5	0.00226	0.2	unnamed	OPA1
GO Cellular Component	GO:0016607	nuclear speck	39	0.129	1	1	1.61	4.97	8	0.0146	0.0235	36	0.0464	1	1	2.02	3.97	8	162	0.0181	0.0494	unnamed,unnamed,unnamed,unnamed,unnamed,unnamed,unnamed,unnamed	CBX4,FAM76B,GLI3,MEF2C,PRPF18,RFWD2,SUMO1,ZBTB16
GO Cellular Component	GO:0030667	secretory granule membrane	40	0.131	1	1	2.06	1.94	4	0.0057	0.0118	195	0.409	1	1	1.43	1.4	2	57	0.00452	0.0351	unnamed,unnamed,unnamed,unnamed	ABCC4,SYT9
GO Cellular Component	GO:0033268	node of Ranvier	41	0.134	1	1	3.15	0.635	2	0.00187	0.00588	9	0.00435	1	0.611	8.75	0.343	3	14	0.00679	0.214	unnamed,unnamed	CDH1,CNTN2,NFASC
GO Cellular Component	GO:0060171	stereocilium membrane	42	0.134	1	1	6.96	0.144	1	0.000422	0.00294	37	0.0484	1	1	20.4	0.049	1	2	0.00226	0.5	unnamed	USH2A
GO Cellular Component	GO:0005903	brush border	43	0.135	1	1	2.04	1.96	4	0.00576	0.0118	205	0.443	1	1	1.34	1.49	2	61	0.00452	0.0328	unnamed,unnamed,unnamed,unnamed	DAB1,SLC34A2
GO Cellular Component	GO:0035102	PRC1 complex	44	0.139	1	1	6.66	0.15	1	0.000442	0.00294	144	0.258	1	1	3.4	0.294	1	12	0.00226	0.0833	unnamed	CBX4
GO Cellular Component	GO:0031264	death-inducing signaling complex	45	0.142	1	1	6.54	0.153	1	0.00045	0.00294	99	0.159	1	1	5.83	0.171	1	7	0.00226	0.143	unnamed	FAF1
GO Cellular Component	GO:0000242	pericentriolar material	46	0.145	1	1	2.99	0.67	2	0.00197	0.00588	51	0.0639	1	1	4.8	0.416	2	17	0.00452	0.118	unnamed,unnamed	CDK5RAP2,NEDD1
GO Cellular Component	GO:0000308	cytoplasmic cyclin-dependent protein kinase holoenzyme complex	47	0.146	1	1	6.34	0.158	1	0.000464	0.00294	37	0.0484	1	1	20.4	0.049	1	2	0.00226	0.5	unnamed	CDK14
GO Cellular Component	GO:0005730	nucleolus	48	0.147	1	1	1.27	18.2	23	0.0534	0.0676	66	0.0837	1	1	1.37	16	22	654	0.0498	0.0336	unnamed,unnamed,unnamed,unnamed,unnamed,unnamed,unnamed,unnamed,unnamed,unnamed,unnamed,unnamed,unnamed,unnamed,unnamed,unnamed,unnamed,unnamed,unnamed,unnamed,unnamed,unnamed,unnamed	AFF3,ARFGAP2,CDCA7L,ELP3,FGF13,FGF18,GATA3,GLI3,HNRNPA3,LZTS1,MED27,NOL4,OSR1,POLA1,RBBP6,RBM19,RRP15,SAP30L,TAF4B,TOP1,UTP18,ZEB2
GO Cellular Component	GO:0032584	growth cone membrane	49	0.147	1	1	2.96	0.676	2	0.00199	0.00588	18	0.0116	1	0.815	11.7	0.171	2	7	0.00452	0.286	unnamed,unnamed	DCC,GAP43
GO Cellular Component	GO:0030894	replisome	50	0.149	1	1	2.94	0.68	2	0.002	0.00588	193	0.406	1	1	1.94	0.514	1	21	0.00226	0.0476	unnamed,unnamed	POLA1
GO Cellular Component	GO:0031262	Ndc80 complex	51	0.153	1	1	6	0.167	1	0.00049	0.00294	69	0.0945	1	1	10.2	0.098	1	4	0.00226	0.25	unnamed	NUF2
GO Cellular Component	GO:0035101	FACT complex	52	0.154	1	1	5.98	0.167	1	0.000492	0.00294	37	0.0484	1	1	20.4	0.049	1	2	0.00226	0.5	unnamed	MMS22L
GO Cellular Component	GO:0043509	activin A complex	53	0.167	1	1	5.49	0.182	1	0.000536	0.00294	25	0.0245	1	1	40.8	0.0245	1	1	0.00226	1	unnamed	INHBA
GO Cellular Component	GO:0043512	inhibin A complex	54	0.169	1	1	5.4	0.185	1	0.000545	0.00294	37	0.0484	1	1	20.4	0.049	1	2	0.00226	0.5	unnamed	INHBA
GO Cellular Component	GO:0043296	apical junction complex	55	0.176	1	1	1.48	5.39	8	0.0159	0.0235	65	0.0821	1	1	1.99	3.01	6	123	0.0136	0.0488	unnamed,unnamed,unnamed,unnamed,unnamed,unnamed,unnamed,unnamed	CDH1,CGNL1,CLDN18,FRMD4A,PARD3B,PKN2
GO Cellular Component	GO:0034673	inhibin-betaglycan-ActRII complex	56	0.177	1	1	5.13	0.195	1	0.000573	0.00294	54	0.0717	1	1	13.6	0.0735	1	3	0.00226	0.333	unnamed	ACVR2A
GO Cellular Component	GO:0033017	sarcoplasmic reticulum membrane	57	0.178	1	1	2.07	1.45	3	0.00426	0.00882	44	0.0499	1	1	3.6	0.833	3	34	0.00679	0.0882	unnamed,unnamed,unnamed	AKAP6,RYR2,TMEM38B
GO Cellular Component	GO:0005634	nucleus	58	0.18	1	1	1.06	162	171	0.477	0.503	29	0.0293	1	1	1.13	149	168	6074	0.38	0.0277	unnamed,unnamed,unnamed,unnamed,unnamed,unnamed,unnamed,unnamed,unnamed,unnamed,unnamed,unnamed,unnamed,unnamed,unnamed,unnamed,unnamed,unnamed,unnamed,unnamed,unnamed,unnamed,unnamed,unnamed,unnamed,unnamed,unnamed,unnamed,unnamed,unnamed,unnamed,unnamed,unnamed,unnamed,unnamed,unnamed,unnamed,unnamed,unnamed,unnamed,unnamed,unnamed,unnamed,unnamed,unnamed,unnamed,unnamed,unnamed,unnamed,unnamed…	AFF3,AKAP6,ALDH1A2,API5,ARFGAP2,ARX,ASXL3,AXIN2,BBX,BHLHE22,BNC2,BUD13,C11orf49,C9orf72,CAMKMT,CBX4,CCRN4L,CDCA7L,CDK14,CDKL5,CELF2,CHD6,CHD9,CRYGD,CUL1,DHX35,DMRTA2,EGLN3,ELP3,ELP4,ERBB4,ETAA1,ETV1,ETV5,EVX1,FAF1,FAM76B,FANCL,FBXL4,FEZF1,FGF13,FGF18,FGFR2,FOXD3,FOXG1,FOXO1,FOXP1,GATA3,GBX2,GCFC2,GLI3,GLIS3,HES1,HNRNPA3,HSPA4,ICK,ID2,ID4,INO80D,JAZF1,KCTD1,KDM4C,KLF12,LHX5,LMO7,LMX1B,LPIN1,LZTS1,…
GO Cellular Component	GO:0071439	clathrin complex	59	0.18	1	1	5.04	0.199	1	0.000584	0.00294	54	0.0717	1	1	13.6	0.0735	1	3	0.00226	0.333	unnamed	SCLT1
GO Cellular Component	GO:0005579	membrane attack complex	60	0.186	1	1	4.85	0.206	1	0.000607	0.00294	99	0.159	1	1	5.83	0.171	1	7	0.00226	0.143	unnamed	C8B
GO Cellular Component	GO:0005654	nucleoplasm	61	0.189	1	1	1.14	41.2	47	0.121	0.138	96	0.154	1	1	1.18	34.8	41	1420	0.0928	0.0289	unnamed,unnamed,unnamed,unnamed,unnamed,unnamed,unnamed,unnamed,unnamed,unnamed,unnamed,unnamed,unnamed,unnamed,unnamed,unnamed,unnamed,unnamed,unnamed,unnamed,unnamed,unnamed,unnamed,unnamed,unnamed,unnamed,unnamed,unnamed,unnamed,unnamed,unnamed,unnamed,unnamed,unnamed,unnamed,unnamed,unnamed,unnamed,unnamed,unnamed,unnamed,unnamed,unnamed,unnamed,unnamed,unnamed,unnamed	CBX4,CCRN4L,CHD9,CUL1,EGLN3,ELP3,ELP4,ERBB4,FAM76B,FANCL,FOXO1,GATA3,GLI3,HES1,HNRNPA3,JAZF1,LZTS1,MAP3K7,MED27,MEF2C,MMS22L,NR2F1,NR4A2,POLA1,POLR2M,PRDM16,PRPF18,PSMD7,RAD23B,RAD51B,RBM19,REV1,RFWD2,SUMO1,TAF4,TAF4B,TENM2,TLE3,TLE4,TOP1,ZBTB16
GO Cellular Component	GO:0043293	apoptosome	62	0.193	1	1	4.66	0.215	1	0.000632	0.00294	54	0.0717	1	1	13.6	0.0735	1	3	0.00226	0.333	unnamed	UACA
GO Cellular Component	GO:0031313	extrinsic to endosome membrane	63	0.198	1	1	4.53	0.221	1	0.000649	0.00294	54	0.0717	1	1	13.6	0.0735	1	3	0.00226	0.333	unnamed	SNX10
GO Cellular Component	GO:0072534	perineuronal net	64	0.199	1	1	4.5	0.222	1	0.000653	0.00294	37	0.0484	1	1	20.4	0.049	1	2	0.00226	0.5	unnamed	TNR
GO Cellular Component	GO:0044304	main axon	65	0.199	1	1	1.74	2.3	4	0.00675	0.0118	11	0.00568	1	0.653	4.34	1.15	5	47	0.0113	0.106	unnamed,unnamed,unnamed,unnamed	CDH1,CNTN2,CNTNAP2,NFASC,ROBO1
GO Cellular Component	GO:0044294	dendritic growth cone	66	0.207	1	1	4.32	0.232	1	0.000681	0.00294	54	0.0717	1	1	13.6	0.0735	1	3	0.00226	0.333	unnamed	CDKL5
GO Cellular Component	GO:0005838	proteasome regulatory particle	67	0.208	1	1	4.28	0.234	1	0.000687	0.00294	132	0.239	1	1	3.71	0.269	1	11	0.00226	0.0909	unnamed	PSMD7
GO Cellular Component	GO:0016942	insulin-like growth factor binding protein complex	68	0.209	1	1	4.27	0.234	1	0.000689	0.00294	54	0.0717	1	1	13.6	0.0735	1	3	0.00226	0.333	unnamed	IGFBP5
GO Cellular Component	GO:0030127	COPII vesicle coat	69	0.213	1	1	4.18	0.239	1	0.000703	0.00294	116	0.2	1	1	4.54	0.22	1	9	0.00226	0.111	unnamed	SEC23A
GO Cellular Component	GO:0044427	chromosomal part	70	0.215	1	1	1.22	16.4	20	0.0483	0.0588	251	0.587	1	1	0.969	14.5	14	590	0.0317	0.0237	unnamed,unnamed,unnamed,unnamed,unnamed,unnamed,unnamed,unnamed,unnamed,unnamed,unnamed,unnamed,unnamed,unnamed,unnamed,unnamed,unnamed,unnamed,unnamed,unnamed	FOXD3,GATA3,ID2,KDM4C,MAF,MEF2C,MMS22L,MYCN,NUF2,PAX6,POLA1,RFX3,TMPO,TOP1
GO Cellular Component	GO:0097458	neuron part	71	0.22	1	1	1.13	39	44	0.115	0.129	3	8.71e-05	0.11	0.0367	1.93	19.7	38	804	0.086	0.0473	unnamed,unnamed,unnamed,unnamed,unnamed,unnamed,unnamed,unnamed,unnamed,unnamed,unnamed,unnamed,unnamed,unnamed,unnamed,unnamed,unnamed,unnamed,unnamed,unnamed,unnamed,unnamed,unnamed,unnamed,unnamed,unnamed,unnamed,unnamed,unnamed,unnamed,unnamed,unnamed,unnamed,unnamed,unnamed,unnamed,unnamed,unnamed,unnamed,unnamed,unnamed,unnamed,unnamed,unnamed	ADCYAP1,CADM1,CADM2,CAMK2N1,CDH1,CDH8,CDKL5,CNTN2,CNTN4,CNTNAP2,CPLX2,DAB1,DCC,EPHA7,FEZ1,FGF13,FZD1,FZD7,GAP43,IL1RAPL1,KCTD12,KLHL14,LZTS1,NCAM2,NFASC,NLGN1,NRP2,OPA1,POLR2M,PRSS12,ROBO1,SEMA6A,SUMO1,TENM2,TENM3,TOP1,TPH2,TSHZ3
GO Cellular Component	GO:0030673	axolemma	72	0.239	1	1	2.15	0.931	2	0.00274	0.00588	30	0.0336	1	1	6.8	0.294	2	12	0.00452	0.167	unnamed,unnamed	CNTNAP2,ROBO1
GO Cellular Component	GO:0042555	MCM complex	73	0.239	1	1	3.65	0.274	1	0.000805	0.00294	132	0.239	1	1	3.71	0.269	1	11	0.00226	0.0909	unnamed	MMS22L
GO Cellular Component	GO:0044454	nuclear chromosome part	74	0.247	1	1	1.28	8.61	11	0.0253	0.0324	120	0.201	1	1	1.39	6.47	9	264	0.0204	0.0341	unnamed,unnamed,unnamed,unnamed,unnamed,unnamed,unnamed,unnamed,unnamed,unnamed,unnamed	FOXD3,GATA3,KDM4C,MEF2C,MMS22L,PAX6,POLA1,RFX3,TOP1
GO Cellular Component	GO:0005911	cell-cell junction	75	0.247	1	1	1.22	13.2	16	0.0387	0.0471	31	0.0358	1	1	1.76	7.4	13	302	0.0294	0.043	unnamed,unnamed,unnamed,unnamed,unnamed,unnamed,unnamed,unnamed,unnamed,unnamed,unnamed,unnamed,unnamed,unnamed,unnamed,unnamed	AKAP6,CADM1,CDH1,CDH3,CGNL1,CLDN18,FGF13,FRMD4A,NFASC,PARD3B,PCDH1,PKN2,TENM2
GO Cellular Component	GO:0002142	stereocilia ankle link complex	76	0.252	1	1	3.45	0.29	1	0.000853	0.00294	69	0.0945	1	1	10.2	0.098	1	4	0.00226	0.25	unnamed	USH2A
GO Cellular Component	GO:0005763	mitochondrial small ribosomal subunit	77	0.253	1	1	3.44	0.291	1	0.000856	0.00294	186	0.376	1	1	2.15	0.465	1	19	0.00226	0.0526	unnamed	MRPS9
GO Cellular Component	GO:0034361	very-low-density lipoprotein particle	78	0.256	1	1	3.38	0.295	1	0.000869	0.00294	190	0.391	1	1	2.04	0.49	1	20	0.00226	0.05	unnamed	VLDLR
GO Cellular Component	GO:0017119	Golgi transport complex	79	0.257	1	1	3.37	0.296	1	0.000872	0.00294	144	0.258	1	1	3.4	0.294	1	12	0.00226	0.0833	unnamed	COG6
GO Cellular Component	GO:0005777	peroxisome	80	0.265	1	1	1.45	3.45	5	0.0101	0.0147	114	0.193	1	1	1.63	3.06	5	125	0.0113	0.04	unnamed,unnamed,unnamed,unnamed,unnamed	DDO,FAR1,HAO1,MGST1,NUDT12
GO Cellular Component	GO:0033276	transcription factor TFTC complex	81	0.265	1	1	3.24	0.308	1	0.000907	0.00294	158	0.293	1	1	2.92	0.343	1	14	0.00226	0.0714	unnamed	TAF4
GO Cellular Component	GO:0032839	dendrite cytoplasm	82	0.268	1	1	3.21	0.312	1	0.000916	0.00294	144	0.258	1	1	3.4	0.294	1	12	0.00226	0.0833	unnamed	CDKL5
GO Cellular Component	GO:0030868	smooth endoplasmic reticulum membrane	83	0.268	1	1	3.2	0.312	1	0.000918	0.00294	85	0.138	1	1	6.8	0.147	1	6	0.00226	0.167	unnamed	SEC23A
GO Cellular Component	GO:0005782	peroxisomal matrix	84	0.275	1	1	1.95	1.03	2	0.00302	0.00588	124	0.211	1	1	2.33	0.857	2	35	0.00452	0.0571	unnamed,unnamed	FAR1,HAO1
GO Cellular Component	GO:0005694	chromosome	85	0.285	1	1	1.15	19.2	22	0.0564	0.0647	272	0.632	1	1	0.942	17	16	693	0.0362	0.0231	unnamed,unnamed,unnamed,unnamed,unnamed,unnamed,unnamed,unnamed,unnamed,unnamed,unnamed,unnamed,unnamed,unnamed,unnamed,unnamed,unnamed,unnamed,unnamed,unnamed,unnamed,unnamed	FOXD3,GATA3,ID2,KDM4C,MAF,MEF2C,MMS22L,MYCN,NUF2,PAX6,POLA1,RBBP6,RBM19,RFX3,TMPO,TOP1
GO Cellular Component	GO:0005741	mitochondrial outer membrane	86	0.287	1	1	1.4	3.57	5	0.0105	0.0147	114	0.193	1	1	1.63	3.06	5	125	0.0113	0.04	unnamed,unnamed,unnamed,unnamed,unnamed	LPIN1,MGST1,MTX2,OPA1,PPP2R2B
GO Cellular Component	GO:0097481	neuronal postsynaptic density	87	0.296	1	1	2.86	0.35	1	0.00103	0.00294	108	0.18	1	1	5.1	0.196	1	8	0.00226	0.125	unnamed	NLGN1
GO Cellular Component	GO:0031312	extrinsic to organelle membrane	88	0.297	1	1	2.84	0.352	1	0.00104	0.00294	116	0.2	1	1	4.54	0.22	1	9	0.00226	0.111	unnamed	SNX10
GO Cellular Component	GO:0043679	axon terminus	89	0.298	1	1	1.45	2.75	4	0.0081	0.0118	52	0.0654	1	1	2.63	1.52	4	62	0.00905	0.0645	unnamed,unnamed,unnamed,unnamed	ADCYAP1,CDH1,CDH8,PRSS12
GO Cellular Component	GO:0015935	small ribosomal subunit	90	0.302	1	1	1.81	1.1	2	0.00324	0.00588	209	0.459	1	1	1.3	1.54	2	63	0.00452	0.0317	unnamed,unnamed	MRPS9,RPS29
GO Cellular Component	GO:0032585	multivesicular body membrane	91	0.303	1	1	2.77	0.361	1	0.00106	0.00294	99	0.159	1	1	5.83	0.171	1	7	0.00226	0.143	unnamed	NDFIP2
GO Cellular Component	GO:0016592	mediator complex	92	0.303	1	1	1.81	1.11	2	0.00325	0.00588	131	0.229	1	1	2.21	0.906	2	37	0.00452	0.0541	unnamed,unnamed	GLI3,MED27
GO Cellular Component	GO:0061202	clathrin-sculpted gamma-aminobutyric acid transport vesicle membrane	93	0.303	1	1	2.77	0.361	1	0.00106	0.00294	108	0.18	1	1	5.1	0.196	1	8	0.00226	0.125	unnamed	GAD1
GO Cellular Component	GO:0022624	proteasome accessory complex	94	0.305	1	1	2.75	0.364	1	0.00107	0.00294	202	0.435	1	1	1.77	0.563	1	23	0.00226	0.0435	unnamed	PSMD7
GO Cellular Component	GO:0031256	leading edge membrane	95	0.307	1	1	1.32	4.56	6	0.0134	0.0176	43	0.0497	1	1	2.27	2.65	6	108	0.0136	0.0556	unnamed,unnamed,unnamed,unnamed,unnamed,unnamed	CDKL5,CNTNAP2,FZD1,FZD7,ROBO1,SPRY2
GO Cellular Component	GO:0000109	nucleotide-excision repair complex	96	0.307	1	1	2.73	0.367	1	0.00108	0.00294	152	0.276	1	1	3.14	0.318	1	13	0.00226	0.0769	unnamed	RAD23B
GO Cellular Component	GO:0032154	cleavage furrow	97	0.308	1	1	1.79	1.12	2	0.00329	0.00588	270	0.63	1	1	1.02	0.98	1	40	0.00226	0.025	unnamed,unnamed	PKN2
GO Cellular Component	GO:0044327	dendritic spine head	98	0.31	1	1	2.7	0.37	1	0.00109	0.00294	116	0.2	1	1	4.54	0.22	1	9	0.00226	0.111	unnamed	NLGN1
GO Cellular Component	GO:0032045	guanyl-nucleotide exchange factor complex	99	0.313	1	1	2.67	0.375	1	0.0011	0.00294	85	0.138	1	1	6.8	0.147	1	6	0.00226	0.167	unnamed	RASGRP3
GO Cellular Component	GO:0017053	transcriptional repressor complex	100	0.315	1	1	1.41	2.83	4	0.00832	0.0118	64	0.0784	1	1	2.47	1.62	4	66	0.00905	0.0606	unnamed,unnamed,unnamed,unnamed	GLI3,JAZF1,PRDM16,ZBTB16
GO Cellular Component	GO:0033270	paranode region of axon	101	0.325	1	1	2.55	0.392	1	0.00115	0.00294	132	0.239	1	1	3.71	0.269	1	11	0.00226	0.0909	unnamed	NFASC
GO Cellular Component	GO:0043220	Schmidt-Lanterman incisure	102	0.332	1	1	2.48	0.404	1	0.00119	0.00294	132	0.239	1	1	3.71	0.269	1	11	0.00226	0.0909	unnamed	CDH1
GO Cellular Component	GO:0044292	dendrite terminus	103	0.333	1	1	2.47	0.404	1	0.00119	0.00294	127	0.22	1	1	4.08	0.245	1	10	0.00226	0.1	unnamed	CDKL5
GO Cellular Component	GO:0043240	Fanconi anaemia nuclear complex	104	0.337	1	1	2.44	0.411	1	0.00121	0.00294	144	0.258	1	1	3.4	0.294	1	12	0.00226	0.0833	unnamed	FANCL
GO Cellular Component	GO:0045177	apical part of cell	105	0.337	1	1	1.16	11.2	13	0.0331	0.0382	81	0.119	1	1	1.5	7.33	11	299	0.0249	0.0368	unnamed,unnamed,unnamed,unnamed,unnamed,unnamed,unnamed,unnamed,unnamed,unnamed,unnamed,unnamed,unnamed	CDH1,DAB1,FZD1,FZD7,IGFBP2,LZTS1,MGST1,NEDD1,PKHD1,SLC34A2,USH2A
GO Cellular Component	GO:0044439	peroxisomal part	106	0.34	1	1	1.46	2.06	3	0.00606	0.00882	170	0.312	1	1	1.53	1.96	3	80	0.00679	0.0375	unnamed,unnamed,unnamed	FAR1,HAO1,MGST1
GO Cellular Component	GO:0032155	cell division site part	107	0.343	1	1	1.65	1.21	2	0.00357	0.00588	282	0.656	1	1	0.949	1.05	1	43	0.00226	0.0233	unnamed,unnamed	PKN2
GO Cellular Component	GO:0060198	clathrin-sculpted vesicle	108	0.345	1	1	2.37	0.423	1	0.00124	0.00294	144	0.258	1	1	3.4	0.294	1	12	0.00226	0.0833	unnamed	GAD1
GO Cellular Component	GO:0043209	myelin sheath	109	0.349	1	1	1.62	1.23	2	0.00363	0.00588	124	0.211	1	1	2.33	0.857	2	35	0.00452	0.0571	unnamed,unnamed	CDH1,CNTN2
GO Cellular Component	GO:0000790	nuclear chromatin	110	0.358	1	1	1.21	5.78	7	0.017	0.0206	113	0.192	1	1	1.55	3.87	6	158	0.0136	0.038	unnamed,unnamed,unnamed,unnamed,unnamed,unnamed,unnamed	FOXD3,GATA3,KDM4C,MEF2C,PAX6,RFX3
GO Cellular Component	GO:0014069	postsynaptic density	111	0.361	1	1	1.19	6.73	8	0.0198	0.0235	46	0.0535	1	1	2.23	2.69	6	110	0.0136	0.0545	unnamed,unnamed,unnamed,unnamed,unnamed,unnamed,unnamed,unnamed	AXIN2,CAMK2N1,DAB1,LZTS1,NETO1,NLGN1
GO Cellular Component	GO:0044451	nucleoplasm part	112	0.365	1	1	1.1	19.2	21	0.0564	0.0618	98	0.158	1	1	1.28	15.7	20	639	0.0452	0.0313	unnamed,unnamed,unnamed,unnamed,unnamed,unnamed,unnamed,unnamed,unnamed,unnamed,unnamed,unnamed,unnamed,unnamed,unnamed,unnamed,unnamed,unnamed,unnamed,unnamed,unnamed	CBX4,ELP3,ELP4,FAM76B,FANCL,GLI3,JAZF1,MAP3K7,MED27,MEF2C,MMS22L,POLR2M,PRDM16,PRPF18,RFWD2,SUMO1,TAF4,TAF4B,TENM2,ZBTB16
GO Cellular Component	GO:0000123	histone acetyltransferase complex	113	0.365	1	1	1.39	2.15	3	0.00634	0.00882	236	0.559	1	1	1.07	1.86	2	76	0.00452	0.0263	unnamed,unnamed,unnamed	MAP3K7,TAF4
GO Cellular Component	GO:0005868	cytoplasmic dynein complex	114	0.367	1	1	2.19	0.457	1	0.00134	0.00294	152	0.276	1	1	3.14	0.318	1	13	0.00226	0.0769	unnamed	DYNLRB2
GO Cellular Component	GO:0042995	cell projection	115	0.369	1	1	1.05	54.3	57	0.16	0.168	5	0.00168	1	0.424	1.54	31.8	49	1298	0.111	0.0378	unnamed,unnamed,unnamed,unnamed,unnamed,unnamed,unnamed,unnamed,unnamed,unnamed,unnamed,unnamed,unnamed,unnamed,unnamed,unnamed,unnamed,unnamed,unnamed,unnamed,unnamed,unnamed,unnamed,unnamed,unnamed,unnamed,unnamed,unnamed,unnamed,unnamed,unnamed,unnamed,unnamed,unnamed,unnamed,unnamed,unnamed,unnamed,unnamed,unnamed,unnamed,unnamed,unnamed,unnamed,unnamed,unnamed,unnamed,unnamed,unnamed,unnamed…	ADCYAP1,ARAP3,C5orf30,CADM1,CADM2,CAMK2N1,CDH1,CDH8,CDKL5,CNTN2,CNTN4,CNTNAP2,CPLX2,DAB1,DCC,DNAH5,EPHA7,FEZ1,FGF13,FRMD4B,FZD1,FZD7,FZD8,GAP43,GLI3,IL1RAPL1,KLHL14,LZTS1,NCAM2,NEDD1,NFASC,NLGN1,NRP2,OPA1,PKHD1,PKN2,PRSS12,ROBO1,SEMA6A,SLC34A2,SPRY2,SUMO1,TENM2,TENM3,TPH2,TSHZ3,USH2A,WDR11,WWOX
GO Cellular Component	GO:0000932	cytoplasmic mRNA processing body	116	0.371	1	1	1.55	1.29	2	0.0038	0.00588	195	0.409	1	1	1.43	1.4	2	57	0.00452	0.0351	unnamed,unnamed	CCRN4L,TOP1
GO Cellular Component	GO:0031235	intrinsic to cytoplasmic side of plasma membrane	117	0.371	1	1	2.16	0.464	1	0.00136	0.00294	158	0.293	1	1	2.92	0.343	1	14	0.00226	0.0714	unnamed	RASAL2
GO Cellular Component	GO:0031981	nuclear lumen	118	0.379	1	1	1.04	59.4	62	0.175	0.182	122	0.202	1	1	1.12	51	57	2082	0.129	0.0274	unnamed,unnamed,unnamed,unnamed,unnamed,unnamed,unnamed,unnamed,unnamed,unnamed,unnamed,unnamed,unnamed,unnamed,unnamed,unnamed,unnamed,unnamed,unnamed,unnamed,unnamed,unnamed,unnamed,unnamed,unnamed,unnamed,unnamed,unnamed,unnamed,unnamed,unnamed,unnamed,unnamed,unnamed,unnamed,unnamed,unnamed,unnamed,unnamed,unnamed,unnamed,unnamed,unnamed,unnamed,unnamed,unnamed,unnamed,unnamed,unnamed,unnamed…	AFF3,ARFGAP2,CBX4,CCRN4L,CDCA7L,CHD9,CUL1,EGLN3,ELP3,ELP4,ERBB4,FAM76B,FANCL,FGF13,FGF18,FOXD3,FOXO1,GATA3,GLI3,HES1,HNRNPA3,JAZF1,KDM4C,LZTS1,MAP3K7,MED27,MEF2C,MMS22L,NOL4,NR2F1,NR4A2,OSR1,PAX6,POLA1,POLR2M,PRDM16,PRPF18,PSMD7,RAD23B,RAD51B,RBBP6,RBM19,REV1,RFWD2,RFX3,RRP15,SAP30L,SUMO1,TAF4,TAF4B,TENM2,TLE3,TLE4,TOP1,UTP18,ZBTB16,ZEB2
GO Cellular Component	GO:0031519	PcG protein complex	119	0.38	1	1	1.52	1.32	2	0.00388	0.00588	139	0.248	1	1	2.09	0.955	2	39	0.00452	0.0513	unnamed,unnamed	CBX4,SCML2
GO Cellular Component	GO:0044428	nuclear part	120	0.384	1	1	1.04	70.4	73	0.207	0.215	121	0.201	1	1	1.11	60.6	67	2472	0.152	0.0271	unnamed,unnamed,unnamed,unnamed,unnamed,unnamed,unnamed,unnamed,unnamed,unnamed,unnamed,unnamed,unnamed,unnamed,unnamed,unnamed,unnamed,unnamed,unnamed,unnamed,unnamed,unnamed,unnamed,unnamed,unnamed,unnamed,unnamed,unnamed,unnamed,unnamed,unnamed,unnamed,unnamed,unnamed,unnamed,unnamed,unnamed,unnamed,unnamed,unnamed,unnamed,unnamed,unnamed,unnamed,unnamed,unnamed,unnamed,unnamed,unnamed,unnamed…	AFF3,AKAP6,API5,ARFGAP2,BUD13,CBX4,CCRN4L,CDCA7L,CHD9,CUL1,DHX35,EGLN3,ELP3,ELP4,ERBB4,FAF1,FAM76B,FANCL,FGF13,FGF18,FOXD3,FOXO1,GATA3,GLI3,HES1,HNRNPA3,JAZF1,KDM4C,LPIN1,LZTS1,MAP3K7,MED27,MEF2C,MMS22L,NOL4,NR2F1,NR4A2,OSR1,PAX6,POLA1,POLR2M,PRDM16,PRPF18,PSMD7,RAD23B,RAD51B,RBBP6,RBM19,REV1,RFWD2,RFX3,RRP15,SAP30L,SCML2,SUMO1,TAF4,TAF4B,TENM2,TLE3,TLE4,TMEM38B,TMPO,TOP1,UACA,UTP18,ZBTB16,ZEB2
GO Cellular Component	GO:0030426	growth cone	121	0.388	1	1	1.17	5.96	7	0.0175	0.0206	32	0.0379	1	1	2.42	2.47	6	101	0.0136	0.0594	unnamed,unnamed,unnamed,unnamed,unnamed,unnamed,unnamed	CDKL5,DCC,FGF13,GAP43,TENM2,TSHZ3
GO Cellular Component	GO:0031045	dense core granule	122	0.388	1	1	2.04	0.491	1	0.00144	0.00294	108	0.18	1	1	5.1	0.196	1	8	0.00226	0.125	unnamed	SYT9
GO Cellular Component	GO:0032433	filopodium tip	123	0.388	1	1	2.04	0.491	1	0.00144	0.00294	99	0.159	1	1	5.83	0.171	1	7	0.00226	0.143	unnamed	NLGN1
GO Cellular Component	GO:0031253	cell projection membrane	124	0.393	1	1	1.14	7.9	9	0.0232	0.0265	75	0.0986	1	1	1.65	5.46	9	223	0.0204	0.0404	unnamed,unnamed,unnamed,unnamed,unnamed,unnamed,unnamed,unnamed,unnamed	CDKL5,CNTNAP2,FZD1,FZD7,GAP43,ROBO1,SLC34A2,SPRY2,USH2A
GO Cellular Component	GO:0044456	synapse part	125	0.393	1	1	1.07	21.4	23	0.063	0.0676	7	0.00193	1	0.348	2.11	9.02	19	368	0.043	0.0516	unnamed,unnamed,unnamed,unnamed,unnamed,unnamed,unnamed,unnamed,unnamed,unnamed,unnamed,unnamed,unnamed,unnamed,unnamed,unnamed,unnamed,unnamed,unnamed,unnamed,unnamed,unnamed,unnamed	ADCYAP1,AXIN2,CADM1,CAMK2N1,CDH8,CHRNB4,DAB1,EPHA7,GRID1,IL1RAPL1,KCTD12,LRRC4C,LZTS1,NETO1,NLGN1,PRSS12,STXBP5,SYT9,TENM2
GO Cellular Component	GO:0016529	sarcoplasmic reticulum	126	0.394	1	1	1.33	2.26	3	0.00665	0.00882	95	0.152	1	1	2.23	1.35	3	55	0.00679	0.0545	unnamed,unnamed,unnamed	AKAP6,RYR2,TMEM38B
GO Cellular Component	GO:0044306	neuron projection terminus	127	0.395	1	1	1.26	3.19	4	0.00937	0.0118	67	0.089	1	1	2.37	1.69	4	69	0.00905	0.058	unnamed,unnamed,unnamed,unnamed	ADCYAP1,CDH1,CDH8,PRSS12
GO Cellular Component	GO:0030286	dynein complex	128	0.396	1	1	1.47	1.36	2	0.00401	0.00588	139	0.248	1	1	2.09	0.955	2	39	0.00452	0.0513	unnamed,unnamed	DNAH5,DYNLRB2
GO Cellular Component	GO:0035869	ciliary transition zone	129	0.399	1	1	1.96	0.509	1	0.0015	0.00294	178	0.344	1	1	2.4	0.416	1	17	0.00226	0.0588	unnamed	C5orf30
GO Cellular Component	GO:0030427	site of polarized growth	130	0.401	1	1	1.16	6.04	7	0.0178	0.0206	35	0.0444	1	1	2.33	2.57	6	105	0.0136	0.0571	unnamed,unnamed,unnamed,unnamed,unnamed,unnamed,unnamed	CDKL5,DCC,FGF13,GAP43,TENM2,TSHZ3
GO Cellular Component	GO:0031527	filopodium membrane	131	0.403	1	1	1.94	0.516	1	0.00152	0.00294	132	0.239	1	1	3.71	0.269	1	11	0.00226	0.0909	unnamed	GAP43
GO Cellular Component	GO:0016012	sarcoglycan complex	132	0.404	1	1	1.93	0.517	1	0.00152	0.00294	85	0.138	1	1	6.8	0.147	1	6	0.00226	0.167	unnamed	SGCZ
GO Cellular Component	GO:0005814	centriole	133	0.404	1	1	1.3	2.3	3	0.00677	0.00882	138	0.239	1	1	1.77	1.69	3	69	0.00679	0.0435	unnamed,unnamed,unnamed	CCDC41,NEDD1,SCLT1
GO Cellular Component	GO:0071339	MLL1 complex	134	0.407	1	1	1.91	0.523	1	0.00154	0.00294	222	0.501	1	1	1.46	0.686	1	28	0.00226	0.0357	unnamed	TAF4
GO Cellular Component	GO:0016235	aggresome	135	0.409	1	1	1.9	0.526	1	0.00155	0.00294	202	0.435	1	1	1.77	0.563	1	23	0.00226	0.0435	unnamed	CDH1
GO Cellular Component	GO:0016011	dystroglycan complex	136	0.412	1	1	1.88	0.531	1	0.00156	0.00294	99	0.159	1	1	5.83	0.171	1	7	0.00226	0.143	unnamed	SGCZ
GO Cellular Component	GO:0005858	axonemal dynein complex	137	0.414	1	1	1.87	0.534	1	0.00157	0.00294	158	0.293	1	1	2.92	0.343	1	14	0.00226	0.0714	unnamed	DNAH5
GO Cellular Component	GO:0070461	SAGA-type complex	138	0.415	1	1	1.87	0.535	1	0.00157	0.00294	219	0.488	1	1	1.51	0.661	1	27	0.00226	0.037	unnamed	TAF4
GO Cellular Component	GO:0030659	cytoplasmic vesicle membrane	139	0.42	1	1	1.08	13.9	15	0.0409	0.0441	185	0.376	1	1	1.14	9.68	11	395	0.0249	0.0278	unnamed,unnamed,unnamed,unnamed,unnamed,unnamed,unnamed,unnamed,unnamed,unnamed,unnamed,unnamed,unnamed,unnamed,unnamed	ABCC4,ARHGAP21,CACNG3,GAD1,MARCH1,SEC23A,SNX19,STXBP5,SYT9,TBC1D4,TYRP1
GO Cellular Component	GO:0031902	late endosome membrane	140	0.422	1	1	1.27	2.37	3	0.00697	0.00882	189	0.379	1	1	1.36	2.2	3	90	0.00679	0.0333	unnamed,unnamed,unnamed	MARCH1,MVB12B,NDFIP2
GO Cellular Component	GO:0005778	peroxisomal membrane	141	0.424	1	1	1.38	1.45	2	0.00425	0.00588	192	0.392	1	1	1.48	1.35	2	55	0.00452	0.0364	unnamed,unnamed	FAR1,MGST1
GO Cellular Component	GO:0000228	nuclear chromosome	142	0.426	1	1	1.09	10.1	11	0.0296	0.0324	177	0.34	1	1	1.2	7.52	9	307	0.0204	0.0293	unnamed,unnamed,unnamed,unnamed,unnamed,unnamed,unnamed,unnamed,unnamed,unnamed,unnamed	FOXD3,GATA3,KDM4C,MEF2C,MMS22L,PAX6,POLA1,RFX3,TOP1
GO Cellular Component	GO:0043195	terminal bouton	143	0.428	1	1	1.37	1.46	2	0.00429	0.00588	123	0.202	1	1	2.4	0.833	2	34	0.00452	0.0588	unnamed,unnamed	ADCYAP1,PRSS12
GO Cellular Component	GO:0060076	excitatory synapse	144	0.431	1	1	1.36	1.47	2	0.00431	0.00588	49	0.0573	1	1	5.1	0.392	2	16	0.00452	0.125	unnamed,unnamed	FGFR2,NETO1
GO Cellular Component	GO:0043194	axon initial segment	145	0.437	1	1	1.74	0.575	1	0.00169	0.00294	132	0.239	1	1	3.71	0.269	1	11	0.00226	0.0909	unnamed	NFASC
GO Cellular Component	GO:0000307	cyclin-dependent protein kinase holoenzyme complex	146	0.438	1	1	1.74	0.576	1	0.00169	0.00294	178	0.344	1	1	2.4	0.416	1	17	0.00226	0.0588	unnamed	CDK14
GO Cellular Component	GO:0031968	organelle outer membrane	147	0.442	1	1	1.15	4.36	5	0.0128	0.0147	164	0.297	1	1	1.38	3.63	5	148	0.0113	0.0338	unnamed,unnamed,unnamed,unnamed,unnamed	LPIN1,MGST1,MTX2,OPA1,PPP2R2B
GO Cellular Component	GO:0012506	vesicle membrane	148	0.443	1	1	1.06	14.1	15	0.0415	0.0441	194	0.407	1	1	1.11	9.92	11	405	0.0249	0.0272	unnamed,unnamed,unnamed,unnamed,unnamed,unnamed,unnamed,unnamed,unnamed,unnamed,unnamed,unnamed,unnamed,unnamed,unnamed	ABCC4,ARHGAP21,CACNG3,GAD1,MARCH1,SEC23A,SNX19,STXBP5,SYT9,TBC1D4,TYRP1
GO Cellular Component	GO:0016342	catenin complex	149	0.444	1	1	1.7	0.587	1	0.00173	0.00294	99	0.159	1	1	5.83	0.171	1	7	0.00226	0.143	unnamed	CDH1
GO Cellular Component	GO:0044450	microtubule organizing center part	150	0.445	1	1	1.17	3.41	4	0.01	0.0118	143	0.257	1	1	1.55	2.57	4	105	0.00905	0.0381	unnamed,unnamed,unnamed,unnamed	CCDC41,CDK5RAP2,NEDD1,SCLT1
GO Cellular Component	GO:0044798	nuclear transcription factor complex	151	0.446	1	1	1.32	1.51	2	0.00444	0.00588	226	0.507	1	1	1.18	1.69	2	69	0.00452	0.029	unnamed,unnamed	TAF4,TAF4B
GO Cellular Component	GO:0033267	axon part	152	0.459	1	1	1.09	6.4	7	0.0188	0.0206	15	0.00989	1	0.834	2.7	2.96	8	121	0.0181	0.0661	unnamed,unnamed,unnamed,unnamed,unnamed,unnamed,unnamed	ADCYAP1,CDH1,CDH8,CNTN2,CNTNAP2,NFASC,PRSS12,ROBO1
GO Cellular Component	GO:0043218	compact myelin	153	0.461	1	1	1.62	0.617	1	0.00181	0.00294	167	0.311	1	1	2.72	0.367	1	15	0.00226	0.0667	unnamed	CDH1
GO Cellular Component	GO:0045202	synapse	154	0.462	1	1	1.03	29.1	30	0.0857	0.0882	4	0.000821	1	0.26	2	12.5	25	509	0.0566	0.0491	unnamed,unnamed,unnamed,unnamed,unnamed,unnamed,unnamed,unnamed,unnamed,unnamed,unnamed,unnamed,unnamed,unnamed,unnamed,unnamed,unnamed,unnamed,unnamed,unnamed,unnamed,unnamed,unnamed,unnamed,unnamed,unnamed,unnamed,unnamed,unnamed,unnamed	ADCYAP1,AXIN2,CADM1,CADM2,CAMK2N1,CDH8,CHRNB4,CNTN2,CPLX2,DAB1,EPHA7,FGFR2,GAP43,GRID1,IL1RAPL1,KCTD12,LRRC4C,LZTS1,NETO1,NLGN1,PRSS12,STXBP5,SUMO1,SYT9,TENM2
GO Cellular Component	GO:0000151	ubiquitin ligase complex	155	0.464	1	1	1.12	4.48	5	0.0132	0.0147	241	0.569	1	1	1	3.99	4	163	0.00905	0.0245	unnamed,unnamed,unnamed,unnamed,unnamed	CUL1,FBXL4,FBXO15,LMO7
GO Cellular Component	GO:0005790	smooth endoplasmic reticulum	156	0.464	1	1	1.6	0.624	1	0.00183	0.00294	178	0.344	1	1	2.4	0.416	1	17	0.00226	0.0588	unnamed	SEC23A
GO Cellular Component	GO:0016605	PML body	157	0.467	1	1	1.18	2.54	3	0.00747	0.00882	176	0.332	1	1	1.48	2.03	3	83	0.00679	0.0361	unnamed,unnamed,unnamed	SUMO1,TENM2,ZBTB16
GO Cellular Component	GO:0016528	sarcoplasm	158	0.469	1	1	1.18	2.55	3	0.00749	0.00882	112	0.188	1	1	2.01	1.49	3	61	0.00679	0.0492	unnamed,unnamed,unnamed	AKAP6,RYR2,TMEM38B
GO Cellular Component	GO:0005902	microvillus	159	0.473	1	1	1.17	2.56	3	0.00754	0.00882	226	0.507	1	1	1.18	1.69	2	69	0.00452	0.029	unnamed,unnamed,unnamed	USH2A,WWOX
GO Cellular Component	GO:0030877	beta-catenin destruction complex	160	0.474	1	1	1.56	0.642	1	0.00189	0.00294	127	0.22	1	1	4.08	0.245	1	10	0.00226	0.1	unnamed	AXIN2
GO Cellular Component	GO:0043025	neuronal cell body	161	0.475	1	1	1.04	12.4	13	0.0366	0.0382	107	0.161	1	1	1.44	6.96	10	284	0.0226	0.0352	unnamed,unnamed,unnamed,unnamed,unnamed,unnamed,unnamed,unnamed,unnamed,unnamed,unnamed,unnamed,unnamed	CADM2,CAMK2N1,CNTN2,CNTNAP2,CPLX2,DAB1,EPHA7,KLHL14,POLR2M,TOP1
GO Cellular Component	GO:0019867	outer membrane	162	0.476	1	1	1.1	4.54	5	0.0133	0.0147	172	0.326	1	1	1.33	3.77	5	154	0.0113	0.0325	unnamed,unnamed,unnamed,unnamed,unnamed	LPIN1,MGST1,MTX2,OPA1,PPP2R2B
GO Cellular Component	GO:0005923	tight junction	163	0.477	1	1	1.1	4.54	5	0.0134	0.0147	150	0.267	1	1	1.53	2.62	4	107	0.00905	0.0374	unnamed,unnamed,unnamed,unnamed,unnamed	CGNL1,CLDN18,FRMD4A,PARD3B
GO Cellular Component	GO:0017146	N-methyl-D-aspartate selective glutamate receptor complex	164	0.484	1	1	1.51	0.661	1	0.00194	0.00294	116	0.2	1	1	4.54	0.22	1	9	0.00226	0.111	unnamed	NLGN1
GO Cellular Component	GO:0044297	cell body	165	0.487	1	1	1.03	13.5	14	0.0398	0.0412	91	0.142	1	1	1.45	7.59	11	310	0.0249	0.0355	unnamed,unnamed,unnamed,unnamed,unnamed,unnamed,unnamed,unnamed,unnamed,unnamed,unnamed,unnamed,unnamed,unnamed	CADM2,CAMK2N1,CNTN2,CNTNAP2,CPLX2,DAB1,EPHA7,KLHL14,LZTS1,POLR2M,TOP1
GO Cellular Component	GO:0000502	proteasome complex	166	0.487	1	1	1.22	1.64	2	0.00481	0.00588	221	0.491	1	1	1.22	1.64	2	67	0.00452	0.0299	unnamed,unnamed	PSMD7,RAD23B
GO Cellular Component	GO:0012507	ER to Golgi transport vesicle membrane	167	0.491	1	1	1.48	0.675	1	0.00198	0.00294	242	0.57	1	1	1.2	0.833	1	34	0.00226	0.0294	unnamed	SEC23A
GO Cellular Component	GO:0008021	synaptic vesicle	168	0.492	1	1	1.08	4.62	5	0.0136	0.0147	213	0.471	1	1	1.18	2.55	3	104	0.00679	0.0288	unnamed,unnamed,unnamed,unnamed,unnamed	CADM1,STXBP5,SYT9
GO Cellular Component	GO:0034704	calcium channel complex	169	0.493	1	1	1.14	2.64	3	0.00777	0.00882	92	0.146	1	1	2.27	1.32	3	54	0.00679	0.0556	unnamed,unnamed,unnamed	AKAP6,CACNG3,RYR2
GO Cellular Component	GO:0033162	melanosome membrane	170	0.493	1	1	1.47	0.678	1	0.002	0.00294	108	0.18	1	1	5.1	0.196	1	8	0.00226	0.125	unnamed	TYRP1
GO Cellular Component	GO:0000139	Golgi membrane	171	0.5	1	1	1.02	19.6	20	0.0578	0.0588	45	0.0528	1	1	1.48	13.5	20	551	0.0452	0.0363	unnamed,unnamed,unnamed,unnamed,unnamed,unnamed,unnamed,unnamed,unnamed,unnamed,unnamed,unnamed,unnamed,unnamed,unnamed,unnamed,unnamed,unnamed,unnamed,unnamed	ARFGAP2,ARHGAP21,COG6,GALNT10,GALNT14,GOLT1A,GORASP2,HS3ST5,HS6ST2,MGAT4C,MGAT5B,NDFIP2,NDST3,NDST4,SEC23A,ST6GALNAC3,ST6GALNAC5,UST,WBSCR17,XYLT1
GO Cellular Component	GO:0071013	catalytic step 2 spliceosome	172	0.5	1	1	1.19	1.68	2	0.00494	0.00588	248	0.58	1	1	1.03	1.94	2	79	0.00452	0.0253	unnamed,unnamed	DHX35,HNRNPA3
GO Cellular Component	GO:0005791	rough endoplasmic reticulum	173	0.501	1	1	1.19	1.68	2	0.00494	0.00588	295	0.704	1	1	0.833	1.2	1	49	0.00226	0.0204	unnamed,unnamed	SLC7A11
GO Cellular Component	GO:0005635	nuclear envelope	174	0.512	1	1	1.02	10.8	11	0.0316	0.0324	142	0.255	1	1	1.28	7.79	10	318	0.0226	0.0314	unnamed,unnamed,unnamed,unnamed,unnamed,unnamed,unnamed,unnamed,unnamed,unnamed,unnamed	AKAP6,FAF1,FANCL,LPIN1,POLA1,POLR2M,SUMO1,TMEM38B,TMPO,UACA
GO Cellular Component	GO:0005681	spliceosomal complex	175	0.528	1	1	1.05	3.8	4	0.0112	0.0118	232	0.524	1	1	1.06	3.77	4	154	0.00905	0.026	unnamed,unnamed,unnamed,unnamed	API5,DHX35,HNRNPA3,PRPF18
GO Cellular Component	GO:0031362	anchored to external side of plasma membrane	176	0.53	1	1	1.32	0.755	1	0.00222	0.00294	183	0.36	1	1	2.27	0.441	1	18	0.00226	0.0556	unnamed	PKHD1
GO Cellular Component	GO:0031528	microvillus membrane	177	0.533	1	1	1.31	0.761	1	0.00224	0.00294	173	0.328	1	1	2.55	0.392	1	16	0.00226	0.0625	unnamed	USH2A
GO Cellular Component	GO:0022627	cytosolic small ribosomal subunit	178	0.534	1	1	1.31	0.762	1	0.00224	0.00294	261	0.62	1	1	1.05	0.955	1	39	0.00226	0.0256	unnamed	RPS29
GO Cellular Component	GO:0016604	nuclear body	179	0.535	1	1	1.01	8.91	9	0.0262	0.0265	169	0.312	1	1	1.23	7.33	9	299	0.0204	0.0301	unnamed,unnamed,unnamed,unnamed,unnamed,unnamed,unnamed,unnamed,unnamed	CBX4,FAM76B,GLI3,MEF2C,PRPF18,RFWD2,SUMO1,TENM2,ZBTB16
GO Cellular Component	GO:0030175	filopodium	180	0.543	1	1	1.03	3.88	4	0.0114	0.0118	62	0.075	1	1	2.51	1.59	4	65	0.00905	0.0615	unnamed,unnamed,unnamed,unnamed	FGF13,GAP43,NLGN1,TENM2
GO Cellular Component	GO:0002116	semaphorin receptor complex	181	0.546	1	1	1.27	0.788	1	0.00232	0.00294	99	0.159	1	1	5.83	0.171	1	7	0.00226	0.143	unnamed	NRP2
GO Cellular Component	GO:0005758	mitochondrial intermembrane space	182	0.546	1	1	1.27	0.79	1	0.00232	0.00294	299	0.732	1	1	0.77	1.3	1	53	0.00226	0.0189	unnamed	OPA1
GO Cellular Component	GO:0072686	mitotic spindle	183	0.547	1	1	1.26	0.791	1	0.00233	0.00294	202	0.435	1	1	1.77	0.563	1	23	0.00226	0.0435	unnamed	PKHD1
GO Cellular Component	GO:0012505	endomembrane system	184	0.551	1	1	0.991	51.5	51	0.151	0.15	80	0.117	1	1	1.19	40.3	48	1646	0.109	0.0292	unnamed,unnamed,unnamed,unnamed,unnamed,unnamed,unnamed,unnamed,unnamed,unnamed,unnamed,unnamed,unnamed,unnamed,unnamed,unnamed,unnamed,unnamed,unnamed,unnamed,unnamed,unnamed,unnamed,unnamed,unnamed,unnamed,unnamed,unnamed,unnamed,unnamed,unnamed,unnamed,unnamed,unnamed,unnamed,unnamed,unnamed,unnamed,unnamed,unnamed,unnamed,unnamed,unnamed,unnamed,unnamed,unnamed,unnamed,unnamed,unnamed,unnamed…	ABCC4,AGMO,AKAP6,ARFGAP2,ARHGAP21,CDKAL1,COG6,CYP7B1,EDEM1,FAF1,FANCL,GALNT10,GALNT14,GOLT1A,GORASP2,HMGCLL1,HS3ST5,HS6ST2,KLHL14,LPIN1,MARCH1,MBOAT1,MGAT4C,MGAT5B,MGST1,NDFIP2,NDST3,NDST4,NOMO2,PARD3B,POLA1,POLR2M,RNF133,RYR2,SEC23A,SEL1L,ST6GALNAC3,ST6GALNAC5,SUMO1,SYT9,TMEM38B,TMPO,UACA,UST,VLDLR,VRK2,WBSCR17,XYLT1
GO Cellular Component	GO:0031201	SNARE complex	185	0.556	1	1	1.23	0.81	1	0.00238	0.00294	237	0.559	1	1	1.24	0.808	1	33	0.00226	0.0303	unnamed	CPLX2
GO Cellular Component	GO:0030425	dendrite	186	0.556	1	1	0.987	17.2	17	0.0507	0.05	19	0.0122	1	0.81	1.93	7.79	15	318	0.0339	0.0472	unnamed,unnamed,unnamed,unnamed,unnamed,unnamed,unnamed,unnamed,unnamed,unnamed,unnamed,unnamed,unnamed,unnamed,unnamed,unnamed,unnamed	CADM1,CAMK2N1,CDKL5,CNTNAP2,CPLX2,EPHA7,FEZ1,FGF13,IL1RAPL1,LZTS1,NLGN1,OPA1,PRSS12,SUMO1,TENM2
GO Cellular Component	GO:0031461	cullin-RING ubiquitin ligase complex	187	0.561	1	1	1.03	2.92	3	0.0086	0.00882	297	0.707	1	1	0.816	2.45	2	100	0.00452	0.02	unnamed,unnamed,unnamed	CUL1,FBXO15
GO Cellular Component	GO:0031233	intrinsic to external side of plasma membrane	188	0.562	1	1	1.21	0.824	1	0.00242	0.00294	198	0.421	1	1	1.86	0.539	1	22	0.00226	0.0455	unnamed	PKHD1
GO Cellular Component	GO:0005761	mitochondrial ribosome	189	0.564	1	1	1.21	0.83	1	0.00244	0.00294	303	0.739	1	1	0.756	1.32	1	54	0.00226	0.0185	unnamed	MRPS9
GO Cellular Component	GO:0005743	mitochondrial inner membrane	190	0.565	1	1	0.986	8.12	8	0.0239	0.0235	321	0.814	1	1	0.764	9.16	7	374	0.0158	0.0187	unnamed,unnamed,unnamed,unnamed,unnamed,unnamed,unnamed,unnamed	ACAA2,CDS2,DNAJC15,GOT2,MGST1,OMA1,OPA1
GO Cellular Component	GO:0005771	multivesicular body	191	0.567	1	1	1.2	0.835	1	0.00246	0.00294	210	0.462	1	1	1.63	0.612	1	25	0.00226	0.04	unnamed	NDFIP2
GO Cellular Component	GO:0030134	ER to Golgi transport vesicle	192	0.567	1	1	1.2	0.836	1	0.00246	0.00294	261	0.62	1	1	1.05	0.955	1	39	0.00226	0.0256	unnamed	SEC23A
GO Cellular Component	GO:0034358	plasma lipoprotein particle	193	0.573	1	1	1.18	0.849	1	0.0025	0.00294	260	0.611	1	1	1.07	0.931	1	38	0.00226	0.0263	unnamed	VLDLR
GO Cellular Component	GO:0009986	cell surface	194	0.574	1	1	0.978	21.5	21	0.0632	0.0618	48	0.0567	1	1	1.49	12.8	19	522	0.043	0.0364	unnamed,unnamed,unnamed,unnamed,unnamed,unnamed,unnamed,unnamed,unnamed,unnamed,unnamed,unnamed,unnamed,unnamed,unnamed,unnamed,unnamed,unnamed,unnamed,unnamed,unnamed	ACVR2A,ADAMTS7,BMP2,CDH1,CNTN2,CNTNAP2,FGFR2,FZD1,GPC4,HHIP,ICOS,IL1RAPL1,NFAM1,NLGN1,PKHD1,PTPRT,ROBO1,TNR,UNC5D
GO Cellular Component	GO:0000159	protein phosphatase type 2A complex	195	0.575	1	1	1.17	0.854	1	0.00251	0.00294	190	0.391	1	1	2.04	0.49	1	20	0.00226	0.05	unnamed	PPP2R2B
GO Cellular Component	GO:0032994	protein-lipid complex	196	0.576	1	1	1.17	0.857	1	0.00252	0.00294	261	0.62	1	1	1.05	0.955	1	39	0.00226	0.0256	unnamed	VLDLR
GO Cellular Component	GO:0019866	organelle inner membrane	197	0.587	1	1	0.967	9.31	9	0.0274	0.0265	314	0.786	1	1	0.8	10	8	408	0.0181	0.0196	unnamed,unnamed,unnamed,unnamed,unnamed,unnamed,unnamed,unnamed,unnamed	ACAA2,CDS2,DNAJC15,GOT2,MGST1,OMA1,OPA1,TMPO
GO Cellular Component	GO:0032588	trans-Golgi network membrane	198	0.597	1	1	1.1	0.906	1	0.00267	0.00294	242	0.57	1	1	1.2	0.833	1	34	0.00226	0.0294	unnamed	2018-03-01
GO Cellular Component	GO:0031966	mitochondrial membrane	199	0.607	1	1	0.953	12.6	12	0.037	0.0353	308	0.756	1	1	0.846	13	11	531	0.0249	0.0207	unnamed,unnamed,unnamed,unnamed,unnamed,unnamed,unnamed,unnamed,unnamed,unnamed,unnamed,unnamed	ACAA2,CDS2,DNAJC15,GOT2,LPIN1,MGST1,MTX2,OMA1,OPA1,PPP2R2B,VRK2
GO Cellular Component	GO:0016234	inclusion body	200	0.612	1	1	1.06	0.945	1	0.00278	0.00294	274	0.639	1	1	0.996	1	1	41	0.00226	0.0244	unnamed	CDH1
GO Cellular Component	GO:0044463	cell projection part	201	0.613	1	1	0.96	26	25	0.0766	0.0735	20	0.0127	1	0.802	1.62	15.4	25	630	0.0566	0.0397	unnamed,unnamed,unnamed,unnamed,unnamed,unnamed,unnamed,unnamed,unnamed,unnamed,unnamed,unnamed,unnamed,unnamed,unnamed,unnamed,unnamed,unnamed,unnamed,unnamed,unnamed,unnamed,unnamed,unnamed,unnamed	ADCYAP1,C5orf30,CDH1,CDH8,CDKL5,CNTN2,CNTNAP2,DCC,DNAH5,FGF13,FZD1,FZD7,GAP43,LZTS1,NEDD1,NFASC,NLGN1,PKHD1,PRSS12,ROBO1,SLC34A2,SPRY2,TENM2,TSHZ3,USH2A
GO Cellular Component	GO:0043204	perikaryon	202	0.617	1	1	0.96	2.08	2	0.00613	0.00588	165	0.302	1	1	1.81	1.1	2	45	0.00452	0.0444	unnamed,unnamed	CNTNAP2,TOP1
GO Cellular Component	GO:0016323	basolateral plasma membrane	203	0.625	1	1	0.931	6.44	6	0.0189	0.0176	252	0.588	1	1	0.978	4.09	4	167	0.00905	0.024	unnamed,unnamed,unnamed,unnamed,unnamed,unnamed	CADM1,CDH1,ERBB4,SLC10A1
GO Cellular Component	GO:0030669	clathrin-coated endocytic vesicle membrane	204	0.634	1	1	0.996	1	1	0.00295	0.00294	222	0.501	1	1	1.46	0.686	1	28	0.00226	0.0357	unnamed	TYRP1
GO Cellular Component	GO:0032420	stereocilium	205	0.636	1	1	0.992	1.01	1	0.00297	0.00294	206	0.449	1	1	1.7	0.588	1	24	0.00226	0.0417	unnamed	USH2A
GO Cellular Component	GO:0035770	ribonucleoprotein granule	206	0.637	1	1	0.926	2.16	2	0.00635	0.00588	289	0.68	1	1	0.859	2.33	2	95	0.00452	0.0211	unnamed,unnamed	CCRN4L,TOP1
GO Cellular Component	GO:0044445	cytosolic part	207	0.646	1	1	0.905	4.42	4	0.013	0.0118	338	0.867	1	1	0.618	4.85	3	198	0.00679	0.0152	unnamed,unnamed,unnamed,unnamed	MAP3K7,RPS29,UACA
GO Cellular Component	GO:0019013	viral nucleocapsid	208	0.647	1	1	0.962	1.04	1	0.00306	0.00294	249	0.581	1	1	1.17	0.857	1	35	0.00226	0.0286	unnamed	HNRNPA3
GO Cellular Component	GO:0005740	mitochondrial envelope	209	0.654	1	1	0.921	13	12	0.0383	0.0353	318	0.809	1	1	0.805	13.7	11	558	0.0249	0.0197	unnamed,unnamed,unnamed,unnamed,unnamed,unnamed,unnamed,unnamed,unnamed,unnamed,unnamed,unnamed	ACAA2,CDS2,DNAJC15,GOT2,LPIN1,MGST1,MTX2,OMA1,OPA1,PPP2R2B,VRK2
GO Cellular Component	GO:0046930	pore complex	210	0.655	1	1	0.894	2.24	2	0.00658	0.00588	259	0.607	1	1	0.984	2.03	2	83	0.00452	0.0241	unnamed,unnamed	C8B,SUMO1
GO Cellular Component	GO:0019028	viral capsid	211	0.656	1	1	0.939	1.06	1	0.00313	0.00294	258	0.601	1	1	1.1	0.906	1	37	0.00226	0.027	unnamed	HNRNPA3
GO Cellular Component	GO:0009898	cytoplasmic side of plasma membrane	212	0.66	1	1	0.884	3.39	3	0.00998	0.00882	215	0.477	1	1	1.17	2.57	3	105	0.00679	0.0286	unnamed,unnamed,unnamed	CDH1,RASAL2,RGS9
GO Cellular Component	GO:0031526	brush border membrane	213	0.661	1	1	0.926	1.08	1	0.00318	0.00294	261	0.62	1	1	1.05	0.955	1	39	0.00226	0.0256	unnamed	SLC34A2
GO Cellular Component	GO:0032587	ruffle membrane	214	0.664	1	1	0.879	2.27	2	0.00669	0.00588	212	0.467	1	1	1.28	1.57	2	64	0.00452	0.0313	unnamed,unnamed	CDKL5,SPRY2
GO Cellular Component	GO:0005844	polysome	215	0.665	1	1	0.916	1.09	1	0.00321	0.00294	219	0.488	1	1	1.51	0.661	1	27	0.00226	0.037	unnamed	MSI2
GO Cellular Component	GO:0044464	cell part	216	0.669	1	1	0.994	303	301	0.891	0.885	16	0.0105	1	0.832	1.05	363	381	14799	0.862	0.0257	unnamed,unnamed,unnamed,unnamed,unnamed,unnamed,unnamed,unnamed,unnamed,unnamed,unnamed,unnamed,unnamed,unnamed,unnamed,unnamed,unnamed,unnamed,unnamed,unnamed,unnamed,unnamed,unnamed,unnamed,unnamed,unnamed,unnamed,unnamed,unnamed,unnamed,unnamed,unnamed,unnamed,unnamed,unnamed,unnamed,unnamed,unnamed,unnamed,unnamed,unnamed,unnamed,unnamed,unnamed,unnamed,unnamed,unnamed,unnamed,unnamed,unnamed…	ABCC4,ABCE1,ACAA2,ACO1,ACVR2A,ADAMTS7,ADCYAP1,AFF3,AGA,AGAP1,AGMO,AKAP6,ALDH1A2,API5,ARAP3,ARFGAP2,ARHGAP15,ARHGAP20,ARHGAP21,ARHGEF16,ARMC1,ARPP21,ARRDC4,ARX,ASXL3,ATG4C,AXIN2,BBX,BCAT1,BEND5,BHLHE22,BMP2,BNC2,BUD13,C11orf49,C5orf30,C5orf50,C8B,C9orf72,CACNG3,CADM1,CADM2,CAMK2N1,CAMKMT,CAPN13,CBX4,CCDC41,CCRN4L,CDCA7L,CDH1,CDH20,CDH3,CDH4,CDH8,CDK14,CDK5RAP2,CDKAL1,CDKL5,CDS2,CELF2,CGNL1,CHD6,CH…
GO Cellular Component	GO:0032838	cell projection cytoplasm	217	0.671	1	1	0.868	2.3	2	0.00677	0.00588	226	0.507	1	1	1.18	1.69	2	69	0.00452	0.029	unnamed,unnamed	CDKL5,DNAH5
GO Cellular Component	GO:0044433	cytoplasmic vesicle part	218	0.673	1	1	0.915	16.4	15	0.0482	0.0441	267	0.624	1	1	0.941	11.7	11	477	0.0249	0.0231	unnamed,unnamed,unnamed,unnamed,unnamed,unnamed,unnamed,unnamed,unnamed,unnamed,unnamed,unnamed,unnamed,unnamed,unnamed	ABCC4,ARHGAP21,CACNG3,GAD1,MARCH1,SEC23A,SNX19,STXBP5,SYT9,TBC1D4,TYRP1
GO Cellular Component	GO:0005623	cell	219	0.673	1	1	0.993	303	301	0.891	0.885	17	0.0106	1	0.789	1.05	363	381	14800	0.862	0.0257	unnamed,unnamed,unnamed,unnamed,unnamed,unnamed,unnamed,unnamed,unnamed,unnamed,unnamed,unnamed,unnamed,unnamed,unnamed,unnamed,unnamed,unnamed,unnamed,unnamed,unnamed,unnamed,unnamed,unnamed,unnamed,unnamed,unnamed,unnamed,unnamed,unnamed,unnamed,unnamed,unnamed,unnamed,unnamed,unnamed,unnamed,unnamed,unnamed,unnamed,unnamed,unnamed,unnamed,unnamed,unnamed,unnamed,unnamed,unnamed,unnamed,unnamed…	ABCC4,ABCE1,ACAA2,ACO1,ACVR2A,ADAMTS7,ADCYAP1,AFF3,AGA,AGAP1,AGMO,AKAP6,ALDH1A2,API5,ARAP3,ARFGAP2,ARHGAP15,ARHGAP20,ARHGAP21,ARHGEF16,ARMC1,ARPP21,ARRDC4,ARX,ASXL3,ATG4C,AXIN2,BBX,BCAT1,BEND5,BHLHE22,BMP2,BNC2,BUD13,C11orf49,C5orf30,C5orf50,C8B,C9orf72,CACNG3,CADM1,CADM2,CAMK2N1,CAMKMT,CAPN13,CBX4,CCDC41,CCRN4L,CDCA7L,CDH1,CDH20,CDH3,CDH4,CDH8,CDK14,CDK5RAP2,CDKAL1,CDKL5,CDS2,CELF2,CGNL1,CHD6,CH…
GO Cellular Component	GO:0005932	microtubule basal body	220	0.679	1	1	0.855	2.34	2	0.00688	0.00588	230	0.522	1	1	1.15	1.74	2	71	0.00452	0.0282	unnamed,unnamed	NEDD1,PKHD1
GO Cellular Component	GO:0044447	axoneme part	221	0.68	1	1	0.879	1.14	1	0.00335	0.00294	270	0.63	1	1	1.02	0.98	1	40	0.00226	0.025	unnamed	DNAH5
GO Cellular Component	GO:0044391	ribosomal subunit	222	0.681	1	1	0.851	2.35	2	0.00691	0.00588	331	0.853	1	1	0.596	3.36	2	137	0.00452	0.0146	unnamed,unnamed	MRPS9,RPS29
GO Cellular Component	GO:0030120	vesicle coat	223	0.686	1	1	0.865	1.16	1	0.0034	0.00294	278	0.648	1	1	0.972	1.03	1	42	0.00226	0.0238	unnamed	SEC23A
GO Cellular Component	GO:0045334	clathrin-coated endocytic vesicle	224	0.691	1	1	0.852	1.17	1	0.00345	0.00294	237	0.559	1	1	1.24	0.808	1	33	0.00226	0.0303	unnamed	TYRP1
GO Cellular Component	GO:0044423	virion part	225	0.691	1	1	0.852	1.17	1	0.00345	0.00294	282	0.656	1	1	0.949	1.05	1	43	0.00226	0.0233	unnamed	HNRNPA3
GO Cellular Component	GO:0030136	clathrin-coated vesicle	226	0.694	1	1	0.871	8.03	7	0.0236	0.0206	235	0.558	1	1	1.01	4.97	5	203	0.0113	0.0246	unnamed,unnamed,unnamed,unnamed,unnamed,unnamed,unnamed	CADM1,GAD1,STXBP5,SYT9,TYRP1
GO Cellular Component	GO:0030117	membrane coat	227	0.698	1	1	0.825	2.42	2	0.00713	0.00588	257	0.6	1	1	0.996	2.01	2	82	0.00452	0.0244	unnamed,unnamed	SCLT1,SEC23A
GO Cellular Component	GO:0030135	coated vesicle	228	0.701	1	1	0.871	9.19	8	0.027	0.0235	250	0.581	1	1	0.976	6.15	6	251	0.0136	0.0239	unnamed,unnamed,unnamed,unnamed,unnamed,unnamed,unnamed,unnamed	CADM1,GAD1,SEC23A,STXBP5,SYT9,TYRP1
GO Cellular Component	GO:0005637	nuclear inner membrane	229	0.705	1	1	0.82	1.22	1	0.00359	0.00294	242	0.57	1	1	1.2	0.833	1	34	0.00226	0.0294	unnamed	TMPO
GO Cellular Component	GO:0005789	endoplasmic reticulum membrane	230	0.707	1	1	0.906	22.1	20	0.0649	0.0588	211	0.466	1	1	1.04	19.3	20	787	0.0452	0.0254	unnamed,unnamed,unnamed,unnamed,unnamed,unnamed,unnamed,unnamed,unnamed,unnamed,unnamed,unnamed,unnamed,unnamed,unnamed,unnamed,unnamed,unnamed,unnamed,unnamed	AGMO,AKAP6,CDKAL1,CYP7B1,EDEM1,FAF1,HMGCLL1,KLHL14,LPIN1,MARCH1,MBOAT1,MGST1,NOMO2,RNF133,RYR2,SEC23A,SEL1L,TMEM38B,VRK2,XYLT1
GO Cellular Component	GO:0005834	heterotrimeric G-protein complex	231	0.708	1	1	0.814	1.23	1	0.00361	0.00294	254	0.591	1	1	1.13	0.882	1	36	0.00226	0.0278	unnamed	RGS9
GO Cellular Component	GO:0031967	organelle envelope	232	0.709	1	1	0.907	23.2	21	0.0681	0.0618	273	0.638	1	1	0.944	21.2	20	865	0.0452	0.0231	unnamed,unnamed,unnamed,unnamed,unnamed,unnamed,unnamed,unnamed,unnamed,unnamed,unnamed,unnamed,unnamed,unnamed,unnamed,unnamed,unnamed,unnamed,unnamed,unnamed,unnamed	ACAA2,AKAP6,CDS2,DNAJC15,FAF1,FANCL,GOT2,LPIN1,MGST1,MTX2,OMA1,OPA1,POLA1,POLR2M,PPP2R2B,SUMO1,TMEM38B,TMPO,UACA,VRK2
GO Cellular Component	GO:0031970	organelle envelope lumen	233	0.712	1	1	0.805	1.24	1	0.00366	0.00294	311	0.775	1	1	0.68	1.47	1	60	0.00226	0.0167	unnamed	OPA1
GO Cellular Component	GO:0031975	envelope	234	0.713	1	1	0.905	23.2	21	0.0683	0.0618	276	0.646	1	1	0.939	21.3	20	869	0.0452	0.023	unnamed,unnamed,unnamed,unnamed,unnamed,unnamed,unnamed,unnamed,unnamed,unnamed,unnamed,unnamed,unnamed,unnamed,unnamed,unnamed,unnamed,unnamed,unnamed,unnamed,unnamed	ACAA2,AKAP6,CDS2,DNAJC15,FAF1,FANCL,GOT2,LPIN1,MGST1,MTX2,OMA1,OPA1,POLA1,POLR2M,PPP2R2B,SUMO1,TMEM38B,TMPO,UACA,VRK2
GO Cellular Component	GO:0014704	intercalated disc	235	0.72	1	1	0.79	2.53	2	0.00744	0.00588	149	0.266	1	1	1.99	1	2	41	0.00452	0.0488	unnamed,unnamed	AKAP6,FGF13
GO Cellular Component	GO:0030662	coated vesicle membrane	236	0.725	1	1	0.814	4.91	4	0.0145	0.0118	214	0.477	1	1	1.13	3.55	4	145	0.00905	0.0276	unnamed,unnamed,unnamed,unnamed	GAD1,SEC23A,SYT9,TYRP1
GO Cellular Component	GO:0001726	ruffle	237	0.726	1	1	0.813	4.92	4	0.0145	0.0118	200	0.433	1	1	1.19	3.36	4	137	0.00905	0.0292	unnamed,unnamed,unnamed,unnamed	ARAP3,CDKL5,FRMD4B,SPRY2
GO Cellular Component	GO:0031252	cell leading edge	238	0.729	1	1	0.86	11.6	10	0.0342	0.0294	151	0.276	1	1	1.28	7.06	9	288	0.0204	0.0313	unnamed,unnamed,unnamed,unnamed,unnamed,unnamed,unnamed,unnamed,unnamed,unnamed	ARAP3,CDKL5,CNTNAP2,FRMD4B,FZD1,FZD7,PKN2,ROBO1,SPRY2
GO Cellular Component	GO:0044291	cell-cell contact zone	239	0.751	1	1	0.744	2.69	2	0.00791	0.00588	165	0.302	1	1	1.81	1.1	2	45	0.00452	0.0444	unnamed,unnamed	AKAP6,FGF13
GO Cellular Component	GO:0030118	clathrin coat	240	0.751	1	1	0.721	1.39	1	0.00408	0.00294	286	0.673	1	1	0.907	1.1	1	45	0.00226	0.0222	unnamed	SCLT1
GO Cellular Component	GO:0044431	Golgi apparatus part	241	0.757	1	1	0.88	23.9	21	0.0702	0.0618	97	0.154	1	1	1.27	16.5	21	673	0.0475	0.0312	unnamed,unnamed,unnamed,unnamed,unnamed,unnamed,unnamed,unnamed,unnamed,unnamed,unnamed,unnamed,unnamed,unnamed,unnamed,unnamed,unnamed,unnamed,unnamed,unnamed,unnamed	ARFGAP2,ARHGAP21,COG6,GALNT10,GALNT14,GOLT1A,GORASP2,GPC4,HS3ST5,HS6ST2,MGAT4C,MGAT5B,NDFIP2,NDST3,NDST4,SEC23A,ST6GALNAC3,ST6GALNAC5,UST,WBSCR17,XYLT1
GO Cellular Component	GO:0005802	trans-Golgi network	242	0.758	1	1	0.758	3.96	3	0.0116	0.00882	253	0.589	1	1	0.988	3.04	3	124	0.00679	0.0242	unnamed,unnamed,unnamed	CDH1,MARCH1,RBFOX1
GO Cellular Component	GO:0030665	clathrin-coated vesicle membrane	243	0.759	1	1	0.756	3.97	3	0.0117	0.00882	217	0.483	1	1	1.16	2.6	3	106	0.00679	0.0283	unnamed,unnamed,unnamed	GAD1,SYT9,TYRP1
GO Cellular Component	GO:0042175	nuclear outer membrane-endoplasmic reticulum membrane network	244	0.76	1	1	0.876	22.8	20	0.0671	0.0588	229	0.509	1	1	1.01	19.7	20	806	0.0452	0.0248	unnamed,unnamed,unnamed,unnamed,unnamed,unnamed,unnamed,unnamed,unnamed,unnamed,unnamed,unnamed,unnamed,unnamed,unnamed,unnamed,unnamed,unnamed,unnamed,unnamed	AGMO,AKAP6,CDKAL1,CYP7B1,EDEM1,FAF1,HMGCLL1,KLHL14,LPIN1,MARCH1,MBOAT1,MGST1,NOMO2,RNF133,RYR2,SEC23A,SEL1L,TMEM38B,VRK2,XYLT1
GO Cellular Component	GO:0048471	perinuclear region of cytoplasm	245	0.765	1	1	0.852	16.4	14	0.0483	0.0412	234	0.556	1	1	0.989	12.1	12	495	0.0271	0.0242	unnamed,unnamed,unnamed,unnamed,unnamed,unnamed,unnamed,unnamed,unnamed,unnamed,unnamed,unnamed,unnamed,unnamed	AKAP6,ALDH1A2,CDH1,CDK5RAP2,DAB1,FAF1,HMGCLL1,MANF,NDFIP2,RASGRP3,SEC23A,UACA
GO Cellular Component	GO:0032421	stereocilium bundle	246	0.765	1	1	0.692	1.45	1	0.00425	0.00294	237	0.559	1	1	1.24	0.808	1	33	0.00226	0.0303	unnamed	USH2A
GO Cellular Component	GO:0070013	intracellular organelle lumen	247	0.766	1	1	0.931	74.1	69	0.218	0.203	266	0.622	1	1	0.971	65.9	64	2690	0.145	0.0238	unnamed,unnamed,unnamed,unnamed,unnamed,unnamed,unnamed,unnamed,unnamed,unnamed,unnamed,unnamed,unnamed,unnamed,unnamed,unnamed,unnamed,unnamed,unnamed,unnamed,unnamed,unnamed,unnamed,unnamed,unnamed,unnamed,unnamed,unnamed,unnamed,unnamed,unnamed,unnamed,unnamed,unnamed,unnamed,unnamed,unnamed,unnamed,unnamed,unnamed,unnamed,unnamed,unnamed,unnamed,unnamed,unnamed,unnamed,unnamed,unnamed,unnamed…	AFF3,ARFGAP2,CBX4,CCRN4L,CDCA7L,CHD9,CUL1,EGLN3,ELP3,ELP4,ERBB4,FAM76B,FANCL,FAR1,FGF13,FGF18,FOXD3,FOXO1,GATA3,GLI3,GOT2,GPC4,HAO1,HES1,HIBADH,HNRNPA3,JAZF1,KDM4C,LZTS1,MAP3K7,MED27,MEF2C,MMS22L,MRPS9,NOL4,NR2F1,NR4A2,OSR1,PAX6,PCCA,POLA1,POLR2M,PRDM16,PRPF18,PSMD7,RAD23B,RAD51B,RBBP6,RBM19,REV1,RFWD2,RFX3,RRP15,SAP30L,SUMO1,TAF4,TAF4B,TENM2,TLE3,TLE4,TOP1,UTP18,ZBTB16,ZEB2
GO Cellular Component	GO:0072372	primary cilium	248	0.77	1	1	0.742	4.04	3	0.0119	0.00882	245	0.578	1	1	1	2.99	3	122	0.00679	0.0246	unnamed,unnamed,unnamed	C5orf30,GLI3,PKHD1
GO Cellular Component	GO:0046658	anchored to plasma membrane	249	0.772	1	1	0.678	1.48	1	0.00434	0.00294	254	0.591	1	1	1.13	0.882	1	36	0.00226	0.0278	unnamed	PKHD1
GO Cellular Component	GO:0045211	postsynaptic membrane	250	0.772	1	1	0.832	13.2	11	0.0389	0.0324	13	0.00627	1	0.61	2.41	4.56	11	186	0.0249	0.0591	unnamed,unnamed,unnamed,unnamed,unnamed,unnamed,unnamed,unnamed,unnamed,unnamed,unnamed	CAMK2N1,CHRNB4,EPHA7,GRID1,IL1RAPL1,KCTD12,LRRC4C,LZTS1,NETO1,NLGN1,TENM2
GO Cellular Component	GO:0044429	mitochondrial part	251	0.772	1	1	0.856	18.7	16	0.055	0.0471	342	0.88	1	1	0.772	19.4	15	793	0.0339	0.0189	unnamed,unnamed,unnamed,unnamed,unnamed,unnamed,unnamed,unnamed,unnamed,unnamed,unnamed,unnamed,unnamed,unnamed,unnamed,unnamed	ACAA2,CDS2,DNAJC15,ERBB4,GOT2,HIBADH,LPIN1,MGST1,MRPS9,MTX2,OMA1,OPA1,PCCA,PPP2R2B,VRK2
GO Cellular Component	GO:0030054	cell junction	252	0.773	1	1	0.896	36.8	33	0.108	0.0971	23	0.0207	1	1	1.49	19.4	29	792	0.0656	0.0366	unnamed,unnamed,unnamed,unnamed,unnamed,unnamed,unnamed,unnamed,unnamed,unnamed,unnamed,unnamed,unnamed,unnamed,unnamed,unnamed,unnamed,unnamed,unnamed,unnamed,unnamed,unnamed,unnamed,unnamed,unnamed,unnamed,unnamed,unnamed,unnamed,unnamed,unnamed,unnamed,unnamed	AKAP6,ARHGAP21,CADM1,CADM2,CAMK2N1,CDH1,CDH3,CDK5RAP2,CGNL1,CHRNB4,CLDN18,FGF13,FRMD4A,GAP43,GRID1,KCTD12,LRRC4C,LZTS1,NETO1,NFASC,NFIA,NLGN1,PARD3B,PCDH1,PKN2,RFWD2,STXBP5,SYT9,TENM2
GO Cellular Component	GO:0019898	extrinsic to membrane	253	0.773	1	1	0.759	5.27	4	0.0155	0.0118	200	0.433	1	1	1.19	3.36	4	137	0.00905	0.0292	unnamed,unnamed,unnamed,unnamed	CDH1,GFRA2,RGS9,SNX10
GO Cellular Component	GO:0005901	caveola	254	0.775	1	1	0.707	2.83	2	0.00832	0.00588	207	0.451	1	1	1.32	1.52	2	62	0.00452	0.0323	unnamed,unnamed	AKAP6,SDPR
GO Cellular Component	GO:0042470	melanosome	255	0.777	1	1	0.705	2.84	2	0.00835	0.00588	288	0.674	1	1	0.868	2.3	2	94	0.00452	0.0213	unnamed,unnamed	PDCD6IP,TYRP1
GO Cellular Component	GO:0016328	lateral plasma membrane	256	0.781	1	1	0.66	1.51	1	0.00445	0.00294	261	0.62	1	1	1.05	0.955	1	39	0.00226	0.0256	unnamed	CDH1
GO Cellular Component	GO:0031012	extracellular matrix	257	0.787	1	1	0.846	18.9	16	0.0556	0.0471	155	0.279	1	1	1.21	10.7	13	438	0.0294	0.0297	unnamed,unnamed,unnamed,unnamed,unnamed,unnamed,unnamed,unnamed,unnamed,unnamed,unnamed,unnamed,unnamed,unnamed,unnamed,unnamed	ADAMTS7,C1QL3,CDH8,FGFR2,FLRT2,FLRT3,GPC4,IGFBP7,PRSS12,SMOC1,TNR,USH2A,ZP4
GO Cellular Component	GO:0005813	centrosome	258	0.789	1	1	0.805	11.2	9	0.0329	0.0265	277	0.646	1	1	0.921	9.78	9	399	0.0204	0.0226	unnamed,unnamed,unnamed,unnamed,unnamed,unnamed,unnamed,unnamed,unnamed	AXIN2,CCDC41,CDK5RAP2,FEZ1,NEDD1,PKHD1,RFWD2,SCLT1,SNX10
GO Cellular Component	GO:0005794	Golgi apparatus	259	0.793	1	1	0.894	42.5	38	0.125	0.112	53	0.0717	1	1	1.28	29.7	38	1214	0.086	0.0313	unnamed,unnamed,unnamed,unnamed,unnamed,unnamed,unnamed,unnamed,unnamed,unnamed,unnamed,unnamed,unnamed,unnamed,unnamed,unnamed,unnamed,unnamed,unnamed,unnamed,unnamed,unnamed,unnamed,unnamed,unnamed,unnamed,unnamed,unnamed,unnamed,unnamed,unnamed,unnamed,unnamed,unnamed,unnamed,unnamed,unnamed,unnamed	ACO1,ARFGAP2,ARHGAP21,BEND5,CAMKMT,CBX4,CDH1,CDK5RAP2,CNTNAP2,COG6,FGFR2,FZD8,GALNT10,GALNT14,GOLT1A,GORASP2,GPC4,HS3ST5,HS6ST2,LZTS1,MARCH1,MBNL3,MGAT4C,MGAT5B,NDFIP2,NDST3,NDST4,RNF144A,SDPR,SEC14L1,SEC23A,ST6GALNAC3,ST6GALNAC5,TENM2,UST,WBSCR17,WWOX,XYLT1
GO Cellular Component	GO:0005881	cytoplasmic microtubule	260	0.795	1	1	0.632	1.58	1	0.00465	0.00294	299	0.732	1	1	0.77	1.3	1	53	0.00226	0.0189	unnamed	AXIN2
GO Cellular Component	GO:0005891	voltage-gated calcium channel complex	261	0.799	1	1	0.626	1.6	1	0.0047	0.00294	254	0.591	1	1	1.13	0.882	1	36	0.00226	0.0278	unnamed	CACNG3
GO Cellular Component	GO:0008287	protein serine/threonine phosphatase complex	262	0.799	1	1	0.625	1.6	1	0.00471	0.00294	282	0.656	1	1	0.949	1.05	1	43	0.00226	0.0233	unnamed	PPP2R2B
GO Cellular Component	GO:0005875	microtubule associated complex	263	0.8	1	1	0.704	4.26	3	0.0125	0.00882	280	0.651	1	1	0.9	3.33	3	136	0.00679	0.0221	unnamed,unnamed,unnamed	DNAH5,DYNLRB2,KIF26B
GO Cellular Component	GO:0005829	cytosol	264	0.802	1	1	0.917	70.9	65	0.208	0.191	356	0.916	1	1	0.852	63.4	54	2588	0.122	0.0209	unnamed,unnamed,unnamed,unnamed,unnamed,unnamed,unnamed,unnamed,unnamed,unnamed,unnamed,unnamed,unnamed,unnamed,unnamed,unnamed,unnamed,unnamed,unnamed,unnamed,unnamed,unnamed,unnamed,unnamed,unnamed,unnamed,unnamed,unnamed,unnamed,unnamed,unnamed,unnamed,unnamed,unnamed,unnamed,unnamed,unnamed,unnamed,unnamed,unnamed,unnamed,unnamed,unnamed,unnamed,unnamed,unnamed,unnamed,unnamed,unnamed,unnamed…	ACO1,ALDH1A2,ARAP3,ARHGAP15,ARHGAP20,ARHGEF16,ATG4C,BCAT1,CDK14,CDK5RAP2,CPLX2,CUL1,DAB1,DCC,EGLN3,EIF3H,ELMO1,ERBB4,FAF1,FHIT,FOXO1,GBE1,GLI3,GSTA4,HMGCLL1,ICK,ID2,KLHL14,LPIN1,LZTS1,MAP3K7,NEDD1,NNMT,NUF2,PCCA,PDCD6IP,PPP2R2B,PSMD7,RAPGEF1,RFWD2,RPS29,RSU1,SDPR,SEC23A,SKAP2,SMYD2,SPRY2,STAC,TAX1BP1,TPH2,TRIO,UACA,WWOX,ZFP36L1
GO Cellular Component	GO:0030496	midbody	265	0.808	1	1	0.657	3.04	2	0.00895	0.00588	361	0.925	1	1	0.392	2.55	1	104	0.00226	0.00962	unnamed,unnamed	PKN2
GO Cellular Component	GO:0043231	intracellular membrane-bounded organelle	266	0.815	1	1	0.97	237	230	0.697	0.676	188	0.379	1	1	1.02	245	249	10012	0.563	0.0249	unnamed,unnamed,unnamed,unnamed,unnamed,unnamed,unnamed,unnamed,unnamed,unnamed,unnamed,unnamed,unnamed,unnamed,unnamed,unnamed,unnamed,unnamed,unnamed,unnamed,unnamed,unnamed,unnamed,unnamed,unnamed,unnamed,unnamed,unnamed,unnamed,unnamed,unnamed,unnamed,unnamed,unnamed,unnamed,unnamed,unnamed,unnamed,unnamed,unnamed,unnamed,unnamed,unnamed,unnamed,unnamed,unnamed,unnamed,unnamed,unnamed,unnamed…	ABCC4,ABCE1,ACAA2,ACO1,AFF3,AGA,AGMO,AKAP6,ALDH1A2,API5,ARFGAP2,ARHGAP21,ARMC1,ARRDC4,ARX,ASXL3,AXIN2,BBX,BCAT1,BEND5,BHLHE22,BNC2,BUD13,C11orf49,C5orf30,C9orf72,CACNG3,CADM1,CAMKMT,CBX4,CCRN4L,CDCA7L,CDH1,CDK14,CDK5RAP2,CDKAL1,CDKL5,CDS2,CELF2,CHD6,CHD9,CNTNAP2,COG6,CRYGD,CUL1,CYP7B1,DDO,DHX35,DMRTA2,DNAH5,DNAJC15,EDEM1,EGLN3,ELP3,ELP4,ERBB4,ETAA1,ETV1,ETV5,EVX1,FAF1,FAM76B,FANCL,FAR1,FBXL4,FEZF…
GO Cellular Component	GO:0016010	dystrophin-associated glycoprotein complex	267	0.815	1	1	0.593	1.69	1	0.00496	0.00294	198	0.421	1	1	1.86	0.539	1	22	0.00226	0.0455	unnamed	SGCZ
GO Cellular Component	GO:0044446	intracellular organelle part	268	0.819	1	1	0.951	161	153	0.473	0.45	330	0.852	1	1	0.938	159	149	6486	0.337	0.023	unnamed,unnamed,unnamed,unnamed,unnamed,unnamed,unnamed,unnamed,unnamed,unnamed,unnamed,unnamed,unnamed,unnamed,unnamed,unnamed,unnamed,unnamed,unnamed,unnamed,unnamed,unnamed,unnamed,unnamed,unnamed,unnamed,unnamed,unnamed,unnamed,unnamed,unnamed,unnamed,unnamed,unnamed,unnamed,unnamed,unnamed,unnamed,unnamed,unnamed,unnamed,unnamed,unnamed,unnamed,unnamed,unnamed,unnamed,unnamed,unnamed,unnamed…	ABCC4,ACAA2,AFF3,AGMO,AKAP6,API5,ARFGAP2,ARHGAP21,AXIN2,BUD13,C5orf30,CACNG3,CAMK2N1,CBX4,CCDC41,CCRN4L,CDCA7L,CDK5RAP2,CDKAL1,CDS2,CGNL1,CHD9,COG6,CUL1,CYP7B1,DAB1,DHX35,DNAH5,DNAJC15,DYNLRB2,EDEM1,EGLN3,ELP3,ELP4,ERBB4,FAF1,FAM76B,FANCL,FAR1,FEZ1,FGF13,FGF18,FOXD3,FOXO1,GAD1,GALNT10,GALNT14,GATA3,GLI3,GOLT1A,GORASP2,GOT2,GPC4,HAO1,HES1,HIBADH,HMGCLL1,HNRNPA3,HS3ST5,HS6ST2,ID2,JAZF1,KDM4C,KIF26B…
GO Cellular Component	GO:0031965	nuclear membrane	269	0.819	1	1	0.726	6.89	5	0.0203	0.0147	240	0.567	1	1	0.996	5.02	5	205	0.0113	0.0244	unnamed,unnamed,unnamed,unnamed,unnamed	AKAP6,LPIN1,SUMO1,TMEM38B,TMPO
GO Cellular Component	GO:0019897	extrinsic to plasma membrane	270	0.82	1	1	0.64	3.12	2	0.00919	0.00588	268	0.626	1	1	0.949	2.11	2	86	0.00452	0.0233	unnamed,unnamed	CDH1,RGS9
GO Cellular Component	GO:0031090	organelle membrane	271	0.821	1	1	0.911	72.5	66	0.213	0.194	247	0.579	1	1	0.983	63.1	62	2574	0.14	0.0241	unnamed,unnamed,unnamed,unnamed,unnamed,unnamed,unnamed,unnamed,unnamed,unnamed,unnamed,unnamed,unnamed,unnamed,unnamed,unnamed,unnamed,unnamed,unnamed,unnamed,unnamed,unnamed,unnamed,unnamed,unnamed,unnamed,unnamed,unnamed,unnamed,unnamed,unnamed,unnamed,unnamed,unnamed,unnamed,unnamed,unnamed,unnamed,unnamed,unnamed,unnamed,unnamed,unnamed,unnamed,unnamed,unnamed,unnamed,unnamed,unnamed,unnamed…	ABCC4,ACAA2,AGMO,AKAP6,ARFGAP2,ARHGAP21,CACNG3,CDKAL1,CDS2,COG6,CYP7B1,DNAJC15,EDEM1,FAF1,FAR1,GAD1,GALNT10,GALNT14,GOLT1A,GORASP2,GOT2,HMGCLL1,HS3ST5,HS6ST2,KLHL14,LPIN1,MAP3K7,MARCH1,MBOAT1,MGAT4C,MGAT5B,MGST1,MTX2,MVB12B,NDFIP2,NDST3,NDST4,NOMO2,OMA1,OPA1,PPP2R2B,RNF133,RNF152,RYR2,SEC23A,SEL1L,SNX10,SNX19,ST6GALNAC3,ST6GALNAC5,STXBP5,SUMO1,SYT9,TBC1D4,TMEM38B,TMPO,TYRP1,UST,VRK2,WBSCR17,WDR11…
GO Cellular Component	GO:0030529	ribonucleoprotein complex	272	0.823	1	1	0.791	13.9	11	0.0409	0.0324	371	0.948	1	1	0.648	15.4	10	630	0.0226	0.0159	unnamed,unnamed,unnamed,unnamed,unnamed,unnamed,unnamed,unnamed,unnamed,unnamed,unnamed	API5,CCRN4L,DHX35,EIF3H,HNRNPA3,MRPS9,MSI2,PRPF18,RPS29,TOP1
GO Cellular Component	GO:0022626	cytosolic ribosome	273	0.826	1	1	0.573	1.74	1	0.00513	0.00294	353	0.908	1	1	0.425	2.35	1	96	0.00226	0.0104	unnamed	RPS29
GO Cellular Component	GO:0030315	T-tubule	274	0.83	1	1	0.566	1.77	1	0.0052	0.00294	222	0.501	1	1	1.46	0.686	1	28	0.00226	0.0357	unnamed	AKAP6
GO Cellular Component	GO:0034707	chloride channel complex	275	0.831	1	1	0.565	1.77	1	0.00521	0.00294	291	0.689	1	1	0.868	1.15	1	47	0.00226	0.0213	unnamed	CLCN2
GO Cellular Component	GO:0035097	histone methyltransferase complex	276	0.831	1	1	0.564	1.77	1	0.00521	0.00294	315	0.796	1	1	0.638	1.57	1	64	0.00226	0.0156	unnamed	TAF4
GO Cellular Component	GO:0043233	organelle lumen	277	0.832	1	1	0.909	75.9	69	0.223	0.203	293	0.694	1	1	0.95	67.4	64	2750	0.145	0.0233	unnamed,unnamed,unnamed,unnamed,unnamed,unnamed,unnamed,unnamed,unnamed,unnamed,unnamed,unnamed,unnamed,unnamed,unnamed,unnamed,unnamed,unnamed,unnamed,unnamed,unnamed,unnamed,unnamed,unnamed,unnamed,unnamed,unnamed,unnamed,unnamed,unnamed,unnamed,unnamed,unnamed,unnamed,unnamed,unnamed,unnamed,unnamed,unnamed,unnamed,unnamed,unnamed,unnamed,unnamed,unnamed,unnamed,unnamed,unnamed,unnamed,unnamed…	AFF3,ARFGAP2,CBX4,CCRN4L,CDCA7L,CHD9,CUL1,EGLN3,ELP3,ELP4,ERBB4,FAM76B,FANCL,FAR1,FGF13,FGF18,FOXD3,FOXO1,GATA3,GLI3,GOT2,GPC4,HAO1,HES1,HIBADH,HNRNPA3,JAZF1,KDM4C,LZTS1,MAP3K7,MED27,MEF2C,MMS22L,MRPS9,NOL4,NR2F1,NR4A2,OSR1,PAX6,PCCA,POLA1,POLR2M,PRDM16,PRPF18,PSMD7,RAD23B,RAD51B,RBBP6,RBM19,REV1,RFWD2,RFX3,RRP15,SAP30L,SUMO1,TAF4,TAF4B,TENM2,TLE3,TLE4,TOP1,UTP18,ZBTB16,ZEB2
GO Cellular Component	GO:0034708	methyltransferase complex	278	0.833	1	1	0.56	1.79	1	0.00525	0.00294	316	0.806	1	1	0.618	1.62	1	66	0.00226	0.0152	unnamed	TAF4
GO Cellular Component	GO:0044424	intracellular part	279	0.833	1	1	0.976	273	266	0.802	0.782	141	0.254	1	1	1.02	308	315	12578	0.713	0.025	unnamed,unnamed,unnamed,unnamed,unnamed,unnamed,unnamed,unnamed,unnamed,unnamed,unnamed,unnamed,unnamed,unnamed,unnamed,unnamed,unnamed,unnamed,unnamed,unnamed,unnamed,unnamed,unnamed,unnamed,unnamed,unnamed,unnamed,unnamed,unnamed,unnamed,unnamed,unnamed,unnamed,unnamed,unnamed,unnamed,unnamed,unnamed,unnamed,unnamed,unnamed,unnamed,unnamed,unnamed,unnamed,unnamed,unnamed,unnamed,unnamed,unnamed…	ABCC4,ABCE1,ACAA2,ACO1,ACVR2A,AFF3,AGA,AGAP1,AGMO,AKAP6,ALDH1A2,API5,ARAP3,ARFGAP2,ARHGAP15,ARHGAP20,ARHGAP21,ARHGEF16,ARMC1,ARPP21,ARRDC4,ARX,ASXL3,ATG4C,AXIN2,BBX,BCAT1,BEND5,BHLHE22,BNC2,BUD13,C11orf49,C5orf30,C9orf72,CACNG3,CADM1,CADM2,CAMK2N1,CAMKMT,CBX4,CCDC41,CCRN4L,CDCA7L,CDH1,CDK14,CDK5RAP2,CDKAL1,CDKL5,CDS2,CELF2,CGNL1,CHD6,CHD9,CNTNAP2,COG6,CPLX2,CRYGD,CSNK1G3,CUL1,CYP7B1,DAB1,DBC1,DCC…
GO Cellular Component	GO:0043227	membrane-bounded organelle	280	0.835	1	1	0.967	238	230	0.699	0.676	197	0.41	1	1	1.01	246	249	10046	0.563	0.0248	unnamed,unnamed,unnamed,unnamed,unnamed,unnamed,unnamed,unnamed,unnamed,unnamed,unnamed,unnamed,unnamed,unnamed,unnamed,unnamed,unnamed,unnamed,unnamed,unnamed,unnamed,unnamed,unnamed,unnamed,unnamed,unnamed,unnamed,unnamed,unnamed,unnamed,unnamed,unnamed,unnamed,unnamed,unnamed,unnamed,unnamed,unnamed,unnamed,unnamed,unnamed,unnamed,unnamed,unnamed,unnamed,unnamed,unnamed,unnamed,unnamed,unnamed…	ABCC4,ABCE1,ACAA2,ACO1,AFF3,AGA,AGMO,AKAP6,ALDH1A2,API5,ARFGAP2,ARHGAP21,ARMC1,ARRDC4,ARX,ASXL3,AXIN2,BBX,BCAT1,BEND5,BHLHE22,BNC2,BUD13,C11orf49,C5orf30,C9orf72,CACNG3,CADM1,CAMKMT,CBX4,CCRN4L,CDCA7L,CDH1,CDK14,CDK5RAP2,CDKAL1,CDKL5,CDS2,CELF2,CHD6,CHD9,CNTNAP2,COG6,CRYGD,CUL1,CYP7B1,DDO,DHX35,DMRTA2,DNAH5,DNAJC15,EDEM1,EGLN3,ELP3,ELP4,ERBB4,ETAA1,ETV1,ETV5,EVX1,FAF1,FAM76B,FANCL,FAR1,FBXL4,FEZF…
GO Cellular Component	GO:0005643	nuclear pore	281	0.839	1	1	0.55	1.82	1	0.00535	0.00294	320	0.811	1	1	0.609	1.64	1	67	0.00226	0.0149	unnamed	SUMO1
GO Cellular Component	GO:0034703	cation channel complex	282	0.842	1	1	0.701	7.13	5	0.021	0.0147	154	0.278	1	1	1.42	3.53	5	144	0.0113	0.0347	unnamed,unnamed,unnamed,unnamed,unnamed	AKAP6,CACNG3,CNTN2,CNTNAP2,RYR2
GO Cellular Component	GO:0005905	coated pit	283	0.844	1	1	0.539	1.85	1	0.00545	0.00294	309	0.769	1	1	0.692	1.45	1	59	0.00226	0.0169	unnamed	VLDLR
GO Cellular Component	GO:0035085	cilium axoneme	284	0.846	1	1	0.537	1.86	1	0.00548	0.00294	304	0.745	1	1	0.742	1.35	1	55	0.00226	0.0182	unnamed	DNAH5
GO Cellular Component	GO:0000922	spindle pole	285	0.846	1	1	0.602	3.33	2	0.00978	0.00588	306	0.746	1	1	0.756	2.65	2	108	0.00452	0.0185	unnamed,unnamed	CDK5RAP2,NEDD1
GO Cellular Component	GO:0031234	extrinsic to cytoplasmic side of plasma membrane	286	0.853	1	1	0.522	1.91	1	0.00563	0.00294	304	0.745	1	1	0.742	1.35	1	55	0.00226	0.0182	unnamed	RGS9
GO Cellular Component	GO:0005622	intracellular	287	0.855	1	1	0.974	274	267	0.806	0.785	162	0.294	1	1	1.02	312	318	12748	0.719	0.0249	unnamed,unnamed,unnamed,unnamed,unnamed,unnamed,unnamed,unnamed,unnamed,unnamed,unnamed,unnamed,unnamed,unnamed,unnamed,unnamed,unnamed,unnamed,unnamed,unnamed,unnamed,unnamed,unnamed,unnamed,unnamed,unnamed,unnamed,unnamed,unnamed,unnamed,unnamed,unnamed,unnamed,unnamed,unnamed,unnamed,unnamed,unnamed,unnamed,unnamed,unnamed,unnamed,unnamed,unnamed,unnamed,unnamed,unnamed,unnamed,unnamed,unnamed…	ABCC4,ABCE1,ACAA2,ACO1,ACVR2A,AFF3,AGA,AGAP1,AGMO,AKAP6,ALDH1A2,API5,ARAP3,ARFGAP2,ARHGAP15,ARHGAP20,ARHGAP21,ARHGEF16,ARMC1,ARPP21,ARRDC4,ARX,ASXL3,ATG4C,AXIN2,BBX,BCAT1,BEND5,BHLHE22,BNC2,BUD13,C11orf49,C5orf30,C9orf72,CACNG3,CADM1,CADM2,CAMK2N1,CAMKMT,CAPN13,CBX4,CCDC41,CCRN4L,CDCA7L,CDH1,CDK14,CDK5RAP2,CDKAL1,CDKL5,CDS2,CELF2,CGNL1,CHD6,CHD9,CNTNAP2,COG6,CPLX2,CRYGD,CSNK1G3,CUL1,CYP7B1,DAB1,D…
GO Cellular Component	GO:0030173	integral to Golgi membrane	288	0.855	1	1	0.519	1.93	1	0.00567	0.00294	278	0.648	1	1	0.972	1.03	1	42	0.00226	0.0238	unnamed	ST6GALNAC5
GO Cellular Component	GO:0031974	membrane-enclosed lumen	289	0.856	1	1	0.9	76.7	69	0.226	0.203	294	0.704	1	1	0.948	68.6	65	2800	0.147	0.0232	unnamed,unnamed,unnamed,unnamed,unnamed,unnamed,unnamed,unnamed,unnamed,unnamed,unnamed,unnamed,unnamed,unnamed,unnamed,unnamed,unnamed,unnamed,unnamed,unnamed,unnamed,unnamed,unnamed,unnamed,unnamed,unnamed,unnamed,unnamed,unnamed,unnamed,unnamed,unnamed,unnamed,unnamed,unnamed,unnamed,unnamed,unnamed,unnamed,unnamed,unnamed,unnamed,unnamed,unnamed,unnamed,unnamed,unnamed,unnamed,unnamed,unnamed…	AFF3,ARFGAP2,CBX4,CCRN4L,CDCA7L,CHD9,CUL1,EGLN3,ELP3,ELP4,ERBB4,FAM76B,FANCL,FAR1,FGF13,FGF18,FOXD3,FOXO1,GATA3,GLI3,GOT2,GPC4,HAO1,HES1,HIBADH,HNRNPA3,JAZF1,KDM4C,LZTS1,MAP3K7,MED27,MEF2C,MMS22L,MRPS9,NOL4,NR2F1,NR4A2,OPA1,OSR1,PAX6,PCCA,POLA1,POLR2M,PRDM16,PRPF18,PSMD7,RAD23B,RAD51B,RBBP6,RBM19,REV1,RFWD2,RFX3,RRP15,SAP30L,SUMO1,TAF4,TAF4B,TENM2,TLE3,TLE4,TOP1,UTP18,ZBTB16,ZEB2
GO Cellular Component	GO:0005759	mitochondrial matrix	290	0.856	1	1	0.684	7.31	5	0.0215	0.0147	340	0.875	1	1	0.665	7.52	5	307	0.0113	0.0163	unnamed,unnamed,unnamed,unnamed,unnamed	ERBB4,GOT2,HIBADH,MRPS9,PCCA
GO Cellular Component	GO:0005770	late endosome	291	0.861	1	1	0.623	4.82	3	0.0142	0.00882	313	0.78	1	1	0.733	4.09	3	167	0.00679	0.018	unnamed,unnamed,unnamed	MARCH1,MVB12B,NDFIP2
GO Cellular Component	GO:0005871	kinesin complex	292	0.862	1	1	0.506	1.98	1	0.00581	0.00294	299	0.732	1	1	0.77	1.3	1	53	0.00226	0.0189	unnamed	KIF26B
GO Cellular Component	GO:0016363	nuclear matrix	293	0.863	1	1	0.575	3.48	2	0.0102	0.00588	341	0.879	1	1	0.48	2.08	1	85	0.00226	0.0118	unnamed,unnamed	POLA1
GO Cellular Component	GO:0044420	extracellular matrix part	294	0.864	1	1	0.695	8.64	6	0.0254	0.0176	184	0.362	1	1	1.23	4.88	6	199	0.0136	0.0302	unnamed,unnamed,unnamed,unnamed,unnamed,unnamed	C1QL3,CDH8,PRSS12,SMOC1,TNR,USH2A
GO Cellular Component	GO:0016459	myosin complex	295	0.866	1	1	0.5	2	1	0.00588	0.00294	316	0.806	1	1	0.618	1.62	1	66	0.00226	0.0152	unnamed	CGNL1
GO Cellular Component	GO:0044422	organelle part	296	0.866	1	1	0.941	164	154	0.481	0.453	347	0.888	1	1	0.928	162	150	6598	0.339	0.0227	unnamed,unnamed,unnamed,unnamed,unnamed,unnamed,unnamed,unnamed,unnamed,unnamed,unnamed,unnamed,unnamed,unnamed,unnamed,unnamed,unnamed,unnamed,unnamed,unnamed,unnamed,unnamed,unnamed,unnamed,unnamed,unnamed,unnamed,unnamed,unnamed,unnamed,unnamed,unnamed,unnamed,unnamed,unnamed,unnamed,unnamed,unnamed,unnamed,unnamed,unnamed,unnamed,unnamed,unnamed,unnamed,unnamed,unnamed,unnamed,unnamed,unnamed…	ABCC4,ACAA2,AFF3,AGMO,AKAP6,API5,ARFGAP2,ARHGAP21,AXIN2,BUD13,C5orf30,CACNG3,CAMK2N1,CBX4,CCDC41,CCRN4L,CDCA7L,CDK5RAP2,CDKAL1,CDS2,CGNL1,CHD9,COG6,CUL1,CYP7B1,DAB1,DHX35,DNAH5,DNAJC15,DYNLRB2,EDEM1,EGLN3,ELP3,ELP4,ERBB4,FAF1,FAM76B,FANCL,FAR1,FEZ1,FGF13,FGF18,FOXD3,FOXO1,GAD1,GALNT10,GALNT14,GATA3,GLI3,GOLT1A,GORASP2,GOT2,GPC4,HAO1,HES1,HIBADH,HMGCLL1,HNRNPA3,HS3ST5,HS6ST2,ID2,JAZF1,KDM4C,KIF26B…
GO Cellular Component	GO:0030672	synaptic vesicle membrane	297	0.867	1	1	0.496	2.01	1	0.00593	0.00294	295	0.704	1	1	0.833	1.2	1	49	0.00226	0.0204	unnamed	SYT9
GO Cellular Component	GO:0043229	intracellular organelle	298	0.869	1	1	0.966	252	243	0.74	0.715	208	0.454	1	1	1.01	269	271	10992	0.613	0.0247	unnamed,unnamed,unnamed,unnamed,unnamed,unnamed,unnamed,unnamed,unnamed,unnamed,unnamed,unnamed,unnamed,unnamed,unnamed,unnamed,unnamed,unnamed,unnamed,unnamed,unnamed,unnamed,unnamed,unnamed,unnamed,unnamed,unnamed,unnamed,unnamed,unnamed,unnamed,unnamed,unnamed,unnamed,unnamed,unnamed,unnamed,unnamed,unnamed,unnamed,unnamed,unnamed,unnamed,unnamed,unnamed,unnamed,unnamed,unnamed,unnamed,unnamed…	ABCC4,ABCE1,ACAA2,ACO1,AFF3,AGA,AGMO,AKAP6,ALDH1A2,API5,ARAP3,ARFGAP2,ARHGAP21,ARMC1,ARRDC4,ARX,ASXL3,AXIN2,BBX,BCAT1,BEND5,BHLHE22,BNC2,BUD13,C11orf49,C5orf30,C9orf72,CACNG3,CADM1,CAMK2N1,CAMKMT,CBX4,CCDC41,CCRN4L,CDCA7L,CDH1,CDK14,CDK5RAP2,CDKAL1,CDKL5,CDS2,CELF2,CGNL1,CHD6,CHD9,CNTNAP2,COG6,CRYGD,CUL1,CYP7B1,DAB1,DBC1,DDO,DHX35,DMRTA2,DNAH5,DNAJC15,DYNLRB2,EDEM1,EGLN3,ELMO1,ELP3,ELP4,ERBB4,ETA…
GO Cellular Component	GO:0031228	intrinsic to Golgi membrane	299	0.871	1	1	0.49	2.04	1	0.00601	0.00294	286	0.673	1	1	0.907	1.1	1	45	0.00226	0.0222	unnamed	ST6GALNAC5
GO Cellular Component	GO:0008328	ionotropic glutamate receptor complex	300	0.873	1	1	0.559	3.58	2	0.0105	0.00588	156	0.284	1	1	1.9	1.05	2	43	0.00452	0.0465	unnamed,unnamed	CACNG3,NLGN1
GO Cellular Component	GO:0030658	transport vesicle membrane	301	0.877	1	1	0.478	2.09	1	0.00615	0.00294	329	0.849	1	1	0.537	1.86	1	76	0.00226	0.0132	unnamed	SEC23A
GO Cellular Component	GO:0043202	lysosomal lumen	302	0.881	1	1	0.471	2.12	1	0.00624	0.00294	325	0.837	1	1	0.559	1.79	1	73	0.00226	0.0137	unnamed	GPC4
GO Cellular Component	GO:0043226	organelle	303	0.883	1	1	0.964	252	243	0.742	0.715	218	0.485	1	1	1	270	271	11024	0.613	0.0246	unnamed,unnamed,unnamed,unnamed,unnamed,unnamed,unnamed,unnamed,unnamed,unnamed,unnamed,unnamed,unnamed,unnamed,unnamed,unnamed,unnamed,unnamed,unnamed,unnamed,unnamed,unnamed,unnamed,unnamed,unnamed,unnamed,unnamed,unnamed,unnamed,unnamed,unnamed,unnamed,unnamed,unnamed,unnamed,unnamed,unnamed,unnamed,unnamed,unnamed,unnamed,unnamed,unnamed,unnamed,unnamed,unnamed,unnamed,unnamed,unnamed,unnamed…	ABCC4,ABCE1,ACAA2,ACO1,AFF3,AGA,AGMO,AKAP6,ALDH1A2,API5,ARAP3,ARFGAP2,ARHGAP21,ARMC1,ARRDC4,ARX,ASXL3,AXIN2,BBX,BCAT1,BEND5,BHLHE22,BNC2,BUD13,C11orf49,C5orf30,C9orf72,CACNG3,CADM1,CAMK2N1,CAMKMT,CBX4,CCDC41,CCRN4L,CDCA7L,CDH1,CDK14,CDK5RAP2,CDKAL1,CDKL5,CDS2,CELF2,CGNL1,CHD6,CHD9,CNTNAP2,COG6,CRYGD,CUL1,CYP7B1,DAB1,DBC1,DDO,DHX35,DMRTA2,DNAH5,DNAJC15,DYNLRB2,EDEM1,EGLN3,ELMO1,ELP3,ELP4,ERBB4,ETA…
GO Cellular Component	GO:0043198	dendritic shaft	304	0.885	1	1	0.463	2.16	1	0.00635	0.00294	233	0.548	1	1	1.28	0.784	1	32	0.00226	0.0313	unnamed	LZTS1
GO Cellular Component	GO:0005775	vacuolar lumen	305	0.887	1	1	0.46	2.17	1	0.00639	0.00294	335	0.856	1	1	0.523	1.91	1	78	0.00226	0.0128	unnamed	GPC4
GO Cellular Component	GO:0032281	alpha-amino-3-hydroxy-5-methyl-4-isoxazolepropionic acid selective glutamate receptor complex	306	0.89	1	1	0.455	2.2	1	0.00646	0.00294	222	0.501	1	1	1.46	0.686	1	28	0.00226	0.0357	unnamed	CACNG3
GO Cellular Component	GO:0010008	endosome membrane	307	0.894	1	1	0.676	10.4	7	0.0305	0.0206	322	0.824	1	1	0.74	8.11	6	331	0.0136	0.0181	unnamed,unnamed,unnamed,unnamed,unnamed,unnamed,unnamed	MAP3K7,MARCH1,MVB12B,NDFIP2,SNX10,TYRP1
GO Cellular Component	GO:0005739	mitochondrion	308	0.894	1	1	0.828	39.8	33	0.117	0.0971	376	0.965	1	1	0.746	38.9	29	1586	0.0656	0.0183	unnamed,unnamed,unnamed,unnamed,unnamed,unnamed,unnamed,unnamed,unnamed,unnamed,unnamed,unnamed,unnamed,unnamed,unnamed,unnamed,unnamed,unnamed,unnamed,unnamed,unnamed,unnamed,unnamed,unnamed,unnamed,unnamed,unnamed,unnamed,unnamed,unnamed,unnamed,unnamed,unnamed	ABCE1,ACAA2,ACO1,ARMC1,BCAT1,CDS2,DNAJC15,ERBB4,FOXO1,GOT2,GSDMC,HIBADH,LPIN1,MGST1,MRPS9,MTX2,NDFIP2,OMA1,OPA1,PCCA,PPP2R2B,RRP15,SLIT3,SOX4,TSHZ3,UACA,VRK2,WWOX,ZFHX3
GO Cellular Component	GO:0034702	ion channel complex	309	0.895	1	1	0.704	12.8	9	0.0376	0.0265	93	0.149	1	1	1.5	6	9	245	0.0204	0.0367	unnamed,unnamed,unnamed,unnamed,unnamed,unnamed,unnamed,unnamed,unnamed	AKAP6,CACNG3,CHRNB4,CLCN2,CNTN2,CNTNAP2,NLGN1,RYR2,STXBP5
GO Cellular Component	GO:0097060	synaptic membrane	310	0.897	1	1	0.723	15.2	11	0.0447	0.0324	22	0.0201	1	1	2.04	5.39	11	220	0.0249	0.05	unnamed,unnamed,unnamed,unnamed,unnamed,unnamed,unnamed,unnamed,unnamed,unnamed,unnamed	CAMK2N1,CHRNB4,EPHA7,GRID1,IL1RAPL1,KCTD12,LRRC4C,LZTS1,NETO1,NLGN1,TENM2
GO Cellular Component	GO:0043197	dendritic spine	311	0.898	1	1	0.57	5.27	3	0.0155	0.00882	182	0.346	1	1	1.44	2.08	3	85	0.00679	0.0353	unnamed,unnamed,unnamed	LZTS1,NLGN1,TENM2
GO Cellular Component	GO:0009897	external side of plasma membrane	312	0.9	1	1	0.63	7.94	5	0.0233	0.0147	307	0.75	1	1	0.789	5.07	4	207	0.00905	0.0193	unnamed,unnamed,unnamed,unnamed,unnamed	GPC4,ICOS,NLGN1,PKHD1
GO Cellular Component	GO:0030666	endocytic vesicle membrane	313	0.903	1	1	0.511	3.92	2	0.0115	0.00588	312	0.777	1	1	0.71	2.82	2	115	0.00452	0.0174	unnamed,unnamed	CACNG3,TYRP1
GO Cellular Component	GO:0005930	axoneme	314	0.904	1	1	0.429	2.33	1	0.00685	0.00294	336	0.86	1	1	0.517	1.94	1	79	0.00226	0.0127	unnamed	DNAH5
GO Cellular Component	GO:0030176	integral to endoplasmic reticulum membrane	315	0.905	1	1	0.427	2.34	1	0.00689	0.00294	358	0.921	1	1	0.4	2.5	1	102	0.00226	0.0098	unnamed	EDEM1
GO Cellular Component	GO:0043235	receptor complex	316	0.905	1	1	0.644	9.31	6	0.0274	0.0176	171	0.314	1	1	1.3	4.61	6	188	0.0136	0.0319	unnamed,unnamed,unnamed,unnamed,unnamed,unnamed	CACNG3,CHRNB4,KCTD12,NLGN1,NRP2,STXBP5
GO Cellular Component	GO:0031224	intrinsic to membrane	317	0.906	1	1	0.927	160	148	0.469	0.435	33	0.0392	1	1	1.13	132	149	5374	0.337	0.0277	unnamed,unnamed,unnamed,unnamed,unnamed,unnamed,unnamed,unnamed,unnamed,unnamed,unnamed,unnamed,unnamed,unnamed,unnamed,unnamed,unnamed,unnamed,unnamed,unnamed,unnamed,unnamed,unnamed,unnamed,unnamed,unnamed,unnamed,unnamed,unnamed,unnamed,unnamed,unnamed,unnamed,unnamed,unnamed,unnamed,unnamed,unnamed,unnamed,unnamed,unnamed,unnamed,unnamed,unnamed,unnamed,unnamed,unnamed,unnamed,unnamed,unnamed…	ABCC4,ACVR2A,AGMO,AKAP6,C11orf92,C5orf50,C8B,C9orf123,CACNA2D3,CACNG3,CADM1,CADM2,CDH1,CDH20,CDH3,CDH4,CDH8,CDKAL1,CDS2,CHRNB4,CLCN2,CLDN18,CLEC14A,CNTN2,CNTN4,CNTN6,CNTNAP2,DCC,DIO2,DNAJC15,DPP10,DPY19L1,EDEM1,EPHA7,ERBB4,FAR1,FAXC,FGFR2,FLRT2,FLRT3,FZD1,FZD7,FZD8,GALNT10,GALNT14,GFRA2,GFRAL,GOLT1A,GPC4,GPR101,GPR151,GPR39,GRID1,HAS3,HHIP,HRH2,HS3ST5,HS6ST2,HS6ST3,ICOS,IL1RAPL1,IL5RA,IZUMO3,LING…
GO Cellular Component	GO:0045121	membrane raft	318	0.906	1	1	0.621	8.05	5	0.0237	0.0147	216	0.48	1	1	1.1	4.56	5	186	0.0113	0.0269	unnamed,unnamed,unnamed,unnamed,unnamed	AKAP6,DCC,NFAM1,SDPR,TNR
GO Cellular Component	GO:0005815	microtubule organizing center	319	0.906	1	1	0.713	15.4	11	0.0454	0.0324	302	0.734	1	1	0.862	12.8	11	521	0.0249	0.0211	unnamed,unnamed,unnamed,unnamed,unnamed,unnamed,unnamed,unnamed,unnamed,unnamed,unnamed	AXIN2,CCDC41,CDK5RAP2,FEZ1,NEDD1,PDCD6IP,PKHD1,RBBP6,RFWD2,SCLT1,SNX10
GO Cellular Component	GO:0044440	endosomal part	320	0.907	1	1	0.66	10.6	7	0.0312	0.0206	327	0.843	1	1	0.72	8.33	6	340	0.0136	0.0176	unnamed,unnamed,unnamed,unnamed,unnamed,unnamed,unnamed	MAP3K7,MARCH1,MVB12B,NDFIP2,SNX10,TYRP1
GO Cellular Component	GO:0005913	cell-cell adherens junction	321	0.909	1	1	0.419	2.39	1	0.00702	0.00294	156	0.284	1	1	1.9	1.05	2	43	0.00452	0.0465	unnamed	CDH1,CDH3
GO Cellular Component	GO:0034399	nuclear periphery	322	0.914	1	1	0.493	4.05	2	0.0119	0.00588	358	0.921	1	1	0.4	2.5	1	102	0.00226	0.0098	unnamed,unnamed	POLA1
GO Cellular Component	GO:0008076	voltage-gated potassium channel complex	323	0.914	1	1	0.492	4.07	2	0.012	0.00588	230	0.522	1	1	1.15	1.74	2	71	0.00452	0.0282	unnamed,unnamed	CNTN2,CNTNAP2
GO Cellular Component	GO:0016324	apical plasma membrane	324	0.917	1	1	0.605	8.26	5	0.0243	0.0147	281	0.653	1	1	0.903	5.54	5	226	0.0113	0.0221	unnamed,unnamed,unnamed,unnamed,unnamed	IGFBP2,LZTS1,PKHD1,SLC34A2,USH2A
GO Cellular Component	GO:0031594	neuromuscular junction	325	0.918	1	1	0.402	2.49	1	0.00731	0.00294	274	0.639	1	1	0.996	1	1	41	0.00226	0.0244	unnamed	EPHA7
[truncated: 6,250 more rows]
