# Supplementary material for: PREDICTD PaRallel Epigenomics Data Imputation with Cloud-based Tensor Decomposition
Source: Nat Commun. 2018 Apr 11;9:1402. doi: 10.1038/s41467-018-03635-9 (PMC5895786; doi:10.1038/s41467-018-03635-9)
Supplement: Supplementary file 9 — Supplementary Dataset 7(XLSX 1700 kb) [file 41467_2018_3635_MOESM9_ESM.xlsx]

## Sheet: Supplementary Data 7
GREAT Analysis
ncHARClusterName	ncHARClusterIndex	Background
Brain/ES	1	All ncHARs
# GREAT version 3.0.0	Species assembly: hg19	Association rule: Basal+extension: 5000 bp upstream, 1000 bp downstream, 1000000 bp max extension, curated regulatory domains included
# Ontology summary statistics are provided in the footer.
#
# Ontology	ID	Desc	Rank	HyperP	HyperBonfP	HyperFdrQ	RegionFoldEnrich	ExpFgRegions	FgRegionsHit	BgRegionsHit	FgSetTermCov	TermCov	NumFgGenesHit	NumBgGenesHit	TotalGenes	FgRegionNames	BgRegionNames	FgGeneNames	BgGeneNames
GO Molecular Function	GO:0034061	DNA polymerase activity	1	0.00212	1	1	7.76	0.386	3	3	0.00882	1	2	2	35	unnamed,unnamed,unnamed	unnamed,unnamed,unnamed	POLA1,REV1	POLA1,REV1
GO Molecular Function	GO:0008408	3'-5' exonuclease activity	1	0.00212	1	1	7.76	0.386	3	3	0.00882	1	2	2	42	unnamed,unnamed,unnamed	unnamed,unnamed,unnamed	CCRN4L,POLA1	CCRN4L,POLA1
GO Molecular Function	GO:0004693	cyclin-dependent protein serine/threonine kinase activity	1	0.00212	1	1	7.76	0.386	3	3	0.00882	1	3	3	32	unnamed,unnamed,unnamed	unnamed,unnamed,unnamed	CDK14,CDKL5,ICK	CDK14,CDKL5,ICK
GO Molecular Function	GO:0003887	DNA-directed DNA polymerase activity	1	0.00212	1	1	7.76	0.386	3	3	0.00882	1	2	2	30	unnamed,unnamed,unnamed	unnamed,unnamed,unnamed	POLA1,REV1	POLA1,REV1
GO Molecular Function	GO:0016404	15-hydroxyprostaglandin dehydrogenase (NAD+) activity	5	0.00767	1	1	5.82	0.515	3	4	0.00882	0.75	1	2	2	unnamed,unnamed,unnamed	unnamed,unnamed,unnamed,unnamed	ABCC4	ABCC4,HPGD
GO Molecular Function	GO:0005294	neutral L-amino acid secondary active transmembrane transporter activity	5	0.00767	1	1	5.82	0.515	3	4	0.00882	0.75	2	2	3	unnamed,unnamed,unnamed	unnamed,unnamed,unnamed,unnamed	SLC6A9,SLC7A11	SLC6A9,SLC7A11
GO Molecular Function	GO:0051536	iron-sulfur cluster binding	7	0.0113	1	1	2.91	2.06	6	16	0.0176	0.375	5	9	61	unnamed,unnamed,unnamed,unnamed,unnamed,unnamed	unnamed,unnamed,unnamed,unnamed,unnamed,unnamed,unnamed,unnamed,unnamed,unnamed,unnamed,unnamed,unnamed,unnamed,unnamed,unnamed	ABCE1,ACO1,CDKAL1,ELP3,POLA1	ABCE1,ACO1,CDKAL1,DPYD,ELP3,POLA1,PRIM2,TYW1,UQCRFS1
GO Molecular Function	GO:0003700	sequence-specific DNA binding transcription factor activity	8	0.0161	1	1	1.22	70.3	86	546	0.253	0.158	62	243	1034	unnamed,unnamed,unnamed,unnamed,unnamed,unnamed,unnamed,unnamed,unnamed,unnamed,unnamed,unnamed,unnamed,unnamed,unnamed,unnamed,unnamed,unnamed,unnamed,unnamed,unnamed,unnamed,unnamed,unnamed,unnamed,unnamed,unnamed,unnamed,unnamed,unnamed,unnamed,unnamed,unnamed,unnamed,unnamed,unnamed,unnamed,unnamed,unnamed,unnamed,unnamed,unnamed,unnamed,unnamed,unnamed,unnamed,unnamed,unnamed,unnamed,unnamed…	unnamed,unnamed,unnamed,unnamed,unnamed,unnamed,unnamed,unnamed,unnamed,unnamed,unnamed,unnamed,unnamed,unnamed,unnamed,unnamed,unnamed,unnamed,unnamed,unnamed,unnamed,unnamed,unnamed,unnamed,unnamed,unnamed,unnamed,unnamed,unnamed,unnamed,unnamed,unnamed,unnamed,unnamed,unnamed,unnamed,unnamed,unnamed,unnamed,unnamed,unnamed,unnamed,unnamed,unnamed,unnamed,unnamed,unnamed,unnamed,unnamed,unnamed…	ARX,BHLHE22,CCRN4L,DMRTA2,ETV1,ETV5,EVX1,FOXD3,FOXG1,FOXO1,FOXP1,GATA3,GBX2,GCFC2,GLI3,GLIS3,HES1,KLF12,LHX5,LMO4,LMX1B,LZTS1,MAF,MAFB,MEF2C,MEIS1,MEIS2,MITF,MYCN,NFIA,NR2F1,NR4A2,PAX6,PBX1,PKNOX2,POU3F1,POU3F2,POU3F3,POU6F2,PROX1,RFX3,SCML2,SHOX2,SIM1,SIX3,SOX21,SOX4,SOX5,SOX6,TAF4,TAF4B,TCF12,TFAP2B,TFDP3,TLE4,TRPS1,TSHZ3,ZEB2,ZFHX3,ZFP36L1,ZIC3,ZNF770	AATF,ALX4,AR,ARX,ASCL1,ATOH1,BACH1,BACH2,BARHL2,BARX2,BCL11B,BCL6,BHLHE22,BHLHE40,CCRN4L,CDX2,CEBPD,CEBPG,CITED2,CREB1,CREB5,CREBL2,CSRNP3,CTNNB1,DACH1,DBX1,DLX2,DLX6,DMRT2,DMRTA1,DMRTA2,DMRTB1,E2F6,E2F7,EBF1,EHF,EMX2,EN1,EOMES,ESRRB,ESRRG,ETS1,ETV1,ETV5,EVX1,EVX2,FBXW7,FLI1,FOXA1,FOXA2,FOXB1,FOXC1,FOXD3,FOXG1,FOXI1,FOXL2,FOXN3,FOXO1,FOXP1,FOXP2,FOXQ1,FOXS1,GATA3,GBX2,GCFC2,GLI2,GLI3,GLIS3,GTF2H2…
GO Molecular Function	GO:0004364	glutathione transferase activity	9	0.0165	1	1	7.76	0.258	2	2	0.00588	1	2	2	23	unnamed,unnamed	unnamed,unnamed	GSTA4,MGST1	GSTA4,MGST1
GO Molecular Function	GO:0016620	oxidoreductase activity, acting on the aldehyde or oxo group of donors, NAD or NADP as acceptor	9	0.0165	1	1	7.76	0.258	2	2	0.00588	1	2	2	29	unnamed,unnamed	unnamed,unnamed	ALDH1A2,FAR1	ALDH1A2,FAR1
GO Molecular Function	GO:0015175	neutral amino acid transmembrane transporter activity	11	0.0173	1	1	4.66	0.644	3	5	0.00882	0.6	2	3	21	unnamed,unnamed,unnamed	unnamed,unnamed,unnamed,unnamed,unnamed	SLC6A9,SLC7A11	SLC6A15,SLC6A9,SLC7A11
GO Molecular Function	GO:0001071	nucleic acid binding transcription factor activity	12	0.0185	1	1	1.22	70.7	86	549	0.253	0.157	62	244	1035	unnamed,unnamed,unnamed,unnamed,unnamed,unnamed,unnamed,unnamed,unnamed,unnamed,unnamed,unnamed,unnamed,unnamed,unnamed,unnamed,unnamed,unnamed,unnamed,unnamed,unnamed,unnamed,unnamed,unnamed,unnamed,unnamed,unnamed,unnamed,unnamed,unnamed,unnamed,unnamed,unnamed,unnamed,unnamed,unnamed,unnamed,unnamed,unnamed,unnamed,unnamed,unnamed,unnamed,unnamed,unnamed,unnamed,unnamed,unnamed,unnamed,unnamed…	unnamed,unnamed,unnamed,unnamed,unnamed,unnamed,unnamed,unnamed,unnamed,unnamed,unnamed,unnamed,unnamed,unnamed,unnamed,unnamed,unnamed,unnamed,unnamed,unnamed,unnamed,unnamed,unnamed,unnamed,unnamed,unnamed,unnamed,unnamed,unnamed,unnamed,unnamed,unnamed,unnamed,unnamed,unnamed,unnamed,unnamed,unnamed,unnamed,unnamed,unnamed,unnamed,unnamed,unnamed,unnamed,unnamed,unnamed,unnamed,unnamed,unnamed…	ARX,BHLHE22,CCRN4L,DMRTA2,ETV1,ETV5,EVX1,FOXD3,FOXG1,FOXO1,FOXP1,GATA3,GBX2,GCFC2,GLI3,GLIS3,HES1,KLF12,LHX5,LMO4,LMX1B,LZTS1,MAF,MAFB,MEF2C,MEIS1,MEIS2,MITF,MYCN,NFIA,NR2F1,NR4A2,PAX6,PBX1,PKNOX2,POU3F1,POU3F2,POU3F3,POU6F2,PROX1,RFX3,SCML2,SHOX2,SIM1,SIX3,SOX21,SOX4,SOX5,SOX6,TAF4,TAF4B,TCF12,TFAP2B,TFDP3,TLE4,TRPS1,TSHZ3,ZEB2,ZFHX3,ZFP36L1,ZIC3,ZNF770	AATF,ALX4,AR,ARX,ASCL1,ATOH1,BACH1,BACH2,BARHL2,BARX2,BCL11B,BCL6,BHLHE22,BHLHE40,CCRN4L,CDX2,CEBPD,CEBPG,CITED2,CREB1,CREB5,CREBL2,CSRNP3,CTNNB1,DACH1,DBX1,DLX2,DLX6,DMRT2,DMRTA1,DMRTA2,DMRTB1,E2F6,E2F7,EBF1,EHF,EMX2,EN1,EOMES,ESRRB,ESRRG,ETS1,ETV1,ETV5,EVX1,EVX2,FBXW7,FLI1,FOXA1,FOXA2,FOXB1,FOXC1,FOXD3,FOXG1,FOXI1,FOXL2,FOXN3,FOXO1,FOXP1,FOXP2,FOXQ1,FOXS1,GATA3,GBX2,GCFC2,GLI2,GLI3,GLIS3,GTF2H2…
GO Molecular Function	GO:0017147	Wnt-protein binding	13	0.02	1	1	3.45	1.16	4	9	0.0118	0.444	4	6	28	unnamed,unnamed,unnamed,unnamed	unnamed,unnamed,unnamed,unnamed,unnamed,unnamed,unnamed,unnamed,unnamed	FZD1,FZD7,FZD8,ROR1	APCDD1,FZD1,FZD7,FZD8,LRP6,ROR1
GO Molecular Function	GO:0003677	DNA binding	14	0.0303	1	1	1.15	99.7	115	774	0.338	0.149	91	382	2381	unnamed,unnamed,unnamed,unnamed,unnamed,unnamed,unnamed,unnamed,unnamed,unnamed,unnamed,unnamed,unnamed,unnamed,unnamed,unnamed,unnamed,unnamed,unnamed,unnamed,unnamed,unnamed,unnamed,unnamed,unnamed,unnamed,unnamed,unnamed,unnamed,unnamed,unnamed,unnamed,unnamed,unnamed,unnamed,unnamed,unnamed,unnamed,unnamed,unnamed,unnamed,unnamed,unnamed,unnamed,unnamed,unnamed,unnamed,unnamed,unnamed,unnamed…	unnamed,unnamed,unnamed,unnamed,unnamed,unnamed,unnamed,unnamed,unnamed,unnamed,unnamed,unnamed,unnamed,unnamed,unnamed,unnamed,unnamed,unnamed,unnamed,unnamed,unnamed,unnamed,unnamed,unnamed,unnamed,unnamed,unnamed,unnamed,unnamed,unnamed,unnamed,unnamed,unnamed,unnamed,unnamed,unnamed,unnamed,unnamed,unnamed,unnamed,unnamed,unnamed,unnamed,unnamed,unnamed,unnamed,unnamed,unnamed,unnamed,unnamed…	AFF3,ARX,ASXL3,BBX,BNC2,BOD1L1,CBX4,CDK5RAP2,CHD6,CHD9,DMRTA2,ELP3,ERBB4,ETV1,ETV5,EVX1,FEZF1,FOXD3,FOXG1,FOXO1,FOXP1,GATA3,GBX2,GCFC2,GLI3,GLIS3,HES1,KLF12,LHX5,LMO4,LMX1B,LZTS1,MAF,MAFB,MEF2C,MEIS1,MEIS2,MITF,MYCN,NEIL3,NFIA,NPAS3,NR2F1,NR4A2,PAX6,PBX1,PKNOX2,POLA1,POU3F1,POU3F2,POU3F3,POU6F2,PRDM16,PRDM8,PROX1,RAD23B,RAD51B,REV1,RFX3,SALL3,SAP30L,SCML2,SHOX2,SIM1,SIX3,SOX14,SOX21,SOX4,SOX5,SOX…	AEBP2,AFF3,AHRR,ALX4,ANG,APP,APTX,AR,ARID1B,ARX,ASCL1,ASCL4,ASXL2,ASXL3,ATOH1,ATOH7,BACH1,BACH2,BARHL2,BARX2,BBX,BCL11B,BCL6,BCOR,BDP1,BHLHE23,BHLHE40,BNC2,BOD1L1,C1D,CALCOCO1,CAMTA1,CASZ1,CBX4,CDC5L,CDK5RAP2,CDX2,CEBPD,CEBPG,CENPC,CENPW,CHD6,CHD9,CREB1,CREB5,CREBL2,CSRNP3,CTNNB1,CXXC4,DACH1,DACH2,DBX1,DLX2,DLX6,DMRT2,DMRTA1,DMRTA2,DMRTB1,E2F6,E2F7,EBF1,EBF3,EEPD1,EHF,ELP3,EMX2,EN1,EOMES,ERBB4,ER…
GO Molecular Function	GO:0042813	Wnt-activated receptor activity	15	0.0314	1	1	3.88	0.773	3	6	0.00882	0.5	3	4	20	unnamed,unnamed,unnamed	unnamed,unnamed,unnamed,unnamed,unnamed,unnamed	FZD1,FZD7,FZD8	FZD1,FZD7,FZD8,LRP6
GO Molecular Function	GO:0031625	ubiquitin protein ligase binding	16	0.0332	1	1	1.76	6.83	12	53	0.0353	0.226	10	27	159	unnamed,unnamed,unnamed,unnamed,unnamed,unnamed,unnamed,unnamed,unnamed,unnamed,unnamed,unnamed	unnamed,unnamed,unnamed,unnamed,unnamed,unnamed,unnamed,unnamed,unnamed,unnamed,unnamed,unnamed,unnamed,unnamed,unnamed,unnamed,unnamed,unnamed,unnamed,unnamed,unnamed,unnamed,unnamed,unnamed,unnamed,unnamed,unnamed,unnamed,unnamed,unnamed,unnamed,unnamed,unnamed,unnamed,unnamed,unnamed,unnamed,unnamed,unnamed,unnamed,unnamed,unnamed,unnamed,unnamed,unnamed,unnamed,unnamed,unnamed,unnamed,unnamed…	AXIN2,CUL1,DIO2,FAF1,FANCL,FHIT,FZD8,PAX6,SUMO1,TRIB2	AXIN2,CD40,CUL1,CXCR4,DIO2,FAF1,FANCL,FHIT,FZD8,GSK3B,MAGEC2,MID1,NGFR,PARK2,PAX6,PDE4D,PRKAR2B,PRR5L,SMAD2,SMAD7,STX8,SUMO1,TANK,TRIB1,TRIB2,USP7,XRCC5
GO Molecular Function	GO:0051539	4 iron, 4 sulfur cluster binding	17	0.0426	1	1	2.82	1.42	4	11	0.0118	0.364	3	6	37	unnamed,unnamed,unnamed,unnamed	unnamed,unnamed,unnamed,unnamed,unnamed,unnamed,unnamed,unnamed,unnamed,unnamed,unnamed	ACO1,CDKAL1,POLA1	ACO1,CDKAL1,DPYD,POLA1,PRIM2,TYW1
GO Molecular Function	GO:0043621	protein self-association	17	0.0426	1	1	2.82	1.42	4	11	0.0118	0.364	4	9	35	unnamed,unnamed,unnamed,unnamed	unnamed,unnamed,unnamed,unnamed,unnamed,unnamed,unnamed,unnamed,unnamed,unnamed,unnamed	ACVR2A,AGA,CNTN2,RYR2	ACVR2A,AGA,CNTN2,DYRK1A,RYR2,TNFAIP3,TRIM32,TTN,ZNF496
GO Molecular Function	GO:0046983	protein dimerization activity	19	0.045	1	1	1.22	48.2	59	374	0.174	0.158	42	157	987	unnamed,unnamed,unnamed,unnamed,unnamed,unnamed,unnamed,unnamed,unnamed,unnamed,unnamed,unnamed,unnamed,unnamed,unnamed,unnamed,unnamed,unnamed,unnamed,unnamed,unnamed,unnamed,unnamed,unnamed,unnamed,unnamed,unnamed,unnamed,unnamed,unnamed,unnamed,unnamed,unnamed,unnamed,unnamed,unnamed,unnamed,unnamed,unnamed,unnamed,unnamed,unnamed,unnamed,unnamed,unnamed,unnamed,unnamed,unnamed,unnamed,unnamed…	unnamed,unnamed,unnamed,unnamed,unnamed,unnamed,unnamed,unnamed,unnamed,unnamed,unnamed,unnamed,unnamed,unnamed,unnamed,unnamed,unnamed,unnamed,unnamed,unnamed,unnamed,unnamed,unnamed,unnamed,unnamed,unnamed,unnamed,unnamed,unnamed,unnamed,unnamed,unnamed,unnamed,unnamed,unnamed,unnamed,unnamed,unnamed,unnamed,unnamed,unnamed,unnamed,unnamed,unnamed,unnamed,unnamed,unnamed,unnamed,unnamed,unnamed…	BHLHE22,BMP2,CADM1,ERBB4,FGFR2,FOXP1,GAD1,GATA3,GSTA4,HES1,ID2,ID4,INHBA,IZUMO3,MEF2C,MEIS1,MGST1,MITF,MYCN,NLGN1,NPAS3,NR4A2,PBX1,PDCD6IP,POLA1,PRMT8,ROBO1,RRAGC,SIM1,SOX5,SOX6,TAF4,TAF4B,TCF12,TENM2,TENM3,TFAP2B,TFDP3,TOX3,TYRP1,WWOX,ZBTB16	AADAT,ACVR1,ADAM10,ADRA1A,ADRA2A,ADRB2,AGTR1,AHRR,ALX4,ANXA1,AR,ASCL1,ASCL4,ATOH1,ATOH7,BARD1,BCL11A,BCL2L11,BHLHE22,BHLHE23,BHLHE40,BMP2,CADM1,CASQ2,CBLN1,CDH13,CEBPG,CENPW,CER1,CLIC6,DPYD,DSCAML1,EBF1,EBF3,ELTD1,ERBB4,ERCC5,EXT1,FERD3L,FGFR2,FOXP1,FOXP2,GAD1,GATA3,GCA,GDNF,GOPC,GPR139,GSTA4,H2AFY,H2AFZ,HAND2,HES1,HHEX,HIST3H2A,HIST3H3,HPGD,HPS1,HSF2,ID2,ID4,IKZF2,IL12A,IL6ST,INHBA,ITGA1,ITGB1,I…
GO Molecular Function	GO:0016616	oxidoreductase activity, acting on the CH-OH group of donors, NAD or NADP as acceptor	20	0.045	1	1	2.43	2.06	5	16	0.0147	0.313	3	9	117	unnamed,unnamed,unnamed,unnamed,unnamed	unnamed,unnamed,unnamed,unnamed,unnamed,unnamed,unnamed,unnamed,unnamed,unnamed,unnamed,unnamed,unnamed,unnamed,unnamed,unnamed	ABCC4,BMP2,HIBADH	ABCC4,BMP2,CTBP2,DHRS4L2,HIBADH,HPGD,HSD3B1,MAT2B,MDH1B
GO Molecular Function	GO:0051059	NF-kappaB binding	21	0.0454	1	1	5.18	0.386	2	3	0.00588	0.667	2	3	25	unnamed,unnamed	unnamed,unnamed,unnamed	FAF1,TAF4B	FAF1,GSK3B,TAF4B
GO Molecular Function	GO:0052655	L-valine transaminase activity	21	0.0454	1	1	5.18	0.386	2	3	0.00588	0.667	1	1	2	unnamed,unnamed	unnamed,unnamed,unnamed	BCAT1	BCAT1
GO Molecular Function	GO:0072349	modified amino acid transmembrane transporter activity	21	0.0454	1	1	5.18	0.386	2	3	0.00588	0.667	1	1	10	unnamed,unnamed	unnamed,unnamed,unnamed	SLC7A11	SLC7A11
GO Molecular Function	GO:0052656	L-isoleucine transaminase activity	21	0.0454	1	1	5.18	0.386	2	3	0.00588	0.667	1	1	2	unnamed,unnamed	unnamed,unnamed,unnamed	BCAT1	BCAT1
GO Molecular Function	GO:0052654	L-leucine transaminase activity	21	0.0454	1	1	5.18	0.386	2	3	0.00588	0.667	1	1	2	unnamed,unnamed	unnamed,unnamed,unnamed	BCAT1	BCAT1
GO Molecular Function	GO:0000099	sulfur amino acid transmembrane transporter activity	21	0.0454	1	1	5.18	0.386	2	3	0.00588	0.667	1	1	6	unnamed,unnamed	unnamed,unnamed,unnamed	SLC7A11	SLC7A11
GO Molecular Function	GO:0004465	lipoprotein lipase activity	21	0.0454	1	1	5.18	0.386	2	3	0.00588	0.667	2	2	3	unnamed,unnamed	unnamed,unnamed,unnamed	AOAH,LIPG	AOAH,LIPG
GO Molecular Function	GO:0008607	phosphorylase kinase regulator activity	21	0.0454	1	1	5.18	0.386	2	3	0.00588	0.667	2	2	4	unnamed,unnamed	unnamed,unnamed,unnamed	ELP3,ELP4	ELP3,ELP4
GO Molecular Function	GO:0015327	cystine:glutamate antiporter activity	21	0.0454	1	1	5.18	0.386	2	3	0.00588	0.667	1	1	1	unnamed,unnamed	unnamed,unnamed,unnamed	SLC7A11	SLC7A11
GO Molecular Function	GO:0016903	oxidoreductase activity, acting on the aldehyde or oxo group of donors	30	0.0498	1	1	3.33	0.902	3	7	0.00882	0.429	3	5	41	unnamed,unnamed,unnamed	unnamed,unnamed,unnamed,unnamed,unnamed,unnamed,unnamed	ALDH1A2,FAR1,HAO1	ALDH1A2,FAR1,HAO1,OGDHL,PDHA2
GO Molecular Function	GO:0003684	damaged DNA binding	30	0.0498	1	1	3.33	0.902	3	7	0.00882	0.429	3	7	50	unnamed,unnamed,unnamed	unnamed,unnamed,unnamed,unnamed,unnamed,unnamed,unnamed	NEIL3,RAD23B,REV1	APTX,ERCC4,NEIL3,RAD23B,REV1,TP63,XRCC5
GO Molecular Function	GO:0016757	transferase activity, transferring glycosyl groups	32	0.0512	1	1	1.55	9.66	15	75	0.0441	0.2	14	47	271	unnamed,unnamed,unnamed,unnamed,unnamed,unnamed,unnamed,unnamed,unnamed,unnamed,unnamed,unnamed,unnamed,unnamed,unnamed	unnamed,unnamed,unnamed,unnamed,unnamed,unnamed,unnamed,unnamed,unnamed,unnamed,unnamed,unnamed,unnamed,unnamed,unnamed,unnamed,unnamed,unnamed,unnamed,unnamed,unnamed,unnamed,unnamed,unnamed,unnamed,unnamed,unnamed,unnamed,unnamed,unnamed,unnamed,unnamed,unnamed,unnamed,unnamed,unnamed,unnamed,unnamed,unnamed,unnamed,unnamed,unnamed,unnamed,unnamed,unnamed,unnamed,unnamed,unnamed,unnamed,unnamed…	DPY19L1,GALNT10,GALNT14,GBE1,GTDC1,HAS3,MGAT4C,MGAT5B,NAMPTL,ST6GALNAC3,ST6GALNAC5,UGT8,WBSCR17,XYLT1	ALG10,ALG1L,B3GALT1,B3GALT2,B3GALTL,B3GAT2,DAD1,DPY19L1,EXT1,FUT8,GALNT10,GALNT11,GALNT13,GALNT14,GALNT3,GALNT5,GALNT7,GALNTL6,GBE1,GLT1D1,GTDC1,GXYLT1,GYG1,HAS2,HAS3,LARGE,MGAT4C,MGAT5B,NAMPTL,PARP4,PARP8,PIGC,ST3GAL4,ST6GAL2,ST6GALNAC3,ST6GALNAC5,ST8SIA2,ST8SIA3,ST8SIA6,TNKS,TUSC3,UGGT2,UGT2B28,UGT2B4,UGT8,WBSCR17,XYLT1
GO Molecular Function	GO:0016614	oxidoreductase activity, acting on CH-OH group of donors	33	0.0539	1	1	2.12	2.83	6	22	0.0176	0.273	5	12	131	unnamed,unnamed,unnamed,unnamed,unnamed,unnamed	unnamed,unnamed,unnamed,unnamed,unnamed,unnamed,unnamed,unnamed,unnamed,unnamed,unnamed,unnamed,unnamed,unnamed,unnamed,unnamed,unnamed,unnamed,unnamed,unnamed,unnamed,unnamed	ABCC4,BMP2,HAO1,HHIP,HIBADH	ABCC4,BMP2,CTBP2,DHRS4L2,GPD2,HAO1,HHIP,HIBADH,HPGD,HSD3B1,MAT2B,MDH1B
GO Molecular Function	GO:0005088	Ras guanyl-nucleotide exchange factor activity	34	0.0572	1	1	2.28	2.19	5	17	0.0147	0.294	5	13	118	unnamed,unnamed,unnamed,unnamed,unnamed	unnamed,unnamed,unnamed,unnamed,unnamed,unnamed,unnamed,unnamed,unnamed,unnamed,unnamed,unnamed,unnamed,unnamed,unnamed,unnamed,unnamed	ARHGEF16,RAPGEF1,RAPGEF5,RASGRP3,TRIO	ARHGEF16,DENND1A,DOCK10,DOCK2,DOCK9,RABGEF1,RAPGEF1,RAPGEF2,RAPGEF5,RASGEF1B,RASGRP3,TIAM1,TRIO
GO Molecular Function	GO:0030165	PDZ domain binding	35	0.0619	1	1	1.83	4.38	8	34	0.0235	0.235	6	18	81	unnamed,unnamed,unnamed,unnamed,unnamed,unnamed,unnamed,unnamed	unnamed,unnamed,unnamed,unnamed,unnamed,unnamed,unnamed,unnamed,unnamed,unnamed,unnamed,unnamed,unnamed,unnamed,unnamed,unnamed,unnamed,unnamed,unnamed,unnamed,unnamed,unnamed,unnamed,unnamed,unnamed,unnamed,unnamed,unnamed,unnamed,unnamed,unnamed,unnamed,unnamed,unnamed	ACVR2A,ARHGEF16,CADM1,FZD1,FZD7,FZD8	ACVR2A,ARHGEF16,CADM1,CXADR,CXXC4,DOCK4,EXOC4,FZD1,FZD7,FZD8,GJA1,GRID2,GRM7,PARK2,RAPGEF2,SNTB1,SRR,SSTR2
GO Molecular Function	GO:0005085	guanyl-nucleotide exchange factor activity	36	0.0654	1	1	2.03	2.96	6	23	0.0176	0.261	6	19	186	unnamed,unnamed,unnamed,unnamed,unnamed,unnamed	unnamed,unnamed,unnamed,unnamed,unnamed,unnamed,unnamed,unnamed,unnamed,unnamed,unnamed,unnamed,unnamed,unnamed,unnamed,unnamed,unnamed,unnamed,unnamed,unnamed,unnamed,unnamed,unnamed	ARHGEF16,DOCK3,RAPGEF1,RAPGEF5,RASGRP3,TRIO	ARFGEF1,ARHGEF16,DENND1A,DOCK10,DOCK2,DOCK3,DOCK4,DOCK9,FBXO8,IQSEC1,PSD3,RABGEF1,RAPGEF1,RAPGEF2,RAPGEF5,RASGEF1B,RASGRP3,TIAM1,TRIO
GO Molecular Function	GO:0019887	protein kinase regulator activity	37	0.0697	1	1	1.87	3.73	7	29	0.0206	0.241	7	20	112	unnamed,unnamed,unnamed,unnamed,unnamed,unnamed,unnamed	unnamed,unnamed,unnamed,unnamed,unnamed,unnamed,unnamed,unnamed,unnamed,unnamed,unnamed,unnamed,unnamed,unnamed,unnamed,unnamed,unnamed,unnamed,unnamed,unnamed,unnamed,unnamed,unnamed,unnamed,unnamed,unnamed,unnamed,unnamed,unnamed	CAMK2N1,ELP3,ELP4,FAF1,FGF13,SPRY2,TRIB2	CAMK2N1,CCNH,CDKN1C,DNAJC3,ELP3,ELP4,FAF1,FGF13,GREM1,IBTK,ITPRIP,MBIP,NRG3,PKIA,PRKAR2B,RGCC,SPRY2,TOM1L1,TRIB1,TRIB2
GO Molecular Function	GO:0016779	nucleotidyltransferase activity	38	0.0712	1	1	2.16	2.32	5	18	0.0147	0.278	4	12	122	unnamed,unnamed,unnamed,unnamed,unnamed	unnamed,unnamed,unnamed,unnamed,unnamed,unnamed,unnamed,unnamed,unnamed,unnamed,unnamed,unnamed,unnamed,unnamed,unnamed,unnamed,unnamed,unnamed	CDS2,POLA1,POLR2M,REV1	CDS2,FPGT,ISPD,MTPAP,NMNAT3,PAPSS1,POLA1,POLR2B,POLR2M,PRIM2,REV1,TWISTNB
GO Molecular Function	GO:0016758	transferase activity, transferring hexosyl groups	39	0.0715	1	1	1.65	6.05	10	47	0.0294	0.213	9	30	191	unnamed,unnamed,unnamed,unnamed,unnamed,unnamed,unnamed,unnamed,unnamed,unnamed	unnamed,unnamed,unnamed,unnamed,unnamed,unnamed,unnamed,unnamed,unnamed,unnamed,unnamed,unnamed,unnamed,unnamed,unnamed,unnamed,unnamed,unnamed,unnamed,unnamed,unnamed,unnamed,unnamed,unnamed,unnamed,unnamed,unnamed,unnamed,unnamed,unnamed,unnamed,unnamed,unnamed,unnamed,unnamed,unnamed,unnamed,unnamed,unnamed,unnamed,unnamed,unnamed,unnamed,unnamed,unnamed,unnamed,unnamed	GALNT10,GALNT14,GBE1,HAS3,MGAT4C,MGAT5B,UGT8,WBSCR17,XYLT1	ALG10,B3GALT1,B3GALT2,B3GAT2,DAD1,EXT1,FUT8,GALNT10,GALNT11,GALNT13,GALNT14,GALNT3,GALNT5,GALNT7,GALNTL6,GBE1,GYG1,HAS2,HAS3,LARGE,MGAT4C,MGAT5B,PIGC,TUSC3,UGGT2,UGT2B28,UGT2B4,UGT8,WBSCR17,XYLT1
GO Molecular Function	GO:0003899	DNA-directed RNA polymerase activity	40	0.0723	1	1	2.91	1.03	3	8	0.00882	0.375	2	5	43	unnamed,unnamed,unnamed	unnamed,unnamed,unnamed,unnamed,unnamed,unnamed,unnamed,unnamed	POLA1,POLR2M	POLA1,POLR2B,POLR2M,PRIM2,TWISTNB
GO Molecular Function	GO:0034483	heparan sulfate sulfotransferase activity	41	0.075	1	1	2.39	1.67	4	13	0.0118	0.308	3	5	11	unnamed,unnamed,unnamed,unnamed	unnamed,unnamed,unnamed,unnamed,unnamed,unnamed,unnamed,unnamed,unnamed,unnamed,unnamed,unnamed,unnamed	HS3ST5,NDST3,NDST4	HS3ST1,HS3ST4,HS3ST5,NDST3,NDST4
GO Molecular Function	GO:0005245	voltage-gated calcium channel activity	41	0.075	1	1	2.39	1.67	4	13	0.0118	0.308	3	8	35	unnamed,unnamed,unnamed,unnamed	unnamed,unnamed,unnamed,unnamed,unnamed,unnamed,unnamed,unnamed,unnamed,unnamed,unnamed,unnamed,unnamed	CACNA2D3,CACNG3,IL1RAPL1	CACNA1E,CACNA2D3,CACNG2,CACNG3,CACNG5,GRM7,IL1RAPL1,ITGAV
GO Molecular Function	GO:0003676	nucleic acid binding	43	0.077	1	1	1.1	122	134	945	0.394	0.142	109	485	3397	unnamed,unnamed,unnamed,unnamed,unnamed,unnamed,unnamed,unnamed,unnamed,unnamed,unnamed,unnamed,unnamed,unnamed,unnamed,unnamed,unnamed,unnamed,unnamed,unnamed,unnamed,unnamed,unnamed,unnamed,unnamed,unnamed,unnamed,unnamed,unnamed,unnamed,unnamed,unnamed,unnamed,unnamed,unnamed,unnamed,unnamed,unnamed,unnamed,unnamed,unnamed,unnamed,unnamed,unnamed,unnamed,unnamed,unnamed,unnamed,unnamed,unnamed…	unnamed,unnamed,unnamed,unnamed,unnamed,unnamed,unnamed,unnamed,unnamed,unnamed,unnamed,unnamed,unnamed,unnamed,unnamed,unnamed,unnamed,unnamed,unnamed,unnamed,unnamed,unnamed,unnamed,unnamed,unnamed,unnamed,unnamed,unnamed,unnamed,unnamed,unnamed,unnamed,unnamed,unnamed,unnamed,unnamed,unnamed,unnamed,unnamed,unnamed,unnamed,unnamed,unnamed,unnamed,unnamed,unnamed,unnamed,unnamed,unnamed,unnamed…	ACO1,AFF3,ARPP21,ARX,ASXL3,BBX,BNC2,BOD1L1,CBX4,CDK5RAP2,CELF2,CHD6,CHD9,DHX35,DMRTA2,EIF3H,ELP3,ENOX1,ERBB4,ETV1,ETV5,EVX1,FEZF1,FOXD3,FOXG1,FOXO1,FOXP1,GATA3,GBX2,GCFC2,GLI3,GLIS3,HES1,HNRNPA3,JAZF1,KLF12,LHX5,LMO4,LMX1B,LZTS1,MAF,MAFB,MEF2C,MEIS1,MEIS2,MEX3C,MITF,MSI2,MYCN,NEIL3,NFIA,NOL4,NOVA1,NPAS3,NR2F1,NR4A2,OSR1,PAX6,PBX1,PKNOX2,POLA1,POU3F1,POU3F2,POU3F3,POU6F2,PRDM16,PRDM8,PROX1,RAD23B,…	ACO1,ADARB2,AEBP2,AFF2,AFF3,AHRR,ALX4,ANG,APP,APTX,AR,ARID1B,ARPP21,ARX,ASCC3,ASCL1,ASCL4,ASXL2,ASXL3,ATOH1,ATOH7,BACH1,BACH2,BARD1,BARHL2,BARX2,BBX,BCL11A,BCL11B,BCL6,BCOR,BDP1,BHLHE23,BHLHE40,BNC2,BOD1L1,C1D,CALCOCO1,CAMTA1,CAPRIN1,CAPRIN2,CASZ1,CBX4,CDC5L,CDK5RAP2,CDX2,CEBPD,CEBPG,CELF2,CELF4,CENPC,CENPW,CHD6,CHD9,CNOT4,CPEB2,CPSF2,CREB1,CREB5,CREBL2,CRYZ,CSRNP3,CSTF2,CTIF,CTNNB1,CWC22,CXXC4,D…
GO Molecular Function	GO:0005262	calcium channel activity	44	0.0781	1	1	1.94	3.09	6	24	0.0176	0.25	5	17	100	unnamed,unnamed,unnamed,unnamed,unnamed,unnamed	unnamed,unnamed,unnamed,unnamed,unnamed,unnamed,unnamed,unnamed,unnamed,unnamed,unnamed,unnamed,unnamed,unnamed,unnamed,unnamed,unnamed,unnamed,unnamed,unnamed,unnamed,unnamed,unnamed,unnamed	CACNA2D3,CACNG3,IL1RAPL1,RYR2,TRPM3	CACNA1E,CACNA2D3,CACNG2,CACNG3,CACNG5,GRIN2A,GRIN2B,GRIN3A,GRM7,IL1RAPL1,ITGAV,ITPR1,RYR2,SLC24A2,TRPA1,TRPC4,TRPM3
GO Molecular Function	GO:0050656	3'-phosphoadenosine 5'-phosphosulfate binding	45	0.0831	1	1	3.88	0.515	2	4	0.00588	0.5	1	1	6	unnamed,unnamed	unnamed,unnamed,unnamed,unnamed	HS3ST5	HS3ST5
GO Molecular Function	GO:0032183	SUMO binding	45	0.0831	1	1	3.88	0.515	2	4	0.00588	0.5	2	3	11	unnamed,unnamed	unnamed,unnamed,unnamed,unnamed	CBX4,USP25	CBX4,SOBP,USP25
GO Molecular Function	GO:0003896	DNA primase activity	45	0.0831	1	1	3.88	0.515	2	4	0.00588	0.5	1	2	4	unnamed,unnamed	unnamed,unnamed,unnamed,unnamed	POLA1	POLA1,PRIM2
GO Molecular Function	GO:0015016	[heparan sulfate]-glucosamine N-sulfotransferase activity	45	0.0831	1	1	3.88	0.515	2	4	0.00588	0.5	2	2	4	unnamed,unnamed	unnamed,unnamed,unnamed,unnamed	NDST3,NDST4	NDST3,NDST4
GO Molecular Function	GO:0004806	triglyceride lipase activity	45	0.0831	1	1	3.88	0.515	2	4	0.00588	0.5	2	3	16	unnamed,unnamed	unnamed,unnamed,unnamed,unnamed	AOAH,LIPG	AOAH,LIPC,LIPG
GO Molecular Function	GO:0016740	transferase activity	50	0.0846	1	1	1.17	54.7	64	425	0.188	0.151	60	254	1848	unnamed,unnamed,unnamed,unnamed,unnamed,unnamed,unnamed,unnamed,unnamed,unnamed,unnamed,unnamed,unnamed,unnamed,unnamed,unnamed,unnamed,unnamed,unnamed,unnamed,unnamed,unnamed,unnamed,unnamed,unnamed,unnamed,unnamed,unnamed,unnamed,unnamed,unnamed,unnamed,unnamed,unnamed,unnamed,unnamed,unnamed,unnamed,unnamed,unnamed,unnamed,unnamed,unnamed,unnamed,unnamed,unnamed,unnamed,unnamed,unnamed,unnamed…	unnamed,unnamed,unnamed,unnamed,unnamed,unnamed,unnamed,unnamed,unnamed,unnamed,unnamed,unnamed,unnamed,unnamed,unnamed,unnamed,unnamed,unnamed,unnamed,unnamed,unnamed,unnamed,unnamed,unnamed,unnamed,unnamed,unnamed,unnamed,unnamed,unnamed,unnamed,unnamed,unnamed,unnamed,unnamed,unnamed,unnamed,unnamed,unnamed,unnamed,unnamed,unnamed,unnamed,unnamed,unnamed,unnamed,unnamed,unnamed,unnamed,unnamed…	ACAA2,ACVR2A,AKAP6,BCAT1,CAMKMT,CDK14,CDKAL1,CDKL5,CDS2,CSNK1G3,DGKB,DGKG,DPY19L1,ELP3,ELP4,EPHA7,ERBB4,FGFR2,GALNT10,GALNT14,GBE1,GGACT,GOT2,GSTA4,GTDC1,HAS3,HS3ST5,HS6ST2,HS6ST3,ICK,MAP3K7,MBOAT1,METTL24,MGAT4C,MGAT5B,MGST1,NAMPTL,NDST3,NDST4,NNMT,NRP2,PANK3,PKN2,POLA1,POLR2M,PRDM8,PRMT8,REV1,ROR1,SMYD2,ST6GALNAC3,ST6GALNAC5,TKTL2,TRIB2,TRIO,UGT8,UST,VRK2,WBSCR17,XYLT1	AADAT,ACAA2,ACVR1,ACVR1C,ACVR2A,ADPGK,AGK,AGPAT4,AGPAT9,AGXT2,AK4,AK8,AKAP6,AKT3,ALG10,ALG1L,ALK,ANKK1,AWAT2,B3GALT1,B3GALT2,B3GALTL,B3GAT2,BCAT1,CAMK1G,CAMK2D,CAMKMT,CASK,CCL2,CCNH,CDK14,CDKAL1,CDKL5,CDKN1C,CDS2,CERKL,CHST2,CHST9,CMPK2,CNKSR2,CNTLN,CRIM1,CSNK1G3,DAD1,DGKB,DGKG,DMAP1,DPH5,DPY19L1,DSEL,DYRK1A,DYRK2,EFEMP1,ELP3,ELP4,EPHA3,EPHA4,EPHA5,EPHA6,EPHA7,ERBB4,ETNK1,ETNPPL,EXT1,F13A1,FER,FG…
GO Molecular Function	GO:0043565	sequence-specific DNA binding	51	0.09	1	1	1.17	53.1	62	412	0.182	0.15	44	183	697	unnamed,unnamed,unnamed,unnamed,unnamed,unnamed,unnamed,unnamed,unnamed,unnamed,unnamed,unnamed,unnamed,unnamed,unnamed,unnamed,unnamed,unnamed,unnamed,unnamed,unnamed,unnamed,unnamed,unnamed,unnamed,unnamed,unnamed,unnamed,unnamed,unnamed,unnamed,unnamed,unnamed,unnamed,unnamed,unnamed,unnamed,unnamed,unnamed,unnamed,unnamed,unnamed,unnamed,unnamed,unnamed,unnamed,unnamed,unnamed,unnamed,unnamed…	unnamed,unnamed,unnamed,unnamed,unnamed,unnamed,unnamed,unnamed,unnamed,unnamed,unnamed,unnamed,unnamed,unnamed,unnamed,unnamed,unnamed,unnamed,unnamed,unnamed,unnamed,unnamed,unnamed,unnamed,unnamed,unnamed,unnamed,unnamed,unnamed,unnamed,unnamed,unnamed,unnamed,unnamed,unnamed,unnamed,unnamed,unnamed,unnamed,unnamed,unnamed,unnamed,unnamed,unnamed,unnamed,unnamed,unnamed,unnamed,unnamed,unnamed…	ARX,DMRTA2,ETV1,ETV5,EVX1,FEZF1,FOXD3,FOXG1,FOXO1,FOXP1,GATA3,GBX2,GLI3,HES1,LHX5,LMO4,LMX1B,MAF,MAFB,MEF2C,MEIS1,MEIS2,NR2F1,NR4A2,PAX6,PBX1,PKNOX2,POU3F1,POU3F2,POU3F3,POU6F2,PRDM16,PROX1,SHOX2,SIX3,SOX14,SOX4,SOX6,TFAP2B,TRPS1,TSHZ3,ZEB2,ZFHX3,ZIC3	ALX4,AR,ARX,ASCL1,ATOH1,BACH1,BACH2,BARHL2,BARX2,BCL11B,BCL6,CALCOCO1,CDX2,CEBPD,CEBPG,CREB1,CREB5,CREBL2,DBX1,DLX2,DLX6,DMRT2,DMRTA1,DMRTA2,DMRTB1,EHF,EMX2,EN1,EOMES,ESRRB,ESRRG,ETS1,ETV1,ETV5,EVX1,EVX2,FEZF1,FLI1,FOXA1,FOXA2,FOXB1,FOXC1,FOXD3,FOXG1,FOXI1,FOXL2,FOXN3,FOXO1,FOXP1,FOXP2,FOXQ1,FOXS1,GATA3,GBX2,GLI2,GLI3,HAND2,HES1,HHEX,HIC1,HNF4G,HNRNPD,HOXA2,HOXA3,HOXC13,HOXD10,HOXD11,HOXD12,HOXD1…
GO Molecular Function	GO:0016830	carbon-carbon lyase activity	52	0.0984	1	1	2.59	1.16	3	9	0.00882	0.333	3	4	49	unnamed,unnamed,unnamed	unnamed,unnamed,unnamed,unnamed,unnamed,unnamed,unnamed,unnamed,unnamed	DERA,GAD1,HMGCLL1	CLYBL,DERA,GAD1,HMGCLL1
GO Molecular Function	GO:0005520	insulin-like growth factor binding	53	0.104	1	1	1.94	2.58	5	20	0.0147	0.25	3	6	25	unnamed,unnamed,unnamed,unnamed,unnamed	unnamed,unnamed,unnamed,unnamed,unnamed,unnamed,unnamed,unnamed,unnamed,unnamed,unnamed,unnamed,unnamed,unnamed,unnamed,unnamed,unnamed,unnamed,unnamed,unnamed	IGFBP2,IGFBP5,IGFBP7	CRIM1,IGFBP2,IGFBP3,IGFBP5,IGFBP7,ITGAV
GO Molecular Function	GO:0008194	UDP-glycosyltransferase activity	54	0.106	1	1	1.63	4.89	8	38	0.0235	0.211	8	26	133	unnamed,unnamed,unnamed,unnamed,unnamed,unnamed,unnamed,unnamed	unnamed,unnamed,unnamed,unnamed,unnamed,unnamed,unnamed,unnamed,unnamed,unnamed,unnamed,unnamed,unnamed,unnamed,unnamed,unnamed,unnamed,unnamed,unnamed,unnamed,unnamed,unnamed,unnamed,unnamed,unnamed,unnamed,unnamed,unnamed,unnamed,unnamed,unnamed,unnamed,unnamed,unnamed,unnamed,unnamed,unnamed,unnamed	GALNT10,GALNT14,HAS3,MGAT4C,MGAT5B,UGT8,WBSCR17,XYLT1	B3GALT1,B3GALT2,B3GAT2,EXT1,GALNT10,GALNT11,GALNT13,GALNT14,GALNT3,GALNT5,GALNT7,GALNTL6,GXYLT1,GYG1,HAS2,HAS3,LARGE,MGAT4C,MGAT5B,PIGC,UGGT2,UGT2B28,UGT2B4,UGT8,WBSCR17,XYLT1
GO Molecular Function	GO:0019842	vitamin binding	55	0.108	1	1	1.79	3.35	6	26	0.0176	0.231	3	8	76	unnamed,unnamed,unnamed,unnamed,unnamed,unnamed	unnamed,unnamed,unnamed,unnamed,unnamed,unnamed,unnamed,unnamed,unnamed,unnamed,unnamed,unnamed,unnamed,unnamed,unnamed,unnamed,unnamed,unnamed,unnamed,unnamed,unnamed,unnamed,unnamed,unnamed,unnamed,unnamed	ALDH1A2,EGLN3,PCCA	ALDH1A2,EGLN3,FTCDNL1,IRX5,LMBRD1,OGDHL,PCCA,S100G
GO Molecular Function	GO:0000287	magnesium ion binding	55	0.108	1	1	1.79	3.35	6	26	0.0176	0.231	5	19	187	unnamed,unnamed,unnamed,unnamed,unnamed,unnamed	unnamed,unnamed,unnamed,unnamed,unnamed,unnamed,unnamed,unnamed,unnamed,unnamed,unnamed,unnamed,unnamed,unnamed,unnamed,unnamed,unnamed,unnamed,unnamed,unnamed,unnamed,unnamed,unnamed,unnamed,unnamed,unnamed	ICK,MAP3K7,OPA1,REV1,RRAGC	ATP10B,ATP11B,ATP9A,DYRK2,FAN1,ICK,IDI1,MAP3K7,MAP3K8,MAST4,MTPAP,NUDT7,OPA1,PPM1B,REV1,RPS6KA3,RRAGC,SRR,TSSK1B
GO Molecular Function	GO:0005057	receptor signaling protein activity	57	0.108	1	1	1.7	4.12	7	32	0.0206	0.219	6	19	105	unnamed,unnamed,unnamed,unnamed,unnamed,unnamed,unnamed	unnamed,unnamed,unnamed,unnamed,unnamed,unnamed,unnamed,unnamed,unnamed,unnamed,unnamed,unnamed,unnamed,unnamed,unnamed,unnamed,unnamed,unnamed,unnamed,unnamed,unnamed,unnamed,unnamed,unnamed,unnamed,unnamed,unnamed,unnamed,unnamed,unnamed,unnamed,unnamed	ACVR2A,ADCYAP1,ERBB4,FLRT2,FLRT3,MAP3K7	ACVR1,ACVR2A,ADCYAP1,ALK,ARF1,DOK5,ERBB4,FCGR1A,FLRT1,FLRT2,FLRT3,MAP3K1,MAP3K7,MAP3K8,NSMAF,PLCG1,SMAD2,SMAD7,TIAM1
GO Molecular Function	GO:0030695	GTPase regulator activity	58	0.108	1	1	1.38	11.6	16	90	0.0471	0.178	17	64	456	unnamed,unnamed,unnamed,unnamed,unnamed,unnamed,unnamed,unnamed,unnamed,unnamed,unnamed,unnamed,unnamed,unnamed,unnamed,unnamed	unnamed,unnamed,unnamed,unnamed,unnamed,unnamed,unnamed,unnamed,unnamed,unnamed,unnamed,unnamed,unnamed,unnamed,unnamed,unnamed,unnamed,unnamed,unnamed,unnamed,unnamed,unnamed,unnamed,unnamed,unnamed,unnamed,unnamed,unnamed,unnamed,unnamed,unnamed,unnamed,unnamed,unnamed,unnamed,unnamed,unnamed,unnamed,unnamed,unnamed,unnamed,unnamed,unnamed,unnamed,unnamed,unnamed,unnamed,unnamed,unnamed,unnamed…	AGAP1,ARAP3,ARFGAP2,ARHGAP15,ARHGAP20,ARHGAP21,ARHGEF16,AXIN2,DOCK3,RAPGEF1,RAPGEF5,RASAL2,RASGRP3,RGS9,TBC1D16,TBC1D4,TRIO	AGAP1,ARAP2,ARAP3,ARFGAP2,ARFGAP3,ARFGEF1,ARHGAP11B,ARHGAP15,ARHGAP20,ARHGAP21,ARHGAP26,ARHGAP42,ARHGEF16,AXIN2,BNIP2,CHN2,DENND1A,DEPDC1B,DLC1,DOCK10,DOCK2,DOCK3,DOCK4,DOCK9,ERRFI1,FBXO8,GNAQ,GOPC,IQGAP1,IQSEC1,MAP4K3,NRK,OPHN1,PLCB1,PSD3,RABGEF1,RALGAPA2,RAPGEF1,RAPGEF2,RAPGEF5,RASAL1,RASAL2,RASGEF1B,RASGRP3,RGS18,RGS3,RGS5,RGS9,RIMS1,SIPA1L3,SLIT2,SRGAP1,TBC1D16,TBC1D22A,TBC1D23,TBC1D2B,TBC1D3…
GO Molecular Function	GO:0060589	nucleoside-triphosphatase regulator activity	58	0.108	1	1	1.38	11.6	16	90	0.0471	0.178	17	64	468	unnamed,unnamed,unnamed,unnamed,unnamed,unnamed,unnamed,unnamed,unnamed,unnamed,unnamed,unnamed,unnamed,unnamed,unnamed,unnamed	unnamed,unnamed,unnamed,unnamed,unnamed,unnamed,unnamed,unnamed,unnamed,unnamed,unnamed,unnamed,unnamed,unnamed,unnamed,unnamed,unnamed,unnamed,unnamed,unnamed,unnamed,unnamed,unnamed,unnamed,unnamed,unnamed,unnamed,unnamed,unnamed,unnamed,unnamed,unnamed,unnamed,unnamed,unnamed,unnamed,unnamed,unnamed,unnamed,unnamed,unnamed,unnamed,unnamed,unnamed,unnamed,unnamed,unnamed,unnamed,unnamed,unnamed…	AGAP1,ARAP3,ARFGAP2,ARHGAP15,ARHGAP20,ARHGAP21,ARHGEF16,AXIN2,DOCK3,RAPGEF1,RAPGEF5,RASAL2,RASGRP3,RGS9,TBC1D16,TBC1D4,TRIO	AGAP1,ARAP2,ARAP3,ARFGAP2,ARFGAP3,ARFGEF1,ARHGAP11B,ARHGAP15,ARHGAP20,ARHGAP21,ARHGAP26,ARHGAP42,ARHGEF16,AXIN2,BNIP2,CHN2,DENND1A,DEPDC1B,DLC1,DOCK10,DOCK2,DOCK3,DOCK4,DOCK9,ERRFI1,FBXO8,GNAQ,GOPC,IQGAP1,IQSEC1,MAP4K3,NRK,OPHN1,PLCB1,PSD3,RABGEF1,RALGAPA2,RAPGEF1,RAPGEF2,RAPGEF5,RASAL1,RASAL2,RASGEF1B,RASGRP3,RGS18,RGS3,RGS5,RGS9,RIMS1,SIPA1L3,SLIT2,SRGAP1,TBC1D16,TBC1D22A,TBC1D23,TBC1D2B,TBC1D3…
GO Molecular Function	GO:0046982	protein heterodimerization activity	60	0.112	1	1	1.26	21.4	27	166	0.0794	0.163	23	70	405	unnamed,unnamed,unnamed,unnamed,unnamed,unnamed,unnamed,unnamed,unnamed,unnamed,unnamed,unnamed,unnamed,unnamed,unnamed,unnamed,unnamed,unnamed,unnamed,unnamed,unnamed,unnamed,unnamed,unnamed,unnamed,unnamed,unnamed	unnamed,unnamed,unnamed,unnamed,unnamed,unnamed,unnamed,unnamed,unnamed,unnamed,unnamed,unnamed,unnamed,unnamed,unnamed,unnamed,unnamed,unnamed,unnamed,unnamed,unnamed,unnamed,unnamed,unnamed,unnamed,unnamed,unnamed,unnamed,unnamed,unnamed,unnamed,unnamed,unnamed,unnamed,unnamed,unnamed,unnamed,unnamed,unnamed,unnamed,unnamed,unnamed,unnamed,unnamed,unnamed,unnamed,unnamed,unnamed,unnamed,unnamed…	BMP2,FOXP1,GAD1,INHBA,MEF2C,MEIS1,NR4A2,PBX1,POLA1,PRMT8,ROBO1,RRAGC,SIM1,SOX5,SOX6,TAF4,TAF4B,TCF12,TENM2,TENM3,TFAP2B,TFDP3,TYRP1	ADRA1A,ADRA2A,AGTR1,ALX4,BARD1,BCL11A,BCL2L11,BHLHE40,BMP2,CEBPG,CENPW,EXT1,FOXP1,FOXP2,GAD1,GCA,H2AFY,H2AFZ,HAND2,HIST3H2A,HIST3H3,IKZF2,IL12A,INHBA,ITGA1,ITGB1,KCNIP1,MAFA,MEF2C,MEIS1,NEUROD1,NR4A2,PBX1,PDSS2,POLA1,PPP3CA,PPP3CB,PRMT8,RALGAPA2,ROBO1,ROBO2,ROPN1B,RRAGC,RUNX1,SIM1,SMC2,SOX5,SOX6,SUCLG1,SYT10,SYT14,TAF4,TAF4B,TBX15,TBX18,TCF12,TCF4,TENM1,TENM2,TENM3,TFAP2B,TFDP3,TGFB3,TLR2,TOP2B,T…
GO Molecular Function	GO:0003705	RNA polymerase II distal enhancer sequence-specific DNA binding transcription factor activity	61	0.12	1	1	1.39	10	14	78	0.0412	0.179	10	23	91	unnamed,unnamed,unnamed,unnamed,unnamed,unnamed,unnamed,unnamed,unnamed,unnamed,unnamed,unnamed,unnamed,unnamed	unnamed,unnamed,unnamed,unnamed,unnamed,unnamed,unnamed,unnamed,unnamed,unnamed,unnamed,unnamed,unnamed,unnamed,unnamed,unnamed,unnamed,unnamed,unnamed,unnamed,unnamed,unnamed,unnamed,unnamed,unnamed,unnamed,unnamed,unnamed,unnamed,unnamed,unnamed,unnamed,unnamed,unnamed,unnamed,unnamed,unnamed,unnamed,unnamed,unnamed,unnamed,unnamed,unnamed,unnamed,unnamed,unnamed,unnamed,unnamed,unnamed,unnamed…	FOXD3,FOXP1,MEF2C,MEIS1,MITF,PROX1,RFX3,SIX3,TLE4,ZFHX3	BHLHE40,CREB1,FOXA1,FOXA2,FOXB1,FOXC1,FOXD3,FOXL2,FOXP1,FOXQ1,FOXS1,MEF2C,MEIS1,MITF,NR5A2,PAX3,POU4F1,PROX1,RFX3,SIX3,SOX9,TLE4,ZFHX3
GO Molecular Function	GO:0019207	kinase regulator activity	62	0.122	1	1	1.65	4.25	7	33	0.0206	0.212	7	23	133	unnamed,unnamed,unnamed,unnamed,unnamed,unnamed,unnamed	unnamed,unnamed,unnamed,unnamed,unnamed,unnamed,unnamed,unnamed,unnamed,unnamed,unnamed,unnamed,unnamed,unnamed,unnamed,unnamed,unnamed,unnamed,unnamed,unnamed,unnamed,unnamed,unnamed,unnamed,unnamed,unnamed,unnamed,unnamed,unnamed,unnamed,unnamed,unnamed,unnamed	CAMK2N1,ELP3,ELP4,FAF1,FGF13,SPRY2,TRIB2	CAMK2N1,CCNH,CDKN1C,DNAJC3,ELP3,ELP4,FAF1,FGF13,GREM1,IBTK,ITPRIP,KLF4,LRP6,MBIP,NRG3,PIK3R1,PKIA,PRKAR2B,RGCC,SPRY2,TOM1L1,TRIB1,TRIB2
GO Molecular Function	GO:0008170	N-methyltransferase activity	63	0.123	1	1	1.85	2.7	5	21	0.0147	0.238	5	13	69	unnamed,unnamed,unnamed,unnamed,unnamed	unnamed,unnamed,unnamed,unnamed,unnamed,unnamed,unnamed,unnamed,unnamed,unnamed,unnamed,unnamed,unnamed,unnamed,unnamed,unnamed,unnamed,unnamed,unnamed,unnamed,unnamed	CAMKMT,NNMT,PRDM8,PRMT8,SMYD2	CAMKMT,HNMT,KMT2C,KMT2E,NNMT,PRDM6,PRDM8,PRDM9,PRMT6,PRMT8,SMYD1,SMYD2,TFB1M
GO Molecular Function	GO:0017134	fibroblast growth factor binding	64	0.127	1	1	3.11	0.644	2	5	0.00588	0.4	2	2	21	unnamed,unnamed	unnamed,unnamed,unnamed,unnamed,unnamed	API5,FGFR2	API5,FGFR2
GO Molecular Function	GO:1901682	sulfur compound transmembrane transporter activity	64	0.127	1	1	3.11	0.644	2	5	0.00588	0.4	1	2	25	unnamed,unnamed	unnamed,unnamed,unnamed,unnamed,unnamed	SLC7A11	SLC26A7,SLC7A11
GO Molecular Function	GO:0034237	protein kinase A regulatory subunit binding	64	0.127	1	1	3.11	0.644	2	5	0.00588	0.4	2	4	10	unnamed,unnamed	unnamed,unnamed,unnamed,unnamed,unnamed	AKAP6,RYR2	AKAP6,ARFGEF1,KCNQ1,RYR2
GO Molecular Function	GO:0017080	sodium channel regulator activity	64	0.127	1	1	3.11	0.644	2	5	0.00588	0.4	2	2	24	unnamed,unnamed	unnamed,unnamed,unnamed,unnamed,unnamed	FGF13,SCLT1	FGF13,SCLT1
GO Molecular Function	GO:0017034	Rap guanyl-nucleotide exchange factor activity	64	0.127	1	1	3.11	0.644	2	5	0.00588	0.4	2	3	5	unnamed,unnamed	unnamed,unnamed,unnamed,unnamed,unnamed	RAPGEF1,RAPGEF5	RAPGEF1,RAPGEF2,RAPGEF5
GO Molecular Function	GO:0005184	neuropeptide hormone activity	64	0.127	1	1	3.11	0.644	2	5	0.00588	0.4	2	4	22	unnamed,unnamed	unnamed,unnamed,unnamed,unnamed,unnamed	ADCYAP1,PNOC	ADCYAP1,CRH,NPY,PNOC
GO Molecular Function	GO:0016765	transferase activity, transferring alkyl or aryl (other than methyl) groups	64	0.127	1	1	3.11	0.644	2	5	0.00588	0.4	2	5	53	unnamed,unnamed	unnamed,unnamed,unnamed,unnamed,unnamed	GSTA4,MGST1	GSTA4,MGST1,NUS1,PDSS2,UBIAD1
GO Molecular Function	GO:0043548	phosphatidylinositol 3-kinase binding	71	0.128	1	1	2.33	1.29	3	10	0.00882	0.3	1	5	24	unnamed,unnamed,unnamed	unnamed,unnamed,unnamed,unnamed,unnamed,unnamed,unnamed,unnamed,unnamed,unnamed	DAB1	ATP1A1,DAB1,IRS1,PIK3AP1,PIK3R1
GO Molecular Function	GO:0015296	anion:cation symporter activity	71	0.128	1	1	2.33	1.29	3	10	0.00882	0.3	3	7	48	unnamed,unnamed,unnamed	unnamed,unnamed,unnamed,unnamed,unnamed,unnamed,unnamed,unnamed,unnamed,unnamed	SLC10A1,SLC34A2,SLC6A9	SLC10A1,SLC10A2,SLC12A3,SLC1A2,SLC34A2,SLC6A15,SLC6A9
GO Molecular Function	GO:0004527	exonuclease activity	71	0.128	1	1	2.33	1.29	3	10	0.00882	0.3	2	7	72	unnamed,unnamed,unnamed	unnamed,unnamed,unnamed,unnamed,unnamed,unnamed,unnamed,unnamed,unnamed,unnamed	CCRN4L,POLA1	APTX,CCRN4L,DCP2,ERI3,FAN1,POLA1,XRN2
GO Molecular Function	GO:0008375	acetylglucosaminyltransferase activity	71	0.128	1	1	2.33	1.29	3	10	0.00882	0.3	3	6	42	unnamed,unnamed,unnamed	unnamed,unnamed,unnamed,unnamed,unnamed,unnamed,unnamed,unnamed,unnamed,unnamed	MGAT4C,MGAT5B,XYLT1	EXT1,LARGE,MGAT4C,MGAT5B,PIGC,XYLT1
GO Molecular Function	GO:0008060	ARF GTPase activator activity	71	0.128	1	1	2.33	1.29	3	10	0.00882	0.3	3	5	30	unnamed,unnamed,unnamed	unnamed,unnamed,unnamed,unnamed,unnamed,unnamed,unnamed,unnamed,unnamed,unnamed	AGAP1,ARAP3,ARFGAP2	AGAP1,ARAP2,ARAP3,ARFGAP2,ARFGAP3
GO Molecular Function	GO:0019104	DNA N-glycosylase activity	76	0.129	1	1	7.76	0.129	1	1	0.00294	1	1	1	13	unnamed	unnamed	NEIL3	NEIL3
GO Molecular Function	GO:0017125	deoxycytidyl transferase activity	76	0.129	1	1	7.76	0.129	1	1	0.00294	1	1	1	1	unnamed	unnamed	REV1	REV1
GO Molecular Function	GO:0019789	SUMO ligase activity	76	0.129	1	1	7.76	0.129	1	1	0.00294	1	1	1	10	unnamed	unnamed	SUMO1	SUMO1
GO Molecular Function	GO:0030144	alpha-1,6-mannosylglycoprotein 6-beta-N-acetylglucosaminyltransferase activity	76	0.129	1	1	7.76	0.129	1	1	0.00294	1	1	1	3	unnamed	unnamed	MGAT5B	MGAT5B
GO Molecular Function	GO:0032190	acrosin binding	76	0.129	1	1	7.76	0.129	1	1	0.00294	1	1	1	4	unnamed	unnamed	ZP4	ZP4
GO Molecular Function	GO:0031995	insulin-like growth factor II binding	76	0.129	1	1	7.76	0.129	1	1	0.00294	1	1	1	2	unnamed	unnamed	IGFBP2	IGFBP2
GO Molecular Function	GO:0016918	retinal binding	76	0.129	1	1	7.76	0.129	1	1	0.00294	1	1	1	13	unnamed	unnamed	ALDH1A2	ALDH1A2
GO Molecular Function	GO:0016744	transferase activity, transferring aldehyde or ketonic groups	76	0.129	1	1	7.76	0.129	1	1	0.00294	1	1	1	4	unnamed	unnamed	TKTL2	TKTL2
GO Molecular Function	GO:0015375	glycine:sodium symporter activity	76	0.129	1	1	7.76	0.129	1	1	0.00294	1	1	1	2	unnamed	unnamed	SLC6A9	SLC6A9
GO Molecular Function	GO:0015321	sodium-dependent phosphate transmembrane transporter activity	76	0.129	1	1	7.76	0.129	1	1	0.00294	1	1	1	5	unnamed	unnamed	SLC34A2	SLC34A2
GO Molecular Function	GO:0032794	GTPase activating protein binding	76	0.129	1	1	7.76	0.129	1	1	0.00294	1	1	1	9	unnamed	unnamed	CDH1	CDH1
GO Molecular Function	GO:0016421	CoA carboxylase activity	76	0.129	1	1	7.76	0.129	1	1	0.00294	1	1	1	6	unnamed	unnamed	PCCA	PCCA
GO Molecular Function	GO:0016641	oxidoreductase activity, acting on the CH-NH2 group of donors, oxygen as acceptor	76	0.129	1	1	7.76	0.129	1	1	0.00294	1	1	1	15	unnamed	unnamed	DDO	DDO
GO Molecular Function	GO:0016885	ligase activity, forming carbon-carbon bonds	76	0.129	1	1	7.76	0.129	1	1	0.00294	1	1	1	7	unnamed	unnamed	PCCA	PCCA
GO Molecular Function	GO:0070567	cytidylyltransferase activity	76	0.129	1	1	7.76	0.129	1	1	0.00294	1	1	1	7	unnamed	unnamed	CDS2	CDS2
GO Molecular Function	GO:0048763	calcium-induced calcium release activity	76	0.129	1	1	7.76	0.129	1	1	0.00294	1	1	1	2	unnamed	unnamed	RYR2	RYR2
GO Molecular Function	GO:0046975	histone methyltransferase activity (H3-K36 specific)	76	0.129	1	1	7.76	0.129	1	1	0.00294	1	1	1	3	unnamed	unnamed	SMYD2	SMYD2
GO Molecular Function	GO:0050062	long-chain-fatty-acyl-CoA reductase activity	76	0.129	1	1	7.76	0.129	1	1	0.00294	1	1	1	2	unnamed	unnamed	FAR1	FAR1
GO Molecular Function	GO:0080019	fatty-acyl-CoA reductase (alcohol-forming) activity	76	0.129	1	1	7.76	0.129	1	1	0.00294	1	1	1	2	unnamed	unnamed	FAR1	FAR1
GO Molecular Function	GO:0015187	glycine transmembrane transporter activity	76	0.129	1	1	7.76	0.129	1	1	0.00294	1	1	1	6	unnamed	unnamed	SLC6A9	SLC6A9
GO Molecular Function	GO:0046974	histone methyltransferase activity (H3-K9 specific)	76	0.129	1	1	7.76	0.129	1	1	0.00294	1	1	1	6	unnamed	unnamed	PRDM8	PRDM8
GO Molecular Function	GO:0043924	suramin binding	76	0.129	1	1	7.76	0.129	1	1	0.00294	1	1	1	1	unnamed	unnamed	RYR2	RYR2
GO Molecular Function	GO:0042301	phosphate ion binding	76	0.129	1	1	7.76	0.129	1	1	0.00294	1	1	1	11	unnamed	unnamed	SLC34A2	SLC34A2
GO Molecular Function	GO:0042287	MHC protein binding	76	0.129	1	1	7.76	0.129	1	1	0.00294	1	1	1	21	unnamed	unnamed	2018-03-01	2018-03-01
GO Molecular Function	GO:0043015	gamma-tubulin binding	76	0.129	1	1	7.76	0.129	1	1	0.00294	1	1	1	19	unnamed	unnamed	FEZ1	FEZ1
GO Molecular Function	GO:0043295	glutathione binding	76	0.129	1	1	7.76	0.129	1	1	0.00294	1	1	1	9	unnamed	unnamed	MGST1	MGST1
GO Molecular Function	GO:0043539	protein serine/threonine kinase activator activity	76	0.129	1	1	7.76	0.129	1	1	0.00294	1	1	1	10	unnamed	unnamed	SPRY2	SPRY2
GO Molecular Function	GO:0035529	NADH pyrophosphatase activity	76	0.129	1	1	7.76	0.129	1	1	0.00294	1	1	1	3	unnamed	unnamed	NUDT12	NUDT12
GO Molecular Function	GO:0086080	protein binding involved in heterotypic cell-cell adhesion	76	0.129	1	1	7.76	0.129	1	1	0.00294	1	1	1	3	unnamed	unnamed	NFASC	NFASC
GO Molecular Function	GO:0003988	acetyl-CoA C-acyltransferase activity	76	0.129	1	1	7.76	0.129	1	1	0.00294	1	1	1	6	unnamed	unnamed	ACAA2	ACAA2
GO Molecular Function	GO:0003906	DNA-(apurinic or apyrimidinic site) lyase activity	76	0.129	1	1	7.76	0.129	1	1	0.00294	1	1	1	12	unnamed	unnamed	NEIL3	NEIL3
GO Molecular Function	GO:0004028	3-chloroallyl aldehyde dehydrogenase activity	76	0.129	1	1	7.76	0.129	1	1	0.00294	1	1	1	5	unnamed	unnamed	ALDH1A2	ALDH1A2
GO Molecular Function	GO:0004075	biotin carboxylase activity	76	0.129	1	1	7.76	0.129	1	1	0.00294	1	1	1	6	unnamed	unnamed	PCCA	PCCA
GO Molecular Function	GO:0004535	poly(A)-specific ribonuclease activity	76	0.129	1	1	7.76	0.129	1	1	0.00294	1	1	1	11	unnamed	unnamed	CCRN4L	CCRN4L
GO Molecular Function	GO:0004514	nicotinate-nucleotide diphosphorylase (carboxylating) activity	76	0.129	1	1	7.76	0.129	1	1	0.00294	1	1	1	4	unnamed	unnamed	NAMPTL	NAMPTL
GO Molecular Function	GO:0003884	D-amino-acid oxidase activity	76	0.129	1	1	7.76	0.129	1	1	0.00294	1	1	1	2	unnamed	unnamed	DDO	DDO
GO Molecular Function	GO:0001758	retinal dehydrogenase activity	76	0.129	1	1	7.76	0.129	1	1	0.00294	1	1	1	6	unnamed	unnamed	ALDH1A2	ALDH1A2
GO Molecular Function	GO:0000175	3'-5'-exoribonuclease activity	76	0.129	1	1	7.76	0.129	1	1	0.00294	1	1	1	23	unnamed	unnamed	CCRN4L	CCRN4L
GO Molecular Function	GO:0015114	phosphate ion transmembrane transporter activity	76	0.129	1	1	7.76	0.129	1	1	0.00294	1	1	1	14	unnamed	unnamed	SLC34A2	SLC34A2
GO Molecular Function	GO:0000210	NAD+ diphosphatase activity	76	0.129	1	1	7.76	0.129	1	1	0.00294	1	1	1	1	unnamed	unnamed	NUDT12	NUDT12
GO Molecular Function	GO:0001515	opioid peptide activity	76	0.129	1	1	7.76	0.129	1	1	0.00294	1	1	1	5	unnamed	unnamed	PNOC	PNOC
GO Molecular Function	GO:0001665	alpha-N-acetylgalactosaminide alpha-2,6-sialyltransferase activity	76	0.129	1	1	7.76	0.129	1	1	0.00294	1	1	1	3	unnamed	unnamed	ST6GALNAC5	ST6GALNAC5
GO Molecular Function	GO:0004594	pantothenate kinase activity	76	0.129	1	1	7.76	0.129	1	1	0.00294	1	1	1	4	unnamed	unnamed	PANK3	PANK3
GO Molecular Function	GO:0003839	gamma-glutamylcyclotransferase activity	76	0.129	1	1	7.76	0.129	1	1	0.00294	1	1	1	2	unnamed	unnamed	GGACT	GGACT
GO Molecular Function	GO:0005219	ryanodine-sensitive calcium-release channel activity	76	0.129	1	1	7.76	0.129	1	1	0.00294	1	1	1	5	unnamed	unnamed	RYR2	RYR2
GO Molecular Function	GO:0009374	biotin binding	76	0.129	1	1	7.76	0.129	1	1	0.00294	1	1	1	4	unnamed	unnamed	PCCA	PCCA
GO Molecular Function	GO:0005436	sodium:phosphate symporter activity	76	0.129	1	1	7.76	0.129	1	1	0.00294	1	1	1	8	unnamed	unnamed	SLC34A2	SLC34A2
GO Molecular Function	GO:0008427	calcium-dependent protein kinase inhibitor activity	76	0.129	1	1	7.76	0.129	1	1	0.00294	1	1	1	2	unnamed	unnamed	CAMK2N1	CAMK2N1
GO Molecular Function	GO:0008445	D-aspartate oxidase activity	76	0.129	1	1	7.76	0.129	1	1	0.00294	1	1	1	1	unnamed	unnamed	DDO	DDO
GO Molecular Function	GO:0008442	3-hydroxyisobutyrate dehydrogenase activity	76	0.129	1	1	7.76	0.129	1	1	0.00294	1	1	1	1	unnamed	unnamed	HIBADH	HIBADH
GO Molecular Function	GO:0004602	glutathione peroxidase activity	76	0.129	1	1	7.76	0.129	1	1	0.00294	1	1	1	17	unnamed	unnamed	MGST1	MGST1
GO Molecular Function	GO:0005105	type 1 fibroblast growth factor receptor binding	76	0.129	1	1	7.76	0.129	1	1	0.00294	1	1	1	5	unnamed	unnamed	FGF18	FGF18
GO Molecular Function	GO:0004616	phosphogluconate dehydrogenase (decarboxylating) activity	76	0.129	1	1	7.76	0.129	1	1	0.00294	1	1	1	3	unnamed	unnamed	HIBADH	HIBADH
GO Molecular Function	GO:0004605	phosphatidate cytidylyltransferase activity	76	0.129	1	1	7.76	0.129	1	1	0.00294	1	1	1	2	unnamed	unnamed	CDS2	CDS2
GO Molecular Function	GO:0005000	vasopressin receptor activity	76	0.129	1	1	7.76	0.129	1	1	0.00294	1	1	1	7	unnamed	unnamed	NPSR1	NPSR1
GO Molecular Function	GO:0004658	propionyl-CoA carboxylase activity	76	0.129	1	1	7.76	0.129	1	1	0.00294	1	1	1	2	unnamed	unnamed	PCCA	PCCA
GO Molecular Function	GO:0004802	transketolase activity	76	0.129	1	1	7.76	0.129	1	1	0.00294	1	1	1	3	unnamed	unnamed	TKTL2	TKTL2
GO Molecular Function	GO:0004889	acetylcholine-activated cation-selective channel activity	76	0.129	1	1	7.76	0.129	1	1	0.00294	1	1	1	16	unnamed	unnamed	CHRNB4	CHRNB4
GO Molecular Function	GO:0016874	ligase activity	134	0.129	1	1	1.32	13.7	18	106	0.0529	0.17	16	56	497	unnamed,unnamed,unnamed,unnamed,unnamed,unnamed,unnamed,unnamed,unnamed,unnamed,unnamed,unnamed,unnamed,unnamed,unnamed,unnamed,unnamed,unnamed	unnamed,unnamed,unnamed,unnamed,unnamed,unnamed,unnamed,unnamed,unnamed,unnamed,unnamed,unnamed,unnamed,unnamed,unnamed,unnamed,unnamed,unnamed,unnamed,unnamed,unnamed,unnamed,unnamed,unnamed,unnamed,unnamed,unnamed,unnamed,unnamed,unnamed,unnamed,unnamed,unnamed,unnamed,unnamed,unnamed,unnamed,unnamed,unnamed,unnamed,unnamed,unnamed,unnamed,unnamed,unnamed,unnamed,unnamed,unnamed,unnamed,unnamed…	CBX4,DPH6,FANCL,LMO7,MARCH1,MEX3C,PAX6,PCCA,RBBP6,RFWD2,RNF133,RNF144A,RNF152,RNF220,SUMO1,UBE2U	BARD1,BCOR,BIRC7,CBX4,CNOT4,CPS1,CTPS2,DPH6,DTL,ENSG00000176134,FANCL,G2E3,HECTD1,LGSN,LMO7,MARCH1,MARCH3,MARCH4,MEX3C,MGRN1,MID1,MYLIP,PARK2,PAX6,PCCA,PDZRN3,PDZRN4,PET112,PRKCQ,RBBP6,RFWD2,RNF103,RNF133,RNF144A,RNF144B,RNF152,RNF169,RNF217,RNF220,SIAH1,SUCLA2,SUCLG1,SUCLG2,SUMO1,TNFAIP3,TRIM24,TRIM32,TRIML1,TTLL5,TTLL7,UBE2E2,UBE2E3,UBE2NL,UBE2U,UBR3,WARS2
GO Molecular Function	GO:0005488	binding	135	0.134	1	1	1.03	278	286	2160	0.841	0.132	321	1546	12174	unnamed,unnamed,unnamed,unnamed,unnamed,unnamed,unnamed,unnamed,unnamed,unnamed,unnamed,unnamed,unnamed,unnamed,unnamed,unnamed,unnamed,unnamed,unnamed,unnamed,unnamed,unnamed,unnamed,unnamed,unnamed,unnamed,unnamed,unnamed,unnamed,unnamed,unnamed,unnamed,unnamed,unnamed,unnamed,unnamed,unnamed,unnamed,unnamed,unnamed,unnamed,unnamed,unnamed,unnamed,unnamed,unnamed,unnamed,unnamed,unnamed,unnamed…	unnamed,unnamed,unnamed,unnamed,unnamed,unnamed,unnamed,unnamed,unnamed,unnamed,unnamed,unnamed,unnamed,unnamed,unnamed,unnamed,unnamed,unnamed,unnamed,unnamed,unnamed,unnamed,unnamed,unnamed,unnamed,unnamed,unnamed,unnamed,unnamed,unnamed,unnamed,unnamed,unnamed,unnamed,unnamed,unnamed,unnamed,unnamed,unnamed,unnamed,unnamed,unnamed,unnamed,unnamed,unnamed,unnamed,unnamed,unnamed,unnamed,unnamed…	ABCC4,ABCE1,ACAA2,ACO1,ACVR2A,ADAMTS7,ADCYAP1,AFF3,AGA,AGAP1,AGMO,AKAP6,ALDH1A2,API5,ARAP3,ARFGAP2,ARHGAP15,ARHGAP20,ARHGAP21,ARHGEF16,ARMC1,ARPP21,ARX,ASXL3,ATAD2B,AXIN2,BBX,BCAT1,BHLHE22,BMP2,BNC2,BOD1L1,BUD13,C5orf30,C8B,C8orf48,CACNA2D3,CADM1,CAMK2N1,CAPN13,CBX4,CCDC41,CDH1,CDH20,CDH3,CDH4,CDH8,CDK14,CDK5RAP2,CDKAL1,CDKL5,CELF2,CHD6,CHD9,CLCN2,CLDN18,CLEC14A,CNTN2,CNTNAP2,CPLX2,CRYGD,CSNK1G3,…	AADAT,AATF,ABCA12,ABCB5,ABCC4,ABCE1,ABLIM1,ABRA,ACAA2,ACKR3,ACO1,ACOXL,ACTR3,ACTR3B,ACVR1,ACVR1C,ACVR2A,ADAM10,ADAM23,ADAMTS1,ADAMTS16,ADAMTS18,ADAMTS2,ADAMTS20,ADAMTS7,ADAMTS9,ADAMTSL1,ADARB2,ADCY8,ADCY9,ADCYAP1,ADM,ADO,ADPGK,ADRA1A,ADRA2A,ADRB2,AEBP2,AFF2,AFF3,AGA,AGAP1,AGBL1,AGK,AGMO,AGTR1,AGTR2,AGXT2,AHRR,AHSP,AIG1,AIPL1,AK4,AK8,AKAP6,AKR1D1,AKT3,ALCAM,ALDH1A2,ALK,ALX4,AMMECR1,AMPD3,AMPH,AMY1…
GO Molecular Function	GO:0015085	calcium ion transmembrane transporter activity	136	0.142	1	1	1.66	3.61	6	28	0.0176	0.214	5	19	116	unnamed,unnamed,unnamed,unnamed,unnamed,unnamed	unnamed,unnamed,unnamed,unnamed,unnamed,unnamed,unnamed,unnamed,unnamed,unnamed,unnamed,unnamed,unnamed,unnamed,unnamed,unnamed,unnamed,unnamed,unnamed,unnamed,unnamed,unnamed,unnamed,unnamed,unnamed,unnamed,unnamed,unnamed	CACNA2D3,CACNG3,IL1RAPL1,RYR2,TRPM3	ATP2B1,CACNA1E,CACNA2D3,CACNG2,CACNG3,CACNG5,GRIN2A,GRIN2B,GRIN3A,GRM7,IL1RAPL1,ITGAV,ITPR1,RYR2,SLC24A2,SLC8A1,TRPA1,TRPC4,TRPM3
GO Molecular Function	GO:0019838	growth factor binding	137	0.142	1	1	1.49	6.05	9	47	0.0265	0.191	7	19	106	unnamed,unnamed,unnamed,unnamed,unnamed,unnamed,unnamed,unnamed,unnamed	unnamed,unnamed,unnamed,unnamed,unnamed,unnamed,unnamed,unnamed,unnamed,unnamed,unnamed,unnamed,unnamed,unnamed,unnamed,unnamed,unnamed,unnamed,unnamed,unnamed,unnamed,unnamed,unnamed,unnamed,unnamed,unnamed,unnamed,unnamed,unnamed,unnamed,unnamed,unnamed,unnamed,unnamed,unnamed,unnamed,unnamed,unnamed,unnamed,unnamed,unnamed,unnamed,unnamed,unnamed,unnamed,unnamed,unnamed	ACVR2A,API5,FGFR2,IGFBP2,IGFBP5,IGFBP7,NRP2	ACVR1,ACVR2A,API5,CRIM1,FGFR2,IGFBP2,IGFBP3,IGFBP5,IGFBP7,IL6ST,ITGAV,LIFR,NGFR,NRP1,NRP2,NTRK3,OSMR,TGFB3,TGFBR1
GO Molecular Function	GO:0016705	oxidoreductase activity, acting on paired donors, with incorporation or reduction of molecular oxygen	137	0.142	1	1	1.49	6.05	9	47	0.0265	0.191	5	14	158	unnamed,unnamed,unnamed,unnamed,unnamed,unnamed,unnamed,unnamed,unnamed	unnamed,unnamed,unnamed,unnamed,unnamed,unnamed,unnamed,unnamed,unnamed,unnamed,unnamed,unnamed,unnamed,unnamed,unnamed,unnamed,unnamed,unnamed,unnamed,unnamed,unnamed,unnamed,unnamed,unnamed,unnamed,unnamed,unnamed,unnamed,unnamed,unnamed,unnamed,unnamed,unnamed,unnamed,unnamed,unnamed,unnamed,unnamed,unnamed,unnamed,unnamed,unnamed,unnamed,unnamed,unnamed,unnamed,unnamed	AGMO,CYP7B1,EGLN3,TPH2,TYRP1	AGMO,CYP1B1,CYP26A1,CYP26B1,CYP7B1,EGLN3,FMO3,FTO,KDM5B,PARK7,TET2,TPH2,TYRP1,TYW5
GO Molecular Function	GO:0005083	small GTPase regulator activity	139	0.145	1	1	1.39	8.63	12	67	0.0353	0.179	12	47	311	unnamed,unnamed,unnamed,unnamed,unnamed,unnamed,unnamed,unnamed,unnamed,unnamed,unnamed,unnamed	unnamed,unnamed,unnamed,unnamed,unnamed,unnamed,unnamed,unnamed,unnamed,unnamed,unnamed,unnamed,unnamed,unnamed,unnamed,unnamed,unnamed,unnamed,unnamed,unnamed,unnamed,unnamed,unnamed,unnamed,unnamed,unnamed,unnamed,unnamed,unnamed,unnamed,unnamed,unnamed,unnamed,unnamed,unnamed,unnamed,unnamed,unnamed,unnamed,unnamed,unnamed,unnamed,unnamed,unnamed,unnamed,unnamed,unnamed,unnamed,unnamed,unnamed…	AGAP1,ARAP3,ARFGAP2,ARHGAP15,ARHGEF16,RAPGEF1,RAPGEF5,RASAL2,RASGRP3,TBC1D16,TBC1D4,TRIO	AGAP1,ARAP2,ARAP3,ARFGAP2,ARFGAP3,ARFGEF1,ARHGAP15,ARHGAP26,ARHGEF16,DENND1A,DLC1,DOCK10,DOCK2,DOCK4,DOCK9,ERRFI1,FBXO8,GOPC,IQGAP1,IQSEC1,MAP4K3,NRK,OPHN1,PSD3,RABGEF1,RALGAPA2,RAPGEF1,RAPGEF2,RAPGEF5,RASAL1,RASAL2,RASGEF1B,RASGRP3,RIMS1,SRGAP1,TBC1D16,TBC1D22A,TBC1D23,TBC1D2B,TBC1D32,TBC1D4,TBCK,TGFBRAP1,TIAM1,TRIO,USP6NL,WDR45
GO Molecular Function	GO:0016491	oxidoreductase activity	140	0.146	1	1	1.23	21.1	26	164	0.0765	0.159	18	79	715	unnamed,unnamed,unnamed,unnamed,unnamed,unnamed,unnamed,unnamed,unnamed,unnamed,unnamed,unnamed,unnamed,unnamed,unnamed,unnamed,unnamed,unnamed,unnamed,unnamed,unnamed,unnamed,unnamed,unnamed,unnamed,unnamed	unnamed,unnamed,unnamed,unnamed,unnamed,unnamed,unnamed,unnamed,unnamed,unnamed,unnamed,unnamed,unnamed,unnamed,unnamed,unnamed,unnamed,unnamed,unnamed,unnamed,unnamed,unnamed,unnamed,unnamed,unnamed,unnamed,unnamed,unnamed,unnamed,unnamed,unnamed,unnamed,unnamed,unnamed,unnamed,unnamed,unnamed,unnamed,unnamed,unnamed,unnamed,unnamed,unnamed,unnamed,unnamed,unnamed,unnamed,unnamed,unnamed,unnamed…	ABCC4,AGMO,ALDH1A2,BMP2,CYP7B1,DDO,DIO2,EGLN3,ENOX1,FAR1,HAO1,HHIP,HIBADH,KDM4C,MGST1,TPH2,TYRP1,WWOX	ABCC4,ACOXL,ADO,AGMO,AKR1D1,ALDH1A2,BMP2,CBR4,COA6,COX6A1,COX6C,COX7B2,COX7C,CP,CRYZ,CTBP2,CYBRD1,CYP1B1,CYP26A1,CYP26B1,CYP7B1,DCT,DDO,DHFRL1,DHRS4L2,DIO2,DPYD,EGLN3,ENOX1,FAR1,FMO3,FTO,GCDH,GLRX,GPD2,GRXCR1,GSR,HAO1,HGD,HHIP,HIBADH,HPGD,HSD3B1,KDM3A,KDM4C,KDM5B,MAT2B,MDH1B,MGST1,MSRA,NDUFA4,NDUFB4,NDUFS4,NNT,NOX3,NOX4,NOX5,OGDHL,PARK7,PDHA2,PXDNL,QDPR,ROPN1B,SQRDL,ST6GAL2,STAB2,STEAP1,TECRL,TET…
GO Molecular Function	GO:0015179	L-amino acid transmembrane transporter activity	141	0.16	1	1	2.12	1.42	3	11	0.00882	0.273	2	7	40	unnamed,unnamed,unnamed	unnamed,unnamed,unnamed,unnamed,unnamed,unnamed,unnamed,unnamed,unnamed,unnamed,unnamed	SLC6A9,SLC7A11	PQLC2,SLC17A6,SLC1A2,SLC25A13,SLC6A15,SLC6A9,SLC7A11
GO Molecular Function	GO:0051219	phosphoprotein binding	141	0.16	1	1	2.12	1.42	3	11	0.00882	0.273	2	7	46	unnamed,unnamed,unnamed	unnamed,unnamed,unnamed,unnamed,unnamed,unnamed,unnamed,unnamed,unnamed,unnamed,unnamed	CBX4,TOX3	APTX,CBX4,DPYS,LDLRAP1,SAMSN1,TOX3,YWHAB
GO Molecular Function	GO:0015294	solute:cation symporter activity	141	0.16	1	1	2.12	1.42	3	11	0.00882	0.273	3	8	81	unnamed,unnamed,unnamed	unnamed,unnamed,unnamed,unnamed,unnamed,unnamed,unnamed,unnamed,unnamed,unnamed,unnamed	SLC10A1,SLC34A2,SLC6A9	SLC10A1,SLC10A2,SLC12A3,SLC1A2,SLC28A3,SLC34A2,SLC6A15,SLC6A9
GO Molecular Function	GO:0015171	amino acid transmembrane transporter activity	141	0.16	1	1	2.12	1.42	3	11	0.00882	0.273	2	7	63	unnamed,unnamed,unnamed	unnamed,unnamed,unnamed,unnamed,unnamed,unnamed,unnamed,unnamed,unnamed,unnamed,unnamed	SLC6A9,SLC7A11	PQLC2,SLC17A6,SLC1A2,SLC25A13,SLC6A15,SLC6A9,SLC7A11
GO Molecular Function	GO:0004702	receptor signaling protein serine/threonine kinase activity	141	0.16	1	1	2.12	1.42	3	11	0.00882	0.273	2	6	49	unnamed,unnamed,unnamed	unnamed,unnamed,unnamed,unnamed,unnamed,unnamed,unnamed,unnamed,unnamed,unnamed,unnamed	ACVR2A,MAP3K7	ACVR1,ACVR2A,ALK,MAP3K1,MAP3K7,MAP3K8
GO Molecular Function	GO:0044325	ion channel binding	146	0.166	1	1	1.83	2.19	4	17	0.0118	0.235	4	14	73	unnamed,unnamed,unnamed,unnamed	unnamed,unnamed,unnamed,unnamed,unnamed,unnamed,unnamed,unnamed,unnamed,unnamed,unnamed,unnamed,unnamed,unnamed,unnamed,unnamed,unnamed	AKAP6,FGF13,ID2,RYR2	AKAP6,CAMK2D,CDH5,CTNNB1,FGF13,GOPC,ID2,KCNIP2,KCNQ1,PDE4D,RIMS1,RIMS4,RYR2,SLC8A1
GO Molecular Function	GO:0008276	protein methyltransferase activity	146	0.166	1	1	1.83	2.19	4	17	0.0118	0.235	4	11	71	unnamed,unnamed,unnamed,unnamed	unnamed,unnamed,unnamed,unnamed,unnamed,unnamed,unnamed,unnamed,unnamed,unnamed,unnamed,unnamed,unnamed,unnamed,unnamed,unnamed,unnamed	CAMKMT,PRDM8,PRMT8,SMYD2	CAMKMT,KMT2C,KMT2E,N6AMT1,PRDM6,PRDM8,PRDM9,PRMT6,PRMT8,SMYD1,SMYD2
GO Molecular Function	GO:0005089	Rho guanyl-nucleotide exchange factor activity	148	0.175	1	1	2.59	0.773	2	6	0.00588	0.333	2	6	75	unnamed,unnamed	unnamed,unnamed,unnamed,unnamed,unnamed,unnamed	ARHGEF16,TRIO	ARHGEF16,DOCK10,DOCK2,DOCK9,TIAM1,TRIO
GO Molecular Function	GO:0008430	selenium binding	148	0.175	1	1	2.59	0.773	2	6	0.00588	0.333	1	1	12	unnamed,unnamed	unnamed,unnamed,unnamed,unnamed,unnamed,unnamed	DIO2	DIO2
GO Molecular Function	GO:0004985	opioid receptor activity	148	0.175	1	1	2.59	0.773	2	6	0.00588	0.333	1	1	9	unnamed,unnamed	unnamed,unnamed,unnamed,unnamed,unnamed,unnamed	OPCML	OPCML
GO Molecular Function	GO:0048306	calcium-dependent protein binding	148	0.175	1	1	2.59	0.773	2	6	0.00588	0.333	2	3	41	unnamed,unnamed	unnamed,unnamed,unnamed,unnamed,unnamed,unnamed	PDCD6IP,VLDLR	PDCD6IP,SYT1,VLDLR
GO Molecular Function	GO:0034056	estrogen response element binding	148	0.175	1	1	2.59	0.773	2	6	0.00588	0.333	1	2	4	unnamed,unnamed	unnamed,unnamed,unnamed,unnamed,unnamed,unnamed	TOX3	TOX3,TRIM24
GO Molecular Function	GO:0004800	thyroxine 5'-deiodinase activity	148	0.175	1	1	2.59	0.773	2	6	0.00588	0.333	1	1	3	unnamed,unnamed	unnamed,unnamed,unnamed,unnamed,unnamed,unnamed	DIO2	DIO2
GO Molecular Function	GO:0004402	histone acetyltransferase activity	148	0.175	1	1	2.59	0.773	2	6	0.00588	0.333	2	4	56	unnamed,unnamed	unnamed,unnamed,unnamed,unnamed,unnamed,unnamed	ELP3,ELP4	ELP3,ELP4,METTL8,USP22
GO Molecular Function	GO:0003844	1,4-alpha-glucan branching enzyme activity	148	0.175	1	1	2.59	0.773	2	6	0.00588	0.333	1	1	1	unnamed,unnamed	unnamed,unnamed,unnamed,unnamed,unnamed,unnamed	GBE1	GBE1
GO Molecular Function	GO:0004510	tryptophan 5-monooxygenase activity	148	0.175	1	1	2.59	0.773	2	6	0.00588	0.333	1	1	2	unnamed,unnamed	unnamed,unnamed,unnamed,unnamed,unnamed,unnamed	TPH2	TPH2
GO Molecular Function	GO:0004708	MAP kinase kinase activity	148	0.175	1	1	2.59	0.773	2	6	0.00588	0.333	1	2	16	unnamed,unnamed	unnamed,unnamed,unnamed,unnamed,unnamed,unnamed	MAP3K7	MAP3K1,MAP3K7
GO Molecular Function	GO:0072509	divalent inorganic cation transmembrane transporter activity	158	0.18	1	1	1.55	3.86	6	30	0.0176	0.2	5	21	143	unnamed,unnamed,unnamed,unnamed,unnamed,unnamed	unnamed,unnamed,unnamed,unnamed,unnamed,unnamed,unnamed,unnamed,unnamed,unnamed,unnamed,unnamed,unnamed,unnamed,unnamed,unnamed,unnamed,unnamed,unnamed,unnamed,unnamed,unnamed,unnamed,unnamed,unnamed,unnamed,unnamed,unnamed,unnamed,unnamed	CACNA2D3,CACNG3,IL1RAPL1,RYR2,TRPM3	ATP2B1,CACNA1E,CACNA2D3,CACNG2,CACNG3,CACNG5,GRIN2A,GRIN2B,GRIN3A,GRM7,IL1RAPL1,ITGAV,ITPR1,RYR2,SLC24A2,SLC30A8,SLC8A1,TRPA1,TRPC4,TRPM3,TUSC3
GO Molecular Function	GO:0004497	monooxygenase activity	159	0.188	1	1	1.62	3.09	5	24	0.0147	0.208	4	9	97	unnamed,unnamed,unnamed,unnamed,unnamed	unnamed,unnamed,unnamed,unnamed,unnamed,unnamed,unnamed,unnamed,unnamed,unnamed,unnamed,unnamed,unnamed,unnamed,unnamed,unnamed,unnamed,unnamed,unnamed,unnamed,unnamed,unnamed,unnamed,unnamed	AGMO,CYP7B1,TPH2,TYRP1	AGMO,CYP1B1,CYP26A1,CYP26B1,CYP7B1,FMO3,TPH2,TYRP1,YWHAB
GO Molecular Function	GO:0001105	RNA polymerase II transcription coactivator activity	160	0.191	1	1	1.47	4.77	7	37	0.0206	0.189	4	12	22	unnamed,unnamed,unnamed,unnamed,unnamed,unnamed,unnamed	unnamed,unnamed,unnamed,unnamed,unnamed,unnamed,unnamed,unnamed,unnamed,unnamed,unnamed,unnamed,unnamed,unnamed,unnamed,unnamed,unnamed,unnamed,unnamed,unnamed,unnamed,unnamed,unnamed,unnamed,unnamed,unnamed,unnamed,unnamed,unnamed,unnamed,unnamed,unnamed,unnamed,unnamed,unnamed,unnamed,unnamed	POU3F1,POU3F2,SOX4,TFAP2B	CITED2,ISL1,NEUROD1,POU1F1,POU3F1,POU3F2,PSIP1,SMARCA2,SOX11,SOX4,TFAP2B,ZFPM2
GO Molecular Function	GO:0031545	peptidyl-proline 4-dioxygenase activity	161	0.193	1	1	1.73	2.32	4	18	0.0118	0.222	1	1	7	unnamed,unnamed,unnamed,unnamed	unnamed,unnamed,unnamed,unnamed,unnamed,unnamed,unnamed,unnamed,unnamed,unnamed,unnamed,unnamed,unnamed,unnamed,unnamed,unnamed,unnamed,unnamed	EGLN3	EGLN3
GO Molecular Function	GO:0031543	peptidyl-proline dioxygenase activity	161	0.193	1	1	1.73	2.32	4	18	0.0118	0.222	1	1	9	unnamed,unnamed,unnamed,unnamed	unnamed,unnamed,unnamed,unnamed,unnamed,unnamed,unnamed,unnamed,unnamed,unnamed,unnamed,unnamed,unnamed,unnamed,unnamed,unnamed,unnamed,unnamed	EGLN3	EGLN3
GO Molecular Function	GO:0031418	L-ascorbic acid binding	161	0.193	1	1	1.73	2.32	4	18	0.0118	0.222	1	1	20	unnamed,unnamed,unnamed,unnamed	unnamed,unnamed,unnamed,unnamed,unnamed,unnamed,unnamed,unnamed,unnamed,unnamed,unnamed,unnamed,unnamed,unnamed,unnamed,unnamed,unnamed,unnamed	EGLN3	EGLN3
GO Molecular Function	GO:0016714	oxidoreductase activity, acting on paired donors, with incorporation or reduction of molecular oxygen, reduced pteridine as one donor, and incorporation of one atom of oxygen	164	0.194	1	1	1.94	1.55	3	12	0.00882	0.25	2	2	7	unnamed,unnamed,unnamed	unnamed,unnamed,unnamed,unnamed,unnamed,unnamed,unnamed,unnamed,unnamed,unnamed,unnamed,unnamed	AGMO,TPH2	AGMO,TPH2
GO Molecular Function	GO:0042054	histone methyltransferase activity	164	0.194	1	1	1.94	1.55	3	12	0.00882	0.25	3	9	50	unnamed,unnamed,unnamed	unnamed,unnamed,unnamed,unnamed,unnamed,unnamed,unnamed,unnamed,unnamed,unnamed,unnamed,unnamed	PRDM8,PRMT8,SMYD2	KMT2C,KMT2E,PRDM6,PRDM8,PRDM9,PRMT6,PRMT8,SMYD1,SMYD2
GO Molecular Function	GO:0016279	protein-lysine N-methyltransferase activity	164	0.194	1	1	1.94	1.55	3	12	0.00882	0.25	3	8	47	unnamed,unnamed,unnamed	unnamed,unnamed,unnamed,unnamed,unnamed,unnamed,unnamed,unnamed,unnamed,unnamed,unnamed,unnamed	CAMKMT,PRDM8,SMYD2	CAMKMT,KMT2C,KMT2E,PRDM6,PRDM8,PRDM9,SMYD1,SMYD2
GO Molecular Function	GO:0003743	translation initiation factor activity	164	0.194	1	1	1.94	1.55	3	12	0.00882	0.25	2	7	57	unnamed,unnamed,unnamed	unnamed,unnamed,unnamed,unnamed,unnamed,unnamed,unnamed,unnamed,unnamed,unnamed,unnamed,unnamed	EIF3H,TAF4B	EIF3D,EIF3H,EIF3M,EIF4E,EIF4E3,EIF5,TAF4B
GO Molecular Function	GO:0008509	anion transmembrane transporter activity	168	0.201	1	1	1.5	3.99	6	31	0.0176	0.194	5	19	235	unnamed,unnamed,unnamed,unnamed,unnamed,unnamed	unnamed,unnamed,unnamed,unnamed,unnamed,unnamed,unnamed,unnamed,unnamed,unnamed,unnamed,unnamed,unnamed,unnamed,unnamed,unnamed,unnamed,unnamed,unnamed,unnamed,unnamed,unnamed,unnamed,unnamed,unnamed,unnamed,unnamed,unnamed,unnamed,unnamed,unnamed	CLCN2,SLC10A1,SLC34A2,SLC6A9,SLC7A11	CLCN2,CLIC6,GABRA2,GABRG2,PQLC2,SLC10A1,SLC10A2,SLC12A3,SLC16A7,SLC17A6,SLC1A2,SLC25A13,SLC26A7,SLC34A2,SLC4A10,SLC4A3,SLC6A15,SLC6A9,SLC7A11
GO Molecular Function	GO:0022804	active transmembrane transporter activity	169	0.202	1	1	1.37	6.57	9	51	0.0265	0.176	6	29	303	unnamed,unnamed,unnamed,unnamed,unnamed,unnamed,unnamed,unnamed,unnamed	unnamed,unnamed,unnamed,unnamed,unnamed,unnamed,unnamed,unnamed,unnamed,unnamed,unnamed,unnamed,unnamed,unnamed,unnamed,unnamed,unnamed,unnamed,unnamed,unnamed,unnamed,unnamed,unnamed,unnamed,unnamed,unnamed,unnamed,unnamed,unnamed,unnamed,unnamed,unnamed,unnamed,unnamed,unnamed,unnamed,unnamed,unnamed,unnamed,unnamed,unnamed,unnamed,unnamed,unnamed,unnamed,unnamed,unnamed,unnamed,unnamed,unnamed…	ABCC4,SLC10A1,SLC15A5,SLC34A2,SLC6A9,SLC7A11	ABCB5,ABCC4,ATP10B,ATP11B,ATP13A5,ATP1A1,ATP2B1,ATP5EP2,ATP6V1C1,ATP9A,SLC10A1,SLC10A2,SLC12A3,SLC15A5,SLC16A7,SLC17A6,SLC1A2,SLC24A2,SLC24A4,SLC26A7,SLC28A3,SLC34A2,SLC4A10,SLC4A3,SLC6A15,SLC6A9,SLC7A11,SLC8A1,SLC9A9
GO Molecular Function	GO:0005515	protein binding	170	0.205	1	1	1.04	207	214	1604	0.629	0.133	213	1012	7997	unnamed,unnamed,unnamed,unnamed,unnamed,unnamed,unnamed,unnamed,unnamed,unnamed,unnamed,unnamed,unnamed,unnamed,unnamed,unnamed,unnamed,unnamed,unnamed,unnamed,unnamed,unnamed,unnamed,unnamed,unnamed,unnamed,unnamed,unnamed,unnamed,unnamed,unnamed,unnamed,unnamed,unnamed,unnamed,unnamed,unnamed,unnamed,unnamed,unnamed,unnamed,unnamed,unnamed,unnamed,unnamed,unnamed,unnamed,unnamed,unnamed,unnamed…	unnamed,unnamed,unnamed,unnamed,unnamed,unnamed,unnamed,unnamed,unnamed,unnamed,unnamed,unnamed,unnamed,unnamed,unnamed,unnamed,unnamed,unnamed,unnamed,unnamed,unnamed,unnamed,unnamed,unnamed,unnamed,unnamed,unnamed,unnamed,unnamed,unnamed,unnamed,unnamed,unnamed,unnamed,unnamed,unnamed,unnamed,unnamed,unnamed,unnamed,unnamed,unnamed,unnamed,unnamed,unnamed,unnamed,unnamed,unnamed,unnamed,unnamed…	ACAA2,ACO1,ACVR2A,ADCYAP1,AGA,AKAP6,API5,ARAP3,ARHGAP21,ARHGEF16,ARPP21,ATAD2B,AXIN2,BCAT1,BHLHE22,BMP2,BUD13,C5orf30,C8B,C8orf48,CADM1,CAMK2N1,CBX4,CCDC41,CDH1,CDK14,CDK5RAP2,CDKL5,CHD9,CLDN18,CNTN2,CNTNAP2,CPLX2,CRYGD,CUL1,DAB1,DBC1,DCC,DDO,DIO2,DOCK3,EDEM1,EGLN3,EIF3H,ELMO1,ELP3,ELP4,EPHA7,ERBB4,ETV1,FAF1,FANCL,FEZ1,FGF13,FGF18,FGF5,FGFR2,FHIT,FLRT2,FLRT3,FOXD3,FOXG1,FOXO1,FOXP1,FRMD4A,FZD1,FZ…	AADAT,AATF,ABLIM1,ABRA,ACAA2,ACKR3,ACO1,ACTR3,ACTR3B,ACVR1,ACVR1C,ACVR2A,ADAM10,ADAM23,ADCYAP1,ADM,ADRA1A,ADRA2A,ADRB2,AGA,AGBL1,AGTR1,AGTR2,AHRR,AHSP,AIG1,AIPL1,AKAP6,AKT3,ALCAM,ALK,ALX4,AMMECR1,AMPH,AMY1C,ANG,ANGPT1,ANKS1B,ANTXR2,ANXA1,ANXA2,AP2B1,APAF1,APCDD1,API5,APIP,APP,APTX,AR,ARAP3,ARF1,ARFGEF1,ARGLU1,ARHGAP21,ARHGAP26,ARHGEF16,ARID1B,ARL14EP,ARL4A,ARL6,ARPP21,ARRDC3,ASCC3,ASCL1,ASCL4,ASI…
GO Molecular Function	GO:0005096	GTPase activator activity	171	0.208	1	1	1.31	8.37	11	65	0.0324	0.169	12	42	255	unnamed,unnamed,unnamed,unnamed,unnamed,unnamed,unnamed,unnamed,unnamed,unnamed,unnamed	unnamed,unnamed,unnamed,unnamed,unnamed,unnamed,unnamed,unnamed,unnamed,unnamed,unnamed,unnamed,unnamed,unnamed,unnamed,unnamed,unnamed,unnamed,unnamed,unnamed,unnamed,unnamed,unnamed,unnamed,unnamed,unnamed,unnamed,unnamed,unnamed,unnamed,unnamed,unnamed,unnamed,unnamed,unnamed,unnamed,unnamed,unnamed,unnamed,unnamed,unnamed,unnamed,unnamed,unnamed,unnamed,unnamed,unnamed,unnamed,unnamed,unnamed…	AGAP1,ARAP3,ARFGAP2,ARHGAP15,ARHGAP20,ARHGAP21,AXIN2,RASAL2,RASGRP3,RGS9,TBC1D16,TBC1D4	AGAP1,ARAP2,ARAP3,ARFGAP2,ARFGAP3,ARHGAP11B,ARHGAP15,ARHGAP20,ARHGAP21,ARHGAP26,ARHGAP42,AXIN2,BNIP2,CHN2,DEPDC1B,DLC1,DOCK2,DOCK4,ERRFI1,GNAQ,IQGAP1,OPHN1,PLCB1,RALGAPA2,RAPGEF2,RASAL1,RASAL2,RASGRP3,RGS18,RGS3,RGS5,RGS9,SIPA1L3,SRGAP1,TBC1D16,TBC1D22A,TBC1D23,TBC1D2B,TBC1D32,TBC1D4,TBCK,USP6NL
GO Molecular Function	GO:0008757	S-adenosylmethionine-dependent methyltransferase activity	172	0.212	1	1	1.55	3.22	5	25	0.0147	0.2	5	17	107	unnamed,unnamed,unnamed,unnamed,unnamed	unnamed,unnamed,unnamed,unnamed,unnamed,unnamed,unnamed,unnamed,unnamed,unnamed,unnamed,unnamed,unnamed,unnamed,unnamed,unnamed,unnamed,unnamed,unnamed,unnamed,unnamed,unnamed,unnamed,unnamed,unnamed	CAMKMT,NNMT,PRDM8,PRMT8,SMYD2	CAMKMT,DPH5,HNMT,KMT2C,KMT2E,METTL14,METTL2B,NNMT,PRDM6,PRDM8,PRDM9,PRMT6,PRMT8,SMYD1,SMYD2,TFB1M,TRMT5
GO Molecular Function	GO:0048029	monosaccharide binding	173	0.222	1	1	1.63	2.45	4	19	0.0118	0.211	1	2	63	unnamed,unnamed,unnamed,unnamed	unnamed,unnamed,unnamed,unnamed,unnamed,unnamed,unnamed,unnamed,unnamed,unnamed,unnamed,unnamed,unnamed,unnamed,unnamed,unnamed,unnamed,unnamed,unnamed	EGLN3	EGLN3,GYG1
GO Molecular Function	GO:0032182	small conjugating protein binding	173	0.222	1	1	1.63	2.45	4	19	0.0118	0.211	4	14	75	unnamed,unnamed,unnamed,unnamed	unnamed,unnamed,unnamed,unnamed,unnamed,unnamed,unnamed,unnamed,unnamed,unnamed,unnamed,unnamed,unnamed,unnamed,unnamed,unnamed,unnamed,unnamed,unnamed	CBX4,FAF1,RAD23B,USP25	CBX4,CXCR4,DYRK2,FAF1,FAN1,RAD23B,RNF169,SOBP,TAB2,TNFAIP3,TOM1L1,TRIM32,USP16,USP25
GO Molecular Function	GO:0004709	MAP kinase kinase kinase activity	175	0.225	1	1	2.22	0.902	2	7	0.00588	0.286	1	3	19	unnamed,unnamed	unnamed,unnamed,unnamed,unnamed,unnamed,unnamed,unnamed	MAP3K7	MAP3K1,MAP3K7,MAP3K8
GO Molecular Function	GO:0003697	single-stranded DNA binding	175	0.225	1	1	2.22	0.902	2	7	0.00588	0.286	2	7	65	unnamed,unnamed	unnamed,unnamed,unnamed,unnamed,unnamed,unnamed,unnamed	NEIL3,RAD23B	ERCC4,ERCC5,LRPPRC,NEIL3,PMS1,POT1,RAD23B
GO Molecular Function	GO:0071837	HMG box domain binding	177	0.237	1	1	1.49	3.35	5	26	0.0147	0.192	4	9	19	unnamed,unnamed,unnamed,unnamed,unnamed	unnamed,unnamed,unnamed,unnamed,unnamed,unnamed,unnamed,unnamed,unnamed,unnamed,unnamed,unnamed,unnamed,unnamed,unnamed,unnamed,unnamed,unnamed,unnamed,unnamed,unnamed,unnamed,unnamed,unnamed,unnamed,unnamed	GATA3,MEF2C,PAX6,POU3F3	ALX4,GATA3,HHEX,HOXA3,MEF2C,PAX3,PAX6,POU3F3,PRRX1
GO Molecular Function	GO:0030350	iron-responsive element binding	178	0.241	1	1	3.88	0.258	1	2	0.00294	0.5	1	1	3	unnamed	unnamed,unnamed	ACO1	ACO1
GO Molecular Function	GO:0031402	sodium ion binding	178	0.241	1	1	3.88	0.258	1	2	0.00294	0.5	1	2	5	unnamed	unnamed,unnamed	SLC34A2	ATP1A1,SLC34A2
GO Molecular Function	GO:0031420	alkali metal ion binding	178	0.241	1	1	3.88	0.258	1	2	0.00294	0.5	1	2	10	unnamed	unnamed,unnamed	SLC34A2	ATP1A1,SLC34A2
GO Molecular Function	GO:0031858	pituitary adenylate cyclase-activating polypeptide receptor binding	178	0.241	1	1	3.88	0.258	1	2	0.00294	0.5	1	1	1	unnamed	unnamed,unnamed	ADCYAP1	ADCYAP1
GO Molecular Function	GO:0030229	very-low-density lipoprotein particle receptor activity	178	0.241	1	1	3.88	0.258	1	2	0.00294	0.5	1	1	4	unnamed	unnamed,unnamed	VLDLR	VLDLR
GO Molecular Function	GO:0016831	carboxy-lyase activity	178	0.241	1	1	3.88	0.258	1	2	0.00294	0.5	1	1	34	unnamed	unnamed,unnamed	GAD1	GAD1
GO Molecular Function	GO:0016638	oxidoreductase activity, acting on the CH-NH2 group of donors	178	0.241	1	1	3.88	0.258	1	2	0.00294	0.5	1	2	20	unnamed	unnamed,unnamed	DDO	DDO,ST6GAL2
GO Molecular Function	GO:0016716	oxidoreductase activity, acting on paired donors, with incorporation or reduction of molecular oxygen, another compound as one donor, and incorporation of one atom of oxygen	178	0.241	1	1	3.88	0.258	1	2	0.00294	0.5	1	1	2	unnamed	unnamed,unnamed	TYRP1	TYRP1
GO Molecular Function	GO:0016755	transferase activity, transferring amino-acyl groups	178	0.241	1	1	3.88	0.258	1	2	0.00294	0.5	1	2	22	unnamed	unnamed,unnamed	GGACT	F13A1,GGACT
GO Molecular Function	GO:0016799	hydrolase activity, hydrolyzing N-glycosyl compounds	178	0.241	1	1	3.88	0.258	1	2	0.00294	0.5	1	2	22	unnamed	unnamed,unnamed	NEIL3	MAN2A1,NEIL3
GO Molecular Function	GO:0032454	histone demethylase activity (H3-K9 specific)	178	0.241	1	1	3.88	0.258	1	2	0.00294	0.5	1	1	5	unnamed	unnamed,unnamed	KDM4C	KDM4C
GO Molecular Function	GO:0034189	very-low-density lipoprotein particle binding	178	0.241	1	1	3.88	0.258	1	2	0.00294	0.5	1	1	2	unnamed	unnamed,unnamed	VLDLR	VLDLR
GO Molecular Function	GO:0070546	L-phenylalanine aminotransferase activity	178	0.241	1	1	3.88	0.258	1	2	0.00294	0.5	1	2	5	unnamed	unnamed,unnamed	GOT2	GLCCI1,GOT2
GO Molecular Function	GO:0070697	activin receptor binding	178	0.241	1	1	3.88	0.258	1	2	0.00294	0.5	1	1	5	unnamed	unnamed,unnamed	INHBA	INHBA
GO Molecular Function	GO:0070699	type II activin receptor binding	178	0.241	1	1	3.88	0.258	1	2	0.00294	0.5	1	1	3	unnamed	unnamed,unnamed	INHBA	INHBA
GO Molecular Function	GO:0071820	N-box binding	178	0.241	1	1	3.88	0.258	1	2	0.00294	0.5	1	1	1	unnamed	unnamed,unnamed	HES1	HES1
GO Molecular Function	GO:0050528	acyloxyacyl hydrolase activity	178	0.241	1	1	3.88	0.258	1	2	0.00294	0.5	1	1	1	unnamed	unnamed,unnamed	AOAH	AOAH
GO Molecular Function	GO:0043495	protein anchor	178	0.241	1	1	3.88	0.258	1	2	0.00294	0.5	1	1	7	unnamed	unnamed,unnamed	AKAP6	AKAP6
GO Molecular Function	GO:0034437	glycoprotein transporter activity	178	0.241	1	1	3.88	0.258	1	2	0.00294	0.5	1	1	2	unnamed	unnamed,unnamed	VLDLR	VLDLR
GO Molecular Function	GO:0034711	inhibin binding	178	0.241	1	1	3.88	0.258	1	2	0.00294	0.5	1	1	5	unnamed	unnamed,unnamed	ACVR2A	ACVR2A
GO Molecular Function	GO:0038025	reelin receptor activity	178	0.241	1	1	3.88	0.258	1	2	0.00294	0.5	1	1	2	unnamed	unnamed,unnamed	VLDLR	VLDLR
GO Molecular Function	GO:0016521	pituitary adenylate cyclase activating polypeptide activity	178	0.241	1	1	3.88	0.258	1	2	0.00294	0.5	1	1	1	unnamed	unnamed,unnamed	ADCYAP1	ADCYAP1
GO Molecular Function	GO:0080130	L-phenylalanine:2-oxoglutarate aminotransferase activity	178	0.241	1	1	3.88	0.258	1	2	0.00294	0.5	1	2	4	unnamed	unnamed,unnamed	GOT2	GLCCI1,GOT2
GO Molecular Function	GO:0004351	glutamate decarboxylase activity	178	0.241	1	1	3.88	0.258	1	2	0.00294	0.5	1	1	3	unnamed	unnamed,unnamed	GAD1	GAD1
GO Molecular Function	GO:0004069	L-aspartate:2-oxoglutarate aminotransferase activity	178	0.241	1	1	3.88	0.258	1	2	0.00294	0.5	1	2	3	unnamed	unnamed,unnamed	GOT2	GLCCI1,GOT2
GO Molecular Function	GO:0004419	hydroxymethylglutaryl-CoA lyase activity	178	0.241	1	1	3.88	0.258	1	2	0.00294	0.5	1	1	2	unnamed	unnamed,unnamed	HMGCLL1	HMGCLL1
GO Molecular Function	GO:0005007	fibroblast growth factor-activated receptor activity	178	0.241	1	1	3.88	0.258	1	2	0.00294	0.5	1	1	5	unnamed	unnamed,unnamed	FGFR2	FGFR2
GO Molecular Function	GO:0005212	structural constituent of eye lens	178	0.241	1	1	3.88	0.258	1	2	0.00294	0.5	1	2	19	unnamed	unnamed,unnamed	CRYGD	CRYBA4,CRYGD
GO Molecular Function	GO:0003948	N4-(beta-N-acetylglucosaminyl)-L-asparaginase activity	178	0.241	1	1	3.88	0.258	1	2	0.00294	0.5	1	1	2	unnamed	unnamed,unnamed	AGA	AGA
GO Molecular Function	GO:0003851	2-hydroxyacylsphingosine 1-beta-galactosyltransferase activity	178	0.241	1	1	3.88	0.258	1	2	0.00294	0.5	1	1	1	unnamed	unnamed,unnamed	UGT8	UGT8
GO Molecular Function	GO:0015464	acetylcholine receptor activity	178	0.241	1	1	3.88	0.258	1	2	0.00294	0.5	1	2	18	unnamed	unnamed,unnamed	CHRNB4	CHRM2,CHRNB4
GO Molecular Function	GO:0000405	bubble DNA binding	178	0.241	1	1	3.88	0.258	1	2	0.00294	0.5	1	2	6	unnamed	unnamed,unnamed	NEIL3	ERCC5,NEIL3
GO Molecular Function	GO:0000993	RNA polymerase II core binding	178	0.241	1	1	3.88	0.258	1	2	0.00294	0.5	1	2	10	unnamed	unnamed,unnamed	SMYD2	SMYD2,UVSSA
GO Molecular Function	GO:0003785	actin monomer binding	178	0.241	1	1	3.88	0.258	1	2	0.00294	0.5	1	2	14	unnamed	unnamed,unnamed	PKNOX2	COBL,PKNOX2
GO Molecular Function	GO:0005217	intracellular ligand-gated ion channel activity	178	0.241	1	1	3.88	0.258	1	2	0.00294	0.5	1	2	21	unnamed	unnamed,unnamed	RYR2	ITPR1,RYR2
GO Molecular Function	GO:0003994	aconitate hydratase activity	178	0.241	1	1	3.88	0.258	1	2	0.00294	0.5	1	1	2	unnamed	unnamed,unnamed	ACO1	ACO1
GO Molecular Function	GO:0008308	voltage-gated anion channel activity	178	0.241	1	1	3.88	0.258	1	2	0.00294	0.5	1	2	20	unnamed	unnamed,unnamed	CLCN2	CLCN2,CLIC6
GO Molecular Function	GO:0008454	alpha-1,3-mannosylglycoprotein 4-beta-N-acetylglucosaminyltransferase activity	178	0.241	1	1	3.88	0.258	1	2	0.00294	0.5	1	1	3	unnamed	unnamed,unnamed	MGAT4C	MGAT4C
GO Molecular Function	GO:0008489	UDP-galactose:glucosylceramide beta-1,4-galactosyltransferase activity	178	0.241	1	1	3.88	0.258	1	2	0.00294	0.5	1	1	2	unnamed	unnamed,unnamed	UGT8	UGT8
GO Molecular Function	GO:0005218	intracellular ligand-gated calcium channel activity	178	0.241	1	1	3.88	0.258	1	2	0.00294	0.5	1	2	10	unnamed	unnamed,unnamed	RYR2	ITPR1,RYR2
GO Molecular Function	GO:0008266	poly(U) RNA binding	178	0.241	1	1	3.88	0.258	1	2	0.00294	0.5	1	2	8	unnamed	unnamed,unnamed	MSI2	MSI1,MSI2
GO Molecular Function	GO:0008112	nicotinamide N-methyltransferase activity	178	0.241	1	1	3.88	0.258	1	2	0.00294	0.5	1	1	1	unnamed	unnamed,unnamed	NNMT	NNMT
GO Molecular Function	GO:0005247	voltage-gated chloride channel activity	178	0.241	1	1	3.88	0.258	1	2	0.00294	0.5	1	2	15	unnamed	unnamed,unnamed	CLCN2	CLCN2,CLIC6
GO Molecular Function	GO:0005326	neurotransmitter transporter activity	178	0.241	1	1	3.88	0.258	1	2	0.00294	0.5	1	2	24	unnamed	unnamed,unnamed	SLC6A9	SLC6A15,SLC6A9
GO Molecular Function	GO:0005328	neurotransmitter:sodium symporter activity	178	0.241	1	1	3.88	0.258	1	2	0.00294	0.5	1	2	19	unnamed	unnamed,unnamed	SLC6A9	SLC6A15,SLC6A9
GO Molecular Function	GO:0015278	calcium-release channel activity	178	0.241	1	1	3.88	0.258	1	2	0.00294	0.5	1	2	14	unnamed	unnamed,unnamed	RYR2	ITPR1,RYR2
GO Molecular Function	GO:0046943	carboxylic acid transmembrane transporter activity	224	0.251	1	1	1.55	2.58	4	20	0.0118	0.2	3	11	97	unnamed,unnamed,unnamed,unnamed	unnamed,unnamed,unnamed,unnamed,unnamed,unnamed,unnamed,unnamed,unnamed,unnamed,unnamed,unnamed,unnamed,unnamed,unnamed,unnamed,unnamed,unnamed,unnamed,unnamed	SLC10A1,SLC6A9,SLC7A11	PQLC2,SLC10A1,SLC10A2,SLC16A7,SLC17A6,SLC1A2,SLC25A13,SLC26A7,SLC6A15,SLC6A9,SLC7A11
GO Molecular Function	GO:0005342	organic acid transmembrane transporter activity	224	0.251	1	1	1.55	2.58	4	20	0.0118	0.2	3	11	100	unnamed,unnamed,unnamed,unnamed	unnamed,unnamed,unnamed,unnamed,unnamed,unnamed,unnamed,unnamed,unnamed,unnamed,unnamed,unnamed,unnamed,unnamed,unnamed,unnamed,unnamed,unnamed,unnamed,unnamed	SLC10A1,SLC6A9,SLC7A11	PQLC2,SLC10A1,SLC10A2,SLC16A7,SLC17A6,SLC1A2,SLC25A13,SLC26A7,SLC6A15,SLC6A9,SLC7A11
GO Molecular Function	GO:0008514	organic anion transmembrane transporter activity	224	0.251	1	1	1.55	2.58	4	20	0.0118	0.2	3	11	131	unnamed,unnamed,unnamed,unnamed	unnamed,unnamed,unnamed,unnamed,unnamed,unnamed,unnamed,unnamed,unnamed,unnamed,unnamed,unnamed,unnamed,unnamed,unnamed,unnamed,unnamed,unnamed,unnamed,unnamed	SLC10A1,SLC6A9,SLC7A11	PQLC2,SLC10A1,SLC10A2,SLC16A7,SLC17A6,SLC1A2,SLC25A13,SLC26A7,SLC6A15,SLC6A9,SLC7A11
GO Molecular Function	GO:0016597	amino acid binding	227	0.262	1	1	1.44	3.48	5	27	0.0147	0.185	4	15	95	unnamed,unnamed,unnamed,unnamed,unnamed	unnamed,unnamed,unnamed,unnamed,unnamed,unnamed,unnamed,unnamed,unnamed,unnamed,unnamed,unnamed,unnamed,unnamed,unnamed,unnamed,unnamed,unnamed,unnamed,unnamed,unnamed,unnamed,unnamed,unnamed,unnamed,unnamed,unnamed	GAD1,MGST1,SDPR,TPH2	CPS1,DPEP1,DPYS,FMO3,FTCDNL1,GAD1,GRIN2B,GRIN3A,GRM7,MGST1,NOX4,SDPR,SRR,TPH2,YWHAB
GO Molecular Function	GO:0008376	acetylgalactosaminyltransferase activity	228	0.266	1	1	1.66	1.8	3	14	0.00882	0.214	3	9	33	unnamed,unnamed,unnamed	unnamed,unnamed,unnamed,unnamed,unnamed,unnamed,unnamed,unnamed,unnamed,unnamed,unnamed,unnamed,unnamed,unnamed	GALNT10,GALNT14,WBSCR17	GALNT10,GALNT11,GALNT13,GALNT14,GALNT3,GALNT5,GALNT7,GALNTL6,WBSCR17
GO Molecular Function	GO:0004653	polypeptide N-acetylgalactosaminyltransferase activity	228	0.266	1	1	1.66	1.8	3	14	0.00882	0.214	3	9	20	unnamed,unnamed,unnamed	unnamed,unnamed,unnamed,unnamed,unnamed,unnamed,unnamed,unnamed,unnamed,unnamed,unnamed,unnamed,unnamed,unnamed	GALNT10,GALNT14,WBSCR17	GALNT10,GALNT11,GALNT13,GALNT14,GALNT3,GALNT5,GALNT7,GALNTL6,WBSCR17
GO Molecular Function	GO:0043177	organic acid binding	230	0.271	1	1	1.25	7.98	10	62	0.0294	0.161	6	22	179	unnamed,unnamed,unnamed,unnamed,unnamed,unnamed,unnamed,unnamed,unnamed,unnamed	unnamed,unnamed,unnamed,unnamed,unnamed,unnamed,unnamed,unnamed,unnamed,unnamed,unnamed,unnamed,unnamed,unnamed,unnamed,unnamed,unnamed,unnamed,unnamed,unnamed,unnamed,unnamed,unnamed,unnamed,unnamed,unnamed,unnamed,unnamed,unnamed,unnamed,unnamed,unnamed,unnamed,unnamed,unnamed,unnamed,unnamed,unnamed,unnamed,unnamed,unnamed,unnamed,unnamed,unnamed,unnamed,unnamed,unnamed,unnamed,unnamed,unnamed…	EGLN3,GAD1,MGST1,PCCA,SDPR,TPH2	CPS1,CYP26A1,CYP26B1,DPEP1,DPYS,EGLN3,FMO3,FTCDNL1,GAD1,GRIN2B,GRIN3A,GRM7,MGST1,NOX4,NR2F2,PCCA,SDPR,SRR,ST8SIA2,ST8SIA3,TPH2,YWHAB
GO Molecular Function	GO:0031406	carboxylic acid binding	230	0.271	1	1	1.25	7.98	10	62	0.0294	0.161	6	22	178	unnamed,unnamed,unnamed,unnamed,unnamed,unnamed,unnamed,unnamed,unnamed,unnamed	unnamed,unnamed,unnamed,unnamed,unnamed,unnamed,unnamed,unnamed,unnamed,unnamed,unnamed,unnamed,unnamed,unnamed,unnamed,unnamed,unnamed,unnamed,unnamed,unnamed,unnamed,unnamed,unnamed,unnamed,unnamed,unnamed,unnamed,unnamed,unnamed,unnamed,unnamed,unnamed,unnamed,unnamed,unnamed,unnamed,unnamed,unnamed,unnamed,unnamed,unnamed,unnamed,unnamed,unnamed,unnamed,unnamed,unnamed,unnamed,unnamed,unnamed…	EGLN3,GAD1,MGST1,PCCA,SDPR,TPH2	CPS1,CYP26A1,CYP26B1,DPEP1,DPYS,EGLN3,FMO3,FTCDNL1,GAD1,GRIN2B,GRIN3A,GRM7,MGST1,NOX4,NR2F2,PCCA,SDPR,SRR,ST8SIA2,ST8SIA3,TPH2,YWHAB
GO Molecular Function	GO:0001190	RNA polymerase II transcription factor binding transcription factor activity involved in positive regulation of transcription	232	0.271	1	1	1.33	5.28	7	41	0.0206	0.171	4	15	33	unnamed,unnamed,unnamed,unnamed,unnamed,unnamed,unnamed	unnamed,unnamed,unnamed,unnamed,unnamed,unnamed,unnamed,unnamed,unnamed,unnamed,unnamed,unnamed,unnamed,unnamed,unnamed,unnamed,unnamed,unnamed,unnamed,unnamed,unnamed,unnamed,unnamed,unnamed,unnamed,unnamed,unnamed,unnamed,unnamed,unnamed,unnamed,unnamed,unnamed,unnamed,unnamed,unnamed,unnamed,unnamed,unnamed,unnamed,unnamed	POU3F1,POU3F2,SOX4,TFAP2B	CITED2,CREB1,ISL1,KLF4,LMO2,NEUROD1,POU1F1,POU3F1,POU3F2,PSIP1,SMARCA2,SOX11,SOX4,TFAP2B,ZFPM2
GO Molecular Function	GO:0017075	syntaxin-1 binding	233	0.276	1	1	1.94	1.03	2	8	0.00588	0.25	2	4	14	unnamed,unnamed	unnamed,unnamed,unnamed,unnamed,unnamed,unnamed,unnamed,unnamed	CPLX2,STXBP5	CPLX2,STXBP5,SYT1,VAMP3
GO Molecular Function	GO:0015103	inorganic anion transmembrane transporter activity	233	0.276	1	1	1.94	1.03	2	8	0.00588	0.25	2	7	109	unnamed,unnamed	unnamed,unnamed,unnamed,unnamed,unnamed,unnamed,unnamed,unnamed	CLCN2,SLC34A2	CLCN2,CLIC6,GABRA2,GABRG2,SLC12A3,SLC26A7,SLC34A2
GO Molecular Function	GO:0035035	histone acetyltransferase binding	233	0.276	1	1	1.94	1.03	2	8	0.00588	0.25	2	4	17	unnamed,unnamed	unnamed,unnamed,unnamed,unnamed,unnamed,unnamed,unnamed,unnamed	GLI3,PAX6	CITED2,EID1,GLI3,PAX6
GO Molecular Function	GO:0004712	protein serine/threonine/tyrosine kinase activity	233	0.276	1	1	1.94	1.03	2	8	0.00588	0.25	1	4	35	unnamed,unnamed	unnamed,unnamed,unnamed,unnamed,unnamed,unnamed,unnamed,unnamed	MAP3K7	DYRK1A,DYRK2,MAP3K1,MAP3K7
GO Molecular Function	GO:0005343	organic acid:sodium symporter activity	233	0.276	1	1	1.94	1.03	2	8	0.00588	0.25	2	5	28	unnamed,unnamed	unnamed,unnamed,unnamed,unnamed,unnamed,unnamed,unnamed,unnamed	SLC10A1,SLC6A9	SLC10A1,SLC10A2,SLC1A2,SLC6A15,SLC6A9
GO Molecular Function	GO:0005313	L-glutamate transmembrane transporter activity	233	0.276	1	1	1.94	1.03	2	8	0.00588	0.25	1	4	13	unnamed,unnamed	unnamed,unnamed,unnamed,unnamed,unnamed,unnamed,unnamed,unnamed	SLC7A11	SLC17A6,SLC1A2,SLC25A13,SLC7A11
GO Molecular Function	GO:0016798	hydrolase activity, acting on glycosyl bonds	239	0.281	1	1	1.48	2.7	4	21	0.0118	0.19	3	13	126	unnamed,unnamed,unnamed,unnamed	unnamed,unnamed,unnamed,unnamed,unnamed,unnamed,unnamed,unnamed,unnamed,unnamed,unnamed,unnamed,unnamed,unnamed,unnamed,unnamed,unnamed,unnamed,unnamed,unnamed,unnamed	EDEM1,GBE1,NEIL3	AMY1C,EDEM1,GALC,GBE1,HPSE2,MACROD1,MAN1A1,MAN1C1,MAN2A1,MANEA,NAGLU,NEIL3,PARG
GO Molecular Function	GO:0051213	dioxygenase activity	240	0.288	1	1	1.39	3.61	5	28	0.0147	0.179	2	9	82	unnamed,unnamed,unnamed,unnamed,unnamed	unnamed,unnamed,unnamed,unnamed,unnamed,unnamed,unnamed,unnamed,unnamed,unnamed,unnamed,unnamed,unnamed,unnamed,unnamed,unnamed,unnamed,unnamed,unnamed,unnamed,unnamed,unnamed,unnamed,unnamed,unnamed,unnamed,unnamed,unnamed	EGLN3,KDM4C	ADO,EGLN3,FTO,HGD,KDM3A,KDM4C,KDM5B,TET2,TYW5
GO Molecular Function	GO:0042826	histone deacetylase binding	241	0.291	1	1	1.33	4.51	6	35	0.0176	0.171	5	17	69	unnamed,unnamed,unnamed,unnamed,unnamed,unnamed	unnamed,unnamed,unnamed,unnamed,unnamed,unnamed,unnamed,unnamed,unnamed,unnamed,unnamed,unnamed,unnamed,unnamed,unnamed,unnamed,unnamed,unnamed,unnamed,unnamed,unnamed,unnamed,unnamed,unnamed,unnamed,unnamed,unnamed,unnamed,unnamed,unnamed,unnamed,unnamed,unnamed,unnamed,unnamed	GLI3,HES1,LPIN1,MEF2C,PKN2	BCOR,GLI3,HDAC9,HES1,HIC1,KPNA2,LPIN1,MEF2C,NRIP1,PHB,PKN2,PRDM1,SKOR2,SUDS3,TCF21,TOP2B,YWHAB
GO Molecular Function	GO:0016782	transferase activity, transferring sulfur-containing groups	242	0.292	1	1	1.29	5.41	7	42	0.0206	0.167	6	15	63	unnamed,unnamed,unnamed,unnamed,unnamed,unnamed,unnamed	unnamed,unnamed,unnamed,unnamed,unnamed,unnamed,unnamed,unnamed,unnamed,unnamed,unnamed,unnamed,unnamed,unnamed,unnamed,unnamed,unnamed,unnamed,unnamed,unnamed,unnamed,unnamed,unnamed,unnamed,unnamed,unnamed,unnamed,unnamed,unnamed,unnamed,unnamed,unnamed,unnamed,unnamed,unnamed,unnamed,unnamed,unnamed,unnamed,unnamed,unnamed,unnamed	HS3ST5,HS6ST2,HS6ST3,NDST3,NDST4,UST	CHST2,CHST9,DSEL,HS3ST1,HS3ST4,HS3ST5,HS6ST1,HS6ST2,HS6ST3,NDST3,NDST4,SULT1C4,TPST1,UST,WSCD1
GO Molecular Function	GO:0008146	sulfotransferase activity	242	0.292	1	1	1.29	5.41	7	42	0.0206	0.167	6	15	53	unnamed,unnamed,unnamed,unnamed,unnamed,unnamed,unnamed	unnamed,unnamed,unnamed,unnamed,unnamed,unnamed,unnamed,unnamed,unnamed,unnamed,unnamed,unnamed,unnamed,unnamed,unnamed,unnamed,unnamed,unnamed,unnamed,unnamed,unnamed,unnamed,unnamed,unnamed,unnamed,unnamed,unnamed,unnamed,unnamed,unnamed,unnamed,unnamed,unnamed,unnamed,unnamed,unnamed,unnamed,unnamed,unnamed,unnamed,unnamed,unnamed	HS3ST5,HS6ST2,HS6ST3,NDST3,NDST4,UST	CHST2,CHST9,DSEL,HS3ST1,HS3ST4,HS3ST5,HS6ST1,HS6ST2,HS6ST3,NDST3,NDST4,SULT1C4,TPST1,UST,WSCD1
GO Molecular Function	GO:0030234	enzyme regulator activity	244	0.292	1	1	1.11	25.1	28	195	0.0824	0.144	29	123	989	unnamed,unnamed,unnamed,unnamed,unnamed,unnamed,unnamed,unnamed,unnamed,unnamed,unnamed,unnamed,unnamed,unnamed,unnamed,unnamed,unnamed,unnamed,unnamed,unnamed,unnamed,unnamed,unnamed,unnamed,unnamed,unnamed,unnamed,unnamed	unnamed,unnamed,unnamed,unnamed,unnamed,unnamed,unnamed,unnamed,unnamed,unnamed,unnamed,unnamed,unnamed,unnamed,unnamed,unnamed,unnamed,unnamed,unnamed,unnamed,unnamed,unnamed,unnamed,unnamed,unnamed,unnamed,unnamed,unnamed,unnamed,unnamed,unnamed,unnamed,unnamed,unnamed,unnamed,unnamed,unnamed,unnamed,unnamed,unnamed,unnamed,unnamed,unnamed,unnamed,unnamed,unnamed,unnamed,unnamed,unnamed,unnamed…	ABCE1,AGAP1,ARAP3,ARFGAP2,ARHGAP15,ARHGAP20,ARHGAP21,ARHGEF16,AXIN2,BMP2,CAMK2N1,DOCK3,ELP3,ELP4,FAF1,FGF13,PPP2R2B,RAPGEF1,RAPGEF5,RASAL2,RASGRP3,RGS9,SPRY2,TBC1D16,TBC1D4,TFAP2B,TRIB2,TRIO,ZEB2	ABCE1,AGAP1,AGTR1,ANXA1,ANXA2,APAF1,APP,ARAP2,ARAP3,ARFGAP2,ARFGAP3,ARFGEF1,ARHGAP11B,ARHGAP15,ARHGAP20,ARHGAP21,ARHGAP26,ARHGAP42,ARHGEF16,AXIN2,AZIN1,BIRC7,BMP2,BNIP2,CAMK2N1,CCNH,CDKN1C,CHN2,CRIM1,DAOA,DENND1A,DEPDC1B,DLC1,DNAJC3,DOCK10,DOCK2,DOCK3,DOCK4,DOCK9,DPEP1,EID1,ELFN1,ELP3,ELP4,ERRFI1,FAF1,FBXO8,FGF13,FOXL2,GNAQ,GOPC,GPC3,GREM1,GRM7,IBTK,IGFBP3,IQGAP1,IQSEC1,ITPRIP,KLF4,LRP6,MAP4K3,MA…
GO Molecular Function	GO:0015405	P-P-bond-hydrolysis-driven transmembrane transporter activity	245	0.303	1	1	1.55	1.93	3	15	0.00882	0.2	1	10	109	unnamed,unnamed,unnamed	unnamed,unnamed,unnamed,unnamed,unnamed,unnamed,unnamed,unnamed,unnamed,unnamed,unnamed,unnamed,unnamed,unnamed,unnamed	ABCC4	ABCB5,ABCC4,ATP10B,ATP11B,ATP13A5,ATP1A1,ATP2B1,ATP5EP2,ATP6V1C1,ATP9A
GO Molecular Function	GO:0042626	ATPase activity, coupled to transmembrane movement of substances	245	0.303	1	1	1.55	1.93	3	15	0.00882	0.2	1	10	102	unnamed,unnamed,unnamed	unnamed,unnamed,unnamed,unnamed,unnamed,unnamed,unnamed,unnamed,unnamed,unnamed,unnamed,unnamed,unnamed,unnamed,unnamed	ABCC4	ABCB5,ABCC4,ATP10B,ATP11B,ATP13A5,ATP1A1,ATP2B1,ATP5EP2,ATP6V1C1,ATP9A
GO Molecular Function	GO:0043492	ATPase activity, coupled to movement of substances	245	0.303	1	1	1.55	1.93	3	15	0.00882	0.2	1	10	103	unnamed,unnamed,unnamed	unnamed,unnamed,unnamed,unnamed,unnamed,unnamed,unnamed,unnamed,unnamed,unnamed,unnamed,unnamed,unnamed,unnamed,unnamed	ABCC4	ABCB5,ABCC4,ATP10B,ATP11B,ATP13A5,ATP1A1,ATP2B1,ATP5EP2,ATP6V1C1,ATP9A
GO Molecular Function	GO:0016820	hydrolase activity, acting on acid anhydrides, catalyzing transmembrane movement of substances	245	0.303	1	1	1.55	1.93	3	15	0.00882	0.2	1	10	105	unnamed,unnamed,unnamed	unnamed,unnamed,unnamed,unnamed,unnamed,unnamed,unnamed,unnamed,unnamed,unnamed,unnamed,unnamed,unnamed,unnamed,unnamed	ABCC4	ABCB5,ABCC4,ATP10B,ATP11B,ATP13A5,ATP1A1,ATP2B1,ATP5EP2,ATP6V1C1,ATP9A
GO Molecular Function	GO:0097159	organic cyclic compound binding	249	0.305	1	1	1.03	157	162	1220	0.476	0.133	145	711	5373	unnamed,unnamed,unnamed,unnamed,unnamed,unnamed,unnamed,unnamed,unnamed,unnamed,unnamed,unnamed,unnamed,unnamed,unnamed,unnamed,unnamed,unnamed,unnamed,unnamed,unnamed,unnamed,unnamed,unnamed,unnamed,unnamed,unnamed,unnamed,unnamed,unnamed,unnamed,unnamed,unnamed,unnamed,unnamed,unnamed,unnamed,unnamed,unnamed,unnamed,unnamed,unnamed,unnamed,unnamed,unnamed,unnamed,unnamed,unnamed,unnamed,unnamed…	unnamed,unnamed,unnamed,unnamed,unnamed,unnamed,unnamed,unnamed,unnamed,unnamed,unnamed,unnamed,unnamed,unnamed,unnamed,unnamed,unnamed,unnamed,unnamed,unnamed,unnamed,unnamed,unnamed,unnamed,unnamed,unnamed,unnamed,unnamed,unnamed,unnamed,unnamed,unnamed,unnamed,unnamed,unnamed,unnamed,unnamed,unnamed,unnamed,unnamed,unnamed,unnamed,unnamed,unnamed,unnamed,unnamed,unnamed,unnamed,unnamed,unnamed…	ABCC4,ABCE1,ACO1,ACVR2A,AFF3,AGAP1,ARPP21,ARX,ASXL3,ATAD2B,BBX,BNC2,BOD1L1,CBX4,CDK14,CDK5RAP2,CDKL5,CELF2,CHD6,CHD9,CLCN2,CSNK1G3,CYP7B1,DGKB,DGKG,DHX35,DMRTA2,DNAH5,DPH6,EIF3H,ELP3,ENOX1,EPHA7,ERBB4,ETV1,ETV5,EVX1,FEZF1,FGFR2,FHIT,FOXD3,FOXG1,FOXO1,FOXP1,GATA3,GBX2,GCFC2,GLI3,GLIS3,HAO1,HES1,HIBADH,HNRNPA3,HS3ST5,HSPA4,ICK,JAZF1,KIF26B,KLF12,LHX5,LMO4,LMX1B,LZTS1,MAF,MAFB,MAP3K7,MEF2C,MEIS1,MEI…	ABCA12,ABCB5,ABCC4,ABCE1,ACO1,ACOXL,ACTR3,ACTR3B,ACVR1,ACVR1C,ACVR2A,ADARB2,ADCY8,ADCY9,ADRA2A,ADRB2,AEBP2,AFF2,AFF3,AGAP1,AGK,AHRR,AK4,AK8,AKR1D1,AKT3,ALK,ALX4,ANG,ANKK1,APAF1,APP,APTX,AR,ARF1,ARID1B,ARL15,ARL4A,ARL6,ARPP21,ARX,ASCC3,ASCL1,ASCL4,ASXL2,ASXL3,ATAD2B,ATOH1,ATOH7,ATP10B,ATP11B,ATP13A5,ATP1A1,ATP2B1,ATP9A,BACH1,BACH2,BARD1,BARHL2,BARX2,BBX,BCL11A,BCL11B,BCL6,BCOR,BDP1,BHLHE23,BHLHE40…
GO Molecular Function	GO:0005506	iron ion binding	250	0.311	1	1	1.24	6.44	8	50	0.0235	0.16	4	12	161	unnamed,unnamed,unnamed,unnamed,unnamed,unnamed,unnamed,unnamed	unnamed,unnamed,unnamed,unnamed,unnamed,unnamed,unnamed,unnamed,unnamed,unnamed,unnamed,unnamed,unnamed,unnamed,unnamed,unnamed,unnamed,unnamed,unnamed,unnamed,unnamed,unnamed,unnamed,unnamed,unnamed,unnamed,unnamed,unnamed,unnamed,unnamed,unnamed,unnamed,unnamed,unnamed,unnamed,unnamed,unnamed,unnamed,unnamed,unnamed,unnamed,unnamed,unnamed,unnamed,unnamed,unnamed,unnamed,unnamed,unnamed,unnamed	AGMO,CYP7B1,EGLN3,TPH2	AGMO,CYP1B1,CYP26A1,CYP26B1,CYP7B1,EGLN3,FTHL17,FTO,KDM3A,TPH2,TYW1,TYW5
GO Molecular Function	GO:0015291	secondary active transmembrane transporter activity	251	0.315	1	1	1.29	4.64	6	36	0.0176	0.167	5	19	189	unnamed,unnamed,unnamed,unnamed,unnamed,unnamed	unnamed,unnamed,unnamed,unnamed,unnamed,unnamed,unnamed,unnamed,unnamed,unnamed,unnamed,unnamed,unnamed,unnamed,unnamed,unnamed,unnamed,unnamed,unnamed,unnamed,unnamed,unnamed,unnamed,unnamed,unnamed,unnamed,unnamed,unnamed,unnamed,unnamed,unnamed,unnamed,unnamed,unnamed,unnamed,unnamed	SLC10A1,SLC15A5,SLC34A2,SLC6A9,SLC7A11	SLC10A1,SLC10A2,SLC12A3,SLC15A5,SLC16A7,SLC17A6,SLC1A2,SLC24A2,SLC24A4,SLC26A7,SLC28A3,SLC34A2,SLC4A10,SLC4A3,SLC6A15,SLC6A9,SLC7A11,SLC8A1,SLC9A9
GO Molecular Function	GO:0005099	Ras GTPase activator activity	251	0.315	1	1	1.29	4.64	6	36	0.0176	0.167	6	23	116	unnamed,unnamed,unnamed,unnamed,unnamed,unnamed	unnamed,unnamed,unnamed,unnamed,unnamed,unnamed,unnamed,unnamed,unnamed,unnamed,unnamed,unnamed,unnamed,unnamed,unnamed,unnamed,unnamed,unnamed,unnamed,unnamed,unnamed,unnamed,unnamed,unnamed,unnamed,unnamed,unnamed,unnamed,unnamed,unnamed,unnamed,unnamed,unnamed,unnamed,unnamed,unnamed	ARAP3,ARHGAP15,RASAL2,RASGRP3,TBC1D16,TBC1D4	ARAP3,ARHGAP15,ARHGAP26,DLC1,DOCK2,DOCK4,ERRFI1,IQGAP1,OPHN1,RALGAPA2,RAPGEF2,RASAL1,RASAL2,RASGRP3,SRGAP1,TBC1D16,TBC1D22A,TBC1D23,TBC1D2B,TBC1D32,TBC1D4,TBCK,USP6NL
GO Molecular Function	GO:0008083	growth factor activity	251	0.315	1	1	1.29	4.64	6	36	0.0176	0.167	6	23	163	unnamed,unnamed,unnamed,unnamed,unnamed,unnamed	unnamed,unnamed,unnamed,unnamed,unnamed,unnamed,unnamed,unnamed,unnamed,unnamed,unnamed,unnamed,unnamed,unnamed,unnamed,unnamed,unnamed,unnamed,unnamed,unnamed,unnamed,unnamed,unnamed,unnamed,unnamed,unnamed,unnamed,unnamed,unnamed,unnamed,unnamed,unnamed,unnamed,unnamed,unnamed,unnamed	BMP2,FGF13,FGF18,FGF5,INHBA,MANF	BMP2,BMP3,BMP4,CDNF,EFEMP1,FGF10,FGF13,FGF18,FGF20,FGF5,FGF9,GDNF,IGF1,IL12A,INHBA,JAG1,KITLG,MANF,MSTN,NRG3,PDGFC,TGFB3,THBS4
GO Molecular Function	GO:0016881	acid-amino acid ligase activity	254	0.319	1	1	1.19	9.27	11	72	0.0324	0.153	10	35	302	unnamed,unnamed,unnamed,unnamed,unnamed,unnamed,unnamed,unnamed,unnamed,unnamed,unnamed	unnamed,unnamed,unnamed,unnamed,unnamed,unnamed,unnamed,unnamed,unnamed,unnamed,unnamed,unnamed,unnamed,unnamed,unnamed,unnamed,unnamed,unnamed,unnamed,unnamed,unnamed,unnamed,unnamed,unnamed,unnamed,unnamed,unnamed,unnamed,unnamed,unnamed,unnamed,unnamed,unnamed,unnamed,unnamed,unnamed,unnamed,unnamed,unnamed,unnamed,unnamed,unnamed,unnamed,unnamed,unnamed,unnamed,unnamed,unnamed,unnamed,unnamed…	DPH6,FANCL,LMO7,MARCH1,PAX6,RBBP6,RNF152,RNF220,SUMO1,UBE2U	BARD1,BCOR,BIRC7,CNOT4,DPH6,DTL,FANCL,G2E3,HECTD1,LMO7,MARCH1,MARCH4,MGRN1,MYLIP,PARK2,PAX6,PDZRN3,PDZRN4,PRKCQ,RBBP6,RNF103,RNF144B,RNF152,RNF217,RNF220,SIAH1,SUMO1,TNFAIP3,TRIM24,TRIM32,UBE2E2,UBE2E3,UBE2NL,UBE2U,UBR3
GO Molecular Function	GO:1901363	heterocyclic compound binding	255	0.319	1	1	1.03	156	161	1215	0.474	0.133	144	704	5300	unnamed,unnamed,unnamed,unnamed,unnamed,unnamed,unnamed,unnamed,unnamed,unnamed,unnamed,unnamed,unnamed,unnamed,unnamed,unnamed,unnamed,unnamed,unnamed,unnamed,unnamed,unnamed,unnamed,unnamed,unnamed,unnamed,unnamed,unnamed,unnamed,unnamed,unnamed,unnamed,unnamed,unnamed,unnamed,unnamed,unnamed,unnamed,unnamed,unnamed,unnamed,unnamed,unnamed,unnamed,unnamed,unnamed,unnamed,unnamed,unnamed,unnamed…	unnamed,unnamed,unnamed,unnamed,unnamed,unnamed,unnamed,unnamed,unnamed,unnamed,unnamed,unnamed,unnamed,unnamed,unnamed,unnamed,unnamed,unnamed,unnamed,unnamed,unnamed,unnamed,unnamed,unnamed,unnamed,unnamed,unnamed,unnamed,unnamed,unnamed,unnamed,unnamed,unnamed,unnamed,unnamed,unnamed,unnamed,unnamed,unnamed,unnamed,unnamed,unnamed,unnamed,unnamed,unnamed,unnamed,unnamed,unnamed,unnamed,unnamed…	ABCC4,ABCE1,ACO1,ACVR2A,AFF3,AGAP1,ARPP21,ARX,ASXL3,ATAD2B,BBX,BNC2,BOD1L1,CBX4,CDK14,CDK5RAP2,CDKL5,CELF2,CHD6,CHD9,CLCN2,CSNK1G3,CYP7B1,DGKB,DGKG,DHX35,DMRTA2,DNAH5,DPH6,EIF3H,ELP3,ENOX1,EPHA7,ERBB4,ETV1,ETV5,EVX1,FEZF1,FGFR2,FHIT,FOXD3,FOXG1,FOXO1,FOXP1,GATA3,GBX2,GCFC2,GLI3,GLIS3,HAO1,HES1,HIBADH,HNRNPA3,HS3ST5,HSPA4,ICK,JAZF1,KIF26B,KLF12,LHX5,LMO4,LMX1B,LZTS1,MAF,MAFB,MAP3K7,MEF2C,MEIS1,MEI…	ABCA12,ABCB5,ABCC4,ABCE1,ACO1,ACOXL,ACTR3,ACTR3B,ACVR1,ACVR1C,ACVR2A,ADARB2,ADCY8,ADCY9,AEBP2,AFF2,AFF3,AGAP1,AGK,AHRR,AK4,AK8,AKT3,ALK,ALX4,ANG,ANKK1,APAF1,APP,APTX,AR,ARF1,ARID1B,ARL15,ARL4A,ARL6,ARPP21,ARX,ASCC3,ASCL1,ASCL4,ASXL2,ASXL3,ATAD2B,ATOH1,ATOH7,ATP10B,ATP11B,ATP13A5,ATP1A1,ATP2B1,ATP9A,BACH1,BACH2,BARD1,BARHL2,BARX2,BBX,BCL11A,BCL11B,BCL6,BCOR,BDP1,BHLHE23,BHLHE40,BNC2,BOD1L1,C12orf7…
GO Molecular Function	GO:0030295	protein kinase activator activity	256	0.326	1	1	1.73	1.16	2	9	0.00588	0.222	2	6	40	unnamed,unnamed	unnamed,unnamed,unnamed,unnamed,unnamed,unnamed,unnamed,unnamed,unnamed	FGF13,SPRY2	FGF13,GREM1,NRG3,RGCC,SPRY2,TOM1L1
GO Molecular Function	GO:0019209	kinase activator activity	256	0.326	1	1	1.73	1.16	2	9	0.00588	0.222	2	6	47	unnamed,unnamed	unnamed,unnamed,unnamed,unnamed,unnamed,unnamed,unnamed,unnamed,unnamed	FGF13,SPRY2	FGF13,GREM1,NRG3,RGCC,SPRY2,TOM1L1
GO Molecular Function	GO:0072341	modified amino acid binding	256	0.326	1	1	1.73	1.16	2	9	0.00588	0.222	2	6	43	unnamed,unnamed	unnamed,unnamed,unnamed,unnamed,unnamed,unnamed,unnamed,unnamed,unnamed	MGST1,SDPR	CPS1,DPEP1,FTCDNL1,MGST1,NOX4,SDPR
GO Molecular Function	GO:0018024	histone-lysine N-methyltransferase activity	256	0.326	1	1	1.73	1.16	2	9	0.00588	0.222	2	7	41	unnamed,unnamed	unnamed,unnamed,unnamed,unnamed,unnamed,unnamed,unnamed,unnamed,unnamed	PRDM8,SMYD2	KMT2C,KMT2E,PRDM6,PRDM8,PRDM9,SMYD1,SMYD2
GO Molecular Function	GO:0052689	carboxylic ester hydrolase activity	256	0.326	1	1	1.73	1.16	2	9	0.00588	0.222	2	8	90	unnamed,unnamed	unnamed,unnamed,unnamed,unnamed,unnamed,unnamed,unnamed,unnamed,unnamed	AOAH,LIPG	AOAH,BCHE,DDHD1,LIPC,LIPG,PLA2G4D,PLA2G4F,PLA2G6
GO Molecular Function	GO:0016407	acetyltransferase activity	256	0.326	1	1	1.73	1.16	2	9	0.00588	0.222	2	7	95	unnamed,unnamed	unnamed,unnamed,unnamed,unnamed,unnamed,unnamed,unnamed,unnamed,unnamed	ELP3,ELP4	ELP3,ELP4,METTL8,NAA11,NAT2,SMARCE1,USP22
GO Molecular Function	GO:0008080	N-acetyltransferase activity	256	0.326	1	1	1.73	1.16	2	9	0.00588	0.222	2	7	81	unnamed,unnamed	unnamed,unnamed,unnamed,unnamed,unnamed,unnamed,unnamed,unnamed,unnamed	ELP3,ELP4	ELP3,ELP4,METTL8,NAA11,NAT2,SMARCE1,USP22
GO Molecular Function	GO:0008467	[heparan sulfate]-glucosamine 3-sulfotransferase 1 activity	256	0.326	1	1	1.73	1.16	2	9	0.00588	0.222	1	3	5	unnamed,unnamed	unnamed,unnamed,unnamed,unnamed,unnamed,unnamed,unnamed,unnamed,unnamed	HS3ST5	HS3ST1,HS3ST4,HS3ST5
GO Molecular Function	GO:0015370	solute:sodium symporter activity	256	0.326	1	1	1.73	1.16	2	9	0.00588	0.222	2	6	49	unnamed,unnamed	unnamed,unnamed,unnamed,unnamed,unnamed,unnamed,unnamed,unnamed,unnamed	SLC10A1,SLC6A9	SLC10A1,SLC10A2,SLC1A2,SLC28A3,SLC6A15,SLC6A9
GO Molecular Function	GO:0016410	N-acyltransferase activity	256	0.326	1	1	1.73	1.16	2	9	0.00588	0.222	2	7	96	unnamed,unnamed	unnamed,unnamed,unnamed,unnamed,unnamed,unnamed,unnamed,unnamed,unnamed	ELP3,ELP4	ELP3,ELP4,METTL8,NAA11,NAT2,SMARCE1,USP22
GO Molecular Function	GO:0019904	protein domain specific binding	266	0.326	1	1	1.11	20.7	23	161	0.0676	0.143	20	90	538	unnamed,unnamed,unnamed,unnamed,unnamed,unnamed,unnamed,unnamed,unnamed,unnamed,unnamed,unnamed,unnamed,unnamed,unnamed,unnamed,unnamed,unnamed,unnamed,unnamed,unnamed,unnamed,unnamed	unnamed,unnamed,unnamed,unnamed,unnamed,unnamed,unnamed,unnamed,unnamed,unnamed,unnamed,unnamed,unnamed,unnamed,unnamed,unnamed,unnamed,unnamed,unnamed,unnamed,unnamed,unnamed,unnamed,unnamed,unnamed,unnamed,unnamed,unnamed,unnamed,unnamed,unnamed,unnamed,unnamed,unnamed,unnamed,unnamed,unnamed,unnamed,unnamed,unnamed,unnamed,unnamed,unnamed,unnamed,unnamed,unnamed,unnamed,unnamed,unnamed,unnamed…	ACVR2A,ARHGEF16,AXIN2,CADM1,CDH1,DOCK3,ELMO1,FAF1,FZD1,FZD7,FZD8,GATA3,MEF2C,NDFIP2,PAX6,PDCD6IP,POU3F3,PROX1,RAPGEF1,ROBO1	AATF,ACVR2A,ADAM10,ALX4,APP,AR,ARHGAP26,ARHGEF16,ATP1A1,AXIN2,BAIAP2L2,BHLHE40,CADM1,CALCOCO1,CAPN7,CCNG1,CDC5L,CDH1,CHMP2B,CITED2,CXADR,CXXC4,DENND1A,DLC1,DOCK3,DOCK4,ELMO1,EPHA4,ESRRG,EXOC4,FAF1,FMN1,FOXA1,FOXA2,FUT8,FZD1,FZD7,FZD8,GATA3,GJA1,GRID2,GRM7,HHEX,HOXA3,ICA1,INPP5A,IRS1,ITGB1,KHDRBS3,KIF20B,LDB2,MBD2,MEF2C,NDFIP2,NFE2L2,NLRP1,NR0B1,OSTF1,PARK2,PAWR,PAX3,PAX6,PDCD6IP,PLSCR1,PMEPA1,POU…
GO Molecular Function	GO:0008047	enzyme activator activity	267	0.336	1	1	1.14	12.2	14	95	0.0412	0.147	15	58	417	unnamed,unnamed,unnamed,unnamed,unnamed,unnamed,unnamed,unnamed,unnamed,unnamed,unnamed,unnamed,unnamed,unnamed	unnamed,unnamed,unnamed,unnamed,unnamed,unnamed,unnamed,unnamed,unnamed,unnamed,unnamed,unnamed,unnamed,unnamed,unnamed,unnamed,unnamed,unnamed,unnamed,unnamed,unnamed,unnamed,unnamed,unnamed,unnamed,unnamed,unnamed,unnamed,unnamed,unnamed,unnamed,unnamed,unnamed,unnamed,unnamed,unnamed,unnamed,unnamed,unnamed,unnamed,unnamed,unnamed,unnamed,unnamed,unnamed,unnamed,unnamed,unnamed,unnamed,unnamed…	AGAP1,ARAP3,ARFGAP2,ARHGAP15,ARHGAP20,ARHGAP21,AXIN2,BMP2,FGF13,RASAL2,RASGRP3,RGS9,SPRY2,TBC1D16,TBC1D4	AGAP1,AGTR1,APAF1,APP,ARAP2,ARAP3,ARFGAP2,ARFGAP3,ARHGAP11B,ARHGAP15,ARHGAP20,ARHGAP21,ARHGAP26,ARHGAP42,AXIN2,AZIN1,BMP2,BNIP2,CHN2,DAOA,DEPDC1B,DLC1,DOCK2,DOCK4,ERRFI1,FGF13,GNAQ,GREM1,IGFBP3,IQGAP1,NLRP1,NRG3,OPHN1,PLCB1,PSMD14,RALGAPA2,RAPGEF2,RASAL1,RASAL2,RASGRP3,RCVRN,RGCC,RGS18,RGS3,RGS5,RGS9,SIPA1L3,SPRY2,SRGAP1,TBC1D16,TBC1D22A,TBC1D23,TBC1D2B,TBC1D32,TBC1D4,TBCK,TOM1L1,USP6NL
GO Molecular Function	GO:0043175	RNA polymerase core enzyme binding	268	0.339	1	1	2.59	0.386	1	3	0.00294	0.333	1	3	12	unnamed	unnamed,unnamed,unnamed	SMYD2	SCAF8,SMYD2,UVSSA
GO Molecular Function	GO:0044323	retinoic acid-responsive element binding	268	0.339	1	1	2.59	0.386	1	3	0.00294	0.333	1	1	3	unnamed	unnamed,unnamed,unnamed	ZNF536	ZNF536
GO Molecular Function	GO:0046582	Rap GTPase activator activity	268	0.339	1	1	2.59	0.386	1	3	0.00294	0.333	1	2	3	unnamed	unnamed,unnamed,unnamed	RASGRP3	RAPGEF2,RASGRP3
GO Molecular Function	GO:0047969	glyoxylate oxidase activity	268	0.339	1	1	2.59	0.386	1	3	0.00294	0.333	1	1	1	unnamed	unnamed,unnamed,unnamed	HAO1	HAO1
GO Molecular Function	GO:0042975	peroxisome proliferator activated receptor binding	268	0.339	1	1	2.59	0.386	1	3	0.00294	0.333	1	2	8	unnamed	unnamed,unnamed,unnamed	LPIN1	ASXL2,LPIN1
GO Molecular Function	GO:0035242	protein-arginine omega-N asymmetric methyltransferase activity	268	0.339	1	1	2.59	0.386	1	3	0.00294	0.333	1	2	5	unnamed	unnamed,unnamed,unnamed	PRMT8	PRMT6,PRMT8
GO Molecular Function	GO:0030742	GTP-dependent protein binding	268	0.339	1	1	2.59	0.386	1	3	0.00294	0.333	1	1	12	unnamed	unnamed,unnamed,unnamed	RAPGEF5	RAPGEF5
GO Molecular Function	GO:0031994	insulin-like growth factor I binding	268	0.339	1	1	2.59	0.386	1	3	0.00294	0.333	2	4	7	unnamed	unnamed,unnamed,unnamed	IGFBP2,IGFBP5	IGFBP2,IGFBP3,IGFBP5,ITGAV
GO Molecular Function	GO:0032452	histone demethylase activity	268	0.339	1	1	2.59	0.386	1	3	0.00294	0.333	1	2	16	unnamed	unnamed,unnamed,unnamed	KDM4C	KDM4C,KDM5B
GO Molecular Function	GO:0035241	protein-arginine omega-N monomethyltransferase activity	268	0.339	1	1	2.59	0.386	1	3	0.00294	0.333	1	2	4	unnamed	unnamed,unnamed,unnamed	PRMT8	PRMT6,PRMT8
GO Molecular Function	GO:0048365	Rac GTPase binding	268	0.339	1	1	2.59	0.386	1	3	0.00294	0.333	1	3	22	unnamed	unnamed,unnamed,unnamed	CDKL5	CDKL5,DOCK4,IQGAP1
GO Molecular Function	GO:0052853	long-chain-(S)-2-hydroxy-long-chain-acid oxidase activity	268	0.339	1	1	2.59	0.386	1	3	0.00294	0.333	1	1	2	unnamed	unnamed,unnamed,unnamed	HAO1	HAO1
GO Molecular Function	GO:0052854	medium-chain-(S)-2-hydroxy-acid oxidase activity	268	0.339	1	1	2.59	0.386	1	3	0.00294	0.333	1	1	2	unnamed	unnamed,unnamed,unnamed	HAO1	HAO1
GO Molecular Function	GO:0070063	RNA polymerase binding	268	0.339	1	1	2.59	0.386	1	3	0.00294	0.333	1	3	18	unnamed	unnamed,unnamed,unnamed	SMYD2	SCAF8,SMYD2,UVSSA
GO Molecular Function	GO:0097108	hedgehog family protein binding	268	0.339	1	1	2.59	0.386	1	3	0.00294	0.333	1	2	3	unnamed	unnamed,unnamed,unnamed	HHIP	HHIP,PTCH1
GO Molecular Function	GO:0052852	very-long-chain-(S)-2-hydroxy-acid oxidase activity	268	0.339	1	1	2.59	0.386	1	3	0.00294	0.333	1	1	2	unnamed	unnamed,unnamed,unnamed	HAO1	HAO1
GO Molecular Function	GO:0051428	peptide hormone receptor binding	268	0.339	1	1	2.59	0.386	1	3	0.00294	0.333	1	2	15	unnamed	unnamed,unnamed,unnamed	ADCYAP1	ADCYAP1,CRH
GO Molecular Function	GO:0048495	Roundabout binding	268	0.339	1	1	2.59	0.386	1	3	0.00294	0.333	1	2	4	unnamed	unnamed,unnamed,unnamed	SLIT3	SLIT2,SLIT3
GO Molecular Function	GO:0050501	hyaluronan synthase activity	268	0.339	1	1	2.59	0.386	1	3	0.00294	0.333	1	2	4	unnamed	unnamed,unnamed,unnamed	HAS3	HAS2,HAS3
GO Molecular Function	GO:0050692	DBD domain binding	268	0.339	1	1	2.59	0.386	1	3	0.00294	0.333	1	1	1	unnamed	unnamed,unnamed,unnamed	PROX1	PROX1
GO Molecular Function	GO:0030215	semaphorin receptor binding	268	0.339	1	1	2.59	0.386	1	3	0.00294	0.333	1	1	7	unnamed	unnamed,unnamed,unnamed	SEMA6A	SEMA6A
GO Molecular Function	GO:0048038	quinone binding	268	0.339	1	1	2.59	0.386	1	3	0.00294	0.333	1	2	14	unnamed	unnamed,unnamed,unnamed	HHIP	CBR4,HHIP
GO Molecular Function	GO:0004983	neuropeptide Y receptor activity	268	0.339	1	1	2.59	0.386	1	3	0.00294	0.333	1	2	9	unnamed	unnamed,unnamed,unnamed	PROKR2	PRLHR,PROKR2
GO Molecular Function	GO:0005283	sodium:amino acid symporter activity	268	0.339	1	1	2.59	0.386	1	3	0.00294	0.333	1	3	10	unnamed	unnamed,unnamed,unnamed	SLC6A9	SLC1A2,SLC6A15,SLC6A9
GO Molecular Function	GO:0005416	cation:amino acid symporter activity	268	0.339	1	1	2.59	0.386	1	3	0.00294	0.333	1	3	12	unnamed	unnamed,unnamed,unnamed	SLC6A9	SLC1A2,SLC6A15,SLC6A9
GO Molecular Function	GO:0008179	adenylate cyclase binding	268	0.339	1	1	2.59	0.386	1	3	0.00294	0.333	1	2	7	unnamed	unnamed,unnamed,unnamed	AKAP6	ADRB2,AKAP6
GO Molecular Function	GO:0004601	peroxidase activity	268	0.339	1	1	2.59	0.386	1	3	0.00294	0.333	1	3	41	unnamed	unnamed,unnamed,unnamed	MGST1	MGST1,PARK7,PXDNL
GO Molecular Function	GO:0004198	calcium-dependent cysteine-type endopeptidase activity	268	0.339	1	1	2.59	0.386	1	3	0.00294	0.333	1	2	16	unnamed	unnamed,unnamed,unnamed	CAPN13	CAPN13,CAPN7
GO Molecular Function	GO:0019992	diacylglycerol binding	268	0.339	1	1	2.59	0.386	1	3	0.00294	0.333	1	2	10	unnamed	unnamed,unnamed,unnamed	RASGRP3	RAPGEF2,RASGRP3
GO Molecular Function	GO:0001786	phosphatidylserine binding	268	0.339	1	1	2.59	0.386	1	3	0.00294	0.333	1	1	15	unnamed	unnamed,unnamed,unnamed	SDPR	SDPR
GO Molecular Function	GO:0003917	DNA topoisomerase type I activity	268	0.339	1	1	2.59	0.386	1	3	0.00294	0.333	1	1	4	unnamed	unnamed,unnamed,unnamed	TOP1	TOP1
GO Molecular Function	GO:0008187	poly-pyrimidine tract binding	268	0.339	1	1	2.59	0.386	1	3	0.00294	0.333	1	3	10	unnamed	unnamed,unnamed,unnamed	MSI2	CPEB2,MSI1,MSI2
GO Molecular Function	GO:0008428	ribonuclease inhibitor activity	268	0.339	1	1	2.59	0.386	1	3	0.00294	0.333	1	2	2	unnamed	unnamed,unnamed,unnamed	ABCE1	ABCE1,RNH1
GO Molecular Function	GO:0016833	oxo-acid-lyase activity	268	0.339	1	1	2.59	0.386	1	3	0.00294	0.333	1	2	5	unnamed	unnamed,unnamed,unnamed	HMGCLL1	CLYBL,HMGCLL1
GO Molecular Function	GO:0016899	oxidoreductase activity, acting on the CH-OH group of donors, oxygen as acceptor	268	0.339	1	1	2.59	0.386	1	3	0.00294	0.333	1	1	3	unnamed	unnamed,unnamed,unnamed	HAO1	HAO1
GO Molecular Function	GO:0017002	activin-activated receptor activity	268	0.339	1	1	2.59	0.386	1	3	0.00294	0.333	1	3	7	unnamed	unnamed,unnamed,unnamed	ACVR2A	ACVR1,ACVR1C,ACVR2A
GO Molecular Function	GO:0018025	calmodulin-lysine N-methyltransferase activity	268	0.339	1	1	2.59	0.386	1	3	0.00294	0.333	1	1	1	unnamed	unnamed,unnamed,unnamed	CAMKMT	CAMKMT
GO Molecular Function	GO:0016623	oxidoreductase activity, acting on the aldehyde or oxo group of donors, oxygen as acceptor	268	0.339	1	1	2.59	0.386	1	3	0.00294	0.333	1	1	3	unnamed	unnamed,unnamed,unnamed	HAO1	HAO1
GO Molecular Function	GO:0016274	protein-arginine N-methyltransferase activity	268	0.339	1	1	2.59	0.386	1	3	0.00294	0.333	1	2	9	unnamed	unnamed,unnamed,unnamed	PRMT8	PRMT6,PRMT8
GO Molecular Function	GO:0008469	histone-arginine N-methyltransferase activity	268	0.339	1	1	2.59	0.386	1	3	0.00294	0.333	1	2	7	unnamed	unnamed,unnamed,unnamed	PRMT8	PRMT6,PRMT8
GO Molecular Function	GO:0008891	glycolate oxidase activity	268	0.339	1	1	2.59	0.386	1	3	0.00294	0.333	1	1	1	unnamed	unnamed,unnamed,unnamed	HAO1	HAO1
GO Molecular Function	GO:0008970	phosphatidylcholine 1-acylhydrolase activity	268	0.339	1	1	2.59	0.386	1	3	0.00294	0.333	1	2	4	unnamed	unnamed,unnamed,unnamed	LIPG	DDHD1,LIPG
GO Molecular Function	GO:0016212	kynurenine-oxoglutarate transaminase activity	268	0.339	1	1	2.59	0.386	1	3	0.00294	0.333	1	2	4	unnamed	unnamed,unnamed,unnamed	GOT2	AADAT,GOT2
GO Molecular Function	GO:0016247	channel regulator activity	311	0.34	1	1	1.46	2.06	3	16	0.00882	0.188	3	11	88	unnamed,unnamed,unnamed	unnamed,unnamed,unnamed,unnamed,unnamed,unnamed,unnamed,unnamed,unnamed,unnamed,unnamed,unnamed,unnamed,unnamed,unnamed,unnamed	FGF13,NRXN3,SCLT1	ADRB2,CNIH3,FGF13,GRM7,KCNIP1,KCNIP2,KCNMB1,KCNMB2,NPY,NRXN3,SCLT1
GO Molecular Function	GO:0015081	sodium ion transmembrane transporter activity	311	0.34	1	1	1.46	2.06	3	16	0.00882	0.188	3	11	122	unnamed,unnamed,unnamed	unnamed,unnamed,unnamed,unnamed,unnamed,unnamed,unnamed,unnamed,unnamed,unnamed,unnamed,unnamed,unnamed,unnamed,unnamed,unnamed	SLC10A1,SLC34A2,SLC6A9	ASIC2,ATP1A1,SLC10A1,SLC10A2,SLC1A2,SLC28A3,SLC34A2,SLC6A15,SLC6A9,SLC8A1,SLC9A9
GO Molecular Function	GO:0004860	protein kinase inhibitor activity	311	0.34	1	1	1.46	2.06	3	16	0.00882	0.188	3	11	54	unnamed,unnamed,unnamed	unnamed,unnamed,unnamed,unnamed,unnamed,unnamed,unnamed,unnamed,unnamed,unnamed,unnamed,unnamed,unnamed,unnamed,unnamed,unnamed	CAMK2N1,SPRY2,TRIB2	CAMK2N1,CDKN1C,DNAJC3,IBTK,ITPRIP,MBIP,PKIA,PRKAR2B,SPRY2,TRIB1,TRIB2
GO Molecular Function	GO:0005179	hormone activity	311	0.34	1	1	1.46	2.06	3	16	0.00882	0.188	3	14	114	unnamed,unnamed,unnamed	unnamed,unnamed,unnamed,unnamed,unnamed,unnamed,unnamed,unnamed,unnamed,unnamed,unnamed,unnamed,unnamed,unnamed,unnamed,unnamed	ADCYAP1,INHBA,PNOC	ADCYAP1,ADM,C1QTNF9,CGB2,CRH,IGF1,INHBA,MLN,NPY,PMCH,PNOC,POMC,PRL,SST
GO Molecular Function	GO:0016746	transferase activity, transferring acyl groups	315	0.342	1	1	1.29	3.86	5	30	0.0147	0.167	5	23	233	unnamed,unnamed,unnamed,unnamed,unnamed	unnamed,unnamed,unnamed,unnamed,unnamed,unnamed,unnamed,unnamed,unnamed,unnamed,unnamed,unnamed,unnamed,unnamed,unnamed,unnamed,unnamed,unnamed,unnamed,unnamed,unnamed,unnamed,unnamed,unnamed,unnamed,unnamed,unnamed,unnamed,unnamed,unnamed	ACAA2,ELP3,ELP4,GGACT,MBOAT1	ACAA2,AGPAT4,AGPAT9,AWAT2,ELP3,ELP4,F13A1,GGACT,GPAM,HHAT,LCLAT1,MBOAT1,METTL8,NAA11,NAT2,SMARCE1,SPTLC3,SPTSSA,SUCLG1,USP22,ZDHHC1,ZDHHC15,ZDHHC21
GO Molecular Function	GO:0016706	oxidoreductase activity, acting on paired donors, with incorporation or reduction of molecular oxygen, 2-oxoglutarate as one donor, and incorporation of one atom each of oxygen into both donors	316	0.343	1	1	1.35	2.96	4	23	0.0118	0.174	1	5	45	unnamed,unnamed,unnamed,unnamed	unnamed,unnamed,unnamed,unnamed,unnamed,unnamed,unnamed,unnamed,unnamed,unnamed,unnamed,unnamed,unnamed,unnamed,unnamed,unnamed,unnamed,unnamed,unnamed,unnamed,unnamed,unnamed,unnamed	EGLN3	EGLN3,FTO,KDM5B,TET2,TYW5
GO Molecular Function	GO:0019787	small conjugating protein ligase activity	317	0.347	1	1	1.18	7.6	9	59	0.0265	0.153	9	33	276	unnamed,unnamed,unnamed,unnamed,unnamed,unnamed,unnamed,unnamed,unnamed	unnamed,unnamed,unnamed,unnamed,unnamed,unnamed,unnamed,unnamed,unnamed,unnamed,unnamed,unnamed,unnamed,unnamed,unnamed,unnamed,unnamed,unnamed,unnamed,unnamed,unnamed,unnamed,unnamed,unnamed,unnamed,unnamed,unnamed,unnamed,unnamed,unnamed,unnamed,unnamed,unnamed,unnamed,unnamed,unnamed,unnamed,unnamed,unnamed,unnamed,unnamed,unnamed,unnamed,unnamed,unnamed,unnamed,unnamed,unnamed,unnamed,unnamed…	FANCL,LMO7,MARCH1,PAX6,RBBP6,RNF152,RNF220,SUMO1,UBE2U	BARD1,BCOR,BIRC7,CNOT4,DTL,FANCL,G2E3,HECTD1,LMO7,MARCH1,MARCH4,MGRN1,MYLIP,PARK2,PAX6,PDZRN3,PDZRN4,PRKCQ,RBBP6,RNF103,RNF144B,RNF152,RNF217,RNF220,SIAH1,SUMO1,TNFAIP3,TRIM24,TRIM32,UBE2E2,UBE2E3,UBE2U,UBR3
GO Molecular Function	GO:0016879	ligase activity, forming carbon-nitrogen bonds	318	0.347	1	1	1.15	10.4	12	81	0.0353	0.148	11	41	336	unnamed,unnamed,unnamed,unnamed,unnamed,unnamed,unnamed,unnamed,unnamed,unnamed,unnamed,unnamed	unnamed,unnamed,unnamed,unnamed,unnamed,unnamed,unnamed,unnamed,unnamed,unnamed,unnamed,unnamed,unnamed,unnamed,unnamed,unnamed,unnamed,unnamed,unnamed,unnamed,unnamed,unnamed,unnamed,unnamed,unnamed,unnamed,unnamed,unnamed,unnamed,unnamed,unnamed,unnamed,unnamed,unnamed,unnamed,unnamed,unnamed,unnamed,unnamed,unnamed,unnamed,unnamed,unnamed,unnamed,unnamed,unnamed,unnamed,unnamed,unnamed,unnamed…	DPH6,FANCL,LMO7,MARCH1,PAX6,PCCA,RBBP6,RNF152,RNF220,SUMO1,UBE2U	BARD1,BCOR,BIRC7,CNOT4,CPS1,CTPS2,DPH6,DTL,ENSG00000176134,FANCL,G2E3,HECTD1,LGSN,LMO7,MARCH1,MARCH4,MGRN1,MYLIP,PARK2,PAX6,PCCA,PDZRN3,PDZRN4,PET112,PRKCQ,RBBP6,RNF103,RNF144B,RNF152,RNF217,RNF220,SIAH1,SUMO1,TNFAIP3,TRIM24,TRIM32,UBE2E2,UBE2E3,UBE2NL,UBE2U,UBR3
GO Molecular Function	GO:0005261	cation channel activity	319	0.352	1	1	1.19	6.7	8	52	0.0235	0.154	7	37	273	unnamed,unnamed,unnamed,unnamed,unnamed,unnamed,unnamed,unnamed	unnamed,unnamed,unnamed,unnamed,unnamed,unnamed,unnamed,unnamed,unnamed,unnamed,unnamed,unnamed,unnamed,unnamed,unnamed,unnamed,unnamed,unnamed,unnamed,unnamed,unnamed,unnamed,unnamed,unnamed,unnamed,unnamed,unnamed,unnamed,unnamed,unnamed,unnamed,unnamed,unnamed,unnamed,unnamed,unnamed,unnamed,unnamed,unnamed,unnamed,unnamed,unnamed,unnamed,unnamed,unnamed,unnamed,unnamed,unnamed,unnamed,unnamed…	CACNA2D3,CACNG3,CHRNB4,IL1RAPL1,RYR2,TMEM38B,TRPM3	ASIC2,CACNA1E,CACNA2D3,CACNG2,CACNG3,CACNG5,CHRNB4,GRIN2A,GRIN2B,GRIN3A,GRM7,IL1RAPL1,ITGAV,ITPR1,KCNB2,KCND2,KCNF1,KCNH7,KCNH8,KCNIP1,KCNIP2,KCNJ2,KCNJ3,KCNJ6,KCNMB1,KCNMB2,KCNQ1,KCNT2,KCNU1,NOX5,REST,RYR2,SLC24A2,TMEM38B,TRPA1,TRPC4,TRPM3
GO Molecular Function	GO:0046332	SMAD binding	320	0.369	1	1	1.25	3.99	5	31	0.0147	0.161	5	17	63	unnamed,unnamed,unnamed,unnamed,unnamed	unnamed,unnamed,unnamed,unnamed,unnamed,unnamed,unnamed,unnamed,unnamed,unnamed,unnamed,unnamed,unnamed,unnamed,unnamed,unnamed,unnamed,unnamed,unnamed,unnamed,unnamed,unnamed,unnamed,unnamed,unnamed,unnamed,unnamed,unnamed,unnamed,unnamed,unnamed	AXIN2,BMP2,PAX6,PRDM16,ZEB2	ACVR1,AXIN2,BMP2,CITED2,CTNNB1,DAB2,PAX6,PRDM16,RGCC,SKOR1,SKOR2,SMAD2,SMAD7,TGFBR1,TGFBRAP1,USP9X,ZEB2
GO Molecular Function	GO:0015293	symporter activity	321	0.374	1	1	1.29	3.09	4	24	0.0118	0.167	4	14	128	unnamed,unnamed,unnamed,unnamed	unnamed,unnamed,unnamed,unnamed,unnamed,unnamed,unnamed,unnamed,unnamed,unnamed,unnamed,unnamed,unnamed,unnamed,unnamed,unnamed,unnamed,unnamed,unnamed,unnamed,unnamed,unnamed,unnamed,unnamed	SLC10A1,SLC15A5,SLC34A2,SLC6A9	SLC10A1,SLC10A2,SLC12A3,SLC15A5,SLC16A7,SLC17A6,SLC1A2,SLC24A2,SLC24A4,SLC28A3,SLC34A2,SLC4A10,SLC6A15,SLC6A9
GO Molecular Function	GO:0015301	anion:anion antiporter activity	322	0.376	1	1	1.55	1.29	2	10	0.00588	0.2	1	4	23	unnamed,unnamed	unnamed,unnamed,unnamed,unnamed,unnamed,unnamed,unnamed,unnamed,unnamed,unnamed	SLC7A11	SLC26A7,SLC4A10,SLC4A3,SLC7A11
GO Molecular Function	GO:0019213	deacetylase activity	322	0.376	1	1	1.55	1.29	2	10	0.00588	0.2	2	6	34	unnamed,unnamed	unnamed,unnamed,unnamed,unnamed,unnamed,unnamed,unnamed,unnamed,unnamed,unnamed	NDST3,NDST4	HDAC9,MACROD1,NDST3,NDST4,SALL1,SUDS3
GO Molecular Function	GO:0005310	dicarboxylic acid transmembrane transporter activity	322	0.376	1	1	1.55	1.29	2	10	0.00588	0.2	1	5	24	unnamed,unnamed	unnamed,unnamed,unnamed,unnamed,unnamed,unnamed,unnamed,unnamed,unnamed,unnamed	SLC7A11	SLC17A6,SLC1A2,SLC25A13,SLC26A7,SLC7A11
GO Molecular Function	GO:0070696	transmembrane receptor protein serine/threonine kinase binding	322	0.376	1	1	1.55	1.29	2	10	0.00588	0.2	2	4	10	unnamed,unnamed	unnamed,unnamed,unnamed,unnamed,unnamed,unnamed,unnamed,unnamed,unnamed,unnamed	BMP2,INHBA	BMP2,BMP3,BMP4,INHBA
GO Molecular Function	GO:0033612	receptor serine/threonine kinase binding	322	0.376	1	1	1.55	1.29	2	10	0.00588	0.2	2	4	11	unnamed,unnamed	unnamed,unnamed,unnamed,unnamed,unnamed,unnamed,unnamed,unnamed,unnamed,unnamed	BMP2,INHBA	BMP2,BMP3,BMP4,INHBA
GO Molecular Function	GO:0003951	NAD+ kinase activity	322	0.376	1	1	1.55	1.29	2	10	0.00588	0.2	2	4	16	unnamed,unnamed	unnamed,unnamed,unnamed,unnamed,unnamed,unnamed,unnamed,unnamed,unnamed,unnamed	DGKB,DGKG	AGK,CERKL,DGKB,DGKG
GO Molecular Function	GO:0003680	AT DNA binding	322	0.376	1	1	1.55	1.29	2	10	0.00588	0.2	2	3	8	unnamed,unnamed	unnamed,unnamed,unnamed,unnamed,unnamed,unnamed,unnamed,unnamed,unnamed,unnamed	MEF2C,PAX6	HAND2,MEF2C,PAX6
GO Molecular Function	GO:0004143	diacylglycerol kinase activity	322	0.376	1	1	1.55	1.29	2	10	0.00588	0.2	2	4	14	unnamed,unnamed	unnamed,unnamed,unnamed,unnamed,unnamed,unnamed,unnamed,unnamed,unnamed,unnamed	DGKB,DGKG	AGK,CERKL,DGKB,DGKG
GO Molecular Function	GO:0004197	cysteine-type endopeptidase activity	322	0.376	1	1	1.55	1.29	2	10	0.00588	0.2	2	7	69	unnamed,unnamed	unnamed,unnamed,unnamed,unnamed,unnamed,unnamed,unnamed,unnamed,unnamed,unnamed	ATG4C,CAPN13	ATG4C,CAPN13,CAPN7,CTSO,USP16,USP7,USP9X
GO Molecular Function	GO:0005104	fibroblast growth factor receptor binding	322	0.376	1	1	1.55	1.29	2	10	0.00588	0.2	2	5	22	unnamed,unnamed	unnamed,unnamed,unnamed,unnamed,unnamed,unnamed,unnamed,unnamed,unnamed,unnamed	FGF18,FGF5	FGF10,FGF18,FGF20,FGF5,FGF9
GO Molecular Function	GO:0005097	Rab GTPase activator activity	322	0.376	1	1	1.55	1.29	2	10	0.00588	0.2	2	8	56	unnamed,unnamed	unnamed,unnamed,unnamed,unnamed,unnamed,unnamed,unnamed,unnamed,unnamed,unnamed	TBC1D16,TBC1D4	TBC1D16,TBC1D22A,TBC1D23,TBC1D2B,TBC1D32,TBC1D4,TBCK,USP6NL
GO Molecular Function	GO:0019210	kinase inhibitor activity	333	0.378	1	1	1.37	2.19	3	17	0.00882	0.176	3	12	57	unnamed,unnamed,unnamed	unnamed,unnamed,unnamed,unnamed,unnamed,unnamed,unnamed,unnamed,unnamed,unnamed,unnamed,unnamed,unnamed,unnamed,unnamed,unnamed,unnamed	CAMK2N1,SPRY2,TRIB2	CAMK2N1,CDKN1C,DNAJC3,IBTK,ITPRIP,LRP6,MBIP,PKIA,PRKAR2B,SPRY2,TRIB1,TRIB2
GO Molecular Function	GO:0019899	enzyme binding	334	0.405	1	1	1.05	36.3	38	282	0.112	0.135	36	154	1170	unnamed,unnamed,unnamed,unnamed,unnamed,unnamed,unnamed,unnamed,unnamed,unnamed,unnamed,unnamed,unnamed,unnamed,unnamed,unnamed,unnamed,unnamed,unnamed,unnamed,unnamed,unnamed,unnamed,unnamed,unnamed,unnamed,unnamed,unnamed,unnamed,unnamed,unnamed,unnamed,unnamed,unnamed,unnamed,unnamed,unnamed,unnamed	unnamed,unnamed,unnamed,unnamed,unnamed,unnamed,unnamed,unnamed,unnamed,unnamed,unnamed,unnamed,unnamed,unnamed,unnamed,unnamed,unnamed,unnamed,unnamed,unnamed,unnamed,unnamed,unnamed,unnamed,unnamed,unnamed,unnamed,unnamed,unnamed,unnamed,unnamed,unnamed,unnamed,unnamed,unnamed,unnamed,unnamed,unnamed,unnamed,unnamed,unnamed,unnamed,unnamed,unnamed,unnamed,unnamed,unnamed,unnamed,unnamed,unnamed…	AKAP6,ARHGEF16,AXIN2,CAMK2N1,CBX4,CDH1,CDK5RAP2,CDKL5,CNTNAP2,CUL1,DIO2,FAF1,FANCL,FEZ1,FHIT,FOXO1,FZD8,GLI3,HES1,KDM4C,LPIN1,MEF2C,PAX6,PCCA,PKN2,RASGRP3,RYR2,SMYD2,SNX10,SPRY2,SUMO1,TAX1BP1,TRIB2,WWOX,ZFHX3,ZP4	ADAM10,ADRA2A,ADRB2,AKAP6,ANXA2,AR,ARHGEF16,ATP1A1,ATP6V0A1,AXIN2,BARD1,BCHE,BCOR,BIRC7,BTG1,CAMK2N1,CBX4,CCNH,CD40,CDC42EP4,CDH1,CDH2,CDH5,CDK5RAP2,CDKL5,CEP152,CHL1,CITED2,CNTNAP2,CTNNB1,CTNNBL1,CUL1,CXCR4,CYLD,DAOA,DIAPH2,DIAPH3,DIO2,DMD,DOCK10,DOCK4,DOCK9,EID1,ELFN1,ERRFI1,EXOC2,FAF1,FANCL,FER,FEZ1,FHIT,FOXL2,FOXO1,FZD8,GCSH,GLI3,GRIN3A,GSK3B,HDAC9,HES1,HIC1,IBTK,IFNAR2,IQGAP1,IRS1,ITGA1,ITGA…
GO Molecular Function	GO:0030246	carbohydrate binding	335	0.414	1	1	1.13	7.08	8	55	0.0235	0.145	5	20	224	unnamed,unnamed,unnamed,unnamed,unnamed,unnamed,unnamed,unnamed	unnamed,unnamed,unnamed,unnamed,unnamed,unnamed,unnamed,unnamed,unnamed,unnamed,unnamed,unnamed,unnamed,unnamed,unnamed,unnamed,unnamed,unnamed,unnamed,unnamed,unnamed,unnamed,unnamed,unnamed,unnamed,unnamed,unnamed,unnamed,unnamed,unnamed,unnamed,unnamed,unnamed,unnamed,unnamed,unnamed,unnamed,unnamed,unnamed,unnamed,unnamed,unnamed,unnamed,unnamed,unnamed,unnamed,unnamed,unnamed,unnamed,unnamed…	CLEC14A,CNTN2,EGLN3,LPHN3,NOMO2	ATRNL1,CD69,CHODL,CLEC14A,CLEC3A,CNTN2,EGLN3,EMCN,EPM2A,FREM1,GRIP1,GYG1,KLRF1,LPHN2,LPHN3,MAN2A1,NOMO2,NOMO3,PKD1L2,REG3G
GO Molecular Function	GO:0046873	metal ion transmembrane transporter activity	336	0.414	1	1	1.11	9.02	10	70	0.0294	0.143	9	49	386	unnamed,unnamed,unnamed,unnamed,unnamed,unnamed,unnamed,unnamed,unnamed,unnamed	unnamed,unnamed,unnamed,unnamed,unnamed,unnamed,unnamed,unnamed,unnamed,unnamed,unnamed,unnamed,unnamed,unnamed,unnamed,unnamed,unnamed,unnamed,unnamed,unnamed,unnamed,unnamed,unnamed,unnamed,unnamed,unnamed,unnamed,unnamed,unnamed,unnamed,unnamed,unnamed,unnamed,unnamed,unnamed,unnamed,unnamed,unnamed,unnamed,unnamed,unnamed,unnamed,unnamed,unnamed,unnamed,unnamed,unnamed,unnamed,unnamed,unnamed…	CACNA2D3,CACNG3,IL1RAPL1,RYR2,SLC10A1,SLC34A2,SLC6A9,TMEM38B,TRPM3	ASIC2,ATP1A1,ATP2B1,CACNA1E,CACNA2D3,CACNG2,CACNG3,CACNG5,GRIN2A,GRIN2B,GRIN3A,GRM7,IL1RAPL1,ITGAV,ITPR1,KCNB2,KCND2,KCNF1,KCNH7,KCNH8,KCNIP1,KCNIP2,KCNJ2,KCNJ3,KCNJ6,KCNMB1,KCNMB2,KCNQ1,KCNT2,KCNU1,REST,RYR2,SLC10A1,SLC10A2,SLC1A2,SLC24A2,SLC28A3,SLC30A8,SLC34A2,SLC39A10,SLC6A15,SLC6A9,SLC8A1,SLC9A9,TMEM38B,TRPA1,TRPC4,TRPM3,TUSC3
GO Molecular Function	GO:0016769	transferase activity, transferring nitrogenous groups	337	0.415	1	1	1.29	2.32	3	18	0.00882	0.167	2	9	26	unnamed,unnamed,unnamed	unnamed,unnamed,unnamed,unnamed,unnamed,unnamed,unnamed,unnamed,unnamed,unnamed,unnamed,unnamed,unnamed,unnamed,unnamed,unnamed,unnamed,unnamed	BCAT1,GOT2	AADAT,AGXT2,BCAT1,ETNPPL,GLCCI1,GOT2,PHYKPL,PSAT1,SPTLC3
GO Molecular Function	GO:0019208	phosphatase regulator activity	337	0.415	1	1	1.29	2.32	3	18	0.00882	0.167	3	8	72	unnamed,unnamed,unnamed	unnamed,unnamed,unnamed,unnamed,unnamed,unnamed,unnamed,unnamed,unnamed,unnamed,unnamed,unnamed,unnamed,unnamed,unnamed,unnamed,unnamed,unnamed	BMP2,PPP2R2B,ZEB2	BMP2,ELFN1,IGFBP3,PPP1R3B,PPP2R2B,PPP2R2D,PPP2R5A,ZEB2
GO Molecular Function	GO:0008483	transaminase activity	337	0.415	1	1	1.29	2.32	3	18	0.00882	0.167	2	9	24	unnamed,unnamed,unnamed	unnamed,unnamed,unnamed,unnamed,unnamed,unnamed,unnamed,unnamed,unnamed,unnamed,unnamed,unnamed,unnamed,unnamed,unnamed,unnamed,unnamed,unnamed	BCAT1,GOT2	AADAT,AGXT2,BCAT1,ETNPPL,GLCCI1,GOT2,PHYKPL,PSAT1,SPTLC3
GO Molecular Function	GO:0008135	translation factor activity, nucleic acid binding	337	0.415	1	1	1.29	2.32	3	18	0.00882	0.167	2	10	95	unnamed,unnamed,unnamed	unnamed,unnamed,unnamed,unnamed,unnamed,unnamed,unnamed,unnamed,unnamed,unnamed,unnamed,unnamed,unnamed,unnamed,unnamed,unnamed,unnamed,unnamed	EIF3H,TAF4B	EIF3D,EIF3H,EIF3M,EIF4E,EIF4E3,EIF5,GTF2H2,PET112,SOX11,TAF4B
GO Molecular Function	GO:0005543	phospholipid binding	341	0.416	1	1	1.07	15.8	17	123	0.05	0.138	16	76	506	unnamed,unnamed,unnamed,unnamed,unnamed,unnamed,unnamed,unnamed,unnamed,unnamed,unnamed,unnamed,unnamed,unnamed,unnamed,unnamed,unnamed	unnamed,unnamed,unnamed,unnamed,unnamed,unnamed,unnamed,unnamed,unnamed,unnamed,unnamed,unnamed,unnamed,unnamed,unnamed,unnamed,unnamed,unnamed,unnamed,unnamed,unnamed,unnamed,unnamed,unnamed,unnamed,unnamed,unnamed,unnamed,unnamed,unnamed,unnamed,unnamed,unnamed,unnamed,unnamed,unnamed,unnamed,unnamed,unnamed,unnamed,unnamed,unnamed,unnamed,unnamed,unnamed,unnamed,unnamed,unnamed,unnamed,unnamed…	AGAP1,ARAP3,ARHGAP15,ARHGAP20,ARHGAP21,ARHGEF16,ELMO1,PLEKHA6,PLEKHM3,RASAL2,SDPR,SKAP2,SNX10,SNX19,TRIO,VEPH1	AGAP1,AKT3,ANXA1,ANXA2,ARAP2,ARAP3,ARHGAP15,ARHGAP20,ARHGAP21,ARHGAP26,ARHGAP42,ARHGEF16,ARL6,BAIAP2L2,CDH2,CNKSR2,CPS1,DAB2,DNM3,DOCK10,DOCK9,DOK5,DPEP1,DYSF,ELMO1,FERMT1,GRB14,HS1BP3,IQSEC1,IRS1,ITPR1,KCNJ2,KIF16B,LDLRAP1,MYOF,NR5A2,OPHN1,PACSIN2,PARD3,PIK3R1,PLCB1,PLCG1,PLCL1,PLEKHA3,PLEKHA5,PLEKHA6,PLEKHM3,PRKD1,PSD3,RAG2,RASAL1,RASAL2,ROCK1,ROCK2,RPS6KC1,SDPR,SKAP1,SKAP2,SNTB1,SNTG1,SNX10,SN…
GO Molecular Function	GO:0016829	lyase activity	342	0.423	1	1	1.18	4.25	5	33	0.0147	0.152	5	19	160	unnamed,unnamed,unnamed,unnamed,unnamed	unnamed,unnamed,unnamed,unnamed,unnamed,unnamed,unnamed,unnamed,unnamed,unnamed,unnamed,unnamed,unnamed,unnamed,unnamed,unnamed,unnamed,unnamed,unnamed,unnamed,unnamed,unnamed,unnamed,unnamed,unnamed,unnamed,unnamed,unnamed,unnamed,unnamed,unnamed,unnamed,unnamed	ACO1,DERA,GAD1,HMGCLL1,NEIL3	ACO1,ADCY8,ADCY9,APIP,CA4,CA8,CLYBL,DERA,ETNPPL,GAD1,GMDS,HCCS,HMGCLL1,NEIL3,PHYKPL,PTPLA,PTPLAD2,SRR,XRCC5
GO Molecular Function	GO:0017178	diphthine-ammonia ligase activity	343	0.424	1	1	1.41	1.42	2	11	0.00588	0.182	1	1	1	unnamed,unnamed	unnamed,unnamed,unnamed,unnamed,unnamed,unnamed,unnamed,unnamed,unnamed,unnamed,unnamed	DPH6	DPH6
GO Molecular Function	GO:0019905	syntaxin binding	343	0.424	1	1	1.41	1.42	2	11	0.00588	0.182	2	5	40	unnamed,unnamed	unnamed,unnamed,unnamed,unnamed,unnamed,unnamed,unnamed,unnamed,unnamed,unnamed,unnamed	CPLX2,STXBP5	CPLX2,RAB11A,STXBP5,SYT1,VAMP3
GO Molecular Function	GO:0016763	transferase activity, transferring pentosyl groups	343	0.424	1	1	1.41	1.42	2	11	0.00588	0.182	2	6	49	unnamed,unnamed	unnamed,unnamed,unnamed,unnamed,unnamed,unnamed,unnamed,unnamed,unnamed,unnamed,unnamed	NAMPTL,XYLT1	GXYLT1,NAMPTL,PARP4,PARP8,TNKS,XYLT1
GO Molecular Function	GO:0051018	protein kinase A binding	343	0.424	1	1	1.41	1.42	2	11	0.00588	0.182	2	8	32	unnamed,unnamed	unnamed,unnamed,unnamed,unnamed,unnamed,unnamed,unnamed,unnamed,unnamed,unnamed,unnamed	AKAP6,RYR2	AKAP6,ARFGEF1,GSK3B,KCNQ1,PKIA,PRKAR2B,RYR2,SOX9
GO Molecular Function	GO:0003727	single-stranded RNA binding	343	0.424	1	1	1.41	1.42	2	11	0.00588	0.182	2	8	46	unnamed,unnamed	unnamed,unnamed,unnamed,unnamed,unnamed,unnamed,unnamed,unnamed,unnamed,unnamed,unnamed	CBX4,MSI2	ADARB2,CBX4,CPEB2,DLX2,MSI1,MSI2,RBMX,SYNCRIP
GO Molecular Function	GO:0004177	aminopeptidase activity	343	0.424	1	1	1.41	1.42	2	11	0.00588	0.182	1	3	35	unnamed,unnamed	unnamed,unnamed,unnamed,unnamed,unnamed,unnamed,unnamed,unnamed,unnamed,unnamed,unnamed	TRHDE	DNPEP,PEPD,TRHDE
GO Molecular Function	GO:0004551	nucleotide diphosphatase activity	343	0.424	1	1	1.41	1.42	2	11	0.00588	0.182	2	2	7	unnamed,unnamed	unnamed,unnamed,unnamed,unnamed,unnamed,unnamed,unnamed,unnamed,unnamed,unnamed,unnamed	FHIT,NUDT12	FHIT,NUDT12
GO Molecular Function	GO:0035064	methylated histone residue binding	350	0.424	1	1	1.94	0.515	1	4	0.00294	0.25	1	3	45	unnamed	unnamed,unnamed,unnamed,unnamed	CBX4	CBX4,RAG2,TDRD3
GO Molecular Function	GO:0035250	UDP-galactosyltransferase activity	350	0.424	1	1	1.94	0.515	1	4	0.00294	0.25	1	3	21	unnamed	unnamed,unnamed,unnamed,unnamed	UGT8	B3GALT1,B3GALT2,UGT8
GO Molecular Function	GO:0034185	apolipoprotein binding	350	0.424	1	1	1.94	0.515	1	4	0.00294	0.25	1	3	16	unnamed	unnamed,unnamed,unnamed,unnamed	VLDLR	LIPC,LRP6,VLDLR
GO Molecular Function	GO:0031593	polyubiquitin binding	350	0.424	1	1	1.94	0.515	1	4	0.00294	0.25	1	3	31	unnamed	unnamed,unnamed,unnamed,unnamed	RAD23B	RAD23B,RNF169,TAB2
GO Molecular Function	GO:0030506	ankyrin binding	350	0.424	1	1	1.94	0.515	1	4	0.00294	0.25	1	3	19	unnamed	unnamed,unnamed,unnamed,unnamed	CDH1	ATP1A1,CDH1,SLC8A1
GO Molecular Function	GO:0050699	WW domain binding	350	0.424	1	1	1.94	0.515	1	4	0.00294	0.25	1	4	21	unnamed	unnamed,unnamed,unnamed,unnamed	NDFIP2	KIF20B,NDFIP2,PMEPA1,RAPGEF2
GO Molecular Function	GO:0033783	25-hydroxycholesterol 7alpha-hydroxylase activity	350	0.424	1	1	1.94	0.515	1	4	0.00294	0.25	1	1	1	unnamed	unnamed,unnamed,unnamed,unnamed	CYP7B1	CYP7B1
GO Molecular Function	GO:0051787	misfolded protein binding	350	0.424	1	1	1.94	0.515	1	4	0.00294	0.25	1	2	8	unnamed	unnamed,unnamed,unnamed,unnamed	EDEM1	DNAJC3,EDEM1
GO Molecular Function	GO:1901505	carbohydrate derivative transporter activity	350	0.424	1	1	1.94	0.515	1	4	0.00294	0.25	1	3	27	unnamed	unnamed,unnamed,unnamed,unnamed	VLDLR	SLC28A3,SLC29A3,VLDLR
GO Molecular Function	GO:0030158	protein xylosyltransferase activity	350	0.424	1	1	1.94	0.515	1	4	0.00294	0.25	1	1	2	unnamed	unnamed,unnamed,unnamed,unnamed	XYLT1	XYLT1
GO Molecular Function	GO:0071855	neuropeptide receptor binding	350	0.424	1	1	1.94	0.515	1	4	0.00294	0.25	1	3	22	unnamed	unnamed,unnamed,unnamed,unnamed	ADCYAP1	ADCYAP1,CRH,POMC
GO Molecular Function	GO:0070097	delta-catenin binding	350	0.424	1	1	1.94	0.515	1	4	0.00294	0.25	1	1	7	unnamed	unnamed,unnamed,unnamed,unnamed	PTPRT	PTPRT
GO Molecular Function	GO:0055103	ligase regulator activity	350	0.424	1	1	1.94	0.515	1	4	0.00294	0.25	1	2	6	unnamed	unnamed,unnamed,unnamed,unnamed	TRIB2	TRIB1,TRIB2
GO Molecular Function	GO:0055106	ubiquitin-protein ligase regulator activity	350	0.424	1	1	1.94	0.515	1	4	0.00294	0.25	1	2	5	unnamed	unnamed,unnamed,unnamed,unnamed	TRIB2	TRIB1,TRIB2
GO Molecular Function	GO:0051721	protein phosphatase 2A binding	350	0.424	1	1	1.94	0.515	1	4	0.00294	0.25	1	2	17	unnamed	unnamed,unnamed,unnamed,unnamed	FOXO1	FOXO1,GRIN3A
GO Molecular Function	GO:0031072	heat shock protein binding	350	0.424	1	1	1.94	0.515	1	4	0.00294	0.25	1	3	52	unnamed	unnamed,unnamed,unnamed,unnamed	FAF1	BCOR,FAF1,FKBP5
GO Molecular Function	GO:0004532	exoribonuclease activity	350	0.424	1	1	1.94	0.515	1	4	0.00294	0.25	1	3	26	unnamed	unnamed,unnamed,unnamed,unnamed	CCRN4L	CCRN4L,DCP2,XRN2
GO Molecular Function	GO:0004745	retinol dehydrogenase activity	350	0.424	1	1	1.94	0.515	1	4	0.00294	0.25	1	1	15	unnamed	unnamed,unnamed,unnamed,unnamed	BMP2	BMP2
GO Molecular Function	GO:0004914	interleukin-5 receptor activity	350	0.424	1	1	1.94	0.515	1	4	0.00294	0.25	1	1	2	unnamed	unnamed,unnamed,unnamed,unnamed	IL5RA	IL5RA
GO Molecular Function	GO:0004139	deoxyribose-phosphate aldolase activity	350	0.424	1	1	1.94	0.515	1	4	0.00294	0.25	1	1	1	unnamed	unnamed,unnamed,unnamed,unnamed	DERA	DERA
GO Molecular Function	GO:0003918	DNA topoisomerase type II (ATP-hydrolyzing) activity	350	0.424	1	1	1.94	0.515	1	4	0.00294	0.25	1	2	4	unnamed	unnamed,unnamed,unnamed,unnamed	TOP1	TOP1,TOP2B
GO Molecular Function	GO:0001968	fibronectin binding	350	0.424	1	1	1.94	0.515	1	4	0.00294	0.25	1	4	17	unnamed	unnamed,unnamed,unnamed,unnamed	IGFBP5	IGFBP3,IGFBP5,ITGA4,ITGB1
GO Molecular Function	GO:0003916	DNA topoisomerase activity	350	0.424	1	1	1.94	0.515	1	4	0.00294	0.25	1	2	6	unnamed	unnamed,unnamed,unnamed,unnamed	TOP1	TOP1,TOP2B
GO Molecular Function	GO:0016896	exoribonuclease activity, producing 5'-phosphomonoesters	350	0.424	1	1	1.94	0.515	1	4	0.00294	0.25	1	3	25	unnamed	unnamed,unnamed,unnamed,unnamed	CCRN4L	CCRN4L,DCP2,XRN2
GO Molecular Function	GO:0005024	transforming growth factor beta-activated receptor activity	350	0.424	1	1	1.94	0.515	1	4	0.00294	0.25	1	4	17	unnamed	unnamed,unnamed,unnamed,unnamed	ACVR2A	ACVR1,ACVR1C,ACVR2A,TGFBR1
GO Molecular Function	GO:0016408	C-acyltransferase activity	350	0.424	1	1	1.94	0.515	1	4	0.00294	0.25	1	3	15	unnamed	unnamed,unnamed,unnamed,unnamed	ACAA2	ACAA2,SPTLC3,SPTSSA
GO Molecular Function	GO:0016832	aldehyde-lyase activity	350	0.424	1	1	1.94	0.515	1	4	0.00294	0.25	1	1	9	unnamed	unnamed,unnamed,unnamed,unnamed	DERA	DERA
GO Molecular Function	GO:0008378	galactosyltransferase activity	350	0.424	1	1	1.94	0.515	1	4	0.00294	0.25	1	3	32	unnamed	unnamed,unnamed,unnamed,unnamed	UGT8	B3GALT1,B3GALT2,UGT8
GO Molecular Function	GO:0010181	FMN binding	350	0.424	1	1	1.94	0.515	1	4	0.00294	0.25	1	2	14	unnamed	unnamed,unnamed,unnamed,unnamed	HAO1	HAO1,TYW1
GO Molecular Function	GO:0008601	protein phosphatase type 2A regulator activity	350	0.424	1	1	1.94	0.515	1	4	0.00294	0.25	1	3	20	unnamed	unnamed,unnamed,unnamed,unnamed	PPP2R2B	PPP2R2B,PPP2R2D,PPP2R5A
GO Molecular Function	GO:0008395	steroid hydroxylase activity	350	0.424	1	1	1.94	0.515	1	4	0.00294	0.25	1	1	16	unnamed	unnamed,unnamed,unnamed,unnamed	CYP7B1	CYP7B1
GO Molecular Function	GO:0008396	oxysterol 7-alpha-hydroxylase activity	350	0.424	1	1	1.94	0.515	1	4	0.00294	0.25	1	1	2	unnamed	unnamed,unnamed,unnamed,unnamed	CYP7B1	CYP7B1
GO Molecular Function	GO:1901681	sulfur compound binding	382	0.424	1	1	1.11	8.11	9	63	0.0265	0.143	8	31	173	unnamed,unnamed,unnamed,unnamed,unnamed,unnamed,unnamed,unnamed,unnamed	unnamed,unnamed,unnamed,unnamed,unnamed,unnamed,unnamed,unnamed,unnamed,unnamed,unnamed,unnamed,unnamed,unnamed,unnamed,unnamed,unnamed,unnamed,unnamed,unnamed,unnamed,unnamed,unnamed,unnamed,unnamed,unnamed,unnamed,unnamed,unnamed,unnamed,unnamed,unnamed,unnamed,unnamed,unnamed,unnamed,unnamed,unnamed,unnamed,unnamed,unnamed,unnamed,unnamed,unnamed,unnamed,unnamed,unnamed,unnamed,unnamed,unnamed…	FGFR2,GPC4,HS3ST5,LIPG,MGST1,NRP2,PCCA,RYR2	ADAMTS1,ANG,APP,BMP4,CCL2,COL25A1,FGF10,FGF9,FGFR2,FST,GPC3,GPC4,GPC5,GPC6,HPSE2,HS3ST5,LIPC,LIPG,MGST1,MSTN,NAV2,NRP1,NRP2,OGDHL,PCCA,PTCH1,RSPO4,RYR2,SLIT2,TENM1,THBS4
GO Molecular Function	GO:0003824	catalytic activity	383	0.428	1	1	1.02	132	134	1025	0.394	0.131	132	636	5494	unnamed,unnamed,unnamed,unnamed,unnamed,unnamed,unnamed,unnamed,unnamed,unnamed,unnamed,unnamed,unnamed,unnamed,unnamed,unnamed,unnamed,unnamed,unnamed,unnamed,unnamed,unnamed,unnamed,unnamed,unnamed,unnamed,unnamed,unnamed,unnamed,unnamed,unnamed,unnamed,unnamed,unnamed,unnamed,unnamed,unnamed,unnamed,unnamed,unnamed,unnamed,unnamed,unnamed,unnamed,unnamed,unnamed,unnamed,unnamed,unnamed,unnamed…	unnamed,unnamed,unnamed,unnamed,unnamed,unnamed,unnamed,unnamed,unnamed,unnamed,unnamed,unnamed,unnamed,unnamed,unnamed,unnamed,unnamed,unnamed,unnamed,unnamed,unnamed,unnamed,unnamed,unnamed,unnamed,unnamed,unnamed,unnamed,unnamed,unnamed,unnamed,unnamed,unnamed,unnamed,unnamed,unnamed,unnamed,unnamed,unnamed,unnamed,unnamed,unnamed,unnamed,unnamed,unnamed,unnamed,unnamed,unnamed,unnamed,unnamed…	ABCC4,ABCE1,ACAA2,ACO1,ACVR2A,ADAMTS7,AGA,AGMO,AKAP6,ALDH1A2,AOAH,ATAD2B,ATG4C,BCAT1,BMP2,CAMKMT,CAPN13,CBX4,CCRN4L,CDK14,CDKAL1,CDKL5,CDS2,CGNL1,CHD6,CHD9,CSNK1G3,CYP7B1,DDO,DERA,DGKB,DGKG,DHX35,DIO2,DNAH5,DPH6,DPP10,DPY19L1,DYNLRB2,EDEM1,EGLN3,ELP3,ELP4,ENOX1,EPHA7,ERBB4,FANCL,FAR1,FGFR2,FHIT,GAD1,GALNT10,GALNT14,GBE1,GGACT,GOT2,GSTA4,GTDC1,HAO1,HAS3,HHIP,HIBADH,HMGCLL1,HS3ST5,HS6ST2,HS6ST3,ICK…	AADAT,ABCA12,ABCB5,ABCC4,ABCE1,ACAA2,ACO1,ACOXL,ACVR1,ACVR1C,ACVR2A,ADAM10,ADAM23,ADAMTS1,ADAMTS16,ADAMTS18,ADAMTS2,ADAMTS20,ADAMTS7,ADAMTS9,ADAMTSL1,ADARB2,ADCY8,ADCY9,ADO,ADPGK,AGA,AGBL1,AGK,AGMO,AGPAT4,AGPAT9,AGXT2,AK4,AK8,AKAP6,AKR1D1,AKT3,ALDH1A2,ALG10,ALG1L,ALK,AMPD3,AMY1C,AMZ2,ANG,ANKK1,AOAH,APIP,APTX,ARF1,ARSI,ARSJ,ASCC3,ATAD2B,ATG4A,ATG4C,ATP10B,ATP11B,ATP13A5,ATP1A1,ATP2B1,ATP5EP2,ATP5J…
GO Molecular Function	GO:0017124	SH3 domain binding	384	0.436	1	1	1.19	3.35	4	26	0.0118	0.154	4	18	115	unnamed,unnamed,unnamed,unnamed	unnamed,unnamed,unnamed,unnamed,unnamed,unnamed,unnamed,unnamed,unnamed,unnamed,unnamed,unnamed,unnamed,unnamed,unnamed,unnamed,unnamed,unnamed,unnamed,unnamed,unnamed,unnamed,unnamed,unnamed,unnamed,unnamed	DOCK3,ELMO1,PDCD6IP,RAPGEF1	ADAM10,ARHGAP26,BAIAP2L2,DENND1A,DOCK3,DOCK4,ELMO1,FMN1,FUT8,GJA1,KHDRBS3,OSTF1,PDCD6IP,PLSCR1,PTTG1,QKI,RAPGEF1,TOM1L1
GO Molecular Function	GO:0030594	neurotransmitter receptor activity	385	0.451	1	1	1.23	2.45	3	19	0.00882	0.158	3	14	74	unnamed,unnamed,unnamed	unnamed,unnamed,unnamed,unnamed,unnamed,unnamed,unnamed,unnamed,unnamed,unnamed,unnamed,unnamed,unnamed,unnamed,unnamed,unnamed,unnamed,unnamed,unnamed	CHRNB4,NPSR1,PROKR2	CHRM2,CHRNB4,GABRA2,GABRG2,GPR139,GRPR,NMBR,NPSR1,PRLHR,PROKR2,SORCS1,SORCS3,SSTR1,SSTR2
GO Molecular Function	GO:0004553	hydrolase activity, hydrolyzing O-glycosyl compounds	385	0.451	1	1	1.23	2.45	3	19	0.00882	0.158	2	11	99	unnamed,unnamed,unnamed	unnamed,unnamed,unnamed,unnamed,unnamed,unnamed,unnamed,unnamed,unnamed,unnamed,unnamed,unnamed,unnamed,unnamed,unnamed,unnamed,unnamed,unnamed,unnamed	EDEM1,GBE1	AMY1C,EDEM1,GALC,GBE1,HPSE2,MAN1A1,MAN1C1,MAN2A1,MANEA,NAGLU,PARG
GO Molecular Function	GO:0004518	nuclease activity	385	0.451	1	1	1.23	2.45	3	19	0.00882	0.158	2	15	176	unnamed,unnamed,unnamed	unnamed,unnamed,unnamed,unnamed,unnamed,unnamed,unnamed,unnamed,unnamed,unnamed,unnamed,unnamed,unnamed,unnamed,unnamed,unnamed,unnamed,unnamed,unnamed	CCRN4L,POLA1	ANG,APTX,CCRN4L,DCP2,DROSHA,ERCC4,ERCC5,ERI3,FAN1,POLA1,PXDNL,RAG2,SND1,XRN2,ZC3H12C
GO Molecular Function	GO:0016887	ATPase activity	388	0.463	1	1	1.08	8.37	9	65	0.0265	0.138	7	42	357	unnamed,unnamed,unnamed,unnamed,unnamed,unnamed,unnamed,unnamed,unnamed	unnamed,unnamed,unnamed,unnamed,unnamed,unnamed,unnamed,unnamed,unnamed,unnamed,unnamed,unnamed,unnamed,unnamed,unnamed,unnamed,unnamed,unnamed,unnamed,unnamed,unnamed,unnamed,unnamed,unnamed,unnamed,unnamed,unnamed,unnamed,unnamed,unnamed,unnamed,unnamed,unnamed,unnamed,unnamed,unnamed,unnamed,unnamed,unnamed,unnamed,unnamed,unnamed,unnamed,unnamed,unnamed,unnamed,unnamed,unnamed,unnamed,unnamed…	ABCC4,ABCE1,CHD6,DHX35,DNAH5,RAD51B,TOP1	ABCA12,ABCB5,ABCC4,ABCE1,ASCC3,ATP10B,ATP11B,ATP13A5,ATP1A1,ATP2B1,ATP5EP2,ATP5J,ATP6V1C1,ATP9A,CCNH,CCT8,CHD6,CRBN,DDX18,DDX31,DDX53,DDX54,DHX15,DHX35,DNAH11,DNAH5,ERCC6L2,GTF2H2,KIF20B,LONP2,LONRF2,PMS1,PSMD6,RAD51B,RFC3,RHOBTB3,SMARCA1,SMARCA2,TOP1,TOP2B,VWA8,XRCC5
GO Molecular Function	GO:0016747	transferase activity, transferring acyl groups other than amino-acyl groups	389	0.466	1	1	1.15	3.48	4	27	0.0118	0.148	4	20	194	unnamed,unnamed,unnamed,unnamed	unnamed,unnamed,unnamed,unnamed,unnamed,unnamed,unnamed,unnamed,unnamed,unnamed,unnamed,unnamed,unnamed,unnamed,unnamed,unnamed,unnamed,unnamed,unnamed,unnamed,unnamed,unnamed,unnamed,unnamed,unnamed,unnamed,unnamed	ACAA2,ELP3,ELP4,MBOAT1	ACAA2,AGPAT4,AGPAT9,AWAT2,ELP3,ELP4,GPAM,HHAT,LCLAT1,MBOAT1,METTL8,NAA11,NAT2,SMARCE1,SPTLC3,SPTSSA,USP22,ZDHHC1,ZDHHC15,ZDHHC21
GO Molecular Function	GO:0000149	SNARE binding	390	0.47	1	1	1.29	1.55	2	12	0.00588	0.167	2	6	51	unnamed,unnamed	unnamed,unnamed,unnamed,unnamed,unnamed,unnamed,unnamed,unnamed,unnamed,unnamed,unnamed,unnamed	CPLX2,STXBP5	CPLX2,RAB11A,STXBP5,SYT1,TSNARE1,VAMP3
GO Molecular Function	GO:0004842	ubiquitin-protein ligase activity	391	0.476	1	1	1.07	7.47	8	58	0.0235	0.138	8	32	261	unnamed,unnamed,unnamed,unnamed,unnamed,unnamed,unnamed,unnamed	unnamed,unnamed,unnamed,unnamed,unnamed,unnamed,unnamed,unnamed,unnamed,unnamed,unnamed,unnamed,unnamed,unnamed,unnamed,unnamed,unnamed,unnamed,unnamed,unnamed,unnamed,unnamed,unnamed,unnamed,unnamed,unnamed,unnamed,unnamed,unnamed,unnamed,unnamed,unnamed,unnamed,unnamed,unnamed,unnamed,unnamed,unnamed,unnamed,unnamed,unnamed,unnamed,unnamed,unnamed,unnamed,unnamed,unnamed,unnamed,unnamed,unnamed…	FANCL,LMO7,MARCH1,PAX6,RBBP6,RNF152,RNF220,UBE2U	BARD1,BCOR,BIRC7,CNOT4,DTL,FANCL,G2E3,HECTD1,LMO7,MARCH1,MARCH4,MGRN1,MYLIP,PARK2,PAX6,PDZRN3,PDZRN4,PRKCQ,RBBP6,RNF103,RNF144B,RNF152,RNF217,RNF220,SIAH1,TNFAIP3,TRIM24,TRIM32,UBE2E2,UBE2E3,UBE2U,UBR3
GO Molecular Function	GO:0001046	core promoter sequence-specific DNA binding	392	0.476	1	1	1.11	4.51	5	35	0.0147	0.143	5	13	39	unnamed,unnamed,unnamed,unnamed,unnamed	unnamed,unnamed,unnamed,unnamed,unnamed,unnamed,unnamed,unnamed,unnamed,unnamed,unnamed,unnamed,unnamed,unnamed,unnamed,unnamed,unnamed,unnamed,unnamed,unnamed,unnamed,unnamed,unnamed,unnamed,unnamed,unnamed,unnamed,unnamed,unnamed,unnamed,unnamed,unnamed,unnamed,unnamed,unnamed	GATA3,MEF2C,PAX6,SOX4,TFAP2B	GATA3,MEF2C,PAX6,RBPJ,REST,SOX1,SOX11,SOX4,SOX9,SP3,STAT5A,TBR1,TFAP2B
GO Molecular Function	GO:0019900	kinase binding	393	0.492	1	1	1.04	10.6	11	82	0.0324	0.134	11	52	421	unnamed,unnamed,unnamed,unnamed,unnamed,unnamed,unnamed,unnamed,unnamed,unnamed,unnamed	unnamed,unnamed,unnamed,unnamed,unnamed,unnamed,unnamed,unnamed,unnamed,unnamed,unnamed,unnamed,unnamed,unnamed,unnamed,unnamed,unnamed,unnamed,unnamed,unnamed,unnamed,unnamed,unnamed,unnamed,unnamed,unnamed,unnamed,unnamed,unnamed,unnamed,unnamed,unnamed,unnamed,unnamed,unnamed,unnamed,unnamed,unnamed,unnamed,unnamed,unnamed,unnamed,unnamed,unnamed,unnamed,unnamed,unnamed,unnamed,unnamed,unnamed…	AXIN2,CAMK2N1,CDK5RAP2,FAF1,FEZ1,MEF2C,PAX6,RASGRP3,RYR2,SPRY2,TAX1BP1	ADAM10,ADRA2A,ATP1A1,AXIN2,BARD1,BTG1,CAMK2N1,CCNH,CDK5RAP2,CEP152,CTNNB1,CYLD,ERRFI1,FAF1,FER,FEZ1,GSK3B,HDAC9,IBTK,IFNAR2,IQGAP1,IRS1,ITGAV,ITGB1,KCNQ1,MAP3K1,MEF2C,NBEA,PARD3,PARK2,PAX6,PKIA,PPP2R5A,PRKAR2B,PTPRK,RAB11FIP2,RAPGEF2,RASGRP3,RGCC,RPS6KA3,RYR2,SKAP1,SOX9,SPRY2,STAT3,TAX1BP1,TCF7L2,TNFAIP3,TOM1L1,TOP2B,TRIB1,TTN
GO Molecular Function	GO:0003774	motor activity	394	0.496	1	1	1.11	3.61	4	28	0.0118	0.143	4	14	134	unnamed,unnamed,unnamed,unnamed	unnamed,unnamed,unnamed,unnamed,unnamed,unnamed,unnamed,unnamed,unnamed,unnamed,unnamed,unnamed,unnamed,unnamed,unnamed,unnamed,unnamed,unnamed,unnamed,unnamed,unnamed,unnamed,unnamed,unnamed,unnamed,unnamed,unnamed,unnamed	CGNL1,DNAH5,DYNLRB2,KIF26B	CGNL1,DNAH11,DNAH14,DNAH5,DYNC1I1,DYNC1I2,DYNLRB2,KIF16B,KIF20B,KIF26B,KIF27,KIF2B,KIF4B,MYO3B
GO Molecular Function	GO:0019211	phosphatase activator activity	395	0.498	1	1	1.55	0.644	1	5	0.00294	0.2	1	2	9	unnamed	unnamed,unnamed,unnamed,unnamed,unnamed	BMP2	BMP2,IGFBP3
GO Molecular Function	GO:0016901	oxidoreductase activity, acting on the CH-OH group of donors, quinone or similar compound as acceptor	395	0.498	1	1	1.55	0.644	1	5	0.00294	0.2	1	2	5	unnamed	unnamed,unnamed,unnamed,unnamed,unnamed	HHIP	GPD2,HHIP
GO Molecular Function	GO:0016796	exonuclease activity, active with either ribo- or deoxyribonucleic acids and producing 5'-phosphomonoesters	395	0.498	1	1	1.55	0.644	1	5	0.00294	0.2	1	4	35	unnamed	unnamed,unnamed,unnamed,unnamed,unnamed	CCRN4L	APTX,CCRN4L,DCP2,XRN2
GO Molecular Function	GO:0016709	oxidoreductase activity, acting on paired donors, with incorporation or reduction of molecular oxygen, NAD(P)H as one donor, and incorporation of one atom of oxygen	395	0.498	1	1	1.55	0.644	1	5	0.00294	0.2	1	2	39	unnamed	unnamed,unnamed,unnamed,unnamed,unnamed	CYP7B1	CYP7B1,FMO3
GO Molecular Function	GO:0030291	protein serine/threonine kinase inhibitor activity	395	0.498	1	1	1.55	0.644	1	5	0.00294	0.2	1	4	26	unnamed	unnamed,unnamed,unnamed,unnamed,unnamed	SPRY2	CDKN1C,PKIA,PRKAR2B,SPRY2
GO Molecular Function	GO:0070016	armadillo repeat domain binding	395	0.498	1	1	1.55	0.644	1	5	0.00294	0.2	1	3	10	unnamed	unnamed,unnamed,unnamed,unnamed,unnamed	AXIN2	AXIN2,CALCOCO1,TCF7L2
GO Molecular Function	GO:0050840	extracellular matrix binding	395	0.498	1	1	1.55	0.644	1	5	0.00294	0.2	1	4	41	unnamed	unnamed,unnamed,unnamed,unnamed,unnamed	SMOC1	DCN,ITGB1,SLIT2,SMOC1
GO Molecular Function	GO:0032451	demethylase activity	395	0.498	1	1	1.55	0.644	1	5	0.00294	0.2	1	3	24	unnamed	unnamed,unnamed,unnamed,unnamed,unnamed	KDM4C	FTO,KDM4C,KDM5B
GO Molecular Function	GO:0008508	bile acid:sodium symporter activity	395	0.498	1	1	1.55	0.644	1	5	0.00294	0.2	1	2	6	unnamed	unnamed,unnamed,unnamed,unnamed,unnamed	SLC10A1	SLC10A1,SLC10A2
GO Molecular Function	GO:0004969	histamine receptor activity	395	0.498	1	1	1.55	0.644	1	5	0.00294	0.2	1	2	7	unnamed	unnamed,unnamed,unnamed,unnamed,unnamed	HRH2	HRH2,HRH4
GO Molecular Function	GO:0000217	DNA secondary structure binding	395	0.498	1	1	1.55	0.644	1	5	0.00294	0.2	1	3	13	unnamed	unnamed,unnamed,unnamed,unnamed,unnamed	NEIL3	ERCC5,NEIL3,NR0B1
GO Molecular Function	GO:0016209	antioxidant activity	395	0.498	1	1	1.55	0.644	1	5	0.00294	0.2	1	5	68	unnamed	unnamed,unnamed,unnamed,unnamed,unnamed	MGST1	GSR,MGST1,PARK7,PXDNL,UBIAD1
GO Molecular Function	GO:0005111	type 2 fibroblast growth factor receptor binding	395	0.498	1	1	1.55	0.644	1	5	0.00294	0.2	1	2	4	unnamed	unnamed,unnamed,unnamed,unnamed,unnamed	FGF18	FGF10,FGF18
GO Molecular Function	GO:0005134	interleukin-2 receptor binding	395	0.498	1	1	1.55	0.644	1	5	0.00294	0.2	1	1	5	unnamed	unnamed,unnamed,unnamed,unnamed,unnamed	GATA3	GATA3
GO Molecular Function	GO:0016167	glial cell-derived neurotrophic factor receptor activity	395	0.498	1	1	1.55	0.644	1	5	0.00294	0.2	1	2	3	unnamed	unnamed,unnamed,unnamed,unnamed,unnamed	GFRA2	GFRA1,GFRA2
GO Molecular Function	GO:0015125	bile acid transmembrane transporter activity	395	0.498	1	1	1.55	0.644	1	5	0.00294	0.2	1	2	8	unnamed	unnamed,unnamed,unnamed,unnamed,unnamed	SLC10A1	SLC10A1,SLC10A2
GO Molecular Function	GO:0022838	substrate-specific channel activity	411	0.506	1	1	1.04	9.66	10	75	0.0294	0.133	9	51	378	unnamed,unnamed,unnamed,unnamed,unnamed,unnamed,unnamed,unnamed,unnamed,unnamed	unnamed,unnamed,unnamed,unnamed,unnamed,unnamed,unnamed,unnamed,unnamed,unnamed,unnamed,unnamed,unnamed,unnamed,unnamed,unnamed,unnamed,unnamed,unnamed,unnamed,unnamed,unnamed,unnamed,unnamed,unnamed,unnamed,unnamed,unnamed,unnamed,unnamed,unnamed,unnamed,unnamed,unnamed,unnamed,unnamed,unnamed,unnamed,unnamed,unnamed,unnamed,unnamed,unnamed,unnamed,unnamed,unnamed,unnamed,unnamed,unnamed,unnamed…	CACNA2D3,CACNG3,CHRNB4,CLCN2,GRID1,IL1RAPL1,RYR2,TMEM38B,TRPM3	ASIC2,C12orf76,CACNA1E,CACNA2D3,CACNG2,CACNG3,CACNG5,CHRNB4,CLCN2,CLIC6,GABRA2,GABRG2,GRIA2,GRIA3,GRID1,GRID2,GRIK1,GRIK2,GRIK3,GRIK4,GRIN2A,GRIN2B,GRIN3A,GRM7,IL1RAPL1,ITGAV,ITPR1,KCNB2,KCND2,KCNF1,KCNH7,KCNH8,KCNIP1,KCNIP2,KCNJ2,KCNJ3,KCNJ6,KCNMB1,KCNMB2,KCNQ1,KCNT2,KCNU1,NOX5,REST,RYR2,SLC24A2,SLC26A7,TMEM38B,TRPA1,TRPC4,TRPM3
GO Molecular Function	GO:0005216	ion channel activity	411	0.506	1	1	1.04	9.66	10	75	0.0294	0.133	9	51	370	unnamed,unnamed,unnamed,unnamed,unnamed,unnamed,unnamed,unnamed,unnamed,unnamed	unnamed,unnamed,unnamed,unnamed,unnamed,unnamed,unnamed,unnamed,unnamed,unnamed,unnamed,unnamed,unnamed,unnamed,unnamed,unnamed,unnamed,unnamed,unnamed,unnamed,unnamed,unnamed,unnamed,unnamed,unnamed,unnamed,unnamed,unnamed,unnamed,unnamed,unnamed,unnamed,unnamed,unnamed,unnamed,unnamed,unnamed,unnamed,unnamed,unnamed,unnamed,unnamed,unnamed,unnamed,unnamed,unnamed,unnamed,unnamed,unnamed,unnamed…	CACNA2D3,CACNG3,CHRNB4,CLCN2,GRID1,IL1RAPL1,RYR2,TMEM38B,TRPM3	ASIC2,C12orf76,CACNA1E,CACNA2D3,CACNG2,CACNG3,CACNG5,CHRNB4,CLCN2,CLIC6,GABRA2,GABRG2,GRIA2,GRIA3,GRID1,GRID2,GRIK1,GRIK2,GRIK3,GRIK4,GRIN2A,GRIN2B,GRIN3A,GRM7,IL1RAPL1,ITGAV,ITPR1,KCNB2,KCND2,KCNF1,KCNH7,KCNH8,KCNIP1,KCNIP2,KCNJ2,KCNJ3,KCNJ6,KCNMB1,KCNMB2,KCNQ1,KCNT2,KCNU1,NOX5,REST,RYR2,SLC24A2,SLC26A7,TMEM38B,TRPA1,TRPC4,TRPM3
GO Molecular Function	GO:0008234	cysteine-type peptidase activity	413	0.52	1	1	1.11	2.7	3	21	0.00882	0.143	3	15	166	unnamed,unnamed,unnamed	unnamed,unnamed,unnamed,unnamed,unnamed,unnamed,unnamed,unnamed,unnamed,unnamed,unnamed,unnamed,unnamed,unnamed,unnamed,unnamed,unnamed,unnamed,unnamed,unnamed,unnamed	ATG4C,CAPN13,USP25	ATG4A,ATG4C,CAPN13,CAPN7,CTSO,CYLD,OTUD1,SENP8,TNFAIP3,USP16,USP22,USP24,USP25,USP7,USP9X
GO Molecular Function	GO:0044212	transcription regulatory region DNA binding	414	0.525	1	1	1	25.9	26	201	0.0765	0.129	22	94	360	unnamed,unnamed,unnamed,unnamed,unnamed,unnamed,unnamed,unnamed,unnamed,unnamed,unnamed,unnamed,unnamed,unnamed,unnamed,unnamed,unnamed,unnamed,unnamed,unnamed,unnamed,unnamed,unnamed,unnamed,unnamed,unnamed	unnamed,unnamed,unnamed,unnamed,unnamed,unnamed,unnamed,unnamed,unnamed,unnamed,unnamed,unnamed,unnamed,unnamed,unnamed,unnamed,unnamed,unnamed,unnamed,unnamed,unnamed,unnamed,unnamed,unnamed,unnamed,unnamed,unnamed,unnamed,unnamed,unnamed,unnamed,unnamed,unnamed,unnamed,unnamed,unnamed,unnamed,unnamed,unnamed,unnamed,unnamed,unnamed,unnamed,unnamed,unnamed,unnamed,unnamed,unnamed,unnamed,unnamed…	CBX4,CDK5RAP2,ERBB4,ETV5,FEZF1,FOXD3,GATA3,HES1,LMO4,MEF2C,PAX6,PROX1,RFX3,SHOX2,SOX4,SOX5,SOX6,TCF12,TFAP2B,TOX3,ZFHX3,ZNF536	AR,ASCL1,BARX2,BCL11B,BCOR,BHLHE40,CALCOCO1,CBX4,CDK5RAP2,CDX2,CREB1,CTNNB1,DBX1,DLX2,DLX6,E2F7,EMX2,EOMES,ERBB4,ESRRB,ETV5,FEZF1,FLI1,FOXA1,FOXA2,FOXC1,FOXD3,FOXI1,GATA3,GLI2,HAND2,HES1,HHEX,HSF2,ISL1,KDM3A,KLF4,LMO2,LMO4,MEF2C,MSX2,NEUROD1,NFATC2,NKX6-1,NKX6-2,NR5A2,OTP,PAX6,PHB,PHOX2B,POU4F1,POU4F2,PROX1,RBMX,RBPJ,REST,RFX3,RUNX2,SHOX2,SIX1,SMAD7,SMARCA2,SOX1,SOX11,SOX2,SOX4,SOX5,SOX6,SOX9,SP3…
GO Molecular Function	GO:0004674	protein serine/threonine kinase activity	415	0.527	1	1	1.02	10.8	11	84	0.0324	0.131	9	55	435	unnamed,unnamed,unnamed,unnamed,unnamed,unnamed,unnamed,unnamed,unnamed,unnamed,unnamed	unnamed,unnamed,unnamed,unnamed,unnamed,unnamed,unnamed,unnamed,unnamed,unnamed,unnamed,unnamed,unnamed,unnamed,unnamed,unnamed,unnamed,unnamed,unnamed,unnamed,unnamed,unnamed,unnamed,unnamed,unnamed,unnamed,unnamed,unnamed,unnamed,unnamed,unnamed,unnamed,unnamed,unnamed,unnamed,unnamed,unnamed,unnamed,unnamed,unnamed,unnamed,unnamed,unnamed,unnamed,unnamed,unnamed,unnamed,unnamed,unnamed,unnamed…	ACVR2A,CDK14,CDKL5,CSNK1G3,ICK,MAP3K7,PKN2,TRIO,VRK2	ACVR1,ACVR1C,ACVR2A,AKT3,ALK,ANKK1,CAMK1G,CAMK2D,CASK,CCNH,CDK14,CDKL5,CSNK1G3,DYRK1A,DYRK2,GSK3B,GTF2H2,ICK,LATS2,MAP2K5,MAP3K1,MAP3K7,MAP3K8,MAP4K3,MAST4,MELK,MYLK2,MYLK4,MYO3B,NEK10,NRK,PIK3CG,PKN2,PRKAB2,PRKCA,PRKCQ,PRKD1,PRKX,RIOK2,RIPK2,ROCK1,ROCK2,RPS6KA3,RPS6KC1,SPEG,STK33,TGFBR1,TLK1,TRIO,TSSK1B,TTN,ULK4,VRK1,VRK2,XRCC6BP1
GO Molecular Function	GO:0016462	pyrophosphatase activity	416	0.532	1	1	1	18.9	19	147	0.0559	0.129	17	84	799	unnamed,unnamed,unnamed,unnamed,unnamed,unnamed,unnamed,unnamed,unnamed,unnamed,unnamed,unnamed,unnamed,unnamed,unnamed,unnamed,unnamed,unnamed,unnamed	unnamed,unnamed,unnamed,unnamed,unnamed,unnamed,unnamed,unnamed,unnamed,unnamed,unnamed,unnamed,unnamed,unnamed,unnamed,unnamed,unnamed,unnamed,unnamed,unnamed,unnamed,unnamed,unnamed,unnamed,unnamed,unnamed,unnamed,unnamed,unnamed,unnamed,unnamed,unnamed,unnamed,unnamed,unnamed,unnamed,unnamed,unnamed,unnamed,unnamed,unnamed,unnamed,unnamed,unnamed,unnamed,unnamed,unnamed,unnamed,unnamed,unnamed…	ABCC4,ABCE1,ATAD2B,CGNL1,CHD6,CHD9,DHX35,DNAH5,DYNLRB2,FHIT,KIF26B,NUDT12,OPA1,RAD51B,RRAGC,RRAS2,TOP1	ABCA12,ABCB5,ABCC4,ABCE1,ARF1,ASCC3,ATAD2B,ATP10B,ATP11B,ATP13A5,ATP1A1,ATP2B1,ATP5EP2,ATP5J,ATP6V1C1,ATP9A,CCNH,CCT8,CGNL1,CHD6,CHD9,CRBN,DCP2,DDX18,DDX31,DDX53,DDX54,DHX15,DHX35,DNAH11,DNAH14,DNAH5,DNM3,DYNC1I1,DYNC1I2,DYNLRB2,EIF5,ERCC6L2,FHIT,FIGN,GNA14,GNAQ,GTF2H2,KIF16B,KIF20B,KIF26B,KIF27,KIF2B,KIF4B,LONP2,LONRF2,MYO3B,NAV2,NUDT12,OPA1,PMS1,PSMD6,RAB11A,RAB27B,RAB28,RAB38,RAD51B,RALA,RAP2A…
GO Molecular Function	GO:0000975	regulatory region DNA binding	417	0.536	1	1	0.999	26	26	202	0.0765	0.129	22	95	367	unnamed,unnamed,unnamed,unnamed,unnamed,unnamed,unnamed,unnamed,unnamed,unnamed,unnamed,unnamed,unnamed,unnamed,unnamed,unnamed,unnamed,unnamed,unnamed,unnamed,unnamed,unnamed,unnamed,unnamed,unnamed,unnamed	unnamed,unnamed,unnamed,unnamed,unnamed,unnamed,unnamed,unnamed,unnamed,unnamed,unnamed,unnamed,unnamed,unnamed,unnamed,unnamed,unnamed,unnamed,unnamed,unnamed,unnamed,unnamed,unnamed,unnamed,unnamed,unnamed,unnamed,unnamed,unnamed,unnamed,unnamed,unnamed,unnamed,unnamed,unnamed,unnamed,unnamed,unnamed,unnamed,unnamed,unnamed,unnamed,unnamed,unnamed,unnamed,unnamed,unnamed,unnamed,unnamed,unnamed…	CBX4,CDK5RAP2,ERBB4,ETV5,FEZF1,FOXD3,GATA3,HES1,LMO4,MEF2C,PAX6,PROX1,RFX3,SHOX2,SOX4,SOX5,SOX6,TCF12,TFAP2B,TOX3,ZFHX3,ZNF536	AR,ASCL1,BARX2,BCL11B,BCOR,BHLHE40,CALCOCO1,CBX4,CDK5RAP2,CDX2,CREB1,CTNNB1,DBX1,DLX2,DLX6,E2F7,EMX2,EOMES,ERBB4,ESRRB,ETV5,FEZF1,FLI1,FOXA1,FOXA2,FOXC1,FOXD3,FOXI1,GATA3,GLI2,HAND2,HES1,HHEX,HSF2,ISL1,KDM3A,KLF4,LMO2,LMO4,MEF2C,MSX2,NEUROD1,NFATC2,NKX6-1,NKX6-2,NR5A2,OTP,PAX6,PHB,PHOX2B,POU4F1,POU4F2,PROX1,RBMX,RBPJ,REST,RFX3,RUNX1,RUNX2,SHOX2,SIX1,SMAD7,SMARCA2,SOX1,SOX11,SOX2,SOX4,SOX5,SOX6,SO…
GO Molecular Function	GO:0019901	protein kinase binding	418	0.539	1	1	1.01	8.89	9	69	0.0265	0.13	9	46	379	unnamed,unnamed,unnamed,unnamed,unnamed,unnamed,unnamed,unnamed,unnamed	unnamed,unnamed,unnamed,unnamed,unnamed,unnamed,unnamed,unnamed,unnamed,unnamed,unnamed,unnamed,unnamed,unnamed,unnamed,unnamed,unnamed,unnamed,unnamed,unnamed,unnamed,unnamed,unnamed,unnamed,unnamed,unnamed,unnamed,unnamed,unnamed,unnamed,unnamed,unnamed,unnamed,unnamed,unnamed,unnamed,unnamed,unnamed,unnamed,unnamed,unnamed,unnamed,unnamed,unnamed,unnamed,unnamed,unnamed,unnamed,unnamed,unnamed…	AXIN2,CAMK2N1,CDK5RAP2,FAF1,FEZ1,MEF2C,PAX6,RYR2,SPRY2	ADAM10,ADRA2A,ATP1A1,AXIN2,CAMK2N1,CCNH,CDK5RAP2,CEP152,CTNNB1,CYLD,ERRFI1,FAF1,FER,FEZ1,GSK3B,HDAC9,IBTK,IFNAR2,IQGAP1,IRS1,ITGAV,ITGB1,KCNQ1,MAP3K1,MEF2C,NBEA,PARD3,PARK2,PAX6,PKIA,PRKAR2B,PTPRK,RAB11FIP2,RAPGEF2,RGCC,RPS6KA3,RYR2,SKAP1,SOX9,SPRY2,STAT3,TCF7L2,TOM1L1,TOP2B,TRIB1,TTN
GO Molecular Function	GO:0016818	hydrolase activity, acting on acid anhydrides, in phosphorus-containing anhydrides	419	0.545	1	1	0.997	19.1	19	148	0.0559	0.128	17	85	802	unnamed,unnamed,unnamed,unnamed,unnamed,unnamed,unnamed,unnamed,unnamed,unnamed,unnamed,unnamed,unnamed,unnamed,unnamed,unnamed,unnamed,unnamed,unnamed	unnamed,unnamed,unnamed,unnamed,unnamed,unnamed,unnamed,unnamed,unnamed,unnamed,unnamed,unnamed,unnamed,unnamed,unnamed,unnamed,unnamed,unnamed,unnamed,unnamed,unnamed,unnamed,unnamed,unnamed,unnamed,unnamed,unnamed,unnamed,unnamed,unnamed,unnamed,unnamed,unnamed,unnamed,unnamed,unnamed,unnamed,unnamed,unnamed,unnamed,unnamed,unnamed,unnamed,unnamed,unnamed,unnamed,unnamed,unnamed,unnamed,unnamed…	ABCC4,ABCE1,ATAD2B,CGNL1,CHD6,CHD9,DHX35,DNAH5,DYNLRB2,FHIT,KIF26B,NUDT12,OPA1,RAD51B,RRAGC,RRAS2,TOP1	ABCA12,ABCB5,ABCC4,ABCE1,ARF1,ASCC3,ATAD2B,ATP10B,ATP11B,ATP13A5,ATP1A1,ATP2B1,ATP5EP2,ATP5J,ATP6V1C1,ATP9A,CCNH,CCT8,CGNL1,CHD6,CHD9,CRBN,DCP2,DDX18,DDX31,DDX53,DDX54,DHX15,DHX35,DNAH11,DNAH14,DNAH5,DNM3,DYNC1I1,DYNC1I2,DYNLRB2,EIF5,ERCC6L2,FHIT,FIGN,GNA14,GNAQ,GTF2H2,KIF16B,KIF20B,KIF26B,KIF27,KIF2B,KIF4B,LONP2,LONRF2,MYO3B,NAV2,NUDT12,NUDT7,OPA1,PMS1,PSMD6,RAB11A,RAB27B,RAB28,RAB38,RAD51B,RALA…
GO Molecular Function	GO:0016817	hydrolase activity, acting on acid anhydrides	419	0.545	1	1	0.997	19.1	19	148	0.0559	0.128	17	85	807	unnamed,unnamed,unnamed,unnamed,unnamed,unnamed,unnamed,unnamed,unnamed,unnamed,unnamed,unnamed,unnamed,unnamed,unnamed,unnamed,unnamed,unnamed,unnamed	unnamed,unnamed,unnamed,unnamed,unnamed,unnamed,unnamed,unnamed,unnamed,unnamed,unnamed,unnamed,unnamed,unnamed,unnamed,unnamed,unnamed,unnamed,unnamed,unnamed,unnamed,unnamed,unnamed,unnamed,unnamed,unnamed,unnamed,unnamed,unnamed,unnamed,unnamed,unnamed,unnamed,unnamed,unnamed,unnamed,unnamed,unnamed,unnamed,unnamed,unnamed,unnamed,unnamed,unnamed,unnamed,unnamed,unnamed,unnamed,unnamed,unnamed…	ABCC4,ABCE1,ATAD2B,CGNL1,CHD6,CHD9,DHX35,DNAH5,DYNLRB2,FHIT,KIF26B,NUDT12,OPA1,RAD51B,RRAGC,RRAS2,TOP1	ABCA12,ABCB5,ABCC4,ABCE1,ARF1,ASCC3,ATAD2B,ATP10B,ATP11B,ATP13A5,ATP1A1,ATP2B1,ATP5EP2,ATP5J,ATP6V1C1,ATP9A,CCNH,CCT8,CGNL1,CHD6,CHD9,CRBN,DCP2,DDX18,DDX31,DDX53,DDX54,DHX15,DHX35,DNAH11,DNAH14,DNAH5,DNM3,DYNC1I1,DYNC1I2,DYNLRB2,EIF5,ERCC6L2,FHIT,FIGN,GNA14,GNAQ,GTF2H2,KIF16B,KIF20B,KIF26B,KIF27,KIF2B,KIF4B,LONP2,LONRF2,MYO3B,NAV2,NUDT12,NUDT7,OPA1,PMS1,PSMD6,RAB11A,RAB27B,RAB28,RAB38,RAD51B,RALA…
GO Molecular Function	GO:0001158	enhancer sequence-specific DNA binding	421	0.552	1	1	1.04	3.86	4	30	0.0118	0.133	3	10	29	unnamed,unnamed,unnamed,unnamed	unnamed,unnamed,unnamed,unnamed,unnamed,unnamed,unnamed,unnamed,unnamed,unnamed,unnamed,unnamed,unnamed,unnamed,unnamed,unnamed,unnamed,unnamed,unnamed,unnamed,unnamed,unnamed,unnamed,unnamed,unnamed,unnamed,unnamed,unnamed,unnamed,unnamed	GATA3,LMO4,TFAP2B	CREB1,ESRRB,FLI1,GATA3,ISL1,LMO4,POU4F1,SOX11,SOX9,TFAP2B
GO Molecular Function	GO:0035326	enhancer binding	421	0.552	1	1	1.04	3.86	4	30	0.0118	0.133	3	10	33	unnamed,unnamed,unnamed,unnamed	unnamed,unnamed,unnamed,unnamed,unnamed,unnamed,unnamed,unnamed,unnamed,unnamed,unnamed,unnamed,unnamed,unnamed,unnamed,unnamed,unnamed,unnamed,unnamed,unnamed,unnamed,unnamed,unnamed,unnamed,unnamed,unnamed,unnamed,unnamed,unnamed,unnamed	GATA3,LMO4,TFAP2B	CREB1,ESRRB,FLI1,GATA3,ISL1,LMO4,POU4F1,SOX11,SOX9,TFAP2B
GO Molecular Function	GO:0005244	voltage-gated ion channel activity	423	0.553	1	1	1.02	4.89	5	38	0.0147	0.132	4	25	182	unnamed,unnamed,unnamed,unnamed,unnamed	unnamed,unnamed,unnamed,unnamed,unnamed,unnamed,unnamed,unnamed,unnamed,unnamed,unnamed,unnamed,unnamed,unnamed,unnamed,unnamed,unnamed,unnamed,unnamed,unnamed,unnamed,unnamed,unnamed,unnamed,unnamed,unnamed,unnamed,unnamed,unnamed,unnamed,unnamed,unnamed,unnamed,unnamed,unnamed,unnamed,unnamed,unnamed	CACNA2D3,CACNG3,CLCN2,IL1RAPL1	ASIC2,CACNA1E,CACNA2D3,CACNG2,CACNG3,CACNG5,CLCN2,CLIC6,GRM7,IL1RAPL1,ITGAV,KCNB2,KCND2,KCNF1,KCNH7,KCNH8,KCNIP1,KCNIP2,KCNJ2,KCNJ3,KCNJ6,KCNQ1,KCNT2,KCNU1,REST
GO Molecular Function	GO:0070412	R-SMAD binding	424	0.555	1	1	1.11	1.8	2	14	0.00588	0.143	2	5	19	unnamed,unnamed	unnamed,unnamed,unnamed,unnamed,unnamed,unnamed,unnamed,unnamed,unnamed,unnamed,unnamed,unnamed,unnamed,unnamed	PAX6,ZEB2	CTNNB1,PAX6,RGCC,SMAD2,ZEB2
GO Molecular Function	GO:0015267	channel activity	425	0.559	1	1	0.995	10	10	78	0.0294	0.128	9	54	400	unnamed,unnamed,unnamed,unnamed,unnamed,unnamed,unnamed,unnamed,unnamed,unnamed	unnamed,unnamed,unnamed,unnamed,unnamed,unnamed,unnamed,unnamed,unnamed,unnamed,unnamed,unnamed,unnamed,unnamed,unnamed,unnamed,unnamed,unnamed,unnamed,unnamed,unnamed,unnamed,unnamed,unnamed,unnamed,unnamed,unnamed,unnamed,unnamed,unnamed,unnamed,unnamed,unnamed,unnamed,unnamed,unnamed,unnamed,unnamed,unnamed,unnamed,unnamed,unnamed,unnamed,unnamed,unnamed,unnamed,unnamed,unnamed,unnamed,unnamed…	CACNA2D3,CACNG3,CHRNB4,CLCN2,GRID1,IL1RAPL1,RYR2,TMEM38B,TRPM3	ASIC2,C12orf76,CACNA1E,CACNA2D3,CACNG2,CACNG3,CACNG5,CHRNB4,CLCN2,CLIC6,GABRA2,GABRG2,GJA1,GJA10,GRIA2,GRIA3,GRID1,GRID2,GRIK1,GRIK2,GRIK3,GRIK4,GRIN2A,GRIN2B,GRIN3A,GRM7,IL1RAPL1,ITGAV,ITPR1,KCNB2,KCND2,KCNF1,KCNH7,KCNH8,KCNIP1,KCNIP2,KCNJ2,KCNJ3,KCNJ6,KCNMB1,KCNMB2,KCNQ1,KCNT2,KCNU1,NOX5,REST,RYR2,SLC24A2,SLC26A7,STEAP1,TMEM38B,TRPA1,TRPC4,TRPM3
GO Molecular Function	GO:0000981	sequence-specific DNA binding RNA polymerase II transcription factor activity	426	0.561	1	1	0.988	28.3	28	220	0.0824	0.127	22	78	273	unnamed,unnamed,unnamed,unnamed,unnamed,unnamed,unnamed,unnamed,unnamed,unnamed,unnamed,unnamed,unnamed,unnamed,unnamed,unnamed,unnamed,unnamed,unnamed,unnamed,unnamed,unnamed,unnamed,unnamed,unnamed,unnamed,unnamed,unnamed	unnamed,unnamed,unnamed,unnamed,unnamed,unnamed,unnamed,unnamed,unnamed,unnamed,unnamed,unnamed,unnamed,unnamed,unnamed,unnamed,unnamed,unnamed,unnamed,unnamed,unnamed,unnamed,unnamed,unnamed,unnamed,unnamed,unnamed,unnamed,unnamed,unnamed,unnamed,unnamed,unnamed,unnamed,unnamed,unnamed,unnamed,unnamed,unnamed,unnamed,unnamed,unnamed,unnamed,unnamed,unnamed,unnamed,unnamed,unnamed,unnamed,unnamed…	BHLHE22,FOXD3,FOXO1,FOXP1,GATA3,HES1,MEF2C,MEIS1,MITF,NR2F1,NR4A2,PAX6,PBX1,PROX1,RFX3,SIX3,SOX21,SOX4,TFAP2B,TLE4,ZFHX3,ZNF770	AR,BACH1,BARHL2,BCL11B,BHLHE22,BHLHE40,CREB1,CREB5,DACH1,ESRRB,ESRRG,FOXA1,FOXA2,FOXB1,FOXC1,FOXD3,FOXL2,FOXO1,FOXP1,FOXQ1,FOXS1,GATA3,HAND2,HES1,HNF4G,HOXC13,KLF4,LMO2,MEF2C,MEIS1,MITF,MSX2,NFIB,NR0B1,NR2F1,NR2F2,NR4A2,NR5A2,ONECUT1,PAX3,PAX6,PBX1,PHB,PLSCR1,POU1F1,POU4F1,POU4F2,PROX1,RARB,RBPJ,REST,RFX3,RORA,RORB,SCRT2,SIX3,SOX11,SOX2,SOX21,SOX4,SOX9,SP3,STAT3,TCF21,TCF4,TFAP2B,TFAP2D,TLE4,TP63…
GO Molecular Function	GO:0048185	activin binding	427	0.563	1	1	1.29	0.773	1	6	0.00294	0.167	1	4	12	unnamed	unnamed,unnamed,unnamed,unnamed,unnamed,unnamed	ACVR2A	ACVR1,ACVR2A,FST,SMAD7
GO Molecular Function	GO:0032947	protein complex scaffold	427	0.563	1	1	1.29	0.773	1	6	0.00294	0.167	1	4	53	unnamed	unnamed,unnamed,unnamed,unnamed,unnamed,unnamed	AKAP6	AKAP6,GRIP1,LDLRAP1,ROPN1B
GO Molecular Function	GO:0019003	GDP binding	427	0.563	1	1	1.29	0.773	1	6	0.00294	0.167	1	6	46	unnamed	unnamed,unnamed,unnamed,unnamed,unnamed,unnamed	RRAGC	RAB12,RAB27B,RAB28,RHOB,RRAGC,SUCLG1
GO Molecular Function	GO:0050479	glyceryl-ether monooxygenase activity	427	0.563	1	1	1.29	0.773	1	6	0.00294	0.167	1	1	1	unnamed	unnamed,unnamed,unnamed,unnamed,unnamed,unnamed	AGMO	AGMO
GO Molecular Function	GO:0016595	glutamate binding	427	0.563	1	1	1.29	0.773	1	6	0.00294	0.167	1	3	9	unnamed	unnamed,unnamed,unnamed,unnamed,unnamed,unnamed	GAD1	CPS1,GAD1,GRM7
GO Molecular Function	GO:0070410	co-SMAD binding	427	0.563	1	1	1.29	0.773	1	6	0.00294	0.167	1	3	12	unnamed	unnamed,unnamed,unnamed,unnamed,unnamed,unnamed	PAX6	PAX6,SMAD2,USP9X
GO Molecular Function	GO:0070064	proline-rich region binding	427	0.563	1	1	1.29	0.773	1	6	0.00294	0.167	1	3	18	unnamed	unnamed,unnamed,unnamed,unnamed,unnamed,unnamed	GAREM	CYLD,GAREM,PRPF40A
GO Molecular Function	GO:0050693	LBD domain binding	427	0.563	1	1	1.29	0.773	1	6	0.00294	0.167	1	2	4	unnamed	unnamed,unnamed,unnamed,unnamed,unnamed,unnamed	PROX1	CITED2,PROX1
GO Molecular Function	GO:0008195	phosphatidate phosphatase activity	427	0.563	1	1	1.29	0.773	1	6	0.00294	0.167	1	4	11	unnamed	unnamed,unnamed,unnamed,unnamed,unnamed,unnamed	LPIN1	LPIN1,LPIN3,PPAP2B,PPAPDC1A
GO Molecular Function	GO:0005042	netrin receptor activity	427	0.563	1	1	1.29	0.773	1	6	0.00294	0.167	1	1	2	unnamed	unnamed,unnamed,unnamed,unnamed,unnamed,unnamed	DCC	DCC
GO Molecular Function	GO:0004571	mannosyl-oligosaccharide 1,2-alpha-mannosidase activity	427	0.563	1	1	1.29	0.773	1	6	0.00294	0.167	1	3	8	unnamed	unnamed,unnamed,unnamed,unnamed,unnamed,unnamed	EDEM1	EDEM1,MAN1A1,MAN1C1
GO Molecular Function	GO:0005080	protein kinase C binding	427	0.563	1	1	1.29	0.773	1	6	0.00294	0.167	1	6	45	unnamed	unnamed,unnamed,unnamed,unnamed,unnamed,unnamed	FEZ1	FEZ1,HDAC9,IRS1,ITGAV,PARD3,TOP2B
GO Molecular Function	GO:0005246	calcium channel regulator activity	427	0.563	1	1	1.29	0.773	1	6	0.00294	0.167	1	3	27	unnamed	unnamed,unnamed,unnamed,unnamed,unnamed,unnamed	NRXN3	GRM7,NPY,NRXN3
GO Molecular Function	GO:0005254	chloride channel activity	427	0.563	1	1	1.29	0.773	1	6	0.00294	0.167	1	5	62	unnamed	unnamed,unnamed,unnamed,unnamed,unnamed,unnamed	CLCN2	CLCN2,CLIC6,GABRA2,GABRG2,SLC26A7
GO Molecular Function	GO:0005253	anion channel activity	427	0.563	1	1	1.29	0.773	1	6	0.00294	0.167	1	5	69	unnamed	unnamed,unnamed,unnamed,unnamed,unnamed,unnamed	CLCN2	CLCN2,CLIC6,GABRA2,GABRG2,SLC26A7
GO Molecular Function	GO:0004540	ribonuclease activity	427	0.563	1	1	1.29	0.773	1	6	0.00294	0.167	1	5	76	unnamed	unnamed,unnamed,unnamed,unnamed,unnamed,unnamed	CCRN4L	ANG,CCRN4L,DCP2,DROSHA,XRN2
GO Molecular Function	GO:0042623	ATPase activity, coupled	443	0.575	1	1	0.988	7.08	7	55	0.0206	0.127	5	33	286	unnamed,unnamed,unnamed,unnamed,unnamed,unnamed,unnamed	unnamed,unnamed,unnamed,unnamed,unnamed,unnamed,unnamed,unnamed,unnamed,unnamed,unnamed,unnamed,unnamed,unnamed,unnamed,unnamed,unnamed,unnamed,unnamed,unnamed,unnamed,unnamed,unnamed,unnamed,unnamed,unnamed,unnamed,unnamed,unnamed,unnamed,unnamed,unnamed,unnamed,unnamed,unnamed,unnamed,unnamed,unnamed,unnamed,unnamed,unnamed,unnamed,unnamed,unnamed,unnamed,unnamed,unnamed,unnamed,unnamed,unnamed…	ABCC4,CHD6,DHX35,RAD51B,TOP1	ABCB5,ABCC4,ASCC3,ATP10B,ATP11B,ATP13A5,ATP1A1,ATP2B1,ATP5EP2,ATP6V1C1,ATP9A,CCNH,CCT8,CHD6,CRBN,DDX18,DDX31,DDX53,DDX54,DHX15,DHX35,DNAH11,ERCC6L2,GTF2H2,LONP2,LONRF2,RAD51B,RFC3,SMARCA1,SMARCA2,TOP1,TOP2B,XRCC5
GO Molecular Function	GO:0001047	core promoter binding	444	0.577	1	1	0.995	5.02	5	39	0.0147	0.128	5	17	62	unnamed,unnamed,unnamed,unnamed,unnamed	unnamed,unnamed,unnamed,unnamed,unnamed,unnamed,unnamed,unnamed,unnamed,unnamed,unnamed,unnamed,unnamed,unnamed,unnamed,unnamed,unnamed,unnamed,unnamed,unnamed,unnamed,unnamed,unnamed,unnamed,unnamed,unnamed,unnamed,unnamed,unnamed,unnamed,unnamed,unnamed,unnamed,unnamed,unnamed,unnamed,unnamed,unnamed,unnamed	GATA3,MEF2C,PAX6,SOX4,TFAP2B	E2F7,GATA3,KDM3A,MEF2C,PAX6,RBMX,RBPJ,REST,SOX1,SOX11,SOX4,SOX9,SP3,STAT5A,TBR1,TFAP2B,ZNF281
GO Molecular Function	GO:0016772	transferase activity, transferring phosphorus-containing groups	445	0.58	1	1	0.98	26.5	26	206	0.0765	0.126	23	119	971	unnamed,unnamed,unnamed,unnamed,unnamed,unnamed,unnamed,unnamed,unnamed,unnamed,unnamed,unnamed,unnamed,unnamed,unnamed,unnamed,unnamed,unnamed,unnamed,unnamed,unnamed,unnamed,unnamed,unnamed,unnamed,unnamed	unnamed,unnamed,unnamed,unnamed,unnamed,unnamed,unnamed,unnamed,unnamed,unnamed,unnamed,unnamed,unnamed,unnamed,unnamed,unnamed,unnamed,unnamed,unnamed,unnamed,unnamed,unnamed,unnamed,unnamed,unnamed,unnamed,unnamed,unnamed,unnamed,unnamed,unnamed,unnamed,unnamed,unnamed,unnamed,unnamed,unnamed,unnamed,unnamed,unnamed,unnamed,unnamed,unnamed,unnamed,unnamed,unnamed,unnamed,unnamed,unnamed,unnamed…	ACVR2A,AKAP6,CDK14,CDKL5,CDS2,CSNK1G3,DGKB,DGKG,EPHA7,ERBB4,FGFR2,ICK,MAP3K7,NRP2,PANK3,PKN2,POLA1,POLR2M,REV1,ROR1,TRIB2,TRIO,VRK2	ACVR1,ACVR1C,ACVR2A,ADPGK,AGK,AK4,AK8,AKAP6,AKT3,ALK,ANKK1,CAMK1G,CAMK2D,CASK,CCL2,CCNH,CDK14,CDKL5,CDKN1C,CDS2,CERKL,CMPK2,CNKSR2,CNTLN,CRIM1,CSNK1G3,DGKB,DGKG,DYRK1A,DYRK2,EFEMP1,EPHA3,EPHA4,EPHA5,EPHA6,EPHA7,ERBB4,ETNK1,FER,FGFR2,FPGT,FRK,GK,GK2,GKAP1,GSK3B,GTF2H2,ICK,ISPD,JAK1,KCNH8,LATS2,LRGUK,MAP2K5,MAP3K1,MAP3K7,MAP3K8,MAP4K3,MAST4,MELK,MTPAP,MUSK,MYLK2,MYLK4,MYO3B,NEK10,NMNAT3,NRK,NRP1,NR…
GO Molecular Function	GO:0017111	nucleoside-triphosphatase activity	446	0.581	1	1	0.978	17.4	17	135	0.05	0.126	15	81	761	unnamed,unnamed,unnamed,unnamed,unnamed,unnamed,unnamed,unnamed,unnamed,unnamed,unnamed,unnamed,unnamed,unnamed,unnamed,unnamed,unnamed	unnamed,unnamed,unnamed,unnamed,unnamed,unnamed,unnamed,unnamed,unnamed,unnamed,unnamed,unnamed,unnamed,unnamed,unnamed,unnamed,unnamed,unnamed,unnamed,unnamed,unnamed,unnamed,unnamed,unnamed,unnamed,unnamed,unnamed,unnamed,unnamed,unnamed,unnamed,unnamed,unnamed,unnamed,unnamed,unnamed,unnamed,unnamed,unnamed,unnamed,unnamed,unnamed,unnamed,unnamed,unnamed,unnamed,unnamed,unnamed,unnamed,unnamed…	ABCC4,ABCE1,ATAD2B,CGNL1,CHD6,CHD9,DHX35,DNAH5,DYNLRB2,KIF26B,OPA1,RAD51B,RRAGC,RRAS2,TOP1	ABCA12,ABCB5,ABCC4,ABCE1,ARF1,ASCC3,ATAD2B,ATP10B,ATP11B,ATP13A5,ATP1A1,ATP2B1,ATP5EP2,ATP5J,ATP6V1C1,ATP9A,CCNH,CCT8,CGNL1,CHD6,CHD9,CRBN,DDX18,DDX31,DDX53,DDX54,DHX15,DHX35,DNAH11,DNAH14,DNAH5,DNM3,DYNC1I1,DYNC1I2,DYNLRB2,EIF5,ERCC6L2,FIGN,GNA14,GNAQ,GTF2H2,KIF16B,KIF20B,KIF26B,KIF27,KIF2B,KIF4B,LONP2,LONRF2,MYO3B,NAV2,OPA1,PMS1,PSMD6,RAB11A,RAB27B,RAB28,RAB38,RAD51B,RALA,RAP2A,RASL10B,RASL11B,…
GO Molecular Function	GO:0001948	glycoprotein binding	447	0.584	1	1	1.01	2.96	3	23	0.00882	0.13	3	11	59	unnamed,unnamed,unnamed	unnamed,unnamed,unnamed,unnamed,unnamed,unnamed,unnamed,unnamed,unnamed,unnamed,unnamed,unnamed,unnamed,unnamed,unnamed,unnamed,unnamed,unnamed,unnamed,unnamed,unnamed,unnamed,unnamed	CNTN2,GPC4,VLDLR	CNTN2,DMD,FST,GPC3,GPC4,GPC5,GPC6,HPSE2,ITGB1,SLIT2,VLDLR
GO Molecular Function	GO:0003682	chromatin binding	448	0.585	1	1	0.976	21.5	21	167	0.0618	0.126	16	77	360	unnamed,unnamed,unnamed,unnamed,unnamed,unnamed,unnamed,unnamed,unnamed,unnamed,unnamed,unnamed,unnamed,unnamed,unnamed,unnamed,unnamed,unnamed,unnamed,unnamed,unnamed	unnamed,unnamed,unnamed,unnamed,unnamed,unnamed,unnamed,unnamed,unnamed,unnamed,unnamed,unnamed,unnamed,unnamed,unnamed,unnamed,unnamed,unnamed,unnamed,unnamed,unnamed,unnamed,unnamed,unnamed,unnamed,unnamed,unnamed,unnamed,unnamed,unnamed,unnamed,unnamed,unnamed,unnamed,unnamed,unnamed,unnamed,unnamed,unnamed,unnamed,unnamed,unnamed,unnamed,unnamed,unnamed,unnamed,unnamed,unnamed,unnamed,unnamed…	ARX,BHLHE22,CBX4,CHD6,FOXO1,FOXP1,GLI3,MEF2C,MEIS1,MITF,POLA1,PRDM8,TLE4,TOP1,TOX3,TSHZ3	APTX,AR,ARX,ATOH1,BARX2,BCL6,BDP1,BHLHE22,CALCOCO1,CBX4,CDC5L,CHD6,CITED2,CTNNB1,DLX2,DMAP1,EOMES,FLI1,FOXC1,FOXO1,FOXP1,FOXP2,FOXS1,GLI2,GLI3,GMNC,H2AFY,HHEX,HOXC13,HOXD10,HOXD13,ISL1,LMO2,MBD2,MEF2C,MEIS1,MIS18BP1,MITF,NEUROD1,NKX6-1,PAX3,POLA1,POLR2B,POU1F1,POU4F2,PPARGC1A,PRDM8,PSIP1,RAG2,RBMX,RBPJ,REST,RNF169,RUNX2,SALL1,SATB1,SATB2,SIX1,SLC30A9,SMAD2,SMARCA1,SMARCE1,SOX2,SOX9,SP3,SVEP1,TBL1…
GO Molecular Function	GO:0045295	gamma-catenin binding	449	0.594	1	1	1.04	1.93	2	15	0.00588	0.133	2	7	12	unnamed,unnamed	unnamed,unnamed,unnamed,unnamed,unnamed,unnamed,unnamed,unnamed,unnamed,unnamed,unnamed,unnamed,unnamed,unnamed,unnamed	CDH1,PTPRT	CDH1,CDH2,DSC3,FER,PTPRK,PTPRT,TCF7L2
GO Molecular Function	GO:0043130	ubiquitin binding	449	0.594	1	1	1.04	1.93	2	15	0.00588	0.133	2	11	64	unnamed,unnamed	unnamed,unnamed,unnamed,unnamed,unnamed,unnamed,unnamed,unnamed,unnamed,unnamed,unnamed,unnamed,unnamed,unnamed,unnamed	FAF1,RAD23B	CXCR4,DYRK2,FAF1,FAN1,RAD23B,RNF169,TAB2,TNFAIP3,TOM1L1,TRIM32,USP16
GO Molecular Function	GO:0017048	Rho GTPase binding	449	0.594	1	1	1.04	1.93	2	15	0.00588	0.133	2	12	55	unnamed,unnamed	unnamed,unnamed,unnamed,unnamed,unnamed,unnamed,unnamed,unnamed,unnamed,unnamed,unnamed,unnamed,unnamed,unnamed,unnamed	ARHGEF16,CDKL5	ARHGEF16,CDC42EP4,CDKL5,DIAPH2,DIAPH3,DOCK10,DOCK4,DOCK9,IQGAP1,ROCK1,ROCK2,SRGAP1
GO Molecular Function	GO:0008188	neuropeptide receptor activity	449	0.594	1	1	1.04	1.93	2	15	0.00588	0.133	2	10	42	unnamed,unnamed	unnamed,unnamed,unnamed,unnamed,unnamed,unnamed,unnamed,unnamed,unnamed,unnamed,unnamed,unnamed,unnamed,unnamed,unnamed	NPSR1,PROKR2	GPR139,GRPR,NMBR,NPSR1,PRLHR,PROKR2,SORCS1,SORCS3,SSTR1,SSTR2
GO Molecular Function	GO:0008528	G-protein coupled peptide receptor activity	453	0.606	1	1	0.971	4.12	4	32	0.0118	0.125	3	20	120	unnamed,unnamed,unnamed,unnamed	unnamed,unnamed,unnamed,unnamed,unnamed,unnamed,unnamed,unnamed,unnamed,unnamed,unnamed,unnamed,unnamed,unnamed,unnamed,unnamed,unnamed,unnamed,unnamed,unnamed,unnamed,unnamed,unnamed,unnamed,unnamed,unnamed,unnamed,unnamed,unnamed,unnamed,unnamed,unnamed	NPSR1,OPCML,PROKR2	ACKR3,AGTR1,AGTR2,CALCR,CCR7,CXCR4,EDNRA,EDNRB,GLP2R,GPR139,GRPR,NMBR,NPSR1,OPCML,PRLHR,PROKR2,SORCS1,SORCS3,SSTR1,SSTR2
GO Molecular Function	GO:0001653	peptide receptor activity	453	0.606	1	1	0.971	4.12	4	32	0.0118	0.125	3	20	122	unnamed,unnamed,unnamed,unnamed	unnamed,unnamed,unnamed,unnamed,unnamed,unnamed,unnamed,unnamed,unnamed,unnamed,unnamed,unnamed,unnamed,unnamed,unnamed,unnamed,unnamed,unnamed,unnamed,unnamed,unnamed,unnamed,unnamed,unnamed,unnamed,unnamed,unnamed,unnamed,unnamed,unnamed,unnamed,unnamed	NPSR1,OPCML,PROKR2	ACKR3,AGTR1,AGTR2,CALCR,CCR7,CXCR4,EDNRA,EDNRB,GLP2R,GPR139,GRPR,NMBR,NPSR1,OPCML,PRLHR,PROKR2,SORCS1,SORCS3,SSTR1,SSTR2
GO Molecular Function	GO:0003713	transcription coactivator activity	455	0.607	1	1	0.963	15.6	15	121	0.0441	0.124	12	52	275	unnamed,unnamed,unnamed,unnamed,unnamed,unnamed,unnamed,unnamed,unnamed,unnamed,unnamed,unnamed,unnamed,unnamed,unnamed	unnamed,unnamed,unnamed,unnamed,unnamed,unnamed,unnamed,unnamed,unnamed,unnamed,unnamed,unnamed,unnamed,unnamed,unnamed,unnamed,unnamed,unnamed,unnamed,unnamed,unnamed,unnamed,unnamed,unnamed,unnamed,unnamed,unnamed,unnamed,unnamed,unnamed,unnamed,unnamed,unnamed,unnamed,unnamed,unnamed,unnamed,unnamed,unnamed,unnamed,unnamed,unnamed,unnamed,unnamed,unnamed,unnamed,unnamed,unnamed,unnamed,unnamed…	DCC,GATA3,LPIN1,MED27,NR2F1,POU3F1,POU3F2,PRDM16,SOX4,TAF4,TCF20,TFAP2B	ABRA,ARID1B,BCL9L,CALCOCO1,CITED2,CRTC3,CTNNB1,DCC,ESRRB,GATA3,GRIP1,HAND2,HSF2,ISL1,KLF7,KMT2E,LPIN1,MAGED1,MAML2,MED13,MED14,MED27,MED30,NEUROD1,NFE2L3,NR2F1,NRIP1,POU1F1,POU2AF1,POU3F1,POU3F2,PPARGC1A,PRDM16,PRRX1,PSIP1,SLC30A9,SMARCA2,SMARCE1,SOX11,SOX4,SS18,TAF4,TCF20,TDRD3,TFAP2B,TFEC,TRIM24,TRIM32,USP16,USP22,WWC1,ZFPM2
GO Molecular Function	GO:0000979	RNA polymerase II core promoter sequence-specific DNA binding	456	0.614	1	1	0.971	3.09	3	24	0.00882	0.125	3	8	27	unnamed,unnamed,unnamed	unnamed,unnamed,unnamed,unnamed,unnamed,unnamed,unnamed,unnamed,unnamed,unnamed,unnamed,unnamed,unnamed,unnamed,unnamed,unnamed,unnamed,unnamed,unnamed,unnamed,unnamed,unnamed,unnamed,unnamed	GATA3,PAX6,TFAP2B	GATA3,PAX6,RBPJ,SOX11,SP3,STAT5A,TBR1,TFAP2B
GO Molecular Function	GO:0050839	cell adhesion molecule binding	457	0.615	1	1	0.954	7.34	7	57	0.0206	0.123	5	19	54	unnamed,unnamed,unnamed,unnamed,unnamed,unnamed,unnamed	unnamed,unnamed,unnamed,unnamed,unnamed,unnamed,unnamed,unnamed,unnamed,unnamed,unnamed,unnamed,unnamed,unnamed,unnamed,unnamed,unnamed,unnamed,unnamed,unnamed,unnamed,unnamed,unnamed,unnamed,unnamed,unnamed,unnamed,unnamed,unnamed,unnamed,unnamed,unnamed,unnamed,unnamed,unnamed,unnamed,unnamed,unnamed,unnamed,unnamed,unnamed,unnamed,unnamed,unnamed,unnamed,unnamed,unnamed,unnamed,unnamed,unnamed…	CADM1,CDH1,NLGN1,PTPRT,TENM2	CADM1,CD1D,CDH1,CDH13,CPE,CTNNA2,CTNNA3,CTNNB1,CXADR,FER,NEO1,NLGN1,PTPRD,PTPRM,PTPRT,PVRL1,PVRL3,TENM2,TRPC4
GO Molecular Function	GO:0043325	phosphatidylinositol-3,4-bisphosphate binding	458	0.619	1	1	1.11	0.902	1	7	0.00294	0.143	1	4	15	unnamed	unnamed,unnamed,unnamed,unnamed,unnamed,unnamed,unnamed	ARAP3	ARAP3,KIF16B,RAG2,ZFYVE1
GO Molecular Function	GO:0048487	beta-tubulin binding	458	0.619	1	1	1.11	0.902	1	7	0.00294	0.143	1	5	29	unnamed	unnamed,unnamed,unnamed,unnamed,unnamed,unnamed,unnamed	FGF13	CAPZB,FGF13,GJA1,LRPPRC,PEX14
GO Molecular Function	GO:0035252	UDP-xylosyltransferase activity	458	0.619	1	1	1.11	0.902	1	7	0.00294	0.143	1	2	5	unnamed	unnamed,unnamed,unnamed,unnamed,unnamed,unnamed,unnamed	XYLT1	GXYLT1,XYLT1
GO Molecular Function	GO:0070577	histone acetyl-lysine binding	458	0.619	1	1	1.11	0.902	1	7	0.00294	0.143	1	2	17	unnamed	unnamed,unnamed,unnamed,unnamed,unnamed,unnamed,unnamed	ATAD2B	ATAD2B,TRIM24
GO Molecular Function	GO:0019888	protein phosphatase regulator activity	458	0.619	1	1	1.11	0.902	1	7	0.00294	0.143	1	6	63	unnamed	unnamed,unnamed,unnamed,unnamed,unnamed,unnamed,unnamed	PPP2R2B	ELFN1,IGFBP3,PPP1R3B,PPP2R2B,PPP2R2D,PPP2R5A
GO Molecular Function	GO:0070411	I-SMAD binding	458	0.619	1	1	1.11	0.902	1	7	0.00294	0.143	1	5	11	unnamed	unnamed,unnamed,unnamed,unnamed,unnamed,unnamed,unnamed	AXIN2	AXIN2,CTNNB1,SMAD2,SMAD7,TGFBR1
GO Molecular Function	GO:0051117	ATPase binding	458	0.619	1	1	1.11	0.902	1	7	0.00294	0.143	1	3	29	unnamed	unnamed,unnamed,unnamed,unnamed,unnamed,unnamed,unnamed	SNX10	ATP6V0A1,PDE4D,SNX10
GO Molecular Function	GO:0051015	actin filament binding	458	0.619	1	1	1.11	0.902	1	7	0.00294	0.143	1	6	76	unnamed	unnamed,unnamed,unnamed,unnamed,unnamed,unnamed,unnamed	PKNOX2	CAPZB,MICALL2,NEBL,PKNOX2,TTN,TULP1
GO Molecular Function	GO:0035198	miRNA binding	458	0.619	1	1	1.11	0.902	1	7	0.00294	0.143	1	2	8	unnamed	unnamed,unnamed,unnamed,unnamed,unnamed,unnamed,unnamed	MEF2C	MEF2C,SOX2
GO Molecular Function	GO:0005044	scavenger receptor activity	458	0.619	1	1	1.11	0.902	1	7	0.00294	0.143	1	5	47	unnamed	unnamed,unnamed,unnamed,unnamed,unnamed,unnamed,unnamed	PRSS12	ACKR3,MSR1,PRSS12,STAB2,TMPRSS15
GO Molecular Function	GO:0004716	receptor signaling protein tyrosine kinase activity	458	0.619	1	1	1.11	0.902	1	7	0.00294	0.143	1	1	9	unnamed	unnamed,unnamed,unnamed,unnamed,unnamed,unnamed,unnamed	ERBB4	ERBB4
GO Molecular Function	GO:0016811	hydrolase activity, acting on carbon-nitrogen (but not peptide) bonds, in linear amides	458	0.619	1	1	1.11	0.902	1	7	0.00294	0.143	1	4	58	unnamed	unnamed,unnamed,unnamed,unnamed,unnamed,unnamed,unnamed	AGA	AGA,HDAC9,SALL1,SUDS3
GO Molecular Function	GO:0005521	lamin binding	458	0.619	1	1	1.11	0.902	1	7	0.00294	0.143	1	2	10	unnamed	unnamed,unnamed,unnamed,unnamed,unnamed,unnamed,unnamed	TMPO	PLCB1,TMPO
GO Molecular Function	GO:0001099	basal RNA polymerase II transcription machinery binding	458	0.619	1	1	1.11	0.902	1	7	0.00294	0.143	1	4	13	unnamed	unnamed,unnamed,unnamed,unnamed,unnamed,unnamed,unnamed	SMYD2	ERCC4,SMYD2,TCF4,UVSSA
GO Molecular Function	GO:0015924	mannosyl-oligosaccharide mannosidase activity	458	0.619	1	1	1.11	0.902	1	7	0.00294	0.143	1	4	10	unnamed	unnamed,unnamed,unnamed,unnamed,unnamed,unnamed,unnamed	EDEM1	EDEM1,MAN1A1,MAN1C1,MAN2A1
GO Molecular Function	GO:0015108	chloride transmembrane transporter activity	458	0.619	1	1	1.11	0.902	1	7	0.00294	0.143	1	6	76	unnamed	unnamed,unnamed,unnamed,unnamed,unnamed,unnamed,unnamed	CLCN2	CLCN2,CLIC6,GABRA2,GABRG2,SLC12A3,SLC26A7
GO Molecular Function	GO:0008028	monocarboxylic acid transmembrane transporter activity	458	0.619	1	1	1.11	0.902	1	7	0.00294	0.143	1	3	29	unnamed	unnamed,unnamed,unnamed,unnamed,unnamed,unnamed,unnamed	SLC10A1	SLC10A1,SLC10A2,SLC16A7
GO Molecular Function	GO:0016835	carbon-oxygen lyase activity	475	0.63	1	1	0.971	2.06	2	16	0.00588	0.125	2	8	58	unnamed,unnamed	unnamed,unnamed,unnamed,unnamed,unnamed,unnamed,unnamed,unnamed,unnamed,unnamed,unnamed,unnamed,unnamed,unnamed,unnamed,unnamed	ACO1,NEIL3	ACO1,APIP,CA4,CA8,ETNPPL,GMDS,NEIL3,XRCC5
GO Molecular Function	GO:0008046	axon guidance receptor activity	475	0.63	1	1	0.971	2.06	2	16	0.00588	0.125	2	4	8	unnamed,unnamed	unnamed,unnamed,unnamed,unnamed,unnamed,unnamed,unnamed,unnamed,unnamed,unnamed,unnamed,unnamed,unnamed,unnamed,unnamed,unnamed	EPHA7,ROBO1	EPHA7,ROBO1,ROBO2,SEMA5A
GO Molecular Function	GO:0022839	ion gated channel activity	477	0.63	1	1	0.941	8.5	8	66	0.0235	0.121	7	44	300	unnamed,unnamed,unnamed,unnamed,unnamed,unnamed,unnamed,unnamed	unnamed,unnamed,unnamed,unnamed,unnamed,unnamed,unnamed,unnamed,unnamed,unnamed,unnamed,unnamed,unnamed,unnamed,unnamed,unnamed,unnamed,unnamed,unnamed,unnamed,unnamed,unnamed,unnamed,unnamed,unnamed,unnamed,unnamed,unnamed,unnamed,unnamed,unnamed,unnamed,unnamed,unnamed,unnamed,unnamed,unnamed,unnamed,unnamed,unnamed,unnamed,unnamed,unnamed,unnamed,unnamed,unnamed,unnamed,unnamed,unnamed,unnamed…	CACNA2D3,CACNG3,CHRNB4,CLCN2,GRID1,IL1RAPL1,RYR2	ASIC2,CACNA1E,CACNA2D3,CACNG2,CACNG3,CACNG5,CHRNB4,CLCN2,CLIC6,GABRA2,GABRG2,GRIA2,GRIA3,GRID1,GRID2,GRIK1,GRIK2,GRIK3,GRIK4,GRIN2A,GRIN2B,GRIN3A,GRM7,IL1RAPL1,ITGAV,ITPR1,KCNB2,KCND2,KCNF1,KCNH7,KCNH8,KCNIP1,KCNIP2,KCNJ2,KCNJ3,KCNJ6,KCNMB1,KCNMB2,KCNQ1,KCNT2,KCNU1,REST,RYR2,TRPC4
GO Molecular Function	GO:0060090	binding, bridging	478	0.631	1	1	0.941	4.25	4	33	0.0118	0.121	4	20	142	unnamed,unnamed,unnamed,unnamed	unnamed,unnamed,unnamed,unnamed,unnamed,unnamed,unnamed,unnamed,unnamed,unnamed,unnamed,unnamed,unnamed,unnamed,unnamed,unnamed,unnamed,unnamed,unnamed,unnamed,unnamed,unnamed,unnamed,unnamed,unnamed,unnamed,unnamed,unnamed,unnamed,unnamed,unnamed,unnamed,unnamed	FLRT2,FLRT3,FRMD4A,SKAP2	ANXA1,ARHGAP26,BAIAP2L2,BLNK,CHN2,CLNK,DAB2,FCRL2,FLRT1,FLRT2,FLRT3,FRMD4A,GRB14,IRS1,LDLRAP1,PIK3R1,SH2D1A,SKAP1,SKAP2,WWC1
GO Molecular Function	GO:0033218	amide binding	478	0.631	1	1	0.941	4.25	4	33	0.0118	0.121	4	22	159	unnamed,unnamed,unnamed,unnamed	unnamed,unnamed,unnamed,unnamed,unnamed,unnamed,unnamed,unnamed,unnamed,unnamed,unnamed,unnamed,unnamed,unnamed,unnamed,unnamed,unnamed,unnamed,unnamed,unnamed,unnamed,unnamed,unnamed,unnamed,unnamed,unnamed,unnamed,unnamed,unnamed,unnamed,unnamed,unnamed,unnamed	INHBA,MGST1,PCCA,TM2D1	ACVR1,AGTR2,ANG,BCHE,CALCR,CD1D,COL25A1,EDNRB,FSHR,INHBA,ITGB1,KCNIP2,KPNA2,LDLRAD3,LDLRAP1,MGST1,PCCA,PCSK5,PIK3R1,RXFP2,TLR2,TM2D1
GO Molecular Function	GO:0008013	beta-catenin binding	478	0.631	1	1	0.941	4.25	4	33	0.0118	0.121	4	19	61	unnamed,unnamed,unnamed,unnamed	unnamed,unnamed,unnamed,unnamed,unnamed,unnamed,unnamed,unnamed,unnamed,unnamed,unnamed,unnamed,unnamed,unnamed,unnamed,unnamed,unnamed,unnamed,unnamed,unnamed,unnamed,unnamed,unnamed,unnamed,unnamed,unnamed,unnamed,unnamed,unnamed,unnamed,unnamed,unnamed,unnamed	AXIN2,CDH1,GLI3,PTPRT	AR,AXIN2,BCL9L,CALCOCO1,CDH1,CDH2,CDH5,CXADR,GLI3,GRIP1,GSK3B,PTPRK,PTPRT,SALL1,SMAD7,SOX9,TBL1X,TCF7L2,TRPC4
GO Molecular Function	GO:0030674	protein binding, bridging	478	0.631	1	1	0.941	4.25	4	33	0.0118	0.121	4	20	130	unnamed,unnamed,unnamed,unnamed	unnamed,unnamed,unnamed,unnamed,unnamed,unnamed,unnamed,unnamed,unnamed,unnamed,unnamed,unnamed,unnamed,unnamed,unnamed,unnamed,unnamed,unnamed,unnamed,unnamed,unnamed,unnamed,unnamed,unnamed,unnamed,unnamed,unnamed,unnamed,unnamed,unnamed,unnamed,unnamed,unnamed	FLRT2,FLRT3,FRMD4A,SKAP2	ANXA1,ARHGAP26,BAIAP2L2,BLNK,CHN2,CLNK,DAB2,FCRL2,FLRT1,FLRT2,FLRT3,FRMD4A,GRB14,IRS1,LDLRAP1,PIK3R1,SH2D1A,SKAP1,SKAP2,WWC1
GO Molecular Function	GO:0030554	adenyl nucleotide binding	482	0.638	1	1	0.961	38.5	37	299	0.109	0.124	33	169	1517	unnamed,unnamed,unnamed,unnamed,unnamed,unnamed,unnamed,unnamed,unnamed,unnamed,unnamed,unnamed,unnamed,unnamed,unnamed,unnamed,unnamed,unnamed,unnamed,unnamed,unnamed,unnamed,unnamed,unnamed,unnamed,unnamed,unnamed,unnamed,unnamed,unnamed,unnamed,unnamed,unnamed,unnamed,unnamed,unnamed,unnamed	unnamed,unnamed,unnamed,unnamed,unnamed,unnamed,unnamed,unnamed,unnamed,unnamed,unnamed,unnamed,unnamed,unnamed,unnamed,unnamed,unnamed,unnamed,unnamed,unnamed,unnamed,unnamed,unnamed,unnamed,unnamed,unnamed,unnamed,unnamed,unnamed,unnamed,unnamed,unnamed,unnamed,unnamed,unnamed,unnamed,unnamed,unnamed,unnamed,unnamed,unnamed,unnamed,unnamed,unnamed,unnamed,unnamed,unnamed,unnamed,unnamed,unnamed…	ABCC4,ABCE1,ACVR2A,ATAD2B,CDK14,CDKL5,CHD6,CHD9,CLCN2,CSNK1G3,DGKB,DGKG,DHX35,DNAH5,DPH6,EPHA7,ERBB4,FGFR2,HS3ST5,HSPA4,ICK,KIF26B,MAP3K7,PANK3,PCCA,PKN2,RAD51B,ROR1,TOP1,TRIB2,TRIO,UBE2U,VRK2	ABCA12,ABCB5,ABCC4,ABCE1,ACTR3,ACTR3B,ACVR1,ACVR1C,ACVR2A,ADCY8,ADCY9,AGK,AK4,AK8,AKT3,ALK,ANKK1,APAF1,ASCC3,ATAD2B,ATP10B,ATP11B,ATP13A5,ATP1A1,ATP2B1,ATP9A,C12orf76,CAMK1G,CAMK2D,CASK,CBWD6,CBWD7,CCT6B,CCT8,CDK14,CDKL5,CHD6,CHD9,CLCN2,CMPK2,CPS1,CSNK1G3,CTPS2,DDX18,DDX31,DDX53,DDX54,DGKB,DGKG,DHX15,DHX35,DNAH11,DNAH14,DNAH5,DPH6,DYRK1A,DYRK2,ENSG00000176134,EPHA3,EPHA4,EPHA5,EPHA6,EPHA7,ERBB4,E…
GO Molecular Function	GO:0022857	transmembrane transporter activity	483	0.644	1	1	0.946	20.1	19	156	0.0559	0.122	15	102	907	unnamed,unnamed,unnamed,unnamed,unnamed,unnamed,unnamed,unnamed,unnamed,unnamed,unnamed,unnamed,unnamed,unnamed,unnamed,unnamed,unnamed,unnamed,unnamed	unnamed,unnamed,unnamed,unnamed,unnamed,unnamed,unnamed,unnamed,unnamed,unnamed,unnamed,unnamed,unnamed,unnamed,unnamed,unnamed,unnamed,unnamed,unnamed,unnamed,unnamed,unnamed,unnamed,unnamed,unnamed,unnamed,unnamed,unnamed,unnamed,unnamed,unnamed,unnamed,unnamed,unnamed,unnamed,unnamed,unnamed,unnamed,unnamed,unnamed,unnamed,unnamed,unnamed,unnamed,unnamed,unnamed,unnamed,unnamed,unnamed,unnamed…	ABCC4,CACNA2D3,CACNG3,CHRNB4,CLCN2,GRID1,IL1RAPL1,RYR2,SLC10A1,SLC15A5,SLC34A2,SLC6A9,SLC7A11,TMEM38B,TRPM3	ABCB5,ABCC4,ASIC2,ATP10B,ATP11B,ATP13A5,ATP1A1,ATP2B1,ATP5EP2,ATP5G3,ATP5J,ATP6V0A1,ATP6V1C1,ATP9A,C12orf76,CACNA1E,CACNA2D3,CACNG2,CACNG3,CACNG5,CHRNB4,CLCN2,CLIC6,COA6,COX6A1,COX6C,COX7B2,COX7C,GABRA2,GABRG2,GJA1,GJA10,GRIA2,GRIA3,GRID1,GRID2,GRIK1,GRIK2,GRIK3,GRIK4,GRIN2A,GRIN2B,GRIN3A,GRM7,IL1RAPL1,ITGAV,ITPR1,KCNB2,KCND2,KCNF1,KCNH7,KCNH8,KCNIP1,KCNIP2,KCNJ2,KCNJ3,KCNJ6,KCNMB1,KCNMB2,KCNQ1,K…
GO Molecular Function	GO:0003712	transcription cofactor activity	484	0.653	1	1	0.95	30.5	29	237	0.0853	0.122	21	101	484	unnamed,unnamed,unnamed,unnamed,unnamed,unnamed,unnamed,unnamed,unnamed,unnamed,unnamed,unnamed,unnamed,unnamed,unnamed,unnamed,unnamed,unnamed,unnamed,unnamed,unnamed,unnamed,unnamed,unnamed,unnamed,unnamed,unnamed,unnamed,unnamed	unnamed,unnamed,unnamed,unnamed,unnamed,unnamed,unnamed,unnamed,unnamed,unnamed,unnamed,unnamed,unnamed,unnamed,unnamed,unnamed,unnamed,unnamed,unnamed,unnamed,unnamed,unnamed,unnamed,unnamed,unnamed,unnamed,unnamed,unnamed,unnamed,unnamed,unnamed,unnamed,unnamed,unnamed,unnamed,unnamed,unnamed,unnamed,unnamed,unnamed,unnamed,unnamed,unnamed,unnamed,unnamed,unnamed,unnamed,unnamed,unnamed,unnamed…	CBX4,DCC,GATA3,ID4,JAZF1,KCTD1,KLF12,LPIN1,MED27,MEIS2,NR2F1,POU3F1,POU3F2,PRDM16,PRDM8,PROX1,SOX4,TAF4,TCF20,TFAP2B,TLE4	ABRA,AEBP2,ARID1B,BCL11A,BCL9L,BCOR,BTG1,C1D,CALCOCO1,CBX4,CDX2,CITED2,CREB1,CRTC3,CTBP2,CTNNB1,DCC,DDX54,DMAP1,E2F6,E2F7,EID1,ESRRB,GATA3,GRIP1,HAND2,HDAC9,HSBP1,HSF2,ID4,ISL1,JAZF1,KCTD1,KDM5B,KLF12,KLF7,KMT2E,LDB2,LPIN1,MAGED1,MAML2,MED13,MED14,MED27,MED30,MEIS2,MSC,MSX2,NEUROD1,NFE2L3,NFIB,NMI,NR0B1,NR2F1,NR2F2,NRIP1,PAWR,PEX14,POU1F1,POU2AF1,POU3F1,POU3F2,PPARGC1A,PRDM16,PRDM8,PROX1,PRRX1,PS…
GO Molecular Function	GO:0070851	growth factor receptor binding	485	0.655	1	1	0.913	4.38	4	34	0.0118	0.118	4	16	109	unnamed,unnamed,unnamed,unnamed	unnamed,unnamed,unnamed,unnamed,unnamed,unnamed,unnamed,unnamed,unnamed,unnamed,unnamed,unnamed,unnamed,unnamed,unnamed,unnamed,unnamed,unnamed,unnamed,unnamed,unnamed,unnamed,unnamed,unnamed,unnamed,unnamed,unnamed,unnamed,unnamed,unnamed,unnamed,unnamed,unnamed,unnamed	ERBB4,FGF18,FGF5,GATA3	APP,EFEMP1,ERBB4,FER,FGF10,FGF18,FGF20,FGF5,FGF9,GATA3,GREM1,IL12A,IL6ST,LINGO1,PDGFC,PLSCR1
GO Molecular Function	GO:0001882	nucleoside binding	486	0.657	1	1	0.956	43.9	42	341	0.124	0.123	37	202	1830	unnamed,unnamed,unnamed,unnamed,unnamed,unnamed,unnamed,unnamed,unnamed,unnamed,unnamed,unnamed,unnamed,unnamed,unnamed,unnamed,unnamed,unnamed,unnamed,unnamed,unnamed,unnamed,unnamed,unnamed,unnamed,unnamed,unnamed,unnamed,unnamed,unnamed,unnamed,unnamed,unnamed,unnamed,unnamed,unnamed,unnamed,unnamed,unnamed,unnamed,unnamed,unnamed	unnamed,unnamed,unnamed,unnamed,unnamed,unnamed,unnamed,unnamed,unnamed,unnamed,unnamed,unnamed,unnamed,unnamed,unnamed,unnamed,unnamed,unnamed,unnamed,unnamed,unnamed,unnamed,unnamed,unnamed,unnamed,unnamed,unnamed,unnamed,unnamed,unnamed,unnamed,unnamed,unnamed,unnamed,unnamed,unnamed,unnamed,unnamed,unnamed,unnamed,unnamed,unnamed,unnamed,unnamed,unnamed,unnamed,unnamed,unnamed,unnamed,unnamed…	ABCC4,ABCE1,ACVR2A,AGAP1,ATAD2B,CDK14,CDKL5,CHD6,CHD9,CSNK1G3,DGKB,DGKG,DHX35,DNAH5,DPH6,EPHA7,ERBB4,FGFR2,HS3ST5,HSPA4,ICK,KIF26B,MAP3K7,OPA1,PANK3,PCCA,PKN2,POLA1,RAD51B,ROR1,RRAGC,RRAS2,TOP1,TRIB2,TRIO,UBE2U,VRK2	ABCA12,ABCB5,ABCC4,ABCE1,ACTR3,ACTR3B,ACVR1,ACVR1C,ACVR2A,ADCY8,ADCY9,AGAP1,AGK,AK4,AK8,AKT3,ALK,ANKK1,APAF1,ARF1,ARL15,ARL4A,ARL6,ASCC3,ATAD2B,ATP10B,ATP11B,ATP13A5,ATP1A1,ATP2B1,ATP9A,C12orf76,CAMK1G,CAMK2D,CASK,CBWD6,CBWD7,CCT6B,CCT8,CDK14,CDKL5,CHD6,CHD9,CMPK2,CPS1,CSNK1G3,CTPS2,DDX18,DDX31,DDX53,DDX54,DGKB,DGKG,DHX15,DHX35,DNAH11,DNAH14,DNAH5,DNAJC27,DNM3,DPH6,DYRK1A,DYRK2,EIF5,ENSG000001761…
GO Molecular Function	GO:0008168	methyltransferase activity	487	0.659	1	1	0.913	6.57	6	51	0.0176	0.118	6	31	204	unnamed,unnamed,unnamed,unnamed,unnamed,unnamed	unnamed,unnamed,unnamed,unnamed,unnamed,unnamed,unnamed,unnamed,unnamed,unnamed,unnamed,unnamed,unnamed,unnamed,unnamed,unnamed,unnamed,unnamed,unnamed,unnamed,unnamed,unnamed,unnamed,unnamed,unnamed,unnamed,unnamed,unnamed,unnamed,unnamed,unnamed,unnamed,unnamed,unnamed,unnamed,unnamed,unnamed,unnamed,unnamed,unnamed,unnamed,unnamed,unnamed,unnamed,unnamed,unnamed,unnamed,unnamed,unnamed,unnamed…	CAMKMT,METTL24,NNMT,PRDM8,PRMT8,SMYD2	CAMKMT,DMAP1,DPH5,GCSH,HNMT,KIAA1456,KMT2C,KMT2E,METTL14,METTL15,METTL24,METTL2B,METTL4,METTL8,MGMT,N6AMT1,NNMT,PRDM1,PRDM13,PRDM6,PRDM8,PRDM9,PRMT6,PRMT8,SMYD1,SMYD2,TFB1M,TRMT10B,TRMT11,TRMT5,TYW3
GO Molecular Function	GO:0016741	transferase activity, transferring one-carbon groups	487	0.659	1	1	0.913	6.57	6	51	0.0176	0.118	6	31	210	unnamed,unnamed,unnamed,unnamed,unnamed,unnamed	unnamed,unnamed,unnamed,unnamed,unnamed,unnamed,unnamed,unnamed,unnamed,unnamed,unnamed,unnamed,unnamed,unnamed,unnamed,unnamed,unnamed,unnamed,unnamed,unnamed,unnamed,unnamed,unnamed,unnamed,unnamed,unnamed,unnamed,unnamed,unnamed,unnamed,unnamed,unnamed,unnamed,unnamed,unnamed,unnamed,unnamed,unnamed,unnamed,unnamed,unnamed,unnamed,unnamed,unnamed,unnamed,unnamed,unnamed,unnamed,unnamed,unnamed…	CAMKMT,METTL24,NNMT,PRDM8,PRMT8,SMYD2	CAMKMT,DMAP1,DPH5,GCSH,HNMT,KIAA1456,KMT2C,KMT2E,METTL14,METTL15,METTL24,METTL2B,METTL4,METTL8,MGMT,N6AMT1,NNMT,PRDM1,PRDM13,PRDM6,PRDM8,PRDM9,PRMT6,PRMT8,SMYD1,SMYD2,TFB1M,TRMT10B,TRMT11,TRMT5,TYW3
GO Molecular Function	GO:0015297	antiporter activity	489	0.664	1	1	0.913	2.19	2	17	0.00588	0.118	1	8	62	unnamed,unnamed	unnamed,unnamed,unnamed,unnamed,unnamed,unnamed,unnamed,unnamed,unnamed,unnamed,unnamed,unnamed,unnamed,unnamed,unnamed,unnamed,unnamed	SLC7A11	SLC24A2,SLC24A4,SLC26A7,SLC4A10,SLC4A3,SLC7A11,SLC8A1,SLC9A9
GO Molecular Function	GO:0016790	thiolester hydrolase activity	489	0.664	1	1	0.913	2.19	2	17	0.00588	0.118	2	11	116	unnamed,unnamed	unnamed,unnamed,unnamed,unnamed,unnamed,unnamed,unnamed,unnamed,unnamed,unnamed,unnamed,unnamed,unnamed,unnamed,unnamed,unnamed,unnamed	PTPRT,USP25	CYLD,NUDT7,PSMD14,PTPRT,TNFAIP3,USP16,USP22,USP24,USP25,USP7,USP9X
GO Molecular Function	GO:0004896	cytokine receptor activity	489	0.664	1	1	0.913	2.19	2	17	0.00588	0.118	2	12	83	unnamed,unnamed	unnamed,unnamed,unnamed,unnamed,unnamed,unnamed,unnamed,unnamed,unnamed,unnamed,unnamed,unnamed,unnamed,unnamed,unnamed,unnamed,unnamed	GFRA2,IL5RA	ACKR3,CCR7,CSF3R,CXCR4,GFRA1,GFRA2,IFNAR2,IL1RAP,IL5RA,IL6ST,LIFR,OSMR
GO Molecular Function	GO:0004697	protein kinase C activity	489	0.664	1	1	0.913	2.19	2	17	0.00588	0.118	1	4	16	unnamed,unnamed	unnamed,unnamed,unnamed,unnamed,unnamed,unnamed,unnamed,unnamed,unnamed,unnamed,unnamed,unnamed,unnamed,unnamed,unnamed,unnamed,unnamed	PKN2	PKN2,PRKCA,PRKCQ,PRKD1
GO Molecular Function	GO:0005516	calmodulin binding	493	0.667	1	1	0.903	5.54	5	43	0.0147	0.116	5	23	166	unnamed,unnamed,unnamed,unnamed,unnamed	unnamed,unnamed,unnamed,unnamed,unnamed,unnamed,unnamed,unnamed,unnamed,unnamed,unnamed,unnamed,unnamed,unnamed,unnamed,unnamed,unnamed,unnamed,unnamed,unnamed,unnamed,unnamed,unnamed,unnamed,unnamed,unnamed,unnamed,unnamed,unnamed,unnamed,unnamed,unnamed,unnamed,unnamed,unnamed,unnamed,unnamed,unnamed,unnamed,unnamed,unnamed,unnamed,unnamed	ARPP21,CDK5RAP2,GAP43,RYR2,SPATA17	ARPP21,ATP2B1,CALD1,CAMK1G,CAMK2D,CASK,CDK5RAP2,GAP43,IQGAP1,KCNQ1,MYLK2,NDUFAF4,PLA2G6,PLCB1,PPP3CA,PPP3CB,RIT2,RYR2,SLC8A1,SNTB1,SPATA17,SYT1,TTN
GO Molecular Function	GO:0042805	actinin binding	494	0.669	1	1	0.971	1.03	1	8	0.00294	0.125	1	5	22	unnamed	unnamed,unnamed,unnamed,unnamed,unnamed,unnamed,unnamed,unnamed	PTPRT	ITGB1,PALLD,PTPRT,TTN,XIRP2
GO Molecular Function	GO:0051287	NAD binding	494	0.669	1	1	0.971	1.03	1	8	0.00294	0.125	1	5	46	unnamed	unnamed,unnamed,unnamed,unnamed,unnamed,unnamed,unnamed,unnamed	HIBADH	CTBP2,HIBADH,HPGD,NNT,QDPR
GO Molecular Function	GO:0070700	BMP receptor binding	494	0.669	1	1	0.971	1.03	1	8	0.00294	0.125	1	3	5	unnamed	unnamed,unnamed,unnamed,unnamed,unnamed,unnamed,unnamed,unnamed	BMP2	BMP2,BMP3,BMP4
GO Molecular Function	GO:0051393	alpha-actinin binding	494	0.669	1	1	0.971	1.03	1	8	0.00294	0.125	1	5	18	unnamed	unnamed,unnamed,unnamed,unnamed,unnamed,unnamed,unnamed,unnamed	PTPRT	ITGB1,PALLD,PTPRT,TTN,XIRP2
GO Molecular Function	GO:0034236	protein kinase A catalytic subunit binding	494	0.669	1	1	0.971	1.03	1	8	0.00294	0.125	1	6	11	unnamed	unnamed,unnamed,unnamed,unnamed,unnamed,unnamed,unnamed,unnamed	RYR2	GSK3B,KCNQ1,PKIA,PRKAR2B,RYR2,SOX9
GO Molecular Function	GO:0004559	alpha-mannosidase activity	494	0.669	1	1	0.971	1.03	1	8	0.00294	0.125	1	5	15	unnamed	unnamed,unnamed,unnamed,unnamed,unnamed,unnamed,unnamed,unnamed	EDEM1	EDEM1,MAN1A1,MAN1C1,MAN2A1,MANEA
GO Molecular Function	GO:0015923	mannosidase activity	494	0.669	1	1	0.971	1.03	1	8	0.00294	0.125	1	5	16	unnamed	unnamed,unnamed,unnamed,unnamed,unnamed,unnamed,unnamed,unnamed	EDEM1	EDEM1,MAN1A1,MAN1C1,MAN2A1,MANEA
GO Biological Process	GO:0021799	cerebral cortex radially oriented cell migration	1	4.33e-06	0.0452	0.0452	4.85	2.06	10	16	0.0294	0.625	4	5	20	unnamed,unnamed,unnamed,unnamed,unnamed,unnamed,unnamed,unnamed,unnamed,unnamed	unnamed,unnamed,unnamed,unnamed,unnamed,unnamed,unnamed,unnamed,unnamed,unnamed,unnamed,unnamed,unnamed,unnamed,unnamed,unnamed	DAB1,GLI3,POU3F2,POU3F3	DAB1,DISC1,GLI3,POU3F2,POU3F3
GO Biological Process	GO:0021795	cerebral cortex cell migration	2	5.55e-06	0.0579	0.029	3.62	3.86	14	30	0.0412	0.467	7	10	32	unnamed,unnamed,unnamed,unnamed,unnamed,unnamed,unnamed,unnamed,unnamed,unnamed,unnamed,unnamed,unnamed,unnamed	unnamed,unnamed,unnamed,unnamed,unnamed,unnamed,unnamed,unnamed,unnamed,unnamed,unnamed,unnamed,unnamed,unnamed,unnamed,unnamed,unnamed,unnamed,unnamed,unnamed,unnamed,unnamed,unnamed,unnamed,unnamed,unnamed,unnamed,unnamed,unnamed,unnamed	ARX,DAB1,FGF13,GLI3,POU3F2,POU3F3,ROBO1	ARX,DAB1,DISC1,FGF13,GLI3,LRP6,POU3F2,POU3F3,ROBO1,SLIT2
GO Biological Process	GO:0022029	telencephalon cell migration	3	6.18e-06	0.0645	0.0215	3.27	4.89	16	38	0.0471	0.421	9	13	42	unnamed,unnamed,unnamed,unnamed,unnamed,unnamed,unnamed,unnamed,unnamed,unnamed,unnamed,unnamed,unnamed,unnamed,unnamed,unnamed	unnamed,unnamed,unnamed,unnamed,unnamed,unnamed,unnamed,unnamed,unnamed,unnamed,unnamed,unnamed,unnamed,unnamed,unnamed,unnamed,unnamed,unnamed,unnamed,unnamed,unnamed,unnamed,unnamed,unnamed,unnamed,unnamed,unnamed,unnamed,unnamed,unnamed,unnamed,unnamed,unnamed,unnamed,unnamed,unnamed,unnamed,unnamed	ARX,CNTN2,DAB1,FGF13,GLI3,POU3F2,POU3F3,ROBO1,TNR	ARX,CNTN2,DAB1,DISC1,FGF13,FOXB1,GLI3,LRP6,POU3F2,POU3F3,ROBO1,SLIT2,TNR
GO Biological Process	GO:0021885	forebrain cell migration	4	1.37e-05	0.143	0.0356	3.11	5.15	16	40	0.0471	0.4	9	14	45	unnamed,unnamed,unnamed,unnamed,unnamed,unnamed,unnamed,unnamed,unnamed,unnamed,unnamed,unnamed,unnamed,unnamed,unnamed,unnamed	unnamed,unnamed,unnamed,unnamed,unnamed,unnamed,unnamed,unnamed,unnamed,unnamed,unnamed,unnamed,unnamed,unnamed,unnamed,unnamed,unnamed,unnamed,unnamed,unnamed,unnamed,unnamed,unnamed,unnamed,unnamed,unnamed,unnamed,unnamed,unnamed,unnamed,unnamed,unnamed,unnamed,unnamed,unnamed,unnamed,unnamed,unnamed,unnamed,unnamed	ARX,CNTN2,DAB1,FGF13,GLI3,POU3F2,POU3F3,ROBO1,TNR	ARX,CNTN2,DAB1,DISC1,EMX2,FGF13,FOXB1,GLI3,LRP6,POU3F2,POU3F3,ROBO1,SLIT2,TNR
GO Biological Process	GO:0061351	neural precursor cell proliferation	5	0.000115	1	0.24	2.59	6.57	17	51	0.05	0.333	11	21	58	unnamed,unnamed,unnamed,unnamed,unnamed,unnamed,unnamed,unnamed,unnamed,unnamed,unnamed,unnamed,unnamed,unnamed,unnamed,unnamed,unnamed	unnamed,unnamed,unnamed,unnamed,unnamed,unnamed,unnamed,unnamed,unnamed,unnamed,unnamed,unnamed,unnamed,unnamed,unnamed,unnamed,unnamed,unnamed,unnamed,unnamed,unnamed,unnamed,unnamed,unnamed,unnamed,unnamed,unnamed,unnamed,unnamed,unnamed,unnamed,unnamed,unnamed,unnamed,unnamed,unnamed,unnamed,unnamed,unnamed,unnamed,unnamed,unnamed,unnamed,unnamed,unnamed,unnamed,unnamed,unnamed,unnamed,unnamed…	ARX,FGF13,FGFR2,GBX2,GLI3,HHIP,ID4,LHX5,POU3F2,POU3F3,ZEB2	ARX,ASCL1,CEP120,CXCR4,DCT,DISC1,EMX2,FGF13,FGFR2,GBX2,GLI3,HHEX,HHIP,ID4,LHX5,LRP6,MELK,POU3F2,POU3F3,TRNP1,ZEB2
GO Biological Process	GO:0014037	Schwann cell differentiation	6	0.000185	1	0.322	6.47	0.773	5	6	0.0147	0.833	2	3	26	unnamed,unnamed,unnamed,unnamed,unnamed	unnamed,unnamed,unnamed,unnamed,unnamed,unnamed	POU3F1,POU3F2	POU3F1,POU3F2,SH3TC2
GO Biological Process	GO:0022011	myelination in peripheral nervous system	6	0.000185	1	0.322	6.47	0.773	5	6	0.0147	0.833	2	3	18	unnamed,unnamed,unnamed,unnamed,unnamed	unnamed,unnamed,unnamed,unnamed,unnamed,unnamed	POU3F1,POU3F2	POU3F1,POU3F2,SH3TC2
GO Biological Process	GO:0014044	Schwann cell development	6	0.000185	1	0.322	6.47	0.773	5	6	0.0147	0.833	2	3	20	unnamed,unnamed,unnamed,unnamed,unnamed	unnamed,unnamed,unnamed,unnamed,unnamed,unnamed	POU3F1,POU3F2	POU3F1,POU3F2,SH3TC2
GO Biological Process	GO:0014002	astrocyte development	9	0.000271	1	0.314	7.76	0.515	4	4	0.0118	1	1	1	12	unnamed,unnamed,unnamed,unnamed	unnamed,unnamed,unnamed,unnamed	POU3F2	POU3F2
GO Biological Process	GO:0045664	regulation of neuron differentiation	10	0.000593	1	0.619	1.57	30.7	48	238	0.141	0.202	37	99	353	unnamed,unnamed,unnamed,unnamed,unnamed,unnamed,unnamed,unnamed,unnamed,unnamed,unnamed,unnamed,unnamed,unnamed,unnamed,unnamed,unnamed,unnamed,unnamed,unnamed,unnamed,unnamed,unnamed,unnamed,unnamed,unnamed,unnamed,unnamed,unnamed,unnamed,unnamed,unnamed,unnamed,unnamed,unnamed,unnamed,unnamed,unnamed,unnamed,unnamed,unnamed,unnamed,unnamed,unnamed,unnamed,unnamed,unnamed,unnamed	unnamed,unnamed,unnamed,unnamed,unnamed,unnamed,unnamed,unnamed,unnamed,unnamed,unnamed,unnamed,unnamed,unnamed,unnamed,unnamed,unnamed,unnamed,unnamed,unnamed,unnamed,unnamed,unnamed,unnamed,unnamed,unnamed,unnamed,unnamed,unnamed,unnamed,unnamed,unnamed,unnamed,unnamed,unnamed,unnamed,unnamed,unnamed,unnamed,unnamed,unnamed,unnamed,unnamed,unnamed,unnamed,unnamed,unnamed,unnamed,unnamed,unnamed…	ADCYAP1,BMP2,CDH4,CDK5RAP2,CDKL5,CNTN2,CNTN4,DAB1,DCC,ETV5,FEZ1,FEZF1,FGF13,FOXG1,GLI3,HES1,ID2,ID4,IL1RAPL1,LRRC4C,LZTS1,MEF2C,MEIS1,NLGN1,PAX6,PBX1,POU3F2,PROX1,RAPGEF1,ROBO1,SHOX2,SOX5,TCF12,TENM3,TNR,VLDLR,ZNF536	ACTR3,ADCYAP1,APP,ASCL1,ATOH1,BARHL2,BCL11A,BCL11B,BMP2,BMP4,BNIP2,CAPRIN1,CAPRIN2,CDH4,CDK5RAP2,CDKL5,CNTN2,CNTN4,COBL,DAB1,DCC,DISC1,DMD,EDNRB,EOMES,EPHA3,EPHA4,ETV5,EYA1,FEZ1,FEZF1,FGF13,FOXA1,FOXA2,FOXG1,GLI2,GLI3,GRID2,GSK3B,HES1,HOXA2,ID2,ID4,IFNG,IL1RAPL1,IRX3,ISL1,ISL2,ITGB1,JAG1,LINGO1,LRRC4C,LZTS1,MEF2C,MEIS1,NEUROD1,NGFR,NKX6-1,NLGN1,NRP1,NTN1,NTRK3,PAX6,PBX1,PHOX2B,PLXNA4,POU3F2,PRKD1…
GO Biological Process	GO:0045665	negative regulation of neuron differentiation	11	0.00081	1	0.769	2.24	7.6	17	59	0.05	0.288	12	26	54	unnamed,unnamed,unnamed,unnamed,unnamed,unnamed,unnamed,unnamed,unnamed,unnamed,unnamed,unnamed,unnamed,unnamed,unnamed,unnamed,unnamed	unnamed,unnamed,unnamed,unnamed,unnamed,unnamed,unnamed,unnamed,unnamed,unnamed,unnamed,unnamed,unnamed,unnamed,unnamed,unnamed,unnamed,unnamed,unnamed,unnamed,unnamed,unnamed,unnamed,unnamed,unnamed,unnamed,unnamed,unnamed,unnamed,unnamed,unnamed,unnamed,unnamed,unnamed,unnamed,unnamed,unnamed,unnamed,unnamed,unnamed,unnamed,unnamed,unnamed,unnamed,unnamed,unnamed,unnamed,unnamed,unnamed,unnamed…	CDK5RAP2,CNTN2,CNTN4,FOXG1,GLI3,HES1,ID2,ID4,MEIS1,PAX6,PBX1,ZNF536	APP,ASCL1,CDK5RAP2,CNTN2,CNTN4,FOXA2,FOXG1,GLI3,HES1,HOXA2,ID2,ID4,IRX3,ISL1,ISL2,ITGB1,JAG1,MEIS1,PAX6,PBX1,PHOX2B,REST,SOX2,SOX9,ZHX2,ZNF536
GO Biological Process	GO:0021846	cell proliferation in forebrain	12	0.000892	1	0.776	2.66	4.51	12	35	0.0353	0.343	7	12	27	unnamed,unnamed,unnamed,unnamed,unnamed,unnamed,unnamed,unnamed,unnamed,unnamed,unnamed,unnamed	unnamed,unnamed,unnamed,unnamed,unnamed,unnamed,unnamed,unnamed,unnamed,unnamed,unnamed,unnamed,unnamed,unnamed,unnamed,unnamed,unnamed,unnamed,unnamed,unnamed,unnamed,unnamed,unnamed,unnamed,unnamed,unnamed,unnamed,unnamed,unnamed,unnamed,unnamed,unnamed,unnamed,unnamed,unnamed	ARX,FGFR2,GLI3,LHX5,POU3F2,POU3F3,ZEB2	ARX,CEP120,DCT,DISC1,EMX2,FGFR2,GLI3,HHEX,LHX5,POU3F2,POU3F3,ZEB2
GO Biological Process	GO:0070306	lens fiber cell differentiation	13	0.000936	1	0.752	3.18	2.83	9	22	0.0265	0.409	5	5	22	unnamed,unnamed,unnamed,unnamed,unnamed,unnamed,unnamed,unnamed,unnamed	unnamed,unnamed,unnamed,unnamed,unnamed,unnamed,unnamed,unnamed,unnamed,unnamed,unnamed,unnamed,unnamed,unnamed,unnamed,unnamed,unnamed,unnamed,unnamed,unnamed,unnamed,unnamed	CRYGD,FGFR2,MAF,PROX1,SLC7A11	CRYGD,FGFR2,MAF,PROX1,SLC7A11
GO Biological Process	GO:0021782	glial cell development	14	0.00106	1	0.787	2.76	3.99	11	31	0.0324	0.355	7	14	71	unnamed,unnamed,unnamed,unnamed,unnamed,unnamed,unnamed,unnamed,unnamed,unnamed,unnamed	unnamed,unnamed,unnamed,unnamed,unnamed,unnamed,unnamed,unnamed,unnamed,unnamed,unnamed,unnamed,unnamed,unnamed,unnamed,unnamed,unnamed,unnamed,unnamed,unnamed,unnamed,unnamed,unnamed,unnamed,unnamed,unnamed,unnamed,unnamed,unnamed,unnamed,unnamed	CNTN2,FOXD3,ID2,ID4,POU3F1,POU3F2,SOX4	ASCL1,CNTN2,DMD,FOXD3,ID2,ID4,NKX6-2,POU3F1,POU3F2,SH3TC2,SOX11,SOX4,TCF7L2,TENM4
GO Biological Process	GO:0021869	forebrain ventricular zone progenitor cell division	15	0.00141	1	0.982	3.62	1.93	7	15	0.0206	0.467	3	4	6	unnamed,unnamed,unnamed,unnamed,unnamed,unnamed,unnamed	unnamed,unnamed,unnamed,unnamed,unnamed,unnamed,unnamed,unnamed,unnamed,unnamed,unnamed,unnamed,unnamed,unnamed,unnamed	FGFR2,POU3F2,POU3F3	DCT,FGFR2,POU3F2,POU3F3
GO Biological Process	GO:0045595	regulation of cell differentiation	16	0.00143	1	0.931	1.32	67.5	89	524	0.262	0.17	71	237	1138	unnamed,unnamed,unnamed,unnamed,unnamed,unnamed,unnamed,unnamed,unnamed,unnamed,unnamed,unnamed,unnamed,unnamed,unnamed,unnamed,unnamed,unnamed,unnamed,unnamed,unnamed,unnamed,unnamed,unnamed,unnamed,unnamed,unnamed,unnamed,unnamed,unnamed,unnamed,unnamed,unnamed,unnamed,unnamed,unnamed,unnamed,unnamed,unnamed,unnamed,unnamed,unnamed,unnamed,unnamed,unnamed,unnamed,unnamed,unnamed,unnamed,unnamed…	unnamed,unnamed,unnamed,unnamed,unnamed,unnamed,unnamed,unnamed,unnamed,unnamed,unnamed,unnamed,unnamed,unnamed,unnamed,unnamed,unnamed,unnamed,unnamed,unnamed,unnamed,unnamed,unnamed,unnamed,unnamed,unnamed,unnamed,unnamed,unnamed,unnamed,unnamed,unnamed,unnamed,unnamed,unnamed,unnamed,unnamed,unnamed,unnamed,unnamed,unnamed,unnamed,unnamed,unnamed,unnamed,unnamed,unnamed,unnamed,unnamed,unnamed…	ACVR2A,ADCYAP1,AKAP6,AXIN2,BMP2,CDH4,CDK5RAP2,CDKL5,CNTN2,CNTN4,DAB1,DCC,ETV5,FEZ1,FEZF1,FGF13,FGF18,FGFR2,FOXG1,FOXO1,FOXP1,FZD7,GATA3,GLI3,HES1,ID2,ID4,IGFBP5,IL1RAPL1,INHBA,LMO4,LPIN1,LRRC4C,LZTS1,MAF,MAFB,MBNL3,MED27,MEF2C,MEIS1,MEIS2,MITF,NFAM1,NLGN1,OSR1,PAX6,PBX1,POU3F2,PRDM16,PROX1,RAPGEF1,RFX3,ROBO1,SEMA6A,SHOX2,SMOC1,SOX4,SOX5,SOX6,TCF12,TENM3,TFAP2B,TNR,TRIB2,TRPS1,TSHZ3,USH2A,VLDLR,ZB…	ACTR3,ACVR1,ACVR2A,ADAMTS20,ADAMTS9,ADCYAP1,ADM,AGTR1,AKAP6,APP,AR,ASCL1,ASXL2,ATOH1,AXIN2,BARHL2,BCL11A,BCL11B,BCL6,BCL9L,BHLHE23,BMP2,BMP4,BNIP2,BTG1,CAPRIN1,CAPRIN2,CDH2,CDH4,CDK5RAP2,CDKL5,CDX2,CNTN2,CNTN4,COBL,CREB1,CREBL2,CTNNA2,CTNNB1,CXCR4,CYP26B1,DAB1,DAB2,DCC,DCSTAMP,DCT,DISC1,DLX2,DMD,DUSP6,EDNRB,EFEMP1,EFNB2,EOMES,EPHA3,EPHA4,ERRFI1,ESRRB,ETS1,ETV5,EYA1,FEZ1,FEZF1,FGF10,FGF13,FGF18,FG…
GO Biological Process	GO:0045596	negative regulation of cell differentiation	17	0.00144	1	0.884	1.53	29.4	45	228	0.132	0.197	36	109	487	unnamed,unnamed,unnamed,unnamed,unnamed,unnamed,unnamed,unnamed,unnamed,unnamed,unnamed,unnamed,unnamed,unnamed,unnamed,unnamed,unnamed,unnamed,unnamed,unnamed,unnamed,unnamed,unnamed,unnamed,unnamed,unnamed,unnamed,unnamed,unnamed,unnamed,unnamed,unnamed,unnamed,unnamed,unnamed,unnamed,unnamed,unnamed,unnamed,unnamed,unnamed,unnamed,unnamed,unnamed,unnamed	unnamed,unnamed,unnamed,unnamed,unnamed,unnamed,unnamed,unnamed,unnamed,unnamed,unnamed,unnamed,unnamed,unnamed,unnamed,unnamed,unnamed,unnamed,unnamed,unnamed,unnamed,unnamed,unnamed,unnamed,unnamed,unnamed,unnamed,unnamed,unnamed,unnamed,unnamed,unnamed,unnamed,unnamed,unnamed,unnamed,unnamed,unnamed,unnamed,unnamed,unnamed,unnamed,unnamed,unnamed,unnamed,unnamed,unnamed,unnamed,unnamed,unnamed…	ADCYAP1,AXIN2,BMP2,CDK5RAP2,CNTN2,CNTN4,DAB1,DCC,FGF13,FOXG1,FOXO1,FZD7,GATA3,GLI3,HES1,ID2,ID4,IGFBP5,INHBA,MAFB,MBNL3,MED27,MEIS1,MEIS2,OSR1,PAX6,PBX1,PRDM16,PROX1,SOX4,TNR,TRIB2,USH2A,ZBTB16,ZFHX3,ZNF536	ADCYAP1,APP,ASCL1,AXIN2,BCL11A,BCL6,BCL9L,BMP2,BMP4,CDK5RAP2,CDX2,CNTN2,CNTN4,CTNNB1,DAB1,DCC,DLX2,EFEMP1,EOMES,ESRRB,FGF10,FGF13,FOXA1,FOXA2,FOXG1,FOXO1,FST,FZD7,GATA3,GLI2,GLI3,GSK3B,HAND2,HES1,HOXA2,ID2,ID4,IFNG,IGF1,IGFBP5,IHH,INHBA,IRX3,ISL1,ISL2,ITGAV,ITGB1,JAG1,KLF4,LDB2,LINGO1,LMO2,LRP6,MAFB,MBNL3,MED14,MED27,MED30,MEIS1,MEIS2,MSX2,NGFR,NKX6-1,NKX6-2,NR0B1,NRP1,NTN1,NTRK3,OSR1,PAX6,PBX1,P…
GO Biological Process	GO:0021543	pallium development	18	0.00145	1	0.84	1.92	11.5	22	89	0.0647	0.247	14	30	107	unnamed,unnamed,unnamed,unnamed,unnamed,unnamed,unnamed,unnamed,unnamed,unnamed,unnamed,unnamed,unnamed,unnamed,unnamed,unnamed,unnamed,unnamed,unnamed,unnamed,unnamed,unnamed	unnamed,unnamed,unnamed,unnamed,unnamed,unnamed,unnamed,unnamed,unnamed,unnamed,unnamed,unnamed,unnamed,unnamed,unnamed,unnamed,unnamed,unnamed,unnamed,unnamed,unnamed,unnamed,unnamed,unnamed,unnamed,unnamed,unnamed,unnamed,unnamed,unnamed,unnamed,unnamed,unnamed,unnamed,unnamed,unnamed,unnamed,unnamed,unnamed,unnamed,unnamed,unnamed,unnamed,unnamed,unnamed,unnamed,unnamed,unnamed,unnamed,unnamed…	ARX,CNTNAP2,DAB1,FGF13,GLI3,ID4,LHX5,MEF2C,PAX6,POU3F2,POU3F3,PROX1,ROBO1,ZEB2	ARX,ASCL1,ATOH1,CEP120,CNTNAP2,DAB1,DISC1,DLX2,EMX2,EPHA5,FGF13,FOXP2,GLI3,GSK3B,HTR5A,ID4,LHX5,LRP6,MEF2C,NEUROD1,NPY,PAX6,PLCB1,POU3F2,POU3F3,PROX1,ROBO1,SLIT2,SOX2,ZEB2
GO Biological Process	GO:0021537	telencephalon development	19	0.00176	1	0.968	1.65	20	33	155	0.0971	0.213	25	58	174	unnamed,unnamed,unnamed,unnamed,unnamed,unnamed,unnamed,unnamed,unnamed,unnamed,unnamed,unnamed,unnamed,unnamed,unnamed,unnamed,unnamed,unnamed,unnamed,unnamed,unnamed,unnamed,unnamed,unnamed,unnamed,unnamed,unnamed,unnamed,unnamed,unnamed,unnamed,unnamed,unnamed	unnamed,unnamed,unnamed,unnamed,unnamed,unnamed,unnamed,unnamed,unnamed,unnamed,unnamed,unnamed,unnamed,unnamed,unnamed,unnamed,unnamed,unnamed,unnamed,unnamed,unnamed,unnamed,unnamed,unnamed,unnamed,unnamed,unnamed,unnamed,unnamed,unnamed,unnamed,unnamed,unnamed,unnamed,unnamed,unnamed,unnamed,unnamed,unnamed,unnamed,unnamed,unnamed,unnamed,unnamed,unnamed,unnamed,unnamed,unnamed,unnamed,unnamed…	ARX,BHLHE22,BMP2,CNTN2,CNTNAP2,DAB1,ERBB4,FEZF1,FGF13,GLI3,HES1,ID2,ID4,LHX5,MEF2C,PAX6,POU3F2,POU3F3,PRDM8,PROX1,ROBO1,SALL3,SIX3,TNR,ZEB2	ARX,ASCL1,ATOH1,BCL11B,BHLHE22,BMP2,BMP4,CEP120,CNTN2,CNTNAP2,DAB1,DISC1,DLX2,EMX2,EOMES,EPHA5,ERBB4,EXT1,FEZF1,FGF13,FOXB1,FOXP2,GLI3,GSK3B,HES1,HTR5A,ID2,ID4,LHX2,LHX5,LRP6,MEF2C,NEUROD1,NFIB,NPY,PAX6,PLCB1,PLXNA4,POU3F2,POU3F3,PRDM8,PROX1,RARB,ROBO1,ROBO2,SALL1,SALL3,SIX3,SLC1A2,SLC8A1,SLIT2,SLITRK5,SOX2,TNR,TTC8,UNCX,WNT5A,ZEB2
GO Biological Process	GO:0051960	regulation of nervous system development	20	0.00256	1	1	1.44	36.1	52	280	0.153	0.186	41	123	483	unnamed,unnamed,unnamed,unnamed,unnamed,unnamed,unnamed,unnamed,unnamed,unnamed,unnamed,unnamed,unnamed,unnamed,unnamed,unnamed,unnamed,unnamed,unnamed,unnamed,unnamed,unnamed,unnamed,unnamed,unnamed,unnamed,unnamed,unnamed,unnamed,unnamed,unnamed,unnamed,unnamed,unnamed,unnamed,unnamed,unnamed,unnamed,unnamed,unnamed,unnamed,unnamed,unnamed,unnamed,unnamed,unnamed,unnamed,unnamed,unnamed,unnamed…	unnamed,unnamed,unnamed,unnamed,unnamed,unnamed,unnamed,unnamed,unnamed,unnamed,unnamed,unnamed,unnamed,unnamed,unnamed,unnamed,unnamed,unnamed,unnamed,unnamed,unnamed,unnamed,unnamed,unnamed,unnamed,unnamed,unnamed,unnamed,unnamed,unnamed,unnamed,unnamed,unnamed,unnamed,unnamed,unnamed,unnamed,unnamed,unnamed,unnamed,unnamed,unnamed,unnamed,unnamed,unnamed,unnamed,unnamed,unnamed,unnamed,unnamed…	ADCYAP1,BMP2,CDH4,CDK5RAP2,CDKL5,CNTN2,CNTN4,DAB1,DCC,ETV5,FEZ1,FEZF1,FGF13,FOXG1,FZD1,GLI3,HES1,ID2,ID4,IL1RAPL1,LHX5,LRRC4C,LZTS1,MEF2C,MEIS1,NLGN1,NRXN3,PAX6,PBX1,POU3F2,PROX1,RAPGEF1,ROBO1,SEMA6A,SHOX2,SOX5,TCF12,TENM3,TNR,VLDLR,ZNF536	ACTR3,ADCYAP1,APP,ASCL1,ASIC2,ATOH1,BARHL2,BCL11A,BCL11B,BMP2,BMP4,BNIP2,CAPRIN1,CAPRIN2,CBLN1,CBLN2,CDH4,CDK5RAP2,CDKL5,CNTN2,CNTN4,COBL,CTNNB1,CXCR4,DAB1,DCC,DCT,DISC1,DLX2,DMD,EDNRB,EOMES,EPHA3,EPHA4,EPHA5,ETV5,EYA1,FEZ1,FEZF1,FGF13,FOXA1,FOXA2,FOXG1,FZD1,GLI2,GLI3,GRID2,GSK3B,HES1,HOXA2,ID2,ID4,IFNG,IGF1,IL1RAPL1,IL6ST,IRX3,ISL1,ISL2,ITGB1,JAG1,LHX5,LINGO1,LRP6,LRRC4C,LZTS1,MEF2C,MEIS1,MTMR2,…
GO Biological Process	GO:0050767	regulation of neurogenesis	21	0.00272	1	1	1.46	33.6	49	261	0.144	0.188	38	111	428	unnamed,unnamed,unnamed,unnamed,unnamed,unnamed,unnamed,unnamed,unnamed,unnamed,unnamed,unnamed,unnamed,unnamed,unnamed,unnamed,unnamed,unnamed,unnamed,unnamed,unnamed,unnamed,unnamed,unnamed,unnamed,unnamed,unnamed,unnamed,unnamed,unnamed,unnamed,unnamed,unnamed,unnamed,unnamed,unnamed,unnamed,unnamed,unnamed,unnamed,unnamed,unnamed,unnamed,unnamed,unnamed,unnamed,unnamed,unnamed,unnamed	unnamed,unnamed,unnamed,unnamed,unnamed,unnamed,unnamed,unnamed,unnamed,unnamed,unnamed,unnamed,unnamed,unnamed,unnamed,unnamed,unnamed,unnamed,unnamed,unnamed,unnamed,unnamed,unnamed,unnamed,unnamed,unnamed,unnamed,unnamed,unnamed,unnamed,unnamed,unnamed,unnamed,unnamed,unnamed,unnamed,unnamed,unnamed,unnamed,unnamed,unnamed,unnamed,unnamed,unnamed,unnamed,unnamed,unnamed,unnamed,unnamed,unnamed…	ADCYAP1,BMP2,CDH4,CDK5RAP2,CDKL5,CNTN2,CNTN4,DAB1,DCC,ETV5,FEZ1,FEZF1,FGF13,FOXG1,GLI3,HES1,ID2,ID4,IL1RAPL1,LRRC4C,LZTS1,MEF2C,MEIS1,NLGN1,PAX6,PBX1,POU3F2,PROX1,RAPGEF1,ROBO1,SEMA6A,SHOX2,SOX5,TCF12,TENM3,TNR,VLDLR,ZNF536	ACTR3,ADCYAP1,APP,ASCL1,ATOH1,BARHL2,BCL11A,BCL11B,BMP2,BMP4,BNIP2,CAPRIN1,CAPRIN2,CDH4,CDK5RAP2,CDKL5,CNTN2,CNTN4,COBL,CTNNB1,CXCR4,DAB1,DCC,DCT,DISC1,DLX2,DMD,EDNRB,EOMES,EPHA3,EPHA4,ETV5,EYA1,FEZ1,FEZF1,FGF13,FOXA1,FOXA2,FOXG1,GLI2,GLI3,GRID2,GSK3B,HES1,HOXA2,ID2,ID4,IFNG,IL1RAPL1,IL6ST,IRX3,ISL1,ISL2,ITGB1,JAG1,LINGO1,LRRC4C,LZTS1,MEF2C,MEIS1,NEUROD1,NGFR,NKX6-1,NKX6-2,NLGN1,NRP1,NTN1,NTRK3,O…
GO Biological Process	GO:0048869	cellular developmental process	22	0.00316	1	1	1.19	125	148	968	0.435	0.153	126	513	2735	unnamed,unnamed,unnamed,unnamed,unnamed,unnamed,unnamed,unnamed,unnamed,unnamed,unnamed,unnamed,unnamed,unnamed,unnamed,unnamed,unnamed,unnamed,unnamed,unnamed,unnamed,unnamed,unnamed,unnamed,unnamed,unnamed,unnamed,unnamed,unnamed,unnamed,unnamed,unnamed,unnamed,unnamed,unnamed,unnamed,unnamed,unnamed,unnamed,unnamed,unnamed,unnamed,unnamed,unnamed,unnamed,unnamed,unnamed,unnamed,unnamed,unnamed…	unnamed,unnamed,unnamed,unnamed,unnamed,unnamed,unnamed,unnamed,unnamed,unnamed,unnamed,unnamed,unnamed,unnamed,unnamed,unnamed,unnamed,unnamed,unnamed,unnamed,unnamed,unnamed,unnamed,unnamed,unnamed,unnamed,unnamed,unnamed,unnamed,unnamed,unnamed,unnamed,unnamed,unnamed,unnamed,unnamed,unnamed,unnamed,unnamed,unnamed,unnamed,unnamed,unnamed,unnamed,unnamed,unnamed,unnamed,unnamed,unnamed,unnamed…	ADCYAP1,ALDH1A2,ARX,AXIN2,BHLHE22,BMP2,C10orf11,C5orf30,CADM1,CCDC41,CDH1,CDH4,CDK5RAP2,CDKL5,CLCN2,CNTN2,CNTN4,CNTN6,CNTNAP2,CPLX2,CRYGD,DAB1,DCC,DGKG,DMRTA2,EPHA7,ERBB4,ETV1,ETV5,EVX1,FEZ1,FEZF1,FGF13,FGF18,FGF5,FGFR2,FOXD3,FOXG1,FOXO1,FOXP1,FZD1,FZD7,FZD8,GAP43,GATA3,GBX2,GLI3,HES1,HHIP,HRH2,ID2,ID4,IGFBP5,IL1RAPL1,INHBA,LHX5,LMO4,LMX1B,LRRC4C,LZTS1,MAF,MED27,MEF2C,MEIS1,MGST1,MITF,MSI2,NFAM1,…	ABCA12,ABLIM1,ACKR3,ACTR3,ACVR1,ACVR1C,ADCYAP1,ADM,ADRB2,AGTR2,ALCAM,ALDH1A2,ALK,ANG,ANGPT1,ANXA1,AP2B1,APCDD1,APP,AR,ARL4A,ARL6,ARX,ASCL1,ASTN1,ATG5,ATOH1,ATOH7,AXIN2,BARHL2,BARX2,BBS9,BCL11A,BCL11B,BCL6,BCL9L,BHLHE22,BHLHE23,BLNK,BMP2,BMP3,BMP4,BNIP2,BTG4,C10orf11,C5orf30,CADM1,CAND1,CAPRIN1,CAPRIN2,CAPZB,CCDC41,CCL2,CCR7,CD1D,CDH1,CDH2,CDH4,CDK5RAP2,CDKL5,CDKN1C,CDX2,CEBPG,CELF4,CEP120,CEP164,…
GO Biological Process	GO:0021985	neurohypophysis development	23	0.00328	1	1	5.18	0.773	4	6	0.0118	0.667	1	2	2	unnamed,unnamed,unnamed,unnamed	unnamed,unnamed,unnamed,unnamed,unnamed,unnamed	POU3F2	OTP,POU3F2
GO Biological Process	GO:0021979	hypothalamus cell differentiation	23	0.00328	1	1	5.18	0.773	4	6	0.0118	0.667	1	2	8	unnamed,unnamed,unnamed,unnamed	unnamed,unnamed,unnamed,unnamed,unnamed,unnamed	POU3F2	OTP,POU3F2
GO Biological Process	GO:0030154	cell differentiation	25	0.0042	1	1	1.18	124	146	959	0.429	0.152	123	500	2617	unnamed,unnamed,unnamed,unnamed,unnamed,unnamed,unnamed,unnamed,unnamed,unnamed,unnamed,unnamed,unnamed,unnamed,unnamed,unnamed,unnamed,unnamed,unnamed,unnamed,unnamed,unnamed,unnamed,unnamed,unnamed,unnamed,unnamed,unnamed,unnamed,unnamed,unnamed,unnamed,unnamed,unnamed,unnamed,unnamed,unnamed,unnamed,unnamed,unnamed,unnamed,unnamed,unnamed,unnamed,unnamed,unnamed,unnamed,unnamed,unnamed,unnamed…	unnamed,unnamed,unnamed,unnamed,unnamed,unnamed,unnamed,unnamed,unnamed,unnamed,unnamed,unnamed,unnamed,unnamed,unnamed,unnamed,unnamed,unnamed,unnamed,unnamed,unnamed,unnamed,unnamed,unnamed,unnamed,unnamed,unnamed,unnamed,unnamed,unnamed,unnamed,unnamed,unnamed,unnamed,unnamed,unnamed,unnamed,unnamed,unnamed,unnamed,unnamed,unnamed,unnamed,unnamed,unnamed,unnamed,unnamed,unnamed,unnamed,unnamed…	ADCYAP1,ALDH1A2,ARX,AXIN2,BHLHE22,BMP2,C10orf11,CADM1,CDH1,CDH4,CDK5RAP2,CDKL5,CLCN2,CNTN2,CNTN4,CNTN6,CNTNAP2,CPLX2,CRYGD,DAB1,DCC,DGKG,DMRTA2,EPHA7,ERBB4,ETV1,ETV5,EVX1,FEZ1,FEZF1,FGF13,FGF18,FGF5,FGFR2,FOXD3,FOXG1,FOXO1,FOXP1,FZD1,FZD7,FZD8,GAP43,GATA3,GBX2,GLI3,HES1,HHIP,HRH2,ID2,ID4,IGFBP5,IL1RAPL1,INHBA,LHX5,LMO4,LMX1B,LRRC4C,LZTS1,MAF,MED27,MEF2C,MEIS1,MGST1,MITF,MSI2,NFAM1,NFASC,NLGN1,NR2…	ABCA12,ABLIM1,ACKR3,ACTR3,ACVR1,ACVR1C,ADCYAP1,ADM,ADRB2,AGTR2,ALCAM,ALDH1A2,ALK,ANG,ANGPT1,ANXA1,AP2B1,APCDD1,APP,AR,ARL4A,ARL6,ARX,ASCL1,ASTN1,ATG5,ATOH1,ATOH7,AXIN2,BARHL2,BARX2,BBS9,BCL11A,BCL11B,BCL6,BCL9L,BHLHE22,BHLHE23,BLNK,BMP2,BMP3,BMP4,BNIP2,BTG4,C10orf11,CADM1,CAND1,CAPRIN1,CAPRIN2,CAPZB,CCL2,CCR7,CD1D,CDH1,CDH2,CDH4,CDK5RAP2,CDKL5,CDKN1C,CDX2,CEBPG,CELF4,CEP120,CHL1,CHRDL1,CITED2,CLC…
GO Biological Process	GO:0010001	glial cell differentiation	26	0.00421	1	1	1.87	10.2	19	79	0.0559	0.241	14	31	121	unnamed,unnamed,unnamed,unnamed,unnamed,unnamed,unnamed,unnamed,unnamed,unnamed,unnamed,unnamed,unnamed,unnamed,unnamed,unnamed,unnamed,unnamed,unnamed	unnamed,unnamed,unnamed,unnamed,unnamed,unnamed,unnamed,unnamed,unnamed,unnamed,unnamed,unnamed,unnamed,unnamed,unnamed,unnamed,unnamed,unnamed,unnamed,unnamed,unnamed,unnamed,unnamed,unnamed,unnamed,unnamed,unnamed,unnamed,unnamed,unnamed,unnamed,unnamed,unnamed,unnamed,unnamed,unnamed,unnamed,unnamed,unnamed,unnamed,unnamed,unnamed,unnamed,unnamed,unnamed,unnamed,unnamed,unnamed,unnamed,unnamed…	CNTN2,FGF5,FOXD3,GAP43,GLI3,HES1,ID2,ID4,PAX6,POU3F1,POU3F2,SOX4,SOX5,SOX6	ASCL1,CNTN2,CTNNB1,DMD,FGF10,FGF5,FOXD3,GAP43,GLI3,HES1,ID2,ID4,IGF1,LRP6,NFIB,NKX6-1,NKX6-2,PAX6,PHOX2B,POU3F1,POU3F2,SH3TC2,SOX11,SOX2,SOX4,SOX5,SOX6,SOX9,STAT3,TCF7L2,TENM4
GO Biological Process	GO:0007420	brain development	27	0.00453	1	1	1.36	44.8	61	348	0.179	0.175	48	146	537	unnamed,unnamed,unnamed,unnamed,unnamed,unnamed,unnamed,unnamed,unnamed,unnamed,unnamed,unnamed,unnamed,unnamed,unnamed,unnamed,unnamed,unnamed,unnamed,unnamed,unnamed,unnamed,unnamed,unnamed,unnamed,unnamed,unnamed,unnamed,unnamed,unnamed,unnamed,unnamed,unnamed,unnamed,unnamed,unnamed,unnamed,unnamed,unnamed,unnamed,unnamed,unnamed,unnamed,unnamed,unnamed,unnamed,unnamed,unnamed,unnamed,unnamed…	unnamed,unnamed,unnamed,unnamed,unnamed,unnamed,unnamed,unnamed,unnamed,unnamed,unnamed,unnamed,unnamed,unnamed,unnamed,unnamed,unnamed,unnamed,unnamed,unnamed,unnamed,unnamed,unnamed,unnamed,unnamed,unnamed,unnamed,unnamed,unnamed,unnamed,unnamed,unnamed,unnamed,unnamed,unnamed,unnamed,unnamed,unnamed,unnamed,unnamed,unnamed,unnamed,unnamed,unnamed,unnamed,unnamed,unnamed,unnamed,unnamed,unnamed…	ADCYAP1,ALDH1A2,ARX,BHLHE22,BMP2,CA10,CADM1,CADM2,CDH1,CDK5RAP2,CNTN2,CNTN4,CNTNAP2,DAB1,EPHA7,ERBB4,FEZF1,FGF13,FGFR2,FOXG1,FZD1,FZD7,FZD8,GBX2,GLI3,HES1,ID2,ID4,LHX5,LMX1B,MAFB,MEF2C,NR2F1,NR4A2,PAX6,PCDH18,POU3F1,POU3F2,POU3F3,PPP2R2B,PRDM8,PROX1,ROBO1,SALL3,SIX3,SLC7A11,TNR,ZEB2	ADCYAP1,AFF2,AGTR2,AK4,AK8,ALDH1A2,APAF1,APP,ARX,ASCL1,ATOH1,BCL11B,BCL2L11,BHLHE22,BMP2,BMP4,CA10,CADM1,CADM2,CCNG1,CDH1,CDK5RAP2,CEP120,CNTN2,CNTN4,CNTNAP2,CREB1,CRH,CTNNA2,CTNNB1,CXCR4,DAB1,DCT,DISC1,DLC1,DLX2,DSCAML1,EMX2,EN1,EOMES,EPHA5,EPHA7,ERBB4,ETS1,EXT1,FEZF1,FGF10,FGF13,FGFR2,FOXA2,FOXB1,FOXC1,FOXG1,FOXP2,FZD1,FZD7,FZD8,GBX2,GLI2,GLI3,GNAQ,GSK3B,HES1,HHEX,HNMT,HOXA2,HTR5A,ID2,ID4,ISL1,…
GO Biological Process	GO:0032330	regulation of chondrocyte differentiation	28	0.00463	1	1	2.09	6.7	14	52	0.0412	0.269	9	20	36	unnamed,unnamed,unnamed,unnamed,unnamed,unnamed,unnamed,unnamed,unnamed,unnamed,unnamed,unnamed,unnamed,unnamed	unnamed,unnamed,unnamed,unnamed,unnamed,unnamed,unnamed,unnamed,unnamed,unnamed,unnamed,unnamed,unnamed,unnamed,unnamed,unnamed,unnamed,unnamed,unnamed,unnamed,unnamed,unnamed,unnamed,unnamed,unnamed,unnamed,unnamed,unnamed,unnamed,unnamed,unnamed,unnamed,unnamed,unnamed,unnamed,unnamed,unnamed,unnamed,unnamed,unnamed,unnamed,unnamed,unnamed,unnamed,unnamed,unnamed,unnamed,unnamed,unnamed,unnamed…	AXIN2,FGF18,GLI3,MAF,SHOX2,SOX5,SOX6,TRPS1,ZBTB16	AXIN2,BMP4,CTNNB1,EFEMP1,FGF18,GLI2,GLI3,HOXD11,KIAA1715,MAF,PKDCC,RARB,RUNX2,SHOX2,SOX5,SOX6,SOX9,TGFBR1,TRPS1,ZBTB16
GO Biological Process	GO:0048513	organ development	29	0.00489	1	1	1.19	113	135	880	0.397	0.153	105	451	2361	unnamed,unnamed,unnamed,unnamed,unnamed,unnamed,unnamed,unnamed,unnamed,unnamed,unnamed,unnamed,unnamed,unnamed,unnamed,unnamed,unnamed,unnamed,unnamed,unnamed,unnamed,unnamed,unnamed,unnamed,unnamed,unnamed,unnamed,unnamed,unnamed,unnamed,unnamed,unnamed,unnamed,unnamed,unnamed,unnamed,unnamed,unnamed,unnamed,unnamed,unnamed,unnamed,unnamed,unnamed,unnamed,unnamed,unnamed,unnamed,unnamed,unnamed…	unnamed,unnamed,unnamed,unnamed,unnamed,unnamed,unnamed,unnamed,unnamed,unnamed,unnamed,unnamed,unnamed,unnamed,unnamed,unnamed,unnamed,unnamed,unnamed,unnamed,unnamed,unnamed,unnamed,unnamed,unnamed,unnamed,unnamed,unnamed,unnamed,unnamed,unnamed,unnamed,unnamed,unnamed,unnamed,unnamed,unnamed,unnamed,unnamed,unnamed,unnamed,unnamed,unnamed,unnamed,unnamed,unnamed,unnamed,unnamed,unnamed,unnamed…	ACVR2A,ADCYAP1,ALDH1A2,ARX,AXIN2,BHLHE22,BMP2,CA10,CADM1,CADM2,CDH1,CDK5RAP2,CLCN2,CNTN2,CNTN4,CNTNAP2,CRYGD,CUL1,CYP7B1,DAB1,DMRTA2,ENSG00000166329,EPHA7,ERBB4,ETV1,FEZF1,FGF13,FGF18,FGFR2,FOXD3,FOXG1,FOXO1,FOXP1,FZD1,FZD7,FZD8,GATA3,GBX2,GLI3,HES1,HHIP,HRH2,ID2,ID4,IGFBP5,IGFBP7,INHBA,KIF26B,LHX5,LMO4,LMX1B,LPIN1,MAF,MAFB,MEF2C,MEIS1,MEIS2,MGST1,MITF,NFAM1,NNMT,NR2F1,NR4A2,NRP2,OSR1,PAX6,PBX1,P…	ABCA12,ABLIM1,ACVR1,ACVR2A,ADAMTS1,ADAMTS2,ADCYAP1,ADM,ADRA1A,AFF2,AGTR1,AGTR2,AHSP,AK4,AK8,ALDH1A2,ALX4,ANG,ANGPT1,ANKRD11,ANXA1,APAF1,APCDD1,APP,AR,ARRDC3,ARX,ASCL1,ASCL4,ATG5,ATOH1,AXIN2,BARX2,BCL11A,BCL11B,BCL2L11,BCL6,BCL9L,BCOR,BHLHE22,BHLHE23,BLNK,BMP2,BMP3,BMP4,BMPER,C3orf58,CA10,CA4,CADM1,CADM2,CCL2,CCNG1,CCR7,CD1D,CDH1,CDK5RAP2,CDKN1C,CDX2,CEBPG,CEP120,CER1,CHODL,CHRDL1,CITED2,CLCN2,CNT…
GO Biological Process	GO:0048708	astrocyte differentiation	30	0.00499	1	1	3.88	1.29	5	10	0.0147	0.5	2	4	23	unnamed,unnamed,unnamed,unnamed,unnamed	unnamed,unnamed,unnamed,unnamed,unnamed,unnamed,unnamed,unnamed,unnamed,unnamed	PAX6,POU3F2	PAX6,POU3F2,SOX9,STAT3
GO Biological Process	GO:0000082	G1/S transition of mitotic cell cycle	31	0.00509	1	1	2.22	5.41	12	42	0.0353	0.286	8	23	163	unnamed,unnamed,unnamed,unnamed,unnamed,unnamed,unnamed,unnamed,unnamed,unnamed,unnamed,unnamed	unnamed,unnamed,unnamed,unnamed,unnamed,unnamed,unnamed,unnamed,unnamed,unnamed,unnamed,unnamed,unnamed,unnamed,unnamed,unnamed,unnamed,unnamed,unnamed,unnamed,unnamed,unnamed,unnamed,unnamed,unnamed,unnamed,unnamed,unnamed,unnamed,unnamed,unnamed,unnamed,unnamed,unnamed,unnamed,unnamed,unnamed,unnamed,unnamed,unnamed,unnamed,unnamed	BCAT1,CUL1,ID2,ID4,INHBA,POLA1,PSMD7,TFDP3	ACVR1,BACH1,BCAT1,CAMK2D,CCNH,CUL1,E2F6,E2F7,EIF4E,ID2,ID4,INHBA,ITGB1,LATS2,POLA1,PPP3CA,PPP3CB,PRIM2,PSMD14,PSMD6,PSMD7,PSMF1,TFDP3
GO Biological Process	GO:0045637	regulation of myeloid cell differentiation	32	0.00513	1	1	1.91	8.89	17	69	0.05	0.246	10	25	158	unnamed,unnamed,unnamed,unnamed,unnamed,unnamed,unnamed,unnamed,unnamed,unnamed,unnamed,unnamed,unnamed,unnamed,unnamed,unnamed,unnamed	unnamed,unnamed,unnamed,unnamed,unnamed,unnamed,unnamed,unnamed,unnamed,unnamed,unnamed,unnamed,unnamed,unnamed,unnamed,unnamed,unnamed,unnamed,unnamed,unnamed,unnamed,unnamed,unnamed,unnamed,unnamed,unnamed,unnamed,unnamed,unnamed,unnamed,unnamed,unnamed,unnamed,unnamed,unnamed,unnamed,unnamed,unnamed,unnamed,unnamed,unnamed,unnamed,unnamed,unnamed,unnamed,unnamed,unnamed,unnamed,unnamed,unnamed…	ACVR2A,ID2,INHBA,MAFB,MEF2C,MEIS1,MEIS2,MITF,PRDM16,ZBTB16	ACVR2A,CTNNB1,DCSTAMP,ETS1,FSHR,ID2,IFNG,INHBA,JAG1,KITLG,KMT2E,LMO2,MAFB,MEF2C,MEIS1,MEIS2,MITF,PIK3R1,PRDM16,PRKCA,RBFOX2,RUNX1,STAT5A,TLR4,ZBTB16
GO Biological Process	GO:0061035	regulation of cartilage development	33	0.00517	1	1	2.01	7.47	15	58	0.0441	0.259	10	22	50	unnamed,unnamed,unnamed,unnamed,unnamed,unnamed,unnamed,unnamed,unnamed,unnamed,unnamed,unnamed,unnamed,unnamed,unnamed	unnamed,unnamed,unnamed,unnamed,unnamed,unnamed,unnamed,unnamed,unnamed,unnamed,unnamed,unnamed,unnamed,unnamed,unnamed,unnamed,unnamed,unnamed,unnamed,unnamed,unnamed,unnamed,unnamed,unnamed,unnamed,unnamed,unnamed,unnamed,unnamed,unnamed,unnamed,unnamed,unnamed,unnamed,unnamed,unnamed,unnamed,unnamed,unnamed,unnamed,unnamed,unnamed,unnamed,unnamed,unnamed,unnamed,unnamed,unnamed,unnamed,unnamed…	AXIN2,BMP2,FGF18,GLI3,MAF,SHOX2,SOX5,SOX6,TRPS1,ZBTB16	AXIN2,BMP2,BMP4,CTNNB1,EFEMP1,FGF18,GLI2,GLI3,HOXD11,KIAA1715,MAF,PKDCC,RARB,RUNX2,SHOX2,SOX5,SOX6,SOX9,TGFBR1,TRPS1,WNT5A,ZBTB16
GO Biological Process	GO:0045638	negative regulation of myeloid cell differentiation	34	0.0052	1	1	2.31	4.77	11	37	0.0324	0.297	6	12	78	unnamed,unnamed,unnamed,unnamed,unnamed,unnamed,unnamed,unnamed,unnamed,unnamed,unnamed	unnamed,unnamed,unnamed,unnamed,unnamed,unnamed,unnamed,unnamed,unnamed,unnamed,unnamed,unnamed,unnamed,unnamed,unnamed,unnamed,unnamed,unnamed,unnamed,unnamed,unnamed,unnamed,unnamed,unnamed,unnamed,unnamed,unnamed,unnamed,unnamed,unnamed,unnamed,unnamed,unnamed,unnamed,unnamed,unnamed,unnamed	INHBA,MAFB,MEIS1,MEIS2,PRDM16,ZBTB16	CTNNB1,INHBA,LMO2,MAFB,MEIS1,MEIS2,PIK3R1,PRDM16,RUNX1,STAT5A,TLR4,ZBTB16
GO Biological Process	GO:0022008	neurogenesis	35	0.00546	1	1	1.25	78.7	98	611	0.288	0.16	84	284	1224	unnamed,unnamed,unnamed,unnamed,unnamed,unnamed,unnamed,unnamed,unnamed,unnamed,unnamed,unnamed,unnamed,unnamed,unnamed,unnamed,unnamed,unnamed,unnamed,unnamed,unnamed,unnamed,unnamed,unnamed,unnamed,unnamed,unnamed,unnamed,unnamed,unnamed,unnamed,unnamed,unnamed,unnamed,unnamed,unnamed,unnamed,unnamed,unnamed,unnamed,unnamed,unnamed,unnamed,unnamed,unnamed,unnamed,unnamed,unnamed,unnamed,unnamed…	unnamed,unnamed,unnamed,unnamed,unnamed,unnamed,unnamed,unnamed,unnamed,unnamed,unnamed,unnamed,unnamed,unnamed,unnamed,unnamed,unnamed,unnamed,unnamed,unnamed,unnamed,unnamed,unnamed,unnamed,unnamed,unnamed,unnamed,unnamed,unnamed,unnamed,unnamed,unnamed,unnamed,unnamed,unnamed,unnamed,unnamed,unnamed,unnamed,unnamed,unnamed,unnamed,unnamed,unnamed,unnamed,unnamed,unnamed,unnamed,unnamed,unnamed…	ADCYAP1,ALDH1A2,ARX,BHLHE22,BMP2,CDH1,CDH4,CDK5RAP2,CDKL5,CNTN2,CNTN4,CNTN6,CNTNAP2,DAB1,DCC,DGKG,EPHA7,ERBB4,ETV1,ETV5,EVX1,FEZ1,FEZF1,FGF13,FGF5,FGFR2,FOXD3,FOXG1,FOXP1,FZD1,FZD7,FZD8,GAP43,GATA3,GBX2,GLI3,HES1,HHIP,ID2,ID4,IL1RAPL1,LHX5,LMO4,LMX1B,LRRC4C,LZTS1,MEF2C,MEIS1,NFASC,NLGN1,NR2F1,NR4A2,NRP2,NRXN3,NTM,OPCML,PAX6,PBX1,POU3F1,POU3F2,PPP2R2B,PRDM16,PRDM8,PROX1,RAPGEF1,ROBO1,SALL3,SCLT1,S…	ABLIM1,ACTR3,ADCYAP1,ADM,ALCAM,ALDH1A2,ALK,ANXA1,AP2B1,APCDD1,APP,ARX,ASCL1,ASTN1,ATOH1,BARHL2,BCL11A,BCL11B,BHLHE22,BHLHE23,BMP2,BMP4,BNIP2,BTG4,CAPRIN1,CAPRIN2,CAPZB,CCL2,CDH1,CDH4,CDK5RAP2,CDKL5,CDKN1C,CEP120,CHL1,CNTN2,CNTN4,CNTN6,CNTNAP2,COBL,CREB1,CTNNA2,CTNNB1,CXCR4,DAB1,DBX1,DCC,DCT,DGKG,DISC1,DLX2,DMD,DSCAML1,DTNBP1,EDNRB,EFNA5,EMX2,EN1,EOMES,EPHA3,EPHA4,EPHA5,EPHA7,ERBB4,ETV1,ETV5,EVX1,…
GO Biological Process	GO:0021987	cerebral cortex development	36	0.00563	1	1	1.94	8.24	16	64	0.0471	0.25	9	21	71	unnamed,unnamed,unnamed,unnamed,unnamed,unnamed,unnamed,unnamed,unnamed,unnamed,unnamed,unnamed,unnamed,unnamed,unnamed,unnamed	unnamed,unnamed,unnamed,unnamed,unnamed,unnamed,unnamed,unnamed,unnamed,unnamed,unnamed,unnamed,unnamed,unnamed,unnamed,unnamed,unnamed,unnamed,unnamed,unnamed,unnamed,unnamed,unnamed,unnamed,unnamed,unnamed,unnamed,unnamed,unnamed,unnamed,unnamed,unnamed,unnamed,unnamed,unnamed,unnamed,unnamed,unnamed,unnamed,unnamed,unnamed,unnamed,unnamed,unnamed,unnamed,unnamed,unnamed,unnamed,unnamed,unnamed…	ARX,CNTNAP2,DAB1,FGF13,GLI3,PAX6,POU3F2,POU3F3,ROBO1	ARX,ASCL1,ATOH1,CEP120,CNTNAP2,DAB1,DISC1,EMX2,FGF13,FOXP2,GLI3,GSK3B,LRP6,NPY,PAX6,PLCB1,POU3F2,POU3F3,ROBO1,SLIT2,SOX2
GO Biological Process	GO:0048699	generation of neurons	37	0.00593	1	1	1.25	76.1	95	591	0.279	0.161	80	269	1154	unnamed,unnamed,unnamed,unnamed,unnamed,unnamed,unnamed,unnamed,unnamed,unnamed,unnamed,unnamed,unnamed,unnamed,unnamed,unnamed,unnamed,unnamed,unnamed,unnamed,unnamed,unnamed,unnamed,unnamed,unnamed,unnamed,unnamed,unnamed,unnamed,unnamed,unnamed,unnamed,unnamed,unnamed,unnamed,unnamed,unnamed,unnamed,unnamed,unnamed,unnamed,unnamed,unnamed,unnamed,unnamed,unnamed,unnamed,unnamed,unnamed,unnamed…	unnamed,unnamed,unnamed,unnamed,unnamed,unnamed,unnamed,unnamed,unnamed,unnamed,unnamed,unnamed,unnamed,unnamed,unnamed,unnamed,unnamed,unnamed,unnamed,unnamed,unnamed,unnamed,unnamed,unnamed,unnamed,unnamed,unnamed,unnamed,unnamed,unnamed,unnamed,unnamed,unnamed,unnamed,unnamed,unnamed,unnamed,unnamed,unnamed,unnamed,unnamed,unnamed,unnamed,unnamed,unnamed,unnamed,unnamed,unnamed,unnamed,unnamed…	ADCYAP1,ALDH1A2,ARX,BHLHE22,BMP2,CDH1,CDH4,CDK5RAP2,CDKL5,CNTN2,CNTN4,CNTN6,CNTNAP2,DAB1,DCC,DGKG,EPHA7,ERBB4,ETV1,ETV5,EVX1,FEZ1,FEZF1,FGF13,FGFR2,FOXD3,FOXG1,FOXP1,FZD1,FZD7,FZD8,GAP43,GATA3,GBX2,GLI3,HES1,HHIP,ID2,ID4,IL1RAPL1,LHX5,LMO4,LMX1B,LRRC4C,LZTS1,MEF2C,MEIS1,NFASC,NLGN1,NR2F1,NR4A2,NRP2,NRXN3,NTM,OPCML,PAX6,PBX1,POU3F2,PPP2R2B,PRDM8,PROX1,RAPGEF1,ROBO1,SALL3,SCLT1,SEMA6A,SHOX2,SLIT3,S…	ABLIM1,ACTR3,ADCYAP1,ADM,ALCAM,ALDH1A2,ALK,AP2B1,APP,ARX,ASCL1,ASTN1,ATOH1,BARHL2,BCL11A,BCL11B,BHLHE22,BHLHE23,BMP2,BMP4,BNIP2,BTG4,CAPRIN1,CAPRIN2,CAPZB,CDH1,CDH4,CDK5RAP2,CDKL5,CDKN1C,CHL1,CNTN2,CNTN4,CNTN6,CNTNAP2,COBL,CREB1,CTNNA2,CTNNB1,CXCR4,DAB1,DBX1,DCC,DCT,DGKG,DISC1,DLX2,DMD,DSCAML1,DTNBP1,EDNRB,EFNA5,EMX2,EN1,EOMES,EPHA3,EPHA4,EPHA5,EPHA7,ERBB4,ETV1,ETV5,EVX1,EXT1,EYA1,FEZ1,FEZ2,FEZF1…
GO Biological Process	GO:0002088	lens development in camera-type eye	38	0.00615	1	1	1.97	7.6	15	59	0.0441	0.254	9	21	63	unnamed,unnamed,unnamed,unnamed,unnamed,unnamed,unnamed,unnamed,unnamed,unnamed,unnamed,unnamed,unnamed,unnamed,unnamed	unnamed,unnamed,unnamed,unnamed,unnamed,unnamed,unnamed,unnamed,unnamed,unnamed,unnamed,unnamed,unnamed,unnamed,unnamed,unnamed,unnamed,unnamed,unnamed,unnamed,unnamed,unnamed,unnamed,unnamed,unnamed,unnamed,unnamed,unnamed,unnamed,unnamed,unnamed,unnamed,unnamed,unnamed,unnamed,unnamed,unnamed,unnamed,unnamed,unnamed,unnamed,unnamed,unnamed,unnamed,unnamed,unnamed,unnamed,unnamed,unnamed,unnamed…	CRYGD,FGFR2,GATA3,MAF,MEIS1,PAX6,PROX1,SIX3,SLC7A11	BMP4,CITED2,CRYGD,CTNNB1,FGFR2,GATA3,GJA1,MAF,MEIS1,PAX6,PROX1,PVRL1,PVRL3,SIX3,SLC7A11,SOX1,SOX11,SOX2,TGFBR1,WNT2,WNT5A
GO Biological Process	GO:0021801	cerebral cortex radial glia guided migration	39	0.00688	1	1	4.44	0.902	4	7	0.0118	0.571	2	2	13	unnamed,unnamed,unnamed,unnamed	unnamed,unnamed,unnamed,unnamed,unnamed,unnamed,unnamed	DAB1,GLI3	DAB1,GLI3
GO Biological Process	GO:0048856	anatomical structure development	40	0.0073	1	1	1.13	162	183	1254	0.538	0.146	161	691	3888	unnamed,unnamed,unnamed,unnamed,unnamed,unnamed,unnamed,unnamed,unnamed,unnamed,unnamed,unnamed,unnamed,unnamed,unnamed,unnamed,unnamed,unnamed,unnamed,unnamed,unnamed,unnamed,unnamed,unnamed,unnamed,unnamed,unnamed,unnamed,unnamed,unnamed,unnamed,unnamed,unnamed,unnamed,unnamed,unnamed,unnamed,unnamed,unnamed,unnamed,unnamed,unnamed,unnamed,unnamed,unnamed,unnamed,unnamed,unnamed,unnamed,unnamed…	unnamed,unnamed,unnamed,unnamed,unnamed,unnamed,unnamed,unnamed,unnamed,unnamed,unnamed,unnamed,unnamed,unnamed,unnamed,unnamed,unnamed,unnamed,unnamed,unnamed,unnamed,unnamed,unnamed,unnamed,unnamed,unnamed,unnamed,unnamed,unnamed,unnamed,unnamed,unnamed,unnamed,unnamed,unnamed,unnamed,unnamed,unnamed,unnamed,unnamed,unnamed,unnamed,unnamed,unnamed,unnamed,unnamed,unnamed,unnamed,unnamed,unnamed…	ACVR2A,ADCYAP1,AFF3,ALDH1A2,ARX,AXIN2,BBX,BHLHE22,BMP2,C10orf11,C5orf30,CA10,CADM1,CADM2,CCDC41,CDH1,CDH4,CDK5RAP2,CDKL5,CHD6,CLCN2,CNTN2,CNTN4,CNTN6,CNTNAP2,CPLX2,CRYGD,CUL1,CYP7B1,DAB1,DCC,DGKG,DMRTA2,ENSG00000166329,EPHA7,ERBB4,ETV1,ETV5,EVX1,FEZ1,FEZF1,FGF13,FGF18,FGF5,FGFR2,FOXD3,FOXG1,FOXO1,FOXP1,FZD1,FZD7,FZD8,GAP43,GATA3,GBX2,GFRA2,GLI3,GPC4,HES1,HHIP,HRH2,ICOS,ID2,ID4,IGFBP5,IGFBP7,IL1RA…	AATF,ABCA12,ABLIM1,ACKR3,ACTR3,ACVR1,ACVR2A,ADAM10,ADAM23,ADAMTS1,ADAMTS2,ADCYAP1,ADM,ADRA1A,AFF2,AFF3,AGTR1,AGTR2,AHSP,AK4,AK8,ALCAM,ALDH1A2,ALK,ALX4,ANG,ANGPT1,ANKRD11,ANXA1,ANXA2,AP2B1,APAF1,APCDD1,APP,AR,ARHGAP26,ARID1B,ARL6,ARRDC3,ARX,ASCL1,ASCL4,ASIC2,ASTN1,ATG5,ATOH1,ATOH7,AXIN2,BARHL2,BARX2,BBX,BCL11A,BCL11B,BCL2L11,BCL6,BCL9L,BCOR,BHLHE22,BHLHE23,BLNK,BMP2,BMP3,BMP4,BMPER,BNIP2,BTG4,C10o…
GO Biological Process	GO:0019985	translesion synthesis	41	0.00767	1	1	5.82	0.515	3	4	0.00882	0.75	2	3	9	unnamed,unnamed,unnamed	unnamed,unnamed,unnamed,unnamed	POLA1,REV1	DTL,POLA1,REV1
GO Biological Process	GO:0043649	dicarboxylic acid catabolic process	41	0.00767	1	1	5.82	0.515	3	4	0.00882	0.75	3	3	15	unnamed,unnamed,unnamed	unnamed,unnamed,unnamed,unnamed	DDO,GAD1,GOT2	DDO,GAD1,GOT2
GO Biological Process	GO:0009083	branched-chain amino acid catabolic process	41	0.00767	1	1	5.82	0.515	3	4	0.00882	0.75	2	2	19	unnamed,unnamed,unnamed	unnamed,unnamed,unnamed,unnamed	BCAT1,HIBADH	BCAT1,HIBADH
GO Biological Process	GO:0006301	postreplication repair	41	0.00767	1	1	5.82	0.515	3	4	0.00882	0.75	2	3	17	unnamed,unnamed,unnamed	unnamed,unnamed,unnamed,unnamed	POLA1,REV1	DTL,POLA1,REV1
GO Biological Process	GO:0060284	regulation of cell development	45	0.00773	1	1	1.36	40.6	55	315	0.162	0.175	43	137	535	unnamed,unnamed,unnamed,unnamed,unnamed,unnamed,unnamed,unnamed,unnamed,unnamed,unnamed,unnamed,unnamed,unnamed,unnamed,unnamed,unnamed,unnamed,unnamed,unnamed,unnamed,unnamed,unnamed,unnamed,unnamed,unnamed,unnamed,unnamed,unnamed,unnamed,unnamed,unnamed,unnamed,unnamed,unnamed,unnamed,unnamed,unnamed,unnamed,unnamed,unnamed,unnamed,unnamed,unnamed,unnamed,unnamed,unnamed,unnamed,unnamed,unnamed…	unnamed,unnamed,unnamed,unnamed,unnamed,unnamed,unnamed,unnamed,unnamed,unnamed,unnamed,unnamed,unnamed,unnamed,unnamed,unnamed,unnamed,unnamed,unnamed,unnamed,unnamed,unnamed,unnamed,unnamed,unnamed,unnamed,unnamed,unnamed,unnamed,unnamed,unnamed,unnamed,unnamed,unnamed,unnamed,unnamed,unnamed,unnamed,unnamed,unnamed,unnamed,unnamed,unnamed,unnamed,unnamed,unnamed,unnamed,unnamed,unnamed,unnamed…	ADCYAP1,AKAP6,AXIN2,BMP2,CDH4,CDK5RAP2,CDKL5,CNTN2,CNTN4,DAB1,DCC,ETV5,FEZ1,FEZF1,FGF13,FOXG1,GLI3,HES1,ID2,ID4,IL1RAPL1,LRRC4C,LZTS1,MBNL3,MEF2C,MEIS1,NLGN1,PAX6,PBX1,POU3F2,PROX1,RAPGEF1,RFX3,ROBO1,SEMA6A,SHOX2,SOX5,TCF12,TENM3,TNR,VLDLR,ZFHX3,ZNF536	ACTR3,ADCYAP1,AKAP6,APP,ASCL1,ATOH1,AXIN2,BARHL2,BCL11A,BCL11B,BCL9L,BHLHE23,BMP2,BMP4,BNIP2,BTG1,CAPRIN1,CAPRIN2,CDH4,CDK5RAP2,CDKL5,CNTN2,CNTN4,COBL,CTNNB1,CXCR4,DAB1,DAB2,DCC,DCT,DISC1,DLX2,DMD,EDNRB,EOMES,EPHA3,EPHA4,ETV5,EYA1,FEZ1,FEZF1,FGF13,FOXA1,FOXA2,FOXG1,GDNF,GLI2,GLI3,GREM1,GRID2,GSK3B,HDAC9,HES1,HOXA2,HOXD11,ID2,ID4,IFNG,IGFBP3,IL1RAPL1,IL6ST,IRX3,ISL1,ISL2,ITGB1,JAG1,LINGO1,LRP6,LRR…
GO Biological Process	GO:0010226	response to lithium ion	46	0.00819	1	1	3.53	1.42	5	11	0.0147	0.455	4	6	24	unnamed,unnamed,unnamed,unnamed,unnamed	unnamed,unnamed,unnamed,unnamed,unnamed,unnamed,unnamed,unnamed,unnamed,unnamed,unnamed	CDH1,ID2,IGFBP2,TPH2	ASCL1,CDH1,GSK3B,ID2,IGFBP2,TPH2
GO Biological Process	GO:0042552	myelination	47	0.00826	1	1	2.41	3.73	9	29	0.0265	0.31	6	14	76	unnamed,unnamed,unnamed,unnamed,unnamed,unnamed,unnamed,unnamed,unnamed	unnamed,unnamed,unnamed,unnamed,unnamed,unnamed,unnamed,unnamed,unnamed,unnamed,unnamed,unnamed,unnamed,unnamed,unnamed,unnamed,unnamed,unnamed,unnamed,unnamed,unnamed,unnamed,unnamed,unnamed,unnamed,unnamed,unnamed,unnamed,unnamed	CNTN2,ID4,NFASC,POU3F1,POU3F2,UGT8	CNTN2,CXCR4,ID4,MPDZ,MTMR2,NFASC,NKX6-2,POU3F1,POU3F2,QKI,SERINC5,SH3TC2,TENM4,UGT8
GO Biological Process	GO:0008366	axon ensheathment	47	0.00826	1	1	2.41	3.73	9	29	0.0265	0.31	6	14	80	unnamed,unnamed,unnamed,unnamed,unnamed,unnamed,unnamed,unnamed,unnamed	unnamed,unnamed,unnamed,unnamed,unnamed,unnamed,unnamed,unnamed,unnamed,unnamed,unnamed,unnamed,unnamed,unnamed,unnamed,unnamed,unnamed,unnamed,unnamed,unnamed,unnamed,unnamed,unnamed,unnamed,unnamed,unnamed,unnamed,unnamed,unnamed	CNTN2,ID4,NFASC,POU3F1,POU3F2,UGT8	CNTN2,CXCR4,ID4,MPDZ,MTMR2,NFASC,NKX6-2,POU3F1,POU3F2,QKI,SERINC5,SH3TC2,TENM4,UGT8
GO Biological Process	GO:0030900	forebrain development	49	0.00872	1	1	1.41	30.4	43	236	0.126	0.182	34	97	304	unnamed,unnamed,unnamed,unnamed,unnamed,unnamed,unnamed,unnamed,unnamed,unnamed,unnamed,unnamed,unnamed,unnamed,unnamed,unnamed,unnamed,unnamed,unnamed,unnamed,unnamed,unnamed,unnamed,unnamed,unnamed,unnamed,unnamed,unnamed,unnamed,unnamed,unnamed,unnamed,unnamed,unnamed,unnamed,unnamed,unnamed,unnamed,unnamed,unnamed,unnamed,unnamed,unnamed	unnamed,unnamed,unnamed,unnamed,unnamed,unnamed,unnamed,unnamed,unnamed,unnamed,unnamed,unnamed,unnamed,unnamed,unnamed,unnamed,unnamed,unnamed,unnamed,unnamed,unnamed,unnamed,unnamed,unnamed,unnamed,unnamed,unnamed,unnamed,unnamed,unnamed,unnamed,unnamed,unnamed,unnamed,unnamed,unnamed,unnamed,unnamed,unnamed,unnamed,unnamed,unnamed,unnamed,unnamed,unnamed,unnamed,unnamed,unnamed,unnamed,unnamed…	ADCYAP1,ALDH1A2,ARX,BHLHE22,BMP2,CDH1,CNTN2,CNTNAP2,DAB1,ERBB4,FEZF1,FGF13,FGFR2,FOXG1,GBX2,GLI3,HES1,ID2,ID4,LHX5,MEF2C,NR2F1,NR4A2,PAX6,POU3F1,POU3F2,POU3F3,PRDM8,PROX1,ROBO1,SALL3,SIX3,TNR,ZEB2	ADCYAP1,ALDH1A2,APAF1,APP,ARX,ASCL1,ATOH1,BCL11B,BHLHE22,BMP2,BMP4,CDH1,CEP120,CNTN2,CNTNAP2,CREB1,CRH,CTNNB1,DAB1,DCT,DISC1,DLC1,DLX2,EMX2,EOMES,EPHA5,ERBB4,ETS1,EXT1,FEZF1,FGF10,FGF13,FGFR2,FOXB1,FOXG1,FOXP2,GBX2,GLI2,GLI3,GNAQ,GSK3B,HES1,HHEX,HTR5A,ID2,ID4,ISL1,LHX2,LHX5,LHX8,LRP6,MECOM,MEF2C,NEUROD1,NFIB,NPY,NR0B1,NR2F1,NR2F2,NR4A2,OTP,PAX6,PITX1,PLCB1,PLXNA4,POU1F1,POU3F1,POU3F2,POU3F3,POU4F…
GO Biological Process	GO:0048731	system development	50	0.00965	1	1	1.13	154	175	1199	0.515	0.146	148	638	3390	unnamed,unnamed,unnamed,unnamed,unnamed,unnamed,unnamed,unnamed,unnamed,unnamed,unnamed,unnamed,unnamed,unnamed,unnamed,unnamed,unnamed,unnamed,unnamed,unnamed,unnamed,unnamed,unnamed,unnamed,unnamed,unnamed,unnamed,unnamed,unnamed,unnamed,unnamed,unnamed,unnamed,unnamed,unnamed,unnamed,unnamed,unnamed,unnamed,unnamed,unnamed,unnamed,unnamed,unnamed,unnamed,unnamed,unnamed,unnamed,unnamed,unnamed…	unnamed,unnamed,unnamed,unnamed,unnamed,unnamed,unnamed,unnamed,unnamed,unnamed,unnamed,unnamed,unnamed,unnamed,unnamed,unnamed,unnamed,unnamed,unnamed,unnamed,unnamed,unnamed,unnamed,unnamed,unnamed,unnamed,unnamed,unnamed,unnamed,unnamed,unnamed,unnamed,unnamed,unnamed,unnamed,unnamed,unnamed,unnamed,unnamed,unnamed,unnamed,unnamed,unnamed,unnamed,unnamed,unnamed,unnamed,unnamed,unnamed,unnamed…	ACVR2A,ADCYAP1,ALDH1A2,ARX,AXIN2,BBX,BHLHE22,BMP2,CA10,CADM1,CADM2,CDH1,CDH4,CDK5RAP2,CDKL5,CHD6,CLCN2,CNTN2,CNTN4,CNTN6,CNTNAP2,CPLX2,CRYGD,CUL1,CYP7B1,DAB1,DCC,DGKG,DMRTA2,ENSG00000166329,EPHA7,ERBB4,ETV1,ETV5,EVX1,FEZ1,FEZF1,FGF13,FGF18,FGF5,FGFR2,FOXD3,FOXG1,FOXO1,FOXP1,FZD1,FZD7,FZD8,GAP43,GATA3,GBX2,GFRA2,GLI3,HES1,HHIP,HRH2,ICOS,ID2,ID4,IGFBP5,IGFBP7,IL1RAPL1,INHBA,KIF26B,LHX5,LMO4,LMX1B,L…	ABCA12,ABLIM1,ACKR3,ACTR3,ACVR1,ACVR2A,ADAM23,ADAMTS1,ADAMTS2,ADCYAP1,ADM,ADRA1A,AFF2,AGTR1,AGTR2,AHSP,AK4,AK8,ALCAM,ALDH1A2,ALK,ALX4,ANG,ANGPT1,ANKRD11,ANXA1,ANXA2,AP2B1,APAF1,APCDD1,APP,AR,ARHGAP26,ARID1B,ARRDC3,ARX,ASCL1,ASCL4,ASIC2,ASTN1,ATG5,ATOH1,ATOH7,AXIN2,BARHL2,BARX2,BBX,BCL11A,BCL11B,BCL2L11,BCL6,BCL9L,BCOR,BHLHE22,BHLHE23,BLNK,BMP2,BMP3,BMP4,BMPER,BNIP2,BTG4,C3orf58,CA10,CA4,CADM1,CAD…
GO Biological Process	GO:0007417	central nervous system development	51	0.00991	1	1	1.27	59	75	458	0.221	0.164	60	191	724	unnamed,unnamed,unnamed,unnamed,unnamed,unnamed,unnamed,unnamed,unnamed,unnamed,unnamed,unnamed,unnamed,unnamed,unnamed,unnamed,unnamed,unnamed,unnamed,unnamed,unnamed,unnamed,unnamed,unnamed,unnamed,unnamed,unnamed,unnamed,unnamed,unnamed,unnamed,unnamed,unnamed,unnamed,unnamed,unnamed,unnamed,unnamed,unnamed,unnamed,unnamed,unnamed,unnamed,unnamed,unnamed,unnamed,unnamed,unnamed,unnamed,unnamed…	unnamed,unnamed,unnamed,unnamed,unnamed,unnamed,unnamed,unnamed,unnamed,unnamed,unnamed,unnamed,unnamed,unnamed,unnamed,unnamed,unnamed,unnamed,unnamed,unnamed,unnamed,unnamed,unnamed,unnamed,unnamed,unnamed,unnamed,unnamed,unnamed,unnamed,unnamed,unnamed,unnamed,unnamed,unnamed,unnamed,unnamed,unnamed,unnamed,unnamed,unnamed,unnamed,unnamed,unnamed,unnamed,unnamed,unnamed,unnamed,unnamed,unnamed…	ADCYAP1,ALDH1A2,ARX,BHLHE22,BMP2,CA10,CADM1,CADM2,CDH1,CDK5RAP2,CNTN2,CNTN4,CNTN6,CNTNAP2,DAB1,DCC,EPHA7,ERBB4,EVX1,FEZF1,FGF13,FGFR2,FOXG1,FOXP1,FZD1,FZD7,FZD8,GBX2,GLI3,HES1,ID2,ID4,LHX5,LMO4,LMX1B,MAFB,MEF2C,NR2F1,NR4A2,PAX6,PCDH18,POU3F1,POU3F2,POU3F3,POU6F2,PPP2R2B,PRDM8,PROX1,ROBO1,SALL3,SIX3,SLC7A11,SOX4,SOX5,SOX6,TNR,UGT8,VLDLR,ZBTB16,ZEB2	ADAM23,ADCYAP1,AFF2,AGTR2,AK4,AK8,ALDH1A2,APAF1,APP,ARX,ASCL1,ASIC2,ATOH1,BCL11B,BCL2L11,BHLHE22,BMP2,BMP4,CA10,CADM1,CADM2,CCNG1,CDH1,CDK5RAP2,CEP120,CITED2,CNTN2,CNTN4,CNTN6,CNTNAP2,CREB1,CRH,CTNNA2,CTNNB1,CXCR4,CYP26A1,DAB1,DBX1,DCC,DCT,DISC1,DLC1,DLX2,DSCAML1,EMX2,EN1,EOMES,EPHA4,EPHA5,EPHA7,ERBB4,ETS1,EVX1,EXT1,FEZF1,FGF10,FGF13,FGFR2,FOXA2,FOXB1,FOXC1,FOXG1,FOXP1,FOXP2,FZD1,FZD7,FZD8,GBX2,G…
GO Biological Process	GO:0007399	nervous system development	52	0.00991	1	1	1.18	108	127	836	0.374	0.152	111	399	1799	unnamed,unnamed,unnamed,unnamed,unnamed,unnamed,unnamed,unnamed,unnamed,unnamed,unnamed,unnamed,unnamed,unnamed,unnamed,unnamed,unnamed,unnamed,unnamed,unnamed,unnamed,unnamed,unnamed,unnamed,unnamed,unnamed,unnamed,unnamed,unnamed,unnamed,unnamed,unnamed,unnamed,unnamed,unnamed,unnamed,unnamed,unnamed,unnamed,unnamed,unnamed,unnamed,unnamed,unnamed,unnamed,unnamed,unnamed,unnamed,unnamed,unnamed…	unnamed,unnamed,unnamed,unnamed,unnamed,unnamed,unnamed,unnamed,unnamed,unnamed,unnamed,unnamed,unnamed,unnamed,unnamed,unnamed,unnamed,unnamed,unnamed,unnamed,unnamed,unnamed,unnamed,unnamed,unnamed,unnamed,unnamed,unnamed,unnamed,unnamed,unnamed,unnamed,unnamed,unnamed,unnamed,unnamed,unnamed,unnamed,unnamed,unnamed,unnamed,unnamed,unnamed,unnamed,unnamed,unnamed,unnamed,unnamed,unnamed,unnamed…	ADCYAP1,ALDH1A2,ARX,BHLHE22,BMP2,CA10,CADM1,CADM2,CDH1,CDH4,CDK5RAP2,CDKL5,CHD6,CNTN2,CNTN4,CNTN6,CNTNAP2,CPLX2,DAB1,DCC,DGKG,EPHA7,ERBB4,ETV1,ETV5,EVX1,FEZ1,FEZF1,FGF13,FGF18,FGF5,FGFR2,FOXD3,FOXG1,FOXP1,FZD1,FZD7,FZD8,GAP43,GATA3,GBX2,GFRA2,GLI3,HES1,HHIP,ID2,ID4,IL1RAPL1,INHBA,LHX5,LMO4,LMX1B,LRRC4C,LSAMP,LZTS1,MAFB,MAP3K7,MEF2C,MEIS1,MPPED2,NFASC,NLGN1,NR2F1,NR4A2,NRP2,NRXN3,NTM,OPA1,OPCML,PA…	ABLIM1,ACTR3,ADAM23,ADCYAP1,ADM,AFF2,AGTR2,AK4,AK8,ALCAM,ALDH1A2,ALK,ANXA1,AP2B1,APAF1,APCDD1,APP,ARHGAP26,ARID1B,ARX,ASCL1,ASIC2,ASTN1,ATOH1,ATOH7,BARHL2,BCL11A,BCL11B,BCL2L11,BHLHE22,BHLHE23,BMP2,BMP4,BNIP2,BTG4,CA10,CADM1,CADM2,CAPRIN1,CAPRIN2,CAPZB,CBLN1,CCL2,CCNG1,CDH1,CDH4,CDK5RAP2,CDKL5,CDKN1C,CEP120,CER1,CHD6,CHL1,CHRDL1,CHRM2,CITED2,CNTN2,CNTN3,CNTN4,CNTN6,CNTNAP2,COBL,CPLX2,CREB1,CRH,CR…
GO Biological Process	GO:0050770	regulation of axonogenesis	53	0.0104	1	1	1.83	8.76	16	68	0.0471	0.235	11	25	103	unnamed,unnamed,unnamed,unnamed,unnamed,unnamed,unnamed,unnamed,unnamed,unnamed,unnamed,unnamed,unnamed,unnamed,unnamed,unnamed	unnamed,unnamed,unnamed,unnamed,unnamed,unnamed,unnamed,unnamed,unnamed,unnamed,unnamed,unnamed,unnamed,unnamed,unnamed,unnamed,unnamed,unnamed,unnamed,unnamed,unnamed,unnamed,unnamed,unnamed,unnamed,unnamed,unnamed,unnamed,unnamed,unnamed,unnamed,unnamed,unnamed,unnamed,unnamed,unnamed,unnamed,unnamed,unnamed,unnamed,unnamed,unnamed,unnamed,unnamed,unnamed,unnamed,unnamed,unnamed,unnamed,unnamed…	CDH4,CDKL5,CNTN2,DAB1,DCC,FGF13,LRRC4C,POU3F2,ROBO1,SHOX2,TNR	BARHL2,BCL11A,CDH4,CDKL5,CNTN2,DAB1,DCC,EPHA4,FGF13,LINGO1,LRRC4C,NGFR,NRP1,NTN1,NTRK3,PLXNA4,POU3F2,RAB11A,ROBO1,ROBO2,SHOX2,SLIT2,TIAM1,TNR,WNT5A
GO Biological Process	GO:0048710	regulation of astrocyte differentiation	54	0.0105	1	1	2.33	3.86	9	30	0.0265	0.3	6	9	22	unnamed,unnamed,unnamed,unnamed,unnamed,unnamed,unnamed,unnamed,unnamed	unnamed,unnamed,unnamed,unnamed,unnamed,unnamed,unnamed,unnamed,unnamed,unnamed,unnamed,unnamed,unnamed,unnamed,unnamed,unnamed,unnamed,unnamed,unnamed,unnamed,unnamed,unnamed,unnamed,unnamed,unnamed,unnamed,unnamed,unnamed,unnamed,unnamed	BMP2,CNTN2,DAB1,HES1,ID2,ID4	BMP2,CNTN2,DAB1,EPHA4,HES1,ID2,ID4,IL6ST,NTRK3
GO Biological Process	GO:0071285	cellular response to lithium ion	55	0.0124	1	1	3.88	1.03	4	8	0.0118	0.5	3	3	15	unnamed,unnamed,unnamed,unnamed	unnamed,unnamed,unnamed,unnamed,unnamed,unnamed,unnamed,unnamed	CDH1,ID2,TPH2	CDH1,ID2,TPH2
GO Biological Process	GO:0051645	Golgi localization	55	0.0124	1	1	3.88	1.03	4	8	0.0118	0.5	2	2	9	unnamed,unnamed,unnamed,unnamed	unnamed,unnamed,unnamed,unnamed,unnamed,unnamed,unnamed,unnamed	ARHGAP21,DAB1	ARHGAP21,DAB1
GO Biological Process	GO:0044767	single-organism developmental process	57	0.0142	1	1	1.14	140	159	1086	0.468	0.146	134	588	3308	unnamed,unnamed,unnamed,unnamed,unnamed,unnamed,unnamed,unnamed,unnamed,unnamed,unnamed,unnamed,unnamed,unnamed,unnamed,unnamed,unnamed,unnamed,unnamed,unnamed,unnamed,unnamed,unnamed,unnamed,unnamed,unnamed,unnamed,unnamed,unnamed,unnamed,unnamed,unnamed,unnamed,unnamed,unnamed,unnamed,unnamed,unnamed,unnamed,unnamed,unnamed,unnamed,unnamed,unnamed,unnamed,unnamed,unnamed,unnamed,unnamed,unnamed…	unnamed,unnamed,unnamed,unnamed,unnamed,unnamed,unnamed,unnamed,unnamed,unnamed,unnamed,unnamed,unnamed,unnamed,unnamed,unnamed,unnamed,unnamed,unnamed,unnamed,unnamed,unnamed,unnamed,unnamed,unnamed,unnamed,unnamed,unnamed,unnamed,unnamed,unnamed,unnamed,unnamed,unnamed,unnamed,unnamed,unnamed,unnamed,unnamed,unnamed,unnamed,unnamed,unnamed,unnamed,unnamed,unnamed,unnamed,unnamed,unnamed,unnamed…	ACVR2A,ADCYAP1,AFF3,ALDH1A2,ARX,AXIN2,BBX,BHLHE22,BMP2,C5orf30,CA10,CADM1,CADM2,CCDC41,CDH1,CDH4,CDK5RAP2,CLCN2,CNTN2,CNTN4,CNTN6,CNTNAP2,CRYGD,CUL1,CYP7B1,DAB1,DCC,DGKG,DMRTA2,ENSG00000166329,EPHA7,ERBB4,ETV1,ETV5,EVX1,FEZ1,FEZF1,FGF13,FGF18,FGFR2,FOXD3,FOXG1,FOXO1,FOXP1,FZD1,FZD7,FZD8,GAP43,GATA3,GBX2,GLI3,HES1,HHIP,HRH2,ID2,ID4,IGFBP2,IGFBP5,IGFBP7,INHBA,KIF26B,LHX5,LMO4,LMX1B,LPIN1,MAF,MAFB,M…	AATF,ABCA12,ABLIM1,ACKR3,ACTR3,ACVR1,ACVR2A,ADAM10,ADAMTS1,ADAMTS2,ADCYAP1,ADM,ADRA1A,AFF2,AFF3,AGTR1,AGTR2,AHSP,AK4,AK8,ALCAM,ALDH1A2,ALK,ALX4,ANG,ANGPT1,ANKRD11,ANXA1,ANXA2,AP2B1,APAF1,APP,AR,ARL6,ARX,ASCL1,ATG5,ATOH1,AXIN2,BARX2,BBX,BCL11A,BCL11B,BCL2L11,BCL6,BCL9L,BCOR,BHLHE22,BHLHE23,BLNK,BMP2,BMP4,BMPER,BNIP2,C11orf34,C3orf58,C5orf30,CA10,CADM1,CADM2,CAPZB,CCDC41,CCL2,CCNG1,CCR7,CD1D,CDH1,C…
GO Biological Process	GO:0008037	cell recognition	58	0.0159	1	1	1.71	9.92	17	77	0.05	0.221	10	21	99	unnamed,unnamed,unnamed,unnamed,unnamed,unnamed,unnamed,unnamed,unnamed,unnamed,unnamed,unnamed,unnamed,unnamed,unnamed,unnamed,unnamed	unnamed,unnamed,unnamed,unnamed,unnamed,unnamed,unnamed,unnamed,unnamed,unnamed,unnamed,unnamed,unnamed,unnamed,unnamed,unnamed,unnamed,unnamed,unnamed,unnamed,unnamed,unnamed,unnamed,unnamed,unnamed,unnamed,unnamed,unnamed,unnamed,unnamed,unnamed,unnamed,unnamed,unnamed,unnamed,unnamed,unnamed,unnamed,unnamed,unnamed,unnamed,unnamed,unnamed,unnamed,unnamed,unnamed,unnamed,unnamed,unnamed,unnamed…	CADM1,CNTN2,CNTN4,CNTNAP2,FOXG1,GAP43,NTM,OPCML,ROBO1,ZP4	APP,CADM1,CCR7,CCT8,CNTN2,CNTN4,CNTNAP2,DOCK2,DSCAML1,EPHA3,EPHA4,FOXG1,GAP43,KCNU1,MEGF10,NRP1,NTM,OPCML,ROBO1,ROBO2,ZP4
GO Biological Process	GO:0006739	NADP metabolic process	59	0.0165	1	1	7.76	0.258	2	2	0.00588	1	2	2	27	unnamed,unnamed	unnamed,unnamed	HIBADH,NUDT12	HIBADH,NUDT12
GO Biological Process	GO:1901687	glutathione derivative biosynthetic process	59	0.0165	1	1	7.76	0.258	2	2	0.00588	1	2	2	27	unnamed,unnamed	unnamed,unnamed	GSTA4,MGST1	GSTA4,MGST1
GO Biological Process	GO:0006533	aspartate catabolic process	59	0.0165	1	1	7.76	0.258	2	2	0.00588	1	2	2	4	unnamed,unnamed	unnamed,unnamed	DDO,GOT2	DDO,GOT2
GO Biological Process	GO:0006272	leading strand elongation	59	0.0165	1	1	7.76	0.258	2	2	0.00588	1	1	1	1	unnamed,unnamed	unnamed,unnamed	POLA1	POLA1
GO Biological Process	GO:0000084	mitotic S phase	59	0.0165	1	1	7.76	0.258	2	2	0.00588	1	1	1	7	unnamed,unnamed	unnamed,unnamed	POLA1	POLA1
GO Biological Process	GO:0006273	lagging strand elongation	59	0.0165	1	1	7.76	0.258	2	2	0.00588	1	1	1	8	unnamed,unnamed	unnamed,unnamed	POLA1	POLA1
GO Biological Process	GO:0006531	aspartate metabolic process	59	0.0165	1	1	7.76	0.258	2	2	0.00588	1	2	2	5	unnamed,unnamed	unnamed,unnamed	DDO,GOT2	DDO,GOT2
GO Biological Process	GO:0042711	maternal behavior	66	0.0167	1	1	2.47	2.83	7	22	0.0206	0.318	1	2	8	unnamed,unnamed,unnamed,unnamed,unnamed,unnamed,unnamed	unnamed,unnamed,unnamed,unnamed,unnamed,unnamed,unnamed,unnamed,unnamed,unnamed,unnamed,unnamed,unnamed,unnamed,unnamed,unnamed,unnamed,unnamed,unnamed,unnamed,unnamed,unnamed	NPAS3	MBD2,NPAS3
GO Biological Process	GO:0033057	multicellular organismal reproductive behavior	66	0.0167	1	1	2.47	2.83	7	22	0.0206	0.318	1	2	14	unnamed,unnamed,unnamed,unnamed,unnamed,unnamed,unnamed	unnamed,unnamed,unnamed,unnamed,unnamed,unnamed,unnamed,unnamed,unnamed,unnamed,unnamed,unnamed,unnamed,unnamed,unnamed,unnamed,unnamed,unnamed,unnamed,unnamed,unnamed,unnamed	NPAS3	MBD2,NPAS3
GO Biological Process	GO:0021853	cerebral cortex GABAergic interneuron migration	68	0.0173	1	1	4.66	0.644	3	5	0.00882	0.6	2	2	6	unnamed,unnamed,unnamed	unnamed,unnamed,unnamed,unnamed,unnamed	ARX,CNTN2	ARX,CNTN2
GO Biological Process	GO:0021843	substrate-independent telencephalic tangential interneuron migration	68	0.0173	1	1	4.66	0.644	3	5	0.00882	0.6	2	2	7	unnamed,unnamed,unnamed	unnamed,unnamed,unnamed,unnamed,unnamed	ARX,CNTN2	ARX,CNTN2
GO Biological Process	GO:0009081	branched-chain amino acid metabolic process	68	0.0173	1	1	4.66	0.644	3	5	0.00882	0.6	2	3	23	unnamed,unnamed,unnamed	unnamed,unnamed,unnamed,unnamed,unnamed	BCAT1,HIBADH	BCAT1,HIBADH,STAT5A
GO Biological Process	GO:0030182	neuron differentiation	71	0.0175	1	1	1.24	61.3	76	476	0.224	0.16	62	220	890	unnamed,unnamed,unnamed,unnamed,unnamed,unnamed,unnamed,unnamed,unnamed,unnamed,unnamed,unnamed,unnamed,unnamed,unnamed,unnamed,unnamed,unnamed,unnamed,unnamed,unnamed,unnamed,unnamed,unnamed,unnamed,unnamed,unnamed,unnamed,unnamed,unnamed,unnamed,unnamed,unnamed,unnamed,unnamed,unnamed,unnamed,unnamed,unnamed,unnamed,unnamed,unnamed,unnamed,unnamed,unnamed,unnamed,unnamed,unnamed,unnamed,unnamed…	unnamed,unnamed,unnamed,unnamed,unnamed,unnamed,unnamed,unnamed,unnamed,unnamed,unnamed,unnamed,unnamed,unnamed,unnamed,unnamed,unnamed,unnamed,unnamed,unnamed,unnamed,unnamed,unnamed,unnamed,unnamed,unnamed,unnamed,unnamed,unnamed,unnamed,unnamed,unnamed,unnamed,unnamed,unnamed,unnamed,unnamed,unnamed,unnamed,unnamed,unnamed,unnamed,unnamed,unnamed,unnamed,unnamed,unnamed,unnamed,unnamed,unnamed…	ADCYAP1,ALDH1A2,ARX,BHLHE22,CDH1,CDH4,CNTN2,CNTN4,CNTN6,CNTNAP2,DAB1,DCC,DGKG,EPHA7,ERBB4,ETV1,EVX1,FEZ1,FEZF1,FGFR2,FOXD3,FOXG1,FOXP1,FZD1,FZD7,FZD8,GAP43,GATA3,GBX2,GLI3,HES1,ID2,ID4,IL1RAPL1,LHX5,LMO4,LMX1B,MEF2C,NFASC,NR4A2,NRP2,NRXN3,NTM,OPCML,PAX6,POU3F2,PPP2R2B,PRDM8,PROX1,ROBO1,SALL3,SCLT1,SEMA6A,SLIT3,SOX4,SOX5,TENM2,TNR,TRIO,UGT8,UNC5D,USH2A	ABLIM1,ADCYAP1,ADM,ALCAM,ALDH1A2,ALK,AP2B1,APP,ARX,ASCL1,ATOH1,BARHL2,BCL11B,BHLHE22,BHLHE23,BMP4,BTG4,CAPZB,CDH1,CDH4,CDKN1C,CHL1,CNTN2,CNTN4,CNTN6,CNTNAP2,COBL,CREB1,CTNNA2,CTNNB1,CXCR4,DAB1,DBX1,DCC,DGKG,DLX2,DSCAML1,DTNBP1,EFNA5,EMX2,EN1,EOMES,EPHA3,EPHA4,EPHA5,EPHA7,ERBB4,ETV1,EVX1,EXT1,EYA1,FEZ1,FEZ2,FEZF1,FGF20,FGFR2,FOXA1,FOXA2,FOXB1,FOXD3,FOXG1,FOXP1,FSHR,FZD1,FZD7,FZD8,GAP43,GATA3,GBX2,…
GO Biological Process	GO:0044772	mitotic cell cycle phase transition	72	0.0177	1	1	1.76	8.5	15	66	0.0441	0.227	11	34	279	unnamed,unnamed,unnamed,unnamed,unnamed,unnamed,unnamed,unnamed,unnamed,unnamed,unnamed,unnamed,unnamed,unnamed,unnamed	unnamed,unnamed,unnamed,unnamed,unnamed,unnamed,unnamed,unnamed,unnamed,unnamed,unnamed,unnamed,unnamed,unnamed,unnamed,unnamed,unnamed,unnamed,unnamed,unnamed,unnamed,unnamed,unnamed,unnamed,unnamed,unnamed,unnamed,unnamed,unnamed,unnamed,unnamed,unnamed,unnamed,unnamed,unnamed,unnamed,unnamed,unnamed,unnamed,unnamed,unnamed,unnamed,unnamed,unnamed,unnamed,unnamed,unnamed,unnamed,unnamed,unnamed…	BCAT1,CDK14,CDK5RAP2,CUL1,ID2,ID4,INHBA,NEDD1,POLA1,PSMD7,TFDP3	ACVR1,BACH1,BCAT1,CAMK2D,CCNH,CDK14,CDK5RAP2,CEP152,CEP164,CUL1,DYNC1I2,E2F6,E2F7,EIF4E,ID2,ID4,INHBA,ITGB1,LATS2,MELK,NEDD1,PLCB1,POLA1,PPP3CA,PPP3CB,PRIM2,PRKAR2B,PSMD14,PSMD6,PSMD7,PSMF1,SDCCAG8,TFDP3,TUBGCP5
GO Biological Process	GO:0044770	cell cycle phase transition	72	0.0177	1	1	1.76	8.5	15	66	0.0441	0.227	11	34	281	unnamed,unnamed,unnamed,unnamed,unnamed,unnamed,unnamed,unnamed,unnamed,unnamed,unnamed,unnamed,unnamed,unnamed,unnamed	unnamed,unnamed,unnamed,unnamed,unnamed,unnamed,unnamed,unnamed,unnamed,unnamed,unnamed,unnamed,unnamed,unnamed,unnamed,unnamed,unnamed,unnamed,unnamed,unnamed,unnamed,unnamed,unnamed,unnamed,unnamed,unnamed,unnamed,unnamed,unnamed,unnamed,unnamed,unnamed,unnamed,unnamed,unnamed,unnamed,unnamed,unnamed,unnamed,unnamed,unnamed,unnamed,unnamed,unnamed,unnamed,unnamed,unnamed,unnamed,unnamed,unnamed…	BCAT1,CDK14,CDK5RAP2,CUL1,ID2,ID4,INHBA,NEDD1,POLA1,PSMD7,TFDP3	ACVR1,BACH1,BCAT1,CAMK2D,CCNH,CDK14,CDK5RAP2,CEP152,CEP164,CUL1,DYNC1I2,E2F6,E2F7,EIF4E,ID2,ID4,INHBA,ITGB1,LATS2,MELK,NEDD1,PLCB1,POLA1,PPP3CA,PPP3CB,PRIM2,PRKAR2B,PSMD14,PSMD6,PSMD7,PSMF1,SDCCAG8,TFDP3,TUBGCP5
GO Biological Process	GO:0042063	gliogenesis	74	0.0178	1	1	1.64	11.6	19	90	0.0559	0.211	14	35	138	unnamed,unnamed,unnamed,unnamed,unnamed,unnamed,unnamed,unnamed,unnamed,unnamed,unnamed,unnamed,unnamed,unnamed,unnamed,unnamed,unnamed,unnamed,unnamed	unnamed,unnamed,unnamed,unnamed,unnamed,unnamed,unnamed,unnamed,unnamed,unnamed,unnamed,unnamed,unnamed,unnamed,unnamed,unnamed,unnamed,unnamed,unnamed,unnamed,unnamed,unnamed,unnamed,unnamed,unnamed,unnamed,unnamed,unnamed,unnamed,unnamed,unnamed,unnamed,unnamed,unnamed,unnamed,unnamed,unnamed,unnamed,unnamed,unnamed,unnamed,unnamed,unnamed,unnamed,unnamed,unnamed,unnamed,unnamed,unnamed,unnamed…	CNTN2,FGF5,FOXD3,GAP43,GLI3,HES1,ID2,ID4,PAX6,POU3F1,POU3F2,SOX4,SOX5,SOX6	ANXA1,APCDD1,ASCL1,CCL2,CNTN2,CTNNB1,DMD,EPHA4,FGF10,FGF5,FOXD3,GAP43,GLI3,HES1,ID2,ID4,IGF1,LRP6,NFIB,NKX6-1,NKX6-2,PAX6,PHOX2B,POU3F1,POU3F2,SH3TC2,SOX11,SOX2,SOX4,SOX5,SOX6,SOX9,STAT3,TCF7L2,TENM4
GO Biological Process	GO:0048468	cell development	75	0.0183	1	1	1.21	71.6	87	556	0.256	0.156	73	274	1314	unnamed,unnamed,unnamed,unnamed,unnamed,unnamed,unnamed,unnamed,unnamed,unnamed,unnamed,unnamed,unnamed,unnamed,unnamed,unnamed,unnamed,unnamed,unnamed,unnamed,unnamed,unnamed,unnamed,unnamed,unnamed,unnamed,unnamed,unnamed,unnamed,unnamed,unnamed,unnamed,unnamed,unnamed,unnamed,unnamed,unnamed,unnamed,unnamed,unnamed,unnamed,unnamed,unnamed,unnamed,unnamed,unnamed,unnamed,unnamed,unnamed,unnamed…	unnamed,unnamed,unnamed,unnamed,unnamed,unnamed,unnamed,unnamed,unnamed,unnamed,unnamed,unnamed,unnamed,unnamed,unnamed,unnamed,unnamed,unnamed,unnamed,unnamed,unnamed,unnamed,unnamed,unnamed,unnamed,unnamed,unnamed,unnamed,unnamed,unnamed,unnamed,unnamed,unnamed,unnamed,unnamed,unnamed,unnamed,unnamed,unnamed,unnamed,unnamed,unnamed,unnamed,unnamed,unnamed,unnamed,unnamed,unnamed,unnamed,unnamed…	ADCYAP1,ALDH1A2,ARX,BHLHE22,BMP2,CDH1,CDH4,CNTN2,CNTN4,CNTN6,CNTNAP2,DAB1,DCC,DGKG,EPHA7,ERBB4,ETV1,ETV5,FEZ1,FEZF1,FGF18,FGFR2,FOXD3,FOXG1,FOXP1,FZD1,FZD7,FZD8,GAP43,GATA3,GBX2,GLI3,HES1,HRH2,ID2,ID4,LMX1B,MAF,MED27,MEF2C,MSI2,NFASC,NR4A2,NRP2,NRXN3,NTM,OPCML,OSR1,PAX6,POU3F1,POU3F2,PPP2R2B,PRDM16,PRDM8,PROX1,RAPGEF1,RFX3,ROBO1,SALL3,SCLT1,SEMA6A,SGCZ,SHOX2,SLIT3,SOX4,SOX6,TENM2,TNR,TRIO,UGT8,UN…	ABLIM1,ACVR1,ADCYAP1,ADM,AGTR2,ALCAM,ALDH1A2,ALK,ANG,AP2B1,APP,ARX,ASCL1,ATG5,ATOH1,BCL11B,BCL6,BCL9L,BHLHE22,BHLHE23,BMP2,BMP4,CAPZB,CDH1,CDH4,CDKN1C,CDX2,CELF4,CHL1,CITED2,CNTN2,CNTN4,CNTN6,CNTNAP2,COBL,CREB1,CTNNA2,CTNNB1,CXADR,CXCR4,CYP26A1,DAB1,DAB2,DCC,DCT,DGKG,DMD,DSCAML1,DTNBP1,EDNRA,EDNRB,EFNA5,EN1,EOMES,EPHA3,EPHA4,EPHA5,EPHA7,ERBB4,ESRRB,ETV1,ETV5,EXT1,FAM101B,FER,FEZ1,FEZ2,FEZF1,FGF10…
GO Biological Process	GO:0021895	cerebral cortex neuron differentiation	76	0.0183	1	1	2.99	1.67	5	13	0.0147	0.385	3	6	18	unnamed,unnamed,unnamed,unnamed,unnamed	unnamed,unnamed,unnamed,unnamed,unnamed,unnamed,unnamed,unnamed,unnamed,unnamed,unnamed,unnamed,unnamed	ARX,CNTN2,ID4	ARX,ASCL1,CNTN2,DLX2,EOMES,ID4
GO Biological Process	GO:0048712	negative regulation of astrocyte differentiation	76	0.0183	1	1	2.99	1.67	5	13	0.0147	0.385	2	3	11	unnamed,unnamed,unnamed,unnamed,unnamed	unnamed,unnamed,unnamed,unnamed,unnamed,unnamed,unnamed,unnamed,unnamed,unnamed,unnamed,unnamed,unnamed	DAB1,ID4	DAB1,ID4,NTRK3
GO Biological Process	GO:0006354	DNA-dependent transcription, elongation	76	0.0183	1	1	2.99	1.67	5	13	0.0147	0.385	5	8	86	unnamed,unnamed,unnamed,unnamed,unnamed	unnamed,unnamed,unnamed,unnamed,unnamed,unnamed,unnamed,unnamed,unnamed,unnamed,unnamed,unnamed,unnamed	ELP3,ELP4,LZTS1,TAF4,TAF4B	CCNH,ELP3,ELP4,GTF2H2,LZTS1,POLR2B,TAF4,TAF4B
GO Biological Process	GO:0060563	neuroepithelial cell differentiation	79	0.0186	1	1	2.04	4.89	10	38	0.0294	0.263	8	12	40	unnamed,unnamed,unnamed,unnamed,unnamed,unnamed,unnamed,unnamed,unnamed,unnamed	unnamed,unnamed,unnamed,unnamed,unnamed,unnamed,unnamed,unnamed,unnamed,unnamed,unnamed,unnamed,unnamed,unnamed,unnamed,unnamed,unnamed,unnamed,unnamed,unnamed,unnamed,unnamed,unnamed,unnamed,unnamed,unnamed,unnamed,unnamed,unnamed,unnamed,unnamed,unnamed,unnamed,unnamed,unnamed,unnamed,unnamed,unnamed	BMP2,C10orf11,FOXD3,GLI3,MEF2C,MITF,SOX4,TYRP1	ASCL1,BMP2,C10orf11,EDNRB,FOXD3,GLI3,HPS1,MEF2C,MITF,SOX11,SOX4,TYRP1
GO Biological Process	GO:0021761	limbic system development	80	0.0193	1	1	1.84	7.08	13	55	0.0382	0.236	9	21	79	unnamed,unnamed,unnamed,unnamed,unnamed,unnamed,unnamed,unnamed,unnamed,unnamed,unnamed,unnamed,unnamed	unnamed,unnamed,unnamed,unnamed,unnamed,unnamed,unnamed,unnamed,unnamed,unnamed,unnamed,unnamed,unnamed,unnamed,unnamed,unnamed,unnamed,unnamed,unnamed,unnamed,unnamed,unnamed,unnamed,unnamed,unnamed,unnamed,unnamed,unnamed,unnamed,unnamed,unnamed,unnamed,unnamed,unnamed,unnamed,unnamed,unnamed,unnamed,unnamed,unnamed,unnamed,unnamed,unnamed,unnamed,unnamed,unnamed,unnamed,unnamed,unnamed,unnamed…	CNTNAP2,FGF13,FGFR2,ID4,LHX5,MEF2C,POU3F2,PROX1,ZEB2	CNTNAP2,CRH,DLX2,EMX2,EPHA5,ETS1,FGF13,FGFR2,FOXB1,GSK3B,HTR5A,ID4,LHX5,MEF2C,NEUROD1,NR0B1,OTP,POU3F2,PROX1,TBX3,ZEB2
GO Biological Process	GO:0072234	metanephric nephron tubule development	81	0.02	1	1	3.45	1.16	4	9	0.0118	0.444	3	4	15	unnamed,unnamed,unnamed,unnamed	unnamed,unnamed,unnamed,unnamed,unnamed,unnamed,unnamed,unnamed,unnamed	HES1,OSR1,POU3F3	HES1,OSR1,POU3F3,SOX9
GO Biological Process	GO:0072170	metanephric tubule development	81	0.02	1	1	3.45	1.16	4	9	0.0118	0.444	3	4	16	unnamed,unnamed,unnamed,unnamed	unnamed,unnamed,unnamed,unnamed,unnamed,unnamed,unnamed,unnamed,unnamed	HES1,OSR1,POU3F3	HES1,OSR1,POU3F3,SOX9
GO Biological Process	GO:0006368	transcription elongation from RNA polymerase II promoter	81	0.02	1	1	3.45	1.16	4	9	0.0118	0.444	4	7	66	unnamed,unnamed,unnamed,unnamed	unnamed,unnamed,unnamed,unnamed,unnamed,unnamed,unnamed,unnamed,unnamed	ELP3,ELP4,TAF4,TAF4B	CCNH,ELP3,ELP4,GTF2H2,POLR2B,TAF4,TAF4B
GO Biological Process	GO:0007006	mitochondrial membrane organization	81	0.02	1	1	3.45	1.16	4	9	0.0118	0.444	3	3	41	unnamed,unnamed,unnamed,unnamed	unnamed,unnamed,unnamed,unnamed,unnamed,unnamed,unnamed,unnamed,unnamed	HSPA4,OMA1,OPA1	HSPA4,OMA1,OPA1
GO Biological Process	GO:0032332	positive regulation of chondrocyte differentiation	85	0.0209	1	1	2.59	2.32	6	18	0.0176	0.333	5	9	16	unnamed,unnamed,unnamed,unnamed,unnamed,unnamed	unnamed,unnamed,unnamed,unnamed,unnamed,unnamed,unnamed,unnamed,unnamed,unnamed,unnamed,unnamed,unnamed,unnamed,unnamed,unnamed,unnamed,unnamed	FGF18,GLI3,SOX5,SOX6,ZBTB16	FGF18,GLI3,HOXD11,PKDCC,RUNX2,SOX5,SOX6,SOX9,ZBTB16
GO Biological Process	GO:0061005	cell differentiation involved in kidney development	86	0.021	1	1	2.22	3.61	8	28	0.0235	0.286	6	12	34	unnamed,unnamed,unnamed,unnamed,unnamed,unnamed,unnamed,unnamed	unnamed,unnamed,unnamed,unnamed,unnamed,unnamed,unnamed,unnamed,unnamed,unnamed,unnamed,unnamed,unnamed,unnamed,unnamed,unnamed,unnamed,unnamed,unnamed,unnamed,unnamed,unnamed,unnamed,unnamed,unnamed,unnamed,unnamed,unnamed	GLI3,HES1,MEF2C,OSR1,POU3F3,TSHZ3	BMP4,GLI3,HES1,IQGAP1,MEF2C,OSR1,PODXL,POU3F3,PTCH1,TCF21,TSHZ3,WT1
GO Biological Process	GO:0035176	social behavior	86	0.021	1	1	2.22	3.61	8	28	0.0235	0.286	2	4	36	unnamed,unnamed,unnamed,unnamed,unnamed,unnamed,unnamed,unnamed	unnamed,unnamed,unnamed,unnamed,unnamed,unnamed,unnamed,unnamed,unnamed,unnamed,unnamed,unnamed,unnamed,unnamed,unnamed,unnamed,unnamed,unnamed,unnamed,unnamed,unnamed,unnamed,unnamed,unnamed,unnamed,unnamed,unnamed,unnamed	CNTNAP2,NPAS3	CNTNAP2,MSS51,NPAS3,PPP3CB
GO Biological Process	GO:0034645	cellular macromolecule biosynthetic process	88	0.022	1	1	1.14	121	138	938	0.406	0.147	119	492	3309	unnamed,unnamed,unnamed,unnamed,unnamed,unnamed,unnamed,unnamed,unnamed,unnamed,unnamed,unnamed,unnamed,unnamed,unnamed,unnamed,unnamed,unnamed,unnamed,unnamed,unnamed,unnamed,unnamed,unnamed,unnamed,unnamed,unnamed,unnamed,unnamed,unnamed,unnamed,unnamed,unnamed,unnamed,unnamed,unnamed,unnamed,unnamed,unnamed,unnamed,unnamed,unnamed,unnamed,unnamed,unnamed,unnamed,unnamed,unnamed,unnamed,unnamed…	unnamed,unnamed,unnamed,unnamed,unnamed,unnamed,unnamed,unnamed,unnamed,unnamed,unnamed,unnamed,unnamed,unnamed,unnamed,unnamed,unnamed,unnamed,unnamed,unnamed,unnamed,unnamed,unnamed,unnamed,unnamed,unnamed,unnamed,unnamed,unnamed,unnamed,unnamed,unnamed,unnamed,unnamed,unnamed,unnamed,unnamed,unnamed,unnamed,unnamed,unnamed,unnamed,unnamed,unnamed,unnamed,unnamed,unnamed,unnamed,unnamed,unnamed…	AFF3,ARX,ASXL3,BBX,BHLHE22,BNC2,CBX4,CCRN4L,CDCA7L,CHD6,CHD9,DIO2,EDEM1,EIF3H,ELP3,ELP4,ERBB4,ETV1,FEZF1,FHIT,FOXD3,FOXG1,FOXO1,FOXP1,GALNT10,GALNT14,GATA3,GBE1,GBX2,GCFC2,GLI3,GLIS3,HAS3,HES1,HS3ST5,INHBA,INO80D,JAZF1,KCTD1,KDM4C,KLF12,LHX5,LMO3,LMO4,LMX1B,LPIN1,LZTS1,MAF,MAFB,MAP3K7,MED27,MEF2C,MEIS1,MEIS2,MGAT4C,MGAT5B,MITF,MMS22L,MRPS9,NDST3,NDST4,NFIA,NPAS3,NR2F1,NR4A2,OSR1,PAX6,PBX1,PKN2,PO…	ABRA,ADRA2A,AEBP2,AFF3,AHRR,ALG10,ALX4,ANG,AR,ARGLU1,ARID1B,ARX,ASCC3,ASCL1,ASCL4,ASXL2,ASXL3,ATOH1,ATOH7,B3GALT1,B3GALT2,B3GALTL,B3GAT2,BACH1,BACH2,BARHL2,BARX2,BBX,BCL11A,BCL11B,BCL6,BCL9L,BCOR,BDP1,BHLHE22,BHLHE23,BHLHE40,BNC2,BRMS1L,C10orf137,C1D,CALCOCO1,CAMTA1,CASZ1,CBX4,CCL2,CCNH,CCRN4L,CDC5L,CDCA7,CDCA7L,CDX2,CEBPD,CEBPG,CHD6,CHD9,CHST9,CITED2,CPSF2,CREB1,CREB5,CREBL2,CRTC3,CSRNP3,CSTF2,C…
GO Biological Process	GO:0009059	macromolecule biosynthetic process	89	0.0227	1	1	1.14	123	140	954	0.412	0.147	122	501	3359	unnamed,unnamed,unnamed,unnamed,unnamed,unnamed,unnamed,unnamed,unnamed,unnamed,unnamed,unnamed,unnamed,unnamed,unnamed,unnamed,unnamed,unnamed,unnamed,unnamed,unnamed,unnamed,unnamed,unnamed,unnamed,unnamed,unnamed,unnamed,unnamed,unnamed,unnamed,unnamed,unnamed,unnamed,unnamed,unnamed,unnamed,unnamed,unnamed,unnamed,unnamed,unnamed,unnamed,unnamed,unnamed,unnamed,unnamed,unnamed,unnamed,unnamed…	unnamed,unnamed,unnamed,unnamed,unnamed,unnamed,unnamed,unnamed,unnamed,unnamed,unnamed,unnamed,unnamed,unnamed,unnamed,unnamed,unnamed,unnamed,unnamed,unnamed,unnamed,unnamed,unnamed,unnamed,unnamed,unnamed,unnamed,unnamed,unnamed,unnamed,unnamed,unnamed,unnamed,unnamed,unnamed,unnamed,unnamed,unnamed,unnamed,unnamed,unnamed,unnamed,unnamed,unnamed,unnamed,unnamed,unnamed,unnamed,unnamed,unnamed…	AFF3,ARX,ASXL3,BBX,BHLHE22,BNC2,CBX4,CCRN4L,CDCA7L,CHD6,CHD9,DIO2,EDEM1,EIF3H,ELP3,ELP4,ERBB4,ETV1,FEZF1,FHIT,FOXD3,FOXG1,FOXO1,FOXP1,GALNT10,GALNT14,GATA3,GBE1,GBX2,GCFC2,GLI3,GLIS3,GPC4,HAS3,HES1,HS3ST5,HS6ST2,INHBA,INO80D,JAZF1,KCTD1,KDM4C,KLF12,LHX5,LMO3,LMO4,LMX1B,LPIN1,LZTS1,MAF,MAFB,MAP3K7,MED27,MEF2C,MEIS1,MEIS2,MGAT4C,MGAT5B,MITF,MMS22L,MRPS9,NDST3,NDST4,NFIA,NPAS3,NR2F1,NR4A2,OSR1,PAX6,…	ABRA,ADRA2A,AEBP2,AFF3,AHRR,ALG10,ALX4,ANG,ANGPT1,AR,ARGLU1,ARID1B,ARX,ASCC3,ASCL1,ASCL4,ASXL2,ASXL3,ATOH1,ATOH7,B3GALT1,B3GALT2,B3GALTL,B3GAT2,BACH1,BACH2,BARHL2,BARX2,BBX,BCL11A,BCL11B,BCL6,BCL9L,BCOR,BDP1,BHLHE22,BHLHE23,BHLHE40,BNC2,BRMS1L,C10orf137,C1D,CALCOCO1,CAMTA1,CASZ1,CBX4,CCL2,CCNH,CCRN4L,CDC5L,CDCA7,CDCA7L,CDX2,CEBPD,CEBPG,CHD6,CHD9,CHST2,CHST9,CITED2,CPSF2,CREB1,CREB5,CREBL2,CRTC3,C…
GO Biological Process	GO:0002065	columnar/cuboidal epithelial cell differentiation	90	0.0228	1	1	1.75	7.98	14	62	0.0412	0.226	11	21	76	unnamed,unnamed,unnamed,unnamed,unnamed,unnamed,unnamed,unnamed,unnamed,unnamed,unnamed,unnamed,unnamed,unnamed	unnamed,unnamed,unnamed,unnamed,unnamed,unnamed,unnamed,unnamed,unnamed,unnamed,unnamed,unnamed,unnamed,unnamed,unnamed,unnamed,unnamed,unnamed,unnamed,unnamed,unnamed,unnamed,unnamed,unnamed,unnamed,unnamed,unnamed,unnamed,unnamed,unnamed,unnamed,unnamed,unnamed,unnamed,unnamed,unnamed,unnamed,unnamed,unnamed,unnamed,unnamed,unnamed,unnamed,unnamed,unnamed,unnamed,unnamed,unnamed,unnamed,unnamed…	BMP2,C10orf11,FGFR2,FOXD3,GLI3,MEF2C,MITF,PAX6,RFX3,SOX4,TYRP1	ASCL1,BMP2,BMP4,C10orf11,EDNRB,FGFR2,FOXA1,FOXD3,GLI3,HPS1,MEF2C,MITF,NEUROD1,NKX6-1,PAX6,RFX3,SOX11,SOX4,TP63,TYRP1,WNT5A
GO Biological Process	GO:0021953	central nervous system neuron differentiation	91	0.0228	1	1	1.47	18.4	27	143	0.0794	0.189	22	58	156	unnamed,unnamed,unnamed,unnamed,unnamed,unnamed,unnamed,unnamed,unnamed,unnamed,unnamed,unnamed,unnamed,unnamed,unnamed,unnamed,unnamed,unnamed,unnamed,unnamed,unnamed,unnamed,unnamed,unnamed,unnamed,unnamed,unnamed	unnamed,unnamed,unnamed,unnamed,unnamed,unnamed,unnamed,unnamed,unnamed,unnamed,unnamed,unnamed,unnamed,unnamed,unnamed,unnamed,unnamed,unnamed,unnamed,unnamed,unnamed,unnamed,unnamed,unnamed,unnamed,unnamed,unnamed,unnamed,unnamed,unnamed,unnamed,unnamed,unnamed,unnamed,unnamed,unnamed,unnamed,unnamed,unnamed,unnamed,unnamed,unnamed,unnamed,unnamed,unnamed,unnamed,unnamed,unnamed,unnamed,unnamed…	ARX,BHLHE22,CNTN2,DCC,ERBB4,EVX1,FGFR2,FOXG1,GBX2,GLI3,ID4,LHX5,LMO4,LMX1B,NR4A2,PAX6,PRDM8,PROX1,ROBO1,SALL3,SOX4,SOX5	ARX,ASCL1,BCL11B,BHLHE22,CNTN2,DBX1,DCC,DLX2,EOMES,EPHA4,ERBB4,EVX1,FGFR2,FOXG1,GBX2,GLI2,GLI3,GNAQ,HOXD10,ID4,ISL1,ISL2,LHX5,LHX8,LINGO1,LMO4,LMX1B,MDGA1,MDGA2,MTPN,NFIB,NKX6-1,NKX6-2,NPY,NR4A2,OTP,PAX3,PAX6,PHOX2B,PLXNA4,POU4F1,PRDM8,PROX1,PTCH1,RAPGEF2,ROBO1,ROBO2,RORA,SALL1,SALL3,SKOR2,SLIT2,SOX1,SOX2,SOX4,SOX5,UNCX,WNT5A
GO Biological Process	GO:0045598	regulation of fat cell differentiation	92	0.0242	1	1	2.06	4.38	9	34	0.0265	0.265	9	18	72	unnamed,unnamed,unnamed,unnamed,unnamed,unnamed,unnamed,unnamed,unnamed	unnamed,unnamed,unnamed,unnamed,unnamed,unnamed,unnamed,unnamed,unnamed,unnamed,unnamed,unnamed,unnamed,unnamed,unnamed,unnamed,unnamed,unnamed,unnamed,unnamed,unnamed,unnamed,unnamed,unnamed,unnamed,unnamed,unnamed,unnamed,unnamed,unnamed,unnamed,unnamed,unnamed,unnamed	BMP2,FOXO1,GATA3,HES1,ID2,ID4,LPIN1,TRIB2,ZBTB16	ASXL2,BMP2,CREB1,CREBL2,FOXO1,GATA3,HES1,ID2,ID4,JAG1,LPIN1,LRP6,MSX2,TCF7L2,TRIB2,WNT5A,ZBTB16,ZFPM2
GO Biological Process	GO:0019228	regulation of action potential in neuron	92	0.0242	1	1	2.06	4.38	9	34	0.0265	0.265	6	16	97	unnamed,unnamed,unnamed,unnamed,unnamed,unnamed,unnamed,unnamed,unnamed	unnamed,unnamed,unnamed,unnamed,unnamed,unnamed,unnamed,unnamed,unnamed,unnamed,unnamed,unnamed,unnamed,unnamed,unnamed,unnamed,unnamed,unnamed,unnamed,unnamed,unnamed,unnamed,unnamed,unnamed,unnamed,unnamed,unnamed,unnamed,unnamed,unnamed,unnamed,unnamed,unnamed,unnamed	CNTN2,ID4,NFASC,POU3F1,POU3F2,UGT8	CNTN2,CXCR4,GRIK2,ID4,KCNMB2,MPDZ,MTMR2,NFASC,NKX6-2,POU3F1,POU3F2,QKI,SERINC5,SH3TC2,TENM4,UGT8
GO Biological Process	GO:0001508	regulation of action potential	94	0.025	1	1	1.83	6.57	12	51	0.0353	0.235	9	28	153	unnamed,unnamed,unnamed,unnamed,unnamed,unnamed,unnamed,unnamed,unnamed,unnamed,unnamed,unnamed	unnamed,unnamed,unnamed,unnamed,unnamed,unnamed,unnamed,unnamed,unnamed,unnamed,unnamed,unnamed,unnamed,unnamed,unnamed,unnamed,unnamed,unnamed,unnamed,unnamed,unnamed,unnamed,unnamed,unnamed,unnamed,unnamed,unnamed,unnamed,unnamed,unnamed,unnamed,unnamed,unnamed,unnamed,unnamed,unnamed,unnamed,unnamed,unnamed,unnamed,unnamed,unnamed,unnamed,unnamed,unnamed,unnamed,unnamed,unnamed,unnamed,unnamed…	AKAP6,CHRNB4,CNTN2,ID4,NFASC,POU3F1,POU3F2,RYR2,UGT8	ADRA1A,AKAP6,CHRNB4,CNTN2,CXCR4,DMD,GJA1,GNAQ,GRIK2,ID4,KCND2,KCNIP1,KCNJ2,KCNMB2,KCNQ1,MPDZ,MTMR2,NFASC,NKX6-2,POU3F1,POU3F2,QKI,RYR2,SERINC5,SH3TC2,SMAD7,TENM4,UGT8
GO Biological Process	GO:0032774	RNA biosynthetic process	95	0.0253	1	1	1.15	105	121	814	0.356	0.149	97	402	2506	unnamed,unnamed,unnamed,unnamed,unnamed,unnamed,unnamed,unnamed,unnamed,unnamed,unnamed,unnamed,unnamed,unnamed,unnamed,unnamed,unnamed,unnamed,unnamed,unnamed,unnamed,unnamed,unnamed,unnamed,unnamed,unnamed,unnamed,unnamed,unnamed,unnamed,unnamed,unnamed,unnamed,unnamed,unnamed,unnamed,unnamed,unnamed,unnamed,unnamed,unnamed,unnamed,unnamed,unnamed,unnamed,unnamed,unnamed,unnamed,unnamed,unnamed…	unnamed,unnamed,unnamed,unnamed,unnamed,unnamed,unnamed,unnamed,unnamed,unnamed,unnamed,unnamed,unnamed,unnamed,unnamed,unnamed,unnamed,unnamed,unnamed,unnamed,unnamed,unnamed,unnamed,unnamed,unnamed,unnamed,unnamed,unnamed,unnamed,unnamed,unnamed,unnamed,unnamed,unnamed,unnamed,unnamed,unnamed,unnamed,unnamed,unnamed,unnamed,unnamed,unnamed,unnamed,unnamed,unnamed,unnamed,unnamed,unnamed,unnamed…	AFF3,ARX,ASXL3,BBX,BHLHE22,BNC2,CBX4,CCRN4L,CDCA7L,CHD6,CHD9,ELP3,ELP4,ERBB4,ETV1,FEZF1,FHIT,FOXD3,FOXG1,FOXO1,FOXP1,GATA3,GBX2,GCFC2,GLI3,GLIS3,HES1,INO80D,JAZF1,KCTD1,KDM4C,KLF12,LHX5,LMO3,LMO4,LMX1B,LPIN1,LZTS1,MAF,MAFB,MAP3K7,MED27,MEF2C,MEIS1,MEIS2,MITF,NFIA,NPAS3,NR2F1,NR4A2,OSR1,PAX6,PBX1,PKN2,POLA1,POLR2M,POU3F1,POU3F2,POU3F3,POU6F2,PRDM16,PRDM8,PROX1,RFX3,RPS29,RRAGC,SALL3,SAP30L,SCML2,S…	ABRA,AEBP2,AFF3,AHRR,ALX4,ANG,AR,ARGLU1,ARID1B,ARX,ASCC3,ASCL1,ASCL4,ASXL2,ASXL3,ATOH1,ATOH7,BACH1,BACH2,BARHL2,BARX2,BBX,BCL11A,BCL11B,BCL6,BCL9L,BCOR,BDP1,BHLHE22,BHLHE23,BHLHE40,BNC2,BRMS1L,C10orf137,C1D,CALCOCO1,CAMTA1,CASZ1,CBX4,CCNH,CCRN4L,CDC5L,CDCA7,CDCA7L,CDX2,CEBPD,CEBPG,CHD6,CHD9,CITED2,CPSF2,CREB1,CREB5,CREBL2,CRTC3,CSRNP3,CSTF2,CTBP2,CTNNB1,DACH1,DACH2,DDX54,DMAP1,DMRT2,DMRTA1,DMRTB1…
GO Biological Process	GO:0017145	stem cell division	96	0.0256	1	1	2.77	1.8	5	14	0.0147	0.357	5	7	28	unnamed,unnamed,unnamed,unnamed,unnamed	unnamed,unnamed,unnamed,unnamed,unnamed,unnamed,unnamed,unnamed,unnamed,unnamed,unnamed,unnamed,unnamed,unnamed	ETV5,FGF13,FGFR2,FZD7,ZBTB16	DCT,ETV5,FGF13,FGFR2,FZD7,LRP6,ZBTB16
GO Biological Process	GO:0050931	pigment cell differentiation	97	0.0259	1	1	2.14	3.73	8	29	0.0235	0.276	6	8	34	unnamed,unnamed,unnamed,unnamed,unnamed,unnamed,unnamed,unnamed	unnamed,unnamed,unnamed,unnamed,unnamed,unnamed,unnamed,unnamed,unnamed,unnamed,unnamed,unnamed,unnamed,unnamed,unnamed,unnamed,unnamed,unnamed,unnamed,unnamed,unnamed,unnamed,unnamed,unnamed,unnamed,unnamed,unnamed,unnamed,unnamed	C10orf11,FOXD3,GLI3,MEF2C,MITF,TYRP1	C10orf11,EDNRB,FOXD3,GLI3,HPS1,MEF2C,MITF,TYRP1
GO Biological Process	GO:0030318	melanocyte differentiation	97	0.0259	1	1	2.14	3.73	8	29	0.0235	0.276	6	8	30	unnamed,unnamed,unnamed,unnamed,unnamed,unnamed,unnamed,unnamed	unnamed,unnamed,unnamed,unnamed,unnamed,unnamed,unnamed,unnamed,unnamed,unnamed,unnamed,unnamed,unnamed,unnamed,unnamed,unnamed,unnamed,unnamed,unnamed,unnamed,unnamed,unnamed,unnamed,unnamed,unnamed,unnamed,unnamed,unnamed,unnamed	C10orf11,FOXD3,GLI3,MEF2C,MITF,TYRP1	C10orf11,EDNRB,FOXD3,GLI3,HPS1,MEF2C,MITF,TYRP1
GO Biological Process	GO:0014014	negative regulation of gliogenesis	97	0.0259	1	1	2.14	3.73	8	29	0.0235	0.276	5	12	29	unnamed,unnamed,unnamed,unnamed,unnamed,unnamed,unnamed,unnamed	unnamed,unnamed,unnamed,unnamed,unnamed,unnamed,unnamed,unnamed,unnamed,unnamed,unnamed,unnamed,unnamed,unnamed,unnamed,unnamed,unnamed,unnamed,unnamed,unnamed,unnamed,unnamed,unnamed,unnamed,unnamed,unnamed,unnamed,unnamed,unnamed	ADCYAP1,DAB1,HES1,ID2,ID4	ADCYAP1,CTNNB1,DAB1,DLX2,HES1,ID2,ID4,LINGO1,NKX6-1,NKX6-2,NTRK3,SOX11
GO Biological Process	GO:0007423	sensory organ development	100	0.0267	1	1	1.32	33.4	44	259	0.129	0.17	30	116	455	unnamed,unnamed,unnamed,unnamed,unnamed,unnamed,unnamed,unnamed,unnamed,unnamed,unnamed,unnamed,unnamed,unnamed,unnamed,unnamed,unnamed,unnamed,unnamed,unnamed,unnamed,unnamed,unnamed,unnamed,unnamed,unnamed,unnamed,unnamed,unnamed,unnamed,unnamed,unnamed,unnamed,unnamed,unnamed,unnamed,unnamed,unnamed,unnamed,unnamed,unnamed,unnamed,unnamed,unnamed	unnamed,unnamed,unnamed,unnamed,unnamed,unnamed,unnamed,unnamed,unnamed,unnamed,unnamed,unnamed,unnamed,unnamed,unnamed,unnamed,unnamed,unnamed,unnamed,unnamed,unnamed,unnamed,unnamed,unnamed,unnamed,unnamed,unnamed,unnamed,unnamed,unnamed,unnamed,unnamed,unnamed,unnamed,unnamed,unnamed,unnamed,unnamed,unnamed,unnamed,unnamed,unnamed,unnamed,unnamed,unnamed,unnamed,unnamed,unnamed,unnamed,unnamed…	ALDH1A2,BHLHE22,BMP2,CDH1,CLCN2,CRYGD,FGFR2,FOXG1,GATA3,GBX2,GLI3,HES1,IGFBP7,INHBA,LMX1B,MAF,MAFB,MEIS1,MEIS2,MITF,OSR1,PAX6,PRDM16,PROX1,SIX3,SLC7A11,SMOC1,SPRY2,TFAP2B,USH2A	ALDH1A2,ASCL1,ATG5,ATOH1,BCL11B,BCL2L11,BHLHE22,BHLHE23,BMP2,BMP4,BMPER,CDH1,CHRDL1,CITED2,CLCN2,COL8A1,CRYBA4,CRYGD,CTNNB1,CYP1B1,CYP26B1,DLX6,EYA1,EYA4,FGF10,FGF20,FGF9,FGFR2,FOXC1,FOXG1,FOXI1,FOXL2,FOXP2,FOXS1,GATA3,GBX2,GJA1,GLI2,GLI3,GRIN2B,GRXCR1,HAND2,HES1,HOXA2,HOXC13,HPS1,IGF1,IGFBP7,IHH,INHBA,INSIG2,IRX5,JAG1,KLF4,LAMA1,LMX1B,LRP6,MAF,MAFB,MAP3K1,MEGF11,MEIS1,MEIS2,MITF,NAGLU,NEUROD1,NO…
GO Biological Process	GO:0021575	hindbrain morphogenesis	101	0.0271	1	1	2.26	3.09	7	24	0.0206	0.292	5	12	40	unnamed,unnamed,unnamed,unnamed,unnamed,unnamed,unnamed	unnamed,unnamed,unnamed,unnamed,unnamed,unnamed,unnamed,unnamed,unnamed,unnamed,unnamed,unnamed,unnamed,unnamed,unnamed,unnamed,unnamed,unnamed,unnamed,unnamed,unnamed,unnamed,unnamed,unnamed	DAB1,HES1,LHX5,LMX1B,PROX1	DAB1,DLC1,GLI2,HES1,LHX5,LMX1B,LRP6,MTPN,PROX1,RORA,SKOR2,TRNP1
GO Biological Process	GO:0045667	regulation of osteoblast differentiation	102	0.0279	1	1	1.86	5.92	11	46	0.0324	0.239	10	25	99	unnamed,unnamed,unnamed,unnamed,unnamed,unnamed,unnamed,unnamed,unnamed,unnamed,unnamed	unnamed,unnamed,unnamed,unnamed,unnamed,unnamed,unnamed,unnamed,unnamed,unnamed,unnamed,unnamed,unnamed,unnamed,unnamed,unnamed,unnamed,unnamed,unnamed,unnamed,unnamed,unnamed,unnamed,unnamed,unnamed,unnamed,unnamed,unnamed,unnamed,unnamed,unnamed,unnamed,unnamed,unnamed,unnamed,unnamed,unnamed,unnamed,unnamed,unnamed,unnamed,unnamed,unnamed,unnamed,unnamed,unnamed	ACVR2A,AXIN2,BMP2,FGFR2,GLI3,ID2,ID4,IGFBP5,MEF2C,SMOC1	ACVR1,ACVR2A,AXIN2,BMP2,BMP4,CTNNB1,FGFR2,GLI3,HAND2,ID2,ID4,IGF1,IGFBP5,IL6ST,MEF2C,MSX2,PRKD1,PTCH1,RUNX2,SMOC1,SOX11,SOX2,TP63,TWIST1,ZHX3
GO Biological Process	GO:0010975	regulation of neuron projection development	103	0.0281	1	1	1.48	16.2	24	126	0.0706	0.19	19	49	234	unnamed,unnamed,unnamed,unnamed,unnamed,unnamed,unnamed,unnamed,unnamed,unnamed,unnamed,unnamed,unnamed,unnamed,unnamed,unnamed,unnamed,unnamed,unnamed,unnamed,unnamed,unnamed,unnamed,unnamed	unnamed,unnamed,unnamed,unnamed,unnamed,unnamed,unnamed,unnamed,unnamed,unnamed,unnamed,unnamed,unnamed,unnamed,unnamed,unnamed,unnamed,unnamed,unnamed,unnamed,unnamed,unnamed,unnamed,unnamed,unnamed,unnamed,unnamed,unnamed,unnamed,unnamed,unnamed,unnamed,unnamed,unnamed,unnamed,unnamed,unnamed,unnamed,unnamed,unnamed,unnamed,unnamed,unnamed,unnamed,unnamed,unnamed,unnamed,unnamed,unnamed,unnamed…	ADCYAP1,CDH4,CDKL5,CNTN2,DAB1,DCC,FEZ1,FGF13,IL1RAPL1,LRRC4C,LZTS1,NLGN1,POU3F2,RAPGEF1,ROBO1,SHOX2,TENM3,TNR,VLDLR	ACTR3,ADCYAP1,BARHL2,BCL11A,CAPRIN1,CAPRIN2,CDH4,CDKL5,CNTN2,COBL,DAB1,DCC,DISC1,DMD,EPHA3,EPHA4,FEZ1,FGF13,GRID2,GSK3B,IL1RAPL1,ITGB1,LINGO1,LRRC4C,LZTS1,NGFR,NLGN1,NRP1,NTN1,NTRK3,PLXNA4,POU3F2,PRKD1,PTPRD,RAB11A,RAP2A,RAPGEF1,RAPGEF2,ROBO1,ROBO2,SHOX2,SKOR2,SLIT2,TBR1,TENM3,TIAM1,TNR,VLDLR,WNT5A
GO Biological Process	GO:0048709	oligodendrocyte differentiation	104	0.029	1	1	2	4.51	9	35	0.0265	0.257	7	14	50	unnamed,unnamed,unnamed,unnamed,unnamed,unnamed,unnamed,unnamed,unnamed	unnamed,unnamed,unnamed,unnamed,unnamed,unnamed,unnamed,unnamed,unnamed,unnamed,unnamed,unnamed,unnamed,unnamed,unnamed,unnamed,unnamed,unnamed,unnamed,unnamed,unnamed,unnamed,unnamed,unnamed,unnamed,unnamed,unnamed,unnamed,unnamed,unnamed,unnamed,unnamed,unnamed,unnamed,unnamed	CNTN2,GLI3,ID2,ID4,PAX6,SOX5,SOX6	ASCL1,CNTN2,GLI3,ID2,ID4,NKX6-1,NKX6-2,PAX6,SOX11,SOX5,SOX6,SOX9,TCF7L2,TENM4
GO Biological Process	GO:0016265	death	105	0.0291	1	1	1.26	44.3	56	344	0.165	0.163	46	160	1239	unnamed,unnamed,unnamed,unnamed,unnamed,unnamed,unnamed,unnamed,unnamed,unnamed,unnamed,unnamed,unnamed,unnamed,unnamed,unnamed,unnamed,unnamed,unnamed,unnamed,unnamed,unnamed,unnamed,unnamed,unnamed,unnamed,unnamed,unnamed,unnamed,unnamed,unnamed,unnamed,unnamed,unnamed,unnamed,unnamed,unnamed,unnamed,unnamed,unnamed,unnamed,unnamed,unnamed,unnamed,unnamed,unnamed,unnamed,unnamed,unnamed,unnamed…	unnamed,unnamed,unnamed,unnamed,unnamed,unnamed,unnamed,unnamed,unnamed,unnamed,unnamed,unnamed,unnamed,unnamed,unnamed,unnamed,unnamed,unnamed,unnamed,unnamed,unnamed,unnamed,unnamed,unnamed,unnamed,unnamed,unnamed,unnamed,unnamed,unnamed,unnamed,unnamed,unnamed,unnamed,unnamed,unnamed,unnamed,unnamed,unnamed,unnamed,unnamed,unnamed,unnamed,unnamed,unnamed,unnamed,unnamed,unnamed,unnamed,unnamed…	API5,ARHGEF16,AXIN2,C8B,C9orf72,CADM1,CDH1,CUL1,CYP7B1,DBC1,DCC,EGLN3,ELMO1,EPHA7,ERBB4,FAF1,FGFR2,FHIT,FOXO1,GLI3,INHBA,LMX1B,MAP3K7,MEF2C,NR4A2,OPA1,PDCD6IP,PKN2,PPP2R2B,PSMD7,RNF152,ROBO1,RRAGC,RYR2,SEMA6A,SLIT3,TAX1BP1,TFAP2B,TM2D1,TOP1,TOX3,TRIO,UACA,UNC5D,WWOX,ZBTB16	AATF,ACVR1C,ADRA1A,ANG,APAF1,API5,APIP,APP,APTX,AR,ARHGEF16,ATG5,ATOH1,AXIN2,BCL2L11,BIRC7,BLID,BNIP2,C1D,C8B,C8orf4,C9orf72,CAAP1,CADM1,CDCA7,CDH1,CDIP1,CHMP2B,CRH,CSRNP3,CTNNB1,CTNNBL1,CUL1,CXCR4,CYP7B1,DAB2,DAD1,DBC1,DCC,DDHD1,DLC1,DPEP1,DPF1,DYRK2,EGLN3,ELMO1,EPHA7,ERBB4,ETS1,FAF1,FGFR2,FHIT,FOXL2,FOXO1,G2E3,GJA1,GLI2,GLI3,GREM1,GSK3B,HAND2,HIC1,HTR2A,IFNG,IGFBP3,IL12A,INHBA,ITGAV,ITPR1,KCTD7…
GO Biological Process	GO:0008038	neuron recognition	106	0.0294	1	1	1.74	7.47	13	58	0.0382	0.224	8	14	30	unnamed,unnamed,unnamed,unnamed,unnamed,unnamed,unnamed,unnamed,unnamed,unnamed,unnamed,unnamed,unnamed	unnamed,unnamed,unnamed,unnamed,unnamed,unnamed,unnamed,unnamed,unnamed,unnamed,unnamed,unnamed,unnamed,unnamed,unnamed,unnamed,unnamed,unnamed,unnamed,unnamed,unnamed,unnamed,unnamed,unnamed,unnamed,unnamed,unnamed,unnamed,unnamed,unnamed,unnamed,unnamed,unnamed,unnamed,unnamed,unnamed,unnamed,unnamed,unnamed,unnamed,unnamed,unnamed,unnamed,unnamed,unnamed,unnamed,unnamed,unnamed,unnamed,unnamed…	CNTN2,CNTN4,CNTNAP2,FOXG1,GAP43,NTM,OPCML,ROBO1	APP,CNTN2,CNTN4,CNTNAP2,DSCAML1,EPHA3,EPHA4,FOXG1,GAP43,NRP1,NTM,OPCML,ROBO1,ROBO2
GO Biological Process	GO:0010823	negative regulation of mitochondrion organization	107	0.0301	1	1	3.11	1.29	4	10	0.0118	0.4	3	5	22	unnamed,unnamed,unnamed,unnamed	unnamed,unnamed,unnamed,unnamed,unnamed,unnamed,unnamed,unnamed,unnamed,unnamed	ACAA2,OMA1,OPA1	ACAA2,IGF1,OMA1,OPA1,PARK2
GO Biological Process	GO:0051093	negative regulation of developmental process	108	0.0303	1	1	1.3	34.5	45	268	0.132	0.168	37	132	605	unnamed,unnamed,unnamed,unnamed,unnamed,unnamed,unnamed,unnamed,unnamed,unnamed,unnamed,unnamed,unnamed,unnamed,unnamed,unnamed,unnamed,unnamed,unnamed,unnamed,unnamed,unnamed,unnamed,unnamed,unnamed,unnamed,unnamed,unnamed,unnamed,unnamed,unnamed,unnamed,unnamed,unnamed,unnamed,unnamed,unnamed,unnamed,unnamed,unnamed,unnamed,unnamed,unnamed,unnamed,unnamed	unnamed,unnamed,unnamed,unnamed,unnamed,unnamed,unnamed,unnamed,unnamed,unnamed,unnamed,unnamed,unnamed,unnamed,unnamed,unnamed,unnamed,unnamed,unnamed,unnamed,unnamed,unnamed,unnamed,unnamed,unnamed,unnamed,unnamed,unnamed,unnamed,unnamed,unnamed,unnamed,unnamed,unnamed,unnamed,unnamed,unnamed,unnamed,unnamed,unnamed,unnamed,unnamed,unnamed,unnamed,unnamed,unnamed,unnamed,unnamed,unnamed,unnamed…	ADCYAP1,AXIN2,BMP2,CDK5RAP2,CNTN2,CNTN4,DAB1,DCC,FGF13,FOXG1,FOXO1,FZD7,GATA3,GLI3,HES1,ID2,ID4,IGFBP5,INHBA,MAFB,MBNL3,MED27,MEIS1,MEIS2,OMA1,OSR1,PAX6,PBX1,PRDM16,PROX1,SOX4,TNR,TRIB2,USH2A,ZBTB16,ZFHX3,ZNF536	ADCYAP1,APP,ASCL1,AXIN2,BAI3,BCL11A,BCL6,BCL9L,BCOR,BHLHE23,BMP2,BMP4,CCL2,CDK5RAP2,CDX2,CER1,CNTN2,CNTN4,CTNNB1,CXADR,DAB1,DCC,DLX2,EDNRB,EFEMP1,EOMES,EPHA4,EPHA5,ESRRB,FGF10,FGF13,FOXA1,FOXA2,FOXG1,FOXO1,FST,FZD7,GATA3,GLI2,GLI3,GREM1,GSK3B,HAND2,HES1,HHEX,HOXA2,ID2,ID4,IFNG,IGF1,IGFBP5,IHH,INHBA,IRX3,ISL1,ISL2,ITGAV,ITGB1,JAG1,KLF4,LDB2,LINGO1,LMO2,LRP6,MAFB,MAP2K5,MBNL3,MED14,MED27,MED30,MEIS…
GO Biological Process	GO:0006351	transcription, DNA-dependent	109	0.0305	1	1	1.15	104	119	804	0.35	0.148	94	394	2414	unnamed,unnamed,unnamed,unnamed,unnamed,unnamed,unnamed,unnamed,unnamed,unnamed,unnamed,unnamed,unnamed,unnamed,unnamed,unnamed,unnamed,unnamed,unnamed,unnamed,unnamed,unnamed,unnamed,unnamed,unnamed,unnamed,unnamed,unnamed,unnamed,unnamed,unnamed,unnamed,unnamed,unnamed,unnamed,unnamed,unnamed,unnamed,unnamed,unnamed,unnamed,unnamed,unnamed,unnamed,unnamed,unnamed,unnamed,unnamed,unnamed,unnamed…	unnamed,unnamed,unnamed,unnamed,unnamed,unnamed,unnamed,unnamed,unnamed,unnamed,unnamed,unnamed,unnamed,unnamed,unnamed,unnamed,unnamed,unnamed,unnamed,unnamed,unnamed,unnamed,unnamed,unnamed,unnamed,unnamed,unnamed,unnamed,unnamed,unnamed,unnamed,unnamed,unnamed,unnamed,unnamed,unnamed,unnamed,unnamed,unnamed,unnamed,unnamed,unnamed,unnamed,unnamed,unnamed,unnamed,unnamed,unnamed,unnamed,unnamed…	AFF3,ARX,ASXL3,BBX,BHLHE22,BNC2,CBX4,CCRN4L,CDCA7L,CHD6,CHD9,ELP3,ELP4,ERBB4,ETV1,FEZF1,FHIT,FOXD3,FOXG1,FOXO1,FOXP1,GATA3,GBX2,GCFC2,GLI3,GLIS3,HES1,INO80D,JAZF1,KCTD1,KDM4C,KLF12,LHX5,LMO3,LMO4,LMX1B,LPIN1,LZTS1,MAF,MAFB,MAP3K7,MED27,MEF2C,MEIS1,MEIS2,MITF,NFIA,NPAS3,NR2F1,NR4A2,OSR1,PAX6,PBX1,PKN2,POU3F1,POU3F2,POU3F3,POU6F2,PRDM16,PRDM8,PROX1,RFX3,RRAGC,SALL3,SAP30L,SCML2,SIM1,SMYD2,SOX14,SOX…	ABRA,AEBP2,AFF3,AHRR,ALX4,ANG,AR,ARGLU1,ARID1B,ARX,ASCC3,ASCL1,ASCL4,ASXL2,ASXL3,ATOH1,ATOH7,BACH1,BACH2,BARHL2,BARX2,BBX,BCL11A,BCL11B,BCL6,BCL9L,BCOR,BDP1,BHLHE22,BHLHE23,BHLHE40,BNC2,BRMS1L,C10orf137,C1D,CALCOCO1,CAMTA1,CASZ1,CBX4,CCNH,CCRN4L,CDC5L,CDCA7,CDCA7L,CDX2,CEBPD,CEBPG,CHD6,CHD9,CITED2,CPSF2,CREB1,CREB5,CREBL2,CRTC3,CSRNP3,CSTF2,CTBP2,CTNNB1,DACH1,DACH2,DDX54,DMAP1,DMRT2,DMRTA1,DMRTB1…
GO Biological Process	GO:0032854	positive regulation of Rap GTPase activity	110	0.0314	1	1	3.88	0.773	3	6	0.00882	0.5	3	4	9	unnamed,unnamed,unnamed	unnamed,unnamed,unnamed,unnamed,unnamed,unnamed	ADCYAP1,RAPGEF1,RASGRP3	ADCYAP1,RAPGEF1,RAPGEF2,RASGRP3
GO Biological Process	GO:0072202	cell differentiation involved in metanephros development	110	0.0314	1	1	3.88	0.773	3	6	0.00882	0.5	2	3	11	unnamed,unnamed,unnamed	unnamed,unnamed,unnamed,unnamed,unnamed,unnamed	OSR1,POU3F3	OSR1,POU3F3,TCF21
GO Biological Process	GO:0021813	cell-cell adhesion involved in neuronal-glial interactions involved in cerebral cortex radial glia guided migration	110	0.0314	1	1	3.88	0.773	3	6	0.00882	0.5	1	1	1	unnamed,unnamed,unnamed	unnamed,unnamed,unnamed,unnamed,unnamed,unnamed	DAB1	DAB1
GO Biological Process	GO:0003149	membranous septum morphogenesis	110	0.0314	1	1	3.88	0.773	3	6	0.00882	0.5	3	3	6	unnamed,unnamed,unnamed	unnamed,unnamed,unnamed,unnamed,unnamed,unnamed	FGFR2,FZD1,ID2	FGFR2,FZD1,ID2
GO Biological Process	GO:0007007	inner mitochondrial membrane organization	110	0.0314	1	1	3.88	0.773	3	6	0.00882	0.5	2	2	10	unnamed,unnamed,unnamed	unnamed,unnamed,unnamed,unnamed,unnamed,unnamed	OMA1,OPA1	OMA1,OPA1
GO Biological Process	GO:0021589	cerebellum structural organization	110	0.0314	1	1	3.88	0.773	3	6	0.00882	0.5	1	1	2	unnamed,unnamed,unnamed	unnamed,unnamed,unnamed,unnamed,unnamed,unnamed	DAB1	DAB1
GO Biological Process	GO:0021812	neuronal-glial interaction involved in cerebral cortex radial glia guided migration	110	0.0314	1	1	3.88	0.773	3	6	0.00882	0.5	1	1	2	unnamed,unnamed,unnamed	unnamed,unnamed,unnamed,unnamed,unnamed,unnamed	DAB1	DAB1
GO Biological Process	GO:0045686	negative regulation of glial cell differentiation	117	0.0336	1	1	2.17	3.22	7	25	0.0206	0.28	4	10	22	unnamed,unnamed,unnamed,unnamed,unnamed,unnamed,unnamed	unnamed,unnamed,unnamed,unnamed,unnamed,unnamed,unnamed,unnamed,unnamed,unnamed,unnamed,unnamed,unnamed,unnamed,unnamed,unnamed,unnamed,unnamed,unnamed,unnamed,unnamed,unnamed,unnamed,unnamed,unnamed	DAB1,HES1,ID2,ID4	CTNNB1,DAB1,DLX2,HES1,ID2,ID4,LINGO1,NKX6-1,NKX6-2,NTRK3
GO Biological Process	GO:0019098	reproductive behavior	117	0.0336	1	1	2.17	3.22	7	25	0.0206	0.28	1	4	23	unnamed,unnamed,unnamed,unnamed,unnamed,unnamed,unnamed	unnamed,unnamed,unnamed,unnamed,unnamed,unnamed,unnamed,unnamed,unnamed,unnamed,unnamed,unnamed,unnamed,unnamed,unnamed,unnamed,unnamed,unnamed,unnamed,unnamed,unnamed,unnamed,unnamed,unnamed,unnamed	NPAS3	APP,MBD2,NHLH2,NPAS3
GO Biological Process	GO:2000026	regulation of multicellular organismal development	119	0.0337	1	1	1.19	70.6	84	548	0.247	0.153	66	256	1196	unnamed,unnamed,unnamed,unnamed,unnamed,unnamed,unnamed,unnamed,unnamed,unnamed,unnamed,unnamed,unnamed,unnamed,unnamed,unnamed,unnamed,unnamed,unnamed,unnamed,unnamed,unnamed,unnamed,unnamed,unnamed,unnamed,unnamed,unnamed,unnamed,unnamed,unnamed,unnamed,unnamed,unnamed,unnamed,unnamed,unnamed,unnamed,unnamed,unnamed,unnamed,unnamed,unnamed,unnamed,unnamed,unnamed,unnamed,unnamed,unnamed,unnamed…	unnamed,unnamed,unnamed,unnamed,unnamed,unnamed,unnamed,unnamed,unnamed,unnamed,unnamed,unnamed,unnamed,unnamed,unnamed,unnamed,unnamed,unnamed,unnamed,unnamed,unnamed,unnamed,unnamed,unnamed,unnamed,unnamed,unnamed,unnamed,unnamed,unnamed,unnamed,unnamed,unnamed,unnamed,unnamed,unnamed,unnamed,unnamed,unnamed,unnamed,unnamed,unnamed,unnamed,unnamed,unnamed,unnamed,unnamed,unnamed,unnamed,unnamed…	ACVR2A,ADCYAP1,AKAP6,AXIN2,BMP2,CDH1,CDH4,CDK5RAP2,CDKL5,CNTN2,CNTN4,DAB1,DCC,ERBB4,ETV5,FEZ1,FEZF1,FGF13,FGF18,FGFR2,FOXG1,FOXP1,FZD1,FZD7,GATA3,GLI3,HES1,ID2,ID4,IL1RAPL1,INHBA,LHX5,LRRC4C,LZTS1,MAF,MAFB,MBNL3,MEF2C,MEIS1,MEIS2,MITF,NFAM1,NLGN1,NRXN3,OSR1,PAX6,PBX1,POU3F2,PRDM16,PROX1,RAPGEF1,RBM19,RFX3,ROBO1,SEMA6A,SHOX2,SOX5,SOX6,TCF12,TENM3,TNR,TRPS1,VLDLR,ZBTB16,ZFHX3,ZNF536	ACTR3,ACVR1,ACVR1C,ACVR2A,ADAMTS20,ADAMTS9,ADCYAP1,ADM,ADRB2,AGTR2,AKAP6,APP,AR,ASCL1,ASIC2,ATOH1,AXIN2,BAI3,BARHL2,BCL11A,BCL11B,BCL6,BCL9L,BCOR,BHLHE23,BMP2,BMP4,BNIP2,BTG1,CAPRIN1,CAPRIN2,CBLN1,CBLN2,CCL2,CD40,CDH1,CDH4,CDK5RAP2,CDKL5,CITED2,CNTN2,CNTN4,COBL,CTNNB1,CXADR,CXCR4,CYP26B1,DAB1,DAB2,DCC,DCSTAMP,DCT,DISC1,DLX2,DMD,DUSP6,EDNRA,EDNRB,EFEMP1,EFNB2,EOMES,EPHA3,EPHA4,EPHA5,ERBB4,ERRFI1,E…
GO Biological Process	GO:0008219	cell death	120	0.0341	1	1	1.26	43.8	55	340	0.162	0.162	45	159	1236	unnamed,unnamed,unnamed,unnamed,unnamed,unnamed,unnamed,unnamed,unnamed,unnamed,unnamed,unnamed,unnamed,unnamed,unnamed,unnamed,unnamed,unnamed,unnamed,unnamed,unnamed,unnamed,unnamed,unnamed,unnamed,unnamed,unnamed,unnamed,unnamed,unnamed,unnamed,unnamed,unnamed,unnamed,unnamed,unnamed,unnamed,unnamed,unnamed,unnamed,unnamed,unnamed,unnamed,unnamed,unnamed,unnamed,unnamed,unnamed,unnamed,unnamed…	unnamed,unnamed,unnamed,unnamed,unnamed,unnamed,unnamed,unnamed,unnamed,unnamed,unnamed,unnamed,unnamed,unnamed,unnamed,unnamed,unnamed,unnamed,unnamed,unnamed,unnamed,unnamed,unnamed,unnamed,unnamed,unnamed,unnamed,unnamed,unnamed,unnamed,unnamed,unnamed,unnamed,unnamed,unnamed,unnamed,unnamed,unnamed,unnamed,unnamed,unnamed,unnamed,unnamed,unnamed,unnamed,unnamed,unnamed,unnamed,unnamed,unnamed…	API5,ARHGEF16,AXIN2,C8B,C9orf72,CADM1,CDH1,CUL1,CYP7B1,DBC1,DCC,EGLN3,ELMO1,EPHA7,ERBB4,FAF1,FGFR2,FHIT,FOXO1,GLI3,INHBA,LMX1B,MAP3K7,MEF2C,OPA1,PDCD6IP,PKN2,PPP2R2B,PSMD7,RNF152,ROBO1,RRAGC,RYR2,SEMA6A,SLIT3,TAX1BP1,TFAP2B,TM2D1,TOP1,TOX3,TRIO,UACA,UNC5D,WWOX,ZBTB16	AATF,ACVR1C,ADRA1A,ANG,APAF1,API5,APIP,APP,APTX,AR,ARHGEF16,ATG5,ATOH1,AXIN2,BCL2L11,BIRC7,BLID,BNIP2,C1D,C8B,C8orf4,C9orf72,CAAP1,CADM1,CDCA7,CDH1,CDIP1,CHMP2B,CRH,CSRNP3,CTNNB1,CTNNBL1,CUL1,CXCR4,CYP7B1,DAB2,DAD1,DBC1,DCC,DDHD1,DLC1,DPEP1,DPF1,DYRK2,EGLN3,ELMO1,EPHA7,ERBB4,ETS1,FAF1,FGFR2,FHIT,FOXL2,FOXO1,G2E3,GJA1,GLI2,GLI3,GREM1,GSK3B,HAND2,HIC1,HTR2A,IFNG,IGFBP3,IL12A,INHBA,ITGAV,ITPR1,KCTD7…
GO Biological Process	GO:0009063	cellular amino acid catabolic process	121	0.0344	1	1	1.94	4.64	9	36	0.0265	0.25	7	18	114	unnamed,unnamed,unnamed,unnamed,unnamed,unnamed,unnamed,unnamed,unnamed	unnamed,unnamed,unnamed,unnamed,unnamed,unnamed,unnamed,unnamed,unnamed,unnamed,unnamed,unnamed,unnamed,unnamed,unnamed,unnamed,unnamed,unnamed,unnamed,unnamed,unnamed,unnamed,unnamed,unnamed,unnamed,unnamed,unnamed,unnamed,unnamed,unnamed,unnamed,unnamed,unnamed,unnamed,unnamed,unnamed	BCAT1,DDO,DIO2,GAD1,GGACT,GOT2,HIBADH	AADAT,AGXT2,BCAT1,CPS1,DDO,DIO2,ENSG00000203546,GAD1,GCDH,GCSH,GGACT,GOT2,HGD,HIBADH,KYNU,QDPR,SLC25A21,SQRDL
GO Biological Process	GO:0007422	peripheral nervous system development	121	0.0344	1	1	1.94	4.64	9	36	0.0265	0.25	6	21	78	unnamed,unnamed,unnamed,unnamed,unnamed,unnamed,unnamed,unnamed,unnamed	unnamed,unnamed,unnamed,unnamed,unnamed,unnamed,unnamed,unnamed,unnamed,unnamed,unnamed,unnamed,unnamed,unnamed,unnamed,unnamed,unnamed,unnamed,unnamed,unnamed,unnamed,unnamed,unnamed,unnamed,unnamed,unnamed,unnamed,unnamed,unnamed,unnamed,unnamed,unnamed,unnamed,unnamed,unnamed,unnamed	ETV1,FOXD3,NFASC,POU3F1,POU3F2,UGT8	ASIC2,CITED2,DMD,EDNRB,ETV1,FOXD3,GDNF,HAND2,HOXD10,ISL1,ISL2,NFASC,ONECUT2,PLXNA4,POU3F1,POU3F2,POU4F1,RUNX1,SERPINI1,SH3TC2,UGT8
GO Biological Process	GO:0015012	heparan sulfate proteoglycan biosynthetic process	123	0.0344	1	1	2.59	1.93	5	15	0.0147	0.333	4	7	18	unnamed,unnamed,unnamed,unnamed,unnamed	unnamed,unnamed,unnamed,unnamed,unnamed,unnamed,unnamed,unnamed,unnamed,unnamed,unnamed,unnamed,unnamed,unnamed,unnamed	HS3ST5,NDST3,NDST4,XYLT1	EXT1,GLCE,HS3ST5,HS6ST1,NDST3,NDST4,XYLT1
GO Biological Process	GO:0007043	cell-cell junction assembly	124	0.0349	1	1	2.33	2.58	6	20	0.0176	0.3	5	11	70	unnamed,unnamed,unnamed,unnamed,unnamed,unnamed	unnamed,unnamed,unnamed,unnamed,unnamed,unnamed,unnamed,unnamed,unnamed,unnamed,unnamed,unnamed,unnamed,unnamed,unnamed,unnamed,unnamed,unnamed,unnamed,unnamed	CDH1,CLDN18,NFASC,PKN2,UGT8	CDH1,CLDN18,CLDN22,GJA1,ITGB1,MICALL2,NFASC,PARD3,PKN2,PRKCA,UGT8
GO Biological Process	GO:0071241	cellular response to inorganic substance	124	0.0349	1	1	2.33	2.58	6	20	0.0176	0.3	5	10	89	unnamed,unnamed,unnamed,unnamed,unnamed,unnamed	unnamed,unnamed,unnamed,unnamed,unnamed,unnamed,unnamed,unnamed,unnamed,unnamed,unnamed,unnamed,unnamed,unnamed,unnamed,unnamed,unnamed,unnamed,unnamed,unnamed	CDH1,FOXO1,ID2,MEF2C,TPH2	CAMK2D,CDH1,DPEP1,FOXO1,ID2,IQGAP1,MEF2C,SPIDR,TPH2,WNT5A
GO Biological Process	GO:0021587	cerebellum morphogenesis	124	0.0349	1	1	2.33	2.58	6	20	0.0176	0.3	4	10	36	unnamed,unnamed,unnamed,unnamed,unnamed,unnamed	unnamed,unnamed,unnamed,unnamed,unnamed,unnamed,unnamed,unnamed,unnamed,unnamed,unnamed,unnamed,unnamed,unnamed,unnamed,unnamed,unnamed,unnamed,unnamed,unnamed	DAB1,LHX5,LMX1B,PROX1	DAB1,GLI2,LHX5,LMX1B,LRP6,MTPN,PROX1,RORA,SKOR2,TRNP1
GO Biological Process	GO:0021536	diencephalon development	127	0.0364	1	1	1.59	10	16	78	0.0471	0.205	12	31	75	unnamed,unnamed,unnamed,unnamed,unnamed,unnamed,unnamed,unnamed,unnamed,unnamed,unnamed,unnamed,unnamed,unnamed,unnamed,unnamed	unnamed,unnamed,unnamed,unnamed,unnamed,unnamed,unnamed,unnamed,unnamed,unnamed,unnamed,unnamed,unnamed,unnamed,unnamed,unnamed,unnamed,unnamed,unnamed,unnamed,unnamed,unnamed,unnamed,unnamed,unnamed,unnamed,unnamed,unnamed,unnamed,unnamed,unnamed,unnamed,unnamed,unnamed,unnamed,unnamed,unnamed,unnamed,unnamed,unnamed,unnamed,unnamed,unnamed,unnamed,unnamed,unnamed,unnamed,unnamed,unnamed,unnamed…	ADCYAP1,ALDH1A2,ARX,BMP2,CDH1,CNTNAP2,GBX2,HES1,NR4A2,PAX6,POU3F2,SIX3	ADCYAP1,ALDH1A2,ARX,BMP2,BMP4,CDH1,CNTNAP2,CREB1,CRH,ETS1,FGF10,FOXB1,GBX2,GLI2,HES1,ISL1,LRP6,NR0B1,NR4A2,OTP,PAX6,PITX1,POU1F1,POU3F2,POU4F1,RBPJ,SALL1,SIX3,SOX2,TCF7L2,WNT5A
GO Biological Process	GO:0050793	regulation of developmental process	128	0.0366	1	1	1.17	82.2	96	638	0.282	0.15	80	302	1592	unnamed,unnamed,unnamed,unnamed,unnamed,unnamed,unnamed,unnamed,unnamed,unnamed,unnamed,unnamed,unnamed,unnamed,unnamed,unnamed,unnamed,unnamed,unnamed,unnamed,unnamed,unnamed,unnamed,unnamed,unnamed,unnamed,unnamed,unnamed,unnamed,unnamed,unnamed,unnamed,unnamed,unnamed,unnamed,unnamed,unnamed,unnamed,unnamed,unnamed,unnamed,unnamed,unnamed,unnamed,unnamed,unnamed,unnamed,unnamed,unnamed,unnamed…	unnamed,unnamed,unnamed,unnamed,unnamed,unnamed,unnamed,unnamed,unnamed,unnamed,unnamed,unnamed,unnamed,unnamed,unnamed,unnamed,unnamed,unnamed,unnamed,unnamed,unnamed,unnamed,unnamed,unnamed,unnamed,unnamed,unnamed,unnamed,unnamed,unnamed,unnamed,unnamed,unnamed,unnamed,unnamed,unnamed,unnamed,unnamed,unnamed,unnamed,unnamed,unnamed,unnamed,unnamed,unnamed,unnamed,unnamed,unnamed,unnamed,unnamed…	ACVR2A,ADCYAP1,AKAP6,ARAP3,ARHGAP15,AXIN2,BMP2,CDH1,CDH4,CDK5RAP2,CDKL5,CNTN2,CNTN4,DAB1,DCC,ERBB4,ETV5,FEZ1,FEZF1,FGF13,FGF18,FGFR2,FOXG1,FOXO1,FOXP1,FZD1,FZD7,GATA3,GLI3,HES1,ID2,ID4,IGFBP5,IL1RAPL1,INHBA,LHX5,LMO4,LPIN1,LRRC4C,LZTS1,MAF,MAFB,MBNL3,MED27,MEF2C,MEIS1,MEIS2,MITF,NFAM1,NLGN1,NRXN3,OMA1,OSR1,PAX6,PBX1,POU3F2,PRDM16,PROX1,RAPGEF1,RBM19,RFX3,ROBO1,SEMA6A,SHOX2,SMOC1,SOX4,SOX5,SOX6,TC…	ACTR3,ACVR1,ACVR1C,ACVR2A,ADAMTS20,ADAMTS9,ADCYAP1,ADM,ADRB2,AGTR1,AGTR2,AKAP6,APP,AR,ARAP3,ARHGAP15,ASCL1,ASIC2,ASXL2,ATOH1,AXIN2,BAI3,BARHL2,BCL11A,BCL11B,BCL2L11,BCL6,BCL9L,BCOR,BHLHE23,BMP2,BMP4,BNIP2,BTG1,CAPRIN1,CAPRIN2,CAPZB,CBLN1,CBLN2,CCL2,CD40,CDC42EP4,CDH1,CDH2,CDH4,CDK5RAP2,CDKL5,CDX2,CER1,CITED2,CNTN2,CNTN4,COBL,CREB1,CREBL2,CTNNA2,CTNNB1,CXADR,CXCR4,CYP26B1,DAB1,DAB2,DCC,DCSTAMP,DCT…
GO Biological Process	GO:0016070	RNA metabolic process	129	0.0368	1	1	1.13	119	134	922	0.394	0.145	110	463	3177	unnamed,unnamed,unnamed,unnamed,unnamed,unnamed,unnamed,unnamed,unnamed,unnamed,unnamed,unnamed,unnamed,unnamed,unnamed,unnamed,unnamed,unnamed,unnamed,unnamed,unnamed,unnamed,unnamed,unnamed,unnamed,unnamed,unnamed,unnamed,unnamed,unnamed,unnamed,unnamed,unnamed,unnamed,unnamed,unnamed,unnamed,unnamed,unnamed,unnamed,unnamed,unnamed,unnamed,unnamed,unnamed,unnamed,unnamed,unnamed,unnamed,unnamed…	unnamed,unnamed,unnamed,unnamed,unnamed,unnamed,unnamed,unnamed,unnamed,unnamed,unnamed,unnamed,unnamed,unnamed,unnamed,unnamed,unnamed,unnamed,unnamed,unnamed,unnamed,unnamed,unnamed,unnamed,unnamed,unnamed,unnamed,unnamed,unnamed,unnamed,unnamed,unnamed,unnamed,unnamed,unnamed,unnamed,unnamed,unnamed,unnamed,unnamed,unnamed,unnamed,unnamed,unnamed,unnamed,unnamed,unnamed,unnamed,unnamed,unnamed…	ABCE1,AFF3,ARX,ASXL3,BBX,BHLHE22,BNC2,BUD13,CBX4,CCRN4L,CDCA7L,CDKAL1,CELF2,CHD6,CHD9,DHX35,ELP3,ELP4,ERBB4,ETV1,FEZF1,FHIT,FOXD3,FOXG1,FOXO1,FOXP1,GATA3,GBX2,GCFC2,GLI3,GLIS3,HES1,HNRNPA3,INO80D,JAZF1,KCTD1,KDM4C,KLF12,LHX5,LMO3,LMO4,LMX1B,LPIN1,LZTS1,MAF,MAFB,MAP3K7,MBNL3,MED27,MEF2C,MEIS1,MEIS2,MITF,NFIA,NOVA1,NPAS3,NR2F1,NR4A2,OSR1,PAX6,PBX1,PKN2,POLA1,POLR2M,POU3F1,POU3F2,POU3F3,POU6F2,PRDM1…	ABCE1,ABRA,ADARB2,AEBP2,AFF2,AFF3,AHRR,ALX4,ANG,APP,AR,ARGLU1,ARID1B,ARX,ASCC3,ASCL1,ASCL4,ASXL2,ASXL3,ATOH1,ATOH7,BACH1,BACH2,BARHL2,BARX2,BBX,BCL11A,BCL11B,BCL6,BCL9L,BCOR,BDP1,BHLHE22,BHLHE23,BHLHE40,BNC2,BRMS1L,BUD13,C10orf137,C1D,CALCOCO1,CAMTA1,CASZ1,CBX4,CCNH,CCRN4L,CDC5L,CDCA7,CDCA7L,CDKAL1,CDX2,CEBPD,CEBPG,CELF2,CELF4,CHD6,CHD9,CITED2,CNOT4,CPSF2,CREB1,CREB5,CREBL2,CRTC3,CSRNP3,CSTF2,CTB…
GO Biological Process	GO:0010467	gene expression	130	0.0404	1	1	1.12	123	138	955	0.406	0.145	113	481	3431	unnamed,unnamed,unnamed,unnamed,unnamed,unnamed,unnamed,unnamed,unnamed,unnamed,unnamed,unnamed,unnamed,unnamed,unnamed,unnamed,unnamed,unnamed,unnamed,unnamed,unnamed,unnamed,unnamed,unnamed,unnamed,unnamed,unnamed,unnamed,unnamed,unnamed,unnamed,unnamed,unnamed,unnamed,unnamed,unnamed,unnamed,unnamed,unnamed,unnamed,unnamed,unnamed,unnamed,unnamed,unnamed,unnamed,unnamed,unnamed,unnamed,unnamed…	unnamed,unnamed,unnamed,unnamed,unnamed,unnamed,unnamed,unnamed,unnamed,unnamed,unnamed,unnamed,unnamed,unnamed,unnamed,unnamed,unnamed,unnamed,unnamed,unnamed,unnamed,unnamed,unnamed,unnamed,unnamed,unnamed,unnamed,unnamed,unnamed,unnamed,unnamed,unnamed,unnamed,unnamed,unnamed,unnamed,unnamed,unnamed,unnamed,unnamed,unnamed,unnamed,unnamed,unnamed,unnamed,unnamed,unnamed,unnamed,unnamed,unnamed…	AFF3,AGA,ARX,ASXL3,BBX,BHLHE22,BNC2,BUD13,CBX4,CCRN4L,CDCA7L,CDKAL1,CELF2,CHD6,CHD9,DHX35,DIO2,EIF3H,ELP3,ELP4,ERBB4,ETV1,FEZF1,FHIT,FOXD3,FOXG1,FOXO1,FOXP1,GATA3,GBX2,GCFC2,GLI3,GLIS3,HES1,HNRNPA3,INO80D,JAZF1,KCTD1,KDM4C,KLF12,LHX5,LMO3,LMO4,LMX1B,LPIN1,LZTS1,MAF,MAFB,MAP3K7,MBNL3,MED27,MEF2C,MEIS1,MEIS2,MITF,MRPS9,NFIA,NOVA1,NPAS3,NR2F1,NR4A2,OMA1,OSR1,PAX6,PBX1,PKN2,POU3F1,POU3F2,POU3F3,POU6F…	ABRA,ADAMTS2,ADARB2,AEBP2,AFF2,AFF3,AGA,AHRR,ALX4,ANG,APP,AR,ARGLU1,ARID1B,ARX,ASCC3,ASCL1,ASCL4,ASXL2,ASXL3,ATOH1,ATOH7,BACH1,BACH2,BARHL2,BARX2,BBX,BCL11A,BCL11B,BCL6,BCL9L,BCOR,BDP1,BHLHE22,BHLHE23,BHLHE40,BNC2,BRMS1L,BUD13,C10orf137,C1D,CALCOCO1,CAMTA1,CASZ1,CBX4,CCNH,CCRN4L,CDC5L,CDCA7,CDCA7L,CDKAL1,CDX2,CEBPD,CEBPG,CELF2,CELF4,CHD6,CHD9,CITED2,CNOT4,CPA3,CPE,CPSF2,CREB1,CREB5,CREBL2,CRTC3,C…
GO Biological Process	GO:0012501	programmed cell death	131	0.0404	1	1	1.26	38.8	49	301	0.144	0.163	39	135	1054	unnamed,unnamed,unnamed,unnamed,unnamed,unnamed,unnamed,unnamed,unnamed,unnamed,unnamed,unnamed,unnamed,unnamed,unnamed,unnamed,unnamed,unnamed,unnamed,unnamed,unnamed,unnamed,unnamed,unnamed,unnamed,unnamed,unnamed,unnamed,unnamed,unnamed,unnamed,unnamed,unnamed,unnamed,unnamed,unnamed,unnamed,unnamed,unnamed,unnamed,unnamed,unnamed,unnamed,unnamed,unnamed,unnamed,unnamed,unnamed,unnamed	unnamed,unnamed,unnamed,unnamed,unnamed,unnamed,unnamed,unnamed,unnamed,unnamed,unnamed,unnamed,unnamed,unnamed,unnamed,unnamed,unnamed,unnamed,unnamed,unnamed,unnamed,unnamed,unnamed,unnamed,unnamed,unnamed,unnamed,unnamed,unnamed,unnamed,unnamed,unnamed,unnamed,unnamed,unnamed,unnamed,unnamed,unnamed,unnamed,unnamed,unnamed,unnamed,unnamed,unnamed,unnamed,unnamed,unnamed,unnamed,unnamed,unnamed…	API5,ARHGEF16,CADM1,CDH1,CUL1,DCC,EGLN3,ELMO1,EPHA7,ERBB4,FAF1,FGFR2,FHIT,FOXO1,GLI3,INHBA,MAP3K7,MEF2C,OPA1,PDCD6IP,PKN2,PPP2R2B,PSMD7,RNF152,ROBO1,RRAGC,RYR2,SEMA6A,SLIT3,TAX1BP1,TFAP2B,TM2D1,TOP1,TOX3,TRIO,UACA,UNC5D,WWOX,ZBTB16	AATF,ACVR1C,ADRA1A,APAF1,API5,APIP,APP,ARHGEF16,ATG5,ATOH1,BCL2L11,BIRC7,BLID,BNIP2,C1D,C8orf4,CAAP1,CADM1,CDCA7,CDH1,CDIP1,CRH,CSRNP3,CTNNB1,CTNNBL1,CUL1,CXCR4,DAB2,DAD1,DCC,DLC1,DPEP1,DPF1,DYRK2,EGLN3,ELMO1,EPHA7,ERBB4,ETS1,FAF1,FGFR2,FHIT,FOXL2,FOXO1,G2E3,GJA1,GLI2,GLI3,GREM1,GSK3B,HAND2,HIC1,IFNG,IGFBP3,IL12A,INHBA,ITGAV,ITPR1,KITLG,KLF4,LMNB1,LY86,MAGED1,MAP2K5,MAP3K1,MAP3K7,MECOM,MEF2C,MELK…
GO Biological Process	GO:0007275	multicellular organismal development	132	0.0409	1	1	1.09	167	182	1293	0.535	0.141	157	715	3973	unnamed,unnamed,unnamed,unnamed,unnamed,unnamed,unnamed,unnamed,unnamed,unnamed,unnamed,unnamed,unnamed,unnamed,unnamed,unnamed,unnamed,unnamed,unnamed,unnamed,unnamed,unnamed,unnamed,unnamed,unnamed,unnamed,unnamed,unnamed,unnamed,unnamed,unnamed,unnamed,unnamed,unnamed,unnamed,unnamed,unnamed,unnamed,unnamed,unnamed,unnamed,unnamed,unnamed,unnamed,unnamed,unnamed,unnamed,unnamed,unnamed,unnamed…	unnamed,unnamed,unnamed,unnamed,unnamed,unnamed,unnamed,unnamed,unnamed,unnamed,unnamed,unnamed,unnamed,unnamed,unnamed,unnamed,unnamed,unnamed,unnamed,unnamed,unnamed,unnamed,unnamed,unnamed,unnamed,unnamed,unnamed,unnamed,unnamed,unnamed,unnamed,unnamed,unnamed,unnamed,unnamed,unnamed,unnamed,unnamed,unnamed,unnamed,unnamed,unnamed,unnamed,unnamed,unnamed,unnamed,unnamed,unnamed,unnamed,unnamed…	ACO1,ACVR2A,ADCYAP1,AFF3,ALDH1A2,ARX,AXIN2,BBX,BHLHE22,BMP2,CA10,CADM1,CADM2,CDH1,CDH4,CDK5RAP2,CDKL5,CHD6,CLCN2,CNTN2,CNTN4,CNTN6,CNTNAP2,CPLX2,CRYGD,CUL1,CYP7B1,DAB1,DCC,DGKG,DMRTA2,ENSG00000166329,EPHA7,ERBB4,ETV1,ETV5,EVX1,FEZ1,FEZF1,FGF13,FGF18,FGF5,FGFR2,FOXD3,FOXG1,FOXO1,FOXP1,FZD1,FZD7,FZD8,GAP43,GATA3,GBX2,GFRA2,GLI3,HES1,HHIP,HRH2,ICK,ICOS,ID2,ID4,IGFBP5,IGFBP7,IL1RAPL1,INHBA,KIF26B,LHX…	AATF,ABCA12,ABLIM1,ACKR3,ACO1,ACTR3,ACVR1,ACVR2A,ADAM10,ADAM23,ADAMTS1,ADAMTS2,ADAMTS9,ADCYAP1,ADM,ADRA1A,ADRA1D,AFF2,AFF3,AGTR1,AGTR2,AHSP,AK4,AK8,ALCAM,ALDH1A2,ALK,ALX4,ANG,ANGPT1,ANKRD11,ANXA1,ANXA2,AP2B1,APAF1,APCDD1,APP,AR,ARHGAP26,ARID1B,ARL6,ARRDC3,ARX,ASCL1,ASCL4,ASIC2,ASTN1,ATG5,ATOH1,ATOH7,ATRNL1,AXIN2,BARHL2,BARX2,BBX,BCL11A,BCL11B,BCL2L11,BCL6,BCL9L,BCOR,BHLHE22,BHLHE23,BLNK,BMP2,BMP3…
GO Biological Process	GO:0048715	negative regulation of oligodendrocyte differentiation	133	0.0426	1	1	2.82	1.42	4	11	0.0118	0.364	3	6	11	unnamed,unnamed,unnamed,unnamed	unnamed,unnamed,unnamed,unnamed,unnamed,unnamed,unnamed,unnamed,unnamed,unnamed,unnamed	HES1,ID2,ID4	CTNNB1,DLX2,HES1,ID2,ID4,LINGO1
GO Biological Process	GO:0072207	metanephric epithelium development	133	0.0426	1	1	2.82	1.42	4	11	0.0118	0.364	3	5	18	unnamed,unnamed,unnamed,unnamed	unnamed,unnamed,unnamed,unnamed,unnamed,unnamed,unnamed,unnamed,unnamed,unnamed,unnamed	HES1,OSR1,POU3F3	HES1,OSR1,POU3F3,SOX9,WT1
GO Biological Process	GO:0050794	regulation of cellular process	135	0.0428	1	1	1.06	232	246	1800	0.724	0.137	251	1160	8854	unnamed,unnamed,unnamed,unnamed,unnamed,unnamed,unnamed,unnamed,unnamed,unnamed,unnamed,unnamed,unnamed,unnamed,unnamed,unnamed,unnamed,unnamed,unnamed,unnamed,unnamed,unnamed,unnamed,unnamed,unnamed,unnamed,unnamed,unnamed,unnamed,unnamed,unnamed,unnamed,unnamed,unnamed,unnamed,unnamed,unnamed,unnamed,unnamed,unnamed,unnamed,unnamed,unnamed,unnamed,unnamed,unnamed,unnamed,unnamed,unnamed,unnamed…	unnamed,unnamed,unnamed,unnamed,unnamed,unnamed,unnamed,unnamed,unnamed,unnamed,unnamed,unnamed,unnamed,unnamed,unnamed,unnamed,unnamed,unnamed,unnamed,unnamed,unnamed,unnamed,unnamed,unnamed,unnamed,unnamed,unnamed,unnamed,unnamed,unnamed,unnamed,unnamed,unnamed,unnamed,unnamed,unnamed,unnamed,unnamed,unnamed,unnamed,unnamed,unnamed,unnamed,unnamed,unnamed,unnamed,unnamed,unnamed,unnamed,unnamed…	ACAA2,ACO1,ACVR2A,ADCYAP1,AFF3,AGAP1,AKAP6,ALDH1A2,API5,ARAP3,ARFGAP2,ARHGAP15,ARHGAP20,ARHGAP21,ARHGEF16,ARRDC4,ARX,ASXL3,AXIN2,BBX,BHLHE22,BMP2,BNC2,C1QL3,CACNA2D3,CACNG3,CADM1,CAMK2N1,CBX4,CCRN4L,CDCA7L,CDH1,CDH4,CDK14,CDK5RAP2,CDKL5,CHD6,CHD9,CHRNB4,CLCN2,CNTN2,CNTN4,CNTN6,CPLX2,CSNK1G3,CUL1,CYP7B1,DAB1,DBC1,DCC,DCDC1,DGKB,DGKG,DIO2,DMRTA2,DOCK3,EDEM1,EGLN3,EIF3H,ELMO1,ELP3,ELP4,EPHA7,ERBB4,E…	AATF,ABRA,ACAA2,ACKR3,ACO1,ACTR3,ACTR3B,ACVR1,ACVR1C,ACVR2A,ADAM10,ADAM23,ADAMTS1,ADAMTS18,ADAMTS20,ADAMTS9,ADCY8,ADCY9,ADCYAP1,ADM,ADRA1A,ADRA1D,ADRA2A,ADRB2,AEBP2,AFF2,AFF3,AGAP1,AGK,AGPAT9,AGTR1,AGTR2,AGXT2,AHRR,AIPL1,AKAP6,AKT3,ALCAM,ALDH1A2,ALK,ALX4,ANAPC1,ANG,ANGPT1,ANXA1,ANXA2,AP2B1,APAF1,APCDD1,API5,APIP,APP,AR,ARAP2,ARAP3,ARF1,ARFGAP2,ARFGAP3,ARFGEF1,ARGLU1,ARHGAP11B,ARHGAP15,ARHGAP20,AR…
GO Biological Process	GO:0050768	negative regulation of neurogenesis	136	0.0431	1	1	1.69	7.08	12	55	0.0353	0.218	9	24	95	unnamed,unnamed,unnamed,unnamed,unnamed,unnamed,unnamed,unnamed,unnamed,unnamed,unnamed,unnamed	unnamed,unnamed,unnamed,unnamed,unnamed,unnamed,unnamed,unnamed,unnamed,unnamed,unnamed,unnamed,unnamed,unnamed,unnamed,unnamed,unnamed,unnamed,unnamed,unnamed,unnamed,unnamed,unnamed,unnamed,unnamed,unnamed,unnamed,unnamed,unnamed,unnamed,unnamed,unnamed,unnamed,unnamed,unnamed,unnamed,unnamed,unnamed,unnamed,unnamed,unnamed,unnamed,unnamed,unnamed,unnamed,unnamed,unnamed,unnamed,unnamed,unnamed…	ADCYAP1,DAB1,DCC,FGF13,HES1,ID2,ID4,PAX6,TNR	ADCYAP1,BCL11A,CTNNB1,DAB1,DCC,DLX2,FGF13,GSK3B,HES1,ID2,ID4,LINGO1,NGFR,NKX6-1,NKX6-2,NRP1,NTN1,NTRK3,PAX6,RAPGEF2,REST,SOX11,TNR,WNT5A
GO Biological Process	GO:1901576	organic substance biosynthetic process	137	0.0433	1	1	1.11	139	154	1079	0.453	0.143	139	599	4205	unnamed,unnamed,unnamed,unnamed,unnamed,unnamed,unnamed,unnamed,unnamed,unnamed,unnamed,unnamed,unnamed,unnamed,unnamed,unnamed,unnamed,unnamed,unnamed,unnamed,unnamed,unnamed,unnamed,unnamed,unnamed,unnamed,unnamed,unnamed,unnamed,unnamed,unnamed,unnamed,unnamed,unnamed,unnamed,unnamed,unnamed,unnamed,unnamed,unnamed,unnamed,unnamed,unnamed,unnamed,unnamed,unnamed,unnamed,unnamed,unnamed,unnamed…	unnamed,unnamed,unnamed,unnamed,unnamed,unnamed,unnamed,unnamed,unnamed,unnamed,unnamed,unnamed,unnamed,unnamed,unnamed,unnamed,unnamed,unnamed,unnamed,unnamed,unnamed,unnamed,unnamed,unnamed,unnamed,unnamed,unnamed,unnamed,unnamed,unnamed,unnamed,unnamed,unnamed,unnamed,unnamed,unnamed,unnamed,unnamed,unnamed,unnamed,unnamed,unnamed,unnamed,unnamed,unnamed,unnamed,unnamed,unnamed,unnamed,unnamed…	ACAA2,AFF3,AGMO,ALDH1A2,ARX,ASXL3,BBX,BCAT1,BHLHE22,BNC2,CBX4,CCRN4L,CDCA7L,CDS2,CHD6,CHD9,CYP7B1,DIO2,EDEM1,EIF3H,ELP3,ELP4,ERBB4,ETV1,FAR1,FEZF1,FHIT,FOXD3,FOXG1,FOXO1,FOXP1,GAD1,GALNT10,GALNT14,GATA3,GBE1,GBX2,GCFC2,GLI3,GLIS3,GOT2,GPC4,GSTA4,HAS3,HES1,HS3ST5,HS6ST2,INHBA,INO80D,JAZF1,KCTD1,KDM4C,KLF12,LHX5,LMO3,LMO4,LMX1B,LPIN1,LZTS1,MAF,MAFB,MAP3K7,MBOAT1,MED27,MEF2C,MEIS1,MEIS2,MGAT4C,MGAT5…	ABRA,ACAA2,ADCY8,ADCY9,ADM,ADRA2A,AEBP2,AFF3,AGK,AGMO,AGPAT4,AGPAT9,AGTR2,AGXT2,AHRR,AK4,AK8,AKR1D1,ALDH1A2,ALG10,ALX4,AMPD3,ANG,ANGPT1,APIP,AR,ARF1,ARGLU1,ARID1B,ARX,ASCC3,ASCL1,ASCL4,ASXL2,ASXL3,ATOH1,ATOH7,ATP1A1,ATP5EP2,ATP5G3,ATP5J,AZIN1,B3GALT1,B3GALT2,B3GALTL,B3GAT2,BACH1,BACH2,BARHL2,BARX2,BBX,BCAT1,BCL11A,BCL11B,BCL6,BCL9L,BCOR,BDP1,BHLHE22,BHLHE23,BHLHE40,BNC2,BRMS1L,C10orf137,C1D,CALCO…
GO Biological Process	GO:0065007	biological regulation	138	0.0447	1	1	1.06	242	256	1882	0.753	0.136	271	1258	9853	unnamed,unnamed,unnamed,unnamed,unnamed,unnamed,unnamed,unnamed,unnamed,unnamed,unnamed,unnamed,unnamed,unnamed,unnamed,unnamed,unnamed,unnamed,unnamed,unnamed,unnamed,unnamed,unnamed,unnamed,unnamed,unnamed,unnamed,unnamed,unnamed,unnamed,unnamed,unnamed,unnamed,unnamed,unnamed,unnamed,unnamed,unnamed,unnamed,unnamed,unnamed,unnamed,unnamed,unnamed,unnamed,unnamed,unnamed,unnamed,unnamed,unnamed…	unnamed,unnamed,unnamed,unnamed,unnamed,unnamed,unnamed,unnamed,unnamed,unnamed,unnamed,unnamed,unnamed,unnamed,unnamed,unnamed,unnamed,unnamed,unnamed,unnamed,unnamed,unnamed,unnamed,unnamed,unnamed,unnamed,unnamed,unnamed,unnamed,unnamed,unnamed,unnamed,unnamed,unnamed,unnamed,unnamed,unnamed,unnamed,unnamed,unnamed,unnamed,unnamed,unnamed,unnamed,unnamed,unnamed,unnamed,unnamed,unnamed,unnamed…	ABCC4,ABCE1,ACAA2,ACO1,ACVR2A,ADCYAP1,AFF3,AGAP1,AKAP6,ALDH1A2,AOAH,API5,ARAP3,ARFGAP2,ARHGAP15,ARHGAP20,ARHGAP21,ARHGEF16,ARRDC4,ARX,ASXL3,AXIN2,BBX,BHLHE22,BMP2,BNC2,C1QL3,C8B,CACNA2D3,CACNG3,CADM1,CAMK2N1,CBX4,CCRN4L,CDCA7L,CDH1,CDH4,CDK14,CDK5RAP2,CDKL5,CELF2,CHD6,CHD9,CHRNB4,CLCN2,CNTN2,CNTN4,CNTN6,CPLX2,CSNK1G3,CUL1,CYP7B1,DAB1,DBC1,DCC,DCDC1,DDO,DGKB,DGKG,DIO2,DMRTA2,DOCK3,EDEM1,EGLN3,EIF3…	AATF,ABCA12,ABCB5,ABCC4,ABCE1,ABRA,ACAA2,ACKR3,ACO1,ACTR3,ACTR3B,ACVR1,ACVR1C,ACVR2A,ADAM10,ADAM23,ADAMTS1,ADAMTS18,ADAMTS20,ADAMTS9,ADCY8,ADCY9,ADCYAP1,ADM,ADRA1A,ADRA1D,ADRA2A,ADRB2,AEBP2,AFF2,AFF3,AGAP1,AGK,AGPAT9,AGTR1,AGTR2,AGXT2,AHRR,AHSP,AIPL1,AKAP6,AKR1D1,AKT3,ALCAM,ALDH1A2,ALK,ALX4,ANAPC1,ANG,ANGPT1,ANKRD11,ANXA1,ANXA2,AOAH,AP2B1,APAF1,APCDD1,API5,APIP,APP,APTX,AR,ARAP2,ARAP3,ARF1,ARFGAP…
GO Biological Process	GO:0001654	eye development	139	0.045	1	1	1.36	21.3	29	165	0.0853	0.176	19	68	289	unnamed,unnamed,unnamed,unnamed,unnamed,unnamed,unnamed,unnamed,unnamed,unnamed,unnamed,unnamed,unnamed,unnamed,unnamed,unnamed,unnamed,unnamed,unnamed,unnamed,unnamed,unnamed,unnamed,unnamed,unnamed,unnamed,unnamed,unnamed,unnamed	unnamed,unnamed,unnamed,unnamed,unnamed,unnamed,unnamed,unnamed,unnamed,unnamed,unnamed,unnamed,unnamed,unnamed,unnamed,unnamed,unnamed,unnamed,unnamed,unnamed,unnamed,unnamed,unnamed,unnamed,unnamed,unnamed,unnamed,unnamed,unnamed,unnamed,unnamed,unnamed,unnamed,unnamed,unnamed,unnamed,unnamed,unnamed,unnamed,unnamed,unnamed,unnamed,unnamed,unnamed,unnamed,unnamed,unnamed,unnamed,unnamed,unnamed…	ALDH1A2,BHLHE22,CLCN2,CRYGD,FGFR2,GATA3,GLI3,INHBA,LMX1B,MAF,MEIS1,MEIS2,MITF,PAX6,PROX1,SIX3,SLC7A11,SMOC1,TFAP2B	ALDH1A2,BCL11B,BHLHE22,BHLHE23,BMP4,CHRDL1,CITED2,CLCN2,COL8A1,CRYBA4,CRYGD,CTNNB1,CYP1B1,FGF10,FGFR2,FOXC1,FOXL2,FOXP2,FOXS1,GATA3,GJA1,GLI3,HPS1,IHH,INHBA,IRX5,KLF4,LAMA1,LMX1B,LRP6,MAF,MAP3K1,MEGF11,MEIS1,MEIS2,MITF,NAGLU,NEUROD1,OLFM3,PAX6,POU4F2,PRDM1,PROX1,PTPRM,PVRL1,PVRL3,RARB,RCN1,RORB,SIX3,SLC7A11,SMOC1,SOX1,SOX11,SOX2,SOX9,SP3,STAT3,TBX2,TFAP2B,TGFBR1,TSPAN12,TTC8,TULP1,TWIST1,WNT2,WNT…
GO Biological Process	GO:0051657	maintenance of organelle location	140	0.0454	1	1	5.18	0.386	2	3	0.00588	0.667	2	2	7	unnamed,unnamed	unnamed,unnamed,unnamed	ARHGAP21,POLR2M	ARHGAP21,POLR2M
GO Biological Process	GO:0048133	male germ-line stem cell division	140	0.0454	1	1	5.18	0.386	2	3	0.00588	0.667	2	2	3	unnamed,unnamed	unnamed,unnamed,unnamed	ETV5,ZBTB16	ETV5,ZBTB16
GO Biological Process	GO:0060316	positive regulation of ryanodine-sensitive calcium-release channel activity	140	0.0454	1	1	5.18	0.386	2	3	0.00588	0.667	2	2	10	unnamed,unnamed	unnamed,unnamed,unnamed	AKAP6,RYR2	AKAP6,RYR2
GO Biological Process	GO:0046459	short-chain fatty acid metabolic process	140	0.0454	1	1	5.18	0.386	2	3	0.00588	0.667	2	2	15	unnamed,unnamed	unnamed,unnamed,unnamed	PCCA,TYRP1	PCCA,TYRP1
GO Biological Process	GO:0072141	renal interstitial cell development	140	0.0454	1	1	5.18	0.386	2	3	0.00588	0.667	2	2	6	unnamed,unnamed	unnamed,unnamed,unnamed	HES1,OSR1	HES1,OSR1
GO Biological Process	GO:2001259	positive regulation of cation channel activity	140	0.0454	1	1	5.18	0.386	2	3	0.00588	0.667	2	2	21	unnamed,unnamed	unnamed,unnamed,unnamed	AKAP6,RYR2	AKAP6,RYR2
GO Biological Process	GO:1901021	positive regulation of calcium ion transmembrane transporter activity	140	0.0454	1	1	5.18	0.386	2	3	0.00588	0.667	2	2	17	unnamed,unnamed	unnamed,unnamed,unnamed	AKAP6,RYR2	AKAP6,RYR2
GO Biological Process	GO:0072071	renal interstitial cell differentiation	140	0.0454	1	1	5.18	0.386	2	3	0.00588	0.667	2	2	7	unnamed,unnamed	unnamed,unnamed,unnamed	HES1,OSR1	HES1,OSR1
GO Biological Process	GO:0061031	endodermal digestive tract morphogenesis	140	0.0454	1	1	5.18	0.386	2	3	0.00588	0.667	2	2	4	unnamed,unnamed	unnamed,unnamed,unnamed	FGFR2,ID2	FGFR2,ID2
GO Biological Process	GO:0030913	paranodal junction assembly	140	0.0454	1	1	5.18	0.386	2	3	0.00588	0.667	2	2	6	unnamed,unnamed	unnamed,unnamed,unnamed	NFASC,UGT8	NFASC,UGT8
GO Biological Process	GO:0006538	glutamate catabolic process	140	0.0454	1	1	5.18	0.386	2	3	0.00588	0.667	2	2	7	unnamed,unnamed	unnamed,unnamed,unnamed	GAD1,GOT2	GAD1,GOT2
GO Biological Process	GO:0002517	T cell tolerance induction	140	0.0454	1	1	5.18	0.386	2	3	0.00588	0.667	1	1	1	unnamed,unnamed	unnamed,unnamed,unnamed	ICOS	ICOS
GO Biological Process	GO:0002175	protein localization to paranode region of axon	140	0.0454	1	1	5.18	0.386	2	3	0.00588	0.667	2	2	4	unnamed,unnamed	unnamed,unnamed,unnamed	NFASC,UGT8	NFASC,UGT8
GO Biological Process	GO:0045578	negative regulation of B cell differentiation	140	0.0454	1	1	5.18	0.386	2	3	0.00588	0.667	2	2	5	unnamed,unnamed	unnamed,unnamed,unnamed	ID2,INHBA	ID2,INHBA
GO Biological Process	GO:0007274	neuromuscular synaptic transmission	140	0.0454	1	1	5.18	0.386	2	3	0.00588	0.667	2	3	19	unnamed,unnamed	unnamed,unnamed,unnamed	CHRNB4,ETV5	CHRNB4,ETV5,MYLK2
GO Biological Process	GO:0042769	DNA damage response, detection of DNA damage	140	0.0454	1	1	5.18	0.386	2	3	0.00588	0.667	2	2	8	unnamed,unnamed	unnamed,unnamed,unnamed	MRPS9,SOX4	MRPS9,SOX4
GO Biological Process	GO:0009082	branched-chain amino acid biosynthetic process	140	0.0454	1	1	5.18	0.386	2	3	0.00588	0.667	1	1	2	unnamed,unnamed	unnamed,unnamed,unnamed	BCAT1	BCAT1
GO Biological Process	GO:0022038	corpus callosum development	140	0.0454	1	1	5.18	0.386	2	3	0.00588	0.667	2	2	10	unnamed,unnamed	unnamed,unnamed,unnamed	BHLHE22,PRDM8	BHLHE22,PRDM8
GO Biological Process	GO:0021540	corpus callosum morphogenesis	140	0.0454	1	1	5.18	0.386	2	3	0.00588	0.667	2	2	4	unnamed,unnamed	unnamed,unnamed,unnamed	BHLHE22,PRDM8	BHLHE22,PRDM8
GO Biological Process	GO:0016055	Wnt receptor signaling pathway	159	0.0461	1	1	1.57	9.53	15	74	0.0441	0.203	13	35	234	unnamed,unnamed,unnamed,unnamed,unnamed,unnamed,unnamed,unnamed,unnamed,unnamed,unnamed,unnamed,unnamed,unnamed,unnamed	unnamed,unnamed,unnamed,unnamed,unnamed,unnamed,unnamed,unnamed,unnamed,unnamed,unnamed,unnamed,unnamed,unnamed,unnamed,unnamed,unnamed,unnamed,unnamed,unnamed,unnamed,unnamed,unnamed,unnamed,unnamed,unnamed,unnamed,unnamed,unnamed,unnamed,unnamed,unnamed,unnamed,unnamed,unnamed,unnamed,unnamed,unnamed,unnamed,unnamed,unnamed,unnamed,unnamed,unnamed,unnamed,unnamed,unnamed,unnamed,unnamed,unnamed…	AXIN2,CDK14,CSNK1G3,FZD1,FZD7,FZD8,GATA3,MITF,RYR2,SOX4,TLE3,TLE4,WWOX	APCDD1,ARL6,AXIN2,BCL9L,CALCOCO1,CDK14,CSNK1G3,CTNNB1,CXXC4,CYLD,DAB2,DISC1,DKK2,FZD1,FZD7,FZD8,GATA3,GSK3B,HHEX,HIC1,LRP4,LRP6,MITF,PPAP2B,RSPO4,RYR2,SOX4,TBL1X,TCF7L2,TLE3,TLE4,TNKS,WNT2,WNT5A,WWOX
GO Biological Process	GO:0051239	regulation of multicellular organismal process	160	0.0465	1	1	1.14	93.5	107	726	0.315	0.147	88	356	1982	unnamed,unnamed,unnamed,unnamed,unnamed,unnamed,unnamed,unnamed,unnamed,unnamed,unnamed,unnamed,unnamed,unnamed,unnamed,unnamed,unnamed,unnamed,unnamed,unnamed,unnamed,unnamed,unnamed,unnamed,unnamed,unnamed,unnamed,unnamed,unnamed,unnamed,unnamed,unnamed,unnamed,unnamed,unnamed,unnamed,unnamed,unnamed,unnamed,unnamed,unnamed,unnamed,unnamed,unnamed,unnamed,unnamed,unnamed,unnamed,unnamed,unnamed…	unnamed,unnamed,unnamed,unnamed,unnamed,unnamed,unnamed,unnamed,unnamed,unnamed,unnamed,unnamed,unnamed,unnamed,unnamed,unnamed,unnamed,unnamed,unnamed,unnamed,unnamed,unnamed,unnamed,unnamed,unnamed,unnamed,unnamed,unnamed,unnamed,unnamed,unnamed,unnamed,unnamed,unnamed,unnamed,unnamed,unnamed,unnamed,unnamed,unnamed,unnamed,unnamed,unnamed,unnamed,unnamed,unnamed,unnamed,unnamed,unnamed,unnamed…	ACVR2A,ADCYAP1,AKAP6,ARX,AXIN2,BMP2,CADM1,CDH1,CDH4,CDK5RAP2,CDKL5,CELF2,CHRNB4,CNTN2,CNTN4,CPLX2,DAB1,DCC,ERBB4,ETV5,FEZ1,FEZF1,FGF13,FGF18,FGFR2,FOXG1,FOXO1,FOXP1,FZD1,FZD7,GATA3,GLI3,HES1,HRH2,HS3ST5,ID2,ID4,IGFBP5,IL1RAPL1,IL5RA,INHBA,LHX5,LIPG,LRRC4C,LZTS1,MAF,MAFB,MAP3K7,MBNL3,MEF2C,MEIS1,MEIS2,MITF,NETO1,NFAM1,NLGN1,NR4A2,NRP2,NRXN3,OMA1,OSR1,PAX6,PBX1,POU3F2,PRDM16,PROX1,RAPGEF1,RBM19,RFX…	ACTR3,ACVR1,ACVR1C,ACVR2A,ADAMTS20,ADAMTS9,ADCYAP1,ADM,ADRA1A,ADRA1D,ADRA2A,ADRB2,AGTR1,AGTR2,AKAP6,ANGPT1,ANXA2,APP,AR,ARRDC3,ARX,ASCL1,ASIC2,ATG5,ATOH1,ATP1A1,AXIN2,BAI3,BARHL2,BCL11A,BCL11B,BCL2L11,BCL6,BCL9L,BCOR,BHLHE23,BMP2,BMP4,BMPER,BNIP2,BTBD9,BTG1,CACNA1E,CADM1,CAMK2D,CAPRIN1,CAPRIN2,CASQ2,CBLN1,CBLN2,CCL2,CCR7,CD40,CDH1,CDH4,CDK5RAP2,CDKL5,CEBPG,CELF2,CHRM2,CHRNB4,CITED2,CNTN2,CNTN4,CO…
GO Biological Process	GO:0009058	biosynthetic process	161	0.0472	1	1	1.1	141	156	1097	0.459	0.142	142	607	4276	unnamed,unnamed,unnamed,unnamed,unnamed,unnamed,unnamed,unnamed,unnamed,unnamed,unnamed,unnamed,unnamed,unnamed,unnamed,unnamed,unnamed,unnamed,unnamed,unnamed,unnamed,unnamed,unnamed,unnamed,unnamed,unnamed,unnamed,unnamed,unnamed,unnamed,unnamed,unnamed,unnamed,unnamed,unnamed,unnamed,unnamed,unnamed,unnamed,unnamed,unnamed,unnamed,unnamed,unnamed,unnamed,unnamed,unnamed,unnamed,unnamed,unnamed…	unnamed,unnamed,unnamed,unnamed,unnamed,unnamed,unnamed,unnamed,unnamed,unnamed,unnamed,unnamed,unnamed,unnamed,unnamed,unnamed,unnamed,unnamed,unnamed,unnamed,unnamed,unnamed,unnamed,unnamed,unnamed,unnamed,unnamed,unnamed,unnamed,unnamed,unnamed,unnamed,unnamed,unnamed,unnamed,unnamed,unnamed,unnamed,unnamed,unnamed,unnamed,unnamed,unnamed,unnamed,unnamed,unnamed,unnamed,unnamed,unnamed,unnamed…	ACAA2,AFF3,AGMO,ALDH1A2,ARX,ASXL3,BBX,BCAT1,BHLHE22,BNC2,CBX4,CCRN4L,CDCA7L,CDS2,CHD6,CHD9,CYP7B1,DIO2,DPH6,EDEM1,EIF3H,ELP3,ELP4,ERBB4,ETV1,FAR1,FEZF1,FHIT,FOXD3,FOXG1,FOXO1,FOXP1,GAD1,GALNT10,GALNT14,GATA3,GBE1,GBX2,GCFC2,GLI3,GLIS3,GOT2,GPC4,GSTA4,GTDC1,HAS3,HES1,HMGCLL1,HS3ST5,HS6ST2,INHBA,INO80D,JAZF1,KCTD1,KDM4C,KLF12,LHX5,LMO3,LMO4,LMX1B,LPIN1,LZTS1,MAF,MAFB,MAP3K7,MBOAT1,MED27,MEF2C,MEIS1…	AADAT,ABRA,ACAA2,ADCY8,ADCY9,ADM,ADRA2A,AEBP2,AFF3,AGK,AGMO,AGPAT4,AGPAT9,AGTR2,AGXT2,AHRR,AK4,AK8,AKR1D1,ALDH1A2,ALG10,ALX4,AMPD3,ANG,ANGPT1,APIP,AR,ARF1,ARGLU1,ARID1B,ARX,ASCC3,ASCL1,ASCL4,ASXL2,ASXL3,ATOH1,ATOH7,ATP1A1,ATP5EP2,ATP5G3,ATP5J,AWAT2,AZIN1,B3GALT1,B3GALT2,B3GALTL,B3GAT2,BACH1,BACH2,BARHL2,BARX2,BBX,BCAT1,BCL11A,BCL11B,BCL6,BCL9L,BCOR,BDP1,BHLHE22,BHLHE23,BHLHE40,BNC2,BRMS1L,C10orf1…
GO Biological Process	GO:0030278	regulation of ossification	162	0.0472	1	1	1.6	8.76	14	68	0.0412	0.206	13	41	160	unnamed,unnamed,unnamed,unnamed,unnamed,unnamed,unnamed,unnamed,unnamed,unnamed,unnamed,unnamed,unnamed,unnamed	unnamed,unnamed,unnamed,unnamed,unnamed,unnamed,unnamed,unnamed,unnamed,unnamed,unnamed,unnamed,unnamed,unnamed,unnamed,unnamed,unnamed,unnamed,unnamed,unnamed,unnamed,unnamed,unnamed,unnamed,unnamed,unnamed,unnamed,unnamed,unnamed,unnamed,unnamed,unnamed,unnamed,unnamed,unnamed,unnamed,unnamed,unnamed,unnamed,unnamed,unnamed,unnamed,unnamed,unnamed,unnamed,unnamed,unnamed,unnamed,unnamed,unnamed…	ACVR2A,AXIN2,BMP2,FGFR2,GLI3,ID2,ID4,IGFBP5,MEF2C,OSR1,PBX1,SMOC1,ZBTB16	ACVR1,ACVR2A,ADRB2,AXIN2,BCOR,BMP2,BMP4,CTNNB1,FGFR2,GJA1,GLI3,GREM1,HAND2,ID2,ID4,IGF1,IGFBP5,IL6ST,LRP4,LRP6,MATN1,MEF2C,MSX2,OSR1,PBX1,PKDCC,PRKD1,PRL,PTCH1,RBPJ,RUNX2,SMOC1,SOX11,SOX2,SOX9,TGFB3,TP63,TWIST1,WNT5A,ZBTB16,ZHX3
GO Biological Process	GO:0006915	apoptotic process	163	0.0473	1	1	1.25	38.3	48	297	0.141	0.162	38	133	1040	unnamed,unnamed,unnamed,unnamed,unnamed,unnamed,unnamed,unnamed,unnamed,unnamed,unnamed,unnamed,unnamed,unnamed,unnamed,unnamed,unnamed,unnamed,unnamed,unnamed,unnamed,unnamed,unnamed,unnamed,unnamed,unnamed,unnamed,unnamed,unnamed,unnamed,unnamed,unnamed,unnamed,unnamed,unnamed,unnamed,unnamed,unnamed,unnamed,unnamed,unnamed,unnamed,unnamed,unnamed,unnamed,unnamed,unnamed,unnamed	unnamed,unnamed,unnamed,unnamed,unnamed,unnamed,unnamed,unnamed,unnamed,unnamed,unnamed,unnamed,unnamed,unnamed,unnamed,unnamed,unnamed,unnamed,unnamed,unnamed,unnamed,unnamed,unnamed,unnamed,unnamed,unnamed,unnamed,unnamed,unnamed,unnamed,unnamed,unnamed,unnamed,unnamed,unnamed,unnamed,unnamed,unnamed,unnamed,unnamed,unnamed,unnamed,unnamed,unnamed,unnamed,unnamed,unnamed,unnamed,unnamed,unnamed…	API5,ARHGEF16,CADM1,CDH1,CUL1,DCC,EGLN3,ELMO1,EPHA7,ERBB4,FAF1,FGFR2,FHIT,FOXO1,GLI3,INHBA,MAP3K7,MEF2C,OPA1,PDCD6IP,PKN2,PPP2R2B,PSMD7,RNF152,ROBO1,RRAGC,RYR2,SEMA6A,SLIT3,TAX1BP1,TFAP2B,TM2D1,TOX3,TRIO,UACA,UNC5D,WWOX,ZBTB16	AATF,ACVR1C,ADRA1A,APAF1,API5,APIP,APP,ARHGEF16,ATG5,ATOH1,BCL2L11,BIRC7,BLID,BNIP2,C1D,C8orf4,CAAP1,CADM1,CDCA7,CDH1,CDIP1,CRH,CSRNP3,CTNNB1,CTNNBL1,CUL1,CXCR4,DAB2,DAD1,DCC,DLC1,DPEP1,DPF1,DYRK2,EGLN3,ELMO1,EPHA7,ERBB4,ETS1,FAF1,FGFR2,FHIT,FOXL2,FOXO1,G2E3,GJA1,GLI2,GLI3,GREM1,GSK3B,HAND2,HIC1,IFNG,IGFBP3,IL12A,INHBA,ITGAV,ITPR1,KLF4,LMNB1,LY86,MAGED1,MAP2K5,MAP3K1,MAP3K7,MECOM,MEF2C,MELK,MGMT,…
GO Biological Process	GO:2000112	regulation of cellular macromolecule biosynthetic process	164	0.048	1	1	1.11	134	149	1044	0.438	0.143	127	557	3505	unnamed,unnamed,unnamed,unnamed,unnamed,unnamed,unnamed,unnamed,unnamed,unnamed,unnamed,unnamed,unnamed,unnamed,unnamed,unnamed,unnamed,unnamed,unnamed,unnamed,unnamed,unnamed,unnamed,unnamed,unnamed,unnamed,unnamed,unnamed,unnamed,unnamed,unnamed,unnamed,unnamed,unnamed,unnamed,unnamed,unnamed,unnamed,unnamed,unnamed,unnamed,unnamed,unnamed,unnamed,unnamed,unnamed,unnamed,unnamed,unnamed,unnamed…	unnamed,unnamed,unnamed,unnamed,unnamed,unnamed,unnamed,unnamed,unnamed,unnamed,unnamed,unnamed,unnamed,unnamed,unnamed,unnamed,unnamed,unnamed,unnamed,unnamed,unnamed,unnamed,unnamed,unnamed,unnamed,unnamed,unnamed,unnamed,unnamed,unnamed,unnamed,unnamed,unnamed,unnamed,unnamed,unnamed,unnamed,unnamed,unnamed,unnamed,unnamed,unnamed,unnamed,unnamed,unnamed,unnamed,unnamed,unnamed,unnamed,unnamed…	ACO1,ACVR2A,ADCYAP1,AFF3,ARX,ASXL3,BBX,BHLHE22,BMP2,BNC2,CBX4,CCRN4L,CDCA7L,CDH1,CDK5RAP2,CHD6,CHD9,DIO2,DMRTA2,EGLN3,EIF3H,ELP3,ELP4,ERBB4,ETV1,ETV5,EVX1,FEZF1,FGFR2,FHIT,FOXD3,FOXG1,FOXO1,FOXP1,FZD1,FZD7,FZD8,GATA3,GBX2,GCFC2,GLI3,GLIS3,HAS3,HES1,ID2,ID4,IGFBP5,INHBA,INO80D,JAZF1,KCTD1,KDM4C,KLF12,LHX5,LMO3,LMO4,LMX1B,LPIN1,LZTS1,MAF,MAFB,MAP3K7,MED27,MEF2C,MEIS1,MEIS2,MITF,MYCN,NFAM1,NFIA,NPAS…	AATF,ABRA,ACO1,ACVR1,ACVR2A,ADCYAP1,ADRB2,AEBP2,AFF3,AGTR2,AHRR,ALK,ALX4,ANG,APP,AR,ARFGEF1,ARGLU1,ARID1B,ARX,ASCC3,ASCL1,ASCL4,ASXL2,ASXL3,ATOH1,ATOH7,BACH1,BACH2,BARHL2,BARX2,BBX,BCL11A,BCL11B,BCL6,BCL9L,BCOR,BDP1,BHLHE22,BHLHE23,BHLHE40,BMP2,BMP3,BMP4,BNC2,BRMS1L,BTG1,C10orf137,C1D,CALCOCO1,CAMK2D,CAMTA1,CAND1,CAPRIN1,CAPRIN2,CASK,CASZ1,CBX4,CCNH,CCR7,CCRN4L,CD40,CDC5L,CDCA7,CDCA7L,CDH1,CDH13,…
GO Biological Process	GO:0032502	developmental process	165	0.0484	1	1	1.09	173	188	1345	0.553	0.14	168	763	4428	unnamed,unnamed,unnamed,unnamed,unnamed,unnamed,unnamed,unnamed,unnamed,unnamed,unnamed,unnamed,unnamed,unnamed,unnamed,unnamed,unnamed,unnamed,unnamed,unnamed,unnamed,unnamed,unnamed,unnamed,unnamed,unnamed,unnamed,unnamed,unnamed,unnamed,unnamed,unnamed,unnamed,unnamed,unnamed,unnamed,unnamed,unnamed,unnamed,unnamed,unnamed,unnamed,unnamed,unnamed,unnamed,unnamed,unnamed,unnamed,unnamed,unnamed…	unnamed,unnamed,unnamed,unnamed,unnamed,unnamed,unnamed,unnamed,unnamed,unnamed,unnamed,unnamed,unnamed,unnamed,unnamed,unnamed,unnamed,unnamed,unnamed,unnamed,unnamed,unnamed,unnamed,unnamed,unnamed,unnamed,unnamed,unnamed,unnamed,unnamed,unnamed,unnamed,unnamed,unnamed,unnamed,unnamed,unnamed,unnamed,unnamed,unnamed,unnamed,unnamed,unnamed,unnamed,unnamed,unnamed,unnamed,unnamed,unnamed,unnamed…	ACO1,ACVR2A,ADCYAP1,AFF3,ALDH1A2,ARX,AXIN2,BBX,BHLHE22,BMP2,C10orf11,C5orf30,CA10,CADM1,CADM2,CCDC41,CDH1,CDH4,CDK5RAP2,CDKL5,CHD6,CLCN2,CNTN2,CNTN4,CNTN6,CNTNAP2,CPLX2,CRYGD,CUL1,CYP7B1,DAB1,DCC,DGKG,DMRTA2,ENSG00000166329,EPHA7,ERBB4,ETV1,ETV5,EVX1,FEZ1,FEZF1,FGF13,FGF18,FGF5,FGFR2,FOXD3,FOXG1,FOXO1,FOXP1,FZD1,FZD7,FZD8,GAP43,GATA3,GBX2,GFRA2,GLI3,GPC4,HES1,HHIP,HRH2,ICK,ICOS,ID2,ID4,IGFBP2,IGF…	AATF,ABCA12,ABLIM1,ACKR3,ACO1,ACTR3,ACVR1,ACVR1C,ACVR2A,ADAM10,ADAM23,ADAMTS1,ADAMTS2,ADAMTS9,ADCYAP1,ADM,ADRA1A,ADRA1D,ADRB2,AFF2,AFF3,AGTR1,AGTR2,AHSP,AK4,AK8,ALCAM,ALDH1A2,ALK,ALX4,ANG,ANGPT1,ANKRD11,ANXA1,ANXA2,AP2B1,APAF1,APCDD1,APP,AR,ARHGAP26,ARID1B,ARL4A,ARL6,ARRDC3,ARX,ASCL1,ASCL4,ASIC2,ASTN1,ATG5,ATOH1,ATOH7,ATRNL1,AXIN2,BARHL2,BARX2,BBS9,BBX,BCL11A,BCL11B,BCL2L11,BCL6,BCL9L,BCOR,BHLHE2…
GO Biological Process	GO:0021954	central nervous system neuron development	166	0.0487	1	1	1.66	7.21	12	56	0.0353	0.214	10	23	65	unnamed,unnamed,unnamed,unnamed,unnamed,unnamed,unnamed,unnamed,unnamed,unnamed,unnamed,unnamed	unnamed,unnamed,unnamed,unnamed,unnamed,unnamed,unnamed,unnamed,unnamed,unnamed,unnamed,unnamed,unnamed,unnamed,unnamed,unnamed,unnamed,unnamed,unnamed,unnamed,unnamed,unnamed,unnamed,unnamed,unnamed,unnamed,unnamed,unnamed,unnamed,unnamed,unnamed,unnamed,unnamed,unnamed,unnamed,unnamed,unnamed,unnamed,unnamed,unnamed,unnamed,unnamed,unnamed,unnamed,unnamed,unnamed,unnamed,unnamed,unnamed,unnamed…	ARX,BHLHE22,CNTN2,DCC,FGFR2,FOXG1,GBX2,LMX1B,NR4A2,PRDM8	ARX,ASCL1,BHLHE22,CNTN2,DCC,EPHA4,FGFR2,FOXG1,GBX2,GLI2,GNAQ,LHX8,LINGO1,LMX1B,NFIB,NPY,NR4A2,PHOX2B,PLXNA4,PRDM8,RAPGEF2,SLIT2,SOX1
GO Biological Process	GO:0006357	regulation of transcription from RNA polymerase II promoter	167	0.0488	1	1	1.16	79.3	92	616	0.271	0.149	70	291	1370	unnamed,unnamed,unnamed,unnamed,unnamed,unnamed,unnamed,unnamed,unnamed,unnamed,unnamed,unnamed,unnamed,unnamed,unnamed,unnamed,unnamed,unnamed,unnamed,unnamed,unnamed,unnamed,unnamed,unnamed,unnamed,unnamed,unnamed,unnamed,unnamed,unnamed,unnamed,unnamed,unnamed,unnamed,unnamed,unnamed,unnamed,unnamed,unnamed,unnamed,unnamed,unnamed,unnamed,unnamed,unnamed,unnamed,unnamed,unnamed,unnamed,unnamed…	unnamed,unnamed,unnamed,unnamed,unnamed,unnamed,unnamed,unnamed,unnamed,unnamed,unnamed,unnamed,unnamed,unnamed,unnamed,unnamed,unnamed,unnamed,unnamed,unnamed,unnamed,unnamed,unnamed,unnamed,unnamed,unnamed,unnamed,unnamed,unnamed,unnamed,unnamed,unnamed,unnamed,unnamed,unnamed,unnamed,unnamed,unnamed,unnamed,unnamed,unnamed,unnamed,unnamed,unnamed,unnamed,unnamed,unnamed,unnamed,unnamed,unnamed…	ACVR2A,ADCYAP1,BHLHE22,BMP2,CBX4,EGLN3,ELP3,ELP4,EVX1,FEZF1,FGFR2,FOXD3,FOXO1,FOXP1,FZD8,GATA3,GLI3,GLIS3,HES1,ID2,ID4,INHBA,JAZF1,KDM4C,KLF12,LMO4,LMX1B,LPIN1,MAF,MAFB,MED27,MEF2C,MEIS2,MITF,MYCN,NFIA,NR2F1,NR4A2,OSR1,PAX6,PBX1,PKNOX2,POLA1,POU3F1,POU3F2,POU3F3,PRDM16,PROX1,RFX3,RYR2,SHOX2,SIX3,SMYD2,SOX14,SOX21,SOX4,SOX5,SOX6,TAF4,TCF12,TENM2,TFAP2B,TLE4,TRPS1,VLDLR,WWOX,ZFHX3,ZIC3,ZNF462,ZNF770	AATF,ABRA,ACVR1,ACVR2A,ADCYAP1,ADRB2,AHRR,ALX4,APP,AR,ASCL1,ASCL4,ASXL2,ATOH1,BACH1,BARHL2,BARX2,BCL11A,BCL11B,BCL6,BCL9L,BCOR,BHLHE22,BHLHE23,BHLHE40,BMP2,BMP3,BMP4,CALCOCO1,CAMK2D,CAND1,CAPRIN2,CASK,CBX4,CCNH,CD40,CDH13,CDKN1C,CDX2,CEBPG,CER1,CHRDL1,CITED2,CREB1,CREB5,CSRNP3,CTNNB1,DAB2,DACH1,DBX1,DLX2,DMAP1,E2F6,E2F7,EDNRB,EGLN3,EID1,ELP3,ELP4,EN1,EOMES,ESRRB,ETS1,EVX1,EYA1,FEZF1,FGF10,FGFR2,F…
GO Biological Process	GO:0048839	inner ear development	168	0.0488	1	1	1.44	14.6	21	113	0.0618	0.186	14	47	163	unnamed,unnamed,unnamed,unnamed,unnamed,unnamed,unnamed,unnamed,unnamed,unnamed,unnamed,unnamed,unnamed,unnamed,unnamed,unnamed,unnamed,unnamed,unnamed,unnamed,unnamed	unnamed,unnamed,unnamed,unnamed,unnamed,unnamed,unnamed,unnamed,unnamed,unnamed,unnamed,unnamed,unnamed,unnamed,unnamed,unnamed,unnamed,unnamed,unnamed,unnamed,unnamed,unnamed,unnamed,unnamed,unnamed,unnamed,unnamed,unnamed,unnamed,unnamed,unnamed,unnamed,unnamed,unnamed,unnamed,unnamed,unnamed,unnamed,unnamed,unnamed,unnamed,unnamed,unnamed,unnamed,unnamed,unnamed,unnamed,unnamed,unnamed,unnamed…	BMP2,CDH1,FGFR2,FOXG1,GATA3,GBX2,GLI3,HES1,IGFBP7,MAF,MAFB,PROX1,SPRY2,USH2A	ATG5,ATOH1,BMP2,BMP4,BMPER,CDH1,DLX6,EYA1,FGF10,FGF20,FGF9,FGFR2,FOXG1,FOXI1,GATA3,GBX2,GLI2,GLI3,GRXCR1,HES1,IGF1,IGFBP7,INSIG2,JAG1,MAF,MAFB,NAGLU,NEUROD1,NOX3,NTN1,NTRK3,PHOX2B,POU4F3,PROX1,PRRX1,RBPJ,SIX1,SIX4,SOBP,SOX2,SOX9,SPRY2,TBX18,TGFB3,USH2A,WNT5A,ZIC1
GO Biological Process	GO:0046395	carboxylic acid catabolic process	169	0.0489	1	1	1.71	6.44	11	50	0.0324	0.22	10	26	196	unnamed,unnamed,unnamed,unnamed,unnamed,unnamed,unnamed,unnamed,unnamed,unnamed,unnamed	unnamed,unnamed,unnamed,unnamed,unnamed,unnamed,unnamed,unnamed,unnamed,unnamed,unnamed,unnamed,unnamed,unnamed,unnamed,unnamed,unnamed,unnamed,unnamed,unnamed,unnamed,unnamed,unnamed,unnamed,unnamed,unnamed,unnamed,unnamed,unnamed,unnamed,unnamed,unnamed,unnamed,unnamed,unnamed,unnamed,unnamed,unnamed,unnamed,unnamed,unnamed,unnamed,unnamed,unnamed,unnamed,unnamed,unnamed,unnamed,unnamed,unnamed	BCAT1,DDO,DIO2,GAD1,GGACT,GOT2,HAO1,HIBADH,LPIN1,PCCA	AADAT,ACOXL,AGXT2,AKR1D1,BCAT1,CPS1,CYP26A1,CYP26B1,DDO,DIO2,ENSG00000203546,GAD1,GCDH,GCSH,GGACT,GOT2,HAO1,HGD,HIBADH,KYNU,LPIN1,PCCA,PEX2,QDPR,SLC25A21,SQRDL
GO Biological Process	GO:0021517	ventral spinal cord development	169	0.0489	1	1	1.71	6.44	11	50	0.0324	0.22	8	18	41	unnamed,unnamed,unnamed,unnamed,unnamed,unnamed,unnamed,unnamed,unnamed,unnamed,unnamed	unnamed,unnamed,unnamed,unnamed,unnamed,unnamed,unnamed,unnamed,unnamed,unnamed,unnamed,unnamed,unnamed,unnamed,unnamed,unnamed,unnamed,unnamed,unnamed,unnamed,unnamed,unnamed,unnamed,unnamed,unnamed,unnamed,unnamed,unnamed,unnamed,unnamed,unnamed,unnamed,unnamed,unnamed,unnamed,unnamed,unnamed,unnamed,unnamed,unnamed,unnamed,unnamed,unnamed,unnamed,unnamed,unnamed,unnamed,unnamed,unnamed,unnamed	DAB1,EVX1,FOXP1,GLI3,LMO4,PAX6,SOX4,VLDLR	DAB1,DBX1,EVX1,FOXP1,GLI2,GLI3,HOXD10,ISL1,ISL2,LMO4,MDGA2,NKX6-1,NKX6-2,PAX6,PTCH1,SOX1,SOX4,VLDLR
GO Biological Process	GO:0046426	negative regulation of JAK-STAT cascade	171	0.0498	1	1	3.33	0.902	3	7	0.00882	0.429	1	2	10	unnamed,unnamed,unnamed	unnamed,unnamed,unnamed,unnamed,unnamed,unnamed,unnamed	DAB1	DAB1,NEUROD1
GO Biological Process	GO:0071897	DNA biosynthetic process	171	0.0498	1	1	3.33	0.902	3	7	0.00882	0.429	2	5	20	unnamed,unnamed,unnamed	unnamed,unnamed,unnamed,unnamed,unnamed,unnamed,unnamed	POLA1,REV1	DTL,PHB,POLA1,REV1,RFC3
GO Biological Process	GO:0060251	regulation of glial cell proliferation	171	0.0498	1	1	3.33	0.902	3	7	0.00882	0.429	3	4	16	unnamed,unnamed,unnamed	unnamed,unnamed,unnamed,unnamed,unnamed,unnamed,unnamed	ADCYAP1,ETV5,HES1	ADCYAP1,ETV5,HES1,SOX11
GO Biological Process	GO:0045648	positive regulation of erythrocyte differentiation	171	0.0498	1	1	3.33	0.902	3	7	0.00882	0.429	3	4	21	unnamed,unnamed,unnamed	unnamed,unnamed,unnamed,unnamed,unnamed,unnamed,unnamed	ACVR2A,ID2,INHBA	ACVR2A,ETS1,ID2,INHBA
GO Biological Process	GO:0035412	regulation of catenin import into nucleus	171	0.0498	1	1	3.33	0.902	3	7	0.00882	0.429	3	4	22	unnamed,unnamed,unnamed	unnamed,unnamed,unnamed,unnamed,unnamed,unnamed,unnamed	AXIN2,FZD1,FZD7	AXIN2,FZD1,FZD7,GNAQ
GO Biological Process	GO:0021797	forebrain anterior/posterior pattern specification	171	0.0498	1	1	3.33	0.902	3	7	0.00882	0.429	3	3	6	unnamed,unnamed,unnamed	unnamed,unnamed,unnamed,unnamed,unnamed,unnamed,unnamed	FEZF1,PAX6,SIX3	FEZF1,PAX6,SIX3
GO Biological Process	GO:0010556	regulation of macromolecule biosynthetic process	177	0.0528	1	1	1.11	135	149	1047	0.438	0.142	128	562	3584	unnamed,unnamed,unnamed,unnamed,unnamed,unnamed,unnamed,unnamed,unnamed,unnamed,unnamed,unnamed,unnamed,unnamed,unnamed,unnamed,unnamed,unnamed,unnamed,unnamed,unnamed,unnamed,unnamed,unnamed,unnamed,unnamed,unnamed,unnamed,unnamed,unnamed,unnamed,unnamed,unnamed,unnamed,unnamed,unnamed,unnamed,unnamed,unnamed,unnamed,unnamed,unnamed,unnamed,unnamed,unnamed,unnamed,unnamed,unnamed,unnamed,unnamed…	unnamed,unnamed,unnamed,unnamed,unnamed,unnamed,unnamed,unnamed,unnamed,unnamed,unnamed,unnamed,unnamed,unnamed,unnamed,unnamed,unnamed,unnamed,unnamed,unnamed,unnamed,unnamed,unnamed,unnamed,unnamed,unnamed,unnamed,unnamed,unnamed,unnamed,unnamed,unnamed,unnamed,unnamed,unnamed,unnamed,unnamed,unnamed,unnamed,unnamed,unnamed,unnamed,unnamed,unnamed,unnamed,unnamed,unnamed,unnamed,unnamed,unnamed…	ACO1,ACVR2A,ADCYAP1,AFF3,ARX,ASXL3,BBX,BHLHE22,BMP2,BNC2,CBX4,CCRN4L,CDCA7L,CDH1,CDK5RAP2,CHD6,CHD9,DIO2,DMRTA2,EGLN3,EIF3H,ELP3,ELP4,ERBB4,ETV1,ETV5,EVX1,FEZF1,FGFR2,FHIT,FOXD3,FOXG1,FOXO1,FOXP1,FZD1,FZD7,FZD8,GATA3,GBX2,GCFC2,GLI3,GLIS3,HAS3,HES1,ID2,ID4,IGFBP5,INHBA,INO80D,JAZF1,KCTD1,KDM4C,KLF12,LHX5,LMO3,LMO4,LMX1B,LPIN1,LZTS1,MAF,MAFB,MAP3K7,MED27,MEF2C,MEIS1,MEIS2,MITF,MYCN,NFAM1,NFIA,NPAS…	AATF,ABRA,ACO1,ACVR1,ACVR2A,ADCYAP1,ADRB2,AEBP2,AFF3,AGTR2,AHRR,ALK,ALX4,ANG,APP,AR,ARFGEF1,ARGLU1,ARID1B,ARX,ASCC3,ASCL1,ASCL4,ASXL2,ASXL3,ATOH1,ATOH7,BACH1,BACH2,BARHL2,BARX2,BBX,BCL11A,BCL11B,BCL6,BCL9L,BCOR,BDP1,BHLHE22,BHLHE23,BHLHE40,BMP2,BMP3,BMP4,BNC2,BRMS1L,BTG1,C10orf137,C1D,CALCOCO1,CAMK2D,CAMTA1,CAND1,CAPRIN1,CAPRIN2,CASK,CASZ1,CBX4,CCL2,CCNH,CCR7,CCRN4L,CD40,CDC5L,CDCA7,CDCA7L,CDH1,C…
GO Biological Process	GO:2001141	regulation of RNA biosynthetic process	178	0.0537	1	1	1.11	131	145	1017	0.426	0.143	123	531	3247	unnamed,unnamed,unnamed,unnamed,unnamed,unnamed,unnamed,unnamed,unnamed,unnamed,unnamed,unnamed,unnamed,unnamed,unnamed,unnamed,unnamed,unnamed,unnamed,unnamed,unnamed,unnamed,unnamed,unnamed,unnamed,unnamed,unnamed,unnamed,unnamed,unnamed,unnamed,unnamed,unnamed,unnamed,unnamed,unnamed,unnamed,unnamed,unnamed,unnamed,unnamed,unnamed,unnamed,unnamed,unnamed,unnamed,unnamed,unnamed,unnamed,unnamed…	unnamed,unnamed,unnamed,unnamed,unnamed,unnamed,unnamed,unnamed,unnamed,unnamed,unnamed,unnamed,unnamed,unnamed,unnamed,unnamed,unnamed,unnamed,unnamed,unnamed,unnamed,unnamed,unnamed,unnamed,unnamed,unnamed,unnamed,unnamed,unnamed,unnamed,unnamed,unnamed,unnamed,unnamed,unnamed,unnamed,unnamed,unnamed,unnamed,unnamed,unnamed,unnamed,unnamed,unnamed,unnamed,unnamed,unnamed,unnamed,unnamed,unnamed…	ACVR2A,ADCYAP1,AFF3,ARX,ASXL3,BBX,BHLHE22,BMP2,BNC2,CBX4,CCRN4L,CDCA7L,CDH1,CDK5RAP2,CHD6,CHD9,DMRTA2,EGLN3,ELP3,ELP4,ERBB4,ETV1,ETV5,EVX1,FEZF1,FGFR2,FHIT,FOXD3,FOXG1,FOXO1,FOXP1,FZD1,FZD7,FZD8,GATA3,GBX2,GCFC2,GLI3,GLIS3,HAS3,HES1,ID2,ID4,INHBA,INO80D,JAZF1,KCTD1,KDM4C,KLF12,LHX5,LMO3,LMO4,LMX1B,LPIN1,LZTS1,MAF,MAFB,MAP3K7,MED27,MEF2C,MEIS1,MEIS2,MITF,MYCN,NFAM1,NFIA,NPAS3,NR2F1,NR4A2,OSR1,PAX6…	AATF,ABRA,ACVR1,ACVR2A,ADCYAP1,ADRB2,AEBP2,AFF3,AGTR2,AHRR,ALK,ALX4,APP,AR,ARGLU1,ARID1B,ARX,ASCC3,ASCL1,ASCL4,ASXL2,ASXL3,ATOH1,ATOH7,BACH1,BACH2,BARHL2,BARX2,BBX,BCL11A,BCL11B,BCL6,BCL9L,BCOR,BDP1,BHLHE22,BHLHE23,BHLHE40,BMP2,BMP3,BMP4,BNC2,BRMS1L,BTG1,C10orf137,C1D,CALCOCO1,CAMK2D,CAMTA1,CAND1,CAPRIN2,CASK,CASZ1,CBX4,CCNH,CCRN4L,CD40,CDC5L,CDCA7,CDCA7L,CDH1,CDH13,CDK5RAP2,CDKN1C,CDX2,CEBPD,CEB…
GO Biological Process	GO:0006355	regulation of transcription, DNA-dependent	178	0.0537	1	1	1.11	131	145	1017	0.426	0.143	123	530	3230	unnamed,unnamed,unnamed,unnamed,unnamed,unnamed,unnamed,unnamed,unnamed,unnamed,unnamed,unnamed,unnamed,unnamed,unnamed,unnamed,unnamed,unnamed,unnamed,unnamed,unnamed,unnamed,unnamed,unnamed,unnamed,unnamed,unnamed,unnamed,unnamed,unnamed,unnamed,unnamed,unnamed,unnamed,unnamed,unnamed,unnamed,unnamed,unnamed,unnamed,unnamed,unnamed,unnamed,unnamed,unnamed,unnamed,unnamed,unnamed,unnamed,unnamed…	unnamed,unnamed,unnamed,unnamed,unnamed,unnamed,unnamed,unnamed,unnamed,unnamed,unnamed,unnamed,unnamed,unnamed,unnamed,unnamed,unnamed,unnamed,unnamed,unnamed,unnamed,unnamed,unnamed,unnamed,unnamed,unnamed,unnamed,unnamed,unnamed,unnamed,unnamed,unnamed,unnamed,unnamed,unnamed,unnamed,unnamed,unnamed,unnamed,unnamed,unnamed,unnamed,unnamed,unnamed,unnamed,unnamed,unnamed,unnamed,unnamed,unnamed…	ACVR2A,ADCYAP1,AFF3,ARX,ASXL3,BBX,BHLHE22,BMP2,BNC2,CBX4,CCRN4L,CDCA7L,CDH1,CDK5RAP2,CHD6,CHD9,DMRTA2,EGLN3,ELP3,ELP4,ERBB4,ETV1,ETV5,EVX1,FEZF1,FGFR2,FHIT,FOXD3,FOXG1,FOXO1,FOXP1,FZD1,FZD7,FZD8,GATA3,GBX2,GCFC2,GLI3,GLIS3,HAS3,HES1,ID2,ID4,INHBA,INO80D,JAZF1,KCTD1,KDM4C,KLF12,LHX5,LMO3,LMO4,LMX1B,LPIN1,LZTS1,MAF,MAFB,MAP3K7,MED27,MEF2C,MEIS1,MEIS2,MITF,MYCN,NFAM1,NFIA,NPAS3,NR2F1,NR4A2,OSR1,PAX6…	AATF,ABRA,ACVR1,ACVR2A,ADCYAP1,ADRB2,AEBP2,AFF3,AGTR2,AHRR,ALK,ALX4,APP,AR,ARGLU1,ARID1B,ARX,ASCC3,ASCL1,ASCL4,ASXL2,ASXL3,ATOH1,ATOH7,BACH1,BACH2,BARHL2,BARX2,BBX,BCL11A,BCL11B,BCL6,BCL9L,BCOR,BDP1,BHLHE22,BHLHE23,BHLHE40,BMP2,BMP3,BMP4,BNC2,BRMS1L,BTG1,C10orf137,C1D,CALCOCO1,CAMK2D,CAMTA1,CAND1,CAPRIN2,CASK,CASZ1,CBX4,CCNH,CCRN4L,CD40,CDC5L,CDCA7,CDCA7L,CDH1,CDH13,CDK5RAP2,CDKN1C,CDX2,CEBPD,CEB…
GO Biological Process	GO:0044249	cellular biosynthetic process	180	0.0546	1	1	1.1	138	152	1071	0.447	0.142	136	589	4115	unnamed,unnamed,unnamed,unnamed,unnamed,unnamed,unnamed,unnamed,unnamed,unnamed,unnamed,unnamed,unnamed,unnamed,unnamed,unnamed,unnamed,unnamed,unnamed,unnamed,unnamed,unnamed,unnamed,unnamed,unnamed,unnamed,unnamed,unnamed,unnamed,unnamed,unnamed,unnamed,unnamed,unnamed,unnamed,unnamed,unnamed,unnamed,unnamed,unnamed,unnamed,unnamed,unnamed,unnamed,unnamed,unnamed,unnamed,unnamed,unnamed,unnamed…	unnamed,unnamed,unnamed,unnamed,unnamed,unnamed,unnamed,unnamed,unnamed,unnamed,unnamed,unnamed,unnamed,unnamed,unnamed,unnamed,unnamed,unnamed,unnamed,unnamed,unnamed,unnamed,unnamed,unnamed,unnamed,unnamed,unnamed,unnamed,unnamed,unnamed,unnamed,unnamed,unnamed,unnamed,unnamed,unnamed,unnamed,unnamed,unnamed,unnamed,unnamed,unnamed,unnamed,unnamed,unnamed,unnamed,unnamed,unnamed,unnamed,unnamed…	AFF3,AGMO,ALDH1A2,ARX,ASXL3,BBX,BCAT1,BHLHE22,BNC2,CBX4,CCRN4L,CDCA7L,CDS2,CHD6,CHD9,CYP7B1,DIO2,DPH6,EDEM1,EIF3H,ELP3,ELP4,ERBB4,ETV1,FAR1,FEZF1,FHIT,FOXD3,FOXG1,FOXO1,FOXP1,GAD1,GALNT10,GALNT14,GATA3,GBE1,GBX2,GCFC2,GLI3,GLIS3,GOT2,HAS3,HES1,HMGCLL1,HS3ST5,INHBA,INO80D,JAZF1,KCTD1,KDM4C,KLF12,LHX5,LMO3,LMO4,LMX1B,LPIN1,LZTS1,MAF,MAFB,MAP3K7,MBOAT1,MED27,MEF2C,MEIS1,MEIS2,MGAT4C,MGAT5B,MITF,MMS2…	ABRA,ADCY8,ADCY9,ADM,ADRA2A,AEBP2,AFF3,AGK,AGMO,AGPAT4,AGPAT9,AGTR2,AGXT2,AHRR,AK4,AK8,AKR1D1,ALDH1A2,ALG10,ALX4,AMPD3,ANG,ANGPT1,APIP,AR,ARF1,ARGLU1,ARID1B,ARX,ASCC3,ASCL1,ASCL4,ASXL2,ASXL3,ATOH1,ATOH7,ATP1A1,ATP5EP2,ATP5G3,ATP5J,AZIN1,B3GALT1,B3GALT2,B3GALTL,B3GAT2,BACH1,BACH2,BARHL2,BARX2,BBX,BCAT1,BCL11A,BCL11B,BCL6,BCL9L,BCOR,BDP1,BHLHE22,BHLHE23,BHLHE40,BNC2,BRMS1L,C10orf137,C1D,CALCOCO1,CA…
GO Biological Process	GO:0014013	regulation of gliogenesis	181	0.0554	1	1	1.67	6.57	11	51	0.0324	0.216	8	20	61	unnamed,unnamed,unnamed,unnamed,unnamed,unnamed,unnamed,unnamed,unnamed,unnamed,unnamed	unnamed,unnamed,unnamed,unnamed,unnamed,unnamed,unnamed,unnamed,unnamed,unnamed,unnamed,unnamed,unnamed,unnamed,unnamed,unnamed,unnamed,unnamed,unnamed,unnamed,unnamed,unnamed,unnamed,unnamed,unnamed,unnamed,unnamed,unnamed,unnamed,unnamed,unnamed,unnamed,unnamed,unnamed,unnamed,unnamed,unnamed,unnamed,unnamed,unnamed,unnamed,unnamed,unnamed,unnamed,unnamed,unnamed,unnamed,unnamed,unnamed,unnamed…	ADCYAP1,BMP2,CNTN2,DAB1,ETV5,HES1,ID2,ID4	ADCYAP1,BMP2,CNTN2,CTNNB1,CXCR4,DAB1,DLX2,EPHA4,ETV5,HES1,ID2,ID4,IL6ST,LINGO1,NKX6-1,NKX6-2,NTRK3,SOX11,TCF7L2,TENM4
GO Biological Process	GO:0045893	positive regulation of transcription, DNA-dependent	182	0.056	1	1	1.17	70.3	82	546	0.241	0.15	59	250	1074	unnamed,unnamed,unnamed,unnamed,unnamed,unnamed,unnamed,unnamed,unnamed,unnamed,unnamed,unnamed,unnamed,unnamed,unnamed,unnamed,unnamed,unnamed,unnamed,unnamed,unnamed,unnamed,unnamed,unnamed,unnamed,unnamed,unnamed,unnamed,unnamed,unnamed,unnamed,unnamed,unnamed,unnamed,unnamed,unnamed,unnamed,unnamed,unnamed,unnamed,unnamed,unnamed,unnamed,unnamed,unnamed,unnamed,unnamed,unnamed,unnamed,unnamed…	unnamed,unnamed,unnamed,unnamed,unnamed,unnamed,unnamed,unnamed,unnamed,unnamed,unnamed,unnamed,unnamed,unnamed,unnamed,unnamed,unnamed,unnamed,unnamed,unnamed,unnamed,unnamed,unnamed,unnamed,unnamed,unnamed,unnamed,unnamed,unnamed,unnamed,unnamed,unnamed,unnamed,unnamed,unnamed,unnamed,unnamed,unnamed,unnamed,unnamed,unnamed,unnamed,unnamed,unnamed,unnamed,unnamed,unnamed,unnamed,unnamed,unnamed…	ADCYAP1,BMP2,CDH1,CDK5RAP2,ERBB4,ETV1,ETV5,EVX1,FEZF1,FGFR2,FOXD3,FOXO1,FOXP1,FZD1,FZD7,FZD8,GATA3,GLI3,GLIS3,HAS3,HES1,ID2,ID4,INHBA,KLF12,LHX5,LMO4,LMX1B,LPIN1,MAF,MAFB,MEF2C,MEIS2,MITF,NFIA,NPAS3,NR4A2,OSR1,PAX6,PBX1,POU3F1,POU3F2,POU3F3,PRDM16,PROX1,RFX3,SHOX2,SIX3,SOX4,SOX5,SOX6,TAF4,TCF12,TFAP2B,TOX3,WWOX,ZBTB16,ZIC3,ZNF462	AATF,ABRA,ACVR1,ADCYAP1,ADRB2,AGTR2,ALX4,APP,AR,ARID1B,ASCL1,ASXL2,ATOH1,BARHL2,BARX2,BCL11A,BCL11B,BCL9L,BHLHE23,BMP2,BMP3,BMP4,CALCOCO1,CAND1,CAPRIN2,CASK,CCNH,CD40,CDH1,CDH13,CDK5RAP2,CDKN1C,CITED2,CREB1,CREB5,CREBL2,CSRNP3,CTNNB1,DAB2,DLX2,E2F7,EBF1,EBF3,EHF,EN1,EOMES,ERBB4,ESRRB,ESRRG,ETS1,ETV1,ETV5,EVX1,EYA1,FAM170A,FEZF1,FGF10,FGFR2,FOXA1,FOXA2,FOXC1,FOXD3,FOXI1,FOXL2,FOXO1,FOXP1,FOXS1,FZD…
GO Biological Process	GO:0071248	cellular response to metal ion	183	0.0572	1	1	2.28	2.19	5	17	0.0147	0.294	4	8	83	unnamed,unnamed,unnamed,unnamed,unnamed	unnamed,unnamed,unnamed,unnamed,unnamed,unnamed,unnamed,unnamed,unnamed,unnamed,unnamed,unnamed,unnamed,unnamed,unnamed,unnamed,unnamed	CDH1,ID2,MEF2C,TPH2	CAMK2D,CDH1,DPEP1,ID2,IQGAP1,MEF2C,TPH2,WNT5A
GO Biological Process	GO:0030201	heparan sulfate proteoglycan metabolic process	183	0.0572	1	1	2.28	2.19	5	17	0.0147	0.294	4	8	23	unnamed,unnamed,unnamed,unnamed,unnamed	unnamed,unnamed,unnamed,unnamed,unnamed,unnamed,unnamed,unnamed,unnamed,unnamed,unnamed,unnamed,unnamed,unnamed,unnamed,unnamed,unnamed	HS3ST5,NDST3,NDST4,XYLT1	EXT1,GLCE,HS3ST4,HS3ST5,HS6ST1,NDST3,NDST4,XYLT1
GO Biological Process	GO:0021871	forebrain regionalization	183	0.0572	1	1	2.28	2.19	5	17	0.0147	0.294	5	8	20	unnamed,unnamed,unnamed,unnamed,unnamed	unnamed,unnamed,unnamed,unnamed,unnamed,unnamed,unnamed,unnamed,unnamed,unnamed,unnamed,unnamed,unnamed,unnamed,unnamed,unnamed,unnamed	BMP2,FEZF1,GLI3,PAX6,SIX3	BMP2,BMP4,EMX2,FEZF1,GLI3,LHX2,PAX6,SIX3
GO Biological Process	GO:0007405	neuroblast proliferation	183	0.0572	1	1	2.28	2.19	5	17	0.0147	0.294	4	7	27	unnamed,unnamed,unnamed,unnamed,unnamed	unnamed,unnamed,unnamed,unnamed,unnamed,unnamed,unnamed,unnamed,unnamed,unnamed,unnamed,unnamed,unnamed,unnamed,unnamed,unnamed,unnamed	FGF13,FGFR2,HHIP,ID4	ASCL1,DCT,FGF13,FGFR2,HHIP,ID4,LRP6
GO Biological Process	GO:0010468	regulation of gene expression	187	0.0575	1	1	1.1	143	157	1111	0.462	0.141	137	594	3748	unnamed,unnamed,unnamed,unnamed,unnamed,unnamed,unnamed,unnamed,unnamed,unnamed,unnamed,unnamed,unnamed,unnamed,unnamed,unnamed,unnamed,unnamed,unnamed,unnamed,unnamed,unnamed,unnamed,unnamed,unnamed,unnamed,unnamed,unnamed,unnamed,unnamed,unnamed,unnamed,unnamed,unnamed,unnamed,unnamed,unnamed,unnamed,unnamed,unnamed,unnamed,unnamed,unnamed,unnamed,unnamed,unnamed,unnamed,unnamed,unnamed,unnamed…	unnamed,unnamed,unnamed,unnamed,unnamed,unnamed,unnamed,unnamed,unnamed,unnamed,unnamed,unnamed,unnamed,unnamed,unnamed,unnamed,unnamed,unnamed,unnamed,unnamed,unnamed,unnamed,unnamed,unnamed,unnamed,unnamed,unnamed,unnamed,unnamed,unnamed,unnamed,unnamed,unnamed,unnamed,unnamed,unnamed,unnamed,unnamed,unnamed,unnamed,unnamed,unnamed,unnamed,unnamed,unnamed,unnamed,unnamed,unnamed,unnamed,unnamed…	ACO1,ACVR2A,ADCYAP1,AFF3,ALDH1A2,ARX,ASXL3,AXIN2,BBX,BHLHE22,BMP2,BNC2,C8B,CBX4,CCRN4L,CDCA7L,CDH1,CDK5RAP2,CHD6,CHD9,CNTN2,DIO2,DMRTA2,EGLN3,EIF3H,ELP3,ELP4,ERBB4,ETV1,ETV5,EVX1,FEZF1,FGF5,FGFR2,FHIT,FOXD3,FOXG1,FOXO1,FOXP1,FZD1,FZD7,FZD8,GATA3,GBX2,GCFC2,GLI3,GLIS3,HAS3,HES1,ID2,ID4,IGFBP5,INHBA,INO80D,JAZF1,KCTD1,KDM4C,KLF12,LHX5,LMO3,LMO4,LMX1B,LPIN1,LZTS1,MAF,MAFB,MAP3K7,MBNL3,MED27,MEF2C,ME…	AATF,ABRA,ACO1,ACVR1,ACVR2A,ADCYAP1,ADRB2,AEBP2,AFF2,AFF3,AGTR2,AHRR,AHSP,ALDH1A2,ALK,ALX4,ANG,APP,APTX,AR,ARGLU1,ARID1B,ARX,ASCC3,ASCL1,ASCL4,ASXL2,ASXL3,ATOH1,ATOH7,AXIN2,BACH1,BACH2,BARD1,BARHL2,BARX2,BBX,BCL11A,BCL11B,BCL6,BCL9L,BCOR,BDP1,BHLHE22,BHLHE23,BHLHE40,BMP2,BMP3,BMP4,BNC2,BRMS1L,BTG1,C10orf137,C1D,C8B,CALCOCO1,CAMK2D,CAMTA1,CAND1,CAPRIN1,CAPRIN2,CASK,CASZ1,CBX4,CCNH,CCRN4L,CD40,CDC5…
GO Biological Process	GO:0042219	cellular modified amino acid catabolic process	188	0.0576	1	1	2.59	1.55	4	12	0.0118	0.333	3	4	14	unnamed,unnamed,unnamed,unnamed	unnamed,unnamed,unnamed,unnamed,unnamed,unnamed,unnamed,unnamed,unnamed,unnamed,unnamed,unnamed	DIO2,GGACT,GOT2	DIO2,GGACT,GOT2,KYNU
GO Biological Process	GO:0046622	positive regulation of organ growth	188	0.0576	1	1	2.59	1.55	4	12	0.0118	0.333	3	5	16	unnamed,unnamed,unnamed,unnamed	unnamed,unnamed,unnamed,unnamed,unnamed,unnamed,unnamed,unnamed,unnamed,unnamed,unnamed,unnamed	AKAP6,ARX,PROX1	AKAP6,ARX,PROX1,RAG2,WT1
GO Biological Process	GO:0040018	positive regulation of multicellular organism growth	188	0.0576	1	1	2.59	1.55	4	12	0.0118	0.333	1	6	32	unnamed,unnamed,unnamed,unnamed	unnamed,unnamed,unnamed,unnamed,unnamed,unnamed,unnamed,unnamed,unnamed,unnamed,unnamed,unnamed	POU3F2	CREB1,FOXS1,GPAM,POU1F1,POU3F2,STAT5A
GO Biological Process	GO:0040014	regulation of multicellular organism growth	191	0.0591	1	1	1.94	3.61	7	28	0.0206	0.25	3	16	79	unnamed,unnamed,unnamed,unnamed,unnamed,unnamed,unnamed	unnamed,unnamed,unnamed,unnamed,unnamed,unnamed,unnamed,unnamed,unnamed,unnamed,unnamed,unnamed,unnamed,unnamed,unnamed,unnamed,unnamed,unnamed,unnamed,unnamed,unnamed,unnamed,unnamed,unnamed,unnamed,unnamed,unnamed,unnamed	FGFR2,OMA1,POU3F2	ACVR1C,ADRB2,APP,CREB1,FGFR2,FOXS1,FTO,GPAM,IGF1,OMA1,POU1F1,POU3F2,PRL,PTCH1,STAT3,STAT5A
GO Biological Process	GO:0043010	camera-type eye development	192	0.0621	1	1	1.37	17.5	24	136	0.0706	0.176	17	58	250	unnamed,unnamed,unnamed,unnamed,unnamed,unnamed,unnamed,unnamed,unnamed,unnamed,unnamed,unnamed,unnamed,unnamed,unnamed,unnamed,unnamed,unnamed,unnamed,unnamed,unnamed,unnamed,unnamed,unnamed	unnamed,unnamed,unnamed,unnamed,unnamed,unnamed,unnamed,unnamed,unnamed,unnamed,unnamed,unnamed,unnamed,unnamed,unnamed,unnamed,unnamed,unnamed,unnamed,unnamed,unnamed,unnamed,unnamed,unnamed,unnamed,unnamed,unnamed,unnamed,unnamed,unnamed,unnamed,unnamed,unnamed,unnamed,unnamed,unnamed,unnamed,unnamed,unnamed,unnamed,unnamed,unnamed,unnamed,unnamed,unnamed,unnamed,unnamed,unnamed,unnamed,unnamed…	ALDH1A2,BHLHE22,CLCN2,CRYGD,FGFR2,GATA3,GLI3,INHBA,LMX1B,MAF,MEIS1,MITF,PAX6,PROX1,SIX3,SLC7A11,TFAP2B	ALDH1A2,BCL11B,BHLHE22,BMP4,CITED2,CLCN2,COL8A1,CRYBA4,CRYGD,CTNNB1,CYP1B1,FGF10,FGFR2,FOXC1,FOXL2,FOXP2,FOXS1,GATA3,GJA1,GLI3,HPS1,IHH,INHBA,IRX5,KLF4,LAMA1,LMX1B,LRP6,MAF,MAP3K1,MEGF11,MEIS1,MITF,NEUROD1,PAX6,POU4F2,PROX1,PTPRM,PVRL1,PVRL3,RCN1,SIX3,SLC7A11,SOX1,SOX11,SOX2,SOX9,SP3,TBX2,TFAP2B,TGFBR1,TSPAN12,TTC8,TULP1,TWIST1,WNT2,WNT5A,WT1
GO Biological Process	GO:1901362	organic cyclic compound biosynthetic process	193	0.0632	1	1	1.11	115	128	893	0.376	0.143	104	449	2924	unnamed,unnamed,unnamed,unnamed,unnamed,unnamed,unnamed,unnamed,unnamed,unnamed,unnamed,unnamed,unnamed,unnamed,unnamed,unnamed,unnamed,unnamed,unnamed,unnamed,unnamed,unnamed,unnamed,unnamed,unnamed,unnamed,unnamed,unnamed,unnamed,unnamed,unnamed,unnamed,unnamed,unnamed,unnamed,unnamed,unnamed,unnamed,unnamed,unnamed,unnamed,unnamed,unnamed,unnamed,unnamed,unnamed,unnamed,unnamed,unnamed,unnamed…	unnamed,unnamed,unnamed,unnamed,unnamed,unnamed,unnamed,unnamed,unnamed,unnamed,unnamed,unnamed,unnamed,unnamed,unnamed,unnamed,unnamed,unnamed,unnamed,unnamed,unnamed,unnamed,unnamed,unnamed,unnamed,unnamed,unnamed,unnamed,unnamed,unnamed,unnamed,unnamed,unnamed,unnamed,unnamed,unnamed,unnamed,unnamed,unnamed,unnamed,unnamed,unnamed,unnamed,unnamed,unnamed,unnamed,unnamed,unnamed,unnamed,unnamed…	ACAA2,AFF3,ARX,ASXL3,BBX,BHLHE22,BNC2,CBX4,CCRN4L,CDCA7L,CHD6,CHD9,CYP7B1,ELP3,ELP4,ERBB4,ETV1,FEZF1,FHIT,FOXD3,FOXG1,FOXO1,FOXP1,GATA3,GBX2,GCFC2,GLI3,GLIS3,HES1,INO80D,JAZF1,KCTD1,KDM4C,KLF12,LHX5,LMO3,LMO4,LMX1B,LPIN1,LZTS1,MAF,MAFB,MAP3K7,MED27,MEF2C,MEIS1,MEIS2,MITF,NAMPTL,NFIA,NPAS3,NR2F1,NR4A2,OSR1,PANK3,PAX6,PBX1,PKN2,POLA1,POLR2M,POU3F1,POU3F2,POU3F3,POU6F2,PRDM16,PRDM8,PROX1,REV1,RFX3,R…	ABRA,ACAA2,ADCY8,ADCY9,ADM,AEBP2,AFF3,AGTR2,AHRR,AK4,AK8,AKR1D1,ALX4,AMPD3,ANG,AR,ARGLU1,ARID1B,ARX,ASCC3,ASCL1,ASCL4,ASXL2,ASXL3,ATOH1,ATOH7,ATP1A1,ATP5EP2,ATP5G3,ATP5J,BACH1,BACH2,BARHL2,BARX2,BBX,BCL11A,BCL11B,BCL6,BCL9L,BCOR,BDP1,BHLHE22,BHLHE23,BHLHE40,BNC2,BRMS1L,C10orf137,C1D,CALCOCO1,CAMTA1,CASZ1,CBX4,CCNH,CCRN4L,CDC5L,CDCA7,CDCA7L,CDX2,CEBPD,CEBPG,CHD6,CHD9,CITED2,CMPK2,CPSF2,CREB1,CREB5…
GO Biological Process	GO:0019438	aromatic compound biosynthetic process	194	0.0635	1	1	1.11	113	126	878	0.371	0.144	102	439	2807	unnamed,unnamed,unnamed,unnamed,unnamed,unnamed,unnamed,unnamed,unnamed,unnamed,unnamed,unnamed,unnamed,unnamed,unnamed,unnamed,unnamed,unnamed,unnamed,unnamed,unnamed,unnamed,unnamed,unnamed,unnamed,unnamed,unnamed,unnamed,unnamed,unnamed,unnamed,unnamed,unnamed,unnamed,unnamed,unnamed,unnamed,unnamed,unnamed,unnamed,unnamed,unnamed,unnamed,unnamed,unnamed,unnamed,unnamed,unnamed,unnamed,unnamed…	unnamed,unnamed,unnamed,unnamed,unnamed,unnamed,unnamed,unnamed,unnamed,unnamed,unnamed,unnamed,unnamed,unnamed,unnamed,unnamed,unnamed,unnamed,unnamed,unnamed,unnamed,unnamed,unnamed,unnamed,unnamed,unnamed,unnamed,unnamed,unnamed,unnamed,unnamed,unnamed,unnamed,unnamed,unnamed,unnamed,unnamed,unnamed,unnamed,unnamed,unnamed,unnamed,unnamed,unnamed,unnamed,unnamed,unnamed,unnamed,unnamed,unnamed…	AFF3,ARX,ASXL3,BBX,BHLHE22,BNC2,CBX4,CCRN4L,CDCA7L,CHD6,CHD9,ELP3,ELP4,ERBB4,ETV1,FEZF1,FHIT,FOXD3,FOXG1,FOXO1,FOXP1,GATA3,GBX2,GCFC2,GLI3,GLIS3,HES1,INO80D,JAZF1,KCTD1,KDM4C,KLF12,LHX5,LMO3,LMO4,LMX1B,LPIN1,LZTS1,MAF,MAFB,MAP3K7,MED27,MEF2C,MEIS1,MEIS2,MITF,NAMPTL,NFIA,NPAS3,NR2F1,NR4A2,OSR1,PANK3,PAX6,PBX1,PKN2,POLA1,POLR2M,POU3F1,POU3F2,POU3F3,POU6F2,PRDM16,PRDM8,PROX1,REV1,RFX3,RPS29,RRAGC,SA…	ABRA,ADCY8,ADCY9,ADM,AEBP2,AFF3,AGTR2,AHRR,AK4,AK8,ALX4,AMPD3,ANG,AR,ARGLU1,ARID1B,ARX,ASCC3,ASCL1,ASCL4,ASXL2,ASXL3,ATOH1,ATOH7,ATP1A1,ATP5EP2,ATP5G3,ATP5J,BACH1,BACH2,BARHL2,BARX2,BBX,BCL11A,BCL11B,BCL6,BCL9L,BCOR,BDP1,BHLHE22,BHLHE23,BHLHE40,BNC2,BRMS1L,C10orf137,C1D,CALCOCO1,CAMTA1,CASZ1,CBX4,CCNH,CCRN4L,CDC5L,CDCA7,CDCA7L,CDX2,CEBPD,CEBPG,CHD6,CHD9,CITED2,CMPK2,CPSF2,CREB1,CREB5,CREBL2,CRTC3…
GO Biological Process	GO:0034654	nucleobase-containing compound biosynthetic process	195	0.0649	1	1	1.12	110	123	856	0.362	0.144	100	430	2732	unnamed,unnamed,unnamed,unnamed,unnamed,unnamed,unnamed,unnamed,unnamed,unnamed,unnamed,unnamed,unnamed,unnamed,unnamed,unnamed,unnamed,unnamed,unnamed,unnamed,unnamed,unnamed,unnamed,unnamed,unnamed,unnamed,unnamed,unnamed,unnamed,unnamed,unnamed,unnamed,unnamed,unnamed,unnamed,unnamed,unnamed,unnamed,unnamed,unnamed,unnamed,unnamed,unnamed,unnamed,unnamed,unnamed,unnamed,unnamed,unnamed,unnamed…	unnamed,unnamed,unnamed,unnamed,unnamed,unnamed,unnamed,unnamed,unnamed,unnamed,unnamed,unnamed,unnamed,unnamed,unnamed,unnamed,unnamed,unnamed,unnamed,unnamed,unnamed,unnamed,unnamed,unnamed,unnamed,unnamed,unnamed,unnamed,unnamed,unnamed,unnamed,unnamed,unnamed,unnamed,unnamed,unnamed,unnamed,unnamed,unnamed,unnamed,unnamed,unnamed,unnamed,unnamed,unnamed,unnamed,unnamed,unnamed,unnamed,unnamed…	AFF3,ARX,ASXL3,BBX,BHLHE22,BNC2,CBX4,CCRN4L,CDCA7L,CHD6,CHD9,ELP3,ELP4,ERBB4,ETV1,FEZF1,FHIT,FOXD3,FOXG1,FOXO1,FOXP1,GATA3,GBX2,GCFC2,GLI3,GLIS3,HES1,INO80D,JAZF1,KCTD1,KDM4C,KLF12,LHX5,LMO3,LMO4,LMX1B,LPIN1,LZTS1,MAF,MAFB,MAP3K7,MED27,MEF2C,MEIS1,MEIS2,MITF,NAMPTL,NFIA,NPAS3,NR2F1,NR4A2,OSR1,PANK3,PAX6,PBX1,PKN2,POLA1,POLR2M,POU3F1,POU3F2,POU3F3,POU6F2,PRDM16,PRDM8,PROX1,REV1,RFX3,RPS29,RRAGC,SA…	ABRA,ADCY8,ADCY9,ADM,AEBP2,AFF3,AHRR,AK4,AK8,ALX4,AMPD3,ANG,AR,ARGLU1,ARID1B,ARX,ASCC3,ASCL1,ASCL4,ASXL2,ASXL3,ATOH1,ATOH7,ATP1A1,ATP5EP2,ATP5G3,ATP5J,BACH1,BACH2,BARHL2,BARX2,BBX,BCL11A,BCL11B,BCL6,BCL9L,BCOR,BDP1,BHLHE22,BHLHE23,BHLHE40,BNC2,BRMS1L,C10orf137,C1D,CALCOCO1,CAMTA1,CASZ1,CBX4,CCNH,CCRN4L,CDC5L,CDCA7,CDCA7L,CDX2,CEBPD,CEBPG,CHD6,CHD9,CITED2,CMPK2,CPSF2,CREB1,CREB5,CREBL2,CRTC3,CSRNP…
GO Biological Process	GO:0048666	neuron development	196	0.0661	1	1	1.2	46.5	56	361	0.165	0.155	48	165	723	unnamed,unnamed,unnamed,unnamed,unnamed,unnamed,unnamed,unnamed,unnamed,unnamed,unnamed,unnamed,unnamed,unnamed,unnamed,unnamed,unnamed,unnamed,unnamed,unnamed,unnamed,unnamed,unnamed,unnamed,unnamed,unnamed,unnamed,unnamed,unnamed,unnamed,unnamed,unnamed,unnamed,unnamed,unnamed,unnamed,unnamed,unnamed,unnamed,unnamed,unnamed,unnamed,unnamed,unnamed,unnamed,unnamed,unnamed,unnamed,unnamed,unnamed…	unnamed,unnamed,unnamed,unnamed,unnamed,unnamed,unnamed,unnamed,unnamed,unnamed,unnamed,unnamed,unnamed,unnamed,unnamed,unnamed,unnamed,unnamed,unnamed,unnamed,unnamed,unnamed,unnamed,unnamed,unnamed,unnamed,unnamed,unnamed,unnamed,unnamed,unnamed,unnamed,unnamed,unnamed,unnamed,unnamed,unnamed,unnamed,unnamed,unnamed,unnamed,unnamed,unnamed,unnamed,unnamed,unnamed,unnamed,unnamed,unnamed,unnamed…	ADCYAP1,ARX,BHLHE22,CDH1,CDH4,CNTN2,CNTN4,CNTN6,CNTNAP2,DAB1,DCC,DGKG,EPHA7,ETV1,FEZ1,FEZF1,FGFR2,FOXD3,FOXG1,FOXP1,FZD1,FZD7,FZD8,GAP43,GATA3,GBX2,GLI3,HES1,LMX1B,MEF2C,NFASC,NR4A2,NRP2,NRXN3,NTM,OPCML,PAX6,PRDM8,ROBO1,SALL3,SCLT1,SEMA6A,SLIT3,TENM2,TNR,TRIO,UGT8,UNC5D	ABLIM1,ADCYAP1,ADM,ALCAM,ALK,AP2B1,APP,ARX,ASCL1,ATOH1,BCL11B,BHLHE22,BHLHE23,CAPZB,CDH1,CDH4,CDKN1C,CHL1,CNTN2,CNTN4,CNTN6,CNTNAP2,COBL,CREB1,CTNNA2,CXCR4,DAB1,DCC,DGKG,DSCAML1,DTNBP1,EFNA5,EN1,EPHA3,EPHA4,EPHA5,EPHA7,ETV1,EXT1,FEZ1,FEZ2,FEZF1,FGFR2,FOXB1,FOXD3,FOXG1,FOXP1,FSHR,FZD1,FZD7,FZD8,GAP43,GATA3,GBX2,GDNF,GFRA1,GJA1,GLI2,GLI3,GNAQ,GRIN3A,GRXCR1,GSK3B,HAND2,HES1,HOXA2,HOXD10,HS6ST1,IHH,I…
GO Biological Process	GO:0050789	regulation of biological process	197	0.0673	1	1	1.05	235	247	1822	0.726	0.136	255	1189	9329	unnamed,unnamed,unnamed,unnamed,unnamed,unnamed,unnamed,unnamed,unnamed,unnamed,unnamed,unnamed,unnamed,unnamed,unnamed,unnamed,unnamed,unnamed,unnamed,unnamed,unnamed,unnamed,unnamed,unnamed,unnamed,unnamed,unnamed,unnamed,unnamed,unnamed,unnamed,unnamed,unnamed,unnamed,unnamed,unnamed,unnamed,unnamed,unnamed,unnamed,unnamed,unnamed,unnamed,unnamed,unnamed,unnamed,unnamed,unnamed,unnamed,unnamed…	unnamed,unnamed,unnamed,unnamed,unnamed,unnamed,unnamed,unnamed,unnamed,unnamed,unnamed,unnamed,unnamed,unnamed,unnamed,unnamed,unnamed,unnamed,unnamed,unnamed,unnamed,unnamed,unnamed,unnamed,unnamed,unnamed,unnamed,unnamed,unnamed,unnamed,unnamed,unnamed,unnamed,unnamed,unnamed,unnamed,unnamed,unnamed,unnamed,unnamed,unnamed,unnamed,unnamed,unnamed,unnamed,unnamed,unnamed,unnamed,unnamed,unnamed…	ACAA2,ACO1,ACVR2A,ADCYAP1,AFF3,AGAP1,AKAP6,ALDH1A2,AOAH,API5,ARAP3,ARFGAP2,ARHGAP15,ARHGAP20,ARHGAP21,ARHGEF16,ARRDC4,ARX,ASXL3,AXIN2,BBX,BHLHE22,BMP2,BNC2,C1QL3,C8B,CACNA2D3,CACNG3,CADM1,CAMK2N1,CBX4,CCRN4L,CDCA7L,CDH1,CDH4,CDK14,CDK5RAP2,CDKL5,CELF2,CHD6,CHD9,CHRNB4,CLCN2,CNTN2,CNTN4,CNTN6,CPLX2,CSNK1G3,CUL1,CYP7B1,DAB1,DBC1,DCC,DCDC1,DGKB,DGKG,DIO2,DMRTA2,DOCK3,EDEM1,EGLN3,EIF3H,ELMO1,ELP3,ELP…	AATF,ABRA,ACAA2,ACKR3,ACO1,ACTR3,ACTR3B,ACVR1,ACVR1C,ACVR2A,ADAM10,ADAM23,ADAMTS1,ADAMTS18,ADAMTS20,ADAMTS9,ADCY8,ADCY9,ADCYAP1,ADM,ADRA1A,ADRA1D,ADRA2A,ADRB2,AEBP2,AFF2,AFF3,AGAP1,AGK,AGPAT9,AGTR1,AGTR2,AGXT2,AHRR,AHSP,AIPL1,AKAP6,AKT3,ALCAM,ALDH1A2,ALK,ALX4,ANAPC1,ANG,ANGPT1,ANXA1,ANXA2,AOAH,AP2B1,APAF1,APCDD1,API5,APIP,APP,APTX,AR,ARAP2,ARAP3,ARF1,ARFGAP2,ARFGAP3,ARFGEF1,ARGLU1,ARHGAP11B,ARHGA…
GO Biological Process	GO:0010628	positive regulation of gene expression	198	0.0681	1	1	1.15	72.9	84	566	0.247	0.148	61	265	1165	unnamed,unnamed,unnamed,unnamed,unnamed,unnamed,unnamed,unnamed,unnamed,unnamed,unnamed,unnamed,unnamed,unnamed,unnamed,unnamed,unnamed,unnamed,unnamed,unnamed,unnamed,unnamed,unnamed,unnamed,unnamed,unnamed,unnamed,unnamed,unnamed,unnamed,unnamed,unnamed,unnamed,unnamed,unnamed,unnamed,unnamed,unnamed,unnamed,unnamed,unnamed,unnamed,unnamed,unnamed,unnamed,unnamed,unnamed,unnamed,unnamed,unnamed…	unnamed,unnamed,unnamed,unnamed,unnamed,unnamed,unnamed,unnamed,unnamed,unnamed,unnamed,unnamed,unnamed,unnamed,unnamed,unnamed,unnamed,unnamed,unnamed,unnamed,unnamed,unnamed,unnamed,unnamed,unnamed,unnamed,unnamed,unnamed,unnamed,unnamed,unnamed,unnamed,unnamed,unnamed,unnamed,unnamed,unnamed,unnamed,unnamed,unnamed,unnamed,unnamed,unnamed,unnamed,unnamed,unnamed,unnamed,unnamed,unnamed,unnamed…	ADCYAP1,ALDH1A2,BMP2,CDH1,CDK5RAP2,ERBB4,ETV1,ETV5,EVX1,FEZF1,FGFR2,FOXD3,FOXO1,FOXP1,FZD1,FZD7,FZD8,GATA3,GLI3,GLIS3,HAS3,HES1,ID2,ID4,INHBA,KLF12,LHX5,LMO4,LMX1B,LPIN1,MAF,MAFB,MEF2C,MEIS2,MITF,NFIA,NPAS3,NR4A2,OSR1,PAX6,PBX1,POU3F1,POU3F2,POU3F3,PRDM16,PROX1,RFX3,SHOX2,SIX3,SOX4,SOX5,SOX6,SPRY2,TAF4,TCF12,TFAP2B,TOX3,WWOX,ZBTB16,ZIC3,ZNF462	AATF,ABRA,ACVR1,ADCYAP1,ADRB2,AGTR2,ALDH1A2,ALX4,APP,AR,ARID1B,ASCL1,ASXL2,ATOH1,BARHL2,BARX2,BCL11A,BCL11B,BCL9L,BHLHE23,BMP2,BMP3,BMP4,CALCOCO1,CAND1,CAPRIN2,CASK,CCNH,CD40,CDH1,CDH13,CDK5RAP2,CDKN1C,CITED2,CREB1,CREB5,CREBL2,CRH,CSRNP3,CTNNB1,CYP26B1,DAB2,DLX2,DTNBP1,E2F7,EBF1,EBF3,EHF,EN1,EOMES,ERBB4,ESRRB,ESRRG,ETS1,ETV1,ETV5,EVX1,EYA1,FAM170A,FEZF1,FGF10,FGF9,FGFR2,FOXA1,FOXA2,FOXC1,FOXD3,F…
GO Biological Process	GO:0006575	cellular modified amino acid metabolic process	199	0.0703	1	1	1.61	6.83	11	53	0.0324	0.208	7	23	189	unnamed,unnamed,unnamed,unnamed,unnamed,unnamed,unnamed,unnamed,unnamed,unnamed,unnamed	unnamed,unnamed,unnamed,unnamed,unnamed,unnamed,unnamed,unnamed,unnamed,unnamed,unnamed,unnamed,unnamed,unnamed,unnamed,unnamed,unnamed,unnamed,unnamed,unnamed,unnamed,unnamed,unnamed,unnamed,unnamed,unnamed,unnamed,unnamed,unnamed,unnamed,unnamed,unnamed,unnamed,unnamed,unnamed,unnamed,unnamed,unnamed,unnamed,unnamed,unnamed,unnamed,unnamed,unnamed,unnamed,unnamed,unnamed,unnamed,unnamed,unnamed…	DIO2,EGLN3,GGACT,GOT2,GSTA4,MBOAT1,MGST1	AADAT,APIP,CPS1,DHFRL1,DIO2,DPEP1,EGLN3,ENSG00000176134,FOLH1,GGACT,GOT2,GSR,GSTA4,KYNU,MAT2B,MBOAT1,MGST1,NOX4,PLA2G4D,PLA2G4F,PLSCR1,SERINC5,STAT5A
GO Biological Process	GO:0033077	T cell differentiation in thymus	200	0.0712	1	1	2.16	2.32	5	18	0.0147	0.278	5	11	49	unnamed,unnamed,unnamed,unnamed,unnamed	unnamed,unnamed,unnamed,unnamed,unnamed,unnamed,unnamed,unnamed,unnamed,unnamed,unnamed,unnamed,unnamed,unnamed,unnamed,unnamed,unnamed,unnamed	FZD7,FZD8,GATA3,GLI3,ZFP36L1	BCL11B,CCR7,CTNNB1,DOCK2,FZD7,FZD8,GATA3,GLI3,RAG2,STAT5A,ZFP36L1
GO Biological Process	GO:0010453	regulation of cell fate commitment	200	0.0712	1	1	2.16	2.32	5	18	0.0147	0.278	4	8	28	unnamed,unnamed,unnamed,unnamed,unnamed	unnamed,unnamed,unnamed,unnamed,unnamed,unnamed,unnamed,unnamed,unnamed,unnamed,unnamed,unnamed,unnamed,unnamed,unnamed,unnamed,unnamed,unnamed	FGFR2,FZD7,LMO4,PAX6	AR,CTNNB1,DUSP6,FGFR2,FZD7,LMO4,NKX6-2,PAX6
GO Biological Process	GO:0046496	nicotinamide nucleotide metabolic process	202	0.0723	1	1	2.91	1.03	3	8	0.00882	0.375	3	5	50	unnamed,unnamed,unnamed	unnamed,unnamed,unnamed,unnamed,unnamed,unnamed,unnamed,unnamed	HIBADH,NAMPTL,NUDT12	HIBADH,KYNU,NAMPTL,NMNAT3,NUDT12
GO Biological Process	GO:0060216	definitive hemopoiesis	202	0.0723	1	1	2.91	1.03	3	8	0.00882	0.375	1	3	18	unnamed,unnamed,unnamed	unnamed,unnamed,unnamed,unnamed,unnamed,unnamed,unnamed,unnamed	MEIS1	MEIS1,RUNX1,SP3
GO Biological Process	GO:0045577	regulation of B cell differentiation	202	0.0723	1	1	2.91	1.03	3	8	0.00882	0.375	3	5	20	unnamed,unnamed,unnamed	unnamed,unnamed,unnamed,unnamed,unnamed,unnamed,unnamed,unnamed	ID2,INHBA,NFAM1	ID2,INHBA,NFAM1,PRDM1,STAT5A
GO Biological Process	GO:0048711	positive regulation of astrocyte differentiation	202	0.0723	1	1	2.91	1.03	3	8	0.00882	0.375	3	4	9	unnamed,unnamed,unnamed	unnamed,unnamed,unnamed,unnamed,unnamed,unnamed,unnamed,unnamed	BMP2,HES1,ID2	BMP2,HES1,ID2,IL6ST
GO Biological Process	GO:0035094	response to nicotine	202	0.0723	1	1	2.91	1.03	3	8	0.00882	0.375	2	3	32	unnamed,unnamed,unnamed	unnamed,unnamed,unnamed,unnamed,unnamed,unnamed,unnamed,unnamed	CHRNB4,SLC7A11	CHRNB4,NKX6-1,SLC7A11
GO Biological Process	GO:0000083	regulation of transcription involved in G1/S transition of mitotic cell cycle	202	0.0723	1	1	2.91	1.03	3	8	0.00882	0.375	2	5	25	unnamed,unnamed,unnamed	unnamed,unnamed,unnamed,unnamed,unnamed,unnamed,unnamed,unnamed	ID2,POLA1	BACH1,E2F6,E2F7,ID2,POLA1
GO Biological Process	GO:0021892	cerebral cortex GABAergic interneuron differentiation	202	0.0723	1	1	2.91	1.03	3	8	0.00882	0.375	2	4	10	unnamed,unnamed,unnamed	unnamed,unnamed,unnamed,unnamed,unnamed,unnamed,unnamed,unnamed	ARX,CNTN2	ARX,ASCL1,CNTN2,DLX2
GO Biological Process	GO:0051254	positive regulation of RNA metabolic process	209	0.0726	1	1	1.15	71.2	82	553	0.241	0.148	59	254	1136	unnamed,unnamed,unnamed,unnamed,unnamed,unnamed,unnamed,unnamed,unnamed,unnamed,unnamed,unnamed,unnamed,unnamed,unnamed,unnamed,unnamed,unnamed,unnamed,unnamed,unnamed,unnamed,unnamed,unnamed,unnamed,unnamed,unnamed,unnamed,unnamed,unnamed,unnamed,unnamed,unnamed,unnamed,unnamed,unnamed,unnamed,unnamed,unnamed,unnamed,unnamed,unnamed,unnamed,unnamed,unnamed,unnamed,unnamed,unnamed,unnamed,unnamed…	unnamed,unnamed,unnamed,unnamed,unnamed,unnamed,unnamed,unnamed,unnamed,unnamed,unnamed,unnamed,unnamed,unnamed,unnamed,unnamed,unnamed,unnamed,unnamed,unnamed,unnamed,unnamed,unnamed,unnamed,unnamed,unnamed,unnamed,unnamed,unnamed,unnamed,unnamed,unnamed,unnamed,unnamed,unnamed,unnamed,unnamed,unnamed,unnamed,unnamed,unnamed,unnamed,unnamed,unnamed,unnamed,unnamed,unnamed,unnamed,unnamed,unnamed…	ADCYAP1,BMP2,CDH1,CDK5RAP2,ERBB4,ETV1,ETV5,EVX1,FEZF1,FGFR2,FOXD3,FOXO1,FOXP1,FZD1,FZD7,FZD8,GATA3,GLI3,GLIS3,HAS3,HES1,ID2,ID4,INHBA,KLF12,LHX5,LMO4,LMX1B,LPIN1,MAF,MAFB,MEF2C,MEIS2,MITF,NFIA,NPAS3,NR4A2,OSR1,PAX6,PBX1,POU3F1,POU3F2,POU3F3,PRDM16,PROX1,RFX3,SHOX2,SIX3,SOX4,SOX5,SOX6,TAF4,TCF12,TFAP2B,TOX3,WWOX,ZBTB16,ZIC3,ZNF462	AATF,ABRA,ACVR1,ADCYAP1,ADRB2,AGTR2,ALX4,APP,AR,ARID1B,ASCL1,ASXL2,ATOH1,BARHL2,BARX2,BCL11A,BCL11B,BCL9L,BHLHE23,BMP2,BMP3,BMP4,CALCOCO1,CAND1,CAPRIN2,CASK,CCNH,CD40,CDH1,CDH13,CDK5RAP2,CDKN1C,CELF4,CITED2,CREB1,CREB5,CREBL2,CSRNP3,CTNNB1,DAB2,DLX2,E2F7,EBF1,EBF3,EHF,EN1,EOMES,ERBB4,ESRRB,ESRRG,ETS1,ETV1,ETV5,EVX1,EYA1,FAM170A,FEZF1,FGF10,FGFR2,FOXA1,FOXA2,FOXC1,FOXD3,FOXI1,FOXL2,FOXO1,FOXP1,FOX…
GO Biological Process	GO:0002682	regulation of immune system process	210	0.0727	1	1	1.25	31.2	39	242	0.115	0.161	30	125	1066	unnamed,unnamed,unnamed,unnamed,unnamed,unnamed,unnamed,unnamed,unnamed,unnamed,unnamed,unnamed,unnamed,unnamed,unnamed,unnamed,unnamed,unnamed,unnamed,unnamed,unnamed,unnamed,unnamed,unnamed,unnamed,unnamed,unnamed,unnamed,unnamed,unnamed,unnamed,unnamed,unnamed,unnamed,unnamed,unnamed,unnamed,unnamed,unnamed	unnamed,unnamed,unnamed,unnamed,unnamed,unnamed,unnamed,unnamed,unnamed,unnamed,unnamed,unnamed,unnamed,unnamed,unnamed,unnamed,unnamed,unnamed,unnamed,unnamed,unnamed,unnamed,unnamed,unnamed,unnamed,unnamed,unnamed,unnamed,unnamed,unnamed,unnamed,unnamed,unnamed,unnamed,unnamed,unnamed,unnamed,unnamed,unnamed,unnamed,unnamed,unnamed,unnamed,unnamed,unnamed,unnamed,unnamed,unnamed,unnamed,unnamed…	ACVR2A,ADCYAP1,C8B,CADM1,CDH1,ELMO1,ERBB4,FGF18,FGF5,FGFR2,FOXO1,FOXP1,GATA3,GLI3,HES1,ICOS,ID2,IGFBP2,INHBA,MAFB,MAP3K7,MEF2C,MEIS1,MEIS2,MITF,NFAM1,PRDM16,SUMO1,ZBTB16,ZP4	ACTR3,ACVR2A,ADAM10,ADCYAP1,ANXA1,AP2B1,ARF1,ATG5,BCL6,BMP4,C8B,CADM1,CCL2,CCR7,CD1D,CD40,CD47,CDH1,CREB1,CTNNB1,CXADR,CYLD,DCSTAMP,DOCK2,DUSP6,EDNRA,ELMO1,ERBB4,ETS1,FCGR1A,FER,FGF10,FGF18,FGF20,FGF5,FGF9,FGFR2,FOXO1,FOXP1,FSHR,GATA3,GLI2,GLI3,GPAM,GREM1,GSK3B,HES1,HPS1,ICOS,ID2,IFNAR2,IFNG,IGF1,IGFBP2,IHH,IL12A,IL20RB,IL6ST,INHBA,IRS1,ITGA4,ITGB1,ITPR1,JAG1,JAK1,KITLG,KLHL6,KMT2E,LMO2,MAFB,MAP3…
GO Biological Process	GO:0000902	cell morphogenesis	211	0.0727	1	1	1.2	45.8	55	356	0.162	0.154	49	166	779	unnamed,unnamed,unnamed,unnamed,unnamed,unnamed,unnamed,unnamed,unnamed,unnamed,unnamed,unnamed,unnamed,unnamed,unnamed,unnamed,unnamed,unnamed,unnamed,unnamed,unnamed,unnamed,unnamed,unnamed,unnamed,unnamed,unnamed,unnamed,unnamed,unnamed,unnamed,unnamed,unnamed,unnamed,unnamed,unnamed,unnamed,unnamed,unnamed,unnamed,unnamed,unnamed,unnamed,unnamed,unnamed,unnamed,unnamed,unnamed,unnamed,unnamed…	unnamed,unnamed,unnamed,unnamed,unnamed,unnamed,unnamed,unnamed,unnamed,unnamed,unnamed,unnamed,unnamed,unnamed,unnamed,unnamed,unnamed,unnamed,unnamed,unnamed,unnamed,unnamed,unnamed,unnamed,unnamed,unnamed,unnamed,unnamed,unnamed,unnamed,unnamed,unnamed,unnamed,unnamed,unnamed,unnamed,unnamed,unnamed,unnamed,unnamed,unnamed,unnamed,unnamed,unnamed,unnamed,unnamed,unnamed,unnamed,unnamed,unnamed…	ARX,BHLHE22,BMP2,C5orf30,CADM1,CCDC41,CDH4,CNTN2,CNTN4,CNTN6,DCC,EPHA7,ETV1,FEZ1,FEZF1,FGFR2,FOXD3,FOXG1,FOXP1,FZD1,FZD7,FZD8,GAP43,GATA3,GBX2,GLI3,HES1,HRH2,MEF2C,NFASC,NR4A2,NRP2,NRXN3,PAX6,PKHD1,PRDM8,PROX1,RFX3,ROBO1,SCLT1,SEMA6A,SLIT3,SNX10,SOX6,TENM2,TNR,TRIO,UGT8,UNC5D	ABLIM1,ACTR3,ALCAM,AP2B1,APP,ARL6,ARX,ATOH1,BCL11B,BCL6,BHLHE22,BMP2,BMP4,C5orf30,CADM1,CCDC41,CDH4,CEP164,CHL1,CNTN2,CNTN4,CNTN6,COBL,CREB1,CTNNA2,CTNNB1,CXCR4,DAB2,DCC,DMD,DSCAML1,DTNBP1,EFNA5,EOMES,EPHA4,EPHA5,EPHA7,ESRRB,ETV1,EXT1,FAM101B,FER,FEZ1,FEZ2,FEZF1,FGFR2,FOXB1,FOXD3,FOXG1,FOXP1,FZD1,FZD7,FZD8,GAP43,GATA3,GBX2,GDNF,GFRA1,GJA1,GLI2,GLI3,GREM1,GSK3B,HAS2,HES1,HOXA2,HRH2,IHH,INTU,ISL1,I…
GO Biological Process	GO:0018130	heterocycle biosynthetic process	212	0.0732	1	1	1.11	113	125	875	0.368	0.143	101	438	2806	unnamed,unnamed,unnamed,unnamed,unnamed,unnamed,unnamed,unnamed,unnamed,unnamed,unnamed,unnamed,unnamed,unnamed,unnamed,unnamed,unnamed,unnamed,unnamed,unnamed,unnamed,unnamed,unnamed,unnamed,unnamed,unnamed,unnamed,unnamed,unnamed,unnamed,unnamed,unnamed,unnamed,unnamed,unnamed,unnamed,unnamed,unnamed,unnamed,unnamed,unnamed,unnamed,unnamed,unnamed,unnamed,unnamed,unnamed,unnamed,unnamed,unnamed…	unnamed,unnamed,unnamed,unnamed,unnamed,unnamed,unnamed,unnamed,unnamed,unnamed,unnamed,unnamed,unnamed,unnamed,unnamed,unnamed,unnamed,unnamed,unnamed,unnamed,unnamed,unnamed,unnamed,unnamed,unnamed,unnamed,unnamed,unnamed,unnamed,unnamed,unnamed,unnamed,unnamed,unnamed,unnamed,unnamed,unnamed,unnamed,unnamed,unnamed,unnamed,unnamed,unnamed,unnamed,unnamed,unnamed,unnamed,unnamed,unnamed,unnamed…	AFF3,ARX,ASXL3,BBX,BHLHE22,BNC2,CBX4,CCRN4L,CDCA7L,CHD6,CHD9,ELP3,ELP4,ERBB4,ETV1,FEZF1,FHIT,FOXD3,FOXG1,FOXO1,FOXP1,GATA3,GBX2,GCFC2,GLI3,GLIS3,HES1,INO80D,JAZF1,KCTD1,KDM4C,KLF12,LHX5,LMO3,LMO4,LMX1B,LPIN1,LZTS1,MAF,MAFB,MAP3K7,MED27,MEF2C,MEIS1,MEIS2,MITF,NAMPTL,NFIA,NPAS3,NR2F1,NR4A2,OSR1,PANK3,PAX6,PBX1,PKN2,POLA1,POLR2M,POU3F1,POU3F2,POU3F3,POU6F2,PRDM16,PRDM8,PROX1,REV1,RFX3,RPS29,RRAGC,SA…	ABRA,ADCY8,ADCY9,ADM,AEBP2,AFF3,AHRR,AK4,AK8,ALX4,AMPD3,ANG,AR,ARGLU1,ARID1B,ARX,ASCC3,ASCL1,ASCL4,ASXL2,ASXL3,ATOH1,ATOH7,ATP1A1,ATP5EP2,ATP5G3,ATP5J,BACH1,BACH2,BARHL2,BARX2,BBX,BCL11A,BCL11B,BCL6,BCL9L,BCOR,BDP1,BHLHE22,BHLHE23,BHLHE40,BNC2,BRMS1L,C10orf137,C1D,CALCOCO1,CAMTA1,CASZ1,CBX4,CCNH,CCRN4L,CDC5L,CDCA7,CDCA7L,CDX2,CEBPD,CEBPG,CHD6,CHD9,CITED2,CMPK2,CPSF2,CREB1,CREB5,CREBL2,CRTC3,CSRNP…
GO Biological Process	GO:0051345	positive regulation of hydrolase activity	213	0.0742	1	1	1.32	20.5	27	159	0.0794	0.17	25	90	638	unnamed,unnamed,unnamed,unnamed,unnamed,unnamed,unnamed,unnamed,unnamed,unnamed,unnamed,unnamed,unnamed,unnamed,unnamed,unnamed,unnamed,unnamed,unnamed,unnamed,unnamed,unnamed,unnamed,unnamed,unnamed,unnamed,unnamed	unnamed,unnamed,unnamed,unnamed,unnamed,unnamed,unnamed,unnamed,unnamed,unnamed,unnamed,unnamed,unnamed,unnamed,unnamed,unnamed,unnamed,unnamed,unnamed,unnamed,unnamed,unnamed,unnamed,unnamed,unnamed,unnamed,unnamed,unnamed,unnamed,unnamed,unnamed,unnamed,unnamed,unnamed,unnamed,unnamed,unnamed,unnamed,unnamed,unnamed,unnamed,unnamed,unnamed,unnamed,unnamed,unnamed,unnamed,unnamed,unnamed,unnamed…	ADCYAP1,AGAP1,AKAP6,ARAP3,ARFGAP2,ARHGAP15,ARHGAP20,ARHGAP21,ARHGEF16,AXIN2,BMP2,CDKL5,EDEM1,EGLN3,FGFR2,MEF2C,RAPGEF1,RASAL2,RASGRP3,RGS9,ROBO1,RYR2,TBC1D16,TBC1D4,UACA	ACVR1C,ADCY8,ADCY9,ADCYAP1,ADRA1A,AGAP1,AGTR1,AGTR2,AKAP6,ANG,APAF1,APP,ARAP2,ARAP3,ARFGAP2,ARFGAP3,ARHGAP11B,ARHGAP15,ARHGAP20,ARHGAP21,ARHGAP26,ARHGAP42,ARHGEF16,AXIN2,BCL2L11,BMP2,BNIP2,CCL2,CCR7,CD40,CDKL5,CHN2,CREB1,DEPDC1B,DLC1,DNAJC3,DOCK2,DOCK4,EDEM1,EDNRA,EGLN3,ERRFI1,FGF10,FGFR2,FOXL2,GNAQ,GSK3B,HTR2A,IFNG,IQGAP1,ITGA1,ITPR1,MEF2C,NLRP1,NTRK3,OPHN1,PLCB1,PLCG1,PLSCR1,POT1,PRKAR2B,PRKCA,…
GO Biological Process	GO:0016338	calcium-independent cell-cell adhesion	214	0.075	1	1	2.39	1.67	4	13	0.0118	0.308	2	3	22	unnamed,unnamed,unnamed,unnamed	unnamed,unnamed,unnamed,unnamed,unnamed,unnamed,unnamed,unnamed,unnamed,unnamed,unnamed,unnamed,unnamed	CADM1,CLDN18	CADM1,CLDN18,CLDN22
GO Biological Process	GO:0000266	mitochondrial fission	214	0.075	1	1	2.39	1.67	4	13	0.0118	0.308	4	4	19	unnamed,unnamed,unnamed,unnamed	unnamed,unnamed,unnamed,unnamed,unnamed,unnamed,unnamed,unnamed,unnamed,unnamed,unnamed,unnamed,unnamed	ERBB4,LPIN1,OPA1,PPP2R2B	ERBB4,LPIN1,OPA1,PPP2R2B
GO Biological Process	GO:0007494	midgut development	214	0.075	1	1	2.39	1.67	4	13	0.0118	0.308	2	6	11	unnamed,unnamed,unnamed,unnamed	unnamed,unnamed,unnamed,unnamed,unnamed,unnamed,unnamed,unnamed,unnamed,unnamed,unnamed,unnamed,unnamed	ALDH1A2,DAB1	ALDH1A2,CPS1,CTNNB1,DAB1,EDNRB,WNT5A
GO Biological Process	GO:0043547	positive regulation of GTPase activity	217	0.0751	1	1	1.47	10.2	15	79	0.0441	0.19	16	52	313	unnamed,unnamed,unnamed,unnamed,unnamed,unnamed,unnamed,unnamed,unnamed,unnamed,unnamed,unnamed,unnamed,unnamed,unnamed	unnamed,unnamed,unnamed,unnamed,unnamed,unnamed,unnamed,unnamed,unnamed,unnamed,unnamed,unnamed,unnamed,unnamed,unnamed,unnamed,unnamed,unnamed,unnamed,unnamed,unnamed,unnamed,unnamed,unnamed,unnamed,unnamed,unnamed,unnamed,unnamed,unnamed,unnamed,unnamed,unnamed,unnamed,unnamed,unnamed,unnamed,unnamed,unnamed,unnamed,unnamed,unnamed,unnamed,unnamed,unnamed,unnamed,unnamed,unnamed,unnamed,unnamed…	ADCYAP1,AGAP1,ARAP3,ARFGAP2,ARHGAP15,ARHGAP20,ARHGAP21,ARHGEF16,AXIN2,CDKL5,RAPGEF1,RASAL2,RASGRP3,RGS9,TBC1D16,TBC1D4	ADCYAP1,AGAP1,ARAP2,ARAP3,ARFGAP2,ARFGAP3,ARHGAP11B,ARHGAP15,ARHGAP20,ARHGAP21,ARHGAP26,ARHGAP42,ARHGEF16,AXIN2,BNIP2,CCR7,CD40,CDKL5,CHN2,DEPDC1B,DLC1,DOCK2,DOCK4,ERRFI1,GNAQ,GSK3B,IQGAP1,NTRK3,OPHN1,PLCB1,RALGAPA2,RAPGEF1,RAPGEF2,RASAL1,RASAL2,RASGRP3,RGS18,RGS3,RGS5,RGS9,RHOG,S1PR1,SIPA1L3,SRGAP1,TBC1D16,TBC1D22A,TBC1D23,TBC1D2B,TBC1D32,TBC1D4,TBCK,USP6NL
GO Biological Process	GO:0010721	negative regulation of cell development	218	0.0763	1	1	1.55	7.73	12	60	0.0353	0.2	9	29	122	unnamed,unnamed,unnamed,unnamed,unnamed,unnamed,unnamed,unnamed,unnamed,unnamed,unnamed,unnamed	unnamed,unnamed,unnamed,unnamed,unnamed,unnamed,unnamed,unnamed,unnamed,unnamed,unnamed,unnamed,unnamed,unnamed,unnamed,unnamed,unnamed,unnamed,unnamed,unnamed,unnamed,unnamed,unnamed,unnamed,unnamed,unnamed,unnamed,unnamed,unnamed,unnamed,unnamed,unnamed,unnamed,unnamed,unnamed,unnamed,unnamed,unnamed,unnamed,unnamed,unnamed,unnamed,unnamed,unnamed,unnamed,unnamed,unnamed,unnamed,unnamed,unnamed…	ADCYAP1,DAB1,DCC,FGF13,HES1,ID2,ID4,PAX6,TNR	ADCYAP1,BCL11A,CTNNB1,DAB1,DCC,DLX2,FGF13,FOXA1,FOXA2,GSK3B,HES1,ID2,ID4,IFNG,LINGO1,NGFR,NKX6-1,NKX6-2,NRP1,NTN1,NTRK3,PAX6,RAPGEF2,REST,SMAD7,SOX11,TBX5,TNR,WNT5A
GO Biological Process	GO:0031344	regulation of cell projection organization	219	0.0783	1	1	1.32	19.7	26	153	0.0765	0.17	21	60	291	unnamed,unnamed,unnamed,unnamed,unnamed,unnamed,unnamed,unnamed,unnamed,unnamed,unnamed,unnamed,unnamed,unnamed,unnamed,unnamed,unnamed,unnamed,unnamed,unnamed,unnamed,unnamed,unnamed,unnamed,unnamed,unnamed	unnamed,unnamed,unnamed,unnamed,unnamed,unnamed,unnamed,unnamed,unnamed,unnamed,unnamed,unnamed,unnamed,unnamed,unnamed,unnamed,unnamed,unnamed,unnamed,unnamed,unnamed,unnamed,unnamed,unnamed,unnamed,unnamed,unnamed,unnamed,unnamed,unnamed,unnamed,unnamed,unnamed,unnamed,unnamed,unnamed,unnamed,unnamed,unnamed,unnamed,unnamed,unnamed,unnamed,unnamed,unnamed,unnamed,unnamed,unnamed,unnamed,unnamed…	ADCYAP1,CDH4,CDKL5,CNTN2,DAB1,DCC,FEZ1,FGF13,GAP43,IL1RAPL1,LRRC4C,LZTS1,NLGN1,POU3F2,RAPGEF1,ROBO1,SHOX2,TENM2,TENM3,TNR,VLDLR	ACTR3,ADCYAP1,BARHL2,BCL11A,CAPRIN1,CAPRIN2,CCR7,CDC42EP4,CDH4,CDKL5,CNTN2,COBL,DAB1,DCC,DISC1,DMD,EPHA3,EPHA4,FER,FEZ1,FGF13,GAP43,GRID2,GSK3B,IL1RAPL1,ITGB1,LINGO1,LRRC4C,LZTS1,MYO3B,NGFR,NLGN1,NRP1,NTN1,NTRK3,PLXNA4,PODXL,POU3F2,PRKD1,PTPRD,RAB11A,RALA,RAP2A,RAPGEF1,RAPGEF2,ROBO1,ROBO2,SHOX2,SKOR2,SLIT2,TBR1,TENM1,TENM2,TENM3,TGFB3,TGFBR1,TIAM1,TNR,VLDLR,WNT5A
GO Biological Process	GO:0043583	ear development	220	0.0792	1	1	1.36	16.2	22	126	0.0647	0.175	15	55	189	unnamed,unnamed,unnamed,unnamed,unnamed,unnamed,unnamed,unnamed,unnamed,unnamed,unnamed,unnamed,unnamed,unnamed,unnamed,unnamed,unnamed,unnamed,unnamed,unnamed,unnamed,unnamed	unnamed,unnamed,unnamed,unnamed,unnamed,unnamed,unnamed,unnamed,unnamed,unnamed,unnamed,unnamed,unnamed,unnamed,unnamed,unnamed,unnamed,unnamed,unnamed,unnamed,unnamed,unnamed,unnamed,unnamed,unnamed,unnamed,unnamed,unnamed,unnamed,unnamed,unnamed,unnamed,unnamed,unnamed,unnamed,unnamed,unnamed,unnamed,unnamed,unnamed,unnamed,unnamed,unnamed,unnamed,unnamed,unnamed,unnamed,unnamed,unnamed,unnamed…	BMP2,CDH1,FGFR2,FOXG1,GATA3,GBX2,GLI3,HES1,IGFBP7,MAF,MAFB,OSR1,PROX1,SPRY2,USH2A	ATG5,ATOH1,BCL2L11,BMP2,BMP4,BMPER,CDH1,DLX6,EYA1,EYA4,FGF10,FGF20,FGF9,FGFR2,FOXG1,FOXI1,GATA3,GBX2,GLI2,GLI3,GRXCR1,HES1,HOXA2,IGF1,IGFBP7,INSIG2,JAG1,MAF,MAFB,NAGLU,NEUROD1,NOX3,NTN1,NTRK3,OSR1,PHOX2B,POU4F3,PROX1,PRRX1,RBPJ,RPL38,SALL1,SIX1,SIX2,SIX4,SOBP,SOX2,SOX9,SPRY2,TBX18,TGFB3,TWIST1,USH2A,WNT5A,ZIC1
GO Biological Process	GO:0021766	hippocampus development	221	0.0813	1	1	1.81	3.86	7	30	0.0206	0.233	6	12	54	unnamed,unnamed,unnamed,unnamed,unnamed,unnamed,unnamed	unnamed,unnamed,unnamed,unnamed,unnamed,unnamed,unnamed,unnamed,unnamed,unnamed,unnamed,unnamed,unnamed,unnamed,unnamed,unnamed,unnamed,unnamed,unnamed,unnamed,unnamed,unnamed,unnamed,unnamed,unnamed,unnamed,unnamed,unnamed,unnamed,unnamed	FGF13,ID4,LHX5,MEF2C,PROX1,ZEB2	DLX2,EMX2,EPHA5,FGF13,GSK3B,HTR5A,ID4,LHX5,MEF2C,NEUROD1,PROX1,ZEB2
GO Biological Process	GO:0044271	cellular nitrogen compound biosynthetic process	222	0.0825	1	1	1.1	113	125	879	0.368	0.142	102	442	2858	unnamed,unnamed,unnamed,unnamed,unnamed,unnamed,unnamed,unnamed,unnamed,unnamed,unnamed,unnamed,unnamed,unnamed,unnamed,unnamed,unnamed,unnamed,unnamed,unnamed,unnamed,unnamed,unnamed,unnamed,unnamed,unnamed,unnamed,unnamed,unnamed,unnamed,unnamed,unnamed,unnamed,unnamed,unnamed,unnamed,unnamed,unnamed,unnamed,unnamed,unnamed,unnamed,unnamed,unnamed,unnamed,unnamed,unnamed,unnamed,unnamed,unnamed…	unnamed,unnamed,unnamed,unnamed,unnamed,unnamed,unnamed,unnamed,unnamed,unnamed,unnamed,unnamed,unnamed,unnamed,unnamed,unnamed,unnamed,unnamed,unnamed,unnamed,unnamed,unnamed,unnamed,unnamed,unnamed,unnamed,unnamed,unnamed,unnamed,unnamed,unnamed,unnamed,unnamed,unnamed,unnamed,unnamed,unnamed,unnamed,unnamed,unnamed,unnamed,unnamed,unnamed,unnamed,unnamed,unnamed,unnamed,unnamed,unnamed,unnamed…	AFF3,ARX,ASXL3,BBX,BHLHE22,BNC2,CBX4,CCRN4L,CDCA7L,CHD6,CHD9,ELP3,ELP4,ERBB4,ETV1,FEZF1,FHIT,FOXD3,FOXG1,FOXO1,FOXP1,GATA3,GBX2,GCFC2,GLI3,GLIS3,HES1,INO80D,JAZF1,KCTD1,KDM4C,KLF12,LHX5,LMO3,LMO4,LMX1B,LPIN1,LZTS1,MAF,MAFB,MAP3K7,MED27,MEF2C,MEIS1,MEIS2,MITF,MRPS9,NAMPTL,NFIA,NPAS3,NR2F1,NR4A2,OSR1,PANK3,PAX6,PBX1,PKN2,POLA1,POLR2M,POU3F1,POU3F2,POU3F3,POU6F2,PRDM16,PRDM8,PROX1,REV1,RFX3,RPS29,RR…	ABRA,ADCY8,ADCY9,ADM,AEBP2,AFF3,AHRR,AK4,AK8,ALX4,AMPD3,ANG,AR,ARGLU1,ARID1B,ARX,ASCC3,ASCL1,ASCL4,ASXL2,ASXL3,ATOH1,ATOH7,ATP1A1,ATP5EP2,ATP5G3,ATP5J,AZIN1,BACH1,BACH2,BARHL2,BARX2,BBX,BCL11A,BCL11B,BCL6,BCL9L,BCOR,BDP1,BHLHE22,BHLHE23,BHLHE40,BNC2,BRMS1L,C10orf137,C1D,CALCOCO1,CAMTA1,CASZ1,CBX4,CCNH,CCRN4L,CDC5L,CDCA7,CDCA7L,CDX2,CEBPD,CEBPG,CHD6,CHD9,CITED2,CMPK2,CPS1,CPSF2,CREB1,CREB5,CREBL2,…
GO Biological Process	GO:0051865	protein autoubiquitination	223	0.0831	1	1	3.88	0.515	2	4	0.00588	0.5	2	4	33	unnamed,unnamed	unnamed,unnamed,unnamed,unnamed	RNF133,RNF220	CNOT4,PARK2,RNF133,RNF220
GO Biological Process	GO:0035545	determination of left/right asymmetry in nervous system	223	0.0831	1	1	3.88	0.515	2	4	0.00588	0.5	1	1	1	unnamed,unnamed	unnamed,unnamed,unnamed,unnamed	ZIC3	ZIC3
GO Biological Process	GO:0070527	platelet aggregation	223	0.0831	1	1	3.88	0.515	2	4	0.00588	0.5	1	2	17	unnamed,unnamed	unnamed,unnamed,unnamed,unnamed	SLC7A11	PIK3CG,SLC7A11
GO Biological Process	GO:0042407	cristae formation	223	0.0831	1	1	3.88	0.515	2	4	0.00588	0.5	1	1	5	unnamed,unnamed	unnamed,unnamed,unnamed,unnamed	OMA1	OMA1
GO Biological Process	GO:0035910	ascending aorta morphogenesis	223	0.0831	1	1	3.88	0.515	2	4	0.00588	0.5	2	2	3	unnamed,unnamed	unnamed,unnamed,unnamed,unnamed	HES1,SOX4	HES1,SOX4
GO Biological Process	GO:0071907	determination of digestive tract left/right asymmetry	223	0.0831	1	1	3.88	0.515	2	4	0.00588	0.5	1	1	7	unnamed,unnamed	unnamed,unnamed,unnamed,unnamed	ZIC3	ZIC3
GO Biological Process	GO:0045162	clustering of voltage-gated sodium channels	223	0.0831	1	1	3.88	0.515	2	4	0.00588	0.5	2	2	6	unnamed,unnamed	unnamed,unnamed,unnamed,unnamed	NFASC,SCLT1	NFASC,SCLT1
GO Biological Process	GO:0045649	regulation of macrophage differentiation	223	0.0831	1	1	3.88	0.515	2	4	0.00588	0.5	2	3	18	unnamed,unnamed	unnamed,unnamed,unnamed,unnamed	ID2,INHBA	ID2,INHBA,PRKCA
GO Biological Process	GO:0072221	metanephric distal convoluted tubule development	223	0.0831	1	1	3.88	0.515	2	4	0.00588	0.5	1	1	5	unnamed,unnamed	unnamed,unnamed,unnamed,unnamed	POU3F3	POU3F3
GO Biological Process	GO:0072236	metanephric loop of Henle development	223	0.0831	1	1	3.88	0.515	2	4	0.00588	0.5	1	1	5	unnamed,unnamed	unnamed,unnamed,unnamed,unnamed	POU3F3	POU3F3
GO Biological Process	GO:0072240	metanephric DCT cell differentiation	223	0.0831	1	1	3.88	0.515	2	4	0.00588	0.5	1	1	1	unnamed,unnamed	unnamed,unnamed,unnamed,unnamed	POU3F3	POU3F3
GO Biological Process	GO:0097009	energy homeostasis	223	0.0831	1	1	3.88	0.515	2	4	0.00588	0.5	1	1	7	unnamed,unnamed	unnamed,unnamed,unnamed,unnamed	OMA1	OMA1
GO Biological Process	GO:0072235	metanephric distal tubule development	223	0.0831	1	1	3.88	0.515	2	4	0.00588	0.5	1	1	7	unnamed,unnamed	unnamed,unnamed,unnamed,unnamed	POU3F3	POU3F3
GO Biological Process	GO:0072233	metanephric thick ascending limb development	223	0.0831	1	1	3.88	0.515	2	4	0.00588	0.5	1	1	2	unnamed,unnamed	unnamed,unnamed,unnamed,unnamed	POU3F3	POU3F3
GO Biological Process	GO:0072218	metanephric ascending thin limb development	223	0.0831	1	1	3.88	0.515	2	4	0.00588	0.5	1	1	4	unnamed,unnamed	unnamed,unnamed,unnamed,unnamed	POU3F3	POU3F3
GO Biological Process	GO:0072227	metanephric macula densa development	223	0.0831	1	1	3.88	0.515	2	4	0.00588	0.5	1	1	1	unnamed,unnamed	unnamed,unnamed,unnamed,unnamed	POU3F3	POU3F3
GO Biological Process	GO:0071910	determination of liver left/right asymmetry	223	0.0831	1	1	3.88	0.515	2	4	0.00588	0.5	1	1	6	unnamed,unnamed	unnamed,unnamed,unnamed,unnamed	ZIC3	ZIC3
GO Biological Process	GO:0046596	regulation of viral entry into host cell	223	0.0831	1	1	3.88	0.515	2	4	0.00588	0.5	1	1	6	unnamed,unnamed	unnamed,unnamed,unnamed,unnamed	HS3ST5	HS3ST5
GO Biological Process	GO:0035469	determination of pancreatic left/right asymmetry	223	0.0831	1	1	3.88	0.515	2	4	0.00588	0.5	1	1	5	unnamed,unnamed	unnamed,unnamed,unnamed,unnamed	ZIC3	ZIC3
GO Biological Process	GO:0006677	glycosylceramide metabolic process	223	0.0831	1	1	3.88	0.515	2	4	0.00588	0.5	2	3	13	unnamed,unnamed	unnamed,unnamed,unnamed,unnamed	ST6GALNAC3,UGT8	GALC,ST6GALNAC3,UGT8
GO Biological Process	GO:0006749	glutathione metabolic process	223	0.0831	1	1	3.88	0.515	2	4	0.00588	0.5	2	4	46	unnamed,unnamed	unnamed,unnamed,unnamed,unnamed	GSTA4,MGST1	DPEP1,GSR,GSTA4,MGST1
GO Biological Process	GO:0006269	DNA replication, synthesis of RNA primer	223	0.0831	1	1	3.88	0.515	2	4	0.00588	0.5	1	2	5	unnamed,unnamed	unnamed,unnamed,unnamed,unnamed	POLA1	POLA1,PRIM2
GO Biological Process	GO:0003333	amino acid transmembrane transport	223	0.0831	1	1	3.88	0.515	2	4	0.00588	0.5	1	2	35	unnamed,unnamed	unnamed,unnamed,unnamed,unnamed	SLC7A11	PRKAB2,SLC7A11
GO Biological Process	GO:0001957	intramembranous ossification	223	0.0831	1	1	3.88	0.515	2	4	0.00588	0.5	2	3	6	unnamed,unnamed	unnamed,unnamed,unnamed,unnamed	AXIN2,FGF18	AXIN2,FGF18,MN1
GO Biological Process	GO:0002507	tolerance induction	223	0.0831	1	1	3.88	0.515	2	4	0.00588	0.5	1	2	8	unnamed,unnamed	unnamed,unnamed,unnamed,unnamed	ICOS	ICOS,TNFAIP3
GO Biological Process	GO:0002920	regulation of humoral immune response	223	0.0831	1	1	3.88	0.515	2	4	0.00588	0.5	2	3	45	unnamed,unnamed	unnamed,unnamed,unnamed,unnamed	C8B,ZP4	C8B,CCR7,ZP4
GO Biological Process	GO:0007320	insemination	223	0.0831	1	1	3.88	0.515	2	4	0.00588	0.5	2	3	13	unnamed,unnamed	unnamed,unnamed,unnamed,unnamed	ACVR2A,DDO	ACVR2A,DDO,EDDM3A
GO Biological Process	GO:0006270	DNA replication initiation	223	0.0831	1	1	3.88	0.515	2	4	0.00588	0.5	1	2	23	unnamed,unnamed	unnamed,unnamed,unnamed,unnamed	POLA1	POLA1,PRIM2
GO Biological Process	GO:0021861	forebrain radial glial cell differentiation	223	0.0831	1	1	3.88	0.515	2	4	0.00588	0.5	2	3	5	unnamed,unnamed	unnamed,unnamed,unnamed,unnamed	GLI3,HES1	GLI3,HES1,LRP6
GO Biological Process	GO:0034260	negative regulation of GTPase activity	223	0.0831	1	1	3.88	0.515	2	4	0.00588	0.5	2	3	18	unnamed,unnamed	unnamed,unnamed,unnamed,unnamed	ADCYAP1,SPRY2	ADCYAP1,ARFGEF1,SPRY2
GO Biological Process	GO:0010637	negative regulation of mitochondrial fusion	223	0.0831	1	1	3.88	0.515	2	4	0.00588	0.5	1	1	4	unnamed,unnamed	unnamed,unnamed,unnamed,unnamed	OMA1	OMA1
GO Biological Process	GO:0021831	embryonic olfactory bulb interneuron precursor migration	223	0.0831	1	1	3.88	0.515	2	4	0.00588	0.5	1	1	2	unnamed,unnamed	unnamed,unnamed,unnamed,unnamed	ARX	ARX
GO Biological Process	GO:0034261	negative regulation of Ras GTPase activity	223	0.0831	1	1	3.88	0.515	2	4	0.00588	0.5	2	3	10	unnamed,unnamed	unnamed,unnamed,unnamed,unnamed	ADCYAP1,SPRY2	ADCYAP1,ARFGEF1,SPRY2
GO Biological Process	GO:0021798	forebrain dorsal/ventral pattern formation	223	0.0831	1	1	3.88	0.515	2	4	0.00588	0.5	2	2	5	unnamed,unnamed	unnamed,unnamed,unnamed,unnamed	GLI3,PAX6	GLI3,PAX6
GO Biological Process	GO:0021555	midbrain-hindbrain boundary morphogenesis	223	0.0831	1	1	3.88	0.515	2	4	0.00588	0.5	2	2	4	unnamed,unnamed	unnamed,unnamed,unnamed,unnamed	GBX2,HES1	GBX2,HES1
GO Biological Process	GO:0021759	globus pallidus development	223	0.0831	1	1	3.88	0.515	2	4	0.00588	0.5	1	1	2	unnamed,unnamed	unnamed,unnamed,unnamed,unnamed	ARX	ARX
GO Biological Process	GO:0031326	regulation of cellular biosynthetic process	259	0.0851	1	1	1.09	137	149	1063	0.438	0.14	129	578	3733	unnamed,unnamed,unnamed,unnamed,unnamed,unnamed,unnamed,unnamed,unnamed,unnamed,unnamed,unnamed,unnamed,unnamed,unnamed,unnamed,unnamed,unnamed,unnamed,unnamed,unnamed,unnamed,unnamed,unnamed,unnamed,unnamed,unnamed,unnamed,unnamed,unnamed,unnamed,unnamed,unnamed,unnamed,unnamed,unnamed,unnamed,unnamed,unnamed,unnamed,unnamed,unnamed,unnamed,unnamed,unnamed,unnamed,unnamed,unnamed,unnamed,unnamed…	unnamed,unnamed,unnamed,unnamed,unnamed,unnamed,unnamed,unnamed,unnamed,unnamed,unnamed,unnamed,unnamed,unnamed,unnamed,unnamed,unnamed,unnamed,unnamed,unnamed,unnamed,unnamed,unnamed,unnamed,unnamed,unnamed,unnamed,unnamed,unnamed,unnamed,unnamed,unnamed,unnamed,unnamed,unnamed,unnamed,unnamed,unnamed,unnamed,unnamed,unnamed,unnamed,unnamed,unnamed,unnamed,unnamed,unnamed,unnamed,unnamed,unnamed…	ACO1,ACVR2A,ADCYAP1,AFF3,AKAP6,ARX,ASXL3,BBX,BHLHE22,BMP2,BNC2,CBX4,CCRN4L,CDCA7L,CDH1,CDK5RAP2,CHD6,CHD9,DIO2,DMRTA2,EGLN3,EIF3H,ELP3,ELP4,ERBB4,ETV1,ETV5,EVX1,FEZF1,FGFR2,FHIT,FOXD3,FOXG1,FOXO1,FOXP1,FZD1,FZD7,FZD8,GATA3,GBX2,GCFC2,GLI3,GLIS3,HAS3,HES1,ID2,ID4,IGFBP5,INHBA,INO80D,JAZF1,KCTD1,KDM4C,KLF12,LHX5,LMO3,LMO4,LMX1B,LPIN1,LZTS1,MAF,MAFB,MAP3K7,MED27,MEF2C,MEIS1,MEIS2,MITF,MYCN,NFAM1,NFI…	AATF,ABRA,ACO1,ACVR1,ACVR2A,ADCYAP1,ADM,ADRA2A,ADRB2,AEBP2,AFF3,AGTR2,AGXT2,AHRR,AKAP6,ALK,ALX4,ANG,ANXA1,APP,AR,ARFGEF1,ARGLU1,ARID1B,ARX,ASCC3,ASCL1,ASCL4,ASXL2,ASXL3,ATOH1,ATOH7,ATP1A1,BACH1,BACH2,BARHL2,BARX2,BBX,BCL11A,BCL11B,BCL6,BCL9L,BCOR,BDP1,BHLHE22,BHLHE23,BHLHE40,BMP2,BMP3,BMP4,BNC2,BRMS1L,BTG1,C10orf137,C1D,CALCOCO1,CALCR,CAMK2D,CAMTA1,CAND1,CAPRIN1,CAPRIN2,CASK,CASZ1,CBX4,CCNH,CCR7,…
GO Biological Process	GO:0019471	4-hydroxyproline metabolic process	260	0.0869	1	1	2.04	2.45	5	19	0.0147	0.263	2	2	10	unnamed,unnamed,unnamed,unnamed,unnamed	unnamed,unnamed,unnamed,unnamed,unnamed,unnamed,unnamed,unnamed,unnamed,unnamed,unnamed,unnamed,unnamed,unnamed,unnamed,unnamed,unnamed,unnamed,unnamed	EGLN3,GOT2	EGLN3,GOT2
GO Biological Process	GO:0006473	protein acetylation	260	0.0869	1	1	2.04	2.45	5	19	0.0147	0.263	4	10	118	unnamed,unnamed,unnamed,unnamed,unnamed	unnamed,unnamed,unnamed,unnamed,unnamed,unnamed,unnamed,unnamed,unnamed,unnamed,unnamed,unnamed,unnamed,unnamed,unnamed,unnamed,unnamed,unnamed,unnamed	ELP3,ELP4,FOXO1,MAP3K7	BRD1,DMAP1,ELP3,ELP4,FOXO1,MAP3K7,MBIP,METTL8,PHF17,USP22
GO Biological Process	GO:0007158	neuron cell-cell adhesion	260	0.0869	1	1	2.04	2.45	5	19	0.0147	0.263	4	5	12	unnamed,unnamed,unnamed,unnamed,unnamed	unnamed,unnamed,unnamed,unnamed,unnamed,unnamed,unnamed,unnamed,unnamed,unnamed,unnamed,unnamed,unnamed,unnamed,unnamed,unnamed,unnamed,unnamed,unnamed	CNTN4,NCAM2,NLGN1,TNR	ASTN1,CNTN4,NCAM2,NLGN1,TNR
GO Biological Process	GO:0008283	cell proliferation	263	0.0898	1	1	1.24	29	36	225	0.106	0.16	29	112	603	unnamed,unnamed,unnamed,unnamed,unnamed,unnamed,unnamed,unnamed,unnamed,unnamed,unnamed,unnamed,unnamed,unnamed,unnamed,unnamed,unnamed,unnamed,unnamed,unnamed,unnamed,unnamed,unnamed,unnamed,unnamed,unnamed,unnamed,unnamed,unnamed,unnamed,unnamed,unnamed,unnamed,unnamed,unnamed,unnamed	unnamed,unnamed,unnamed,unnamed,unnamed,unnamed,unnamed,unnamed,unnamed,unnamed,unnamed,unnamed,unnamed,unnamed,unnamed,unnamed,unnamed,unnamed,unnamed,unnamed,unnamed,unnamed,unnamed,unnamed,unnamed,unnamed,unnamed,unnamed,unnamed,unnamed,unnamed,unnamed,unnamed,unnamed,unnamed,unnamed,unnamed,unnamed,unnamed,unnamed,unnamed,unnamed,unnamed,unnamed,unnamed,unnamed,unnamed,unnamed,unnamed,unnamed…	ACVR2A,ARX,AXIN2,BCAT1,BMP2,CUL1,ERBB4,FGF13,FGF5,FGFR2,GBX2,GLI3,GPC4,HHIP,ID2,ID4,IGFBP5,IL5RA,LHX5,LIPG,LMX1B,MEF2C,OSR1,POLA1,POU3F2,POU3F3,PROX1,SOX4,ZEB2	ACVR2A,ADRA1D,ALK,AR,ARX,ASCC3,ASCL1,AXIN2,BCAT1,BMP2,BMP4,BMPER,C3orf58,CD180,CD40,CDH13,CEP120,CER1,CITED2,COL8A1,CTNNB1,CUL1,CXCR4,DAB2,DACH1,DCT,DISC1,DOCK2,EDNRA,EHF,EMP1,EMX2,ERBB4,ESRRB,FER,FERMT1,FGF10,FGF13,FGF5,FGFR2,FOXC1,FOXS1,FSHR,FST,GBX2,GLI2,GLI3,GMNC,GPC3,GPC4,GRPR,HAND2,HHEX,HHIP,ID2,ID4,IFNAR2,IGF1,IGFBP3,IGFBP5,IHH,IL5RA,KITLG,LHX5,LIPG,LMX1B,LRP6,LY86,MECOM,MEF2C,MEGF10,MELK,…
GO Biological Process	GO:0009889	regulation of biosynthetic process	264	0.0899	1	1	1.09	137	149	1065	0.438	0.14	129	580	3763	unnamed,unnamed,unnamed,unnamed,unnamed,unnamed,unnamed,unnamed,unnamed,unnamed,unnamed,unnamed,unnamed,unnamed,unnamed,unnamed,unnamed,unnamed,unnamed,unnamed,unnamed,unnamed,unnamed,unnamed,unnamed,unnamed,unnamed,unnamed,unnamed,unnamed,unnamed,unnamed,unnamed,unnamed,unnamed,unnamed,unnamed,unnamed,unnamed,unnamed,unnamed,unnamed,unnamed,unnamed,unnamed,unnamed,unnamed,unnamed,unnamed,unnamed…	unnamed,unnamed,unnamed,unnamed,unnamed,unnamed,unnamed,unnamed,unnamed,unnamed,unnamed,unnamed,unnamed,unnamed,unnamed,unnamed,unnamed,unnamed,unnamed,unnamed,unnamed,unnamed,unnamed,unnamed,unnamed,unnamed,unnamed,unnamed,unnamed,unnamed,unnamed,unnamed,unnamed,unnamed,unnamed,unnamed,unnamed,unnamed,unnamed,unnamed,unnamed,unnamed,unnamed,unnamed,unnamed,unnamed,unnamed,unnamed,unnamed,unnamed…	ACO1,ACVR2A,ADCYAP1,AFF3,AKAP6,ARX,ASXL3,BBX,BHLHE22,BMP2,BNC2,CBX4,CCRN4L,CDCA7L,CDH1,CDK5RAP2,CHD6,CHD9,DIO2,DMRTA2,EGLN3,EIF3H,ELP3,ELP4,ERBB4,ETV1,ETV5,EVX1,FEZF1,FGFR2,FHIT,FOXD3,FOXG1,FOXO1,FOXP1,FZD1,FZD7,FZD8,GATA3,GBX2,GCFC2,GLI3,GLIS3,HAS3,HES1,ID2,ID4,IGFBP5,INHBA,INO80D,JAZF1,KCTD1,KDM4C,KLF12,LHX5,LMO3,LMO4,LMX1B,LPIN1,LZTS1,MAF,MAFB,MAP3K7,MED27,MEF2C,MEIS1,MEIS2,MITF,MYCN,NFAM1,NFI…	AATF,ABRA,ACO1,ACVR1,ACVR2A,ADCYAP1,ADM,ADRA2A,ADRB2,AEBP2,AFF3,AGTR2,AGXT2,AHRR,AKAP6,ALK,ALX4,ANG,ANXA1,APP,AR,ARFGEF1,ARGLU1,ARID1B,ARX,ASCC3,ASCL1,ASCL4,ASXL2,ASXL3,ATOH1,ATOH7,ATP1A1,BACH1,BACH2,BARHL2,BARX2,BBX,BCL11A,BCL11B,BCL6,BCL9L,BCOR,BDP1,BHLHE22,BHLHE23,BHLHE40,BMP2,BMP3,BMP4,BNC2,BRMS1L,BTG1,C10orf137,C1D,CALCOCO1,CALCR,CAMK2D,CAMTA1,CAND1,CAPRIN1,CAPRIN2,CASK,CASZ1,CBX4,CCL2,CCNH,…
GO Biological Process	GO:0060412	ventricular septum morphogenesis	265	0.0922	1	1	1.86	3.22	6	25	0.0176	0.24	6	12	28	unnamed,unnamed,unnamed,unnamed,unnamed,unnamed	unnamed,unnamed,unnamed,unnamed,unnamed,unnamed,unnamed,unnamed,unnamed,unnamed,unnamed,unnamed,unnamed,unnamed,unnamed,unnamed,unnamed,unnamed,unnamed,unnamed,unnamed,unnamed,unnamed,unnamed,unnamed	FGFR2,FZD1,HES1,ID2,PROX1,SOX4	CITED2,FGFR2,FZD1,HES1,ID2,PROX1,SMAD7,SOX11,SOX4,TBX3,WNT5A,ZFPM2
GO Biological Process	GO:0050870	positive regulation of T cell activation	266	0.0923	1	1	1.63	5.54	9	43	0.0265	0.209	7	22	164	unnamed,unnamed,unnamed,unnamed,unnamed,unnamed,unnamed,unnamed,unnamed	unnamed,unnamed,unnamed,unnamed,unnamed,unnamed,unnamed,unnamed,unnamed,unnamed,unnamed,unnamed,unnamed,unnamed,unnamed,unnamed,unnamed,unnamed,unnamed,unnamed,unnamed,unnamed,unnamed,unnamed,unnamed,unnamed,unnamed,unnamed,unnamed,unnamed,unnamed,unnamed,unnamed,unnamed,unnamed,unnamed,unnamed,unnamed,unnamed,unnamed,unnamed,unnamed,unnamed	GATA3,GLI3,HES1,ICOS,IGFBP2,MAP3K7,ZP4	CCL2,CD1D,CD47,GATA3,GLI2,GLI3,GPAM,HES1,ICOS,IFNG,IGF1,IGFBP2,IHH,IL12A,IL6ST,MAP3K7,MAP3K8,PIK3R1,PRKCQ,RIPK2,STAT5A,ZP4
GO Biological Process	GO:0003281	ventricular septum development	266	0.0923	1	1	1.63	5.54	9	43	0.0265	0.209	8	17	43	unnamed,unnamed,unnamed,unnamed,unnamed,unnamed,unnamed,unnamed,unnamed	unnamed,unnamed,unnamed,unnamed,unnamed,unnamed,unnamed,unnamed,unnamed,unnamed,unnamed,unnamed,unnamed,unnamed,unnamed,unnamed,unnamed,unnamed,unnamed,unnamed,unnamed,unnamed,unnamed,unnamed,unnamed,unnamed,unnamed,unnamed,unnamed,unnamed,unnamed,unnamed,unnamed,unnamed,unnamed,unnamed,unnamed,unnamed,unnamed,unnamed,unnamed,unnamed,unnamed	FGFR2,FZD1,GATA3,HES1,ID2,LMO4,PROX1,SOX4	CITED2,FGFR2,FZD1,GATA3,HES1,ID2,LMO4,PROX1,SALL1,SMAD7,SOX11,SOX4,TBX3,TBX5,WNT5A,XIRP2,ZFPM2
GO Biological Process	GO:0048858	cell projection morphogenesis	268	0.0932	1	1	1.2	38.3	46	297	0.135	0.155	42	133	620	unnamed,unnamed,unnamed,unnamed,unnamed,unnamed,unnamed,unnamed,unnamed,unnamed,unnamed,unnamed,unnamed,unnamed,unnamed,unnamed,unnamed,unnamed,unnamed,unnamed,unnamed,unnamed,unnamed,unnamed,unnamed,unnamed,unnamed,unnamed,unnamed,unnamed,unnamed,unnamed,unnamed,unnamed,unnamed,unnamed,unnamed,unnamed,unnamed,unnamed,unnamed,unnamed,unnamed,unnamed,unnamed,unnamed	unnamed,unnamed,unnamed,unnamed,unnamed,unnamed,unnamed,unnamed,unnamed,unnamed,unnamed,unnamed,unnamed,unnamed,unnamed,unnamed,unnamed,unnamed,unnamed,unnamed,unnamed,unnamed,unnamed,unnamed,unnamed,unnamed,unnamed,unnamed,unnamed,unnamed,unnamed,unnamed,unnamed,unnamed,unnamed,unnamed,unnamed,unnamed,unnamed,unnamed,unnamed,unnamed,unnamed,unnamed,unnamed,unnamed,unnamed,unnamed,unnamed,unnamed…	ARX,BHLHE22,C5orf30,CCDC41,CDH4,CNTN2,CNTN4,CNTN6,DCC,EPHA7,ETV1,FEZ1,FEZF1,FGFR2,FOXD3,FOXG1,FOXP1,FZD1,FZD7,FZD8,GAP43,GATA3,GBX2,GLI3,NFASC,NR4A2,NRP2,NRXN3,PAX6,PKHD1,PRDM8,RFX3,ROBO1,SCLT1,SEMA6A,SLIT3,SNX10,TENM2,TNR,TRIO,UGT8,UNC5D	ABLIM1,ACTR3,ALCAM,AP2B1,APP,ARL6,ARX,ATOH1,BCL11B,BHLHE22,C5orf30,CCDC41,CDH4,CEP164,CHL1,CNTN2,CNTN4,CNTN6,COBL,CREB1,CTNNA2,CXCR4,DCC,DMD,DSCAML1,DTNBP1,EFNA5,EPHA4,EPHA5,EPHA7,ETV1,EXT1,FEZ1,FEZ2,FEZF1,FGFR2,FOXB1,FOXD3,FOXG1,FOXP1,FZD1,FZD7,FZD8,GAP43,GATA3,GBX2,GDNF,GFRA1,GJA1,GLI2,GLI3,GSK3B,HOXA2,INTU,ISL1,ISL2,ITGA1,ITGAV,ITGB1,KIAA1009,KIF27,KIF4B,KLF7,LAMA1,LHX2,NCAM1,NEO1,NFASC,NFIB,N…
GO Biological Process	GO:0045646	regulation of erythrocyte differentiation	269	0.0948	1	1	2.22	1.8	4	14	0.0118	0.286	4	8	35	unnamed,unnamed,unnamed,unnamed	unnamed,unnamed,unnamed,unnamed,unnamed,unnamed,unnamed,unnamed,unnamed,unnamed,unnamed,unnamed,unnamed,unnamed	ACVR2A,ID2,INHBA,MAFB	ACVR2A,ETS1,ID2,INHBA,LMO2,MAFB,RBFOX2,STAT5A
GO Biological Process	GO:0032990	cell part morphogenesis	270	0.0974	1	1	1.2	38.4	46	298	0.135	0.154	42	134	635	unnamed,unnamed,unnamed,unnamed,unnamed,unnamed,unnamed,unnamed,unnamed,unnamed,unnamed,unnamed,unnamed,unnamed,unnamed,unnamed,unnamed,unnamed,unnamed,unnamed,unnamed,unnamed,unnamed,unnamed,unnamed,unnamed,unnamed,unnamed,unnamed,unnamed,unnamed,unnamed,unnamed,unnamed,unnamed,unnamed,unnamed,unnamed,unnamed,unnamed,unnamed,unnamed,unnamed,unnamed,unnamed,unnamed	unnamed,unnamed,unnamed,unnamed,unnamed,unnamed,unnamed,unnamed,unnamed,unnamed,unnamed,unnamed,unnamed,unnamed,unnamed,unnamed,unnamed,unnamed,unnamed,unnamed,unnamed,unnamed,unnamed,unnamed,unnamed,unnamed,unnamed,unnamed,unnamed,unnamed,unnamed,unnamed,unnamed,unnamed,unnamed,unnamed,unnamed,unnamed,unnamed,unnamed,unnamed,unnamed,unnamed,unnamed,unnamed,unnamed,unnamed,unnamed,unnamed,unnamed…	ARX,BHLHE22,C5orf30,CCDC41,CDH4,CNTN2,CNTN4,CNTN6,DCC,EPHA7,ETV1,FEZ1,FEZF1,FGFR2,FOXD3,FOXG1,FOXP1,FZD1,FZD7,FZD8,GAP43,GATA3,GBX2,GLI3,NFASC,NR4A2,NRP2,NRXN3,PAX6,PKHD1,PRDM8,RFX3,ROBO1,SCLT1,SEMA6A,SLIT3,SNX10,TENM2,TNR,TRIO,UGT8,UNC5D	ABLIM1,ACTR3,ALCAM,AP2B1,APP,ARL6,ARX,ATOH1,BCL11B,BHLHE22,C5orf30,CCDC41,CDH4,CEP164,CHL1,CNTN2,CNTN4,CNTN6,COBL,CREB1,CTNNA2,CXCR4,DCC,DMD,DSCAML1,DTNBP1,EFNA5,EPHA4,EPHA5,EPHA7,ETV1,EXT1,FEZ1,FEZ2,FEZF1,FGFR2,FOXB1,FOXD3,FOXG1,FOXP1,FZD1,FZD7,FZD8,GAP43,GATA3,GBX2,GDNF,GFRA1,GJA1,GLI2,GLI3,GSK3B,HOXA2,INTU,ISL1,ISL2,ITGA1,ITGAV,ITGB1,KIAA1009,KIF27,KIF4B,KLF7,LAMA1,LHX2,NCAM1,NEO1,NFASC,NFIB,N…
GO Biological Process	GO:0051968	positive regulation of synaptic transmission, glutamatergic	271	0.0984	1	1	2.59	1.16	3	9	0.00882	0.333	3	3	16	unnamed,unnamed,unnamed	unnamed,unnamed,unnamed,unnamed,unnamed,unnamed,unnamed,unnamed,unnamed	ADCYAP1,NLGN1,TNR	ADCYAP1,NLGN1,TNR
GO Biological Process	GO:0060164	regulation of timing of neuron differentiation	271	0.0984	1	1	2.59	1.16	3	9	0.00882	0.333	2	3	5	unnamed,unnamed,unnamed	unnamed,unnamed,unnamed,unnamed,unnamed,unnamed,unnamed,unnamed,unnamed	HES1,SOX5	ASCL1,HES1,SOX5
GO Biological Process	GO:0072194	kidney smooth muscle tissue development	271	0.0984	1	1	2.59	1.16	3	9	0.00882	0.333	2	2	3	unnamed,unnamed,unnamed	unnamed,unnamed,unnamed,unnamed,unnamed,unnamed,unnamed,unnamed,unnamed	OSR1,TSHZ3	OSR1,TSHZ3
GO Biological Process	GO:0021942	radial glia guided migration of Purkinje cell	271	0.0984	1	1	2.59	1.16	3	9	0.00882	0.333	1	3	3	unnamed,unnamed,unnamed	unnamed,unnamed,unnamed,unnamed,unnamed,unnamed,unnamed,unnamed,unnamed	DAB1	CTNNA2,DAB1,RBFOX2
GO Biological Process	GO:0009062	fatty acid catabolic process	271	0.0984	1	1	2.59	1.16	3	9	0.00882	0.333	3	5	63	unnamed,unnamed,unnamed	unnamed,unnamed,unnamed,unnamed,unnamed,unnamed,unnamed,unnamed,unnamed	HAO1,LPIN1,PCCA	ACOXL,HAO1,LPIN1,PCCA,PEX2
GO Biological Process	GO:0021903	rostrocaudal neural tube patterning	271	0.0984	1	1	2.59	1.16	3	9	0.00882	0.333	3	5	11	unnamed,unnamed,unnamed	unnamed,unnamed,unnamed,unnamed,unnamed,unnamed,unnamed,unnamed,unnamed	GBX2,HES1,PAX6	EN1,GBX2,HES1,LRP6,PAX6
GO Biological Process	GO:0032320	positive regulation of Ras GTPase activity	277	0.1	1	1	1.55	6.44	10	50	0.0294	0.2	10	33	173	unnamed,unnamed,unnamed,unnamed,unnamed,unnamed,unnamed,unnamed,unnamed,unnamed	unnamed,unnamed,unnamed,unnamed,unnamed,unnamed,unnamed,unnamed,unnamed,unnamed,unnamed,unnamed,unnamed,unnamed,unnamed,unnamed,unnamed,unnamed,unnamed,unnamed,unnamed,unnamed,unnamed,unnamed,unnamed,unnamed,unnamed,unnamed,unnamed,unnamed,unnamed,unnamed,unnamed,unnamed,unnamed,unnamed,unnamed,unnamed,unnamed,unnamed,unnamed,unnamed,unnamed,unnamed,unnamed,unnamed,unnamed,unnamed,unnamed,unnamed	ADCYAP1,ARAP3,ARHGAP15,ARHGEF16,CDKL5,RAPGEF1,RASAL2,RASGRP3,TBC1D16,TBC1D4	ADCYAP1,ARAP3,ARHGAP15,ARHGAP26,ARHGEF16,CCR7,CD40,CDKL5,DLC1,DOCK2,DOCK4,ERRFI1,GSK3B,IQGAP1,NTRK3,OPHN1,RALGAPA2,RAPGEF1,RAPGEF2,RASAL1,RASAL2,RASGRP3,RHOG,S1PR1,SRGAP1,TBC1D16,TBC1D22A,TBC1D23,TBC1D2B,TBC1D32,TBC1D4,TBCK,USP6NL
GO Biological Process	GO:0010769	regulation of cell morphogenesis involved in differentiation	278	0.101	1	1	1.34	14.9	20	116	0.0588	0.172	15	54	201	unnamed,unnamed,unnamed,unnamed,unnamed,unnamed,unnamed,unnamed,unnamed,unnamed,unnamed,unnamed,unnamed,unnamed,unnamed,unnamed,unnamed,unnamed,unnamed,unnamed	unnamed,unnamed,unnamed,unnamed,unnamed,unnamed,unnamed,unnamed,unnamed,unnamed,unnamed,unnamed,unnamed,unnamed,unnamed,unnamed,unnamed,unnamed,unnamed,unnamed,unnamed,unnamed,unnamed,unnamed,unnamed,unnamed,unnamed,unnamed,unnamed,unnamed,unnamed,unnamed,unnamed,unnamed,unnamed,unnamed,unnamed,unnamed,unnamed,unnamed,unnamed,unnamed,unnamed,unnamed,unnamed,unnamed,unnamed,unnamed,unnamed,unnamed…	AXIN2,BMP2,CDH4,CDKL5,CNTN2,DAB1,DCC,FGF13,IL1RAPL1,LRRC4C,LZTS1,POU3F2,ROBO1,SHOX2,TNR	ACTR3,AXIN2,BARHL2,BCL11A,BCL9L,BMP2,CAPRIN1,CAPRIN2,CDH4,CDKL5,CNTN2,CTNNB1,DAB1,DAB2,DCC,EPHA3,EPHA4,FGF13,FOXA1,FOXA2,GDNF,GREM1,GSK3B,IFNG,IL1RAPL1,LINGO1,LRRC4C,LZTS1,NGFR,NRP1,NTN1,NTRK3,PLXNA4,POU3F2,PTPRD,RAB11A,RAP2A,RAPGEF2,RGCC,ROBO1,ROBO2,SHOX2,SKOR2,SLIT2,SMAD2,SMAD7,TBX5,TCF7L2,TGFB3,TIAM1,TNR,TWIST1,WNT5A,ZNF703
GO Biological Process	GO:0008544	epidermis development	279	0.102	1	1	1.43	9.79	14	76	0.0412	0.184	9	44	246	unnamed,unnamed,unnamed,unnamed,unnamed,unnamed,unnamed,unnamed,unnamed,unnamed,unnamed,unnamed,unnamed,unnamed	unnamed,unnamed,unnamed,unnamed,unnamed,unnamed,unnamed,unnamed,unnamed,unnamed,unnamed,unnamed,unnamed,unnamed,unnamed,unnamed,unnamed,unnamed,unnamed,unnamed,unnamed,unnamed,unnamed,unnamed,unnamed,unnamed,unnamed,unnamed,unnamed,unnamed,unnamed,unnamed,unnamed,unnamed,unnamed,unnamed,unnamed,unnamed,unnamed,unnamed,unnamed,unnamed,unnamed,unnamed,unnamed,unnamed,unnamed,unnamed,unnamed,unnamed…	FGFR2,HES1,IGFBP5,INHBA,PAX6,POU3F1,POU3F2,SOX21,USH2A	ABCA12,ALX4,ANXA1,APCDD1,ATOH1,BARX2,BCL11B,CTNNB1,DCT,EDA,EMP1,FGF10,FGFR2,FOXQ1,FST,GJB5,GLI2,GRXCR1,HES1,HOXC13,IGFBP5,INHBA,JAG1,KLF4,LAMA3,LATS2,LDB2,LRP4,MSX2,NGFR,PAX6,POU3F1,POU3F2,POU4F3,PTCH1,RBPJ,RUNX1,SATB1,SOX21,SOX9,TP63,USH2A,WNT5A,ZDHHC21
GO Biological Process	GO:0051252	regulation of RNA metabolic process	280	0.104	1	1	1.08	136	147	1055	0.432	0.139	125	542	3314	unnamed,unnamed,unnamed,unnamed,unnamed,unnamed,unnamed,unnamed,unnamed,unnamed,unnamed,unnamed,unnamed,unnamed,unnamed,unnamed,unnamed,unnamed,unnamed,unnamed,unnamed,unnamed,unnamed,unnamed,unnamed,unnamed,unnamed,unnamed,unnamed,unnamed,unnamed,unnamed,unnamed,unnamed,unnamed,unnamed,unnamed,unnamed,unnamed,unnamed,unnamed,unnamed,unnamed,unnamed,unnamed,unnamed,unnamed,unnamed,unnamed,unnamed…	unnamed,unnamed,unnamed,unnamed,unnamed,unnamed,unnamed,unnamed,unnamed,unnamed,unnamed,unnamed,unnamed,unnamed,unnamed,unnamed,unnamed,unnamed,unnamed,unnamed,unnamed,unnamed,unnamed,unnamed,unnamed,unnamed,unnamed,unnamed,unnamed,unnamed,unnamed,unnamed,unnamed,unnamed,unnamed,unnamed,unnamed,unnamed,unnamed,unnamed,unnamed,unnamed,unnamed,unnamed,unnamed,unnamed,unnamed,unnamed,unnamed,unnamed…	ACVR2A,ADCYAP1,AFF3,ARX,ASXL3,BBX,BHLHE22,BMP2,BNC2,CBX4,CCRN4L,CDCA7L,CDH1,CDK5RAP2,CHD6,CHD9,DMRTA2,EGLN3,ELP3,ELP4,ERBB4,ETV1,ETV5,EVX1,FEZF1,FGFR2,FHIT,FOXD3,FOXG1,FOXO1,FOXP1,FZD1,FZD7,FZD8,GATA3,GBX2,GCFC2,GLI3,GLIS3,HAS3,HES1,ID2,ID4,INHBA,INO80D,JAZF1,KCTD1,KDM4C,KLF12,LHX5,LMO3,LMO4,LMX1B,LPIN1,LZTS1,MAF,MAFB,MAP3K7,MBNL3,MED27,MEF2C,MEIS1,MEIS2,MITF,MYCN,NFAM1,NFIA,NPAS3,NR2F1,NR4A2,OSR…	AATF,ABRA,ACVR1,ACVR2A,ADCYAP1,ADRB2,AEBP2,AFF2,AFF3,AGTR2,AHRR,ALK,ALX4,APP,AR,ARGLU1,ARID1B,ARX,ASCC3,ASCL1,ASCL4,ASXL2,ASXL3,ATOH1,ATOH7,BACH1,BACH2,BARD1,BARHL2,BARX2,BBX,BCL11A,BCL11B,BCL6,BCL9L,BCOR,BDP1,BHLHE22,BHLHE23,BHLHE40,BMP2,BMP3,BMP4,BNC2,BRMS1L,BTG1,C10orf137,C1D,CALCOCO1,CAMK2D,CAMTA1,CAND1,CAPRIN2,CASK,CASZ1,CBX4,CCNH,CCRN4L,CD40,CDC5L,CDCA7,CDCA7L,CDH1,CDH13,CDK5RAP2,CDKN1C,CDX…
GO Biological Process	GO:0072189	ureter development	281	0.104	1	1	1.94	2.58	5	20	0.0147	0.25	4	7	12	unnamed,unnamed,unnamed,unnamed,unnamed	unnamed,unnamed,unnamed,unnamed,unnamed,unnamed,unnamed,unnamed,unnamed,unnamed,unnamed,unnamed,unnamed,unnamed,unnamed,unnamed,unnamed,unnamed,unnamed,unnamed	ALDH1A2,GATA3,OSR1,TSHZ3	ALDH1A2,BMP4,GATA3,OSR1,SIX1,SOX9,TSHZ3
GO Biological Process	GO:0006200	ATP catabolic process	281	0.104	1	1	1.94	2.58	5	20	0.0147	0.25	3	16	152	unnamed,unnamed,unnamed,unnamed,unnamed	unnamed,unnamed,unnamed,unnamed,unnamed,unnamed,unnamed,unnamed,unnamed,unnamed,unnamed,unnamed,unnamed,unnamed,unnamed,unnamed,unnamed,unnamed,unnamed,unnamed	ABCC4,ABCE1,DNAH5	ABCA12,ABCB5,ABCC4,ABCE1,ATP13A5,ATP5J,DNAH11,DNAH5,KIF20B,LONP2,OLA1,PMS1,PSMD6,RFC3,RHOBTB3,VWA8
GO Biological Process	GO:0060348	bone development	283	0.107	1	1	1.5	7.34	11	57	0.0324	0.193	9	28	115	unnamed,unnamed,unnamed,unnamed,unnamed,unnamed,unnamed,unnamed,unnamed,unnamed,unnamed	unnamed,unnamed,unnamed,unnamed,unnamed,unnamed,unnamed,unnamed,unnamed,unnamed,unnamed,unnamed,unnamed,unnamed,unnamed,unnamed,unnamed,unnamed,unnamed,unnamed,unnamed,unnamed,unnamed,unnamed,unnamed,unnamed,unnamed,unnamed,unnamed,unnamed,unnamed,unnamed,unnamed,unnamed,unnamed,unnamed,unnamed,unnamed,unnamed,unnamed,unnamed,unnamed,unnamed,unnamed,unnamed,unnamed,unnamed,unnamed,unnamed,unnamed…	AXIN2,BBX,BMP2,CADM1,FGF18,FGFR2,GLI3,MEF2C,SHOX2	ANKRD11,AXIN2,BBX,BMP2,BMP4,CADM1,CER1,CITED2,CYP26B1,FGF18,FGFR2,FREM1,GLI3,HAS2,HOXD11,IGF1,INSIG2,LRP6,MATN1,MEF2C,MSX2,PAX1,RARB,RUNX2,SHOX2,SOX9,TGFB3,TWIST1
GO Biological Process	GO:0060070	canonical Wnt receptor signaling pathway	284	0.108	1	1	1.79	3.35	6	26	0.0176	0.231	6	16	84	unnamed,unnamed,unnamed,unnamed,unnamed,unnamed	unnamed,unnamed,unnamed,unnamed,unnamed,unnamed,unnamed,unnamed,unnamed,unnamed,unnamed,unnamed,unnamed,unnamed,unnamed,unnamed,unnamed,unnamed,unnamed,unnamed,unnamed,unnamed,unnamed,unnamed,unnamed,unnamed	FZD1,FZD7,FZD8,GATA3,RYR2,SOX4	BCL9L,CTNNB1,DISC1,FZD1,FZD7,FZD8,GATA3,GSK3B,LRP6,PPAP2B,RYR2,SOX4,TBL1X,TCF7L2,WNT2,WNT5A
GO Biological Process	GO:0001764	neuron migration	285	0.108	1	1	1.38	11.6	16	90	0.0471	0.178	13	35	107	unnamed,unnamed,unnamed,unnamed,unnamed,unnamed,unnamed,unnamed,unnamed,unnamed,unnamed,unnamed,unnamed,unnamed,unnamed,unnamed	unnamed,unnamed,unnamed,unnamed,unnamed,unnamed,unnamed,unnamed,unnamed,unnamed,unnamed,unnamed,unnamed,unnamed,unnamed,unnamed,unnamed,unnamed,unnamed,unnamed,unnamed,unnamed,unnamed,unnamed,unnamed,unnamed,unnamed,unnamed,unnamed,unnamed,unnamed,unnamed,unnamed,unnamed,unnamed,unnamed,unnamed,unnamed,unnamed,unnamed,unnamed,unnamed,unnamed,unnamed,unnamed,unnamed,unnamed,unnamed,unnamed,unnamed…	ARX,CDKL5,CNTN2,DAB1,DCC,FEZF1,FGF13,GATA3,LMX1B,NR2F1,NR4A2,PAX6,SEMA6A	ARX,ASCL1,ASTN1,ATOH1,BARHL2,CDKL5,CHL1,CNTN2,CTNNB1,CXCR4,DAB1,DCC,DISC1,FEZF1,FGF13,GATA3,GJA1,KIRREL3,LMX1B,MDGA1,NR2F1,NR2F2,NR4A2,NRP1,NTN1,NTRK3,PAX6,PEX2,PHOX2B,RAPGEF2,SATB2,SEMA6A,SOX1,TOP2B,TWIST1
GO Biological Process	GO:0032989	cellular component morphogenesis	286	0.109	1	1	1.17	47.1	55	366	0.162	0.15	49	172	845	unnamed,unnamed,unnamed,unnamed,unnamed,unnamed,unnamed,unnamed,unnamed,unnamed,unnamed,unnamed,unnamed,unnamed,unnamed,unnamed,unnamed,unnamed,unnamed,unnamed,unnamed,unnamed,unnamed,unnamed,unnamed,unnamed,unnamed,unnamed,unnamed,unnamed,unnamed,unnamed,unnamed,unnamed,unnamed,unnamed,unnamed,unnamed,unnamed,unnamed,unnamed,unnamed,unnamed,unnamed,unnamed,unnamed,unnamed,unnamed,unnamed,unnamed…	unnamed,unnamed,unnamed,unnamed,unnamed,unnamed,unnamed,unnamed,unnamed,unnamed,unnamed,unnamed,unnamed,unnamed,unnamed,unnamed,unnamed,unnamed,unnamed,unnamed,unnamed,unnamed,unnamed,unnamed,unnamed,unnamed,unnamed,unnamed,unnamed,unnamed,unnamed,unnamed,unnamed,unnamed,unnamed,unnamed,unnamed,unnamed,unnamed,unnamed,unnamed,unnamed,unnamed,unnamed,unnamed,unnamed,unnamed,unnamed,unnamed,unnamed…	ARX,BHLHE22,BMP2,C5orf30,CADM1,CCDC41,CDH4,CNTN2,CNTN4,CNTN6,DCC,EPHA7,ETV1,FEZ1,FEZF1,FGFR2,FOXD3,FOXG1,FOXP1,FZD1,FZD7,FZD8,GAP43,GATA3,GBX2,GLI3,HES1,HRH2,MEF2C,NFASC,NR4A2,NRP2,NRXN3,PAX6,PKHD1,PRDM8,PROX1,RFX3,ROBO1,SCLT1,SEMA6A,SLIT3,SNX10,SOX6,TENM2,TNR,TRIO,UGT8,UNC5D	ABLIM1,ACTR3,ALCAM,AP2B1,APP,ARL6,ARX,ATOH1,BCL11B,BCL6,BHLHE22,BMP2,BMP4,C5orf30,CADM1,CCDC41,CDH4,CEP164,CHL1,CNTN2,CNTN4,CNTN6,COBL,CREB1,CTNNA2,CTNNB1,CXCR4,DAB2,DCC,DMD,DSCAML1,DTNBP1,EFNA5,EOMES,EPHA4,EPHA5,EPHA7,ESRRB,ETV1,EXT1,FAM101B,FER,FEZ1,FEZ2,FEZF1,FGFR2,FHOD3,FOXB1,FOXD3,FOXG1,FOXP1,FZD1,FZD7,FZD8,GAP43,GATA3,GBX2,GDNF,GFRA1,GJA1,GLI2,GLI3,GREM1,GSK3B,HAS2,HES1,HOXA2,HRH2,IHH,INTU,…
GO Biological Process	GO:0051301	cell division	287	0.115	1	1	1.32	15.2	20	118	0.0588	0.169	14	60	443	unnamed,unnamed,unnamed,unnamed,unnamed,unnamed,unnamed,unnamed,unnamed,unnamed,unnamed,unnamed,unnamed,unnamed,unnamed,unnamed,unnamed,unnamed,unnamed,unnamed	unnamed,unnamed,unnamed,unnamed,unnamed,unnamed,unnamed,unnamed,unnamed,unnamed,unnamed,unnamed,unnamed,unnamed,unnamed,unnamed,unnamed,unnamed,unnamed,unnamed,unnamed,unnamed,unnamed,unnamed,unnamed,unnamed,unnamed,unnamed,unnamed,unnamed,unnamed,unnamed,unnamed,unnamed,unnamed,unnamed,unnamed,unnamed,unnamed,unnamed,unnamed,unnamed,unnamed,unnamed,unnamed,unnamed,unnamed,unnamed,unnamed,unnamed…	CDK14,ETV5,FGF13,FGFR2,FZD7,NEDD1,NUF2,PARD3B,PDCD6IP,PKN2,POU3F2,POU3F3,TOP1,ZBTB16	AATF,ACTR3,ANAPC1,BUB3,CCL2,CCNG1,CDCA7,CDK14,CENPC,CENPW,CEP164,CETN3,DCT,DIAPH2,ETV5,FGF13,FGFR2,FIGN,FZD7,HEPACAM2,KIF20B,KIF2B,LATS2,LRP6,LRRCC1,MAD1L1,MIS18BP1,NEDD1,NOX5,NUDC,NUF2,PARD3,PARD3B,PDCD6IP,PIK3C3,PKN2,POU3F2,POU3F3,PPP2R2D,PRPF40A,PTTG1,RAB11A,RALA,RHOB,ROCK2,ROPN1B,SEPT7,SEPT9,SGOL1,SMC2,SPDL1,STAG1,SYCE2,TNKS,TOP1,TP63,USP16,USP9X,VRK1,ZBTB16
GO Biological Process	GO:0060429	epithelium development	288	0.116	1	1	1.17	45.5	53	353	0.156	0.15	43	159	762	unnamed,unnamed,unnamed,unnamed,unnamed,unnamed,unnamed,unnamed,unnamed,unnamed,unnamed,unnamed,unnamed,unnamed,unnamed,unnamed,unnamed,unnamed,unnamed,unnamed,unnamed,unnamed,unnamed,unnamed,unnamed,unnamed,unnamed,unnamed,unnamed,unnamed,unnamed,unnamed,unnamed,unnamed,unnamed,unnamed,unnamed,unnamed,unnamed,unnamed,unnamed,unnamed,unnamed,unnamed,unnamed,unnamed,unnamed,unnamed,unnamed,unnamed…	unnamed,unnamed,unnamed,unnamed,unnamed,unnamed,unnamed,unnamed,unnamed,unnamed,unnamed,unnamed,unnamed,unnamed,unnamed,unnamed,unnamed,unnamed,unnamed,unnamed,unnamed,unnamed,unnamed,unnamed,unnamed,unnamed,unnamed,unnamed,unnamed,unnamed,unnamed,unnamed,unnamed,unnamed,unnamed,unnamed,unnamed,unnamed,unnamed,unnamed,unnamed,unnamed,unnamed,unnamed,unnamed,unnamed,unnamed,unnamed,unnamed,unnamed…	ALDH1A2,BMP2,C10orf11,CRYGD,CYP7B1,ERBB4,FGFR2,FOXD3,FZD1,FZD7,GATA3,GBX2,GLI3,HES1,HHIP,HRH2,ID2,KIF26B,LMO4,MAF,MAP3K7,MEF2C,MITF,OPA1,OSR1,PAX6,PBX1,POU3F1,POU3F3,PPP2R2B,PROX1,RAPGEF1,RFX3,ROBO1,RYR2,SLC7A11,SOX4,SPRY2,TFAP2B,TYRP1,USH2A,ZEB2,ZIC3	ABCA12,ACVR1,ADM,ALDH1A2,ANXA1,APAF1,AR,ASCL1,ATOH1,BCL11B,BMP2,BMP4,C10orf11,C11orf34,CITED2,COBL,CPS1,CREB1,CRYGD,CTNNB1,CXCR4,CYP7B1,DLC1,DLX6,DMD,E2F7,EDNRA,EDNRB,EHF,ERBB4,ERRFI1,EYA1,FGF10,FGFR2,FOXA1,FOXA2,FOXB1,FOXD3,FOXL2,FOXS1,FSHR,FZD1,FZD7,GATA3,GBX2,GDNF,GJA1,GLI2,GLI3,GOPC,GPC3,GREM1,GRXCR1,HAND2,HECTD1,HES1,HHEX,HHIP,HOXD11,HOXD13,HPS1,HRH2,ID2,IGF1,IHH,INSC,IQGAP1,IRX1,IRX2,IRX3,J…
GO Biological Process	GO:0010557	positive regulation of macromolecule biosynthetic process	289	0.116	1	1	1.12	73	82	567	0.241	0.145	59	266	1268	unnamed,unnamed,unnamed,unnamed,unnamed,unnamed,unnamed,unnamed,unnamed,unnamed,unnamed,unnamed,unnamed,unnamed,unnamed,unnamed,unnamed,unnamed,unnamed,unnamed,unnamed,unnamed,unnamed,unnamed,unnamed,unnamed,unnamed,unnamed,unnamed,unnamed,unnamed,unnamed,unnamed,unnamed,unnamed,unnamed,unnamed,unnamed,unnamed,unnamed,unnamed,unnamed,unnamed,unnamed,unnamed,unnamed,unnamed,unnamed,unnamed,unnamed…	unnamed,unnamed,unnamed,unnamed,unnamed,unnamed,unnamed,unnamed,unnamed,unnamed,unnamed,unnamed,unnamed,unnamed,unnamed,unnamed,unnamed,unnamed,unnamed,unnamed,unnamed,unnamed,unnamed,unnamed,unnamed,unnamed,unnamed,unnamed,unnamed,unnamed,unnamed,unnamed,unnamed,unnamed,unnamed,unnamed,unnamed,unnamed,unnamed,unnamed,unnamed,unnamed,unnamed,unnamed,unnamed,unnamed,unnamed,unnamed,unnamed,unnamed…	ADCYAP1,BMP2,CDH1,CDK5RAP2,ERBB4,ETV1,ETV5,EVX1,FEZF1,FGFR2,FOXD3,FOXO1,FOXP1,FZD1,FZD7,FZD8,GATA3,GLI3,GLIS3,HAS3,HES1,ID2,ID4,INHBA,KLF12,LHX5,LMO4,LMX1B,LPIN1,MAF,MAFB,MEF2C,MEIS2,MITF,NFIA,NPAS3,NR4A2,OSR1,PAX6,PBX1,POU3F1,POU3F2,POU3F3,PRDM16,PROX1,RFX3,SHOX2,SIX3,SOX4,SOX5,SOX6,TAF4,TCF12,TFAP2B,TOX3,WWOX,ZBTB16,ZIC3,ZNF462	AATF,ABRA,ACVR1,ADCYAP1,ADRB2,AGTR2,ALX4,APP,AR,ARFGEF1,ARID1B,ASCL1,ASXL2,ATOH1,BARHL2,BARX2,BCL11A,BCL11B,BCL9L,BHLHE23,BMP2,BMP3,BMP4,CALCOCO1,CAND1,CAPRIN2,CASK,CCL2,CCNH,CCR7,CD40,CDH1,CDH13,CDK5RAP2,CDKN1C,CEBPG,CITED2,CREB1,CREB5,CREBL2,CSRNP3,CTNNB1,DAB2,DLX2,DYRK2,E2F7,EBF1,EBF3,EHF,EN1,EOMES,ERBB4,ESRRB,ESRRG,ETS1,ETV1,ETV5,EVX1,EYA1,FAM170A,FEZF1,FGF10,FGFR2,FOXA1,FOXA2,FOXC1,FOXD3,FOX…
GO Biological Process	GO:0048505	regulation of timing of cell differentiation	290	0.117	1	1	2.07	1.93	4	15	0.0118	0.267	3	6	11	unnamed,unnamed,unnamed,unnamed	unnamed,unnamed,unnamed,unnamed,unnamed,unnamed,unnamed,unnamed,unnamed,unnamed,unnamed,unnamed,unnamed,unnamed,unnamed	HES1,PAX6,SOX5	ASCL1,FGF9,HES1,PAX6,RBPJ,SOX5
GO Biological Process	GO:0071158	positive regulation of cell cycle arrest	290	0.117	1	1	2.07	1.93	4	15	0.0118	0.267	4	8	83	unnamed,unnamed,unnamed,unnamed	unnamed,unnamed,unnamed,unnamed,unnamed,unnamed,unnamed,unnamed,unnamed,unnamed,unnamed,unnamed,unnamed,unnamed,unnamed	ID2,PSMD7,RFWD2,SOX4	ID2,PSMD14,PSMD6,PSMD7,PSMF1,RFWD2,RGCC,SOX4
GO Biological Process	GO:0042659	regulation of cell fate specification	290	0.117	1	1	2.07	1.93	4	15	0.0118	0.267	3	6	18	unnamed,unnamed,unnamed,unnamed	unnamed,unnamed,unnamed,unnamed,unnamed,unnamed,unnamed,unnamed,unnamed,unnamed,unnamed,unnamed,unnamed,unnamed,unnamed	FZD7,LMO4,PAX6	AR,CTNNB1,DUSP6,FZD7,LMO4,PAX6
[truncated: 6,783 more rows]
