# Supplementary material for: PREDICTD PaRallel Epigenomics Data Imputation with Cloud-based Tensor Decomposition
Source: Nat Commun. 2018 Apr 11;9:1402. doi: 10.1038/s41467-018-03635-9 (PMC5895786; doi:10.1038/s41467-018-03635-9)
Supplement: Supplementary file 10 — Supplementary Dataset 8(XLSX 1250 kb) [file 41467_2018_3635_MOESM10_ESM.xlsx]

## Sheet: Supplementary Data 8
GREAT Analysis
ncHARClusterName	ncHARClusterIndex	Background
Epithelial/Mesenchymal	2	Whole Genome
# GREAT version 3.0.0	Species assembly: hg19	Association rule: Basal+extension: 5000 bp upstream, 1000 bp downstream, 1000000 bp max extension, curated regulatory domains included
# Ontology summary statistics are provided in the footer.
#
# Ontology	ID	Desc	BinomRank	BinomP	BinomBonfP	BinomFdrQ	RegionFoldEnrich	ExpRegions	ObsRegions	GenomeFrac	SetCov	HyperRank	HyperP	HyperBonfP	HyperFdrQ	GeneFoldEnrich	ExpGenes	ObsGenes	TotalGenes	GeneSetCov	TermCov	Regions	Genes
GO Molecular Function	GO:0000981	sequence-specific DNA binding RNA polymerase II transcription factor activity	1	8.95e-08	0.00033	0.00033	3.32	7.83	26	0.044	0.146	1	5.78e-11	2.13e-07	2.13e-07	5.39	4.27	23	273	0.0816	0.0842	unnamed,unnamed,unnamed,unnamed,unnamed,unnamed,unnamed,unnamed,unnamed,unnamed,unnamed,unnamed,unnamed,unnamed,unnamed,unnamed,unnamed,unnamed,unnamed,unnamed,unnamed,unnamed,unnamed,unnamed,unnamed,unnamed	BACH1,CREB1,FOXB1,FOXC1,FOXP1,FOXQ1,FOXS1,HAND2,HNF4G,MITF,NR2F1,NR2F2,NR5A2,PBX1,PLSCR1,RBPJ,RFX3,SP3,TCF21,TLE4,TWIST1,ZBTB20,ZFHX3
GO Molecular Function	GO:0003677	DNA binding	2	4.43e-07	0.00163	0.000817	1.76	38.6	68	0.217	0.382	7	2.93e-05	0.108	0.0155	1.67	37.2	62	2381	0.22	0.026	unnamed,unnamed,unnamed,unnamed,unnamed,unnamed,unnamed,unnamed,unnamed,unnamed,unnamed,unnamed,unnamed,unnamed,unnamed,unnamed,unnamed,unnamed,unnamed,unnamed,unnamed,unnamed,unnamed,unnamed,unnamed,unnamed,unnamed,unnamed,unnamed,unnamed,unnamed,unnamed,unnamed,unnamed,unnamed,unnamed,unnamed,unnamed,unnamed,unnamed,unnamed,unnamed,unnamed,unnamed,unnamed,unnamed,unnamed,unnamed,unnamed,unnamed…	AHRR,BACH1,BNC2,CREB1,EBF1,EEPD1,EOMES,FAM170A,FMN1,FOXB1,FOXC1,FOXP1,FOXP2,FOXQ1,FOXS1,GBX2,GLIS3,HAND2,HNF4G,HSF2,KCTD7,KIF4B,KLF7,MEIS2,MGMT,MITF,NFE2L3,NFIA,NPAS3,NR2F1,NR2F2,NR5A2,PAX9,PBX1,PLSCR1,PPARGC1A,PRDM1,RBPJ,RFC3,RFX3,RUNX1,SETBP1,SMAD7,SP3,TAF4,TBX18,TCF21,TCF7L2,TRPS1,TWIST1,ZBTB16,ZBTB20,ZDHHC1,ZEB2,ZFAND3,ZFHX3,ZFHX4,ZIC4,ZIC5,ZMYND11,ZNF281,ZNF407
GO Molecular Function	GO:0003700	sequence-specific DNA binding transcription factor activity	3	1.1e-06	0.00407	0.00136	2.04	23	47	0.129	0.264	2	3.92e-10	1.44e-06	7.22e-07	2.78	16.2	45	1034	0.16	0.0435	unnamed,unnamed,unnamed,unnamed,unnamed,unnamed,unnamed,unnamed,unnamed,unnamed,unnamed,unnamed,unnamed,unnamed,unnamed,unnamed,unnamed,unnamed,unnamed,unnamed,unnamed,unnamed,unnamed,unnamed,unnamed,unnamed,unnamed,unnamed,unnamed,unnamed,unnamed,unnamed,unnamed,unnamed,unnamed,unnamed,unnamed,unnamed,unnamed,unnamed,unnamed,unnamed,unnamed,unnamed,unnamed,unnamed,unnamed	BACH1,CITED2,CREB1,EBF1,EOMES,FOXB1,FOXC1,FOXP1,FOXP2,FOXQ1,FOXS1,GBX2,GLIS3,HAND2,HNF4G,HSF2,KLF7,MEIS2,MITF,NFE2L3,NFIA,NR2F1,NR2F2,NR5A2,PBX1,PLSCR1,PRDM1,RBPJ,RFX3,RUNX1,SMAD7,SP3,TAF4,TBX18,TCF21,TCF7L2,TLE4,TRPS1,TWIST1,ZBTB20,ZEB2,ZFHX3,ZFHX4,ZIC5,ZNF281
GO Molecular Function	GO:0001071	nucleic acid binding transcription factor activity	4	1.26e-06	0.00464	0.00116	2.03	23.1	47	0.13	0.264	3	4.04e-10	1.49e-06	4.97e-07	2.78	16.2	45	1035	0.16	0.0435	unnamed,unnamed,unnamed,unnamed,unnamed,unnamed,unnamed,unnamed,unnamed,unnamed,unnamed,unnamed,unnamed,unnamed,unnamed,unnamed,unnamed,unnamed,unnamed,unnamed,unnamed,unnamed,unnamed,unnamed,unnamed,unnamed,unnamed,unnamed,unnamed,unnamed,unnamed,unnamed,unnamed,unnamed,unnamed,unnamed,unnamed,unnamed,unnamed,unnamed,unnamed,unnamed,unnamed,unnamed,unnamed,unnamed,unnamed	BACH1,CITED2,CREB1,EBF1,EOMES,FOXB1,FOXC1,FOXP1,FOXP2,FOXQ1,FOXS1,GBX2,GLIS3,HAND2,HNF4G,HSF2,KLF7,MEIS2,MITF,NFE2L3,NFIA,NR2F1,NR2F2,NR5A2,PBX1,PLSCR1,PRDM1,RBPJ,RFX3,RUNX1,SMAD7,SP3,TAF4,TBX18,TCF21,TCF7L2,TLE4,TRPS1,TWIST1,ZBTB20,ZEB2,ZFHX3,ZFHX4,ZIC5,ZNF281
GO Molecular Function	GO:0003705	RNA polymerase II distal enhancer sequence-specific DNA binding transcription factor activity	5	3e-06	0.0111	0.00221	4.95	2.62	13	0.0147	0.073	4	1.75e-07	0.000646	0.000162	7.73	1.42	11	91	0.039	0.121	unnamed,unnamed,unnamed,unnamed,unnamed,unnamed,unnamed,unnamed,unnamed,unnamed,unnamed,unnamed,unnamed	CREB1,FOXB1,FOXC1,FOXP1,FOXQ1,FOXS1,MITF,NR5A2,RFX3,TLE4,ZFHX3
GO Molecular Function	GO:0005488	binding	6	8.04e-06	0.0297	0.00494	1.14	145	166	0.817	0.933	9	5.65e-05	0.208	0.0231	1.16	190	220	12174	0.78	0.0181	unnamed,unnamed,unnamed,unnamed,unnamed,unnamed,unnamed,unnamed,unnamed,unnamed,unnamed,unnamed,unnamed,unnamed,unnamed,unnamed,unnamed,unnamed,unnamed,unnamed,unnamed,unnamed,unnamed,unnamed,unnamed,unnamed,unnamed,unnamed,unnamed,unnamed,unnamed,unnamed,unnamed,unnamed,unnamed,unnamed,unnamed,unnamed,unnamed,unnamed,unnamed,unnamed,unnamed,unnamed,unnamed,unnamed,unnamed,unnamed,unnamed,unnamed…	ABLIM1,ACKR3,ACVR1,ACVR1C,ADAMTS9,ADAMTSL1,ADM,AHRR,AKAP6,AMPD3,ANXA2,APCDD1,ARFGAP3,ARL15,ASCC3,ATAD2B,BACH1,BMP2,BMP4,BNC2,C12orf76,CALCR,CAPZB,CBR4,CDH4,CELF2,CEP152,CGB2,CHODL,CITED2,CLIC6,CLINT1,CLSTN2,CLYBL,CMC1,COL25A1,CPE,CREB1,CRIM1,CSTF2,CTIF,DCP2,DCSTAMP,DCT,DDHD1,DES,DIP2C,DLC1,DNPEP,DPF1,DPH6,DPYD,DPYS,DYRK2,EBF1,EEPD1,EGLN3,EID1,EIF3H,EIF4E,ELFN1,EOMES,EPHA3,ETNPPL,EXOC2,EXT1,EYA4,F…
GO Molecular Function	GO:0003676	nucleic acid binding	7	1.68e-05	0.0619	0.00884	1.52	50.6	77	0.284	0.433	31	0.00202	1	0.24	1.37	53.1	73	3397	0.259	0.0215	unnamed,unnamed,unnamed,unnamed,unnamed,unnamed,unnamed,unnamed,unnamed,unnamed,unnamed,unnamed,unnamed,unnamed,unnamed,unnamed,unnamed,unnamed,unnamed,unnamed,unnamed,unnamed,unnamed,unnamed,unnamed,unnamed,unnamed,unnamed,unnamed,unnamed,unnamed,unnamed,unnamed,unnamed,unnamed,unnamed,unnamed,unnamed,unnamed,unnamed,unnamed,unnamed,unnamed,unnamed,unnamed,unnamed,unnamed,unnamed,unnamed,unnamed…	AHRR,ASCC3,BACH1,BNC2,CELF2,CREB1,CSTF2,CTIF,DCP2,DPF1,EBF1,EEPD1,EIF3H,EIF4E,EOMES,FAM170A,FMN1,FOXB1,FOXC1,FOXP1,FOXP2,FOXQ1,FOXS1,GBX2,GLIS3,HAND2,HNF4G,HSF2,KCTD7,KIF4B,KLF7,MBNL2,MEIS2,MGMT,MITF,NFE2L3,NFIA,NPAS3,NR2F1,NR2F2,NR5A2,PAX9,PBX1,PLSCR1,PPARGC1A,PRDM1,RBPJ,RFC3,RFX3,RUNX1,SETBP1,SMAD7,SP3,TAF4,TBX18,TCF21,TCF7L2,TRPS1,TRUB1,TWIST1,TYW5,ZBTB16,ZBTB20,ZDHHC1,ZEB2,ZFAND3,ZFHX3,ZFHX4,…
GO Molecular Function	GO:0008134	transcription factor binding	8	9.46e-05	0.349	0.0436	2.4	9.57	23	0.0538	0.129	6	1.19e-05	0.044	0.00734	2.93	7.17	21	459	0.0745	0.0458	unnamed,unnamed,unnamed,unnamed,unnamed,unnamed,unnamed,unnamed,unnamed,unnamed,unnamed,unnamed,unnamed,unnamed,unnamed,unnamed,unnamed,unnamed,unnamed,unnamed,unnamed,unnamed,unnamed	CITED2,CREB1,DIP2C,EOMES,FOXB1,FOXC1,FOXQ1,FOXS1,HAND2,HDAC9,MED30,MEIS2,NFIA,PBX1,PPARGC1A,RBPJ,RUNX1,TCF21,TCF7L2,TLE4,TWIST1
GO Molecular Function	GO:0046332	SMAD binding	9	0.000153	0.564	0.0626	4.7	1.92	9	0.0108	0.0506	14	0.000445	1	0.117	6.09	0.985	6	63	0.0213	0.0952	unnamed,unnamed,unnamed,unnamed,unnamed,unnamed,unnamed,unnamed,unnamed	ACVR1,BMP2,CITED2,RGCC,SMAD7,ZEB2
GO Molecular Function	GO:0046983	protein dimerization activity	10	0.000358	1	0.132	1.84	18.5	34	0.104	0.191	13	0.000389	1	0.11	1.94	15.4	30	987	0.106	0.0304	unnamed,unnamed,unnamed,unnamed,unnamed,unnamed,unnamed,unnamed,unnamed,unnamed,unnamed,unnamed,unnamed,unnamed,unnamed,unnamed,unnamed,unnamed,unnamed,unnamed,unnamed,unnamed,unnamed,unnamed,unnamed,unnamed,unnamed,unnamed,unnamed,unnamed,unnamed,unnamed,unnamed,unnamed	ACVR1,AHRR,BMP2,CLIC6,DPYD,EBF1,EXT1,FOXP1,FOXP2,HAND2,HSF2,IL12A,LRP6,MITF,NPAS3,NR2F2,PBX1,PDGFC,PLCB1,RIPK2,RUNX1,TAF4,TBX18,TCF21,TENM3,TWIST1,TYW5,VAPA,WWOX,ZBTB16
GO Molecular Function	GO:0031545	peptidyl-proline 4-dioxygenase activity	11	0.000452	1	0.152	20.6	0.145	3	0.000817	0.0169	225	0.104	1	1	9.14	0.109	1	7	0.00355	0.143	unnamed,unnamed,unnamed	EGLN3
GO Molecular Function	GO:0043565	sequence-specific DNA binding	12	0.000544	1	0.167	1.86	16.6	31	0.0935	0.174	5	1.68e-06	0.00621	0.00124	2.66	10.9	29	697	0.103	0.0416	unnamed,unnamed,unnamed,unnamed,unnamed,unnamed,unnamed,unnamed,unnamed,unnamed,unnamed,unnamed,unnamed,unnamed,unnamed,unnamed,unnamed,unnamed,unnamed,unnamed,unnamed,unnamed,unnamed,unnamed,unnamed,unnamed,unnamed,unnamed,unnamed,unnamed,unnamed	BACH1,CREB1,EOMES,FOXB1,FOXC1,FOXP1,FOXP2,FOXQ1,FOXS1,GBX2,HAND2,HNF4G,HSF2,MEIS2,NFE2L3,NR2F1,NR2F2,NR5A2,PBX1,PRDM1,RBPJ,SP3,TBX18,TCF7L2,TRPS1,ZEB2,ZFHX3,ZFHX4,ZNF281
GO Molecular Function	GO:0005515	protein binding	13	0.000619	1	0.176	1.19	110	131	0.618	0.736	15	0.000467	1	0.115	1.22	125	153	7997	0.543	0.0191	unnamed,unnamed,unnamed,unnamed,unnamed,unnamed,unnamed,unnamed,unnamed,unnamed,unnamed,unnamed,unnamed,unnamed,unnamed,unnamed,unnamed,unnamed,unnamed,unnamed,unnamed,unnamed,unnamed,unnamed,unnamed,unnamed,unnamed,unnamed,unnamed,unnamed,unnamed,unnamed,unnamed,unnamed,unnamed,unnamed,unnamed,unnamed,unnamed,unnamed,unnamed,unnamed,unnamed,unnamed,unnamed,unnamed,unnamed,unnamed,unnamed,unnamed…	ABLIM1,ACKR3,ACVR1,ACVR1C,ADM,AHRR,AKAP6,ANXA2,APCDD1,ASCC3,ATAD2B,BMP2,BMP4,CALCR,CAPZB,CBR4,CEP152,CGB2,CITED2,CLIC6,CLINT1,CPE,CREB1,CRIM1,CSTF2,CTIF,DCP2,DCSTAMP,DES,DIP2C,DLC1,DPYD,DPYS,DYRK2,EBF1,EGLN3,EID1,EIF3H,EIF4E,ELFN1,EOMES,EPHA3,EXOC2,EXT1,FAM154A,FAM3D,FANCF,FKBP5,FMN1,FOXB1,FOXC1,FOXP1,FOXP2,FOXQ1,FOXS1,GJA1,GPC5,GPC6,GREM1,GRIA2,HAND2,HDAC9,HEPACAM2,HSF2,IFNG,IL12A,ITGAV,KIAA1009…
GO Molecular Function	GO:1901363	heterocyclic compound binding	14	0.000628	1	0.165	1.29	76.1	98	0.427	0.551	45	0.00777	1	0.637	1.23	82.8	102	5300	0.362	0.0192	unnamed,unnamed,unnamed,unnamed,unnamed,unnamed,unnamed,unnamed,unnamed,unnamed,unnamed,unnamed,unnamed,unnamed,unnamed,unnamed,unnamed,unnamed,unnamed,unnamed,unnamed,unnamed,unnamed,unnamed,unnamed,unnamed,unnamed,unnamed,unnamed,unnamed,unnamed,unnamed,unnamed,unnamed,unnamed,unnamed,unnamed,unnamed,unnamed,unnamed,unnamed,unnamed,unnamed,unnamed,unnamed,unnamed,unnamed,unnamed,unnamed,unnamed…	ACVR1,ACVR1C,AHRR,ARL15,ASCC3,ATAD2B,BACH1,BNC2,C12orf76,CBR4,CELF2,CREB1,CSTF2,CTIF,DCP2,DPF1,DPH6,DPYD,DPYS,DYRK2,EBF1,EEPD1,EIF3H,EIF4E,EOMES,EPHA3,FAM170A,FKBP5,FMN1,FOXB1,FOXC1,FOXP1,FOXP2,FOXQ1,FOXS1,GBX2,GLIS3,GMDS,HAND2,HNF4G,HSF2,KCTD7,KIF16B,KIF20B,KIF4B,KLF7,MAP4K3,MBNL2,MEIS2,MGMT,MITF,MKI67,MYLK2,NFE2L3,NFIA,NMNAT3,NPAS3,NR2F1,NR2F2,NR5A2,PAX9,PBX1,PLSCR1,PPARGC1A,PRDM1,PRKCQ,RAP2A,R…
GO Molecular Function	GO:0008301	DNA binding, bending	15	0.000806	1	0.198	4.72	1.48	7	0.00833	0.0393	12	0.000211	0.778	0.0648	6.98	0.86	6	55	0.0213	0.109	unnamed,unnamed,unnamed,unnamed,unnamed,unnamed,unnamed	FOXB1,FOXC1,FOXP1,FOXP2,FOXQ1,FOXS1
GO Molecular Function	GO:0097159	organic cyclic compound binding	16	0.001	1	0.23	1.27	77	98	0.432	0.551	55	0.0117	1	0.785	1.21	84	102	5373	0.362	0.019	unnamed,unnamed,unnamed,unnamed,unnamed,unnamed,unnamed,unnamed,unnamed,unnamed,unnamed,unnamed,unnamed,unnamed,unnamed,unnamed,unnamed,unnamed,unnamed,unnamed,unnamed,unnamed,unnamed,unnamed,unnamed,unnamed,unnamed,unnamed,unnamed,unnamed,unnamed,unnamed,unnamed,unnamed,unnamed,unnamed,unnamed,unnamed,unnamed,unnamed,unnamed,unnamed,unnamed,unnamed,unnamed,unnamed,unnamed,unnamed,unnamed,unnamed…	ACVR1,ACVR1C,AHRR,ARL15,ASCC3,ATAD2B,BACH1,BNC2,C12orf76,CBR4,CELF2,CREB1,CSTF2,CTIF,DCP2,DPF1,DPH6,DPYD,DPYS,DYRK2,EBF1,EEPD1,EIF3H,EIF4E,EOMES,EPHA3,FAM170A,FKBP5,FMN1,FOXB1,FOXC1,FOXP1,FOXP2,FOXQ1,FOXS1,GBX2,GLIS3,GMDS,HAND2,HNF4G,HSF2,KCTD7,KIF16B,KIF20B,KIF4B,KLF7,MAP4K3,MBNL2,MEIS2,MGMT,MITF,MKI67,MYLK2,NFE2L3,NFIA,NMNAT3,NPAS3,NR2F1,NR2F2,NR5A2,PAX9,PBX1,PLSCR1,PPARGC1A,PRDM1,PRKCQ,RAP2A,R…
GO Molecular Function	GO:0031543	peptidyl-proline dioxygenase activity	17	0.00101	1	0.22	15.6	0.192	3	0.00108	0.0169	254	0.132	1	1	7.11	0.141	1	9	0.00355	0.111	unnamed,unnamed,unnamed	EGLN3
GO Molecular Function	GO:0042043	neurexin family protein binding	18	0.00137	1	0.282	8.49	0.471	4	0.00265	0.0225	19	0.000962	1	0.187	14.8	0.203	3	13	0.0106	0.231	unnamed,unnamed,unnamed,unnamed	CPE,LRRTM2,SYTL4
GO Molecular Function	GO:0019955	cytokine binding	19	0.00166	1	0.322	4.85	1.24	6	0.00695	0.0337	16	0.000527	1	0.122	5.91	1.02	6	65	0.0213	0.0923	unnamed,unnamed,unnamed,unnamed,unnamed,unnamed	ACKR3,ACVR1,GREM1,IL12A,ITGAV,NRP2
GO Molecular Function	GO:0046914	transition metal ion binding	20	0.0018	1	0.332	1.62	23.5	38	0.132	0.213	36	0.00286	1	0.293	1.62	22.3	36	1424	0.128	0.0253	unnamed,unnamed,unnamed,unnamed,unnamed,unnamed,unnamed,unnamed,unnamed,unnamed,unnamed,unnamed,unnamed,unnamed,unnamed,unnamed,unnamed,unnamed,unnamed,unnamed,unnamed,unnamed,unnamed,unnamed,unnamed,unnamed,unnamed,unnamed,unnamed,unnamed,unnamed,unnamed,unnamed,unnamed,unnamed,unnamed,unnamed,unnamed	ABLIM1,ADAMTS9,ADAMTSL1,ARFGAP3,BNC2,CPE,DCP2,DCT,DNPEP,DPF1,DPYS,DYRK2,EGLN3,FTHL17,HNF4G,KCTD7,KLF7,LMO1,NR2F1,NR2F2,NR5A2,PAPPA,PHF14,PRICKLE2,SYTL4,TLL1,TRIM44,TRPS1,TYW5,ZADH2,ZDHHC1,ZFAND3,ZFHX3,ZFHX4,ZMYND11,ZNF407
GO Molecular Function	GO:0070491	repressing transcription factor binding	21	0.00216	1	0.379	4.6	1.3	6	0.00733	0.0337	23	0.0014	1	0.225	6.04	0.828	5	53	0.0177	0.0943	unnamed,unnamed,unnamed,unnamed,unnamed,unnamed	HDAC9,RBPJ,RUNX1,TCF7L2,TLE4
GO Molecular Function	GO:0070401	NADP+ binding	22	0.00238	1	0.399	28.2	0.0708	2	0.000398	0.0112	66	0.0156	1	0.873	64	0.0156	1	1	0.00355	1	unnamed,unnamed	GMDS
GO Molecular Function	GO:0008446	GDP-mannose 4,6-dehydratase activity	22	0.00238	1	0.399	28.2	0.0708	2	0.000398	0.0112	66	0.0156	1	0.873	64	0.0156	1	1	0.00355	1	unnamed,unnamed	GMDS
GO Molecular Function	GO:0070412	R-SMAD binding	24	0.00259	1	0.398	7.13	0.561	4	0.00315	0.0225	129	0.035	1	0.999	6.73	0.297	2	19	0.00709	0.105	unnamed,unnamed,unnamed,unnamed	RGCC,ZEB2
GO Molecular Function	GO:0070700	BMP receptor binding	25	0.00351	1	0.517	10	0.299	3	0.00168	0.0169	33	0.00236	1	0.264	25.6	0.0782	2	5	0.00709	0.4	unnamed,unnamed,unnamed	BMP2,BMP4
GO Molecular Function	GO:0000982	RNA polymerase II core promoter proximal region sequence-specific DNA binding transcription factor activity	26	0.00423	1	0.6	2.72	3.68	10	0.0207	0.0562	8	3.68e-05	0.136	0.017	5.54	1.63	9	104	0.0319	0.0865	unnamed,unnamed,unnamed,unnamed,unnamed,unnamed,unnamed,unnamed,unnamed,unnamed	BACH1,HAND2,MITF,PBX1,PLSCR1,RBPJ,SP3,TCF21,ZBTB20
GO Molecular Function	GO:0046982	protein heterodimerization activity	27	0.00444	1	0.606	2.1	7.63	16	0.0429	0.0899	54	0.0116	1	0.792	2.05	6.33	13	405	0.0461	0.0321	unnamed,unnamed,unnamed,unnamed,unnamed,unnamed,unnamed,unnamed,unnamed,unnamed,unnamed,unnamed,unnamed,unnamed,unnamed,unnamed	BMP2,EXT1,FOXP1,FOXP2,HAND2,IL12A,PBX1,RUNX1,TAF4,TBX18,TENM3,TWIST1,VAPA
GO Molecular Function	GO:0019208	phosphatase regulator activity	28	0.00452	1	0.595	3.95	1.52	6	0.00854	0.0337	223	0.103	1	1	2.67	1.13	3	72	0.0106	0.0417	unnamed,unnamed,unnamed,unnamed,unnamed,unnamed	BMP2,ELFN1,ZEB2
GO Molecular Function	GO:0001078	RNA polymerase II core promoter proximal region sequence-specific DNA binding transcription factor activity involved in negative regulation of transcription	29	0.00467	1	0.593	4.68	1.07	5	0.00601	0.0281	27	0.00167	1	0.229	7.75	0.516	4	33	0.0142	0.121	unnamed,unnamed,unnamed,unnamed,unnamed	BACH1,SP3,TCF21,ZBTB20
GO Molecular Function	GO:0000975	regulatory region DNA binding	30	0.00572	1	0.703	1.94	9.28	18	0.0521	0.101	10	7.03e-05	0.259	0.0259	2.96	5.74	17	367	0.0603	0.0463	unnamed,unnamed,unnamed,unnamed,unnamed,unnamed,unnamed,unnamed,unnamed,unnamed,unnamed,unnamed,unnamed,unnamed,unnamed,unnamed,unnamed,unnamed	CREB1,EOMES,FOXC1,HAND2,HSF2,NR5A2,RBPJ,RFX3,RUNX1,SMAD7,SP3,TBX18,TCF21,TCF7L2,TWIST1,ZFHX3,ZNF281
GO Molecular Function	GO:0001227	RNA polymerase II transcription regulatory region sequence-specific DNA binding transcription factor activity involved in negative regulation of transcription	31	0.00622	1	0.74	4.36	1.15	5	0.00644	0.0281	32	0.00209	1	0.241	7.31	0.547	4	35	0.0142	0.114	unnamed,unnamed,unnamed,unnamed,unnamed	BACH1,SP3,TCF21,ZBTB20
GO Molecular Function	GO:0031418	L-ascorbic acid binding	32	0.00649	1	0.748	8.04	0.373	3	0.0021	0.0169	366	0.27	1	1	3.2	0.313	1	20	0.00355	0.05	unnamed,unnamed,unnamed	EGLN3
GO Molecular Function	GO:0042803	protein homodimerization activity	33	0.00725	1	0.81	1.82	11	20	0.0618	0.112	30	0.0019	1	0.234	2.11	9.02	19	577	0.0674	0.0329	unnamed,unnamed,unnamed,unnamed,unnamed,unnamed,unnamed,unnamed,unnamed,unnamed,unnamed,unnamed,unnamed,unnamed,unnamed,unnamed,unnamed,unnamed,unnamed,unnamed	ACVR1,CLIC6,DPYD,EXT1,FOXP1,FOXP2,HAND2,HSF2,LRP6,NR2F2,PDGFC,PLCB1,RIPK2,RUNX1,TBX18,TENM3,TWIST1,TYW5,ZBTB16
GO Molecular Function	GO:0004411	homogentisate 1,2-dioxygenase activity	34	0.0087	1	0.943	114	0.00874	1	4.91e-05	0.00562	66	0.0156	1	0.873	64	0.0156	1	1	0.00355	1	unnamed	HGD
GO Molecular Function	GO:0035034	histone acetyltransferase regulator activity	35	0.00906	1	0.955	110	0.0091	1	5.11e-05	0.00562	66	0.0156	1	0.873	64	0.0156	1	1	0.00355	1	unnamed	EID1
GO Molecular Function	GO:0031700	adrenomedullin receptor binding	36	0.00907	1	0.929	110	0.00911	1	5.12e-05	0.00562	66	0.0156	1	0.873	64	0.0156	1	1	0.00355	1	unnamed	ADM
GO Molecular Function	GO:0031490	chromatin DNA binding	37	0.0102	1	1	4.8	0.833	4	0.00468	0.0225	92	0.0158	1	0.634	5.64	0.531	3	34	0.0106	0.0882	unnamed,unnamed,unnamed,unnamed	FOXC1,FOXS1,PPARGC1A
GO Molecular Function	GO:0044212	transcription regulatory region DNA binding	38	0.0104	1	1	1.86	9.12	17	0.0512	0.0955	11	0.000184	0.679	0.0617	2.84	5.63	16	360	0.0567	0.0444	unnamed,unnamed,unnamed,unnamed,unnamed,unnamed,unnamed,unnamed,unnamed,unnamed,unnamed,unnamed,unnamed,unnamed,unnamed,unnamed,unnamed	CREB1,EOMES,FOXC1,HAND2,HSF2,NR5A2,RBPJ,RFX3,SMAD7,SP3,TBX18,TCF21,TCF7L2,TWIST1,ZFHX3,ZNF281
GO Molecular Function	GO:0050661	NADP binding	39	0.0108	1	1	4.71	0.849	4	0.00477	0.0225	132	0.037	1	1	4.08	0.735	3	47	0.0106	0.0638	unnamed,unnamed,unnamed,unnamed	CBR4,DPYD,GMDS
GO Molecular Function	GO:0046872	metal ion binding	40	0.0113	1	1	1.24	62.8	78	0.353	0.438	50	0.00957	1	0.706	1.27	62	79	3964	0.28	0.0199	unnamed,unnamed,unnamed,unnamed,unnamed,unnamed,unnamed,unnamed,unnamed,unnamed,unnamed,unnamed,unnamed,unnamed,unnamed,unnamed,unnamed,unnamed,unnamed,unnamed,unnamed,unnamed,unnamed,unnamed,unnamed,unnamed,unnamed,unnamed,unnamed,unnamed,unnamed,unnamed,unnamed,unnamed,unnamed,unnamed,unnamed,unnamed,unnamed,unnamed,unnamed,unnamed,unnamed,unnamed,unnamed,unnamed,unnamed,unnamed,unnamed,unnamed…	ABLIM1,ACVR1,ACVR1C,ADAMTS9,ADAMTSL1,AMPD3,ANXA2,ARFGAP3,BNC2,CDH4,CLSTN2,CLYBL,CMC1,CPE,DCP2,DCT,DDHD1,DNPEP,DPF1,DPYD,DPYS,DYRK2,EBF1,EGLN3,EYA4,FAM170A,FOXP1,FOXP2,FTHL17,GLIS3,HDAC9,HGD,HNF4G,ITGAV,KCTD7,KLF7,LMO1,MBNL2,MGMT,MPPED2,NR2F1,NR2F2,NR5A2,NRP2,PAPPA,PCDH8,PCDH9,PHF14,PLCB1,PLCB4,PLSCR1,PRDM1,PRICKLE2,PRKCQ,RFK,RUNX1,SMAD7,SP3,SYTL4,TLL1,TRIM44,TRPS1,TSSK1B,TYW5,ZADH2,ZBTB16,ZBTB20,…
GO Molecular Function	GO:0005125	cytokine activity	41	0.012	1	1	2.63	3.04	8	0.0171	0.0449	158	0.0505	1	1	2.1	3.33	7	213	0.0248	0.0329	unnamed,unnamed,unnamed,unnamed,unnamed,unnamed,unnamed,unnamed	BMP2,BMP4,FAM3D,GREM1,IFNG,IL12A,KITLG
GO Molecular Function	GO:0043167	ion binding	42	0.013	1	1	1.17	90.7	106	0.51	0.596	46	0.00795	1	0.637	1.21	94.3	114	6034	0.404	0.0189	unnamed,unnamed,unnamed,unnamed,unnamed,unnamed,unnamed,unnamed,unnamed,unnamed,unnamed,unnamed,unnamed,unnamed,unnamed,unnamed,unnamed,unnamed,unnamed,unnamed,unnamed,unnamed,unnamed,unnamed,unnamed,unnamed,unnamed,unnamed,unnamed,unnamed,unnamed,unnamed,unnamed,unnamed,unnamed,unnamed,unnamed,unnamed,unnamed,unnamed,unnamed,unnamed,unnamed,unnamed,unnamed,unnamed,unnamed,unnamed,unnamed,unnamed…	ABLIM1,ACVR1,ACVR1C,ADAMTS9,ADAMTSL1,AMPD3,ANXA2,ARFGAP3,ARL15,ASCC3,ATAD2B,BMP4,BNC2,C12orf76,CBR4,CDH4,CLSTN2,CLYBL,CMC1,COL25A1,CPE,DCP2,DCT,DDHD1,DNPEP,DPF1,DPH6,DPYD,DPYS,DYRK2,EBF1,EGLN3,EPHA3,ETNPPL,EYA4,FAM170A,FERMT1,FOXP1,FOXP2,FTHL17,GLIS3,GMDS,GPC5,GPC6,HDAC9,HGD,HNF4G,ITGAV,KCTD7,KIF16B,KIF20B,KIF4B,KLF7,LMO1,MAP4K3,MBNL2,MGMT,MKI67,MPPED2,MYLK2,NMNAT3,NR2F1,NR2F2,NR5A2,NRP2,PACSIN2,…
GO Molecular Function	GO:0003690	double-stranded DNA binding	43	0.013	1	1	2.82	2.48	7	0.0139	0.0393	59	0.0133	1	0.833	3.1	1.94	6	124	0.0213	0.0484	unnamed,unnamed,unnamed,unnamed,unnamed,unnamed,unnamed	FOXB1,FOXC1,FOXQ1,FOXS1,NR5A2,SP3
GO Molecular Function	GO:0016655	oxidoreductase activity, acting on NAD(P)H, quinone or similar compound as acceptor	44	0.0149	1	1	5.9	0.508	3	0.00286	0.0169	190	0.0702	1	1	3.15	0.953	3	61	0.0106	0.0492	unnamed,unnamed,unnamed	CBR4,NDUFB4,NDUFS4
GO Molecular Function	GO:0002058	uracil binding	45	0.0153	1	1	65	0.0154	1	8.64e-05	0.00562	66	0.0156	1	0.873	64	0.0156	1	1	0.00355	1	unnamed	DPYS
GO Molecular Function	GO:0002059	thymine binding	45	0.0153	1	1	65	0.0154	1	8.64e-05	0.00562	66	0.0156	1	0.873	64	0.0156	1	1	0.00355	1	unnamed	DPYS
GO Molecular Function	GO:0051213	dioxygenase activity	47	0.0153	1	1	3.48	1.44	5	0.00807	0.0281	264	0.137	1	1	2.34	1.28	3	82	0.0106	0.0366	unnamed,unnamed,unnamed,unnamed,unnamed	EGLN3,HGD,TYW5
GO Molecular Function	GO:0004252	serine-type endopeptidase activity	48	0.0154	1	1	3.47	1.44	5	0.00809	0.0281	334	0.215	1	1	1.68	2.38	4	152	0.0142	0.0263	unnamed,unnamed,unnamed,unnamed,unnamed	PAMR1,PCSK5,PREP,TMPRSS15
GO Molecular Function	GO:0016706	oxidoreductase activity, acting on paired donors, with incorporation or reduction of molecular oxygen, 2-oxoglutarate as one donor, and incorporation of one atom each of oxygen into both donors	49	0.0162	1	1	4.18	0.957	4	0.00538	0.0225	278	0.156	1	1	2.84	0.703	2	45	0.00709	0.0444	unnamed,unnamed,unnamed,unnamed	EGLN3,TYW5
GO Molecular Function	GO:0071936	coreceptor activity involved in Wnt receptor signaling pathway	50	0.0171	1	1	57.9	0.0173	1	9.7e-05	0.00562	66	0.0156	1	0.873	64	0.0156	1	1	0.00355	1	unnamed	LRP6
GO Molecular Function	GO:0003876	AMP deaminase activity	51	0.0172	1	1	57.7	0.0173	1	9.73e-05	0.00562	140	0.0462	1	1	21.3	0.0469	1	3	0.00355	0.333	unnamed	AMPD3
GO Molecular Function	GO:0070696	transmembrane receptor protein serine/threonine kinase binding	52	0.0173	1	1	5.58	0.538	3	0.00302	0.0169	51	0.0101	1	0.729	12.8	0.156	2	10	0.00709	0.2	unnamed,unnamed,unnamed	BMP2,BMP4
GO Molecular Function	GO:0000977	RNA polymerase II regulatory region sequence-specific DNA binding	53	0.018	1	1	2.64	2.65	7	0.0149	0.0393	18	0.000926	1	0.19	4.52	1.55	7	99	0.0248	0.0707	unnamed,unnamed,unnamed,unnamed,unnamed,unnamed,unnamed	CREB1,EOMES,HAND2,HSF2,RBPJ,SP3,TCF7L2
GO Molecular Function	GO:0043395	heparan sulfate proteoglycan binding	54	0.0181	1	1	5.48	0.548	3	0.00308	0.0169	96	0.0224	1	0.859	8.53	0.234	2	15	0.00709	0.133	unnamed,unnamed,unnamed	GPC5,GPC6
GO Molecular Function	GO:0008270	zinc ion binding	55	0.0181	1	1	1.48	20.2	30	0.114	0.169	42	0.00672	1	0.591	1.61	18.6	30	1191	0.106	0.0252	unnamed,unnamed,unnamed,unnamed,unnamed,unnamed,unnamed,unnamed,unnamed,unnamed,unnamed,unnamed,unnamed,unnamed,unnamed,unnamed,unnamed,unnamed,unnamed,unnamed,unnamed,unnamed,unnamed,unnamed,unnamed,unnamed,unnamed,unnamed,unnamed,unnamed	ABLIM1,ADAMTS9,ADAMTSL1,ARFGAP3,BNC2,CPE,DNPEP,DPF1,DPYS,HNF4G,KCTD7,KLF7,LMO1,NR2F1,NR2F2,NR5A2,PAPPA,PHF14,PRICKLE2,SYTL4,TLL1,TRIM44,TRPS1,ZADH2,ZDHHC1,ZFAND3,ZFHX3,ZFHX4,ZMYND11,ZNF407
GO Molecular Function	GO:0033612	receptor serine/threonine kinase binding	56	0.0184	1	1	5.44	0.552	3	0.0031	0.0169	57	0.0122	1	0.789	11.6	0.172	2	11	0.00709	0.182	unnamed,unnamed,unnamed	BMP2,BMP4
GO Molecular Function	GO:0000989	transcription factor binding transcription factor activity	57	0.0196	1	1	1.67	11.3	19	0.0638	0.107	22	0.0013	1	0.218	2.24	8.05	18	515	0.0638	0.035	unnamed,unnamed,unnamed,unnamed,unnamed,unnamed,unnamed,unnamed,unnamed,unnamed,unnamed,unnamed,unnamed,unnamed,unnamed,unnamed,unnamed,unnamed,unnamed	CITED2,CREB1,EID1,EOMES,HAND2,HDAC9,HSF2,KLF7,MED30,MEIS2,NFE2L3,NR2F1,NR2F2,PPARGC1A,TAF4,TBX18,TLE4,ZNF281
GO Molecular Function	GO:0043169	cation binding	58	0.0198	1	1	1.22	64.2	78	0.361	0.438	63	0.0143	1	0.837	1.25	63	79	4030	0.28	0.0196	unnamed,unnamed,unnamed,unnamed,unnamed,unnamed,unnamed,unnamed,unnamed,unnamed,unnamed,unnamed,unnamed,unnamed,unnamed,unnamed,unnamed,unnamed,unnamed,unnamed,unnamed,unnamed,unnamed,unnamed,unnamed,unnamed,unnamed,unnamed,unnamed,unnamed,unnamed,unnamed,unnamed,unnamed,unnamed,unnamed,unnamed,unnamed,unnamed,unnamed,unnamed,unnamed,unnamed,unnamed,unnamed,unnamed,unnamed,unnamed,unnamed,unnamed…	ABLIM1,ACVR1,ACVR1C,ADAMTS9,ADAMTSL1,AMPD3,ANXA2,ARFGAP3,BNC2,CDH4,CLSTN2,CLYBL,CMC1,CPE,DCP2,DCT,DDHD1,DNPEP,DPF1,DPYD,DPYS,DYRK2,EBF1,EGLN3,EYA4,FAM170A,FOXP1,FOXP2,FTHL17,GLIS3,HDAC9,HGD,HNF4G,ITGAV,KCTD7,KLF7,LMO1,MBNL2,MGMT,MPPED2,NR2F1,NR2F2,NR5A2,NRP2,PAPPA,PCDH8,PCDH9,PHF14,PLCB1,PLCB4,PLSCR1,PRDM1,PRICKLE2,PRKCQ,RFK,RUNX1,SMAD7,SP3,SYTL4,TLL1,TRIM44,TRPS1,TSSK1B,TYW5,ZADH2,ZBTB16,ZBTB20,…
GO Molecular Function	GO:0031370	eukaryotic initiation factor 4G binding	59	0.0201	1	1	49.2	0.0203	1	0.000114	0.00562	66	0.0156	1	0.873	64	0.0156	1	1	0.00355	1	unnamed	EIF4E
GO Molecular Function	GO:0015326	cationic amino acid transmembrane transporter activity	60	0.0204	1	1	48.6	0.0206	1	0.000116	0.00562	107	0.031	1	1	32	0.0313	1	2	0.00355	0.5	unnamed	PQLC2
GO Molecular Function	GO:0008112	nicotinamide N-methyltransferase activity	61	0.0206	1	1	48.1	0.0208	1	0.000117	0.00562	66	0.0156	1	0.873	64	0.0156	1	1	0.00355	1	unnamed	NNMT
GO Molecular Function	GO:0001012	RNA polymerase II regulatory region DNA binding	62	0.0213	1	1	2.55	2.74	7	0.0154	0.0393	21	0.00117	1	0.205	4.35	1.61	7	103	0.0248	0.068	unnamed,unnamed,unnamed,unnamed,unnamed,unnamed,unnamed	CREB1,EOMES,HAND2,HSF2,RBPJ,SP3,TCF7L2
GO Molecular Function	GO:0000988	protein binding transcription factor activity	63	0.0224	1	1	1.65	11.5	19	0.0647	0.107	25	0.00144	1	0.213	2.21	8.13	18	520	0.0638	0.0346	unnamed,unnamed,unnamed,unnamed,unnamed,unnamed,unnamed,unnamed,unnamed,unnamed,unnamed,unnamed,unnamed,unnamed,unnamed,unnamed,unnamed,unnamed,unnamed	CITED2,CREB1,EID1,EOMES,HAND2,HDAC9,HSF2,KLF7,MED30,MEIS2,NFE2L3,NR2F1,NR2F2,PPARGC1A,TAF4,TBX18,TLE4,ZNF281
GO Molecular Function	GO:0042163	interleukin-12 beta subunit binding	64	0.0233	1	1	42.3	0.0236	1	0.000133	0.00562	66	0.0156	1	0.873	64	0.0156	1	1	0.00355	1	unnamed	IL12A
GO Molecular Function	GO:0045513	interleukin-27 binding	64	0.0233	1	1	42.3	0.0236	1	0.000133	0.00562	66	0.0156	1	0.873	64	0.0156	1	1	0.00355	1	unnamed	IL12A
GO Molecular Function	GO:0003712	transcription cofactor activity	66	0.0236	1	1	1.67	10.8	18	0.0606	0.101	26	0.00167	1	0.237	2.25	7.57	17	484	0.0603	0.0351	unnamed,unnamed,unnamed,unnamed,unnamed,unnamed,unnamed,unnamed,unnamed,unnamed,unnamed,unnamed,unnamed,unnamed,unnamed,unnamed,unnamed,unnamed	CITED2,CREB1,EID1,HAND2,HDAC9,HSF2,KLF7,MED30,MEIS2,NFE2L3,NR2F1,NR2F2,PPARGC1A,TAF4,TBX18,TLE4,ZNF281
GO Molecular Function	GO:0042277	peptide binding	67	0.0241	1	1	2.48	2.82	7	0.0158	0.0393	131	0.0351	1	0.989	2.48	2.42	6	155	0.0213	0.0387	unnamed,unnamed,unnamed,unnamed,unnamed,unnamed,unnamed	ACVR1,CALCR,COL25A1,PCSK5,PIK3R1,TM2D1
GO Molecular Function	GO:0004745	retinol dehydrogenase activity	68	0.0243	1	1	8.37	0.239	2	0.00134	0.0112	325	0.211	1	1	4.27	0.234	1	15	0.00355	0.0667	unnamed,unnamed	BMP2
GO Molecular Function	GO:0005019	platelet-derived growth factor beta-receptor activity	69	0.0255	1	1	38.7	0.0258	1	0.000145	0.00562	140	0.0462	1	1	21.3	0.0469	1	3	0.00355	0.333	unnamed	PDGFRL
GO Molecular Function	GO:0031749	D2 dopamine receptor binding	70	0.0263	1	1	37.5	0.0266	1	0.00015	0.00562	66	0.0156	1	0.873	64	0.0156	1	1	0.00355	1	unnamed	CLIC6
GO Molecular Function	GO:0031751	D4 dopamine receptor binding	70	0.0263	1	1	37.5	0.0266	1	0.00015	0.00562	66	0.0156	1	0.873	64	0.0156	1	1	0.00355	1	unnamed	CLIC6
GO Molecular Function	GO:0048185	activin binding	72	0.0266	1	1	7.97	0.251	2	0.00141	0.0112	64	0.0145	1	0.835	10.7	0.188	2	12	0.00709	0.167	unnamed,unnamed	ACVR1,SMAD7
GO Molecular Function	GO:0004992	platelet activating factor receptor activity	73	0.027	1	1	36.5	0.0274	1	0.000154	0.00562	140	0.0462	1	1	21.3	0.0469	1	3	0.00355	0.333	unnamed	PDGFRL
GO Molecular Function	GO:0033218	amide binding	74	0.0273	1	1	2.42	2.89	7	0.0163	0.0393	135	0.039	1	1	2.41	2.49	6	159	0.0213	0.0377	unnamed,unnamed,unnamed,unnamed,unnamed,unnamed,unnamed	ACVR1,CALCR,COL25A1,PCSK5,PIK3R1,TM2D1
GO Molecular Function	GO:0015277	kainate selective glutamate receptor activity	75	0.0275	1	1	7.82	0.256	2	0.00144	0.0112	33	0.00236	1	0.264	25.6	0.0782	2	5	0.00709	0.4	unnamed,unnamed	GRIK1,GRIK2
GO Molecular Function	GO:0008815	citrate (pro-3S)-lyase activity	76	0.0287	1	1	34.3	0.0291	1	0.000164	0.00562	66	0.0156	1	0.873	64	0.0156	1	1	0.00355	1	unnamed	CLYBL
GO Molecular Function	GO:0031750	D3 dopamine receptor binding	77	0.0291	1	1	33.9	0.0295	1	0.000166	0.00562	107	0.031	1	1	32	0.0313	1	2	0.00355	0.5	unnamed	CLIC6
GO Molecular Function	GO:0015189	L-lysine transmembrane transporter activity	78	0.0297	1	1	33.2	0.0301	1	0.000169	0.00562	140	0.0462	1	1	21.3	0.0469	1	3	0.00355	0.333	unnamed	PQLC2
GO Molecular Function	GO:0003714	transcription corepressor activity	79	0.0315	1	1	1.98	5.05	10	0.0284	0.0562	56	0.0121	1	0.8	2.61	3.06	8	196	0.0284	0.0408	unnamed,unnamed,unnamed,unnamed,unnamed,unnamed,unnamed,unnamed,unnamed,unnamed	CITED2,EID1,HDAC9,MEIS2,NR2F2,TBX18,TLE4,ZNF281
GO Molecular Function	GO:0008237	metallopeptidase activity	80	0.0326	1	1	2.18	3.68	8	0.0207	0.0449	98	0.0239	1	0.9	2.47	2.83	7	181	0.0248	0.0387	unnamed,unnamed,unnamed,unnamed,unnamed,unnamed,unnamed,unnamed	ADAMTS9,ADAMTSL1,CPE,DNPEP,PAPPA,THSD4,TLL1
GO Molecular Function	GO:0005126	cytokine receptor binding	81	0.0326	1	1	2.33	3.01	7	0.0169	0.0393	163	0.0569	1	1	2.04	3.42	7	219	0.0248	0.032	unnamed,unnamed,unnamed,unnamed,unnamed,unnamed,unnamed	GREM1,IFNG,IL12A,KITLG,LIFR,PIK3R1,SMAD7
GO Molecular Function	GO:0016361	activin receptor activity, type I	82	0.0333	1	1	29.6	0.0338	1	0.00019	0.00562	24	0.00143	1	0.22	32	0.0625	2	4	0.00709	0.5	unnamed	ACVR1,ACVR1C
GO Molecular Function	GO:0008531	riboflavin kinase activity	83	0.0333	1	1	29.5	0.0339	1	0.00019	0.00562	66	0.0156	1	0.873	64	0.0156	1	1	0.00355	1	unnamed	RFK
GO Molecular Function	GO:0002054	nucleobase binding	84	0.0341	1	1	28.8	0.0347	1	0.000195	0.00562	167	0.0611	1	1	16	0.0625	1	4	0.00355	0.25	unnamed	DPYS
GO Molecular Function	GO:0000150	recombinase activity	85	0.0351	1	1	28	0.0357	1	0.000201	0.00562	66	0.0156	1	0.873	64	0.0156	1	1	0.00355	1	unnamed	RBPJ
GO Molecular Function	GO:0038100	nodal binding	86	0.0351	1	1	28	0.0358	1	0.000201	0.00562	107	0.031	1	1	32	0.0313	1	2	0.00355	0.5	unnamed	ACVR1C
GO Molecular Function	GO:0050431	transforming growth factor beta binding	87	0.0358	1	1	6.77	0.295	2	0.00166	0.0112	64	0.0145	1	0.835	10.7	0.188	2	12	0.00709	0.167	unnamed,unnamed	ACVR1,ITGAV
GO Molecular Function	GO:0004157	dihydropyrimidinase activity	88	0.0362	1	1	27.1	0.0369	1	0.000207	0.00562	107	0.031	1	1	32	0.0313	1	2	0.00355	0.5	unnamed	DPYS
GO Molecular Function	GO:0019211	phosphatase activator activity	89	0.0363	1	1	6.72	0.298	2	0.00167	0.0112	254	0.132	1	1	7.11	0.141	1	9	0.00355	0.111	unnamed,unnamed	BMP2
GO Molecular Function	GO:0004687	myosin light chain kinase activity	90	0.0373	1	1	26.3	0.038	1	0.000214	0.00562	140	0.0462	1	1	21.3	0.0469	1	3	0.00355	0.333	unnamed	MYLK2
GO Molecular Function	GO:0070888	E-box binding	91	0.0375	1	1	4.11	0.729	3	0.0041	0.0169	52	0.0102	1	0.725	6.62	0.453	3	29	0.0106	0.103	unnamed,unnamed,unnamed	HAND2,TCF21,TWIST1
GO Molecular Function	GO:0005313	L-glutamate transmembrane transporter activity	92	0.0381	1	1	6.54	0.306	2	0.00172	0.0112	93	0.017	1	0.672	9.84	0.203	2	13	0.00709	0.154	unnamed,unnamed	SLC17A6,SLC1A2
GO Molecular Function	GO:0005133	interferon-gamma receptor binding	93	0.0382	1	1	25.7	0.0389	1	0.000219	0.00562	107	0.031	1	1	32	0.0313	1	2	0.00355	0.5	unnamed	IFNG
GO Molecular Function	GO:0015179	L-amino acid transmembrane transporter activity	94	0.0386	1	1	4.07	0.738	3	0.00415	0.0169	99	0.0244	1	0.909	4.8	0.625	3	40	0.0106	0.075	unnamed,unnamed,unnamed	PQLC2,SLC17A6,SLC1A2
GO Molecular Function	GO:0050459	ethanolamine-phosphate phospho-lyase activity	95	0.0396	1	1	24.7	0.0404	1	0.000227	0.00562	66	0.0156	1	0.873	64	0.0156	1	1	0.00355	1	unnamed	ETNPPL
GO Molecular Function	GO:0032841	calcitonin binding	96	0.0401	1	1	24.4	0.041	1	0.00023	0.00562	66	0.0156	1	0.873	64	0.0156	1	1	0.00355	1	unnamed	CALCR
GO Molecular Function	GO:0004175	endopeptidase activity	97	0.0407	1	1	1.89	5.28	10	0.0297	0.0562	261	0.133	1	1	1.54	5.85	9	374	0.0319	0.0241	unnamed,unnamed,unnamed,unnamed,unnamed,unnamed,unnamed,unnamed,unnamed,unnamed	ADAMTS9,CTSO,PAMR1,PAPPA,PCSK5,PREP,THSD4,TLL1,TMPRSS15
GO Molecular Function	GO:0015390	purine-specific nucleoside:sodium symporter activity	98	0.0413	1	1	23.7	0.0422	1	0.000237	0.00562	66	0.0156	1	0.873	64	0.0156	1	1	0.00355	1	unnamed	SLC28A3
GO Molecular Function	GO:0015389	pyrimidine- and adenine-specific:sodium symporter activity	98	0.0413	1	1	23.7	0.0422	1	0.000237	0.00562	66	0.0156	1	0.873	64	0.0156	1	1	0.00355	1	unnamed	SLC28A3
GO Molecular Function	GO:0047288	monosialoganglioside sialyltransferase activity	100	0.0423	1	1	23.1	0.0432	1	0.000243	0.00562	66	0.0156	1	0.873	64	0.0156	1	1	0.00355	1	unnamed	ST3GAL4
GO Molecular Function	GO:0036122	BMP binding	101	0.0425	1	1	23	0.0434	1	0.000244	0.00562	140	0.0462	1	1	21.3	0.0469	1	3	0.00355	0.333	unnamed	GREM1
GO Molecular Function	GO:0042802	identical protein binding	102	0.0428	1	1	1.43	17.4	25	0.098	0.14	106	0.0301	1	1	1.52	15.1	23	967	0.0816	0.0238	unnamed,unnamed,unnamed,unnamed,unnamed,unnamed,unnamed,unnamed,unnamed,unnamed,unnamed,unnamed,unnamed,unnamed,unnamed,unnamed,unnamed,unnamed,unnamed,unnamed,unnamed,unnamed,unnamed,unnamed,unnamed	ACVR1,CLIC6,DES,DPYD,EXT1,FOXP1,FOXP2,HAND2,HSF2,LRP6,NR2F2,PACSIN2,PDGFC,PLCB1,RIPK2,RUNX1,SEPT7,SH3GL2,TBX18,TENM3,TWIST1,TYW5,ZBTB16
GO Molecular Function	GO:0000309	nicotinamide-nucleotide adenylyltransferase activity	103	0.0438	1	1	22.3	0.0448	1	0.000251	0.00562	140	0.0462	1	1	21.3	0.0469	1	3	0.00355	0.333	unnamed	NMNAT3
GO Molecular Function	GO:0008476	protein-tyrosine sulfotransferase activity	104	0.0438	1	1	22.3	0.0448	1	0.000251	0.00562	107	0.031	1	1	32	0.0313	1	2	0.00355	0.5	unnamed	TPST1
GO Molecular Function	GO:0016838	carbon-oxygen lyase activity, acting on phosphates	105	0.0446	1	1	21.9	0.0456	1	0.000256	0.00562	107	0.031	1	1	32	0.0313	1	2	0.00355	0.5	unnamed	ETNPPL
GO Molecular Function	GO:0015501	glutamate:sodium symporter activity	106	0.0448	1	1	21.8	0.0458	1	0.000258	0.00562	107	0.031	1	1	32	0.0313	1	2	0.00355	0.5	unnamed	SLC1A2
GO Molecular Function	GO:0008137	NADH dehydrogenase (ubiquinone) activity	107	0.0474	1	1	5.79	0.346	2	0.00194	0.0112	290	0.167	1	1	2.72	0.735	2	47	0.00709	0.0426	unnamed,unnamed	NDUFB4,NDUFS4
GO Molecular Function	GO:0016835	carbon-oxygen lyase activity	108	0.0479	1	1	3.72	0.806	3	0.00453	0.0169	347	0.23	1	1	2.21	0.907	2	58	0.00709	0.0345	unnamed,unnamed,unnamed	ETNPPL,GMDS
GO Molecular Function	GO:0008233	peptidase activity	109	0.0479	1	1	1.61	9.32	15	0.0523	0.0843	222	0.0948	1	1	1.48	9.47	14	606	0.0496	0.0231	unnamed,unnamed,unnamed,unnamed,unnamed,unnamed,unnamed,unnamed,unnamed,unnamed,unnamed,unnamed,unnamed,unnamed,unnamed	ADAMTS9,ADAMTSL1,CPE,CTSO,DNPEP,NAALADL2,PAMR1,PAPPA,PCSK5,PREP,SENP8,THSD4,TLL1,TMPRSS15
GO Molecular Function	GO:0003682	chromatin binding	110	0.0489	1	1	1.68	7.76	13	0.0436	0.073	53	0.0114	1	0.795	2.13	5.63	12	360	0.0426	0.0333	unnamed,unnamed,unnamed,unnamed,unnamed,unnamed,unnamed,unnamed,unnamed,unnamed,unnamed,unnamed,unnamed	CITED2,EOMES,FOXC1,FOXP1,FOXP2,FOXS1,MITF,PPARGC1A,RBPJ,SP3,TCF7L2,TLE4
GO Molecular Function	GO:0043394	proteoglycan binding	111	0.049	1	1	3.69	0.813	3	0.00457	0.0169	133	0.0384	1	1	6.4	0.313	2	20	0.00709	0.1	unnamed,unnamed,unnamed	GPC5,GPC6
GO Molecular Function	GO:0008236	serine-type peptidase activity	112	0.0521	1	1	2.49	2	5	0.0113	0.0281	382	0.282	1	1	1.49	2.69	4	172	0.0142	0.0233	unnamed,unnamed,unnamed,unnamed,unnamed	PAMR1,PCSK5,PREP,TMPRSS15
GO Molecular Function	GO:0008753	NADPH dehydrogenase (quinone) activity	113	0.0526	1	1	18.5	0.0541	1	0.000304	0.00562	107	0.031	1	1	32	0.0313	1	2	0.00355	0.5	unnamed	CBR4
GO Molecular Function	GO:0005546	phosphatidylinositol-4,5-bisphosphate binding	114	0.0534	1	1	3.56	0.843	3	0.00474	0.0169	60	0.0134	1	0.824	6	0.5	3	32	0.0106	0.0938	unnamed,unnamed,unnamed	ANXA2,PLCB1,TULP1
GO Molecular Function	GO:0017171	serine hydrolase activity	115	0.0544	1	1	2.46	2.03	5	0.0114	0.0281	384	0.293	1	1	1.46	2.74	4	175	0.0142	0.0229	unnamed,unnamed,unnamed,unnamed,unnamed	PAMR1,PCSK5,PREP,TMPRSS15
GO Molecular Function	GO:0004515	nicotinate-nucleotide adenylyltransferase activity	116	0.0555	1	1	17.5	0.0571	1	0.000321	0.00562	167	0.0611	1	1	16	0.0625	1	4	0.00355	0.25	unnamed	NMNAT3
GO Molecular Function	GO:0070011	peptidase activity, acting on L-amino acid peptides	117	0.0557	1	1	1.61	8.72	14	0.049	0.0787	250	0.119	1	1	1.44	9	13	576	0.0461	0.0226	unnamed,unnamed,unnamed,unnamed,unnamed,unnamed,unnamed,unnamed,unnamed,unnamed,unnamed,unnamed,unnamed,unnamed	ADAMTS9,ADAMTSL1,CPE,CTSO,DNPEP,PAMR1,PAPPA,PCSK5,PREP,SENP8,THSD4,TLL1,TMPRSS15
GO Molecular Function	GO:0001846	opsonin binding	118	0.0558	1	1	17.4	0.0574	1	0.000323	0.00562	225	0.104	1	1	9.14	0.109	1	7	0.00355	0.143	unnamed	ITGAV
GO Molecular Function	GO:0019958	C-X-C chemokine binding	119	0.056	1	1	17.3	0.0576	1	0.000324	0.00562	167	0.0611	1	1	16	0.0625	1	4	0.00355	0.25	unnamed	ACKR3
GO Molecular Function	GO:0035035	histone acetyltransferase binding	120	0.0571	1	1	5.21	0.384	2	0.00216	0.0112	103	0.0284	1	1	7.53	0.266	2	17	0.00709	0.118	unnamed,unnamed	CITED2,EID1
GO Molecular Function	GO:0003955	NAD(P)H dehydrogenase (quinone) activity	121	0.058	1	1	16.7	0.0597	1	0.000335	0.00562	107	0.031	1	1	32	0.0313	1	2	0.00355	0.5	unnamed	CBR4
GO Molecular Function	GO:0043566	structure-specific DNA binding	122	0.0584	1	1	1.93	4.15	8	0.0233	0.0449	157	0.0464	1	1	2.14	3.27	7	209	0.0248	0.0335	unnamed,unnamed,unnamed,unnamed,unnamed,unnamed,unnamed,unnamed	FOXB1,FOXC1,FOXQ1,FOXS1,NR5A2,PPARGC1A,SP3
GO Molecular Function	GO:0005017	platelet-derived growth factor-activated receptor activity	123	0.0584	1	1	16.6	0.0602	1	0.000338	0.00562	167	0.0611	1	1	16	0.0625	1	4	0.00355	0.25	unnamed	PDGFRL
GO Molecular Function	GO:0004060	arylamine N-acetyltransferase activity	124	0.0588	1	1	16.5	0.0606	1	0.000341	0.00562	140	0.0462	1	1	21.3	0.0469	1	3	0.00355	0.333	unnamed	NAT2
GO Molecular Function	GO:0048029	monosaccharide binding	125	0.0601	1	1	3.39	0.886	3	0.00498	0.0169	526	0.63	1	1	1.02	0.985	1	63	0.00355	0.0159	unnamed,unnamed,unnamed	EGLN3
GO Molecular Function	GO:0004871	signal transducer activity	126	0.0603	1	1	1.3	26.9	35	0.151	0.197	97	0.0238	1	0.904	1.41	24.8	35	1586	0.124	0.0221	unnamed,unnamed,unnamed,unnamed,unnamed,unnamed,unnamed,unnamed,unnamed,unnamed,unnamed,unnamed,unnamed,unnamed,unnamed,unnamed,unnamed,unnamed,unnamed,unnamed,unnamed,unnamed,unnamed,unnamed,unnamed,unnamed,unnamed,unnamed,unnamed,unnamed,unnamed,unnamed,unnamed,unnamed,unnamed	ACKR3,ACVR1,ACVR1C,AHRR,C12orf76,CALCR,CRIM1,EPHA3,GJA1,GPR125,GRIA2,GRIK1,GRIK2,HNF4G,HTR7,LIFR,LPHN2,LRP6,NPAS3,NPVF,NR2F1,NR2F2,NR5A2,NRP2,OSMR,PDGFRL,PLCB1,PLCB4,RIPK2,SEMA5A,SMAD7,SORL1,TM2D1,TULP1,VAPA
GO Molecular Function	GO:0017160	Ral GTPase binding	127	0.0605	1	1	16	0.0624	1	0.000351	0.00562	140	0.0462	1	1	21.3	0.0469	1	3	0.00355	0.333	unnamed	EXOC2
GO Molecular Function	GO:0005415	nucleoside:sodium symporter activity	128	0.0608	1	1	16	0.0627	1	0.000352	0.00562	140	0.0462	1	1	21.3	0.0469	1	3	0.00355	0.333	unnamed	SLC28A3
GO Molecular Function	GO:0005350	pyrimidine nucleobase transmembrane transporter activity	129	0.061	1	1	15.9	0.063	1	0.000354	0.00562	107	0.031	1	1	32	0.0313	1	2	0.00355	0.5	unnamed	SLC28A3
GO Molecular Function	GO:0019972	interleukin-12 binding	130	0.0619	1	1	15.6	0.0639	1	0.000359	0.00562	107	0.031	1	1	32	0.0313	1	2	0.00355	0.5	unnamed	IL12A
GO Molecular Function	GO:0008453	alanine-glyoxylate transaminase activity	131	0.0627	1	1	15.4	0.0648	1	0.000364	0.00562	140	0.0462	1	1	21.3	0.0469	1	3	0.00355	0.333	unnamed	ETNPPL
GO Molecular Function	GO:0004648	O-phospho-L-serine:2-oxoglutarate aminotransferase activity	132	0.0638	1	1	15.2	0.0659	1	0.00037	0.00562	66	0.0156	1	0.873	64	0.0156	1	1	0.00355	1	unnamed	PSAT1
GO Molecular Function	GO:0035091	phosphatidylinositol binding	133	0.0638	1	1	2	3.51	7	0.0197	0.0393	62	0.0139	1	0.826	2.76	2.53	7	162	0.0248	0.0432	unnamed,unnamed,unnamed,unnamed,unnamed,unnamed,unnamed	ANXA2,KIF16B,PIK3R1,PLCB1,SNX10,SNX7,TULP1
GO Molecular Function	GO:0033613	activating transcription factor binding	134	0.0639	1	1	2.68	1.49	4	0.00838	0.0225	47	0.00879	1	0.689	4.92	0.813	4	52	0.0142	0.0769	unnamed,unnamed,unnamed,unnamed	CITED2,CREB1,EOMES,HAND2
GO Molecular Function	GO:0050072	m7G(5')pppN diphosphatase activity	135	0.0658	1	1	14.7	0.068	1	0.000382	0.00562	140	0.0462	1	1	21.3	0.0469	1	3	0.00355	0.333	unnamed	DCP2
GO Molecular Function	GO:0052739	phosphatidylserine 1-acylhydrolase activity	136	0.0663	1	1	14.6	0.0686	1	0.000385	0.00562	107	0.031	1	1	32	0.0313	1	2	0.00355	0.5	unnamed	DDHD1
GO Molecular Function	GO:0052740	1-acyl-2-lysophosphatidylserine acylhydrolase activity	136	0.0663	1	1	14.6	0.0686	1	0.000385	0.00562	107	0.031	1	1	32	0.0313	1	2	0.00355	0.5	unnamed	DDHD1
GO Molecular Function	GO:0048487	beta-tubulin binding	138	0.0674	1	1	4.74	0.422	2	0.00237	0.0112	193	0.075	1	1	4.41	0.453	2	29	0.00709	0.069	unnamed,unnamed	CAPZB,GJA1
GO Molecular Function	GO:0001077	RNA polymerase II core promoter proximal region sequence-specific DNA binding transcription factor activity involved in positive regulation of transcription	139	0.0682	1	1	2.1	2.85	6	0.016	0.0337	20	0.00105	1	0.194	5.19	1.16	6	74	0.0213	0.0811	unnamed,unnamed,unnamed,unnamed,unnamed,unnamed	HAND2,MITF,PBX1,PLSCR1,RBPJ,TCF21
GO Molecular Function	GO:0004879	ligand-activated sequence-specific DNA binding RNA polymerase II transcription factor activity	140	0.0691	1	1	2.61	1.53	4	0.00862	0.0225	43	0.00713	1	0.612	5.22	0.766	4	49	0.0142	0.0816	unnamed,unnamed,unnamed,unnamed	HNF4G,NR2F1,NR2F2,NR5A2
GO Molecular Function	GO:0005310	dicarboxylic acid transmembrane transporter activity	141	0.0705	1	1	4.62	0.433	2	0.00243	0.0112	159	0.0536	1	1	5.33	0.375	2	24	0.00709	0.0833	unnamed,unnamed	SLC17A6,SLC1A2
GO Molecular Function	GO:0001162	RNA polymerase II intronic transcription regulatory region sequence-specific DNA binding	142	0.0712	1	1	13.5	0.0739	1	0.000415	0.00562	107	0.031	1	1	32	0.0313	1	2	0.00355	0.5	unnamed	HSF2
GO Molecular Function	GO:0004167	dopachrome isomerase activity	143	0.0733	1	1	13.1	0.0762	1	0.000428	0.00562	140	0.0462	1	1	21.3	0.0469	1	3	0.00355	0.333	unnamed	DCT
GO Molecular Function	GO:0008020	G-protein coupled photoreceptor activity	144	0.0742	1	1	13	0.0771	1	0.000433	0.00562	225	0.104	1	1	9.14	0.109	1	7	0.00355	0.143	unnamed	TULP1
GO Molecular Function	GO:0001191	RNA polymerase II transcription factor binding transcription factor activity involved in negative regulation of transcription	145	0.0743	1	1	3.09	0.97	3	0.00545	0.0169	49	0.00927	1	0.698	6.85	0.438	3	28	0.0106	0.107	unnamed,unnamed,unnamed	CITED2,EOMES,TBX18
GO Molecular Function	GO:0016833	oxo-acid-lyase activity	146	0.0745	1	1	12.9	0.0774	1	0.000435	0.00562	197	0.0758	1	1	12.8	0.0782	1	5	0.00355	0.2	unnamed	CLYBL
GO Molecular Function	GO:0005506	iron ion binding	147	0.075	1	1	2.24	2.23	5	0.0125	0.0281	468	0.462	1	1	1.19	2.52	3	161	0.0106	0.0186	unnamed,unnamed,unnamed,unnamed,unnamed	EGLN3,FTHL17,TYW5
GO Molecular Function	GO:0017128	phospholipid scramblase activity	148	0.0757	1	1	12.7	0.0787	1	0.000442	0.00562	167	0.0611	1	1	16	0.0625	1	4	0.00355	0.25	unnamed	PLSCR1
GO Molecular Function	GO:0015204	urea transmembrane transporter activity	149	0.0773	1	1	12.4	0.0805	1	0.000452	0.00562	140	0.0462	1	1	21.3	0.0469	1	3	0.00355	0.333	unnamed	SLC14A2
GO Molecular Function	GO:0015181	arginine transmembrane transporter activity	150	0.0782	1	1	12.3	0.0814	1	0.000457	0.00562	167	0.0611	1	1	16	0.0625	1	4	0.00355	0.25	unnamed	PQLC2
GO Molecular Function	GO:0001228	RNA polymerase II transcription regulatory region sequence-specific DNA binding transcription factor activity involved in positive regulation of transcription	151	0.0783	1	1	2.03	2.96	6	0.0166	0.0337	28	0.00168	1	0.222	4.74	1.27	6	81	0.0213	0.0741	unnamed,unnamed,unnamed,unnamed,unnamed,unnamed	HAND2,MITF,PBX1,PLSCR1,RBPJ,TCF21
GO Molecular Function	GO:0001102	RNA polymerase II activating transcription factor binding	152	0.0788	1	1	3.02	0.994	3	0.00559	0.0169	94	0.0171	1	0.671	5.48	0.547	3	35	0.0106	0.0857	unnamed,unnamed,unnamed	CITED2,CREB1,EOMES
GO Molecular Function	GO:0004970	ionotropic glutamate receptor activity	153	0.0795	1	1	3	0.999	3	0.00561	0.0169	35	0.00259	1	0.273	10.7	0.281	3	18	0.0106	0.167	unnamed,unnamed,unnamed	GRIA2,GRIK1,GRIK2
GO Molecular Function	GO:0005234	extracellular-glutamate-gated ion channel activity	154	0.08	1	1	3	1	3	0.00562	0.0169	37	0.00304	1	0.303	10.1	0.297	3	19	0.0106	0.158	unnamed,unnamed,unnamed	GRIA2,GRIK1,GRIK2
GO Molecular Function	GO:0009982	pseudouridine synthase activity	155	0.0802	1	1	12	0.0835	1	0.000469	0.00562	302	0.185	1	1	4.92	0.203	1	13	0.00355	0.0769	unnamed	TRUB1
GO Molecular Function	GO:0005345	purine nucleobase transmembrane transporter activity	156	0.0812	1	1	11.8	0.0847	1	0.000476	0.00562	167	0.0611	1	1	16	0.0625	1	4	0.00355	0.25	unnamed	SLC28A3
GO Molecular Function	GO:1901981	phosphatidylinositol phosphate binding	157	0.0814	1	1	2.46	1.63	4	0.00913	0.0225	100	0.0262	1	0.968	3.55	1.13	4	72	0.0142	0.0556	unnamed,unnamed,unnamed,unnamed	ANXA2,KIF16B,PLCB1,TULP1
GO Molecular Function	GO:0016651	oxidoreductase activity, acting on NAD(P)H	158	0.0831	1	1	2.95	1.02	3	0.00572	0.0169	324	0.21	1	1	1.9	1.58	3	101	0.0106	0.0297	unnamed,unnamed,unnamed	CBR4,NDUFB4,NDUFS4
GO Molecular Function	GO:0001103	RNA polymerase II repressing transcription factor binding	159	0.0832	1	1	4.19	0.477	2	0.00268	0.0112	187	0.0662	1	1	4.74	0.422	2	27	0.00709	0.0741	unnamed,unnamed	RBPJ,TCF7L2
GO Molecular Function	GO:0030617	transforming growth factor beta receptor, inhibitory cytoplasmic mediator activity	160	0.084	1	1	11.4	0.0877	1	0.000493	0.00562	107	0.031	1	1	32	0.0313	1	2	0.00355	0.5	unnamed	SMAD7
GO Molecular Function	GO:0050780	dopamine receptor binding	161	0.0847	1	1	11.3	0.0885	1	0.000497	0.00562	240	0.118	1	1	8	0.125	1	8	0.00355	0.125	unnamed	CLIC6
GO Molecular Function	GO:0001085	RNA polymerase II transcription factor binding	162	0.0881	1	1	2.13	2.35	5	0.0132	0.0281	58	0.0123	1	0.783	3.63	1.38	5	88	0.0177	0.0568	unnamed,unnamed,unnamed,unnamed,unnamed	CITED2,CREB1,EOMES,RBPJ,TCF7L2
GO Molecular Function	GO:0003908	methylated-DNA-[protein]-cysteine S-methyltransferase activity	163	0.0889	1	1	10.7	0.093	1	0.000523	0.00562	66	0.0156	1	0.873	64	0.0156	1	1	0.00355	1	unnamed	MGMT
GO Molecular Function	GO:0008970	phosphatidylcholine 1-acylhydrolase activity	164	0.0889	1	1	10.7	0.0931	1	0.000523	0.00562	167	0.0611	1	1	16	0.0625	1	4	0.00355	0.25	unnamed	DDHD1
GO Molecular Function	GO:0004923	leukemia inhibitory factor receptor activity	165	0.0914	1	1	10.4	0.0958	1	0.000538	0.00562	107	0.031	1	1	32	0.0313	1	2	0.00355	0.5	unnamed	LIFR
GO Molecular Function	GO:0017178	diphthine-ammonia ligase activity	166	0.0921	1	1	10.4	0.0966	1	0.000543	0.00562	66	0.0156	1	0.873	64	0.0156	1	1	0.00355	1	unnamed	DPH6
GO Molecular Function	GO:0017137	Rab GTPase binding	167	0.0925	1	1	2.81	1.07	3	0.00599	0.0169	139	0.0454	1	1	3.76	0.797	3	51	0.0106	0.0588	unnamed,unnamed,unnamed	ANXA2,KIF16B,SYTL4
GO Molecular Function	GO:0019534	toxin transporter activity	168	0.0929	1	1	10.3	0.0975	1	0.000548	0.00562	240	0.118	1	1	8	0.125	1	8	0.00355	0.125	unnamed	LRP6
GO Molecular Function	GO:0000976	transcription regulatory region sequence-specific DNA binding	169	0.0948	1	1	1.73	4.63	8	0.026	0.0449	39	0.005	1	0.472	3.05	2.63	8	168	0.0284	0.0476	unnamed,unnamed,unnamed,unnamed,unnamed,unnamed,unnamed,unnamed	CREB1,EOMES,HAND2,HSF2,RBPJ,SP3,TBX18,TCF7L2
GO Molecular Function	GO:0001076	RNA polymerase II transcription factor binding transcription factor activity	170	0.0951	1	1	1.92	3.12	6	0.0175	0.0337	40	0.00558	1	0.515	3.73	1.61	6	103	0.0213	0.0583	unnamed,unnamed,unnamed,unnamed,unnamed,unnamed	CITED2,CREB1,EOMES,MED30,PPARGC1A,TBX18
GO Molecular Function	GO:0004948	calcitonin receptor activity	171	0.0972	1	1	9.78	0.102	1	0.000574	0.00562	167	0.0611	1	1	16	0.0625	1	4	0.00355	0.25	unnamed	CALCR
GO Molecular Function	GO:0003707	steroid hormone receptor activity	172	0.0973	1	1	2.31	1.73	4	0.00974	0.0225	47	0.00879	1	0.689	4.92	0.813	4	52	0.0142	0.0769	unnamed,unnamed,unnamed,unnamed	HNF4G,NR2F1,NR2F2,NR5A2
GO Molecular Function	GO:0048037	cofactor binding	173	0.0981	1	1	1.8	3.9	7	0.0219	0.0393	335	0.218	1	1	1.49	4.03	6	258	0.0213	0.0233	unnamed,unnamed,unnamed,unnamed,unnamed,unnamed,unnamed	CBR4,DPYD,ETNPPL,GMDS,PSAT1,WWOX
GO Molecular Function	GO:0005025	transforming growth factor beta receptor activity, type I	174	0.0986	1	1	9.63	0.104	1	0.000583	0.00562	167	0.0611	1	1	16	0.0625	1	4	0.00355	0.25	unnamed	ACVR1
GO Molecular Function	GO:0050509	N-acetylglucosaminyl-proteoglycan 4-beta-glucuronosyltransferase activity	175	0.0988	1	1	9.62	0.104	1	0.000584	0.00562	107	0.031	1	1	32	0.0313	1	2	0.00355	0.5	unnamed	EXT1
GO Molecular Function	GO:0042328	heparan sulfate N-acetylglucosaminyltransferase activity	175	0.0988	1	1	9.62	0.104	1	0.000584	0.00562	107	0.031	1	1	32	0.0313	1	2	0.00355	0.5	unnamed	EXT1
GO Molecular Function	GO:0015211	purine nucleoside transmembrane transporter activity	177	0.0988	1	1	9.61	0.104	1	0.000584	0.00562	225	0.104	1	1	9.14	0.109	1	7	0.00355	0.143	unnamed	SLC28A3
GO Molecular Function	GO:0015171	amino acid transmembrane transporter activity	178	0.0995	1	1	2.72	1.1	3	0.00619	0.0169	195	0.0757	1	1	3.05	0.985	3	63	0.0106	0.0476	unnamed,unnamed,unnamed	PQLC2,SLC17A6,SLC1A2
GO Molecular Function	GO:0015205	nucleobase transmembrane transporter activity	179	0.0998	1	1	9.51	0.105	1	0.000591	0.00562	211	0.0902	1	1	10.7	0.0938	1	6	0.00355	0.167	unnamed	SLC28A3
GO Molecular Function	GO:0043184	vascular endothelial growth factor receptor 2 binding	180	0.0999	1	1	9.51	0.105	1	0.000591	0.00562	197	0.0758	1	1	12.8	0.0782	1	5	0.00355	0.2	unnamed	GREM1
GO Molecular Function	GO:0005143	interleukin-12 receptor binding	181	0.101	1	1	9.39	0.106	1	0.000598	0.00562	197	0.0758	1	1	12.8	0.0782	1	5	0.00355	0.2	unnamed	IL12A
GO Molecular Function	GO:0050508	glucuronosyl-N-acetylglucosaminyl-proteoglycan 4-alpha-N-acetylglucosaminyltransferase activity	182	0.101	1	1	9.38	0.107	1	0.000599	0.00562	140	0.0462	1	1	21.3	0.0469	1	3	0.00355	0.333	unnamed	EXT1
GO Molecular Function	GO:0000339	RNA cap binding	183	0.101	1	1	9.37	0.107	1	0.0006	0.00562	268	0.146	1	1	6.4	0.156	1	10	0.00355	0.1	unnamed	EIF4E
GO Molecular Function	GO:0017113	dihydropyrimidine dehydrogenase (NADP+) activity	184	0.102	1	1	9.26	0.108	1	0.000607	0.00562	66	0.0156	1	0.873	64	0.0156	1	1	0.00355	1	unnamed	DPYD
GO Molecular Function	GO:0017046	peptide hormone binding	185	0.102	1	1	2.69	1.12	3	0.00628	0.0169	60	0.0134	1	0.824	6	0.5	3	32	0.0106	0.0938	unnamed,unnamed,unnamed	ACVR1,CALCR,PIK3R1
GO Molecular Function	GO:0005127	ciliary neurotrophic factor receptor binding	186	0.103	1	1	9.25	0.108	1	0.000607	0.00562	197	0.0758	1	1	12.8	0.0782	1	5	0.00355	0.2	unnamed	LIFR
GO Molecular Function	GO:0003689	DNA clamp loader activity	187	0.103	1	1	9.21	0.109	1	0.00061	0.00562	107	0.031	1	1	32	0.0313	1	2	0.00355	0.5	unnamed	RFC3
GO Molecular Function	GO:0004924	oncostatin-M receptor activity	188	0.104	1	1	9.07	0.11	1	0.000619	0.00562	17	0.000723	1	0.157	42.7	0.0469	2	3	0.00709	0.667	unnamed	LIFR,OSMR
GO Molecular Function	GO:0004897	ciliary neurotrophic factor receptor activity	189	0.106	1	1	8.97	0.111	1	0.000626	0.00562	167	0.0611	1	1	16	0.0625	1	4	0.00355	0.25	unnamed	LIFR
GO Molecular Function	GO:0051371	muscle alpha-actinin binding	190	0.108	1	1	8.79	0.114	1	0.000639	0.00562	240	0.118	1	1	8	0.125	1	8	0.00355	0.125	unnamed	PALLD
GO Molecular Function	GO:0042609	CD4 receptor binding	191	0.108	1	1	8.71	0.115	1	0.000645	0.00562	197	0.0758	1	1	12.8	0.0782	1	5	0.00355	0.2	unnamed	PLSCR1
GO Molecular Function	GO:0008574	plus-end-directed microtubule motor activity	192	0.108	1	1	8.71	0.115	1	0.000645	0.00562	197	0.0758	1	1	12.8	0.0782	1	5	0.00355	0.2	unnamed	KIF16B
GO Molecular Function	GO:0001540	beta-amyloid binding	193	0.109	1	1	3.57	0.56	2	0.00314	0.0112	164	0.0577	1	1	5.12	0.391	2	25	0.00709	0.08	unnamed,unnamed	COL25A1,TM2D1
GO Molecular Function	GO:0019838	growth factor binding	194	0.111	1	1	1.98	2.53	5	0.0142	0.0281	41	0.00641	1	0.577	3.62	1.66	6	106	0.0213	0.0566	unnamed,unnamed,unnamed,unnamed,unnamed	ACVR1,CRIM1,ITGAV,LIFR,NRP2,OSMR
GO Molecular Function	GO:0004158	dihydroorotate oxidase activity	195	0.111	1	1	8.51	0.118	1	0.00066	0.00562	107	0.031	1	1	32	0.0313	1	2	0.00355	0.5	unnamed	DPYD
GO Molecular Function	GO:0008483	transaminase activity	196	0.113	1	1	3.48	0.574	2	0.00323	0.0112	159	0.0536	1	1	5.33	0.375	2	24	0.00709	0.0833	unnamed,unnamed	ETNPPL,PSAT1
GO Molecular Function	GO:0016015	morphogen activity	197	0.114	1	1	8.28	0.121	1	0.000678	0.00562	211	0.0902	1	1	10.7	0.0938	1	6	0.00355	0.167	unnamed	GREM1
GO Molecular Function	GO:0019199	transmembrane receptor protein kinase activity	198	0.115	1	1	1.95	2.56	5	0.0144	0.0281	29	0.00179	1	0.228	4.68	1.28	6	82	0.0213	0.0732	unnamed,unnamed,unnamed,unnamed,unnamed	ACVR1,ACVR1C,CRIM1,EPHA3,NRP2,PDGFRL
GO Molecular Function	GO:0016769	transferase activity, transferring nitrogenous groups	199	0.117	1	1	3.41	0.587	2	0.0033	0.0112	184	0.0619	1	1	4.92	0.406	2	26	0.00709	0.0769	unnamed,unnamed	ETNPPL,PSAT1
GO Molecular Function	GO:0016836	hydro-lyase activity	200	0.118	1	1	3.4	0.588	2	0.0033	0.0112	471	0.484	1	1	1.52	0.657	1	42	0.00355	0.0238	unnamed,unnamed	GMDS
GO Molecular Function	GO:0070300	phosphatidic acid binding	201	0.118	1	1	7.97	0.125	1	0.000705	0.00562	197	0.0758	1	1	12.8	0.0782	1	5	0.00355	0.2	unnamed	PACSIN2
GO Molecular Function	GO:0008172	S-methyltransferase activity	202	0.12	1	1	7.81	0.128	1	0.000719	0.00562	211	0.0902	1	1	10.7	0.0938	1	6	0.00355	0.167	unnamed	MGMT
GO Molecular Function	GO:0015026	coreceptor activity	203	0.121	1	1	3.35	0.598	2	0.00336	0.0112	184	0.0619	1	1	4.92	0.406	2	26	0.00709	0.0769	unnamed,unnamed	ACKR3,LRP6
GO Molecular Function	GO:0050700	CARD domain binding	204	0.122	1	1	7.71	0.13	1	0.000729	0.00562	240	0.118	1	1	8	0.125	1	8	0.00355	0.125	unnamed	RIPK2
GO Molecular Function	GO:0005520	insulin-like growth factor binding	205	0.122	1	1	3.33	0.601	2	0.00338	0.0112	164	0.0577	1	1	5.12	0.391	2	25	0.00709	0.08	unnamed,unnamed	CRIM1,ITGAV
GO Molecular Function	GO:0019842	vitamin binding	206	0.122	1	1	2.48	1.21	3	0.00681	0.0169	549	0.699	1	1	0.842	1.19	1	76	0.00355	0.0132	unnamed,unnamed,unnamed	EGLN3
GO Molecular Function	GO:0016635	oxidoreductase activity, acting on the CH-CH group of donors, quinone or related compound as acceptor	207	0.123	1	1	7.59	0.132	1	0.00074	0.00562	167	0.0611	1	1	16	0.0625	1	4	0.00355	0.25	unnamed	DPYD
GO Molecular Function	GO:0038024	cargo receptor activity	208	0.123	1	1	2.47	1.22	3	0.00683	0.0169	195	0.0757	1	1	3.05	0.985	3	63	0.0106	0.0476	unnamed,unnamed,unnamed	ACKR3,LRP6,TMPRSS15
GO Molecular Function	GO:0003713	transcription coactivator activity	209	0.124	1	1	1.57	5.75	9	0.0323	0.0506	105	0.0294	1	1	2.09	4.3	9	275	0.0319	0.0327	unnamed,unnamed,unnamed,unnamed,unnamed,unnamed,unnamed,unnamed,unnamed	CITED2,HAND2,HSF2,KLF7,MED30,NFE2L3,NR2F1,PPARGC1A,TAF4
GO Molecular Function	GO:0019207	kinase regulator activity	210	0.126	1	1	1.9	2.63	5	0.0148	0.0281	166	0.0579	1	1	2.41	2.08	5	133	0.0177	0.0376	unnamed,unnamed,unnamed,unnamed,unnamed	GREM1,LRP6,PIK3R1,PKIA,RGCC
GO Molecular Function	GO:0050662	coenzyme binding	211	0.128	1	1	1.89	2.65	5	0.0149	0.0281	397	0.318	1	1	1.41	2.84	4	182	0.0142	0.022	unnamed,unnamed,unnamed,unnamed,unnamed	CBR4,DPYD,GMDS,WWOX
GO Molecular Function	GO:0016524	latrotoxin receptor activity	212	0.13	1	1	7.19	0.139	1	0.000781	0.00562	107	0.031	1	1	32	0.0313	1	2	0.00355	0.5	unnamed	LPHN2
GO Molecular Function	GO:0009008	DNA-methyltransferase activity	213	0.131	1	1	7.13	0.14	1	0.000788	0.00562	197	0.0758	1	1	12.8	0.0782	1	5	0.00355	0.2	unnamed	MGMT
GO Molecular Function	GO:0004713	protein tyrosine kinase activity	214	0.132	1	1	1.75	3.43	6	0.0193	0.0337	101	0.0265	1	0.969	2.65	2.27	6	145	0.0213	0.0414	unnamed,unnamed,unnamed,unnamed,unnamed,unnamed	CRIM1,DYRK2,EPHA3,NRP2,PDGFRL,RIPK2
GO Molecular Function	GO:0043495	protein anchor	215	0.134	1	1	6.97	0.143	1	0.000806	0.00562	225	0.104	1	1	9.14	0.109	1	7	0.00355	0.143	unnamed	AKAP6
GO Molecular Function	GO:0017153	sodium:dicarboxylate symporter activity	216	0.134	1	1	6.93	0.144	1	0.00081	0.00562	268	0.146	1	1	6.4	0.156	1	10	0.00355	0.1	unnamed	SLC1A2
GO Molecular Function	GO:0035497	cAMP response element binding	217	0.135	1	1	6.89	0.145	1	0.000816	0.00562	211	0.0902	1	1	10.7	0.0938	1	6	0.00355	0.167	unnamed	CREB1
GO Molecular Function	GO:0003836	beta-galactoside (CMP) alpha-2,3-sialyltransferase activity	218	0.136	1	1	6.86	0.146	1	0.000819	0.00562	167	0.0611	1	1	16	0.0625	1	4	0.00355	0.25	unnamed	ST3GAL4
GO Molecular Function	GO:0043140	ATP-dependent 3'-5' DNA helicase activity	219	0.136	1	1	6.85	0.146	1	0.00082	0.00562	197	0.0758	1	1	12.8	0.0782	1	5	0.00355	0.2	unnamed	ASCC3
GO Molecular Function	GO:0016812	hydrolase activity, acting on carbon-nitrogen (but not peptide) bonds, in cyclic amides	220	0.137	1	1	6.77	0.148	1	0.00083	0.00562	268	0.146	1	1	6.4	0.156	1	10	0.00355	0.1	unnamed	DPYS
GO Molecular Function	GO:0019956	chemokine binding	221	0.139	1	1	6.69	0.149	1	0.00084	0.00562	302	0.185	1	1	4.92	0.203	1	13	0.00355	0.0769	unnamed	ACKR3
GO Molecular Function	GO:0009881	photoreceptor activity	222	0.139	1	1	6.68	0.15	1	0.00084	0.00562	350	0.235	1	1	3.76	0.266	1	17	0.00355	0.0588	unnamed	TULP1
GO Molecular Function	GO:0017002	activin-activated receptor activity	223	0.142	1	1	6.53	0.153	1	0.000861	0.00562	38	0.00485	1	0.471	18.3	0.109	2	7	0.00709	0.286	unnamed	ACVR1,ACVR1C
GO Molecular Function	GO:0016494	C-X-C chemokine receptor activity	224	0.143	1	1	6.47	0.154	1	0.000868	0.00562	240	0.118	1	1	8	0.125	1	8	0.00355	0.125	unnamed	ACKR3
GO Molecular Function	GO:0005010	insulin-like growth factor-activated receptor activity	225	0.144	1	1	6.45	0.155	1	0.000871	0.00562	140	0.0462	1	1	21.3	0.0469	1	3	0.00355	0.333	unnamed	CRIM1
GO Molecular Function	GO:0043138	3'-5' DNA helicase activity	226	0.145	1	1	6.37	0.157	1	0.000881	0.00562	211	0.0902	1	1	10.7	0.0938	1	6	0.00355	0.167	unnamed	ASCC3
GO Molecular Function	GO:0005168	neurotrophin TRKA receptor binding	227	0.146	1	1	6.35	0.157	1	0.000884	0.00562	197	0.0758	1	1	12.8	0.0782	1	5	0.00355	0.2	unnamed	PIK3R1
GO Molecular Function	GO:0003743	translation initiation factor activity	228	0.147	1	1	2.96	0.675	2	0.00379	0.0112	344	0.224	1	1	2.24	0.891	2	57	0.00709	0.0351	unnamed,unnamed	EIF3H,EIF4E
GO Molecular Function	GO:0001614	purinergic nucleotide receptor activity	229	0.147	1	1	6.28	0.159	1	0.000895	0.00562	362	0.259	1	1	3.37	0.297	1	19	0.00355	0.0526	unnamed	C12orf76
GO Molecular Function	GO:0043425	bHLH transcription factor binding	230	0.148	1	1	2.95	0.678	2	0.00381	0.0112	159	0.0536	1	1	5.33	0.375	2	24	0.00709	0.0833	unnamed,unnamed	TCF21,TWIST1
GO Molecular Function	GO:0005231	excitatory extracellular ligand-gated ion channel activity	231	0.152	1	1	2.24	1.34	3	0.00753	0.0169	134	0.039	1	1	4	0.75	3	48	0.0106	0.0625	unnamed,unnamed,unnamed	GRIA2,GRIK1,GRIK2
GO Molecular Function	GO:0050693	LBD domain binding	232	0.152	1	1	6.09	0.164	1	0.000923	0.00562	167	0.0611	1	1	16	0.0625	1	4	0.00355	0.25	unnamed	CITED2
GO Molecular Function	GO:0015174	basic amino acid transmembrane transporter activity	233	0.154	1	1	6	0.167	1	0.000937	0.00562	254	0.132	1	1	7.11	0.141	1	9	0.00355	0.111	unnamed	PQLC2
GO Molecular Function	GO:0004862	cAMP-dependent protein kinase inhibitor activity	234	0.154	1	1	5.98	0.167	1	0.000939	0.00562	240	0.118	1	1	8	0.125	1	8	0.00355	0.125	unnamed	PKIA
GO Molecular Function	GO:0005337	nucleoside transmembrane transporter activity	235	0.155	1	1	5.93	0.169	1	0.000948	0.00562	293	0.172	1	1	5.33	0.188	1	12	0.00355	0.0833	unnamed	SLC28A3
GO Molecular Function	GO:0015631	tubulin binding	236	0.156	1	1	1.66	3.61	6	0.0203	0.0337	237	0.112	1	1	1.83	3.28	6	210	0.0213	0.0286	unnamed,unnamed,unnamed,unnamed,unnamed,unnamed	CAPZB,GJA1,KIF16B,KIF20B,KIF4B,TPPP3
GO Molecular Function	GO:0017147	Wnt-protein binding	237	0.157	1	1	2.84	0.705	2	0.00396	0.0112	191	0.0705	1	1	4.57	0.438	2	28	0.00709	0.0714	unnamed,unnamed	APCDD1,LRP6
GO Molecular Function	GO:0005545	1-phosphatidylinositol binding	238	0.158	1	1	2.83	0.706	2	0.00396	0.0112	137	0.0421	1	1	6.09	0.328	2	21	0.00709	0.0952	unnamed,unnamed	PIK3R1,SNX10
GO Molecular Function	GO:0005528	FK506 binding	239	0.159	1	1	5.8	0.172	1	0.000969	0.00562	325	0.211	1	1	4.27	0.234	1	15	0.00355	0.0667	unnamed	FKBP5
GO Molecular Function	GO:0001106	RNA polymerase II transcription corepressor activity	240	0.16	1	1	2.81	0.711	2	0.004	0.0112	129	0.035	1	0.999	6.73	0.297	2	19	0.00709	0.105	unnamed,unnamed	CITED2,TBX18
GO Molecular Function	GO:0005172	vascular endothelial growth factor receptor binding	241	0.16	1	1	5.74	0.174	1	0.000979	0.00562	240	0.118	1	1	8	0.125	1	8	0.00355	0.125	unnamed	GREM1
GO Molecular Function	GO:0030374	ligand-dependent nuclear receptor transcription coactivator activity	242	0.161	1	1	2.8	0.714	2	0.00401	0.0112	278	0.156	1	1	2.84	0.703	2	45	0.00709	0.0444	unnamed,unnamed	MED30,PPARGC1A
GO Molecular Function	GO:0004714	transmembrane receptor protein tyrosine kinase activity	243	0.164	1	1	1.89	2.12	4	0.0119	0.0225	95	0.0188	1	0.729	3.94	1.02	4	65	0.0142	0.0615	unnamed,unnamed,unnamed,unnamed	CRIM1,EPHA3,NRP2,PDGFRL
GO Molecular Function	GO:0005173	stem cell factor receptor binding	244	0.166	1	1	5.51	0.182	1	0.00102	0.00562	140	0.0462	1	1	21.3	0.0469	1	3	0.00355	0.333	unnamed	KITLG
GO Molecular Function	GO:0000979	RNA polymerase II core promoter sequence-specific DNA binding	245	0.167	1	1	2.73	0.732	2	0.00411	0.0112	187	0.0662	1	1	4.74	0.422	2	27	0.00709	0.0741	unnamed,unnamed	RBPJ,SP3
GO Molecular Function	GO:0042887	amide transmembrane transporter activity	246	0.168	1	1	5.46	0.183	1	0.00103	0.00562	302	0.185	1	1	4.92	0.203	1	13	0.00355	0.0769	unnamed	SLC14A2
GO Molecular Function	GO:0005243	gap junction channel activity	247	0.168	1	1	5.45	0.183	1	0.00103	0.00562	314	0.198	1	1	4.57	0.219	1	14	0.00355	0.0714	unnamed	GJA1
GO Molecular Function	GO:0035257	nuclear hormone receptor binding	248	0.168	1	1	1.87	2.14	4	0.012	0.0225	267	0.144	1	1	1.98	2.02	4	129	0.0142	0.031	unnamed,unnamed,unnamed,unnamed	MED30,PPARGC1A,TCF21,TCF7L2
GO Molecular Function	GO:0043168	anion binding	249	0.169	1	1	1.13	45.9	52	0.258	0.292	221	0.0947	1	1	1.2	42.6	51	2725	0.181	0.0187	unnamed,unnamed,unnamed,unnamed,unnamed,unnamed,unnamed,unnamed,unnamed,unnamed,unnamed,unnamed,unnamed,unnamed,unnamed,unnamed,unnamed,unnamed,unnamed,unnamed,unnamed,unnamed,unnamed,unnamed,unnamed,unnamed,unnamed,unnamed,unnamed,unnamed,unnamed,unnamed,unnamed,unnamed,unnamed,unnamed,unnamed,unnamed,unnamed,unnamed,unnamed,unnamed,unnamed,unnamed,unnamed,unnamed,unnamed,unnamed,unnamed,unnamed…	ACVR1,ACVR1C,ANXA2,ARL15,ASCC3,ATAD2B,BMP4,C12orf76,CBR4,COL25A1,DPH6,DPYD,DPYS,DYRK2,EGLN3,EPHA3,ETNPPL,FERMT1,GMDS,GPC5,GPC6,KIF16B,KIF20B,KIF4B,MAP4K3,MKI67,MYLK2,NMNAT3,NR2F2,NR5A2,NRP2,PACSIN2,PIK3R1,PLCB1,PRKCQ,PSAT1,PSD3,RAP2A,RFK,RIPK2,RUNX1,SEPT7,SKAP2,SNX10,SNX7,STK33,SYTL4,TSSK1B,TUBE1,TULP1,VWA8
GO Molecular Function	GO:0031994	insulin-like growth factor I binding	250	0.169	1	1	5.41	0.185	1	0.00104	0.00562	225	0.104	1	1	9.14	0.109	1	7	0.00355	0.143	unnamed	ITGAV
GO Molecular Function	GO:0008066	glutamate receptor activity	251	0.17	1	1	2.12	1.42	3	0.00796	0.0169	44	0.00753	1	0.631	7.38	0.406	3	26	0.0106	0.115	unnamed,unnamed,unnamed	GRIA2,GRIK1,GRIK2
GO Molecular Function	GO:0070402	NADPH binding	252	0.17	1	1	5.36	0.186	1	0.00105	0.00562	268	0.146	1	1	6.4	0.156	1	10	0.00355	0.1	unnamed	CBR4
GO Molecular Function	GO:0008083	growth factor activity	253	0.17	1	1	1.61	3.72	6	0.0209	0.0337	238	0.113	1	1	1.96	2.55	5	163	0.0177	0.0307	unnamed,unnamed,unnamed,unnamed,unnamed,unnamed	BMP2,BMP4,IL12A,KITLG,PDGFC
GO Molecular Function	GO:0015370	solute:sodium symporter activity	254	0.172	1	1	2.68	0.746	2	0.00419	0.0112	301	0.178	1	1	2.61	0.766	2	49	0.00709	0.0408	unnamed,unnamed	SLC1A2,SLC28A3
GO Molecular Function	GO:0016634	oxidoreductase activity, acting on the CH-CH group of donors, oxygen as acceptor	255	0.174	1	1	5.23	0.191	1	0.00107	0.00562	281	0.159	1	1	5.82	0.172	1	11	0.00355	0.0909	unnamed	DPYD
GO Molecular Function	GO:0030274	LIM domain binding	256	0.175	1	1	5.21	0.192	1	0.00108	0.00562	225	0.104	1	1	9.14	0.109	1	7	0.00355	0.143	unnamed	RIPK2
GO Molecular Function	GO:0005247	voltage-gated chloride channel activity	257	0.176	1	1	5.18	0.193	1	0.00108	0.00562	325	0.211	1	1	4.27	0.234	1	15	0.00355	0.0667	unnamed	CLIC6
GO Molecular Function	GO:0005167	neurotrophin TRK receptor binding	258	0.177	1	1	5.15	0.194	1	0.00109	0.00562	211	0.0902	1	1	10.7	0.0938	1	6	0.00355	0.167	unnamed	PIK3R1
GO Molecular Function	GO:0035586	purinergic receptor activity	259	0.185	1	1	4.9	0.204	1	0.00115	0.00562	394	0.315	1	1	2.67	0.375	1	24	0.00355	0.0417	unnamed	C12orf76
GO Molecular Function	GO:0030145	manganese ion binding	260	0.187	1	1	2.53	0.79	2	0.00444	0.0112	262	0.134	1	1	3.12	0.641	2	41	0.00709	0.0488	unnamed,unnamed	DCP2,DYRK2
GO Molecular Function	GO:0008199	ferric iron binding	261	0.189	1	1	4.79	0.209	1	0.00117	0.00562	281	0.159	1	1	5.82	0.172	1	11	0.00355	0.0909	unnamed	FTHL17
GO Molecular Function	GO:0016810	hydrolase activity, acting on carbon-nitrogen (but not peptide) bonds	262	0.189	1	1	2.01	1.49	3	0.00839	0.0169	376	0.272	1	1	1.65	1.81	3	116	0.0106	0.0259	unnamed,unnamed,unnamed	AMPD3,DPYS,HDAC9
GO Molecular Function	GO:0042826	histone deacetylase binding	263	0.19	1	1	2	1.5	3	0.00842	0.0169	219	0.0935	1	1	2.78	1.08	3	69	0.0106	0.0435	unnamed,unnamed,unnamed	HDAC9,PRDM1,TCF21
GO Molecular Function	GO:0042809	vitamin D receptor binding	264	0.191	1	1	4.71	0.212	1	0.00119	0.00562	338	0.223	1	1	4	0.25	1	16	0.00355	0.0625	unnamed	MED30
GO Molecular Function	GO:0000987	core promoter proximal region sequence-specific DNA binding	265	0.192	1	1	1.99	1.51	3	0.00846	0.0169	136	0.0411	1	1	3.92	0.766	3	49	0.0106	0.0612	unnamed,unnamed,unnamed	RBPJ,SP3,TCF7L2
GO Molecular Function	GO:0005044	scavenger receptor activity	266	0.193	1	1	2.49	0.804	2	0.00452	0.0112	290	0.167	1	1	2.72	0.735	2	47	0.00709	0.0426	unnamed,unnamed	ACKR3,TMPRSS15
GO Molecular Function	GO:0070851	growth factor receptor binding	267	0.193	1	1	1.77	2.27	4	0.0127	0.0225	217	0.0916	1	1	2.35	1.7	4	109	0.0142	0.0367	unnamed,unnamed,unnamed,unnamed	GREM1,IL12A,PDGFC,PLSCR1
GO Molecular Function	GO:0070008	serine-type exopeptidase activity	268	0.194	1	1	4.65	0.215	1	0.00121	0.00562	281	0.159	1	1	5.82	0.172	1	11	0.00355	0.0909	unnamed	PREP
GO Molecular Function	GO:0051082	unfolded protein binding	269	0.194	1	1	2.48	0.808	2	0.00454	0.0112	574	0.773	1	1	0.681	1.47	1	94	0.00355	0.0106	unnamed,unnamed	SIL1
GO Molecular Function	GO:0043559	insulin binding	270	0.196	1	1	4.6	0.218	1	0.00122	0.00562	167	0.0611	1	1	16	0.0625	1	4	0.00355	0.25	unnamed	PIK3R1
GO Molecular Function	GO:0001159	core promoter proximal region DNA binding	271	0.197	1	1	1.97	1.52	3	0.00857	0.0169	138	0.0432	1	1	3.84	0.782	3	50	0.0106	0.06	unnamed,unnamed,unnamed	RBPJ,SP3,TCF7L2
GO Molecular Function	GO:0031406	carboxylic acid binding	272	0.197	1	1	1.62	3.08	5	0.0173	0.0281	489	0.529	1	1	1.08	2.78	3	178	0.0106	0.0169	unnamed,unnamed,unnamed,unnamed,unnamed	DPYS,EGLN3,NR2F2
GO Molecular Function	GO:0048038	quinone binding	273	0.198	1	1	4.53	0.221	1	0.00124	0.00562	314	0.198	1	1	4.57	0.219	1	14	0.00355	0.0714	unnamed	CBR4
GO Molecular Function	GO:0043177	organic acid binding	274	0.199	1	1	1.62	3.09	5	0.0174	0.0281	492	0.532	1	1	1.07	2.8	3	179	0.0106	0.0168	unnamed,unnamed,unnamed,unnamed,unnamed	DPYS,EGLN3,NR2F2
GO Molecular Function	GO:0005523	tropomyosin binding	275	0.2	1	1	4.49	0.223	1	0.00125	0.00562	325	0.211	1	1	4.27	0.234	1	15	0.00355	0.0667	unnamed	LMOD3
GO Molecular Function	GO:0046970	NAD-dependent histone deacetylase activity (H4-K16 specific)	276	0.201	1	1	4.45	0.225	1	0.00126	0.00562	281	0.159	1	1	5.82	0.172	1	11	0.00355	0.0909	unnamed	HDAC9
GO Molecular Function	GO:0097372	NAD-dependent histone deacetylase activity (H3-K18 specific)	277	0.202	1	1	4.44	0.225	1	0.00127	0.00562	293	0.172	1	1	5.33	0.188	1	12	0.00355	0.0833	unnamed	HDAC9
GO Molecular Function	GO:0032041	NAD-dependent histone deacetylase activity (H3-K14 specific)	278	0.203	1	1	4.42	0.226	1	0.00127	0.00562	293	0.172	1	1	5.33	0.188	1	12	0.00355	0.0833	unnamed	HDAC9
GO Molecular Function	GO:0038023	signaling receptor activity	279	0.204	1	1	1.19	21	25	0.118	0.14	189	0.0671	1	1	1.35	19.9	27	1276	0.0957	0.0212	unnamed,unnamed,unnamed,unnamed,unnamed,unnamed,unnamed,unnamed,unnamed,unnamed,unnamed,unnamed,unnamed,unnamed,unnamed,unnamed,unnamed,unnamed,unnamed,unnamed,unnamed,unnamed,unnamed,unnamed,unnamed	ACKR3,ACVR1,ACVR1C,C12orf76,CALCR,CRIM1,EPHA3,GPR125,GRIA2,GRIK1,GRIK2,HNF4G,HTR7,LIFR,LPHN2,LRP6,NPVF,NR2F1,NR2F2,NR5A2,NRP2,OSMR,PDGFRL,SEMA5A,SORL1,TM2D1,TULP1
GO Molecular Function	GO:0008308	voltage-gated anion channel activity	280	0.205	1	1	4.36	0.23	1	0.00129	0.00562	366	0.27	1	1	3.2	0.313	1	20	0.00355	0.05	unnamed	CLIC6
GO Molecular Function	GO:0005283	sodium:amino acid symporter activity	281	0.206	1	1	4.34	0.23	1	0.00129	0.00562	268	0.146	1	1	6.4	0.156	1	10	0.00355	0.1	unnamed	SLC1A2
GO Molecular Function	GO:0030234	enzyme regulator activity	282	0.206	1	1	1.21	17.3	21	0.0972	0.118	383	0.286	1	1	1.16	15.5	18	989	0.0638	0.0182	unnamed,unnamed,unnamed,unnamed,unnamed,unnamed,unnamed,unnamed,unnamed,unnamed,unnamed,unnamed,unnamed,unnamed,unnamed,unnamed,unnamed,unnamed,unnamed,unnamed,unnamed	ANXA2,ARFGAP3,BMP2,CRIM1,DLC1,EID1,ELFN1,GREM1,LRP6,MAP4K3,PIK3R1,PKIA,PLCB1,PSD3,RGCC,SIPA1L3,USP6NL,ZEB2
GO Molecular Function	GO:0004859	phospholipase inhibitor activity	283	0.208	1	1	4.3	0.233	1	0.00131	0.00562	281	0.159	1	1	5.82	0.172	1	11	0.00355	0.0909	unnamed	ANXA2
GO Molecular Function	GO:1901681	sulfur compound binding	284	0.209	1	1	1.51	3.97	6	0.0223	0.0337	263	0.135	1	1	1.85	2.7	5	173	0.0177	0.0289	unnamed,unnamed,unnamed,unnamed,unnamed,unnamed	BMP4,COL25A1,GPC5,GPC6,NRP2
GO Molecular Function	GO:0001104	RNA polymerase II transcription cofactor activity	285	0.209	1	1	1.71	2.34	4	0.0132	0.0225	102	0.0274	1	0.992	3.51	1.14	4	73	0.0142	0.0548	unnamed,unnamed,unnamed,unnamed	CITED2,MED30,PPARGC1A,TBX18
GO Molecular Function	GO:0016863	intramolecular oxidoreductase activity, transposing C=C bonds	286	0.209	1	1	4.27	0.234	1	0.00132	0.00562	302	0.185	1	1	4.92	0.203	1	13	0.00355	0.0769	unnamed	DCT
GO Molecular Function	GO:0005072	transforming growth factor beta receptor, cytoplasmic mediator activity	287	0.21	1	1	4.25	0.235	1	0.00132	0.00562	268	0.146	1	1	6.4	0.156	1	10	0.00355	0.1	unnamed	SMAD7
GO Molecular Function	GO:0008179	adenylate cyclase binding	288	0.21	1	1	4.24	0.236	1	0.00133	0.00562	225	0.104	1	1	9.14	0.109	1	7	0.00355	0.143	unnamed	AKAP6
GO Molecular Function	GO:0043125	ErbB-3 class receptor binding	289	0.213	1	1	4.17	0.24	1	0.00135	0.00562	167	0.0611	1	1	16	0.0625	1	4	0.00355	0.25	unnamed	PIK3R1
GO Molecular Function	GO:0035014	phosphatidylinositol 3-kinase regulator activity	290	0.214	1	1	4.15	0.241	1	0.00135	0.00562	254	0.132	1	1	7.11	0.141	1	9	0.00355	0.111	unnamed	PIK3R1
GO Molecular Function	GO:0008146	sulfotransferase activity	291	0.215	1	1	1.88	1.6	3	0.00897	0.0169	321	0.201	1	1	2.41	0.828	2	53	0.00709	0.0377	unnamed,unnamed,unnamed	TPST1,UST
GO Molecular Function	GO:0070016	armadillo repeat domain binding	292	0.216	1	1	4.11	0.243	1	0.00137	0.00562	268	0.146	1	1	6.4	0.156	1	10	0.00355	0.1	unnamed	TCF7L2
GO Molecular Function	GO:0001948	glycoprotein binding	293	0.217	1	1	1.87	1.6	3	0.00901	0.0169	354	0.235	1	1	2.17	0.922	2	59	0.00709	0.0339	unnamed,unnamed,unnamed	GPC5,GPC6
GO Molecular Function	GO:0070566	adenylyltransferase activity	294	0.217	1	1	4.09	0.245	1	0.00137	0.00562	362	0.259	1	1	3.37	0.297	1	19	0.00355	0.0526	unnamed	NMNAT3
GO Molecular Function	GO:0005416	cation:amino acid symporter activity	295	0.219	1	1	4.04	0.247	1	0.00139	0.00562	293	0.172	1	1	5.33	0.188	1	12	0.00355	0.0833	unnamed	SLC1A2
GO Molecular Function	GO:0046969	NAD-dependent histone deacetylase activity (H3-K9 specific)	296	0.223	1	1	3.97	0.252	1	0.00142	0.00562	302	0.185	1	1	4.92	0.203	1	13	0.00355	0.0769	unnamed	HDAC9
GO Molecular Function	GO:0008289	lipid binding	297	0.225	1	1	1.22	14.8	18	0.083	0.101	209	0.0847	1	1	1.44	11.8	17	755	0.0603	0.0225	unnamed,unnamed,unnamed,unnamed,unnamed,unnamed,unnamed,unnamed,unnamed,unnamed,unnamed,unnamed,unnamed,unnamed,unnamed,unnamed,unnamed,unnamed	ANXA2,CLINT1,DLC1,FERMT1,KIF16B,NR2F2,NR5A2,PACSIN2,PIK3R1,PLCB1,PSD3,SH3GL2,SKAP2,SNX10,SNX7,SYTL4,TULP1
GO Molecular Function	GO:0070577	histone acetyl-lysine binding	298	0.225	1	1	3.93	0.254	1	0.00143	0.00562	350	0.235	1	1	3.76	0.266	1	17	0.00355	0.0588	unnamed	ATAD2B
GO Molecular Function	GO:0017136	NAD-dependent histone deacetylase activity	299	0.226	1	1	3.91	0.256	1	0.00144	0.00562	338	0.223	1	1	4	0.25	1	16	0.00355	0.0625	unnamed	HDAC9
GO Molecular Function	GO:0050681	androgen receptor binding	300	0.227	1	1	2.23	0.898	2	0.00505	0.0112	249	0.119	1	1	3.37	0.594	2	38	0.00709	0.0526	unnamed,unnamed	PPARGC1A,TCF21
GO Molecular Function	GO:0034713	type I transforming growth factor beta receptor binding	301	0.227	1	1	3.89	0.257	1	0.00144	0.00562	225	0.104	1	1	9.14	0.109	1	7	0.00355	0.143	unnamed	SMAD7
GO Molecular Function	GO:0055102	lipase inhibitor activity	302	0.228	1	1	3.88	0.258	1	0.00145	0.00562	338	0.223	1	1	4	0.25	1	16	0.00355	0.0625	unnamed	ANXA2
GO Molecular Function	GO:0005080	protein kinase C binding	303	0.228	1	1	2.22	0.901	2	0.00506	0.0112	278	0.156	1	1	2.84	0.703	2	45	0.00709	0.0444	unnamed,unnamed	HDAC9,ITGAV
GO Molecular Function	GO:0046943	carboxylic acid transmembrane transporter activity	304	0.229	1	1	1.82	1.65	3	0.00927	0.0169	311	0.194	1	1	1.98	1.52	3	97	0.0106	0.0309	unnamed,unnamed,unnamed	PQLC2,SLC17A6,SLC1A2
GO Molecular Function	GO:0016702	oxidoreductase activity, acting on single donors with incorporation of molecular oxygen, incorporation of two atoms of oxygen	305	0.229	1	1	3.84	0.261	1	0.00146	0.00562	399	0.326	1	1	2.56	0.391	1	25	0.00355	0.04	unnamed	HGD
GO Molecular Function	GO:0017124	SH3 domain binding	306	0.23	1	1	1.64	2.45	4	0.0137	0.0225	236	0.106	1	1	2.23	1.8	4	115	0.0142	0.0348	unnamed,unnamed,unnamed,unnamed	FMN1,GJA1,OSTF1,PLSCR1
GO Molecular Function	GO:0016701	oxidoreductase activity, acting on single donors with incorporation of molecular oxygen	307	0.231	1	1	3.82	0.262	1	0.00147	0.00562	406	0.336	1	1	2.46	0.406	1	26	0.00355	0.0385	unnamed	HGD
GO Molecular Function	GO:0003824	catalytic activity	308	0.231	1	1	1.07	77.6	83	0.436	0.466	539	0.668	1	1	0.966	85.9	83	5494	0.294	0.0151	unnamed,unnamed,unnamed,unnamed,unnamed,unnamed,unnamed,unnamed,unnamed,unnamed,unnamed,unnamed,unnamed,unnamed,unnamed,unnamed,unnamed,unnamed,unnamed,unnamed,unnamed,unnamed,unnamed,unnamed,unnamed,unnamed,unnamed,unnamed,unnamed,unnamed,unnamed,unnamed,unnamed,unnamed,unnamed,unnamed,unnamed,unnamed,unnamed,unnamed,unnamed,unnamed,unnamed,unnamed,unnamed,unnamed,unnamed,unnamed,unnamed,unnamed…	ACVR1,ACVR1C,ADAMTS9,ADAMTSL1,AKAP6,AMPD3,ASCC3,ATAD2B,BMP2,CBR4,CLYBL,CPE,CRIM1,CTSO,DCP2,DCT,DDHD1,DIP2C,DNPEP,DPH6,DPYD,DPYS,DUSP6,DYRK2,EGLN3,EPHA3,ETNPPL,EXT1,EYA4,FKBP5,GMDS,GTDC1,HDAC9,HGD,KIAA1456,KIF16B,KIF20B,KIF4B,MAP4K3,MGMT,MPPED2,MYLK2,NAALADL2,NAT2,NDUFB4,NDUFS4,NMNAT3,NNMT,NRP2,OLFM4,PAMR1,PAPPA,PCSK5,PDGFRL,PIK3R1,PLCB1,PLCB4,PRDM1,PREP,PRKCQ,PSAT1,RAP2A,RBPJ,RFC3,RFK,RIPK2,RUNX1…
GO Molecular Function	GO:0051018	protein kinase A binding	309	0.232	1	1	2.19	0.912	2	0.00513	0.0112	210	0.0889	1	1	4	0.5	2	32	0.00709	0.0625	unnamed,unnamed	AKAP6,PKIA
GO Molecular Function	GO:0016705	oxidoreductase activity, acting on paired donors, with incorporation or reduction of molecular oxygen	310	0.232	1	1	1.63	2.45	4	0.0138	0.0225	553	0.71	1	1	0.81	2.47	2	158	0.00709	0.0127	unnamed,unnamed,unnamed,unnamed	EGLN3,TYW5
GO Molecular Function	GO:0051427	hormone receptor binding	311	0.234	1	1	1.62	2.46	4	0.0138	0.0225	322	0.202	1	1	1.73	2.31	4	148	0.0142	0.027	unnamed,unnamed,unnamed,unnamed	MED30,PPARGC1A,TCF21,TCF7L2
GO Molecular Function	GO:0005342	organic acid transmembrane transporter activity	312	0.242	1	1	1.77	1.7	3	0.00953	0.0169	323	0.206	1	1	1.92	1.56	3	100	0.0106	0.03	unnamed,unnamed,unnamed	PQLC2,SLC17A6,SLC1A2
GO Molecular Function	GO:0030246	carbohydrate binding	313	0.242	1	1	1.5	3.33	5	0.0187	0.0281	545	0.683	1	1	0.857	3.5	3	224	0.0106	0.0134	unnamed,unnamed,unnamed,unnamed,unnamed	CHODL,EGLN3,LPHN2
GO Molecular Function	GO:0016866	intramolecular transferase activity	314	0.244	1	1	3.58	0.279	1	0.00157	0.00562	418	0.357	1	1	2.28	0.438	1	28	0.00355	0.0357	unnamed	TRUB1
GO Molecular Function	GO:0016829	lyase activity	315	0.244	1	1	1.59	2.51	4	0.0141	0.0225	465	0.458	1	1	1.2	2.5	3	160	0.0106	0.0188	unnamed,unnamed,unnamed,unnamed	CLYBL,ETNPPL,GMDS
GO Molecular Function	GO:0003777	microtubule motor activity	316	0.247	1	1	1.75	1.72	3	0.00966	0.0169	253	0.13	1	1	2.4	1.25	3	80	0.0106	0.0375	unnamed,unnamed,unnamed	KIF16B,KIF20B,KIF4B
GO Molecular Function	GO:0022829	wide pore channel activity	317	0.248	1	1	3.51	0.285	1	0.0016	0.00562	385	0.293	1	1	2.91	0.344	1	22	0.00355	0.0455	unnamed	GJA1
GO Molecular Function	GO:0030170	pyridoxal phosphate binding	318	0.248	1	1	2.09	0.957	2	0.00538	0.0112	333	0.212	1	1	2.33	0.86	2	55	0.00709	0.0364	unnamed,unnamed	ETNPPL,PSAT1
GO Molecular Function	GO:0034185	apolipoprotein binding	319	0.248	1	1	3.51	0.285	1	0.0016	0.00562	338	0.223	1	1	4	0.25	1	16	0.00355	0.0625	unnamed	LRP6
GO Molecular Function	GO:0005165	neurotrophin receptor binding	320	0.249	1	1	3.5	0.286	1	0.00161	0.00562	254	0.132	1	1	7.11	0.141	1	9	0.00355	0.111	unnamed	PIK3R1
GO Molecular Function	GO:0016782	transferase activity, transferring sulfur-containing groups	321	0.25	1	1	1.74	1.73	3	0.0097	0.0169	361	0.259	1	1	2.03	0.985	2	63	0.00709	0.0317	unnamed,unnamed,unnamed	TPST1,UST
GO Molecular Function	GO:0005068	transmembrane receptor protein tyrosine kinase adaptor activity	322	0.25	1	1	3.48	0.288	1	0.00162	0.00562	254	0.132	1	1	7.11	0.141	1	9	0.00355	0.111	unnamed	PIK3R1
GO Molecular Function	GO:0005521	lamin binding	323	0.252	1	1	3.44	0.291	1	0.00163	0.00562	268	0.146	1	1	6.4	0.156	1	10	0.00355	0.1	unnamed	PLCB1
GO Molecular Function	GO:0004950	chemokine receptor activity	324	0.253	1	1	3.43	0.291	1	0.00164	0.00562	406	0.336	1	1	2.46	0.406	1	26	0.00355	0.0385	unnamed	ACKR3
GO Molecular Function	GO:0030295	protein kinase activator activity	325	0.253	1	1	2.06	0.97	2	0.00545	0.0112	252	0.129	1	1	3.2	0.625	2	40	0.00709	0.05	unnamed,unnamed	GREM1,RGCC
GO Molecular Function	GO:0001972	retinoic acid binding	326	0.254	1	1	3.42	0.293	1	0.00164	0.00562	325	0.211	1	1	4.27	0.234	1	15	0.00355	0.0667	unnamed	NR2F2
GO Molecular Function	GO:0031369	translation initiation factor binding	327	0.255	1	1	3.4	0.294	1	0.00165	0.00562	338	0.223	1	1	4	0.25	1	16	0.00355	0.0625	unnamed	EIF4E
GO Molecular Function	GO:0042562	hormone binding	328	0.256	1	1	1.71	1.75	3	0.00983	0.0169	186	0.0622	1	1	3.31	0.907	3	58	0.0106	0.0517	unnamed,unnamed,unnamed	ACVR1,CALCR,PIK3R1
GO Molecular Function	GO:0004872	receptor activity	329	0.256	1	1	1.14	24.6	28	0.138	0.157	218	0.0923	1	1	1.29	23.3	30	1492	0.106	0.0201	unnamed,unnamed,unnamed,unnamed,unnamed,unnamed,unnamed,unnamed,unnamed,unnamed,unnamed,unnamed,unnamed,unnamed,unnamed,unnamed,unnamed,unnamed,unnamed,unnamed,unnamed,unnamed,unnamed,unnamed,unnamed,unnamed,unnamed,unnamed	ACKR3,ACVR1,ACVR1C,C12orf76,CALCR,CRIM1,EPHA3,GPR125,GRIA2,GRIK1,GRIK2,HNF4G,HTR7,ITGAV,LIFR,LPHN2,LRP6,MED30,NPVF,NR2F1,NR2F2,NR5A2,NRP2,OSMR,PDGFRL,SEMA5A,SORL1,TM2D1,TMPRSS15,TULP1
GO Molecular Function	GO:0005161	platelet-derived growth factor receptor binding	330	0.257	1	1	3.37	0.297	1	0.00167	0.00562	314	0.198	1	1	4.57	0.219	1	14	0.00355	0.0714	unnamed	PDGFC
GO Molecular Function	GO:0019706	protein-cysteine S-palmitoyltransferase activity	331	0.257	1	1	3.37	0.297	1	0.00167	0.00562	399	0.326	1	1	2.56	0.391	1	25	0.00355	0.04	unnamed	ZDHHC1
GO Molecular Function	GO:0001047	core promoter binding	332	0.258	1	1	1.71	1.76	3	0.00988	0.0169	192	0.0729	1	1	3.1	0.969	3	62	0.0106	0.0484	unnamed,unnamed,unnamed	RBPJ,SP3,ZNF281
GO Molecular Function	GO:0005021	vascular endothelial growth factor-activated receptor activity	333	0.259	1	1	3.34	0.299	1	0.00168	0.00562	225	0.104	1	1	9.14	0.109	1	7	0.00355	0.143	unnamed	NRP2
GO Molecular Function	GO:0034237	protein kinase A regulatory subunit binding	334	0.265	1	1	3.25	0.307	1	0.00173	0.00562	268	0.146	1	1	6.4	0.156	1	10	0.00355	0.1	unnamed	AKAP6
GO Molecular Function	GO:0008238	exopeptidase activity	335	0.265	1	1	1.68	1.79	3	0.01	0.0169	348	0.23	1	1	1.81	1.66	3	106	0.0106	0.0283	unnamed,unnamed,unnamed	CPE,DNPEP,PREP
GO Molecular Function	GO:0005484	SNAP receptor activity	336	0.266	1	1	3.23	0.309	1	0.00174	0.00562	390	0.304	1	1	2.78	0.36	1	23	0.00355	0.0435	unnamed	VTI1A
GO Molecular Function	GO:0017017	MAP kinase tyrosine/serine/threonine phosphatase activity	337	0.27	1	1	3.18	0.315	1	0.00177	0.00562	302	0.185	1	1	4.92	0.203	1	13	0.00355	0.0769	unnamed	DUSP6
GO Molecular Function	GO:0004971	alpha-amino-3-hydroxy-5-methyl-4-isoxazole propionate selective glutamate receptor activity	338	0.27	1	1	3.18	0.315	1	0.00177	0.00562	167	0.0611	1	1	16	0.0625	1	4	0.00355	0.25	unnamed	GRIA2
GO Molecular Function	GO:0008565	protein transporter activity	339	0.271	1	1	1.96	1.02	2	0.00572	0.0112	433	0.373	1	1	1.54	1.3	2	83	0.00709	0.0241	unnamed,unnamed	ARFGAP3,CALCR
GO Molecular Function	GO:0016628	oxidoreductase activity, acting on the CH-CH group of donors, NAD or NADP as acceptor	340	0.272	1	1	3.15	0.318	1	0.00179	0.00562	385	0.293	1	1	2.91	0.344	1	22	0.00355	0.0455	unnamed	DPYD
GO Molecular Function	GO:0000978	RNA polymerase II core promoter proximal region sequence-specific DNA binding	341	0.273	1	1	1.96	1.02	2	0.00575	0.0112	239	0.114	1	1	3.46	0.578	2	37	0.00709	0.0541	unnamed,unnamed	RBPJ,TCF7L2
GO Molecular Function	GO:0043560	insulin receptor substrate binding	342	0.273	1	1	3.14	0.319	1	0.00179	0.00562	302	0.185	1	1	4.92	0.203	1	13	0.00355	0.0769	unnamed	PIK3R1
GO Molecular Function	GO:0005041	low-density lipoprotein receptor activity	343	0.273	1	1	3.14	0.319	1	0.00179	0.00562	268	0.146	1	1	6.4	0.156	1	10	0.00355	0.1	unnamed	LRP6
GO Molecular Function	GO:0033549	MAP kinase phosphatase activity	344	0.273	1	1	3.13	0.319	1	0.00179	0.00562	314	0.198	1	1	4.57	0.219	1	14	0.00355	0.0714	unnamed	DUSP6
GO Molecular Function	GO:0016417	S-acyltransferase activity	345	0.275	1	1	3.11	0.322	1	0.00181	0.00562	426	0.367	1	1	2.21	0.453	1	29	0.00355	0.0345	unnamed	ZDHHC1
GO Molecular Function	GO:0016491	oxidoreductase activity	346	0.281	1	1	1.21	10.8	13	0.0605	0.073	505	0.565	1	1	0.984	11.2	11	715	0.039	0.0154	unnamed,unnamed,unnamed,unnamed,unnamed,unnamed,unnamed,unnamed,unnamed,unnamed,unnamed,unnamed,unnamed	BMP2,CBR4,DCT,DPYD,EGLN3,HGD,NDUFB4,NDUFS4,TYW5,WWOX,ZADH2
GO Molecular Function	GO:0005159	insulin-like growth factor receptor binding	347	0.282	1	1	3.02	0.331	1	0.00186	0.00562	314	0.198	1	1	4.57	0.219	1	14	0.00355	0.0714	unnamed	PIK3R1
GO Molecular Function	GO:0015932	nucleobase-containing compound transmembrane transporter activity	348	0.284	1	1	2.99	0.334	1	0.00188	0.00562	418	0.357	1	1	2.28	0.438	1	28	0.00355	0.0357	unnamed	SLC28A3
GO Molecular Function	GO:1901505	carbohydrate derivative transporter activity	349	0.288	1	1	2.95	0.339	1	0.0019	0.00562	414	0.347	1	1	2.37	0.422	1	27	0.00355	0.037	unnamed	SLC28A3
GO Molecular Function	GO:0005230	extracellular ligand-gated ion channel activity	350	0.289	1	1	1.6	1.87	3	0.0105	0.0169	223	0.103	1	1	2.67	1.13	3	72	0.0106	0.0417	unnamed,unnamed,unnamed	GRIA2,GRIK1,GRIK2
GO Molecular Function	GO:0046966	thyroid hormone receptor binding	351	0.292	1	1	2.9	0.345	1	0.00194	0.00562	414	0.347	1	1	2.37	0.422	1	27	0.00355	0.037	unnamed	MED30
GO Molecular Function	GO:0019209	kinase activator activity	352	0.294	1	1	1.85	1.08	2	0.00607	0.0112	290	0.167	1	1	2.72	0.735	2	47	0.00709	0.0426	unnamed,unnamed	GREM1,RGCC
GO Molecular Function	GO:0003680	AT DNA binding	353	0.294	1	1	2.87	0.348	1	0.00196	0.00562	240	0.118	1	1	8	0.125	1	8	0.00355	0.125	unnamed	HAND2
GO Molecular Function	GO:0005086	ARF guanyl-nucleotide exchange factor activity	354	0.298	1	1	2.82	0.354	1	0.00199	0.00562	362	0.259	1	1	3.37	0.297	1	19	0.00355	0.0526	unnamed	PSD3
GO Molecular Function	GO:0017016	Ras GTPase binding	355	0.299	1	1	1.45	2.76	4	0.0155	0.0225	313	0.195	1	1	1.75	2.28	4	146	0.0142	0.0274	unnamed,unnamed,unnamed,unnamed	ANXA2,EXOC2,KIF16B,SYTL4
GO Molecular Function	GO:0043325	phosphatidylinositol-3,4-bisphosphate binding	356	0.3	1	1	2.8	0.357	1	0.00201	0.00562	325	0.211	1	1	4.27	0.234	1	15	0.00355	0.0667	unnamed	KIF16B
GO Molecular Function	GO:0005518	collagen binding	357	0.301	1	1	1.82	1.1	2	0.00618	0.0112	299	0.173	1	1	2.67	0.75	2	48	0.00709	0.0417	unnamed,unnamed	SMAD7,TLL1
GO Molecular Function	GO:0030228	lipoprotein particle receptor activity	358	0.301	1	1	2.79	0.358	1	0.00201	0.00562	302	0.185	1	1	4.92	0.203	1	13	0.00355	0.0769	unnamed	LRP6
GO Molecular Function	GO:0019210	kinase inhibitor activity	359	0.305	1	1	1.8	1.11	2	0.00624	0.0112	344	0.224	1	1	2.24	0.891	2	57	0.00709	0.0351	unnamed,unnamed	LRP6,PKIA
GO Molecular Function	GO:0016896	exoribonuclease activity, producing 5'-phosphomonoesters	360	0.306	1	1	2.74	0.365	1	0.00205	0.00562	399	0.326	1	1	2.56	0.391	1	25	0.00355	0.04	unnamed	DCP2
GO Molecular Function	GO:0004888	transmembrane signaling receptor activity	361	0.307	1	1	1.13	18.5	21	0.104	0.118	288	0.163	1	1	1.25	18.5	23	1181	0.0816	0.0195	unnamed,unnamed,unnamed,unnamed,unnamed,unnamed,unnamed,unnamed,unnamed,unnamed,unnamed,unnamed,unnamed,unnamed,unnamed,unnamed,unnamed,unnamed,unnamed,unnamed,unnamed	ACKR3,ACVR1,ACVR1C,C12orf76,CALCR,CRIM1,EPHA3,GPR125,GRIA2,GRIK1,GRIK2,HTR7,LIFR,LPHN2,LRP6,NPVF,NRP2,OSMR,PDGFRL,SEMA5A,SORL1,TM2D1,TULP1
GO Molecular Function	GO:0000980	RNA polymerase II distal enhancer sequence-specific DNA binding	362	0.31	1	1	2.7	0.371	1	0.00208	0.00562	350	0.235	1	1	3.76	0.266	1	17	0.00355	0.0588	unnamed	CREB1
GO Molecular Function	GO:0000049	tRNA binding	363	0.31	1	1	2.69	0.371	1	0.00209	0.00562	455	0.433	1	1	1.78	0.563	1	36	0.00355	0.0278	unnamed	TYW5
GO Molecular Function	GO:0004683	calmodulin-dependent protein kinase activity	364	0.311	1	1	2.69	0.372	1	0.00209	0.00562	366	0.27	1	1	3.2	0.313	1	20	0.00355	0.05	unnamed	MYLK2
GO Molecular Function	GO:0004532	exoribonuclease activity	365	0.311	1	1	2.68	0.373	1	0.00209	0.00562	406	0.336	1	1	2.46	0.406	1	26	0.00355	0.0385	unnamed	DCP2
GO Molecular Function	GO:0005543	phospholipid binding	366	0.312	1	1	1.18	11	13	0.062	0.073	162	0.0554	1	1	1.64	7.91	13	506	0.0461	0.0257	unnamed,unnamed,unnamed,unnamed,unnamed,unnamed,unnamed,unnamed,unnamed,unnamed,unnamed,unnamed,unnamed	ANXA2,FERMT1,KIF16B,NR5A2,PACSIN2,PIK3R1,PLCB1,PSD3,SKAP2,SNX10,SNX7,SYTL4,TULP1
GO Molecular Function	GO:0048018	receptor agonist activity	367	0.313	1	1	2.67	0.375	1	0.00211	0.00562	325	0.211	1	1	4.27	0.234	1	15	0.00355	0.0667	unnamed	GREM1
GO Molecular Function	GO:0017075	syntaxin-1 binding	368	0.315	1	1	2.65	0.378	1	0.00212	0.00562	314	0.198	1	1	4.57	0.219	1	14	0.00355	0.0714	unnamed	STXBP5
GO Molecular Function	GO:0050699	WW domain binding	369	0.315	1	1	2.65	0.378	1	0.00212	0.00562	379	0.282	1	1	3.05	0.328	1	21	0.00355	0.0476	unnamed	KIF20B
GO Molecular Function	GO:0070411	I-SMAD binding	370	0.319	1	1	2.6	0.384	1	0.00216	0.00562	281	0.159	1	1	5.82	0.172	1	11	0.00355	0.0909	unnamed	SMAD7
GO Molecular Function	GO:0019899	enzyme binding	371	0.319	1	1	1.12	20.6	23	0.116	0.129	235	0.105	1	1	1.31	18.3	24	1170	0.0851	0.0205	unnamed,unnamed,unnamed,unnamed,unnamed,unnamed,unnamed,unnamed,unnamed,unnamed,unnamed,unnamed,unnamed,unnamed,unnamed,unnamed,unnamed,unnamed,unnamed,unnamed,unnamed,unnamed,unnamed	AKAP6,ANXA2,CEP152,CITED2,EID1,ELFN1,EXOC2,HDAC9,ITGAV,KIF16B,NBEA,PIK3R1,PKIA,PLCB1,PLSCR1,PRDM1,RGCC,SMAD7,SNX10,SYTL4,TCF21,TCF7L2,WWOX,ZFHX3
GO Molecular Function	GO:0015294	solute:cation symporter activity	372	0.323	1	1	1.72	1.16	2	0.00652	0.0112	425	0.362	1	1	1.58	1.27	2	81	0.00709	0.0247	unnamed,unnamed	SLC1A2,SLC28A3
GO Molecular Function	GO:0004407	histone deacetylase activity	373	0.324	1	1	2.56	0.391	1	0.0022	0.00562	366	0.27	1	1	3.2	0.313	1	20	0.00355	0.05	unnamed	HDAC9
GO Molecular Function	GO:0008135	translation factor activity, nucleic acid binding	374	0.326	1	1	1.71	1.17	2	0.00657	0.0112	459	0.439	1	1	1.35	1.48	2	95	0.00709	0.0211	unnamed,unnamed	EIF3H,EIF4E
GO Molecular Function	GO:0005501	retinoid binding	375	0.328	1	1	2.52	0.397	1	0.00223	0.00562	426	0.367	1	1	2.21	0.453	1	29	0.00355	0.0345	unnamed	NR2F2
GO Molecular Function	GO:0030296	protein tyrosine kinase activator activity	376	0.329	1	1	2.51	0.398	1	0.00224	0.00562	293	0.172	1	1	5.33	0.188	1	12	0.00355	0.0833	unnamed	GREM1
GO Molecular Function	GO:0016853	isomerase activity	377	0.332	1	1	1.48	2.03	3	0.0114	0.0169	456	0.433	1	1	1.25	2.41	3	154	0.0106	0.0195	unnamed,unnamed,unnamed	DCT,FKBP5,TRUB1
GO Molecular Function	GO:0033558	protein deacetylase activity	378	0.333	1	1	2.48	0.404	1	0.00227	0.00562	379	0.282	1	1	3.05	0.328	1	21	0.00355	0.0476	unnamed	HDAC9
GO Molecular Function	GO:0008094	DNA-dependent ATPase activity	379	0.34	1	1	1.66	1.21	2	0.00678	0.0112	393	0.311	1	1	1.78	1.13	2	72	0.00709	0.0278	unnamed,unnamed	ASCC3,RFC3
GO Molecular Function	GO:0080025	phosphatidylinositol-3,5-bisphosphate binding	380	0.34	1	1	2.41	0.415	1	0.00233	0.00562	302	0.185	1	1	4.92	0.203	1	13	0.00355	0.0769	unnamed	KIF16B
GO Molecular Function	GO:0031267	small GTPase binding	381	0.342	1	1	1.36	2.95	4	0.0166	0.0225	355	0.238	1	1	1.61	2.49	4	159	0.0142	0.0252	unnamed,unnamed,unnamed,unnamed	ANXA2,EXOC2,KIF16B,SYTL4
GO Molecular Function	GO:0034236	protein kinase A catalytic subunit binding	382	0.342	1	1	2.39	0.418	1	0.00235	0.00562	281	0.159	1	1	5.82	0.172	1	11	0.00355	0.0909	unnamed	PKIA
GO Molecular Function	GO:0008514	organic anion transmembrane transporter activity	383	0.344	1	1	1.45	2.07	3	0.0117	0.0169	412	0.336	1	1	1.47	2.05	3	131	0.0106	0.0229	unnamed,unnamed,unnamed	PQLC2,SLC17A6,SLC1A2
GO Molecular Function	GO:0032266	phosphatidylinositol-3-phosphate binding	384	0.345	1	1	2.37	0.423	1	0.00237	0.00562	366	0.27	1	1	3.2	0.313	1	20	0.00355	0.05	unnamed	KIF16B
GO Molecular Function	GO:0015020	glucuronosyltransferase activity	385	0.35	1	1	2.33	0.43	1	0.00241	0.00562	438	0.396	1	1	2	0.5	1	32	0.00355	0.0313	unnamed	EXT1
GO Molecular Function	GO:0004896	cytokine receptor activity	386	0.351	1	1	1.62	1.24	2	0.00694	0.0112	266	0.141	1	1	2.31	1.3	3	83	0.0106	0.0361	unnamed,unnamed	ACKR3,LIFR,OSMR
GO Molecular Function	GO:0004697	protein kinase C activity	387	0.354	1	1	2.3	0.436	1	0.00245	0.00562	338	0.223	1	1	4	0.25	1	16	0.00355	0.0625	unnamed	PRKCQ
GO Molecular Function	GO:0017154	semaphorin receptor activity	388	0.354	1	1	2.29	0.437	1	0.00245	0.00562	254	0.132	1	1	7.11	0.141	1	9	0.00355	0.111	unnamed	NRP2
GO Molecular Function	GO:0016796	exonuclease activity, active with either ribo- or deoxyribonucleic acids and producing 5'-phosphomonoesters	389	0.355	1	1	2.29	0.437	1	0.00246	0.00562	447	0.424	1	1	1.83	0.547	1	35	0.00355	0.0286	unnamed	DCP2
GO Molecular Function	GO:0005024	transforming growth factor beta-activated receptor activity	390	0.356	1	1	2.28	0.439	1	0.00247	0.00562	103	0.0284	1	1	7.53	0.266	2	17	0.00709	0.118	unnamed	ACVR1,ACVR1C
GO Molecular Function	GO:0019239	deaminase activity	391	0.358	1	1	2.26	0.443	1	0.00249	0.00562	418	0.357	1	1	2.28	0.438	1	28	0.00355	0.0357	unnamed	AMPD3
GO Molecular Function	GO:0008168	methyltransferase activity	392	0.363	1	1	1.31	3.04	4	0.0171	0.0225	437	0.396	1	1	1.25	3.19	4	204	0.0142	0.0196	unnamed,unnamed,unnamed,unnamed	KIAA1456,MGMT,NNMT,PRDM1
GO Molecular Function	GO:0042813	Wnt-activated receptor activity	393	0.366	1	1	2.2	0.455	1	0.00256	0.00562	366	0.27	1	1	3.2	0.313	1	20	0.00355	0.05	unnamed	LRP6
GO Molecular Function	GO:0015293	symporter activity	394	0.367	1	1	1.39	2.16	3	0.0121	0.0169	398	0.324	1	1	1.5	2	3	128	0.0106	0.0234	unnamed,unnamed,unnamed	SLC17A6,SLC1A2,SLC28A3
GO Molecular Function	GO:0001618	virus receptor activity	395	0.372	1	1	2.15	0.465	1	0.00261	0.00562	418	0.357	1	1	2.28	0.438	1	28	0.00355	0.0357	unnamed	ITGAV
GO Molecular Function	GO:0016814	hydrolase activity, acting on carbon-nitrogen (but not peptide) bonds, in cyclic amidines	396	0.374	1	1	2.13	0.468	1	0.00263	0.00562	440	0.406	1	1	1.94	0.516	1	33	0.00355	0.0303	unnamed	AMPD3
GO Molecular Function	GO:0016741	transferase activity, transferring one-carbon groups	397	0.375	1	1	1.29	3.1	4	0.0174	0.0225	445	0.417	1	1	1.22	3.28	4	210	0.0142	0.019	unnamed,unnamed,unnamed,unnamed	KIAA1456,MGMT,NNMT,PRDM1
GO Molecular Function	GO:0051020	GTPase binding	398	0.376	1	1	1.29	3.1	4	0.0174	0.0225	378	0.279	1	1	1.5	2.67	4	171	0.0142	0.0234	unnamed,unnamed,unnamed,unnamed	ANXA2,EXOC2,KIF16B,SYTL4
GO Molecular Function	GO:0005160	transforming growth factor beta receptor binding	399	0.382	1	1	2.08	0.481	1	0.0027	0.00562	366	0.27	1	1	3.2	0.313	1	20	0.00355	0.05	unnamed	SMAD7
GO Molecular Function	GO:0004003	ATP-dependent DNA helicase activity	400	0.383	1	1	2.08	0.482	1	0.00271	0.00562	443	0.415	1	1	1.88	0.531	1	34	0.00355	0.0294	unnamed	ASCC3
GO Molecular Function	GO:0004222	metalloendopeptidase activity	401	0.383	1	1	1.35	2.22	3	0.0125	0.0169	336	0.218	1	1	1.86	1.61	3	103	0.0106	0.0291	unnamed,unnamed,unnamed	ADAMTS9,THSD4,TLL1
GO Molecular Function	GO:0008060	ARF GTPase activator activity	402	0.384	1	1	2.07	0.484	1	0.00272	0.00562	434	0.377	1	1	2.13	0.469	1	30	0.00355	0.0333	unnamed	ARFGAP3
GO Molecular Function	GO:0051015	actin filament binding	403	0.385	1	1	1.5	1.33	2	0.00749	0.0112	405	0.334	1	1	1.68	1.19	2	76	0.00709	0.0263	unnamed,unnamed	CAPZB,TULP1
GO Molecular Function	GO:0019887	protein kinase regulator activity	404	0.386	1	1	1.34	2.23	3	0.0125	0.0169	359	0.255	1	1	1.71	1.75	3	112	0.0106	0.0268	unnamed,unnamed,unnamed	GREM1,PKIA,RGCC
GO Molecular Function	GO:0005004	GPI-linked ephrin receptor activity	405	0.387	1	1	2.04	0.489	1	0.00275	0.00562	197	0.0758	1	1	12.8	0.0782	1	5	0.00355	0.2	unnamed	EPHA3
GO Molecular Function	GO:0008092	cytoskeletal protein binding	406	0.39	1	1	1.1	12.7	14	0.0712	0.0787	312	0.195	1	1	1.3	10.8	14	691	0.0496	0.0203	unnamed,unnamed,unnamed,unnamed,unnamed,unnamed,unnamed,unnamed,unnamed,unnamed,unnamed,unnamed,unnamed,unnamed	ABLIM1,ANXA2,CAPZB,DES,FMN1,GJA1,KIF16B,KIF20B,KIF4B,LMOD3,PACSIN2,PALLD,TPPP3,TULP1
GO Molecular Function	GO:0005343	organic acid:sodium symporter activity	407	0.394	1	1	2	0.5	1	0.00281	0.00562	418	0.357	1	1	2.28	0.438	1	28	0.00355	0.0357	unnamed	SLC1A2
GO Molecular Function	GO:0001046	core promoter sequence-specific DNA binding	408	0.397	1	1	1.46	1.37	2	0.00768	0.0112	251	0.124	1	1	3.28	0.61	2	39	0.00709	0.0513	unnamed,unnamed	RBPJ,SP3
GO Molecular Function	GO:0051117	ATPase binding	409	0.4	1	1	1.96	0.51	1	0.00287	0.00562	426	0.367	1	1	2.21	0.453	1	29	0.00355	0.0345	unnamed	SNX10
GO Molecular Function	GO:0004181	metallocarboxypeptidase activity	410	0.401	1	1	1.96	0.511	1	0.00287	0.00562	394	0.315	1	1	2.67	0.375	1	24	0.00355	0.0417	unnamed	CPE
GO Molecular Function	GO:0008046	axon guidance receptor activity	411	0.401	1	1	1.95	0.512	1	0.00288	0.00562	240	0.118	1	1	8	0.125	1	8	0.00355	0.125	unnamed	SEMA5A
GO Molecular Function	GO:0030169	low-density lipoprotein particle binding	412	0.408	1	1	1.91	0.523	1	0.00294	0.00562	325	0.211	1	1	4.27	0.234	1	15	0.00355	0.0667	unnamed	SORL1
GO Molecular Function	GO:0005102	receptor binding	413	0.409	1	1	1.06	21.6	23	0.121	0.129	360	0.256	1	1	1.17	18.9	22	1206	0.078	0.0182	unnamed,unnamed,unnamed,unnamed,unnamed,unnamed,unnamed,unnamed,unnamed,unnamed,unnamed,unnamed,unnamed,unnamed,unnamed,unnamed,unnamed,unnamed,unnamed,unnamed,unnamed,unnamed,unnamed	ADM,BMP2,BMP4,CGB2,CLIC6,FAM3D,GJA1,GREM1,IFNG,IL12A,KITLG,LAMA4,LIFR,LRP6,MED30,PDGFC,PIK3R1,PLSCR1,PPARGC1A,SMAD7,TCF21,TCF7L2
GO Molecular Function	GO:0030291	protein serine/threonine kinase inhibitor activity	414	0.412	1	1	1.88	0.531	1	0.00298	0.00562	406	0.336	1	1	2.46	0.406	1	26	0.00355	0.0385	unnamed	PKIA
GO Molecular Function	GO:0004177	aminopeptidase activity	415	0.418	1	1	1.85	0.541	1	0.00304	0.00562	447	0.424	1	1	1.83	0.547	1	35	0.00355	0.0286	unnamed	DNPEP
GO Molecular Function	GO:0005547	phosphatidylinositol-3,4,5-trisphosphate binding	416	0.421	1	1	1.83	0.546	1	0.00307	0.00562	385	0.293	1	1	2.91	0.344	1	22	0.00355	0.0455	unnamed	KIF16B
GO Molecular Function	GO:0016409	palmitoyltransferase activity	417	0.425	1	1	1.81	0.552	1	0.0031	0.00562	447	0.424	1	1	1.83	0.547	1	35	0.00355	0.0286	unnamed	ZDHHC1
GO Molecular Function	GO:0004864	protein phosphatase inhibitor activity	418	0.425	1	1	1.81	0.553	1	0.00311	0.00562	440	0.406	1	1	1.94	0.516	1	33	0.00355	0.0303	unnamed	ELFN1
GO Molecular Function	GO:0005200	structural constituent of cytoskeleton	419	0.43	1	1	1.37	1.46	2	0.00822	0.0112	457	0.434	1	1	1.36	1.47	2	94	0.00709	0.0213	unnamed,unnamed	DES,TUBE1
GO Molecular Function	GO:0001190	RNA polymerase II transcription factor binding transcription factor activity involved in positive regulation of transcription	420	0.433	1	1	1.36	1.47	2	0.00826	0.0112	220	0.0937	1	1	3.88	0.516	2	33	0.00709	0.0606	unnamed,unnamed	CITED2,CREB1
GO Molecular Function	GO:0019212	phosphatase inhibitor activity	421	0.439	1	1	1.73	0.577	1	0.00324	0.00562	447	0.424	1	1	1.83	0.547	1	35	0.00355	0.0286	unnamed	ELFN1
GO Molecular Function	GO:0005179	hormone activity	422	0.44	1	1	1.34	1.49	2	0.00838	0.0112	493	0.534	1	1	1.12	1.78	2	114	0.00709	0.0175	unnamed,unnamed	ADM,CGB2
GO Molecular Function	GO:0035258	steroid hormone receptor binding	423	0.442	1	1	1.34	1.5	2	0.00841	0.0112	365	0.27	1	1	1.97	1.02	2	65	0.00709	0.0308	unnamed,unnamed	PPARGC1A,TCF21
GO Molecular Function	GO:0042056	chemoattractant activity	424	0.442	1	1	1.71	0.583	1	0.00328	0.00562	366	0.27	1	1	3.2	0.313	1	20	0.00355	0.05	unnamed	BMP4
GO Molecular Function	GO:0004993	serotonin receptor activity	425	0.443	1	1	1.71	0.584	1	0.00328	0.00562	314	0.198	1	1	4.57	0.219	1	14	0.00355	0.0714	unnamed	HTR7
GO Molecular Function	GO:0003678	DNA helicase activity	426	0.445	1	1	1.7	0.588	1	0.0033	0.00562	482	0.516	1	1	1.39	0.719	1	46	0.00355	0.0217	unnamed	ASCC3
GO Molecular Function	GO:0047485	protein N-terminus binding	427	0.448	1	1	1.32	1.52	2	0.00852	0.0112	446	0.417	1	1	1.41	1.42	2	91	0.00709	0.022	unnamed,unnamed	EXOC2,RBPJ
GO Molecular Function	GO:0003774	motor activity	428	0.452	1	1	1.21	2.48	3	0.0139	0.0169	416	0.349	1	1	1.43	2.09	3	134	0.0106	0.0224	unnamed,unnamed,unnamed	KIF16B,KIF20B,KIF4B
GO Molecular Function	GO:0004620	phospholipase activity	429	0.454	1	1	1.31	1.53	2	0.00861	0.0112	289	0.163	1	1	2.16	1.39	3	89	0.0106	0.0337	unnamed,unnamed	DDHD1,PLCB1,PLCB4
GO Molecular Function	GO:0016616	oxidoreductase activity, acting on the CH-OH group of donors, NAD or NADP as acceptor	430	0.461	1	1	1.29	1.55	2	0.00873	0.0112	593	0.843	1	1	0.547	1.83	1	117	0.00355	0.00855	unnamed,unnamed	BMP2
GO Molecular Function	GO:0016922	ligand-dependent nuclear receptor binding	431	0.462	1	1	1.61	0.62	1	0.00348	0.00562	379	0.282	1	1	3.05	0.328	1	21	0.00355	0.0476	unnamed	PPARGC1A
GO Molecular Function	GO:0008047	enzyme activator activity	432	0.464	1	1	1.07	8.4	9	0.0472	0.0506	403	0.328	1	1	1.23	6.52	8	417	0.0284	0.0192	unnamed,unnamed,unnamed,unnamed,unnamed,unnamed,unnamed,unnamed,unnamed	ARFGAP3,BMP2,DLC1,GREM1,PLCB1,RGCC,SIPA1L3,USP6NL
GO Molecular Function	GO:0071813	lipoprotein particle binding	433	0.465	1	1	1.6	0.624	1	0.00351	0.00562	390	0.304	1	1	2.78	0.36	1	23	0.00355	0.0435	unnamed	SORL1
GO Molecular Function	GO:0042169	SH2 domain binding	434	0.466	1	1	1.6	0.626	1	0.00352	0.00562	438	0.396	1	1	2	0.5	1	32	0.00355	0.0313	unnamed	DLC1
GO Molecular Function	GO:0035591	signaling adaptor activity	435	0.466	1	1	1.27	1.57	2	0.00882	0.0112	377	0.276	1	1	1.94	1.03	2	66	0.00709	0.0303	unnamed,unnamed	PIK3R1,SKAP2
GO Molecular Function	GO:0045295	gamma-catenin binding	436	0.469	1	1	1.58	0.631	1	0.00355	0.00562	293	0.172	1	1	5.33	0.188	1	12	0.00355	0.0833	unnamed	TCF7L2
GO Molecular Function	GO:0097110	scaffold protein binding	437	0.469	1	1	1.58	0.632	1	0.00355	0.00562	406	0.336	1	1	2.46	0.406	1	26	0.00355	0.0385	unnamed	GJA1
GO Molecular Function	GO:0003755	peptidyl-prolyl cis-trans isomerase activity	438	0.469	1	1	1.58	0.632	1	0.00355	0.00562	471	0.484	1	1	1.52	0.657	1	42	0.00355	0.0238	unnamed	FKBP5
GO Molecular Function	GO:0005154	epidermal growth factor receptor binding	439	0.47	1	1	1.58	0.635	1	0.00357	0.00562	366	0.27	1	1	3.2	0.313	1	20	0.00355	0.05	unnamed	PLSCR1
GO Molecular Function	GO:0051393	alpha-actinin binding	440	0.473	1	1	1.57	0.639	1	0.00359	0.00562	358	0.247	1	1	3.55	0.281	1	18	0.00355	0.0556	unnamed	PALLD
GO Molecular Function	GO:0008373	sialyltransferase activity	441	0.474	1	1	1.56	0.642	1	0.00361	0.00562	366	0.27	1	1	3.2	0.313	1	20	0.00355	0.05	unnamed	ST3GAL4
GO Molecular Function	GO:0016627	oxidoreductase activity, acting on the CH-CH group of donors	442	0.474	1	1	1.56	0.642	1	0.00361	0.00562	514	0.58	1	1	1.16	0.86	1	55	0.00355	0.0182	unnamed	DPYD
GO Molecular Function	GO:0016859	cis-trans isomerase activity	443	0.479	1	1	1.54	0.651	1	0.00366	0.00562	478	0.5	1	1	1.45	0.688	1	44	0.00355	0.0227	unnamed	FKBP5
GO Molecular Function	GO:0004712	protein serine/threonine/tyrosine kinase activity	444	0.48	1	1	1.53	0.652	1	0.00366	0.00562	447	0.424	1	1	1.83	0.547	1	35	0.00355	0.0286	unnamed	DYRK2
GO Molecular Function	GO:0051539	4 iron, 4 sulfur cluster binding	445	0.497	1	1	1.46	0.686	1	0.00385	0.00562	461	0.442	1	1	1.73	0.578	1	37	0.00355	0.027	unnamed	DPYD
GO Molecular Function	GO:0033293	monocarboxylic acid binding	446	0.499	1	1	1.45	0.69	1	0.00388	0.00562	501	0.553	1	1	1.25	0.797	1	51	0.00355	0.0196	unnamed	NR2F2
GO Molecular Function	GO:0019213	deacetylase activity	447	0.504	1	1	1.43	0.699	1	0.00393	0.00562	443	0.415	1	1	1.88	0.531	1	34	0.00355	0.0294	unnamed	HDAC9
GO Molecular Function	GO:0016830	carbon-carbon lyase activity	448	0.504	1	1	1.43	0.7	1	0.00393	0.00562	495	0.538	1	1	1.31	0.766	1	49	0.00355	0.0204	unnamed	CLYBL
GO Molecular Function	GO:0005109	frizzled binding	449	0.507	1	1	1.42	0.705	1	0.00396	0.00562	447	0.424	1	1	1.83	0.547	1	35	0.00355	0.0286	unnamed	LRP6
GO Molecular Function	GO:0008509	anion transmembrane transporter activity	450	0.508	1	1	1.08	3.7	4	0.0208	0.0225	480	0.502	1	1	1.09	3.67	4	235	0.0142	0.017	unnamed,unnamed,unnamed,unnamed	CLIC6,PQLC2,SLC17A6,SLC1A2
GO Molecular Function	GO:0016860	intramolecular oxidoreductase activity	451	0.511	1	1	1.4	0.715	1	0.00402	0.00562	482	0.516	1	1	1.39	0.719	1	46	0.00355	0.0217	unnamed	DCT
GO Molecular Function	GO:0042805	actinin binding	452	0.513	1	1	1.39	0.717	1	0.00403	0.00562	385	0.293	1	1	2.91	0.344	1	22	0.00355	0.0455	unnamed	PALLD
GO Molecular Function	GO:0004435	phosphatidylinositol phospholipase C activity	453	0.514	1	1	1.39	0.719	1	0.00404	0.00562	193	0.075	1	1	4.41	0.453	2	29	0.00709	0.069	unnamed	PLCB1,PLCB4
GO Molecular Function	GO:0005507	copper ion binding	454	0.515	1	1	1.39	0.721	1	0.00405	0.00562	517	0.593	1	1	1.12	0.891	1	57	0.00355	0.0175	unnamed	DCT
GO Molecular Function	GO:0016298	lipase activity	455	0.516	1	1	1.16	1.73	2	0.0097	0.0112	348	0.23	1	1	1.81	1.66	3	106	0.0106	0.0283	unnamed,unnamed	DDHD1,PLCB1,PLCB4
GO Molecular Function	GO:0008017	microtubule binding	456	0.517	1	1	1.09	2.74	3	0.0154	0.0169	454	0.429	1	1	1.25	2.39	3	153	0.0106	0.0196	unnamed,unnamed,unnamed	KIF16B,KIF20B,KIF4B
GO Molecular Function	GO:0004629	phospholipase C activity	457	0.519	1	1	1.37	0.729	1	0.0041	0.00562	208	0.0842	1	1	4.13	0.485	2	31	0.00709	0.0645	unnamed	PLCB1,PLCB4
GO Molecular Function	GO:0019905	syntaxin binding	458	0.522	1	1	1.36	0.738	1	0.00414	0.00562	469	0.468	1	1	1.6	0.625	1	40	0.00355	0.025	unnamed	STXBP5
GO Molecular Function	GO:0004540	ribonuclease activity	459	0.525	1	1	1.35	0.743	1	0.00418	0.00562	549	0.699	1	1	0.842	1.19	1	76	0.00355	0.0132	unnamed	DCP2
GO Molecular Function	GO:0015296	anion:cation symporter activity	460	0.526	1	1	1.34	0.745	1	0.00419	0.00562	491	0.531	1	1	1.33	0.75	1	48	0.00355	0.0208	unnamed	SLC1A2
GO Molecular Function	GO:0043548	phosphatidylinositol 3-kinase binding	461	0.527	1	1	1.34	0.747	1	0.0042	0.00562	394	0.315	1	1	2.67	0.375	1	24	0.00355	0.0417	unnamed	PIK3R1
GO Molecular Function	GO:0004180	carboxypeptidase activity	462	0.528	1	1	1.33	0.749	1	0.00421	0.00562	461	0.442	1	1	1.73	0.578	1	37	0.00355	0.027	unnamed	CPE
GO Molecular Function	GO:0004857	enzyme inhibitor activity	463	0.528	1	1	1.04	4.81	5	0.027	0.0281	508	0.571	1	1	0.99	5.05	5	323	0.0177	0.0155	unnamed,unnamed,unnamed,unnamed,unnamed	ANXA2,CRIM1,ELFN1,LRP6,PKIA
GO Molecular Function	GO:0005548	phospholipid transporter activity	464	0.533	1	1	1.31	0.761	1	0.00427	0.00562	436	0.387	1	1	2.06	0.485	1	31	0.00355	0.0323	unnamed	PLSCR1
GO Molecular Function	GO:0016811	hydrolase activity, acting on carbon-nitrogen (but not peptide) bonds, in linear amides	465	0.535	1	1	1.31	0.764	1	0.00429	0.00562	518	0.6	1	1	1.1	0.907	1	58	0.00355	0.0172	unnamed	HDAC9
GO Molecular Function	GO:0005544	calcium-dependent phospholipid binding	466	0.536	1	1	1.3	0.767	1	0.00431	0.00562	426	0.367	1	1	2.21	0.453	1	29	0.00355	0.0345	unnamed	ANXA2
GO Molecular Function	GO:0008235	metalloexopeptidase activity	467	0.537	1	1	1.3	0.768	1	0.00431	0.00562	466	0.459	1	1	1.64	0.61	1	39	0.00355	0.0256	unnamed	CPE
GO Molecular Function	GO:0005003	ephrin receptor activity	468	0.538	1	1	1.3	0.77	1	0.00433	0.00562	350	0.235	1	1	3.76	0.266	1	17	0.00355	0.0588	unnamed	EPHA3
GO Molecular Function	GO:0016614	oxidoreductase activity, acting on CH-OH group of donors	469	0.546	1	1	1.09	1.83	2	0.0103	0.0112	599	0.874	1	1	0.488	2.05	1	131	0.00355	0.00763	unnamed,unnamed	BMP2
GO Molecular Function	GO:0030546	receptor activator activity	470	0.547	1	1	1.27	0.789	1	0.00443	0.00562	426	0.367	1	1	2.21	0.453	1	29	0.00355	0.0345	unnamed	GREM1
GO Molecular Function	GO:0004672	protein kinase activity	471	0.548	1	1	0.996	12	12	0.0677	0.0674	265	0.139	1	1	1.4	9.27	13	593	0.0461	0.0219	unnamed,unnamed,unnamed,unnamed,unnamed,unnamed,unnamed,unnamed,unnamed,unnamed,unnamed,unnamed	ACVR1,ACVR1C,CRIM1,DYRK2,EPHA3,MAP4K3,MYLK2,NRP2,PDGFRL,PRKCQ,RIPK2,STK33,TSSK1B
GO Molecular Function	GO:0004715	non-membrane spanning protein tyrosine kinase activity	472	0.553	1	1	1.24	0.804	1	0.00452	0.00562	482	0.516	1	1	1.39	0.719	1	46	0.00355	0.0217	unnamed	RIPK2
GO Molecular Function	GO:0030276	clathrin binding	473	0.557	1	1	1.23	0.811	1	0.00456	0.00562	390	0.304	1	1	2.78	0.36	1	23	0.00355	0.0435	unnamed	CLINT1
GO Molecular Function	GO:0032947	protein complex scaffold	474	0.563	1	1	1.21	0.826	1	0.00464	0.00562	506	0.567	1	1	1.21	0.828	1	53	0.00355	0.0189	unnamed	AKAP6
GO Molecular Function	GO:0004674	protein serine/threonine kinase activity	475	0.563	1	1	0.989	8.09	8	0.0455	0.0449	356	0.242	1	1	1.32	6.8	9	435	0.0319	0.0207	unnamed,unnamed,unnamed,unnamed,unnamed,unnamed,unnamed,unnamed	ACVR1,ACVR1C,DYRK2,MAP4K3,MYLK2,PRKCQ,RIPK2,STK33,TSSK1B
GO Molecular Function	GO:0004114	3',5'-cyclic-nucleotide phosphodiesterase activity	476	0.57	1	1	1.19	0.843	1	0.00473	0.00562	399	0.326	1	1	2.56	0.391	1	25	0.00355	0.04	unnamed	RUNX1
GO Molecular Function	GO:0019901	protein kinase binding	477	0.57	1	1	0.984	7.11	7	0.04	0.0393	435	0.381	1	1	1.18	5.92	7	379	0.0248	0.0185	unnamed,unnamed,unnamed,unnamed,unnamed,unnamed,unnamed	CEP152,HDAC9,ITGAV,NBEA,PKIA,RGCC,TCF7L2
GO Molecular Function	GO:0051219	phosphoprotein binding	478	0.571	1	1	1.18	0.845	1	0.00475	0.00562	482	0.516	1	1	1.39	0.719	1	46	0.00355	0.0217	unnamed	DPYS
GO Molecular Function	GO:0004112	cyclic-nucleotide phosphodiesterase activity	479	0.573	1	1	1.18	0.848	1	0.00476	0.00562	406	0.336	1	1	2.46	0.406	1	26	0.00355	0.0385	unnamed	RUNX1
GO Molecular Function	GO:0004527	exonuclease activity	480	0.579	1	1	1.16	0.863	1	0.00485	0.00562	543	0.679	1	1	0.889	1.13	1	72	0.00355	0.0139	unnamed	DCP2
GO Molecular Function	GO:0008201	heparin binding	481	0.582	1	1	0.995	3.01	3	0.0169	0.0169	413	0.345	1	1	1.44	2.08	3	133	0.0106	0.0226	unnamed,unnamed,unnamed	BMP4,COL25A1,NRP2
GO Molecular Function	GO:0008138	protein tyrosine/serine/threonine phosphatase activity	482	0.582	1	1	1.15	0.871	1	0.00489	0.00562	478	0.5	1	1	1.45	0.688	1	44	0.00355	0.0227	unnamed	DUSP6
GO Molecular Function	GO:0050660	flavin adenine dinucleotide binding	483	0.586	1	1	1.14	0.879	1	0.00494	0.00562	541	0.674	1	1	0.901	1.11	1	71	0.00355	0.0141	unnamed	DPYD
GO Molecular Function	GO:0015081	sodium ion transmembrane transporter activity	484	0.586	1	1	1.02	1.97	2	0.011	0.0112	509	0.571	1	1	1.05	1.91	2	122	0.00709	0.0164	unnamed,unnamed	SLC1A2,SLC28A3
GO Molecular Function	GO:0005158	insulin receptor binding	485	0.59	1	1	1.13	0.889	1	0.00499	0.00562	418	0.357	1	1	2.28	0.438	1	28	0.00355	0.0357	unnamed	PIK3R1
GO Molecular Function	GO:0000149	SNARE binding	486	0.59	1	1	1.12	0.89	1	0.005	0.00562	501	0.553	1	1	1.25	0.797	1	51	0.00355	0.0196	unnamed	STXBP5
GO Molecular Function	GO:0016301	kinase activity	487	0.593	1	1	0.967	15.5	15	0.0872	0.0843	346	0.227	1	1	1.23	13	16	829	0.0567	0.0193	unnamed,unnamed,unnamed,unnamed,unnamed,unnamed,unnamed,unnamed,unnamed,unnamed,unnamed,unnamed,unnamed,unnamed,unnamed	ACVR1,ACVR1C,AKAP6,CRIM1,DYRK2,EPHA3,MAP4K3,MYLK2,NRP2,PDGFRL,PIK3R1,PRKCQ,RFK,RIPK2,STK33,TSSK1B
GO Molecular Function	GO:0008081	phosphoric diester hydrolase activity	488	0.601	1	1	0.99	2.02	2	0.0114	0.0112	300	0.174	1	1	2.09	1.44	3	92	0.0106	0.0326	unnamed,unnamed	PLCB1,PLCB4,RUNX1
GO Molecular Function	GO:0016787	hydrolase activity	489	0.603	1	1	0.972	35	34	0.197	0.191	572	0.76	1	1	0.905	37.6	34	2403	0.121	0.0141	unnamed,unnamed,unnamed,unnamed,unnamed,unnamed,unnamed,unnamed,unnamed,unnamed,unnamed,unnamed,unnamed,unnamed,unnamed,unnamed,unnamed,unnamed,unnamed,unnamed,unnamed,unnamed,unnamed,unnamed,unnamed,unnamed,unnamed,unnamed,unnamed,unnamed,unnamed,unnamed,unnamed,unnamed	ADAMTS9,ADAMTSL1,AMPD3,ASCC3,ATAD2B,CPE,CTSO,DCP2,DDHD1,DNPEP,DPYS,DUSP6,EYA4,HDAC9,KIF16B,KIF20B,KIF4B,MPPED2,NAALADL2,PAMR1,PAPPA,PCSK5,PLCB1,PLCB4,PREP,RAP2A,RFC3,RUNX1,SENP8,THSD4,TLL1,TMPRSS15,TUBE1,VWA8
GO Molecular Function	GO:0008375	acetylglucosaminyltransferase activity	490	0.607	1	1	1.07	0.931	1	0.00523	0.00562	471	0.484	1	1	1.52	0.657	1	42	0.00355	0.0238	unnamed	EXT1
GO Molecular Function	GO:0043130	ubiquitin binding	491	0.609	1	1	1.07	0.935	1	0.00526	0.00562	529	0.636	1	1	1	1	1	64	0.00355	0.0156	unnamed	DYRK2
GO Molecular Function	GO:0008013	beta-catenin binding	492	0.609	1	1	0.975	2.05	2	0.0115	0.0112	357	0.247	1	1	2.1	0.953	2	61	0.00709	0.0328	unnamed,unnamed	SMAD7,TCF7L2
GO Molecular Function	GO:0031072	heat shock protein binding	493	0.611	1	1	1.06	0.941	1	0.00529	0.00562	503	0.56	1	1	1.23	0.813	1	52	0.00355	0.0192	unnamed	FKBP5
GO Molecular Function	GO:0030971	receptor tyrosine kinase binding	494	0.612	1	1	1.06	0.945	1	0.00531	0.00562	461	0.442	1	1	1.73	0.578	1	37	0.00355	0.027	unnamed	PIK3R1
GO Molecular Function	GO:0016773	phosphotransferase activity, alcohol group as acceptor	495	0.617	1	1	0.95	13.7	13	0.0769	0.073	337	0.22	1	1	1.27	11.1	14	708	0.0496	0.0198	unnamed,unnamed,unnamed,unnamed,unnamed,unnamed,unnamed,unnamed,unnamed,unnamed,unnamed,unnamed,unnamed	ACVR1,ACVR1C,CRIM1,DYRK2,EPHA3,MAP4K3,MYLK2,NRP2,PDGFRL,PRKCQ,RFK,RIPK2,STK33,TSSK1B
GO Molecular Function	GO:0042393	histone binding	496	0.618	1	1	0.959	2.08	2	0.0117	0.0112	500	0.548	1	1	1.09	1.83	2	117	0.00709	0.0171	unnamed,unnamed	ATAD2B,SFMBT2
GO Molecular Function	GO:0015291	secondary active transmembrane transporter activity	497	0.621	1	1	0.94	3.19	3	0.0179	0.0169	507	0.569	1	1	1.02	2.95	3	189	0.0106	0.0159	unnamed,unnamed,unnamed	SLC17A6,SLC1A2,SLC28A3
GO Molecular Function	GO:0005097	Rab GTPase activator activity	498	0.626	1	1	1.02	0.98	1	0.00551	0.00562	516	0.587	1	1	1.14	0.875	1	56	0.00355	0.0179	unnamed	USP6NL
GO Molecular Function	GO:0004197	cysteine-type endopeptidase activity	499	0.632	1	1	1	0.997	1	0.0056	0.00562	536	0.663	1	1	0.927	1.08	1	69	0.00355	0.0145	unnamed	CTSO
GO Molecular Function	GO:0005100	Rho GTPase activator activity	500	0.636	1	1	0.993	1.01	1	0.00566	0.00562	464	0.451	1	1	1.68	0.594	1	38	0.00355	0.0263	unnamed	DLC1
GO Biological Process	GO:0006357	regulation of transcription from RNA polymerase II promoter	1	1.22e-08	0.000127	0.000127	2.06	29.1	60	0.164	0.337	2	2.16e-11	2.25e-07	1.13e-07	2.62	21.4	56	1370	0.199	0.0409	unnamed,unnamed,unnamed,unnamed,unnamed,unnamed,unnamed,unnamed,unnamed,unnamed,unnamed,unnamed,unnamed,unnamed,unnamed,unnamed,unnamed,unnamed,unnamed,unnamed,unnamed,unnamed,unnamed,unnamed,unnamed,unnamed,unnamed,unnamed,unnamed,unnamed,unnamed,unnamed,unnamed,unnamed,unnamed,unnamed,unnamed,unnamed,unnamed,unnamed,unnamed,unnamed,unnamed,unnamed,unnamed,unnamed,unnamed,unnamed,unnamed,unnamed…	ACVR1,AHRR,BACH1,BMP2,BMP4,CITED2,CREB1,EGLN3,EID1,EOMES,FOXB1,FOXC1,FOXP1,FOXP2,FOXQ1,FOXS1,GLIS3,GREM1,HAND2,HDAC9,HNF4G,HSF2,IFNG,KLF7,LMO1,LRP6,MEIS2,MITF,NFIA,NR2F1,NR2F2,NR5A2,PAX9,PBX1,PID1,PIK3R1,PKIA,PLSCR1,PPARGC1A,PRDM1,RBPJ,RFX3,RIPK2,RUNX1,SMAD7,TAF4,TBX18,TCF21,TCF7L2,TLE4,TRPS1,TWIST1,WWOX,ZBTB20,ZFHX3,ZMYND11
GO Biological Process	GO:0000122	negative regulation of transcription from RNA polymerase II promoter	2	3.8e-08	0.000397	0.000198	2.66	13.9	37	0.078	0.208	12	4.43e-10	4.62e-06	3.85e-07	3.58	8.94	32	572	0.113	0.0559	unnamed,unnamed,unnamed,unnamed,unnamed,unnamed,unnamed,unnamed,unnamed,unnamed,unnamed,unnamed,unnamed,unnamed,unnamed,unnamed,unnamed,unnamed,unnamed,unnamed,unnamed,unnamed,unnamed,unnamed,unnamed,unnamed,unnamed,unnamed,unnamed,unnamed,unnamed,unnamed,unnamed,unnamed,unnamed,unnamed,unnamed	AHRR,BACH1,BMP2,BMP4,CITED2,EID1,EOMES,FOXB1,FOXC1,FOXP2,FOXQ1,FOXS1,GLIS3,HDAC9,IFNG,LMO1,MEIS2,NR2F1,NR2F2,PKIA,PRDM1,RBPJ,SMAD7,TBX18,TCF21,TCF7L2,TLE4,TRPS1,TWIST1,ZBTB20,ZFHX3,ZMYND11
GO Biological Process	GO:0045935	positive regulation of nucleobase-containing compound metabolic process	3	6.81e-08	0.000711	0.000237	2.04	27.5	56	0.154	0.315	3	4.22e-11	4.4e-07	1.47e-07	2.66	19.9	53	1273	0.188	0.0416	unnamed,unnamed,unnamed,unnamed,unnamed,unnamed,unnamed,unnamed,unnamed,unnamed,unnamed,unnamed,unnamed,unnamed,unnamed,unnamed,unnamed,unnamed,unnamed,unnamed,unnamed,unnamed,unnamed,unnamed,unnamed,unnamed,unnamed,unnamed,unnamed,unnamed,unnamed,unnamed,unnamed,unnamed,unnamed,unnamed,unnamed,unnamed,unnamed,unnamed,unnamed,unnamed,unnamed,unnamed,unnamed,unnamed,unnamed,unnamed,unnamed,unnamed…	ACVR1,ADM,BMP2,BMP4,CALCR,CITED2,CREB1,EBF1,EOMES,FAM170A,FOXC1,FOXP1,FOXS1,GLIS3,GREM1,HAND2,HNF4G,HSF2,IFNG,KITLG,KLF7,LMO1,LRP6,MED30,MEIS2,MGMT,MITF,NFIA,NPAS3,NR2F2,NR5A2,PAX9,PBX1,PDGFC,PID1,PIK3R1,PLCB1,PLSCR1,PPARGC1A,RBPJ,RFX3,RGCC,RIPK2,RUNX1,SMAD7,SP3,TAF4,TCF21,TCF7L2,TWIST1,WWOX,ZBTB16,ZNF281
GO Biological Process	GO:0045892	negative regulation of transcription, DNA-dependent	4	8.23e-08	0.00086	0.000215	2.29	19.7	45	0.11	0.253	10	3.52e-10	3.68e-06	3.68e-07	2.98	13.8	41	880	0.145	0.0466	unnamed,unnamed,unnamed,unnamed,unnamed,unnamed,unnamed,unnamed,unnamed,unnamed,unnamed,unnamed,unnamed,unnamed,unnamed,unnamed,unnamed,unnamed,unnamed,unnamed,unnamed,unnamed,unnamed,unnamed,unnamed,unnamed,unnamed,unnamed,unnamed,unnamed,unnamed,unnamed,unnamed,unnamed,unnamed,unnamed,unnamed,unnamed,unnamed,unnamed,unnamed,unnamed,unnamed,unnamed,unnamed	AHRR,BACH1,BMP2,BMP4,CITED2,CREB1,EID1,EOMES,FOXB1,FOXC1,FOXP1,FOXP2,FOXQ1,FOXS1,GLIS3,GREM1,HDAC9,IFNG,LMO1,MEIS2,NR2F1,NR2F2,PAX9,PKIA,PLCB1,PRDM1,RBPJ,RFX3,SMAD7,SP3,TBX18,TCF21,TCF7L2,TLE4,TRPS1,TWIST1,ZBTB16,ZBTB20,ZFHX3,ZMYND11,ZNF281
GO Biological Process	GO:0010629	negative regulation of gene expression	5	1.15e-07	0.0012	0.000241	2.21	21.3	47	0.12	0.264	14	7.93e-10	8.28e-06	5.91e-07	2.81	15.3	43	980	0.152	0.0439	unnamed,unnamed,unnamed,unnamed,unnamed,unnamed,unnamed,unnamed,unnamed,unnamed,unnamed,unnamed,unnamed,unnamed,unnamed,unnamed,unnamed,unnamed,unnamed,unnamed,unnamed,unnamed,unnamed,unnamed,unnamed,unnamed,unnamed,unnamed,unnamed,unnamed,unnamed,unnamed,unnamed,unnamed,unnamed,unnamed,unnamed,unnamed,unnamed,unnamed,unnamed,unnamed,unnamed,unnamed,unnamed,unnamed,unnamed	AHRR,BACH1,BMP2,BMP4,CITED2,CREB1,EID1,EOMES,FOXB1,FOXC1,FOXP1,FOXP2,FOXQ1,FOXS1,GJA1,GLIS3,GREM1,HDAC9,IFNG,LMO1,MEIS2,NR2F1,NR2F2,PAX9,PKIA,PLCB1,PRDM1,RBPJ,RFX3,SFMBT2,SMAD7,SP3,TBX18,TCF21,TCF7L2,TLE4,TRPS1,TWIST1,ZBTB16,ZBTB20,ZFHX3,ZMYND11,ZNF281
GO Biological Process	GO:0051173	positive regulation of nitrogen compound metabolic process	6	1.22e-07	0.00127	0.000212	2	27.9	56	0.157	0.315	4	9.15e-11	9.55e-07	2.39e-07	2.61	20.3	53	1300	0.188	0.0408	unnamed,unnamed,unnamed,unnamed,unnamed,unnamed,unnamed,unnamed,unnamed,unnamed,unnamed,unnamed,unnamed,unnamed,unnamed,unnamed,unnamed,unnamed,unnamed,unnamed,unnamed,unnamed,unnamed,unnamed,unnamed,unnamed,unnamed,unnamed,unnamed,unnamed,unnamed,unnamed,unnamed,unnamed,unnamed,unnamed,unnamed,unnamed,unnamed,unnamed,unnamed,unnamed,unnamed,unnamed,unnamed,unnamed,unnamed,unnamed,unnamed,unnamed…	ACVR1,ADM,BMP2,BMP4,CALCR,CITED2,CREB1,EBF1,EOMES,FAM170A,FOXC1,FOXP1,FOXS1,GLIS3,GREM1,HAND2,HNF4G,HSF2,IFNG,KITLG,KLF7,LMO1,LRP6,MED30,MEIS2,MGMT,MITF,NFIA,NPAS3,NR2F2,NR5A2,PAX9,PBX1,PDGFC,PID1,PIK3R1,PLCB1,PLSCR1,PPARGC1A,RBPJ,RFX3,RGCC,RIPK2,RUNX1,SMAD7,SP3,TAF4,TCF21,TCF7L2,TWIST1,WWOX,ZBTB16,ZNF281
GO Biological Process	GO:0048762	mesenchymal cell differentiation	7	1.27e-07	0.00133	0.00019	4.3	4.42	19	0.0248	0.107	11	3.75e-10	3.92e-06	3.56e-07	8.27	1.81	15	116	0.0532	0.129	unnamed,unnamed,unnamed,unnamed,unnamed,unnamed,unnamed,unnamed,unnamed,unnamed,unnamed,unnamed,unnamed,unnamed,unnamed,unnamed,unnamed,unnamed,unnamed	ACVR1,BMP2,BMP4,CITED2,EOMES,FOXC1,GBX2,HAND2,KITLG,LRP6,NRP2,RBPJ,TCF21,TWIST1,ZEB2
GO Biological Process	GO:0051253	negative regulation of RNA metabolic process	8	1.67e-07	0.00174	0.000217	2.23	20.1	45	0.113	0.253	18	1.23e-09	1.29e-05	7.15e-07	2.86	14.3	41	918	0.145	0.0447	unnamed,unnamed,unnamed,unnamed,unnamed,unnamed,unnamed,unnamed,unnamed,unnamed,unnamed,unnamed,unnamed,unnamed,unnamed,unnamed,unnamed,unnamed,unnamed,unnamed,unnamed,unnamed,unnamed,unnamed,unnamed,unnamed,unnamed,unnamed,unnamed,unnamed,unnamed,unnamed,unnamed,unnamed,unnamed,unnamed,unnamed,unnamed,unnamed,unnamed,unnamed,unnamed,unnamed,unnamed,unnamed	AHRR,BACH1,BMP2,BMP4,CITED2,CREB1,EID1,EOMES,FOXB1,FOXC1,FOXP1,FOXP2,FOXQ1,FOXS1,GLIS3,GREM1,HDAC9,IFNG,LMO1,MEIS2,NR2F1,NR2F2,PAX9,PKIA,PLCB1,PRDM1,RBPJ,RFX3,SMAD7,SP3,TBX18,TCF21,TCF7L2,TLE4,TRPS1,TWIST1,ZBTB16,ZBTB20,ZFHX3,ZMYND11,ZNF281
GO Biological Process	GO:0010557	positive regulation of macromolecule biosynthetic process	9	1.92e-07	0.00201	0.000223	2.01	26.8	54	0.151	0.303	6	1.15e-10	1.21e-06	2.01e-07	2.62	19.8	52	1268	0.184	0.041	unnamed,unnamed,unnamed,unnamed,unnamed,unnamed,unnamed,unnamed,unnamed,unnamed,unnamed,unnamed,unnamed,unnamed,unnamed,unnamed,unnamed,unnamed,unnamed,unnamed,unnamed,unnamed,unnamed,unnamed,unnamed,unnamed,unnamed,unnamed,unnamed,unnamed,unnamed,unnamed,unnamed,unnamed,unnamed,unnamed,unnamed,unnamed,unnamed,unnamed,unnamed,unnamed,unnamed,unnamed,unnamed,unnamed,unnamed,unnamed,unnamed,unnamed…	ACVR1,BMP2,BMP4,CITED2,CREB1,DYRK2,EBF1,EOMES,FAM170A,FOXC1,FOXP1,FOXS1,GLIS3,GREM1,HAND2,HNF4G,HSF2,IFNG,KITLG,KLF7,LMO1,LRP6,MED30,MEIS2,MITF,NFIA,NPAS3,NR2F2,NR5A2,PAX9,PBX1,PDGFC,PID1,PIK3R1,PLCB1,PLSCR1,PPARGC1A,PRKCQ,RBPJ,RFX3,RGCC,RIPK2,RUNX1,SMAD7,SP3,TAF4,TCF21,TCF7L2,TWIST1,WWOX,ZBTB16,ZNF281
GO Biological Process	GO:0031328	positive regulation of cellular biosynthetic process	10	2.11e-07	0.0022	0.00022	1.97	28.4	56	0.16	0.315	8	1.44e-10	1.5e-06	1.88e-07	2.55	21.2	54	1357	0.191	0.0398	unnamed,unnamed,unnamed,unnamed,unnamed,unnamed,unnamed,unnamed,unnamed,unnamed,unnamed,unnamed,unnamed,unnamed,unnamed,unnamed,unnamed,unnamed,unnamed,unnamed,unnamed,unnamed,unnamed,unnamed,unnamed,unnamed,unnamed,unnamed,unnamed,unnamed,unnamed,unnamed,unnamed,unnamed,unnamed,unnamed,unnamed,unnamed,unnamed,unnamed,unnamed,unnamed,unnamed,unnamed,unnamed,unnamed,unnamed,unnamed,unnamed,unnamed…	ACVR1,ADM,BMP2,BMP4,CALCR,CITED2,CREB1,DYRK2,EBF1,EOMES,FAM170A,FOXC1,FOXP1,FOXS1,GLIS3,GREM1,HAND2,HNF4G,HSF2,IFNG,KITLG,KLF7,LMO1,LRP6,MED30,MEIS2,MITF,NFIA,NPAS3,NR2F2,NR5A2,PAX9,PBX1,PDGFC,PID1,PIK3R1,PLCB1,PLSCR1,PPARGC1A,PRKCQ,RBPJ,RFX3,RGCC,RIPK2,RUNX1,SMAD7,SP3,TAF4,TCF21,TCF7L2,TWIST1,WWOX,ZBTB16,ZNF281
GO Biological Process	GO:0010558	negative regulation of macromolecule biosynthetic process	11	2.67e-07	0.00279	0.000254	2.15	21.9	47	0.123	0.264	28	3.46e-09	3.62e-05	1.29e-06	2.67	16.1	43	1029	0.152	0.0418	unnamed,unnamed,unnamed,unnamed,unnamed,unnamed,unnamed,unnamed,unnamed,unnamed,unnamed,unnamed,unnamed,unnamed,unnamed,unnamed,unnamed,unnamed,unnamed,unnamed,unnamed,unnamed,unnamed,unnamed,unnamed,unnamed,unnamed,unnamed,unnamed,unnamed,unnamed,unnamed,unnamed,unnamed,unnamed,unnamed,unnamed,unnamed,unnamed,unnamed,unnamed,unnamed,unnamed,unnamed,unnamed,unnamed,unnamed	AHRR,BACH1,BMP2,BMP4,CITED2,CREB1,EID1,EOMES,FOXB1,FOXC1,FOXP1,FOXP2,FOXQ1,FOXS1,GLIS3,GREM1,HDAC9,IFNG,ITGAV,LMO1,MEIS2,NR2F1,NR2F2,PAX9,PID1,PKIA,PLCB1,PRDM1,RBPJ,RFX3,SMAD7,SP3,TBX18,TCF21,TCF7L2,TLE4,TRPS1,TWIST1,ZBTB16,ZBTB20,ZFHX3,ZMYND11,ZNF281
GO Biological Process	GO:2000113	negative regulation of cellular macromolecule biosynthetic process	12	3.04e-07	0.00317	0.000264	2.16	21.3	46	0.12	0.258	27	3.28e-09	3.42e-05	1.27e-06	2.72	15.4	42	988	0.149	0.0425	unnamed,unnamed,unnamed,unnamed,unnamed,unnamed,unnamed,unnamed,unnamed,unnamed,unnamed,unnamed,unnamed,unnamed,unnamed,unnamed,unnamed,unnamed,unnamed,unnamed,unnamed,unnamed,unnamed,unnamed,unnamed,unnamed,unnamed,unnamed,unnamed,unnamed,unnamed,unnamed,unnamed,unnamed,unnamed,unnamed,unnamed,unnamed,unnamed,unnamed,unnamed,unnamed,unnamed,unnamed,unnamed,unnamed	AHRR,BACH1,BMP2,BMP4,CITED2,CREB1,EID1,EOMES,FOXB1,FOXC1,FOXP1,FOXP2,FOXQ1,FOXS1,GLIS3,GREM1,HDAC9,IFNG,LMO1,MEIS2,NR2F1,NR2F2,PAX9,PID1,PKIA,PLCB1,PRDM1,RBPJ,RFX3,SMAD7,SP3,TBX18,TCF21,TCF7L2,TLE4,TRPS1,TWIST1,ZBTB16,ZBTB20,ZFHX3,ZMYND11,ZNF281
GO Biological Process	GO:0045934	negative regulation of nucleobase-containing compound metabolic process	13	3.09e-07	0.00323	0.000248	2.13	22	47	0.124	0.264	22	1.92e-09	2.01e-05	9.12e-07	2.73	15.8	43	1009	0.152	0.0426	unnamed,unnamed,unnamed,unnamed,unnamed,unnamed,unnamed,unnamed,unnamed,unnamed,unnamed,unnamed,unnamed,unnamed,unnamed,unnamed,unnamed,unnamed,unnamed,unnamed,unnamed,unnamed,unnamed,unnamed,unnamed,unnamed,unnamed,unnamed,unnamed,unnamed,unnamed,unnamed,unnamed,unnamed,unnamed,unnamed,unnamed,unnamed,unnamed,unnamed,unnamed,unnamed,unnamed,unnamed,unnamed,unnamed,unnamed	AHRR,AKAP6,BACH1,BMP2,BMP4,CITED2,CREB1,EID1,EOMES,FOXB1,FOXC1,FOXP1,FOXP2,FOXQ1,FOXS1,GLIS3,GREM1,HDAC9,IFNG,LMO1,MEIS2,NR2F1,NR2F2,PAX9,PID1,PKIA,PLCB1,PRDM1,RBPJ,RFX3,SMAD7,SP3,TBX18,TCF21,TCF7L2,TLE4,TRPS1,TWIST1,ZBTB16,ZBTB20,ZFHX3,ZMYND11,ZNF281
GO Biological Process	GO:0007389	pattern specification process	14	3.33e-07	0.00348	0.000248	2.74	11.3	31	0.0637	0.174	40	1.42e-08	0.000149	3.72e-06	3.77	6.63	25	424	0.0887	0.059	unnamed,unnamed,unnamed,unnamed,unnamed,unnamed,unnamed,unnamed,unnamed,unnamed,unnamed,unnamed,unnamed,unnamed,unnamed,unnamed,unnamed,unnamed,unnamed,unnamed,unnamed,unnamed,unnamed,unnamed,unnamed,unnamed,unnamed,unnamed,unnamed,unnamed,unnamed	ACVR1,BMP2,BMP4,CITED2,DUSP6,FOXB1,FOXC1,FOXP1,FOXP2,FOXQ1,FOXS1,GBX2,GJA1,GREM1,HAND2,LRP6,NR2F2,PBX1,PCDH8,PCSK5,RFX3,SEMA5A,TBX18,ZBTB16,ZEB2
GO Biological Process	GO:0009891	positive regulation of biosynthetic process	15	3.57e-07	0.00373	0.000249	1.94	28.9	56	0.162	0.315	9	2.67e-10	2.79e-06	3.1e-07	2.5	21.6	54	1380	0.191	0.0391	unnamed,unnamed,unnamed,unnamed,unnamed,unnamed,unnamed,unnamed,unnamed,unnamed,unnamed,unnamed,unnamed,unnamed,unnamed,unnamed,unnamed,unnamed,unnamed,unnamed,unnamed,unnamed,unnamed,unnamed,unnamed,unnamed,unnamed,unnamed,unnamed,unnamed,unnamed,unnamed,unnamed,unnamed,unnamed,unnamed,unnamed,unnamed,unnamed,unnamed,unnamed,unnamed,unnamed,unnamed,unnamed,unnamed,unnamed,unnamed,unnamed,unnamed…	ACVR1,ADM,BMP2,BMP4,CALCR,CITED2,CREB1,DYRK2,EBF1,EOMES,FAM170A,FOXC1,FOXP1,FOXS1,GLIS3,GREM1,HAND2,HNF4G,HSF2,IFNG,KITLG,KLF7,LMO1,LRP6,MED30,MEIS2,MITF,NFIA,NPAS3,NR2F2,NR5A2,PAX9,PBX1,PDGFC,PID1,PIK3R1,PLCB1,PLSCR1,PPARGC1A,PRKCQ,RBPJ,RFX3,RGCC,RIPK2,RUNX1,SMAD7,SP3,TAF4,TCF21,TCF7L2,TWIST1,WWOX,ZBTB16,ZNF281
GO Biological Process	GO:0045893	positive regulation of transcription, DNA-dependent	16	3.61e-07	0.00377	0.000236	2.05	24.3	50	0.137	0.281	7	1.24e-10	1.3e-06	1.85e-07	2.8	16.8	47	1074	0.167	0.0438	unnamed,unnamed,unnamed,unnamed,unnamed,unnamed,unnamed,unnamed,unnamed,unnamed,unnamed,unnamed,unnamed,unnamed,unnamed,unnamed,unnamed,unnamed,unnamed,unnamed,unnamed,unnamed,unnamed,unnamed,unnamed,unnamed,unnamed,unnamed,unnamed,unnamed,unnamed,unnamed,unnamed,unnamed,unnamed,unnamed,unnamed,unnamed,unnamed,unnamed,unnamed,unnamed,unnamed,unnamed,unnamed,unnamed,unnamed,unnamed,unnamed,unnamed	ACVR1,BMP2,BMP4,CITED2,CREB1,EBF1,EOMES,FAM170A,FOXC1,FOXP1,FOXS1,GLIS3,GREM1,HAND2,HNF4G,HSF2,IFNG,KLF7,LMO1,LRP6,MED30,MEIS2,MITF,NFIA,NPAS3,NR2F2,NR5A2,PAX9,PBX1,PID1,PIK3R1,PLCB1,PLSCR1,PPARGC1A,RBPJ,RFX3,RIPK2,RUNX1,SMAD7,SP3,TAF4,TCF21,TCF7L2,TWIST1,WWOX,ZBTB16,ZNF281
GO Biological Process	GO:0014031	mesenchymal cell development	17	3.66e-07	0.00382	0.000225	4.46	3.81	17	0.0214	0.0955	33	7.7e-09	8.04e-05	2.44e-06	8.07	1.61	13	103	0.0461	0.126	unnamed,unnamed,unnamed,unnamed,unnamed,unnamed,unnamed,unnamed,unnamed,unnamed,unnamed,unnamed,unnamed,unnamed,unnamed,unnamed,unnamed	ACVR1,BMP2,CITED2,EOMES,FOXC1,GBX2,HAND2,KITLG,LRP6,NRP2,RBPJ,TWIST1,ZEB2
GO Biological Process	GO:0009952	anterior/posterior pattern specification	18	3.9e-07	0.00407	0.000226	3.99	4.76	19	0.0267	0.107	81	2.46e-06	0.0257	0.000318	4.59	3.05	14	195	0.0496	0.0718	unnamed,unnamed,unnamed,unnamed,unnamed,unnamed,unnamed,unnamed,unnamed,unnamed,unnamed,unnamed,unnamed,unnamed,unnamed,unnamed,unnamed,unnamed,unnamed	BMP2,BMP4,FOXB1,FOXC1,FOXS1,GBX2,LRP6,NR2F2,PBX1,PCDH8,PCSK5,TBX18,ZBTB16,ZEB2
GO Biological Process	GO:0051172	negative regulation of nitrogen compound metabolic process	19	3.92e-07	0.00409	0.000215	2.12	22.2	47	0.125	0.264	25	2.91e-09	3.04e-05	1.21e-06	2.69	16	43	1023	0.152	0.042	unnamed,unnamed,unnamed,unnamed,unnamed,unnamed,unnamed,unnamed,unnamed,unnamed,unnamed,unnamed,unnamed,unnamed,unnamed,unnamed,unnamed,unnamed,unnamed,unnamed,unnamed,unnamed,unnamed,unnamed,unnamed,unnamed,unnamed,unnamed,unnamed,unnamed,unnamed,unnamed,unnamed,unnamed,unnamed,unnamed,unnamed,unnamed,unnamed,unnamed,unnamed,unnamed,unnamed,unnamed,unnamed,unnamed,unnamed	AHRR,AKAP6,BACH1,BMP2,BMP4,CITED2,CREB1,EID1,EOMES,FOXB1,FOXC1,FOXP1,FOXP2,FOXQ1,FOXS1,GLIS3,GREM1,HDAC9,IFNG,LMO1,MEIS2,NR2F1,NR2F2,PAX9,PID1,PKIA,PLCB1,PRDM1,RBPJ,RFX3,SMAD7,SP3,TBX18,TCF21,TCF7L2,TLE4,TRPS1,TWIST1,ZBTB16,ZBTB20,ZFHX3,ZMYND11,ZNF281
GO Biological Process	GO:0048863	stem cell differentiation	20	5.03e-07	0.00525	0.000262	3.22	7.44	24	0.0418	0.135	23	2.15e-09	2.24e-05	9.75e-07	5.18	3.86	20	247	0.0709	0.081	unnamed,unnamed,unnamed,unnamed,unnamed,unnamed,unnamed,unnamed,unnamed,unnamed,unnamed,unnamed,unnamed,unnamed,unnamed,unnamed,unnamed,unnamed,unnamed,unnamed,unnamed,unnamed,unnamed,unnamed	ACVR1,BMP2,BMP4,CITED2,EOMES,FOXC1,GBX2,GREM1,HAND2,KITLG,LRP6,MED30,MYLK2,NRP2,RBPJ,TCF21,TCF7L2,TWIST1,ZEB2,ZNF281
GO Biological Process	GO:0009890	negative regulation of biosynthetic process	21	6e-07	0.00627	0.000298	2.06	23.3	48	0.131	0.27	32	6.49e-09	6.78e-05	2.12e-06	2.58	17.1	44	1091	0.156	0.0403	unnamed,unnamed,unnamed,unnamed,unnamed,unnamed,unnamed,unnamed,unnamed,unnamed,unnamed,unnamed,unnamed,unnamed,unnamed,unnamed,unnamed,unnamed,unnamed,unnamed,unnamed,unnamed,unnamed,unnamed,unnamed,unnamed,unnamed,unnamed,unnamed,unnamed,unnamed,unnamed,unnamed,unnamed,unnamed,unnamed,unnamed,unnamed,unnamed,unnamed,unnamed,unnamed,unnamed,unnamed,unnamed,unnamed,unnamed,unnamed	AHRR,AKAP6,BACH1,BMP2,BMP4,CITED2,CREB1,EID1,EOMES,FOXB1,FOXC1,FOXP1,FOXP2,FOXQ1,FOXS1,GLIS3,GREM1,HDAC9,IFNG,ITGAV,LMO1,MEIS2,NR2F1,NR2F2,PAX9,PID1,PKIA,PLCB1,PRDM1,RBPJ,RFX3,SMAD7,SP3,TBX18,TCF21,TCF7L2,TLE4,TRPS1,TWIST1,ZBTB16,ZBTB20,ZFHX3,ZMYND11,ZNF281
GO Biological Process	GO:0010628	positive regulation of gene expression	22	6.76e-07	0.00706	0.000321	1.97	26.3	52	0.148	0.292	1	1.73e-11	1.8e-07	1.8e-07	2.8	18.2	51	1165	0.181	0.0438	unnamed,unnamed,unnamed,unnamed,unnamed,unnamed,unnamed,unnamed,unnamed,unnamed,unnamed,unnamed,unnamed,unnamed,unnamed,unnamed,unnamed,unnamed,unnamed,unnamed,unnamed,unnamed,unnamed,unnamed,unnamed,unnamed,unnamed,unnamed,unnamed,unnamed,unnamed,unnamed,unnamed,unnamed,unnamed,unnamed,unnamed,unnamed,unnamed,unnamed,unnamed,unnamed,unnamed,unnamed,unnamed,unnamed,unnamed,unnamed,unnamed,unnamed…	ACVR1,BMP2,BMP4,CITED2,CREB1,EBF1,EOMES,FAM170A,FOXC1,FOXP1,FOXS1,GJA1,GLIS3,GREM1,HAND2,HNF4G,HSF2,IFNG,KLF7,LMO1,LRP6,MED30,MEIS2,MITF,MYLK2,NFIA,NPAS3,NR2F2,NR5A2,PAX9,PBX1,PID1,PIK3R1,PLCB1,PLSCR1,PPARGC1A,PRDM1,RBPJ,RFX3,RGCC,RIPK2,RUNX1,SMAD7,SP3,TAF4,TCF21,TCF7L2,TWIST1,WWOX,ZBTB16,ZNF281
GO Biological Process	GO:0051254	positive regulation of RNA metabolic process	23	7.97e-07	0.00832	0.000362	2	25	50	0.14	0.281	15	7.95e-10	8.3e-06	5.53e-07	2.65	17.8	47	1136	0.167	0.0414	unnamed,unnamed,unnamed,unnamed,unnamed,unnamed,unnamed,unnamed,unnamed,unnamed,unnamed,unnamed,unnamed,unnamed,unnamed,unnamed,unnamed,unnamed,unnamed,unnamed,unnamed,unnamed,unnamed,unnamed,unnamed,unnamed,unnamed,unnamed,unnamed,unnamed,unnamed,unnamed,unnamed,unnamed,unnamed,unnamed,unnamed,unnamed,unnamed,unnamed,unnamed,unnamed,unnamed,unnamed,unnamed,unnamed,unnamed,unnamed,unnamed,unnamed	ACVR1,BMP2,BMP4,CITED2,CREB1,EBF1,EOMES,FAM170A,FOXC1,FOXP1,FOXS1,GLIS3,GREM1,HAND2,HNF4G,HSF2,IFNG,KLF7,LMO1,LRP6,MED30,MEIS2,MITF,NFIA,NPAS3,NR2F2,NR5A2,PAX9,PBX1,PID1,PIK3R1,PLCB1,PLSCR1,PPARGC1A,RBPJ,RFX3,RIPK2,RUNX1,SMAD7,SP3,TAF4,TCF21,TCF7L2,TWIST1,WWOX,ZBTB16,ZNF281
GO Biological Process	GO:0043009	chordate embryonic development	24	8.14e-07	0.0085	0.000354	2.48	13.7	34	0.0772	0.191	44	2.63e-08	0.000275	6.25e-06	3.25	8.93	29	571	0.103	0.0508	unnamed,unnamed,unnamed,unnamed,unnamed,unnamed,unnamed,unnamed,unnamed,unnamed,unnamed,unnamed,unnamed,unnamed,unnamed,unnamed,unnamed,unnamed,unnamed,unnamed,unnamed,unnamed,unnamed,unnamed,unnamed,unnamed,unnamed,unnamed,unnamed,unnamed,unnamed,unnamed,unnamed,unnamed	ACVR1,ADM,BMP2,BMP4,CITED2,DLC1,EOMES,EXT1,FOXB1,FOXC1,FOXP1,FOXS1,GBX2,GJA1,HAND2,LRP6,NR2F2,PBX1,PCDH8,PCSK5,PRDM1,RBPJ,RUNX1,SP3,TBX18,TCF7L2,TWIST1,ZEB2,ZIC5
GO Biological Process	GO:0060485	mesenchyme development	25	9.21e-07	0.00962	0.000385	3.77	5.05	19	0.0283	0.107	31	5.33e-09	5.57e-05	1.8e-06	6.85	2.19	15	140	0.0532	0.107	unnamed,unnamed,unnamed,unnamed,unnamed,unnamed,unnamed,unnamed,unnamed,unnamed,unnamed,unnamed,unnamed,unnamed,unnamed,unnamed,unnamed,unnamed,unnamed	ACVR1,BMP2,BMP4,CITED2,EOMES,FOXC1,GBX2,HAND2,KITLG,LRP6,NRP2,RBPJ,TCF21,TWIST1,ZEB2
GO Biological Process	GO:0009792	embryo development ending in birth or egg hatching	26	9.39e-07	0.0098	0.000377	2.46	13.8	34	0.0777	0.191	48	3.43e-08	0.000358	7.47e-06	3.21	9.03	29	578	0.103	0.0502	unnamed,unnamed,unnamed,unnamed,unnamed,unnamed,unnamed,unnamed,unnamed,unnamed,unnamed,unnamed,unnamed,unnamed,unnamed,unnamed,unnamed,unnamed,unnamed,unnamed,unnamed,unnamed,unnamed,unnamed,unnamed,unnamed,unnamed,unnamed,unnamed,unnamed,unnamed,unnamed,unnamed,unnamed	ACVR1,ADM,BMP2,BMP4,CITED2,DLC1,EOMES,EXT1,FOXB1,FOXC1,FOXP1,FOXS1,GBX2,GJA1,HAND2,LRP6,NR2F2,PBX1,PCDH8,PCSK5,PRDM1,RBPJ,RUNX1,SP3,TBX18,TCF7L2,TWIST1,ZEB2,ZIC5
GO Biological Process	GO:0031327	negative regulation of cellular biosynthetic process	27	1.13e-06	0.0118	0.000437	2.04	23	47	0.129	0.264	38	1.29e-08	0.000135	3.55e-06	2.56	16.8	43	1076	0.152	0.04	unnamed,unnamed,unnamed,unnamed,unnamed,unnamed,unnamed,unnamed,unnamed,unnamed,unnamed,unnamed,unnamed,unnamed,unnamed,unnamed,unnamed,unnamed,unnamed,unnamed,unnamed,unnamed,unnamed,unnamed,unnamed,unnamed,unnamed,unnamed,unnamed,unnamed,unnamed,unnamed,unnamed,unnamed,unnamed,unnamed,unnamed,unnamed,unnamed,unnamed,unnamed,unnamed,unnamed,unnamed,unnamed,unnamed,unnamed	AHRR,AKAP6,BACH1,BMP2,BMP4,CITED2,CREB1,EID1,EOMES,FOXB1,FOXC1,FOXP1,FOXP2,FOXQ1,FOXS1,GLIS3,GREM1,HDAC9,IFNG,LMO1,MEIS2,NR2F1,NR2F2,PAX9,PID1,PKIA,PLCB1,PRDM1,RBPJ,RFX3,SMAD7,SP3,TBX18,TCF21,TCF7L2,TLE4,TRPS1,TWIST1,ZBTB16,ZBTB20,ZFHX3,ZMYND11,ZNF281
GO Biological Process	GO:0035295	tube development	28	2.66e-06	0.0277	0.000991	2.43	13.2	32	0.074	0.18	21	1.79e-09	1.87e-05	8.89e-07	3.9	6.92	27	443	0.0957	0.0609	unnamed,unnamed,unnamed,unnamed,unnamed,unnamed,unnamed,unnamed,unnamed,unnamed,unnamed,unnamed,unnamed,unnamed,unnamed,unnamed,unnamed,unnamed,unnamed,unnamed,unnamed,unnamed,unnamed,unnamed,unnamed,unnamed,unnamed,unnamed,unnamed,unnamed,unnamed,unnamed	ACVR1,ADM,BMP2,BMP4,CITED2,CREB1,DLC1,EIF4E,FOXC1,FOXP1,FOXP2,FOXS1,GBX2,GJA1,GREM1,HAND2,LRP6,PBX1,PCSK5,RBPJ,SEMA5A,SMAD7,SP3,TCF21,TWIST1,ZEB2,ZIC5
GO Biological Process	GO:0014033	neural crest cell differentiation	29	2.96e-06	0.0309	0.00107	4.96	2.62	13	0.0147	0.073	53	7.24e-08	0.000756	1.43e-05	9.69	1.03	10	66	0.0355	0.152	unnamed,unnamed,unnamed,unnamed,unnamed,unnamed,unnamed,unnamed,unnamed,unnamed,unnamed,unnamed,unnamed	ACVR1,CITED2,FOXC1,GBX2,HAND2,KITLG,LRP6,NRP2,TWIST1,ZEB2
GO Biological Process	GO:0048568	embryonic organ development	30	6.06e-06	0.0632	0.00211	2.58	10.4	27	0.0587	0.152	26	2.95e-09	3.08e-05	1.18e-06	4.08	6.13	25	392	0.0887	0.0638	unnamed,unnamed,unnamed,unnamed,unnamed,unnamed,unnamed,unnamed,unnamed,unnamed,unnamed,unnamed,unnamed,unnamed,unnamed,unnamed,unnamed,unnamed,unnamed,unnamed,unnamed,unnamed,unnamed,unnamed,unnamed,unnamed,unnamed	ACVR1,ADM,BMP2,BMP4,CITED2,EOMES,EYA4,FOXC1,FOXS1,GBX2,GJA1,HAND2,KITLG,LRP6,NR2F2,PBX1,PCSK5,PRDM1,RBPJ,RUNX1,SP3,TBX18,TCF21,TCF7L2,TWIST1
GO Biological Process	GO:0014032	neural crest cell development	31	6.13e-06	0.064	0.00206	5.04	2.38	12	0.0134	0.0674	60	2.67e-07	0.00279	4.65e-05	9.93	0.907	9	58	0.0319	0.155	unnamed,unnamed,unnamed,unnamed,unnamed,unnamed,unnamed,unnamed,unnamed,unnamed,unnamed,unnamed	ACVR1,CITED2,FOXC1,GBX2,HAND2,KITLG,NRP2,TWIST1,ZEB2
GO Biological Process	GO:1901861	regulation of muscle tissue development	32	7.65e-06	0.0798	0.0025	3.96	3.79	15	0.0213	0.0843	5	1.02e-10	1.06e-06	2.12e-07	9.05	1.66	15	106	0.0532	0.142	unnamed,unnamed,unnamed,unnamed,unnamed,unnamed,unnamed,unnamed,unnamed,unnamed,unnamed,unnamed,unnamed,unnamed,unnamed	ACVR1,AKAP6,BMP2,BMP4,FOXP1,GJA1,GREM1,HDAC9,LRP6,PLCB1,PPARGC1A,RBPJ,TCF7L2,TWIST1,ZFHX3
GO Biological Process	GO:0048522	positive regulation of cellular process	33	9.21e-06	0.0961	0.00291	1.47	60.7	89	0.341	0.5	42	2.3e-08	0.00024	5.72e-06	1.74	51.7	90	3308	0.319	0.0272	unnamed,unnamed,unnamed,unnamed,unnamed,unnamed,unnamed,unnamed,unnamed,unnamed,unnamed,unnamed,unnamed,unnamed,unnamed,unnamed,unnamed,unnamed,unnamed,unnamed,unnamed,unnamed,unnamed,unnamed,unnamed,unnamed,unnamed,unnamed,unnamed,unnamed,unnamed,unnamed,unnamed,unnamed,unnamed,unnamed,unnamed,unnamed,unnamed,unnamed,unnamed,unnamed,unnamed,unnamed,unnamed,unnamed,unnamed,unnamed,unnamed,unnamed…	ACKR3,ACVR1,ADAMTS9,ADM,AHRR,AKAP6,ANXA2,BMP2,BMP4,CALCR,CD180,CDH4,CITED2,COL8A1,CREB1,DCSTAMP,DCT,DLC1,DUSP6,DYRK2,EBF1,EIF4E,EOMES,EPHA3,FAM170A,FMN1,FOXC1,FOXP1,FOXP2,FOXS1,GJA1,GLIS3,GREM1,GRIK1,GRIK2,HAND2,HDAC9,HNF4G,HSF2,IFNG,IL12A,ITGAV,KITLG,KLF7,LIFR,LMO1,LRP6,MED30,MEIS2,MGMT,MITF,NDUFS4,NFIA,NPAS3,NR2F2,NR5A2,NRP2,OSMR,PAX9,PBX1,PDGFC,PID1,PIK3R1,PLCB1,PLSCR1,PPARGC1A,PRDM1,PRKCQ,RAP…
GO Biological Process	GO:0001756	somitogenesis	34	1e-05	0.105	0.00308	5.88	1.7	10	0.00955	0.0562	131	4.49e-05	0.469	0.00358	7.34	0.953	7	61	0.0248	0.115	unnamed,unnamed,unnamed,unnamed,unnamed,unnamed,unnamed,unnamed,unnamed,unnamed	FOXB1,FOXC1,FOXS1,LRP6,PCDH8,TBX18,ZEB2
GO Biological Process	GO:0048864	stem cell development	35	1.09e-05	0.114	0.00326	3.17	6	19	0.0337	0.107	68	4.46e-07	0.00466	6.85e-05	4.92	3.05	15	195	0.0532	0.0769	unnamed,unnamed,unnamed,unnamed,unnamed,unnamed,unnamed,unnamed,unnamed,unnamed,unnamed,unnamed,unnamed,unnamed,unnamed,unnamed,unnamed,unnamed,unnamed	ACVR1,BMP2,CITED2,EOMES,FOXC1,GBX2,HAND2,KITLG,LRP6,MED30,NRP2,RBPJ,TCF7L2,TWIST1,ZEB2
GO Biological Process	GO:0003002	regionalization	36	1.37e-05	0.143	0.00399	2.81	7.83	22	0.044	0.124	90	5.34e-06	0.0558	0.00062	3.63	4.69	17	300	0.0603	0.0567	unnamed,unnamed,unnamed,unnamed,unnamed,unnamed,unnamed,unnamed,unnamed,unnamed,unnamed,unnamed,unnamed,unnamed,unnamed,unnamed,unnamed,unnamed,unnamed,unnamed,unnamed,unnamed	BMP2,BMP4,CITED2,DUSP6,FOXB1,FOXC1,FOXS1,GBX2,GREM1,LRP6,NR2F2,PBX1,PCDH8,PCSK5,TBX18,ZBTB16,ZEB2
GO Biological Process	GO:0035051	cardiocyte differentiation	37	1.54e-05	0.161	0.00435	4.24	3.07	13	0.0172	0.073	50	4.14e-08	0.000432	8.64e-06	7.83	1.53	12	98	0.0426	0.122	unnamed,unnamed,unnamed,unnamed,unnamed,unnamed,unnamed,unnamed,unnamed,unnamed,unnamed,unnamed,unnamed	ACVR1,BMP2,BMP4,CITED2,EOMES,FOXP1,GREM1,HAND2,LRP6,MYLK2,RBPJ,TWIST1
GO Biological Process	GO:0048646	anatomical structure formation involved in morphogenesis	38	1.64e-05	0.171	0.0045	2.04	18.6	38	0.105	0.213	41	1.57e-08	0.000164	4e-06	2.9	12.1	35	772	0.124	0.0453	unnamed,unnamed,unnamed,unnamed,unnamed,unnamed,unnamed,unnamed,unnamed,unnamed,unnamed,unnamed,unnamed,unnamed,unnamed,unnamed,unnamed,unnamed,unnamed,unnamed,unnamed,unnamed,unnamed,unnamed,unnamed,unnamed,unnamed,unnamed,unnamed,unnamed,unnamed,unnamed,unnamed,unnamed,unnamed,unnamed,unnamed,unnamed	ACKR3,ACVR1,ADM,ANXA2,BMP4,CITED2,COL8A1,DCSTAMP,DLC1,EOMES,FOXB1,FOXC1,FOXP1,FOXS1,GBX2,GJA1,GREM1,HAND2,ITGAV,KIAA1009,KIF16B,LRP6,NRP2,PCDH8,RBPJ,RFX3,SEMA5A,SNX10,SP3,TBX18,TCF21,THSD7A,TWIST1,ZEB2,ZIC5
GO Biological Process	GO:0006355	regulation of transcription, DNA-dependent	39	1.66e-05	0.173	0.00444	1.5	54.2	81	0.304	0.455	119	3.04e-05	0.318	0.00267	1.54	50.5	78	3230	0.277	0.0241	unnamed,unnamed,unnamed,unnamed,unnamed,unnamed,unnamed,unnamed,unnamed,unnamed,unnamed,unnamed,unnamed,unnamed,unnamed,unnamed,unnamed,unnamed,unnamed,unnamed,unnamed,unnamed,unnamed,unnamed,unnamed,unnamed,unnamed,unnamed,unnamed,unnamed,unnamed,unnamed,unnamed,unnamed,unnamed,unnamed,unnamed,unnamed,unnamed,unnamed,unnamed,unnamed,unnamed,unnamed,unnamed,unnamed,unnamed,unnamed,unnamed,unnamed…	ACVR1,AHRR,ASCC3,BACH1,BMP2,BMP4,BNC2,CDCA7,CITED2,CREB1,DPF1,EBF1,EGLN3,EID1,EOMES,EYA4,FAM170A,FOXB1,FOXC1,FOXP1,FOXP2,FOXQ1,FOXS1,GBX2,GLIS3,GREM1,HAND2,HDAC9,HNF4G,HSF2,IFNG,KLF7,LMO1,LRP6,MED30,MEIS2,MITF,NFE2L3,NFIA,NPAS3,NR2F1,NR2F2,NR5A2,PAX9,PBX1,PID1,PIK3R1,PKIA,PLCB1,PLSCR1,PPARGC1A,PRDM1,PRKCQ,RBPJ,RFX3,RGCC,RIPK2,RUNX1,SFMBT2,SMAD7,SP3,TAF4,TBX18,TCF21,TCF7L2,TLE4,TRPS1,TWIST1,WWOX,Z…
GO Biological Process	GO:0034654	nucleobase-containing compound biosynthetic process	40	1.72e-05	0.179	0.00448	1.58	43.6	69	0.245	0.388	141	8.49e-05	0.887	0.00629	1.57	42.7	67	2732	0.238	0.0245	unnamed,unnamed,unnamed,unnamed,unnamed,unnamed,unnamed,unnamed,unnamed,unnamed,unnamed,unnamed,unnamed,unnamed,unnamed,unnamed,unnamed,unnamed,unnamed,unnamed,unnamed,unnamed,unnamed,unnamed,unnamed,unnamed,unnamed,unnamed,unnamed,unnamed,unnamed,unnamed,unnamed,unnamed,unnamed,unnamed,unnamed,unnamed,unnamed,unnamed,unnamed,unnamed,unnamed,unnamed,unnamed,unnamed,unnamed,unnamed,unnamed,unnamed…	ADM,AHRR,AMPD3,ASCC3,BACH1,BNC2,CDCA7,CITED2,CREB1,CSTF2,DPF1,DPYD,EBF1,EID1,EOMES,EYA4,FAM170A,FOXB1,FOXC1,FOXP1,FOXP2,FOXQ1,FOXS1,GBX2,GLIS3,GMDS,HAND2,HDAC9,HNF4G,HSF2,KLF7,MED30,MEIS2,MITF,NFE2L3,NFIA,NMNAT3,NPAS3,NR2F1,NR2F2,NR5A2,PAX9,PBX1,PPARGC1A,PRDM1,RBPJ,RFC3,RFK,RFX3,RUNX1,SMAD7,SP3,TAF4,TBX18,TCF21,TCF7L2,TLE4,TRPS1,TWIST1,ZBTB16,ZBTB20,ZEB2,ZFHX3,ZFHX4,ZMYND11,ZNF281,ZNF407
GO Biological Process	GO:2001141	regulation of RNA biosynthetic process	41	1.73e-05	0.18	0.0044	1.49	54.2	81	0.305	0.455	123	3.67e-05	0.383	0.00311	1.54	50.8	78	3247	0.277	0.024	unnamed,unnamed,unnamed,unnamed,unnamed,unnamed,unnamed,unnamed,unnamed,unnamed,unnamed,unnamed,unnamed,unnamed,unnamed,unnamed,unnamed,unnamed,unnamed,unnamed,unnamed,unnamed,unnamed,unnamed,unnamed,unnamed,unnamed,unnamed,unnamed,unnamed,unnamed,unnamed,unnamed,unnamed,unnamed,unnamed,unnamed,unnamed,unnamed,unnamed,unnamed,unnamed,unnamed,unnamed,unnamed,unnamed,unnamed,unnamed,unnamed,unnamed…	ACVR1,AHRR,ASCC3,BACH1,BMP2,BMP4,BNC2,CDCA7,CITED2,CREB1,DPF1,EBF1,EGLN3,EID1,EOMES,EYA4,FAM170A,FOXB1,FOXC1,FOXP1,FOXP2,FOXQ1,FOXS1,GBX2,GLIS3,GREM1,HAND2,HDAC9,HNF4G,HSF2,IFNG,KLF7,LMO1,LRP6,MED30,MEIS2,MITF,NFE2L3,NFIA,NPAS3,NR2F1,NR2F2,NR5A2,PAX9,PBX1,PID1,PIK3R1,PKIA,PLCB1,PLSCR1,PPARGC1A,PRDM1,PRKCQ,RBPJ,RFX3,RGCC,RIPK2,RUNX1,SFMBT2,SMAD7,SP3,TAF4,TBX18,TCF21,TCF7L2,TLE4,TRPS1,TWIST1,WWOX,Z…
GO Biological Process	GO:0035050	embryonic heart tube development	42	1.85e-05	0.193	0.0046	5.47	1.83	10	0.0103	0.0562	101	1.32e-05	0.137	0.00136	7.31	1.09	8	70	0.0284	0.114	unnamed,unnamed,unnamed,unnamed,unnamed,unnamed,unnamed,unnamed,unnamed,unnamed	ACVR1,BMP2,CITED2,FOXC1,FOXS1,GJA1,HAND2,LRP6
GO Biological Process	GO:0051252	regulation of RNA metabolic process	43	2.12e-05	0.221	0.00514	1.48	55.4	82	0.311	0.461	128	4.2e-05	0.438	0.00343	1.53	51.8	79	3314	0.28	0.0238	unnamed,unnamed,unnamed,unnamed,unnamed,unnamed,unnamed,unnamed,unnamed,unnamed,unnamed,unnamed,unnamed,unnamed,unnamed,unnamed,unnamed,unnamed,unnamed,unnamed,unnamed,unnamed,unnamed,unnamed,unnamed,unnamed,unnamed,unnamed,unnamed,unnamed,unnamed,unnamed,unnamed,unnamed,unnamed,unnamed,unnamed,unnamed,unnamed,unnamed,unnamed,unnamed,unnamed,unnamed,unnamed,unnamed,unnamed,unnamed,unnamed,unnamed…	ACVR1,AHRR,ASCC3,BACH1,BMP2,BMP4,BNC2,CDCA7,CITED2,CREB1,DPF1,EBF1,EGLN3,EID1,EOMES,EYA4,FAM170A,FOXB1,FOXC1,FOXP1,FOXP2,FOXQ1,FOXS1,GBX2,GLIS3,GREM1,HAND2,HDAC9,HNF4G,HSF2,IFNG,KLF7,LMO1,LRP6,MBNL2,MED30,MEIS2,MITF,NFE2L3,NFIA,NPAS3,NR2F1,NR2F2,NR5A2,PAX9,PBX1,PID1,PIK3R1,PKIA,PLCB1,PLSCR1,PPARGC1A,PRDM1,PRKCQ,RBPJ,RFX3,RGCC,RIPK2,RUNX1,SFMBT2,SMAD7,SP3,TAF4,TBX18,TCF21,TCF7L2,TLE4,TRPS1,TWIST1,…
GO Biological Process	GO:0019438	aromatic compound biosynthetic process	44	2.13e-05	0.223	0.00506	1.57	44.7	70	0.251	0.393	133	5.96e-05	0.622	0.00468	1.57	43.9	69	2807	0.245	0.0246	unnamed,unnamed,unnamed,unnamed,unnamed,unnamed,unnamed,unnamed,unnamed,unnamed,unnamed,unnamed,unnamed,unnamed,unnamed,unnamed,unnamed,unnamed,unnamed,unnamed,unnamed,unnamed,unnamed,unnamed,unnamed,unnamed,unnamed,unnamed,unnamed,unnamed,unnamed,unnamed,unnamed,unnamed,unnamed,unnamed,unnamed,unnamed,unnamed,unnamed,unnamed,unnamed,unnamed,unnamed,unnamed,unnamed,unnamed,unnamed,unnamed,unnamed…	ADM,AHRR,AMPD3,ASCC3,BACH1,BNC2,CDCA7,CITED2,CREB1,CSTF2,DCT,DPF1,DPYD,EBF1,EID1,EOMES,EYA4,FAM170A,FOXB1,FOXC1,FOXP1,FOXP2,FOXQ1,FOXS1,GBX2,GLIS3,GMDS,HAND2,HDAC9,HNF4G,HSF2,KLF7,MED30,MEIS2,MITF,NFE2L3,NFIA,NMNAT3,NPAS3,NR2F1,NR2F2,NR5A2,PAX9,PBX1,PPARGC1A,PRDM1,PSAT1,RBPJ,RFC3,RFK,RFX3,RUNX1,SMAD7,SP3,TAF4,TBX18,TCF21,TCF7L2,TLE4,TRPS1,TWIST1,ZBTB16,ZBTB20,ZEB2,ZFHX3,ZFHX4,ZMYND11,ZNF281,ZNF407
GO Biological Process	GO:0048729	tissue morphogenesis	45	2.33e-05	0.243	0.0054	2.26	13.3	30	0.0746	0.169	36	1.04e-08	0.000108	3.01e-06	3.59	7.52	27	481	0.0957	0.0561	unnamed,unnamed,unnamed,unnamed,unnamed,unnamed,unnamed,unnamed,unnamed,unnamed,unnamed,unnamed,unnamed,unnamed,unnamed,unnamed,unnamed,unnamed,unnamed,unnamed,unnamed,unnamed,unnamed,unnamed,unnamed,unnamed,unnamed,unnamed,unnamed,unnamed	ACVR1,ADM,BMP2,BMP4,CITED2,DLC1,EOMES,FOXC1,FOXQ1,FOXS1,GBX2,GJA1,GREM1,HAND2,LRP6,MYLK2,PBX1,PCDH8,RBPJ,RUNX1,SEMA5A,SMAD7,TBX18,TCF21,TWIST1,ZEB2,ZIC5
GO Biological Process	GO:0016202	regulation of striated muscle tissue development	46	2.42e-05	0.253	0.00549	3.8	3.69	14	0.0207	0.0787	17	9.69e-10	1.01e-05	5.95e-07	8.53	1.64	14	105	0.0496	0.133	unnamed,unnamed,unnamed,unnamed,unnamed,unnamed,unnamed,unnamed,unnamed,unnamed,unnamed,unnamed,unnamed,unnamed	ACVR1,AKAP6,BMP2,BMP4,FOXP1,GJA1,GREM1,HDAC9,LRP6,PLCB1,RBPJ,TCF7L2,TWIST1,ZFHX3
GO Biological Process	GO:0031325	positive regulation of cellular metabolic process	47	2.42e-05	0.253	0.00538	1.61	39.7	64	0.223	0.36	76	8.88e-07	0.00927	0.000122	1.88	31.9	60	2039	0.213	0.0294	unnamed,unnamed,unnamed,unnamed,unnamed,unnamed,unnamed,unnamed,unnamed,unnamed,unnamed,unnamed,unnamed,unnamed,unnamed,unnamed,unnamed,unnamed,unnamed,unnamed,unnamed,unnamed,unnamed,unnamed,unnamed,unnamed,unnamed,unnamed,unnamed,unnamed,unnamed,unnamed,unnamed,unnamed,unnamed,unnamed,unnamed,unnamed,unnamed,unnamed,unnamed,unnamed,unnamed,unnamed,unnamed,unnamed,unnamed,unnamed,unnamed,unnamed…	ACVR1,ADM,AHRR,BMP2,BMP4,CALCR,CITED2,CREB1,DLC1,DYRK2,EBF1,EOMES,FAM170A,FOXC1,FOXP1,FOXS1,GLIS3,GREM1,HAND2,HNF4G,HSF2,IFNG,IL12A,KITLG,KLF7,LMO1,LRP6,MED30,MEIS2,MGMT,MITF,NFIA,NPAS3,NR2F2,NR5A2,PAX9,PBX1,PDGFC,PID1,PIK3R1,PLCB1,PLSCR1,PPARGC1A,PRKCQ,RAP2A,RBPJ,RFX3,RGCC,RIPK2,RUNX1,SMAD7,SP3,TAF4,TCF21,TCF7L2,TWIST1,WWOX,ZBTB16,ZEB2,ZNF281
GO Biological Process	GO:0001755	neural crest cell migration	48	2.45e-05	0.256	0.00534	5.98	1.5	9	0.00845	0.0506	83	3.02e-06	0.0315	0.00038	10.9	0.641	7	41	0.0248	0.171	unnamed,unnamed,unnamed,unnamed,unnamed,unnamed,unnamed,unnamed,unnamed	ACVR1,GBX2,HAND2,KITLG,NRP2,TWIST1,ZEB2
GO Biological Process	GO:0006351	transcription, DNA-dependent	49	2.55e-05	0.266	0.00543	1.61	39.8	64	0.223	0.36	163	0.000153	1	0.00983	1.59	37.7	60	2414	0.213	0.0249	unnamed,unnamed,unnamed,unnamed,unnamed,unnamed,unnamed,unnamed,unnamed,unnamed,unnamed,unnamed,unnamed,unnamed,unnamed,unnamed,unnamed,unnamed,unnamed,unnamed,unnamed,unnamed,unnamed,unnamed,unnamed,unnamed,unnamed,unnamed,unnamed,unnamed,unnamed,unnamed,unnamed,unnamed,unnamed,unnamed,unnamed,unnamed,unnamed,unnamed,unnamed,unnamed,unnamed,unnamed,unnamed,unnamed,unnamed,unnamed,unnamed,unnamed…	AHRR,ASCC3,BACH1,BNC2,CDCA7,CITED2,CREB1,CSTF2,DPF1,EBF1,EID1,EOMES,EYA4,FAM170A,FOXB1,FOXC1,FOXP1,FOXP2,FOXQ1,FOXS1,GBX2,GLIS3,HAND2,HDAC9,HNF4G,HSF2,KLF7,MED30,MEIS2,MITF,NFE2L3,NFIA,NPAS3,NR2F1,NR2F2,NR5A2,PAX9,PBX1,PPARGC1A,PRDM1,RBPJ,RFX3,RUNX1,SMAD7,SP3,TAF4,TBX18,TCF21,TCF7L2,TLE4,TRPS1,TWIST1,ZBTB16,ZBTB20,ZEB2,ZFHX3,ZFHX4,ZMYND11,ZNF281,ZNF407
GO Biological Process	GO:0010556	regulation of macromolecule biosynthetic process	50	2.62e-05	0.274	0.00548	1.45	58.5	85	0.329	0.478	109	2.25e-05	0.235	0.00216	1.52	56	85	3584	0.301	0.0237	unnamed,unnamed,unnamed,unnamed,unnamed,unnamed,unnamed,unnamed,unnamed,unnamed,unnamed,unnamed,unnamed,unnamed,unnamed,unnamed,unnamed,unnamed,unnamed,unnamed,unnamed,unnamed,unnamed,unnamed,unnamed,unnamed,unnamed,unnamed,unnamed,unnamed,unnamed,unnamed,unnamed,unnamed,unnamed,unnamed,unnamed,unnamed,unnamed,unnamed,unnamed,unnamed,unnamed,unnamed,unnamed,unnamed,unnamed,unnamed,unnamed,unnamed…	ACVR1,AHRR,ASCC3,BACH1,BMP2,BMP4,BNC2,CDCA7,CITED2,CREB1,CTIF,DPF1,DYRK2,EBF1,EGLN3,EID1,EIF3H,EIF4E,EOMES,EYA4,FAM170A,FOXB1,FOXC1,FOXP1,FOXP2,FOXQ1,FOXS1,GBX2,GLIS3,GREM1,HAND2,HDAC9,HNF4G,HSF2,IFNG,ITGAV,KITLG,KLF7,LMO1,LRP6,MED30,MEIS2,MITF,NFE2L3,NFIA,NPAS3,NR2F1,NR2F2,NR5A2,PAX9,PBX1,PDGFC,PID1,PIK3R1,PKIA,PLCB1,PLSCR1,PPARGC1A,PRDM1,PRKCQ,RBPJ,RFX3,RGCC,RIPK2,RUNX1,SFMBT2,SMAD7,SP3,TAF4,TB…
GO Biological Process	GO:0048634	regulation of muscle organ development	51	2.67e-05	0.279	0.00547	3.76	3.72	14	0.0209	0.0787	19	1.25e-09	1.3e-05	6.86e-07	8.37	1.67	14	107	0.0496	0.131	unnamed,unnamed,unnamed,unnamed,unnamed,unnamed,unnamed,unnamed,unnamed,unnamed,unnamed,unnamed,unnamed,unnamed	ACVR1,AKAP6,BMP2,BMP4,FOXP1,GJA1,GREM1,HDAC9,LRP6,PLCB1,RBPJ,TCF7L2,TWIST1,ZFHX3
GO Biological Process	GO:2000112	regulation of cellular macromolecule biosynthetic process	52	2.75e-05	0.287	0.00552	1.46	57.6	84	0.324	0.472	103	1.73e-05	0.181	0.00176	1.53	54.8	84	3505	0.298	0.024	unnamed,unnamed,unnamed,unnamed,unnamed,unnamed,unnamed,unnamed,unnamed,unnamed,unnamed,unnamed,unnamed,unnamed,unnamed,unnamed,unnamed,unnamed,unnamed,unnamed,unnamed,unnamed,unnamed,unnamed,unnamed,unnamed,unnamed,unnamed,unnamed,unnamed,unnamed,unnamed,unnamed,unnamed,unnamed,unnamed,unnamed,unnamed,unnamed,unnamed,unnamed,unnamed,unnamed,unnamed,unnamed,unnamed,unnamed,unnamed,unnamed,unnamed…	ACVR1,AHRR,ASCC3,BACH1,BMP2,BMP4,BNC2,CDCA7,CITED2,CREB1,CTIF,DPF1,DYRK2,EBF1,EGLN3,EID1,EIF3H,EIF4E,EOMES,EYA4,FAM170A,FOXB1,FOXC1,FOXP1,FOXP2,FOXQ1,FOXS1,GBX2,GLIS3,GREM1,HAND2,HDAC9,HNF4G,HSF2,IFNG,KITLG,KLF7,LMO1,LRP6,MED30,MEIS2,MITF,NFE2L3,NFIA,NPAS3,NR2F1,NR2F2,NR5A2,PAX9,PBX1,PDGFC,PID1,PIK3R1,PKIA,PLCB1,PLSCR1,PPARGC1A,PRDM1,PRKCQ,RBPJ,RFX3,RGCC,RIPK2,RUNX1,SFMBT2,SMAD7,SP3,TAF4,TBX18,TC…
GO Biological Process	GO:0010605	negative regulation of macromolecule metabolic process	53	2.77e-05	0.289	0.00545	1.75	29.1	51	0.164	0.287	80	2.28e-06	0.0238	0.000298	2.03	23.1	47	1480	0.167	0.0318	unnamed,unnamed,unnamed,unnamed,unnamed,unnamed,unnamed,unnamed,unnamed,unnamed,unnamed,unnamed,unnamed,unnamed,unnamed,unnamed,unnamed,unnamed,unnamed,unnamed,unnamed,unnamed,unnamed,unnamed,unnamed,unnamed,unnamed,unnamed,unnamed,unnamed,unnamed,unnamed,unnamed,unnamed,unnamed,unnamed,unnamed,unnamed,unnamed,unnamed,unnamed,unnamed,unnamed,unnamed,unnamed,unnamed,unnamed,unnamed,unnamed,unnamed…	AHRR,BACH1,BMP2,BMP4,CITED2,CREB1,DUSP6,EID1,EOMES,FOXB1,FOXC1,FOXP1,FOXP2,FOXQ1,FOXS1,GJA1,GLIS3,GREM1,HDAC9,IFNG,ITGAV,LMO1,LRP6,MEIS2,NR2F1,NR2F2,PAX9,PID1,PKIA,PLCB1,PRDM1,RBPJ,RFX3,SFMBT2,SMAD7,SP3,TBX18,TCF21,TCF7L2,TLE4,TRPS1,TWIST1,ZBTB16,ZBTB20,ZFHX3,ZMYND11,ZNF281
GO Biological Process	GO:0045944	positive regulation of transcription from RNA polymerase II promoter	54	2.78e-05	0.29	0.00537	2.02	18.4	37	0.103	0.208	39	1.33e-08	0.000139	3.57e-06	2.92	12	35	767	0.124	0.0456	unnamed,unnamed,unnamed,unnamed,unnamed,unnamed,unnamed,unnamed,unnamed,unnamed,unnamed,unnamed,unnamed,unnamed,unnamed,unnamed,unnamed,unnamed,unnamed,unnamed,unnamed,unnamed,unnamed,unnamed,unnamed,unnamed,unnamed,unnamed,unnamed,unnamed,unnamed,unnamed,unnamed,unnamed,unnamed,unnamed,unnamed	ACVR1,BMP2,BMP4,CITED2,CREB1,EOMES,FOXC1,FOXP1,FOXS1,GLIS3,GREM1,HAND2,HSF2,IFNG,LMO1,LRP6,MEIS2,MITF,NFIA,NR5A2,PAX9,PBX1,PID1,PIK3R1,PLSCR1,PPARGC1A,RBPJ,RFX3,RIPK2,RUNX1,SMAD7,TCF21,TCF7L2,TWIST1,WWOX
GO Biological Process	GO:0044271	cellular nitrogen compound biosynthetic process	55	2.8e-05	0.292	0.00531	1.55	45.1	70	0.253	0.393	145	0.000105	1	0.00754	1.54	44.7	69	2858	0.245	0.0241	unnamed,unnamed,unnamed,unnamed,unnamed,unnamed,unnamed,unnamed,unnamed,unnamed,unnamed,unnamed,unnamed,unnamed,unnamed,unnamed,unnamed,unnamed,unnamed,unnamed,unnamed,unnamed,unnamed,unnamed,unnamed,unnamed,unnamed,unnamed,unnamed,unnamed,unnamed,unnamed,unnamed,unnamed,unnamed,unnamed,unnamed,unnamed,unnamed,unnamed,unnamed,unnamed,unnamed,unnamed,unnamed,unnamed,unnamed,unnamed,unnamed,unnamed…	ADM,AHRR,AMPD3,ASCC3,BACH1,BNC2,CDCA7,CITED2,CREB1,CSTF2,DPF1,DPYD,EBF1,EID1,EOMES,EYA4,FAM170A,FOXB1,FOXC1,FOXP1,FOXP2,FOXQ1,FOXS1,GBX2,GLIS3,GMDS,HAND2,HDAC9,HNF4G,HSF2,KLF7,MED30,MEIS2,MITF,NFE2L3,NFIA,NMNAT3,NPAS3,NR2F1,NR2F2,NR5A2,PAX9,PBX1,PCSK5,PPARGC1A,PRDM1,PSAT1,RBPJ,RFC3,RFK,RFX3,RUNX1,SMAD7,SP3,TAF4,TBX18,TCF21,TCF7L2,TLE4,TRPS1,TWIST1,ZBTB16,ZBTB20,ZEB2,ZFHX3,ZFHX4,ZMYND11,ZNF281,ZNF…
GO Biological Process	GO:0001843	neural tube closure	56	3.18e-05	0.332	0.00593	5.13	1.95	10	0.011	0.0562	102	1.62e-05	0.17	0.00166	7.11	1.13	8	72	0.0284	0.111	unnamed,unnamed,unnamed,unnamed,unnamed,unnamed,unnamed,unnamed,unnamed,unnamed	ADM,BMP4,CITED2,DLC1,LRP6,TWIST1,ZEB2,ZIC5
GO Biological Process	GO:0048523	negative regulation of cellular process	57	3.23e-05	0.337	0.00592	1.46	56	82	0.315	0.461	65	4.16e-07	0.00434	6.68e-05	1.7	47.6	81	3043	0.287	0.0266	unnamed,unnamed,unnamed,unnamed,unnamed,unnamed,unnamed,unnamed,unnamed,unnamed,unnamed,unnamed,unnamed,unnamed,unnamed,unnamed,unnamed,unnamed,unnamed,unnamed,unnamed,unnamed,unnamed,unnamed,unnamed,unnamed,unnamed,unnamed,unnamed,unnamed,unnamed,unnamed,unnamed,unnamed,unnamed,unnamed,unnamed,unnamed,unnamed,unnamed,unnamed,unnamed,unnamed,unnamed,unnamed,unnamed,unnamed,unnamed,unnamed,unnamed…	ACKR3,ACVR1,ACVR1C,ADM,AHRR,AKAP6,APCDD1,BACH1,BMP2,BMP4,CAPZB,CITED2,CREB1,DCSTAMP,DEC1,DLC1,DUSP6,EID1,EOMES,FAM3D,FOXB1,FOXC1,FOXP1,FOXP2,FOXQ1,FOXS1,GJA1,GLIS3,GREM1,GRIK1,GRIK2,HAND2,HDAC9,IFNG,IL12A,ITGAV,KIF20B,KITLG,LMO1,LRP6,MAD1L1,MED30,MEIS2,MGMT,MITF,NPVF,NR2F1,NR2F2,PAX9,PBX1,PID1,PIK3R1,PKIA,PLCB1,PLSCR1,PPARGC1A,PRDM1,PRKCQ,RAP2A,RBPJ,RFX3,RGCC,RIPK2,RUNX1,SH3GL2,SKAP2,SMAD7,SP3,SY…
GO Biological Process	GO:0018130	heterocycle biosynthetic process	58	3.43e-05	0.358	0.00617	1.55	44.5	69	0.25	0.388	147	0.000107	1	0.00757	1.55	43.9	68	2806	0.241	0.0242	unnamed,unnamed,unnamed,unnamed,unnamed,unnamed,unnamed,unnamed,unnamed,unnamed,unnamed,unnamed,unnamed,unnamed,unnamed,unnamed,unnamed,unnamed,unnamed,unnamed,unnamed,unnamed,unnamed,unnamed,unnamed,unnamed,unnamed,unnamed,unnamed,unnamed,unnamed,unnamed,unnamed,unnamed,unnamed,unnamed,unnamed,unnamed,unnamed,unnamed,unnamed,unnamed,unnamed,unnamed,unnamed,unnamed,unnamed,unnamed,unnamed,unnamed…	ADM,AHRR,AMPD3,ASCC3,BACH1,BNC2,CDCA7,CITED2,CREB1,CSTF2,DPF1,DPYD,EBF1,EID1,EOMES,EYA4,FAM170A,FOXB1,FOXC1,FOXP1,FOXP2,FOXQ1,FOXS1,GBX2,GLIS3,GMDS,HAND2,HDAC9,HNF4G,HSF2,KLF7,MED30,MEIS2,MITF,NFE2L3,NFIA,NMNAT3,NPAS3,NR2F1,NR2F2,NR5A2,PAX9,PBX1,PPARGC1A,PRDM1,PSAT1,RBPJ,RFC3,RFK,RFX3,RUNX1,SMAD7,SP3,TAF4,TBX18,TCF21,TCF7L2,TLE4,TRPS1,TWIST1,ZBTB16,ZBTB20,ZEB2,ZFHX3,ZFHX4,ZMYND11,ZNF281,ZNF407
GO Biological Process	GO:2000826	regulation of heart morphogenesis	59	3.62e-05	0.378	0.0064	7.89	0.887	7	0.00498	0.0393	67	4.46e-07	0.00466	6.95e-05	19.2	0.313	6	20	0.0213	0.3	unnamed,unnamed,unnamed,unnamed,unnamed,unnamed,unnamed	BMP2,BMP4,HAND2,LRP6,RBPJ,TWIST1
GO Biological Process	GO:0010604	positive regulation of macromolecule metabolic process	60	3.88e-05	0.406	0.00676	1.6	39.4	63	0.222	0.354	57	1.93e-07	0.00202	3.54e-05	1.95	31.2	61	1997	0.216	0.0305	unnamed,unnamed,unnamed,unnamed,unnamed,unnamed,unnamed,unnamed,unnamed,unnamed,unnamed,unnamed,unnamed,unnamed,unnamed,unnamed,unnamed,unnamed,unnamed,unnamed,unnamed,unnamed,unnamed,unnamed,unnamed,unnamed,unnamed,unnamed,unnamed,unnamed,unnamed,unnamed,unnamed,unnamed,unnamed,unnamed,unnamed,unnamed,unnamed,unnamed,unnamed,unnamed,unnamed,unnamed,unnamed,unnamed,unnamed,unnamed,unnamed,unnamed…	ACVR1,AHRR,BMP2,BMP4,CITED2,CREB1,DLC1,DYRK2,EBF1,EOMES,FAM170A,FOXC1,FOXP1,FOXS1,GJA1,GLIS3,GREM1,HAND2,HNF4G,HSF2,IFNG,IL12A,KITLG,KLF7,LMO1,LRP6,MED30,MEIS2,MGMT,MITF,MYLK2,NFIA,NPAS3,NR2F2,NR5A2,PAX9,PBX1,PDGFC,PID1,PIK3R1,PLCB1,PLSCR1,PPARGC1A,PRDM1,PRKCQ,RAP2A,RBPJ,RFX3,RGCC,RIPK2,RUNX1,SMAD7,SP3,TAF4,TCF21,TCF7L2,TWIST1,WWOX,ZBTB16,ZEB2,ZNF281
GO Biological Process	GO:0014020	primary neural tube formation	61	3.99e-05	0.417	0.00683	4.99	2	10	0.0113	0.0562	116	2.67e-05	0.279	0.0024	6.65	1.2	8	77	0.0284	0.104	unnamed,unnamed,unnamed,unnamed,unnamed,unnamed,unnamed,unnamed,unnamed,unnamed	ADM,BMP4,CITED2,DLC1,LRP6,TWIST1,ZEB2,ZIC5
GO Biological Process	GO:0009790	embryo development	62	4.02e-05	0.42	0.00677	1.87	22.4	42	0.126	0.236	45	2.93e-08	0.000306	6.8e-06	2.64	14.8	39	946	0.138	0.0412	unnamed,unnamed,unnamed,unnamed,unnamed,unnamed,unnamed,unnamed,unnamed,unnamed,unnamed,unnamed,unnamed,unnamed,unnamed,unnamed,unnamed,unnamed,unnamed,unnamed,unnamed,unnamed,unnamed,unnamed,unnamed,unnamed,unnamed,unnamed,unnamed,unnamed,unnamed,unnamed,unnamed,unnamed,unnamed,unnamed,unnamed,unnamed,unnamed,unnamed,unnamed,unnamed	ACVR1,ADM,BMP2,BMP4,CITED2,DLC1,EOMES,EXT1,EYA4,FOXB1,FOXC1,FOXP1,FOXP2,FOXQ1,FOXS1,GBX2,GJA1,GREM1,HAND2,KIF16B,KITLG,LRP6,NR2F2,NR5A2,PBX1,PCDH8,PCSK5,PRDM1,RBPJ,RUNX1,SP3,TBX18,TCF21,TCF7L2,TWIST1,ZBTB16,ZEB2,ZIC5,ZNF281
GO Biological Process	GO:0032774	RNA biosynthetic process	63	4.17e-05	0.435	0.00691	1.58	40.4	64	0.227	0.36	210	0.000419	1	0.0208	1.53	39.2	60	2506	0.213	0.0239	unnamed,unnamed,unnamed,unnamed,unnamed,unnamed,unnamed,unnamed,unnamed,unnamed,unnamed,unnamed,unnamed,unnamed,unnamed,unnamed,unnamed,unnamed,unnamed,unnamed,unnamed,unnamed,unnamed,unnamed,unnamed,unnamed,unnamed,unnamed,unnamed,unnamed,unnamed,unnamed,unnamed,unnamed,unnamed,unnamed,unnamed,unnamed,unnamed,unnamed,unnamed,unnamed,unnamed,unnamed,unnamed,unnamed,unnamed,unnamed,unnamed,unnamed…	AHRR,ASCC3,BACH1,BNC2,CDCA7,CITED2,CREB1,CSTF2,DPF1,EBF1,EID1,EOMES,EYA4,FAM170A,FOXB1,FOXC1,FOXP1,FOXP2,FOXQ1,FOXS1,GBX2,GLIS3,HAND2,HDAC9,HNF4G,HSF2,KLF7,MED30,MEIS2,MITF,NFE2L3,NFIA,NPAS3,NR2F1,NR2F2,NR5A2,PAX9,PBX1,PPARGC1A,PRDM1,RBPJ,RFX3,RUNX1,SMAD7,SP3,TAF4,TBX18,TCF21,TCF7L2,TLE4,TRPS1,TWIST1,ZBTB16,ZBTB20,ZEB2,ZFHX3,ZFHX4,ZMYND11,ZNF281,ZNF407
GO Biological Process	GO:0060606	tube closure	64	4.35e-05	0.454	0.00709	4.94	2.02	10	0.0114	0.0562	105	1.8e-05	0.188	0.00179	7.01	1.14	8	73	0.0284	0.11	unnamed,unnamed,unnamed,unnamed,unnamed,unnamed,unnamed,unnamed,unnamed,unnamed	ADM,BMP4,CITED2,DLC1,LRP6,TWIST1,ZEB2,ZIC5
GO Biological Process	GO:0061053	somite development	65	4.48e-05	0.467	0.00719	4.92	2.03	10	0.0114	0.0562	143	9.98e-05	1	0.00729	6.49	1.08	7	69	0.0248	0.101	unnamed,unnamed,unnamed,unnamed,unnamed,unnamed,unnamed,unnamed,unnamed,unnamed	FOXB1,FOXC1,FOXS1,LRP6,PCDH8,TBX18,ZEB2
GO Biological Process	GO:0048598	embryonic morphogenesis	66	4.69e-05	0.49	0.00743	2.21	13.1	29	0.0736	0.163	47	3.24e-08	0.000338	7.19e-06	3.4	7.94	27	508	0.0957	0.0531	unnamed,unnamed,unnamed,unnamed,unnamed,unnamed,unnamed,unnamed,unnamed,unnamed,unnamed,unnamed,unnamed,unnamed,unnamed,unnamed,unnamed,unnamed,unnamed,unnamed,unnamed,unnamed,unnamed,unnamed,unnamed,unnamed,unnamed,unnamed,unnamed	ACVR1,ADM,BMP4,CITED2,DLC1,EOMES,EXT1,EYA4,FOXC1,FOXS1,GBX2,GJA1,GREM1,HAND2,KIF16B,LRP6,PBX1,PCDH8,SP3,TBX18,TCF21,TCF7L2,TWIST1,ZBTB16,ZEB2,ZIC5,ZNF281
GO Biological Process	GO:0019219	regulation of nucleobase-containing compound metabolic process	67	5.19e-05	0.542	0.00809	1.4	65.1	91	0.366	0.511	129	4.43e-05	0.462	0.00358	1.47	61.4	90	3927	0.319	0.0229	unnamed,unnamed,unnamed,unnamed,unnamed,unnamed,unnamed,unnamed,unnamed,unnamed,unnamed,unnamed,unnamed,unnamed,unnamed,unnamed,unnamed,unnamed,unnamed,unnamed,unnamed,unnamed,unnamed,unnamed,unnamed,unnamed,unnamed,unnamed,unnamed,unnamed,unnamed,unnamed,unnamed,unnamed,unnamed,unnamed,unnamed,unnamed,unnamed,unnamed,unnamed,unnamed,unnamed,unnamed,unnamed,unnamed,unnamed,unnamed,unnamed,unnamed…	ACVR1,ADM,AHRR,AKAP6,ARFGAP3,ASCC3,BACH1,BMP2,BMP4,BNC2,CALCR,CDCA7,CITED2,CREB1,DLC1,DPF1,EBF1,EGLN3,EID1,EOMES,EPHA3,EYA4,FAM170A,FOXB1,FOXC1,FOXP1,FOXP2,FOXQ1,FOXS1,GBX2,GLIS3,GREM1,HAND2,HDAC9,HNF4G,HSF2,IFNG,KITLG,KLF7,LMO1,LRP6,MBNL2,MED30,MEIS2,MGMT,MITF,NFE2L3,NFIA,NPAS3,NR2F1,NR2F2,NR5A2,PAX9,PBX1,PDGFC,PID1,PIK3R1,PKIA,PLCB1,PLSCR1,PPARGC1A,PRDM1,PRKCQ,RBPJ,RFX3,RGCC,RIPK2,RUNX1,SFMBT2,…
GO Biological Process	GO:0009889	regulation of biosynthetic process	68	5.82e-05	0.608	0.00894	1.41	61.5	87	0.346	0.489	113	2.6e-05	0.271	0.0024	1.5	58.8	88	3763	0.312	0.0234	unnamed,unnamed,unnamed,unnamed,unnamed,unnamed,unnamed,unnamed,unnamed,unnamed,unnamed,unnamed,unnamed,unnamed,unnamed,unnamed,unnamed,unnamed,unnamed,unnamed,unnamed,unnamed,unnamed,unnamed,unnamed,unnamed,unnamed,unnamed,unnamed,unnamed,unnamed,unnamed,unnamed,unnamed,unnamed,unnamed,unnamed,unnamed,unnamed,unnamed,unnamed,unnamed,unnamed,unnamed,unnamed,unnamed,unnamed,unnamed,unnamed,unnamed…	ACVR1,ADM,AHRR,AKAP6,ASCC3,BACH1,BMP2,BMP4,BNC2,CALCR,CDCA7,CITED2,CREB1,CTIF,DPF1,DYRK2,EBF1,EGLN3,EID1,EIF3H,EIF4E,EOMES,EYA4,FAM170A,FOXB1,FOXC1,FOXP1,FOXP2,FOXQ1,FOXS1,GBX2,GLIS3,GREM1,HAND2,HDAC9,HNF4G,HSF2,IFNG,ITGAV,KITLG,KLF7,LMO1,LRP6,MED30,MEIS2,MITF,NFE2L3,NFIA,NPAS3,NR2F1,NR2F2,NR5A2,PAX9,PBX1,PDGFC,PID1,PIK3R1,PKIA,PLCB1,PLSCR1,PPARGC1A,PRDM1,PRKCQ,RBPJ,RFX3,RGCC,RIPK2,RUNX1,SFMBT2,S…
GO Biological Process	GO:0031324	negative regulation of cellular metabolic process	69	6.02e-05	0.629	0.00911	1.72	29.2	50	0.164	0.281	89	4.74e-06	0.0495	0.000556	2	23	46	1474	0.163	0.0312	unnamed,unnamed,unnamed,unnamed,unnamed,unnamed,unnamed,unnamed,unnamed,unnamed,unnamed,unnamed,unnamed,unnamed,unnamed,unnamed,unnamed,unnamed,unnamed,unnamed,unnamed,unnamed,unnamed,unnamed,unnamed,unnamed,unnamed,unnamed,unnamed,unnamed,unnamed,unnamed,unnamed,unnamed,unnamed,unnamed,unnamed,unnamed,unnamed,unnamed,unnamed,unnamed,unnamed,unnamed,unnamed,unnamed,unnamed,unnamed,unnamed,unnamed	AHRR,AKAP6,BACH1,BMP2,BMP4,CITED2,CREB1,DUSP6,EID1,EOMES,FOXB1,FOXC1,FOXP1,FOXP2,FOXQ1,FOXS1,GLIS3,GREM1,HDAC9,IFNG,ITGAV,LMO1,LRP6,MEIS2,NR2F1,NR2F2,PAX9,PID1,PKIA,PLCB1,PRDM1,RBPJ,RFX3,SMAD7,SP3,TBX18,TCF21,TCF7L2,TLE4,TRPS1,TWIST1,ZBTB16,ZBTB20,ZFHX3,ZMYND11,ZNF281
GO Biological Process	GO:1901362	organic cyclic compound biosynthetic process	70	6.34e-05	0.661	0.00945	1.52	46.2	70	0.259	0.393	176	0.00021	1	0.0124	1.51	45.7	69	2924	0.245	0.0236	unnamed,unnamed,unnamed,unnamed,unnamed,unnamed,unnamed,unnamed,unnamed,unnamed,unnamed,unnamed,unnamed,unnamed,unnamed,unnamed,unnamed,unnamed,unnamed,unnamed,unnamed,unnamed,unnamed,unnamed,unnamed,unnamed,unnamed,unnamed,unnamed,unnamed,unnamed,unnamed,unnamed,unnamed,unnamed,unnamed,unnamed,unnamed,unnamed,unnamed,unnamed,unnamed,unnamed,unnamed,unnamed,unnamed,unnamed,unnamed,unnamed,unnamed…	ADM,AHRR,AMPD3,ASCC3,BACH1,BNC2,CDCA7,CITED2,CREB1,CSTF2,DCT,DPF1,DPYD,EBF1,EID1,EOMES,EYA4,FAM170A,FOXB1,FOXC1,FOXP1,FOXP2,FOXQ1,FOXS1,GBX2,GLIS3,GMDS,HAND2,HDAC9,HNF4G,HSF2,KLF7,MED30,MEIS2,MITF,NFE2L3,NFIA,NMNAT3,NPAS3,NR2F1,NR2F2,NR5A2,PAX9,PBX1,PPARGC1A,PRDM1,PSAT1,RBPJ,RFC3,RFK,RFX3,RUNX1,SMAD7,SP3,TAF4,TBX18,TCF21,TCF7L2,TLE4,TRPS1,TWIST1,ZBTB16,ZBTB20,ZEB2,ZFHX3,ZFHX4,ZMYND11,ZNF281,ZNF407
GO Biological Process	GO:0035282	segmentation	71	6.69e-05	0.698	0.00983	4.27	2.58	11	0.0145	0.0618	135	6.48e-05	0.677	0.00501	5.88	1.36	8	87	0.0284	0.092	unnamed,unnamed,unnamed,unnamed,unnamed,unnamed,unnamed,unnamed,unnamed,unnamed,unnamed	BMP4,FOXB1,FOXC1,FOXS1,LRP6,PCDH8,TBX18,ZEB2
GO Biological Process	GO:0009893	positive regulation of metabolic process	72	7.27e-05	0.759	0.0105	1.55	42	65	0.236	0.365	70	5.31e-07	0.00554	7.92e-05	1.87	33.7	63	2153	0.223	0.0293	unnamed,unnamed,unnamed,unnamed,unnamed,unnamed,unnamed,unnamed,unnamed,unnamed,unnamed,unnamed,unnamed,unnamed,unnamed,unnamed,unnamed,unnamed,unnamed,unnamed,unnamed,unnamed,unnamed,unnamed,unnamed,unnamed,unnamed,unnamed,unnamed,unnamed,unnamed,unnamed,unnamed,unnamed,unnamed,unnamed,unnamed,unnamed,unnamed,unnamed,unnamed,unnamed,unnamed,unnamed,unnamed,unnamed,unnamed,unnamed,unnamed,unnamed…	ACVR1,ADM,AHRR,BMP2,BMP4,CALCR,CITED2,CREB1,DLC1,DYRK2,EBF1,EOMES,FAM170A,FOXC1,FOXP1,FOXS1,GJA1,GLIS3,GREM1,HAND2,HNF4G,HSF2,IFNG,IL12A,KITLG,KLF7,LMO1,LRP6,MED30,MEIS2,MGMT,MITF,MYLK2,NFIA,NPAS3,NR2F2,NR5A2,PAX9,PBX1,PDGFC,PID1,PIK3R1,PLCB1,PLSCR1,PPARGC1A,PRDM1,PRKCQ,RAP2A,RBPJ,RFX3,RGCC,RIPK2,RUNX1,SMAD7,SP3,TAF4,TCF21,TCF7L2,TWIST1,WWOX,ZBTB16,ZEB2,ZNF281
GO Biological Process	GO:0009892	negative regulation of metabolic process	73	7.52e-05	0.785	0.0108	1.68	31	52	0.174	0.292	94	7.12e-06	0.0744	0.000791	1.93	24.9	48	1591	0.17	0.0302	unnamed,unnamed,unnamed,unnamed,unnamed,unnamed,unnamed,unnamed,unnamed,unnamed,unnamed,unnamed,unnamed,unnamed,unnamed,unnamed,unnamed,unnamed,unnamed,unnamed,unnamed,unnamed,unnamed,unnamed,unnamed,unnamed,unnamed,unnamed,unnamed,unnamed,unnamed,unnamed,unnamed,unnamed,unnamed,unnamed,unnamed,unnamed,unnamed,unnamed,unnamed,unnamed,unnamed,unnamed,unnamed,unnamed,unnamed,unnamed,unnamed,unnamed…	AHRR,AKAP6,BACH1,BMP2,BMP4,CITED2,CREB1,DUSP6,EID1,EOMES,FOXB1,FOXC1,FOXP1,FOXP2,FOXQ1,FOXS1,GJA1,GLIS3,GREM1,HDAC9,IFNG,ITGAV,LMO1,LRP6,MEIS2,NR2F1,NR2F2,PAX9,PID1,PKIA,PLCB1,PRDM1,RBPJ,RFX3,SFMBT2,SMAD7,SP3,TBX18,TCF21,TCF7L2,TLE4,TRPS1,TWIST1,ZBTB16,ZBTB20,ZFHX3,ZMYND11,ZNF281
GO Biological Process	GO:0060562	epithelial tube morphogenesis	74	7.87e-05	0.822	0.0111	2.5	8.81	22	0.0495	0.124	56	1.82e-07	0.0019	3.39e-05	4.16	4.56	19	292	0.0674	0.0651	unnamed,unnamed,unnamed,unnamed,unnamed,unnamed,unnamed,unnamed,unnamed,unnamed,unnamed,unnamed,unnamed,unnamed,unnamed,unnamed,unnamed,unnamed,unnamed,unnamed,unnamed,unnamed	ACVR1,ADM,BMP2,BMP4,CITED2,DLC1,FOXS1,GBX2,GJA1,GREM1,HAND2,LRP6,PBX1,RBPJ,SEMA5A,TCF21,TWIST1,ZEB2,ZIC5
GO Biological Process	GO:0031326	regulation of cellular biosynthetic process	75	8.41e-05	0.878	0.0117	1.41	61.1	86	0.343	0.483	121	3.38e-05	0.353	0.00291	1.49	58.4	87	3733	0.309	0.0233	unnamed,unnamed,unnamed,unnamed,unnamed,unnamed,unnamed,unnamed,unnamed,unnamed,unnamed,unnamed,unnamed,unnamed,unnamed,unnamed,unnamed,unnamed,unnamed,unnamed,unnamed,unnamed,unnamed,unnamed,unnamed,unnamed,unnamed,unnamed,unnamed,unnamed,unnamed,unnamed,unnamed,unnamed,unnamed,unnamed,unnamed,unnamed,unnamed,unnamed,unnamed,unnamed,unnamed,unnamed,unnamed,unnamed,unnamed,unnamed,unnamed,unnamed…	ACVR1,ADM,AHRR,AKAP6,ASCC3,BACH1,BMP2,BMP4,BNC2,CALCR,CDCA7,CITED2,CREB1,CTIF,DPF1,DYRK2,EBF1,EGLN3,EID1,EIF3H,EIF4E,EOMES,EYA4,FAM170A,FOXB1,FOXC1,FOXP1,FOXP2,FOXQ1,FOXS1,GBX2,GLIS3,GREM1,HAND2,HDAC9,HNF4G,HSF2,IFNG,KITLG,KLF7,LMO1,LRP6,MED30,MEIS2,MITF,NFE2L3,NFIA,NPAS3,NR2F1,NR2F2,NR5A2,PAX9,PBX1,PDGFC,PID1,PIK3R1,PKIA,PLCB1,PLSCR1,PPARGC1A,PRDM1,PRKCQ,RBPJ,RFX3,RGCC,RIPK2,RUNX1,SFMBT2,SMAD7,S…
GO Biological Process	GO:0009653	anatomical structure morphogenesis	76	8.5e-05	0.887	0.0117	1.53	43.9	67	0.247	0.376	13	7.48e-10	7.8e-06	6e-07	2.19	29.7	65	1898	0.23	0.0342	unnamed,unnamed,unnamed,unnamed,unnamed,unnamed,unnamed,unnamed,unnamed,unnamed,unnamed,unnamed,unnamed,unnamed,unnamed,unnamed,unnamed,unnamed,unnamed,unnamed,unnamed,unnamed,unnamed,unnamed,unnamed,unnamed,unnamed,unnamed,unnamed,unnamed,unnamed,unnamed,unnamed,unnamed,unnamed,unnamed,unnamed,unnamed,unnamed,unnamed,unnamed,unnamed,unnamed,unnamed,unnamed,unnamed,unnamed,unnamed,unnamed,unnamed…	ABLIM1,ACKR3,ACVR1,ADM,ANXA2,BMP2,BMP4,CDH4,CITED2,COL8A1,CPE,CREB1,DCSTAMP,DLC1,EOMES,EXT1,EYA4,FMN1,FOXB1,FOXC1,FOXP1,FOXQ1,FOXS1,GBX2,GJA1,GREM1,HAND2,ITGAV,KIAA1009,KIF16B,KIF4B,KLF7,LRP6,MYLK2,NR2F2,NRP2,PACSIN2,PAX9,PBX1,PCDH8,PCSK5,PDGFC,PID1,PRDM1,PRKCQ,RBPJ,RFX3,RUNX1,SEMA5A,SEPT7,SH3GL2,SMAD7,SNX10,SP3,TBX18,TCF21,TCF7L2,THSD7A,TULP1,TWIST1,WWOX,ZBTB16,ZEB2,ZIC5,ZNF281
GO Biological Process	GO:0043170	macromolecule metabolic process	77	8.62e-05	0.9	0.0117	1.27	93.8	119	0.527	0.669	623	0.0156	1	0.262	1.17	106	124	6781	0.44	0.0183	unnamed,unnamed,unnamed,unnamed,unnamed,unnamed,unnamed,unnamed,unnamed,unnamed,unnamed,unnamed,unnamed,unnamed,unnamed,unnamed,unnamed,unnamed,unnamed,unnamed,unnamed,unnamed,unnamed,unnamed,unnamed,unnamed,unnamed,unnamed,unnamed,unnamed,unnamed,unnamed,unnamed,unnamed,unnamed,unnamed,unnamed,unnamed,unnamed,unnamed,unnamed,unnamed,unnamed,unnamed,unnamed,unnamed,unnamed,unnamed,unnamed,unnamed…	ACKR3,ACVR1,ACVR1C,ADAMTS9,ADM,AHRR,ASB18,ASCC3,BACH1,BMP2,BMP4,BNC2,CALCR,CDCA7,CELF2,CITED2,COL25A1,COL8A1,COPS8,CPE,CREB1,CSTF2,CTIF,CTSO,DCP2,DNPEP,DPF1,DPH6,DUSP6,DYRK2,EBF1,EEPD1,EGLN3,EID1,EIF3H,EIF4E,EOMES,EPHA3,EXOC2,EXT1,EYA4,FAM170A,FANCF,FKBP5,FMN1,FOXB1,FOXC1,FOXP1,FOXP2,FOXQ1,FOXS1,GBX2,GLIS3,GPC5,GPC6,HAND2,HDAC9,HNF4G,HSF2,KIF16B,KLF7,MAP4K3,MBNL2,MED30,MEIS2,MGMT,MITF,MKI67,MMS22…
GO Biological Process	GO:0001667	ameboidal cell migration	78	9.24e-05	0.964	0.0124	3.55	3.66	13	0.0206	0.073	117	2.9e-05	0.303	0.00259	5.08	1.97	10	126	0.0355	0.0794	unnamed,unnamed,unnamed,unnamed,unnamed,unnamed,unnamed,unnamed,unnamed,unnamed,unnamed,unnamed,unnamed	ACVR1,FERMT1,GBX2,GREM1,HAND2,KITLG,LRP6,NRP2,TWIST1,ZEB2
GO Biological Process	GO:0051171	regulation of nitrogen compound metabolic process	79	9.36e-05	0.977	0.0124	1.38	66	91	0.371	0.511	144	0.000103	1	0.00748	1.43	62.8	90	4015	0.319	0.0224	unnamed,unnamed,unnamed,unnamed,unnamed,unnamed,unnamed,unnamed,unnamed,unnamed,unnamed,unnamed,unnamed,unnamed,unnamed,unnamed,unnamed,unnamed,unnamed,unnamed,unnamed,unnamed,unnamed,unnamed,unnamed,unnamed,unnamed,unnamed,unnamed,unnamed,unnamed,unnamed,unnamed,unnamed,unnamed,unnamed,unnamed,unnamed,unnamed,unnamed,unnamed,unnamed,unnamed,unnamed,unnamed,unnamed,unnamed,unnamed,unnamed,unnamed…	ACVR1,ADM,AHRR,AKAP6,ARFGAP3,ASCC3,BACH1,BMP2,BMP4,BNC2,CALCR,CDCA7,CITED2,CREB1,DLC1,DPF1,EBF1,EGLN3,EID1,EOMES,EPHA3,EYA4,FAM170A,FOXB1,FOXC1,FOXP1,FOXP2,FOXQ1,FOXS1,GBX2,GLIS3,GREM1,HAND2,HDAC9,HNF4G,HSF2,IFNG,KITLG,KLF7,LMO1,LRP6,MBNL2,MED30,MEIS2,MGMT,MITF,NFE2L3,NFIA,NPAS3,NR2F1,NR2F2,NR5A2,PAX9,PBX1,PDGFC,PID1,PIK3R1,PKIA,PLCB1,PLSCR1,PPARGC1A,PRDM1,PRKCQ,RBPJ,RFX3,RGCC,RIPK2,RUNX1,SFMBT2,…
GO Biological Process	GO:0021915	neural tube development	80	0.000103	1	0.0134	3.52	3.7	13	0.0208	0.073	99	1.19e-05	0.125	0.00126	5.06	2.17	11	139	0.039	0.0791	unnamed,unnamed,unnamed,unnamed,unnamed,unnamed,unnamed,unnamed,unnamed,unnamed,unnamed,unnamed,unnamed	ADM,BMP4,CITED2,DLC1,FOXB1,GBX2,LRP6,TCF7L2,TWIST1,ZEB2,ZIC5
GO Biological Process	GO:0072358	cardiovascular system development	81	0.000106	1	0.0136	1.91	18.8	36	0.106	0.202	37	1.05e-08	0.000109	2.95e-06	3.01	11.3	34	723	0.121	0.047	unnamed,unnamed,unnamed,unnamed,unnamed,unnamed,unnamed,unnamed,unnamed,unnamed,unnamed,unnamed,unnamed,unnamed,unnamed,unnamed,unnamed,unnamed,unnamed,unnamed,unnamed,unnamed,unnamed,unnamed,unnamed,unnamed,unnamed,unnamed,unnamed,unnamed,unnamed,unnamed,unnamed,unnamed,unnamed,unnamed	ACKR3,ACVR1,ADM,ANXA2,BMP2,BMP4,CITED2,COL8A1,CPE,DLC1,EOMES,FOXC1,FOXP1,FOXS1,GBX2,GJA1,GREM1,HAND2,HDAC9,ITGAV,LAMA4,LRP6,MYLK2,NR2F2,NRP2,PCSK5,RBPJ,SEMA5A,SMAD7,TBX18,TCF21,TCF7L2,THSD7A,TWIST1
GO Biological Process	GO:0010467	gene expression	82	0.000109	1	0.0139	1.47	50.5	74	0.284	0.416	469	0.00909	1	0.202	1.31	53.6	70	3431	0.248	0.0204	unnamed,unnamed,unnamed,unnamed,unnamed,unnamed,unnamed,unnamed,unnamed,unnamed,unnamed,unnamed,unnamed,unnamed,unnamed,unnamed,unnamed,unnamed,unnamed,unnamed,unnamed,unnamed,unnamed,unnamed,unnamed,unnamed,unnamed,unnamed,unnamed,unnamed,unnamed,unnamed,unnamed,unnamed,unnamed,unnamed,unnamed,unnamed,unnamed,unnamed,unnamed,unnamed,unnamed,unnamed,unnamed,unnamed,unnamed,unnamed,unnamed,unnamed…	AHRR,ASCC3,BACH1,BNC2,CDCA7,CELF2,CITED2,CPE,CREB1,CSTF2,DCP2,DPF1,EBF1,EID1,EIF3H,EIF4E,EOMES,EYA4,FAM170A,FMN1,FOXB1,FOXC1,FOXP1,FOXP2,FOXQ1,FOXS1,GBX2,GLIS3,HAND2,HDAC9,HNF4G,HSF2,KLF7,MBNL2,MED30,MEIS2,MITF,NFE2L3,NFIA,NPAS3,NR2F1,NR2F2,NR5A2,PAX9,PBX1,PCSK5,PPARGC1A,PRDM1,RBPJ,RFX3,RUNX1,SMAD7,SP3,TAF4,TBX18,TCF21,TCF7L2,TLE4,TRPS1,TRUB1,TWIST1,TYW5,ZBTB16,ZBTB20,ZEB2,ZFHX3,ZFHX4,ZMYND11,ZNF…
GO Biological Process	GO:0042711	maternal behavior	83	0.000116	1	0.0146	16.5	0.243	4	0.00136	0.0225	1478	0.118	1	0.837	8	0.125	1	8	0.00355	0.125	unnamed,unnamed,unnamed,unnamed	NPAS3
GO Biological Process	GO:0048518	positive regulation of biological process	84	0.000118	1	0.0147	1.37	66.4	91	0.373	0.511	71	6.16e-07	0.00643	9.06e-05	1.6	58	93	3709	0.33	0.0251	unnamed,unnamed,unnamed,unnamed,unnamed,unnamed,unnamed,unnamed,unnamed,unnamed,unnamed,unnamed,unnamed,unnamed,unnamed,unnamed,unnamed,unnamed,unnamed,unnamed,unnamed,unnamed,unnamed,unnamed,unnamed,unnamed,unnamed,unnamed,unnamed,unnamed,unnamed,unnamed,unnamed,unnamed,unnamed,unnamed,unnamed,unnamed,unnamed,unnamed,unnamed,unnamed,unnamed,unnamed,unnamed,unnamed,unnamed,unnamed,unnamed,unnamed…	ACKR3,ACVR1,ADAMTS9,ADM,AHRR,AKAP6,ANXA2,BMP2,BMP4,CALCR,CD180,CDH4,CITED2,COL8A1,CREB1,DCSTAMP,DCT,DLC1,DUSP6,DYRK2,EBF1,EIF4E,EOMES,EPHA3,FAM170A,FMN1,FOXC1,FOXP1,FOXP2,FOXS1,GJA1,GLIS3,GREM1,GRIK1,GRIK2,HAND2,HDAC9,HNF4G,HSF2,IFNG,IL12A,ITGAV,KITLG,KLF7,LIFR,LMO1,LRP6,MED30,MEIS2,MGMT,MITF,MYLK2,NDUFS4,NFIA,NPAS3,NR2F2,NR5A2,NRP2,OSMR,PAX9,PBX1,PDGFC,PID1,PIK3R1,PLCB1,PLSCR1,PPARGC1A,PRDM1,PRK…
GO Biological Process	GO:0048731	system development	85	0.000131	1	0.0161	1.35	69.4	94	0.39	0.528	20	1.54e-09	1.61e-05	8.04e-07	1.79	53	95	3390	0.337	0.028	unnamed,unnamed,unnamed,unnamed,unnamed,unnamed,unnamed,unnamed,unnamed,unnamed,unnamed,unnamed,unnamed,unnamed,unnamed,unnamed,unnamed,unnamed,unnamed,unnamed,unnamed,unnamed,unnamed,unnamed,unnamed,unnamed,unnamed,unnamed,unnamed,unnamed,unnamed,unnamed,unnamed,unnamed,unnamed,unnamed,unnamed,unnamed,unnamed,unnamed,unnamed,unnamed,unnamed,unnamed,unnamed,unnamed,unnamed,unnamed,unnamed,unnamed…	ABLIM1,ACKR3,ACVR1,ADM,ANXA2,APCDD1,BMP2,BMP4,CAPZB,CDH4,CHODL,CITED2,COL8A1,CPE,CREB1,CRIM1,DCSTAMP,DCT,DLC1,DPF1,EIF4E,EOMES,EPHA3,EXT1,EYA4,FMN1,FOXB1,FOXC1,FOXP1,FOXP2,FOXQ1,FOXS1,GBX2,GJA1,GREM1,GRIK1,HAND2,HDAC9,HNF4G,IFNG,ITGAV,KIF4B,KIRREL3,KITLG,KLF7,LAMA4,LRP6,MEIS2,MGMT,MITF,MKI67,MPPED2,MYLK2,NDUFS4,NNMT,NR2F1,NR2F2,NR5A2,NRP2,PAX9,PBX1,PCSK5,PDGFC,PIK3R1,PLCB1,PRDM1,PRICKLE2,PRKCQ,PS…
GO Biological Process	GO:1901213	regulation of transcription from RNA polymerase II promoter involved in heart development	86	0.000133	1	0.0162	10.5	0.478	5	0.00268	0.0281	114	2.62e-05	0.274	0.0024	21.3	0.188	4	12	0.0142	0.333	unnamed,unnamed,unnamed,unnamed,unnamed	BMP2,BMP4,GREM1,RBPJ
GO Biological Process	GO:0048844	artery morphogenesis	87	0.000137	1	0.0164	5.42	1.48	8	0.00829	0.0449	97	9.01e-06	0.094	0.000969	9.33	0.75	7	48	0.0248	0.146	unnamed,unnamed,unnamed,unnamed,unnamed,unnamed,unnamed,unnamed	BMP4,CITED2,FOXC1,FOXS1,HAND2,RBPJ,SMAD7
GO Biological Process	GO:0048514	blood vessel morphogenesis	88	0.000138	1	0.0163	2.34	9.82	23	0.0552	0.129	59	2.33e-07	0.00243	4.11e-05	3.75	5.6	21	358	0.0745	0.0587	unnamed,unnamed,unnamed,unnamed,unnamed,unnamed,unnamed,unnamed,unnamed,unnamed,unnamed,unnamed,unnamed,unnamed,unnamed,unnamed,unnamed,unnamed,unnamed,unnamed,unnamed,unnamed,unnamed	ACKR3,ACVR1,ADM,ANXA2,BMP4,CITED2,COL8A1,FOXC1,FOXS1,GBX2,GJA1,GREM1,HAND2,ITGAV,NR2F2,NRP2,RBPJ,SEMA5A,SMAD7,TCF21,THSD7A
GO Biological Process	GO:0048856	anatomical structure development	89	0.00014	1	0.0164	1.33	75.4	100	0.423	0.562	24	2.32e-09	2.42e-05	1.01e-06	1.71	60.8	104	3888	0.369	0.0267	unnamed,unnamed,unnamed,unnamed,unnamed,unnamed,unnamed,unnamed,unnamed,unnamed,unnamed,unnamed,unnamed,unnamed,unnamed,unnamed,unnamed,unnamed,unnamed,unnamed,unnamed,unnamed,unnamed,unnamed,unnamed,unnamed,unnamed,unnamed,unnamed,unnamed,unnamed,unnamed,unnamed,unnamed,unnamed,unnamed,unnamed,unnamed,unnamed,unnamed,unnamed,unnamed,unnamed,unnamed,unnamed,unnamed,unnamed,unnamed,unnamed,unnamed…	ABLIM1,ACKR3,ACVR1,ADM,ANXA2,APCDD1,BMP2,BMP4,CAPZB,CDH4,CHODL,CITED2,COL8A1,CPE,CREB1,CRIM1,DCSTAMP,DCT,DLC1,DPF1,EIF4E,EOMES,EPHA3,EXT1,EYA4,FMN1,FOXB1,FOXC1,FOXP1,FOXP2,FOXQ1,FOXS1,GBX2,GJA1,GREM1,GRIK1,HAND2,HDAC9,HNF4G,IFNG,ITGAV,KIAA1009,KIF16B,KIF4B,KIRREL3,KITLG,KLF7,LAMA4,LRP6,MED30,MEIS2,MGMT,MITF,MKI67,MPPED2,MYLK2,NDUFS4,NNMT,NR2F1,NR2F2,NR5A2,NRP2,PACSIN2,PAX9,PBX1,PCDH8,PCSK5,PDGFC,…
GO Biological Process	GO:0006807	nitrogen compound metabolic process	90	0.000161	1	0.0187	1.33	73.7	98	0.414	0.551	433	0.00679	1	0.164	1.24	82.5	102	5277	0.362	0.0193	unnamed,unnamed,unnamed,unnamed,unnamed,unnamed,unnamed,unnamed,unnamed,unnamed,unnamed,unnamed,unnamed,unnamed,unnamed,unnamed,unnamed,unnamed,unnamed,unnamed,unnamed,unnamed,unnamed,unnamed,unnamed,unnamed,unnamed,unnamed,unnamed,unnamed,unnamed,unnamed,unnamed,unnamed,unnamed,unnamed,unnamed,unnamed,unnamed,unnamed,unnamed,unnamed,unnamed,unnamed,unnamed,unnamed,unnamed,unnamed,unnamed,unnamed…	ADM,AHRR,AMPD3,ASCC3,BACH1,BNC2,BTBD9,CBR4,CDCA7,CELF2,CITED2,CREB1,CSTF2,CTIF,DCP2,DCT,DNPEP,DPF1,DPYD,DPYS,EBF1,EEPD1,EGLN3,EID1,EIF4E,EOMES,ETNPPL,EXT1,EYA4,FAM170A,FANCF,FOXB1,FOXC1,FOXP1,FOXP2,FOXQ1,FOXS1,GBX2,GLIS3,GMDS,GPC5,GPC6,HAND2,HDAC9,HGD,HNF4G,HSF2,KIF20B,KLF7,MBNL2,MED30,MEIS2,MGMT,MITF,MKI67,MMS22L,NFE2L3,NFIA,NMNAT3,NPAS3,NR2F1,NR2F2,NR5A2,PAX9,PBX1,PCSK5,PLSCR1,PPARGC1A,PRDM1,PS…
GO Biological Process	GO:0061418	regulation of transcription from RNA polymerase II promoter in response to hypoxia	91	0.000171	1	0.0196	9.92	0.504	5	0.00283	0.0281	470	0.00927	1	0.206	6.85	0.438	3	28	0.0106	0.107	unnamed,unnamed,unnamed,unnamed,unnamed	BACH1,CITED2,EGLN3
GO Biological Process	GO:0003197	endocardial cushion development	92	0.000173	1	0.0196	6.12	1.14	7	0.00642	0.0393	85	3.11e-06	0.0324	0.000381	14.2	0.422	6	27	0.0213	0.222	unnamed,unnamed,unnamed,unnamed,unnamed,unnamed,unnamed	ACVR1,BMP2,BMP4,CITED2,RBPJ,TWIST1
GO Biological Process	GO:0035239	tube morphogenesis	93	0.000179	1	0.0201	2.36	9.34	22	0.0524	0.124	66	4.35e-07	0.00454	6.87e-05	3.93	4.83	19	309	0.0674	0.0615	unnamed,unnamed,unnamed,unnamed,unnamed,unnamed,unnamed,unnamed,unnamed,unnamed,unnamed,unnamed,unnamed,unnamed,unnamed,unnamed,unnamed,unnamed,unnamed,unnamed,unnamed,unnamed	ACVR1,ADM,BMP2,BMP4,CITED2,DLC1,FOXS1,GBX2,GJA1,GREM1,HAND2,LRP6,PBX1,RBPJ,SEMA5A,TCF21,TWIST1,ZEB2,ZIC5
GO Biological Process	GO:0003007	heart morphogenesis	94	0.000186	1	0.0207	2.85	5.62	16	0.0316	0.0899	61	3.19e-07	0.00333	5.47e-05	5.05	2.97	15	190	0.0532	0.0789	unnamed,unnamed,unnamed,unnamed,unnamed,unnamed,unnamed,unnamed,unnamed,unnamed,unnamed,unnamed,unnamed,unnamed,unnamed,unnamed	ACVR1,BMP2,BMP4,CITED2,CPE,DLC1,FOXC1,FOXS1,GJA1,HAND2,LRP6,MYLK2,RBPJ,SMAD7,TWIST1
GO Biological Process	GO:0010717	regulation of epithelial to mesenchymal transition	95	0.000188	1	0.0207	5.17	1.55	8	0.0087	0.0449	88	3.57e-06	0.0373	0.000424	10.7	0.657	7	42	0.0248	0.167	unnamed,unnamed,unnamed,unnamed,unnamed,unnamed,unnamed,unnamed	BMP2,EPHA3,GREM1,RGCC,SMAD7,TCF7L2,TWIST1
GO Biological Process	GO:0002009	morphogenesis of an epithelium	96	0.000196	1	0.0213	2.24	10.7	24	0.0603	0.135	69	4.57e-07	0.00477	6.92e-05	3.6	5.83	21	373	0.0745	0.0563	unnamed,unnamed,unnamed,unnamed,unnamed,unnamed,unnamed,unnamed,unnamed,unnamed,unnamed,unnamed,unnamed,unnamed,unnamed,unnamed,unnamed,unnamed,unnamed,unnamed,unnamed,unnamed,unnamed,unnamed	ACVR1,ADM,BMP2,BMP4,CITED2,DLC1,FOXS1,GBX2,GJA1,GREM1,HAND2,LRP6,PBX1,PCDH8,RBPJ,SEMA5A,TBX18,TCF21,TWIST1,ZEB2,ZIC5
GO Biological Process	GO:2000725	regulation of cardiac muscle cell differentiation	97	0.000197	1	0.0211	7.32	0.819	6	0.0046	0.0337	86	3.42e-06	0.0357	0.000415	20	0.25	5	16	0.0177	0.313	unnamed,unnamed,unnamed,unnamed,unnamed,unnamed	AKAP6,BMP2,BMP4,FOXP1,GREM1
GO Biological Process	GO:0016070	RNA metabolic process	98	0.000202	1	0.0215	1.46	47.8	70	0.269	0.393	398	0.00511	1	0.134	1.35	49.7	67	3177	0.238	0.0211	unnamed,unnamed,unnamed,unnamed,unnamed,unnamed,unnamed,unnamed,unnamed,unnamed,unnamed,unnamed,unnamed,unnamed,unnamed,unnamed,unnamed,unnamed,unnamed,unnamed,unnamed,unnamed,unnamed,unnamed,unnamed,unnamed,unnamed,unnamed,unnamed,unnamed,unnamed,unnamed,unnamed,unnamed,unnamed,unnamed,unnamed,unnamed,unnamed,unnamed,unnamed,unnamed,unnamed,unnamed,unnamed,unnamed,unnamed,unnamed,unnamed,unnamed…	AHRR,ASCC3,BACH1,BNC2,CDCA7,CELF2,CITED2,CREB1,CSTF2,CTIF,DCP2,DPF1,EBF1,EID1,EIF4E,EOMES,EYA4,FAM170A,FOXB1,FOXC1,FOXP1,FOXP2,FOXQ1,FOXS1,GBX2,GLIS3,HAND2,HDAC9,HNF4G,HSF2,KLF7,MBNL2,MED30,MEIS2,MITF,NFE2L3,NFIA,NPAS3,NR2F1,NR2F2,NR5A2,PAX9,PBX1,PPARGC1A,PRDM1,RBPJ,RFX3,RUNX1,SMAD7,SP3,TAF4,TBX18,TCF21,TCF7L2,TLE4,TRPS1,TRUB1,TWIST1,TYW5,ZBTB16,ZBTB20,ZEB2,ZFHX3,ZFHX4,ZMYND11,ZNF281,ZNF407
GO Biological Process	GO:0007507	heart development	99	0.000208	1	0.0219	2.23	10.8	24	0.0606	0.135	54	9.98e-08	0.00104	1.93e-05	3.65	6.3	23	403	0.0816	0.0571	unnamed,unnamed,unnamed,unnamed,unnamed,unnamed,unnamed,unnamed,unnamed,unnamed,unnamed,unnamed,unnamed,unnamed,unnamed,unnamed,unnamed,unnamed,unnamed,unnamed,unnamed,unnamed,unnamed,unnamed	ACVR1,ADM,BMP2,BMP4,CITED2,CPE,DLC1,EOMES,FOXC1,FOXP1,FOXS1,GJA1,GREM1,HAND2,HDAC9,LRP6,MYLK2,NRP2,PCSK5,RBPJ,SMAD7,TBX18,TWIST1
GO Biological Process	GO:0016331	morphogenesis of embryonic epithelium	100	0.000211	1	0.022	3.26	3.98	13	0.0224	0.073	96	8.41e-06	0.0878	0.000914	5.25	2.09	11	134	0.039	0.0821	unnamed,unnamed,unnamed,unnamed,unnamed,unnamed,unnamed,unnamed,unnamed,unnamed,unnamed,unnamed,unnamed	ADM,BMP4,CITED2,DLC1,GREM1,LRP6,PCDH8,TBX18,TWIST1,ZEB2,ZIC5
GO Biological Process	GO:0044767	single-organism developmental process	101	0.000213	1	0.022	1.36	66.4	90	0.373	0.506	16	9.41e-10	9.83e-06	6.14e-07	1.82	51.7	94	3308	0.333	0.0284	unnamed,unnamed,unnamed,unnamed,unnamed,unnamed,unnamed,unnamed,unnamed,unnamed,unnamed,unnamed,unnamed,unnamed,unnamed,unnamed,unnamed,unnamed,unnamed,unnamed,unnamed,unnamed,unnamed,unnamed,unnamed,unnamed,unnamed,unnamed,unnamed,unnamed,unnamed,unnamed,unnamed,unnamed,unnamed,unnamed,unnamed,unnamed,unnamed,unnamed,unnamed,unnamed,unnamed,unnamed,unnamed,unnamed,unnamed,unnamed,unnamed,unnamed…	ABLIM1,ACKR3,ACVR1,ADM,ANXA2,BMP2,BMP4,CAPZB,CDH4,CHODL,CITED2,COL8A1,CPE,CREB1,DCSTAMP,DCT,DLC1,EIF4E,EOMES,EPHA3,EXT1,EYA4,FMN1,FOXB1,FOXC1,FOXP1,FOXP2,FOXQ1,FOXS1,GBX2,GJA1,GREM1,HAND2,HDAC9,HNF4G,IFNG,ITGAV,KIAA1009,KIF16B,KIF4B,KIRREL3,KITLG,KLF7,LAMA4,LRP6,MED30,MEIS2,MGMT,MITF,MKI67,MYLK2,NDUFS4,NNMT,NR2F1,NR2F2,NR5A2,NRP2,PACSIN2,PAX9,PBX1,PCDH8,PCSK5,PDGFC,PID1,PIK3R1,PLCB1,PRDM1,PRICKLE…
GO Biological Process	GO:0008152	metabolic process	102	0.000219	1	0.0224	1.19	116	138	0.651	0.775	732	0.0291	1	0.415	1.11	144	160	9196	0.567	0.0174	unnamed,unnamed,unnamed,unnamed,unnamed,unnamed,unnamed,unnamed,unnamed,unnamed,unnamed,unnamed,unnamed,unnamed,unnamed,unnamed,unnamed,unnamed,unnamed,unnamed,unnamed,unnamed,unnamed,unnamed,unnamed,unnamed,unnamed,unnamed,unnamed,unnamed,unnamed,unnamed,unnamed,unnamed,unnamed,unnamed,unnamed,unnamed,unnamed,unnamed,unnamed,unnamed,unnamed,unnamed,unnamed,unnamed,unnamed,unnamed,unnamed,unnamed…	ACKR3,ACVR1,ACVR1C,ADAMTS9,ADM,AHRR,AKAP6,AMPD3,ASB18,ASCC3,BACH1,BMP2,BMP4,BNC2,BTBD9,CALCR,CBR4,CDCA7,CELF2,CITED2,CLYBL,COL25A1,COL8A1,COPS8,CPE,CREB1,CSTF2,CTIF,CTSO,DCP2,DCT,DDHD1,DIP2C,DNPEP,DPF1,DPH6,DPYD,DPYS,DUSP6,DYRK2,EBF1,EEPD1,EGLN3,EID1,EIF3H,EIF4E,EOMES,EPHA3,ETNPPL,EXOC2,EXT1,EYA4,FAM170A,FANCF,FKBP5,FMN1,FOXB1,FOXC1,FOXP1,FOXP2,FOXQ1,FOXS1,GBX2,GLIS3,GMDS,GPC5,GPC6,GTDC1,HAND2,HD…
GO Biological Process	GO:0040011	locomotion	103	0.000228	1	0.0231	1.73	24.2	42	0.136	0.236	92	6.64e-06	0.0693	0.000753	2.21	16.3	36	1042	0.128	0.0345	unnamed,unnamed,unnamed,unnamed,unnamed,unnamed,unnamed,unnamed,unnamed,unnamed,unnamed,unnamed,unnamed,unnamed,unnamed,unnamed,unnamed,unnamed,unnamed,unnamed,unnamed,unnamed,unnamed,unnamed,unnamed,unnamed,unnamed,unnamed,unnamed,unnamed,unnamed,unnamed,unnamed,unnamed,unnamed,unnamed,unnamed,unnamed,unnamed,unnamed,unnamed,unnamed	ABLIM1,ACKR3,ACVR1,APCDD1,BMP4,CDH4,CREB1,EPHA3,EXT1,FERMT1,FOXB1,FOXC1,FOXP1,GBX2,GJA1,GPC6,GREM1,HAND2,IFNG,IL12A,ITGAV,KIF4B,KIRREL3,KITLG,KLF7,LRP6,NR2F1,NR2F2,NRP2,PIK3R1,PRKCQ,RFX3,SEMA5A,SH3GL2,TWIST1,ZEB2
GO Biological Process	GO:0001568	blood vessel development	104	0.00023	1	0.0231	2.17	11.5	25	0.0648	0.14	58	2.27e-07	0.00237	4.09e-05	3.49	6.6	23	422	0.0816	0.0545	unnamed,unnamed,unnamed,unnamed,unnamed,unnamed,unnamed,unnamed,unnamed,unnamed,unnamed,unnamed,unnamed,unnamed,unnamed,unnamed,unnamed,unnamed,unnamed,unnamed,unnamed,unnamed,unnamed,unnamed,unnamed	ACKR3,ACVR1,ADM,ANXA2,BMP4,CITED2,COL8A1,FOXC1,FOXS1,GBX2,GJA1,GREM1,HAND2,ITGAV,LAMA4,NR2F2,NRP2,RBPJ,SEMA5A,SMAD7,TCF21,TCF7L2,THSD7A
GO Biological Process	GO:0048519	negative regulation of biological process	105	0.000235	1	0.0234	1.38	60	83	0.337	0.466	77	1.02e-06	0.0106	0.000138	1.64	51.9	85	3320	0.301	0.0256	unnamed,unnamed,unnamed,unnamed,unnamed,unnamed,unnamed,unnamed,unnamed,unnamed,unnamed,unnamed,unnamed,unnamed,unnamed,unnamed,unnamed,unnamed,unnamed,unnamed,unnamed,unnamed,unnamed,unnamed,unnamed,unnamed,unnamed,unnamed,unnamed,unnamed,unnamed,unnamed,unnamed,unnamed,unnamed,unnamed,unnamed,unnamed,unnamed,unnamed,unnamed,unnamed,unnamed,unnamed,unnamed,unnamed,unnamed,unnamed,unnamed,unnamed…	ACKR3,ACVR1,ACVR1C,ADM,AHRR,AKAP6,ANXA2,APCDD1,BACH1,BMP2,BMP4,CAPZB,CITED2,CREB1,DCSTAMP,DEC1,DLC1,DUSP6,DYRK2,EID1,EOMES,FAM3D,FOXB1,FOXC1,FOXP1,FOXP2,FOXQ1,FOXS1,GJA1,GLIS3,GREM1,GRIK1,GRIK2,HAND2,HDAC9,IFNG,IL12A,ITGAV,KIF20B,KITLG,LMO1,LRP6,MAD1L1,MED30,MEIS2,MGMT,MITF,NPVF,NR2F1,NR2F2,PACSIN2,PAX9,PBX1,PID1,PIK3R1,PKIA,PLCB1,PLSCR1,PPARGC1A,PRDM1,PRKCQ,RAP2A,RBPJ,RFX3,RGCC,RIPK2,RUNX1,SFMBT…
GO Biological Process	GO:0001841	neural tube formation	106	0.000237	1	0.0234	4.01	2.5	10	0.014	0.0562	139	8.26e-05	0.862	0.0062	5.69	1.41	8	90	0.0284	0.0889	unnamed,unnamed,unnamed,unnamed,unnamed,unnamed,unnamed,unnamed,unnamed,unnamed	ADM,BMP4,CITED2,DLC1,LRP6,TWIST1,ZEB2,ZIC5
GO Biological Process	GO:0009059	macromolecule biosynthetic process	107	0.000239	1	0.0233	1.43	52.6	75	0.296	0.421	354	0.00362	1	0.107	1.35	52.5	71	3359	0.252	0.0211	unnamed,unnamed,unnamed,unnamed,unnamed,unnamed,unnamed,unnamed,unnamed,unnamed,unnamed,unnamed,unnamed,unnamed,unnamed,unnamed,unnamed,unnamed,unnamed,unnamed,unnamed,unnamed,unnamed,unnamed,unnamed,unnamed,unnamed,unnamed,unnamed,unnamed,unnamed,unnamed,unnamed,unnamed,unnamed,unnamed,unnamed,unnamed,unnamed,unnamed,unnamed,unnamed,unnamed,unnamed,unnamed,unnamed,unnamed,unnamed,unnamed,unnamed…	AHRR,ASCC3,BACH1,BNC2,CDCA7,CITED2,CREB1,CSTF2,DPF1,EBF1,EID1,EIF3H,EIF4E,EOMES,EXT1,EYA4,FAM170A,FOXB1,FOXC1,FOXP1,FOXP2,FOXQ1,FOXS1,GBX2,GLIS3,GPC5,GPC6,HAND2,HDAC9,HNF4G,HSF2,KLF7,MED30,MEIS2,MITF,MMS22L,NFE2L3,NFIA,NPAS3,NR2F1,NR2F2,NR5A2,PAX9,PBX1,PPARGC1A,PRDM1,RBPJ,RFC3,RFX3,RMI1,RUNX1,SMAD7,SP3,ST3GAL4,TAF4,TBX18,TCF21,TCF7L2,TLE4,TRPS1,TWIST1,UST,ZBTB16,ZBTB20,ZDHHC1,ZEB2,ZFHX3,ZFHX4,ZMY…
GO Biological Process	GO:0042475	odontogenesis of dentin-containing tooth	108	0.000259	1	0.025	4.37	2.06	9	0.0116	0.0506	153	0.00012	1	0.00817	6.31	1.11	7	71	0.0248	0.0986	unnamed,unnamed,unnamed,unnamed,unnamed,unnamed,unnamed,unnamed,unnamed	ADM,BMP2,BMP4,FOXC1,HAND2,LRP6,TCF7L2
GO Biological Process	GO:2000026	regulation of multicellular organismal development	109	0.000262	1	0.0251	1.64	29.3	48	0.164	0.27	29	4.16e-09	4.34e-05	1.5e-06	2.51	18.7	47	1196	0.167	0.0393	unnamed,unnamed,unnamed,unnamed,unnamed,unnamed,unnamed,unnamed,unnamed,unnamed,unnamed,unnamed,unnamed,unnamed,unnamed,unnamed,unnamed,unnamed,unnamed,unnamed,unnamed,unnamed,unnamed,unnamed,unnamed,unnamed,unnamed,unnamed,unnamed,unnamed,unnamed,unnamed,unnamed,unnamed,unnamed,unnamed,unnamed,unnamed,unnamed,unnamed,unnamed,unnamed,unnamed,unnamed,unnamed,unnamed,unnamed,unnamed	ACVR1,ACVR1C,ADAMTS9,ADM,AKAP6,BMP2,BMP4,CDH4,CITED2,DCSTAMP,DCT,DUSP6,EOMES,EPHA3,FOXP1,FOXP2,GJA1,GREM1,HAND2,HDAC9,IFNG,IL12A,KITLG,LAMA4,LRP6,MEIS2,MITF,PAX9,PBX1,PIK3R1,PLCB1,PRDM1,RAP2A,RBPJ,RFX3,RGCC,RIPK2,RUNX1,SEPT7,SMAD7,TBX18,TCF7L2,TENM3,TRPS1,TWIST1,ZBTB16,ZFHX3
GO Biological Process	GO:0010468	regulation of gene expression	110	0.000272	1	0.0259	1.37	61.1	84	0.343	0.472	151	0.000118	1	0.00816	1.45	58.6	85	3748	0.301	0.0227	unnamed,unnamed,unnamed,unnamed,unnamed,unnamed,unnamed,unnamed,unnamed,unnamed,unnamed,unnamed,unnamed,unnamed,unnamed,unnamed,unnamed,unnamed,unnamed,unnamed,unnamed,unnamed,unnamed,unnamed,unnamed,unnamed,unnamed,unnamed,unnamed,unnamed,unnamed,unnamed,unnamed,unnamed,unnamed,unnamed,unnamed,unnamed,unnamed,unnamed,unnamed,unnamed,unnamed,unnamed,unnamed,unnamed,unnamed,unnamed,unnamed,unnamed…	ACVR1,AHRR,ASCC3,BACH1,BMP2,BMP4,BNC2,CDCA7,CITED2,CREB1,CTIF,DPF1,EBF1,EGLN3,EID1,EIF3H,EIF4E,EOMES,EYA4,FAM170A,FOXB1,FOXC1,FOXP1,FOXP2,FOXQ1,FOXS1,GBX2,GJA1,GLIS3,GREM1,HAND2,HDAC9,HNF4G,HSF2,IFNG,KLF7,LMO1,LRP6,MBNL2,MED30,MEIS2,MGMT,MITF,MYLK2,NFE2L3,NFIA,NPAS3,NR2F1,NR2F2,NR5A2,PAX9,PBX1,PID1,PIK3R1,PKIA,PLCB1,PLSCR1,PPARGC1A,PRDM1,PRKCQ,RBPJ,RFX3,RGCC,RIPK2,RUNX1,SFMBT2,SMAD7,SP3,TAF4,TBX1…
GO Biological Process	GO:0061061	muscle structure development	111	0.0003	1	0.0282	2.22	10.4	23	0.0582	0.129	75	8.19e-07	0.00855	0.000114	3.35	6.57	22	420	0.078	0.0524	unnamed,unnamed,unnamed,unnamed,unnamed,unnamed,unnamed,unnamed,unnamed,unnamed,unnamed,unnamed,unnamed,unnamed,unnamed,unnamed,unnamed,unnamed,unnamed,unnamed,unnamed,unnamed,unnamed	ACVR1,ADM,BMP2,BMP4,CAPZB,CHODL,CITED2,EOMES,FOXC1,FOXP1,FOXP2,FOXS1,GREM1,MYLK2,NR2F2,RBPJ,SMAD7,TBX18,TCF21,TCF7L2,TWIST1,ZFHX3
GO Biological Process	GO:0051239	regulation of multicellular organismal process	112	0.000306	1	0.0285	1.49	42.2	63	0.237	0.354	52	6.31e-08	0.000659	1.27e-05	2	31	62	1982	0.22	0.0313	unnamed,unnamed,unnamed,unnamed,unnamed,unnamed,unnamed,unnamed,unnamed,unnamed,unnamed,unnamed,unnamed,unnamed,unnamed,unnamed,unnamed,unnamed,unnamed,unnamed,unnamed,unnamed,unnamed,unnamed,unnamed,unnamed,unnamed,unnamed,unnamed,unnamed,unnamed,unnamed,unnamed,unnamed,unnamed,unnamed,unnamed,unnamed,unnamed,unnamed,unnamed,unnamed,unnamed,unnamed,unnamed,unnamed,unnamed,unnamed,unnamed,unnamed…	ACVR1,ACVR1C,ADAMTS9,ADM,AKAP6,ANXA2,BMP2,BMP4,BTBD9,CDH4,CELF2,CITED2,CREB1,DCSTAMP,DCT,DES,DUSP6,EOMES,EPHA3,FOXC1,FOXP1,FOXP2,FOXS1,GJA1,GREM1,GRIK1,GRIK2,HAND2,HDAC9,IFNG,IL12A,KITLG,LAMA4,LRP6,MEIS2,MITF,MYLK2,NPVF,NR2F2,NRP2,PAX9,PBX1,PIK3R1,PLCB1,PPARGC1A,PRDM1,PRKCQ,RAP2A,RBPJ,RFX3,RGCC,RIPK2,RUNX1,SEPT7,SMAD7,TBX18,TCF7L2,TENM3,TRPS1,TWIST1,ZBTB16,ZFHX3
GO Biological Process	GO:0048513	organ development	113	0.000308	1	0.0285	1.43	50.3	72	0.282	0.404	43	2.57e-08	0.000269	6.25e-06	1.92	36.9	71	2361	0.252	0.0301	unnamed,unnamed,unnamed,unnamed,unnamed,unnamed,unnamed,unnamed,unnamed,unnamed,unnamed,unnamed,unnamed,unnamed,unnamed,unnamed,unnamed,unnamed,unnamed,unnamed,unnamed,unnamed,unnamed,unnamed,unnamed,unnamed,unnamed,unnamed,unnamed,unnamed,unnamed,unnamed,unnamed,unnamed,unnamed,unnamed,unnamed,unnamed,unnamed,unnamed,unnamed,unnamed,unnamed,unnamed,unnamed,unnamed,unnamed,unnamed,unnamed,unnamed…	ABLIM1,ACVR1,ADM,APCDD1,BMP2,BMP4,CHODL,CITED2,COL8A1,CPE,CREB1,DCSTAMP,DCT,DLC1,EIF4E,EOMES,EXT1,EYA4,FMN1,FOXB1,FOXC1,FOXP1,FOXP2,FOXQ1,FOXS1,GBX2,GJA1,GREM1,HAND2,HDAC9,HNF4G,IFNG,KIRREL3,KITLG,LRP6,MEIS2,MGMT,MITF,MKI67,MYLK2,NDUFS4,NNMT,NR2F1,NR2F2,NR5A2,NRP2,PAX9,PBX1,PCSK5,PDGFC,PIK3R1,PLCB1,PRDM1,RBPJ,RFX3,RUNX1,SLC1A2,SMAD7,SNX10,SP3,TAF4,TBX18,TCF21,TCF7L2,TULP1,TWIST1,WWOX,ZBTB16,ZEB2,…
GO Biological Process	GO:0018401	peptidyl-proline hydroxylation to 4-hydroxy-L-proline	114	0.000339	1	0.031	22.8	0.132	3	0.000739	0.0169	1290	0.0902	1	0.73	10.7	0.0938	1	6	0.00355	0.167	unnamed,unnamed,unnamed	EGLN3
GO Biological Process	GO:0032502	developmental process	115	0.000344	1	0.0312	1.28	82.9	106	0.466	0.596	30	4.92e-09	5.14e-05	1.71e-06	1.63	69.2	113	4428	0.401	0.0255	unnamed,unnamed,unnamed,unnamed,unnamed,unnamed,unnamed,unnamed,unnamed,unnamed,unnamed,unnamed,unnamed,unnamed,unnamed,unnamed,unnamed,unnamed,unnamed,unnamed,unnamed,unnamed,unnamed,unnamed,unnamed,unnamed,unnamed,unnamed,unnamed,unnamed,unnamed,unnamed,unnamed,unnamed,unnamed,unnamed,unnamed,unnamed,unnamed,unnamed,unnamed,unnamed,unnamed,unnamed,unnamed,unnamed,unnamed,unnamed,unnamed,unnamed…	ABLIM1,ACKR3,ACVR1,ACVR1C,ADAMTS9,ADM,ANXA2,APCDD1,BMP2,BMP4,CAPZB,CDH4,CHODL,CITED2,COL8A1,CPE,CREB1,CRIM1,DCSTAMP,DCT,DLC1,DPF1,DUSP6,EBF1,EID1,EIF4E,EOMES,EPHA3,EXT1,EYA4,FMN1,FOXB1,FOXC1,FOXP1,FOXP2,FOXQ1,FOXS1,GBX2,GJA1,GREM1,GRIK1,HAND2,HDAC9,HNF4G,IFNG,IFT81,ITGAV,KIAA1009,KIF16B,KIF4B,KIRREL3,KITLG,KLF7,LAMA4,LRP6,MED30,MEIS2,MGMT,MITF,MKI67,MPPED2,MYLK2,NDUFS4,NNMT,NR2F1,NR2F2,NR5A2,NRP2…
GO Biological Process	GO:0060840	artery development	116	0.000345	1	0.031	4.72	1.7	8	0.00952	0.0449	110	2.26e-05	0.236	0.00215	8.14	0.86	7	55	0.0248	0.127	unnamed,unnamed,unnamed,unnamed,unnamed,unnamed,unnamed,unnamed	BMP4,CITED2,FOXC1,FOXS1,HAND2,RBPJ,SMAD7
GO Biological Process	GO:0048341	paraxial mesoderm formation	117	0.000347	1	0.031	22.6	0.133	3	0.000745	0.0169	379	0.00485	1	0.134	18.3	0.109	2	7	0.00709	0.286	unnamed,unnamed,unnamed	FOXC1,FOXS1
GO Biological Process	GO:0043618	regulation of transcription from RNA polymerase II promoter in response to stress	118	0.000354	1	0.0313	8.45	0.591	5	0.00332	0.0281	661	0.0198	1	0.313	5.19	0.578	3	37	0.0106	0.0811	unnamed,unnamed,unnamed,unnamed,unnamed	BACH1,CITED2,EGLN3
GO Biological Process	GO:0050793	regulation of developmental process	119	0.000381	1	0.0334	1.54	35.6	55	0.2	0.309	49	4e-08	0.000417	8.52e-06	2.17	24.9	54	1592	0.191	0.0339	unnamed,unnamed,unnamed,unnamed,unnamed,unnamed,unnamed,unnamed,unnamed,unnamed,unnamed,unnamed,unnamed,unnamed,unnamed,unnamed,unnamed,unnamed,unnamed,unnamed,unnamed,unnamed,unnamed,unnamed,unnamed,unnamed,unnamed,unnamed,unnamed,unnamed,unnamed,unnamed,unnamed,unnamed,unnamed,unnamed,unnamed,unnamed,unnamed,unnamed,unnamed,unnamed,unnamed,unnamed,unnamed,unnamed,unnamed,unnamed,unnamed,unnamed…	ACVR1,ACVR1C,ADAMTS9,ADM,AKAP6,BMP2,BMP4,CAPZB,CDH4,CITED2,CREB1,DCSTAMP,DCT,DLC1,DUSP6,EOMES,EPHA3,FOXP1,FOXP2,GJA1,GREM1,HAND2,HDAC9,IFNG,IL12A,ITGAV,KITLG,LAMA4,LRP6,MED30,MEIS2,MITF,PAX9,PBX1,PID1,PIK3R1,PLCB1,PPARGC1A,PRDM1,RAP2A,RBPJ,RFX3,RGCC,RIPK2,RUNX1,SEPT7,SMAD7,TBX18,TCF7L2,TENM3,TRPS1,TWIST1,ZBTB16,ZFHX3
GO Biological Process	GO:0007219	Notch signaling pathway	120	0.000394	1	0.0342	3.75	2.66	10	0.015	0.0562	223	0.000632	1	0.0296	4.23	1.89	8	121	0.0284	0.0661	unnamed,unnamed,unnamed,unnamed,unnamed,unnamed,unnamed,unnamed,unnamed,unnamed	BMP2,CREB1,FOXC1,FOXS1,GMDS,HDAC9,RBPJ,TLE4
GO Biological Process	GO:0006725	cellular aromatic compound metabolic process	121	0.000395	1	0.0341	1.34	65.6	88	0.368	0.494	518	0.013	1	0.263	1.23	73	90	4669	0.319	0.0193	unnamed,unnamed,unnamed,unnamed,unnamed,unnamed,unnamed,unnamed,unnamed,unnamed,unnamed,unnamed,unnamed,unnamed,unnamed,unnamed,unnamed,unnamed,unnamed,unnamed,unnamed,unnamed,unnamed,unnamed,unnamed,unnamed,unnamed,unnamed,unnamed,unnamed,unnamed,unnamed,unnamed,unnamed,unnamed,unnamed,unnamed,unnamed,unnamed,unnamed,unnamed,unnamed,unnamed,unnamed,unnamed,unnamed,unnamed,unnamed,unnamed,unnamed…	ADM,AHRR,AMPD3,ASCC3,BACH1,BNC2,BTBD9,CDCA7,CELF2,CITED2,CLYBL,CREB1,CSTF2,CTIF,DCP2,DCT,DPF1,DPYD,DPYS,EBF1,EEPD1,EID1,EIF4E,EOMES,EYA4,FAM170A,FANCF,FOXB1,FOXC1,FOXP1,FOXP2,FOXQ1,FOXS1,GBX2,GLIS3,GMDS,HAND2,HDAC9,HGD,HNF4G,HSF2,KIF20B,KLF7,MBNL2,MED30,MEIS2,MGMT,MITF,MKI67,MMS22L,NFE2L3,NFIA,NMNAT3,NPAS3,NR2F1,NR2F2,NR5A2,PAX9,PBX1,PPARGC1A,PRDM1,PSAT1,RAP2A,RBPJ,RFC3,RFK,RFX3,RMI1,RUNX1,SMAD7,…
GO Biological Process	GO:0071704	organic substance metabolic process	122	0.000408	1	0.0349	1.2	110	132	0.62	0.742	989	0.0503	1	0.531	1.11	134	148	8562	0.525	0.0173	unnamed,unnamed,unnamed,unnamed,unnamed,unnamed,unnamed,unnamed,unnamed,unnamed,unnamed,unnamed,unnamed,unnamed,unnamed,unnamed,unnamed,unnamed,unnamed,unnamed,unnamed,unnamed,unnamed,unnamed,unnamed,unnamed,unnamed,unnamed,unnamed,unnamed,unnamed,unnamed,unnamed,unnamed,unnamed,unnamed,unnamed,unnamed,unnamed,unnamed,unnamed,unnamed,unnamed,unnamed,unnamed,unnamed,unnamed,unnamed,unnamed,unnamed…	ACKR3,ACVR1,ACVR1C,ADAMTS9,ADM,AHRR,AMPD3,ASB18,ASCC3,BACH1,BMP2,BMP4,BNC2,BTBD9,CALCR,CBR4,CDCA7,CELF2,CITED2,COL25A1,COL8A1,COPS8,CPE,CREB1,CSTF2,CTIF,CTSO,DCP2,DCT,DDHD1,DNPEP,DPF1,DPH6,DPYD,DPYS,DUSP6,DYRK2,EBF1,EEPD1,EGLN3,EID1,EIF3H,EIF4E,EOMES,EPHA3,ETNPPL,EXOC2,EXT1,EYA4,FAM170A,FANCF,FKBP5,FMN1,FOXB1,FOXC1,FOXP1,FOXP2,FOXQ1,FOXS1,GBX2,GLIS3,GMDS,GPC5,GPC6,HAND2,HDAC9,HGD,HNF4G,HSF2,KIF16…
GO Biological Process	GO:0030900	forebrain development	123	0.000422	1	0.0358	2.21	9.94	22	0.0558	0.124	62	3.39e-07	0.00354	5.7e-05	4	4.75	19	304	0.0674	0.0625	unnamed,unnamed,unnamed,unnamed,unnamed,unnamed,unnamed,unnamed,unnamed,unnamed,unnamed,unnamed,unnamed,unnamed,unnamed,unnamed,unnamed,unnamed,unnamed,unnamed,unnamed,unnamed	BMP2,BMP4,CREB1,DCT,DLC1,EOMES,EXT1,FOXB1,FOXP2,GBX2,LRP6,NR2F1,NR2F2,PLCB1,RBPJ,SLC1A2,TCF7L2,ZEB2,ZIC5
GO Biological Process	GO:1901576	organic substance biosynthetic process	124	0.000453	1	0.0382	1.35	63	85	0.354	0.478	375	0.00466	1	0.13	1.29	65.7	85	4205	0.301	0.0202	unnamed,unnamed,unnamed,unnamed,unnamed,unnamed,unnamed,unnamed,unnamed,unnamed,unnamed,unnamed,unnamed,unnamed,unnamed,unnamed,unnamed,unnamed,unnamed,unnamed,unnamed,unnamed,unnamed,unnamed,unnamed,unnamed,unnamed,unnamed,unnamed,unnamed,unnamed,unnamed,unnamed,unnamed,unnamed,unnamed,unnamed,unnamed,unnamed,unnamed,unnamed,unnamed,unnamed,unnamed,unnamed,unnamed,unnamed,unnamed,unnamed,unnamed…	ADM,AHRR,AMPD3,ASCC3,BACH1,BNC2,CBR4,CDCA7,CITED2,CREB1,CSTF2,DCT,DPF1,DPYD,EBF1,EID1,EIF3H,EIF4E,EOMES,EXT1,EYA4,FAM170A,FOXB1,FOXC1,FOXP1,FOXP2,FOXQ1,FOXS1,GBX2,GLIS3,GMDS,GPC5,GPC6,HAND2,HDAC9,HNF4G,HSF2,KLF7,MED30,MEIS2,MITF,MMS22L,NFE2L3,NFIA,NMNAT3,NPAS3,NR2F1,NR2F2,NR5A2,PAX9,PBX1,PCSK5,PIK3R1,PLSCR1,PPARGC1A,PRDM1,PSAT1,RBPJ,RFC3,RFK,RFX3,RMI1,RUNX1,SMAD7,SP3,ST3GAL4,TAF4,TBX18,TCF21,TCF7…
GO Biological Process	GO:0090304	nucleic acid metabolic process	125	0.000456	1	0.0381	1.39	54.6	76	0.307	0.427	667	0.0208	1	0.325	1.25	59.4	74	3799	0.262	0.0195	unnamed,unnamed,unnamed,unnamed,unnamed,unnamed,unnamed,unnamed,unnamed,unnamed,unnamed,unnamed,unnamed,unnamed,unnamed,unnamed,unnamed,unnamed,unnamed,unnamed,unnamed,unnamed,unnamed,unnamed,unnamed,unnamed,unnamed,unnamed,unnamed,unnamed,unnamed,unnamed,unnamed,unnamed,unnamed,unnamed,unnamed,unnamed,unnamed,unnamed,unnamed,unnamed,unnamed,unnamed,unnamed,unnamed,unnamed,unnamed,unnamed,unnamed…	AHRR,ASCC3,BACH1,BNC2,CDCA7,CELF2,CITED2,CREB1,CSTF2,CTIF,DCP2,DPF1,EBF1,EEPD1,EID1,EIF4E,EOMES,EYA4,FAM170A,FANCF,FOXB1,FOXC1,FOXP1,FOXP2,FOXQ1,FOXS1,GBX2,GLIS3,HAND2,HDAC9,HNF4G,HSF2,KLF7,MBNL2,MED30,MEIS2,MGMT,MITF,MKI67,MMS22L,NFE2L3,NFIA,NPAS3,NR2F1,NR2F2,NR5A2,PAX9,PBX1,PPARGC1A,PRDM1,RBPJ,RFC3,RFX3,RMI1,RUNX1,SMAD7,SP3,TAF4,TBX18,TCF21,TCF7L2,TLE4,TRPS1,TRUB1,TWIST1,TYW5,ZBTB16,ZBTB20,ZEB2…
GO Biological Process	GO:0048869	cellular developmental process	126	0.000476	1	0.0394	1.38	57.4	79	0.323	0.444	35	8.25e-09	8.61e-05	2.46e-06	1.87	42.8	80	2735	0.284	0.0293	unnamed,unnamed,unnamed,unnamed,unnamed,unnamed,unnamed,unnamed,unnamed,unnamed,unnamed,unnamed,unnamed,unnamed,unnamed,unnamed,unnamed,unnamed,unnamed,unnamed,unnamed,unnamed,unnamed,unnamed,unnamed,unnamed,unnamed,unnamed,unnamed,unnamed,unnamed,unnamed,unnamed,unnamed,unnamed,unnamed,unnamed,unnamed,unnamed,unnamed,unnamed,unnamed,unnamed,unnamed,unnamed,unnamed,unnamed,unnamed,unnamed,unnamed…	ABLIM1,ACKR3,ACVR1,ACVR1C,ADM,APCDD1,BMP2,BMP4,CAPZB,CDH4,CITED2,CREB1,DCSTAMP,DCT,DUSP6,EID1,EOMES,EPHA3,EXT1,FOXB1,FOXC1,FOXP1,FOXS1,GBX2,GJA1,GREM1,HAND2,HDAC9,IFNG,IFT81,ITGAV,KIAA1009,KIF4B,KIRREL3,KITLG,KLF7,LAMA4,LRP6,MED30,MGMT,MITF,MYLK2,NR2F1,NR2F2,NRP2,PACSIN2,PAPPA,PBX1,PID1,PIK3R1,PLCB1,PPARGC1A,PRDM1,PRICKLE2,PRKCQ,PSD3,RAP2A,RBPJ,RFX3,RUNX1,SEMA5A,SEPT7,SH3GL2,SNX10,SP3,TBX18,TCF21…
GO Biological Process	GO:0007275	multicellular organismal development	127	0.000483	1	0.0397	1.29	77.6	100	0.436	0.562	34	7.88e-09	8.22e-05	2.42e-06	1.67	62.1	104	3973	0.369	0.0262	unnamed,unnamed,unnamed,unnamed,unnamed,unnamed,unnamed,unnamed,unnamed,unnamed,unnamed,unnamed,unnamed,unnamed,unnamed,unnamed,unnamed,unnamed,unnamed,unnamed,unnamed,unnamed,unnamed,unnamed,unnamed,unnamed,unnamed,unnamed,unnamed,unnamed,unnamed,unnamed,unnamed,unnamed,unnamed,unnamed,unnamed,unnamed,unnamed,unnamed,unnamed,unnamed,unnamed,unnamed,unnamed,unnamed,unnamed,unnamed,unnamed,unnamed…	ABLIM1,ACKR3,ACVR1,ADAMTS9,ADM,ANXA2,APCDD1,BMP2,BMP4,CAPZB,CDH4,CHODL,CITED2,COL8A1,CPE,CREB1,CRIM1,DCSTAMP,DCT,DLC1,DPF1,DUSP6,EBF1,EIF4E,EOMES,EPHA3,EXT1,EYA4,FMN1,FOXB1,FOXC1,FOXP1,FOXP2,FOXQ1,FOXS1,GBX2,GJA1,GREM1,GRIK1,HAND2,HDAC9,HNF4G,IFNG,IFT81,ITGAV,KIF16B,KIF4B,KIRREL3,KITLG,KLF7,LAMA4,LRP6,MEIS2,MGMT,MITF,MKI67,MPPED2,MYLK2,NDUFS4,NNMT,NR2F1,NR2F2,NR5A2,NRP2,PAX9,PBX1,PCDH8,PCSK5,PDGF…
GO Biological Process	GO:0006928	cellular component movement	128	0.000495	1	0.0404	1.64	26.8	44	0.15	0.247	104	1.74e-05	0.182	0.00175	2.06	18.4	38	1179	0.135	0.0322	unnamed,unnamed,unnamed,unnamed,unnamed,unnamed,unnamed,unnamed,unnamed,unnamed,unnamed,unnamed,unnamed,unnamed,unnamed,unnamed,unnamed,unnamed,unnamed,unnamed,unnamed,unnamed,unnamed,unnamed,unnamed,unnamed,unnamed,unnamed,unnamed,unnamed,unnamed,unnamed,unnamed,unnamed,unnamed,unnamed,unnamed,unnamed,unnamed,unnamed,unnamed,unnamed,unnamed,unnamed	ABLIM1,ACVR1,APCDD1,CAPZB,CDH4,CREB1,DES,EPHA3,EXT1,FERMT1,FOXB1,FOXC1,FOXP1,GBX2,GJA1,GPC6,GREM1,HAND2,IFNG,IL12A,ITGAV,KIF16B,KIF20B,KIF4B,KIRREL3,KITLG,KLF7,LRP6,NR2F1,NR2F2,NRP2,PIK3R1,PRKCQ,RFX3,SEMA5A,SH3GL2,TWIST1,ZEB2
GO Biological Process	GO:0001944	vasculature development	129	0.000515	1	0.0417	2.05	12.2	25	0.0685	0.14	73	7.27e-07	0.00759	0.000104	3.26	7.05	23	451	0.0816	0.051	unnamed,unnamed,unnamed,unnamed,unnamed,unnamed,unnamed,unnamed,unnamed,unnamed,unnamed,unnamed,unnamed,unnamed,unnamed,unnamed,unnamed,unnamed,unnamed,unnamed,unnamed,unnamed,unnamed,unnamed,unnamed	ACKR3,ACVR1,ADM,ANXA2,BMP4,CITED2,COL8A1,FOXC1,FOXS1,GBX2,GJA1,GREM1,HAND2,ITGAV,LAMA4,NR2F2,NRP2,RBPJ,SEMA5A,SMAD7,TCF21,TCF7L2,THSD7A
GO Biological Process	GO:0009888	tissue development	130	0.000515	1	0.0414	1.59	30.1	48	0.169	0.27	74	7.4e-07	0.00772	0.000104	2.16	20.8	45	1332	0.16	0.0338	unnamed,unnamed,unnamed,unnamed,unnamed,unnamed,unnamed,unnamed,unnamed,unnamed,unnamed,unnamed,unnamed,unnamed,unnamed,unnamed,unnamed,unnamed,unnamed,unnamed,unnamed,unnamed,unnamed,unnamed,unnamed,unnamed,unnamed,unnamed,unnamed,unnamed,unnamed,unnamed,unnamed,unnamed,unnamed,unnamed,unnamed,unnamed,unnamed,unnamed,unnamed,unnamed,unnamed,unnamed,unnamed,unnamed,unnamed,unnamed	ACVR1,ADM,APCDD1,BMP2,BMP4,CITED2,CREB1,DCT,DLC1,EOMES,EXT1,FOXB1,FOXC1,FOXP1,FOXP2,FOXQ1,FOXS1,GBX2,GJA1,GREM1,HAND2,KIF16B,KITLG,LRP6,MGMT,MITF,MYLK2,NR2F2,NRP2,PAX9,PBX1,PCDH8,RBPJ,RFX3,RUNX1,SEMA5A,SMAD7,TBX18,TCF21,TCF7L2,TSSK1B,TWIST1,ZBTB16,ZEB2,ZIC5
GO Biological Process	GO:0071456	cellular response to hypoxia	131	0.000533	1	0.0425	5.07	1.38	7	0.00776	0.0393	489	0.0112	1	0.239	3.72	1.34	5	86	0.0177	0.0581	unnamed,unnamed,unnamed,unnamed,unnamed,unnamed,unnamed	BACH1,CITED2,EGLN3,RGCC,TWIST1
GO Biological Process	GO:0007517	muscle organ development	132	0.000559	1	0.0442	2.58	6.21	16	0.0349	0.0899	106	1.86e-05	0.194	0.00183	3.63	4.13	15	264	0.0532	0.0568	unnamed,unnamed,unnamed,unnamed,unnamed,unnamed,unnamed,unnamed,unnamed,unnamed,unnamed,unnamed,unnamed,unnamed,unnamed,unnamed	BMP2,CHODL,CITED2,EOMES,FOXC1,FOXP1,FOXP2,FOXS1,MYLK2,NR2F2,RBPJ,SMAD7,TCF21,TWIST1,ZFHX3
GO Biological Process	GO:0001838	embryonic epithelial tube formation	133	0.000577	1	0.0453	3.31	3.32	11	0.0187	0.0618	132	5.74e-05	0.599	0.00454	5.23	1.72	9	110	0.0319	0.0818	unnamed,unnamed,unnamed,unnamed,unnamed,unnamed,unnamed,unnamed,unnamed,unnamed,unnamed	ADM,BMP4,CITED2,DLC1,GREM1,LRP6,TWIST1,ZEB2,ZIC5
GO Biological Process	GO:0033690	positive regulation of osteoblast proliferation	134	0.00058	1	0.0452	18.9	0.158	3	0.00089	0.0169	379	0.00485	1	0.134	18.3	0.109	2	7	0.00709	0.286	unnamed,unnamed,unnamed	BMP2,ITGAV
GO Biological Process	GO:0042476	odontogenesis	135	0.000588	1	0.0454	3.56	2.81	10	0.0158	0.0562	166	0.000162	1	0.0102	5.17	1.55	8	99	0.0284	0.0808	unnamed,unnamed,unnamed,unnamed,unnamed,unnamed,unnamed,unnamed,unnamed,unnamed	ADM,BMP2,BMP4,FOXC1,HAND2,LRP6,PAX9,TCF7L2
GO Biological Process	GO:0061307	cardiac neural crest cell differentiation involved in heart development	136	0.00059	1	0.0453	10.7	0.374	4	0.0021	0.0225	79	1.97e-06	0.0206	0.00026	36.6	0.109	4	7	0.0142	0.571	unnamed,unnamed,unnamed,unnamed	CITED2,HAND2,LRP6,TWIST1
GO Biological Process	GO:0036294	cellular response to decreased oxygen levels	137	0.000594	1	0.0453	4.97	1.41	7	0.00791	0.0393	496	0.0118	1	0.247	3.68	1.36	5	87	0.0177	0.0575	unnamed,unnamed,unnamed,unnamed,unnamed,unnamed,unnamed	BACH1,CITED2,EGLN3,RGCC,TWIST1
GO Biological Process	GO:0009799	specification of symmetry	138	0.000606	1	0.0459	3.88	2.32	9	0.013	0.0506	155	0.000121	1	0.00815	5.39	1.48	8	95	0.0284	0.0842	unnamed,unnamed,unnamed,unnamed,unnamed,unnamed,unnamed,unnamed,unnamed	ACVR1,BMP4,CITED2,GJA1,GREM1,HAND2,LRP6,RFX3
GO Biological Process	GO:0034645	cellular macromolecule biosynthetic process	139	0.000653	1	0.0491	1.4	51.5	72	0.289	0.404	409	0.00582	1	0.148	1.33	51.7	69	3309	0.245	0.0209	unnamed,unnamed,unnamed,unnamed,unnamed,unnamed,unnamed,unnamed,unnamed,unnamed,unnamed,unnamed,unnamed,unnamed,unnamed,unnamed,unnamed,unnamed,unnamed,unnamed,unnamed,unnamed,unnamed,unnamed,unnamed,unnamed,unnamed,unnamed,unnamed,unnamed,unnamed,unnamed,unnamed,unnamed,unnamed,unnamed,unnamed,unnamed,unnamed,unnamed,unnamed,unnamed,unnamed,unnamed,unnamed,unnamed,unnamed,unnamed,unnamed,unnamed…	AHRR,ASCC3,BACH1,BNC2,CDCA7,CITED2,CREB1,CSTF2,DPF1,EBF1,EID1,EIF3H,EIF4E,EOMES,EXT1,EYA4,FAM170A,FOXB1,FOXC1,FOXP1,FOXP2,FOXQ1,FOXS1,GBX2,GLIS3,HAND2,HDAC9,HNF4G,HSF2,KLF7,MED30,MEIS2,MITF,MMS22L,NFE2L3,NFIA,NPAS3,NR2F1,NR2F2,NR5A2,PAX9,PBX1,PPARGC1A,PRDM1,RBPJ,RFC3,RFX3,RMI1,RUNX1,SMAD7,SP3,ST3GAL4,TAF4,TBX18,TCF21,TCF7L2,TLE4,TRPS1,TWIST1,UST,ZBTB16,ZBTB20,ZDHHC1,ZEB2,ZFHX3,ZFHX4,ZMYND11,ZNF28…
GO Biological Process	GO:0033057	multicellular organismal reproductive behavior	140	0.000653	1	0.0487	10.4	0.385	4	0.00216	0.0225	1893	0.198	1	1	4.57	0.219	1	14	0.00355	0.0714	unnamed,unnamed,unnamed,unnamed	NPAS3
GO Biological Process	GO:0014706	striated muscle tissue development	141	0.000656	1	0.0486	2.54	6.31	16	0.0354	0.0899	91	6.28e-06	0.0655	0.00072	3.98	3.77	15	241	0.0532	0.0622	unnamed,unnamed,unnamed,unnamed,unnamed,unnamed,unnamed,unnamed,unnamed,unnamed,unnamed,unnamed,unnamed,unnamed,unnamed,unnamed	ACVR1,BMP2,BMP4,CITED2,EOMES,FOXC1,FOXP1,FOXP2,FOXS1,GREM1,MYLK2,NR2F2,RBPJ,SMAD7,TCF21
GO Biological Process	GO:0018126	protein hydroxylation	142	0.00068	1	0.05	17.9	0.167	3	0.00094	0.0169	1036	0.0611	1	0.616	16	0.0625	1	4	0.00355	0.25	unnamed,unnamed,unnamed	EGLN3
GO Biological Process	GO:0044706	multi-multicellular organism process	143	0.000684	1	0.05	3.04	3.94	12	0.0222	0.0674	498	0.0118	1	0.247	2.62	3.05	8	195	0.0284	0.041	unnamed,unnamed,unnamed,unnamed,unnamed,unnamed,unnamed,unnamed,unnamed,unnamed,unnamed,unnamed	ADM,CITED2,NPAS3,NR2F2,PAPPA,PCSK5,PRDM1,SP3
GO Biological Process	GO:0072175	epithelial tube formation	144	0.000695	1	0.0504	3.24	3.4	11	0.0191	0.0618	134	6.16e-05	0.643	0.0048	5.19	1.74	9	111	0.0319	0.0811	unnamed,unnamed,unnamed,unnamed,unnamed,unnamed,unnamed,unnamed,unnamed,unnamed,unnamed	ADM,BMP4,CITED2,DLC1,GREM1,LRP6,TWIST1,ZEB2,ZIC5
GO Biological Process	GO:0006139	nucleobase-containing compound metabolic process	145	0.000729	1	0.0525	1.34	62.8	84	0.353	0.472	694	0.0241	1	0.363	1.21	70.1	85	4482	0.301	0.019	unnamed,unnamed,unnamed,unnamed,unnamed,unnamed,unnamed,unnamed,unnamed,unnamed,unnamed,unnamed,unnamed,unnamed,unnamed,unnamed,unnamed,unnamed,unnamed,unnamed,unnamed,unnamed,unnamed,unnamed,unnamed,unnamed,unnamed,unnamed,unnamed,unnamed,unnamed,unnamed,unnamed,unnamed,unnamed,unnamed,unnamed,unnamed,unnamed,unnamed,unnamed,unnamed,unnamed,unnamed,unnamed,unnamed,unnamed,unnamed,unnamed,unnamed…	ADM,AHRR,AMPD3,ASCC3,BACH1,BNC2,CDCA7,CELF2,CITED2,CREB1,CSTF2,CTIF,DCP2,DPF1,DPYD,DPYS,EBF1,EEPD1,EID1,EIF4E,EOMES,EYA4,FAM170A,FANCF,FOXB1,FOXC1,FOXP1,FOXP2,FOXQ1,FOXS1,GBX2,GLIS3,GMDS,HAND2,HDAC9,HNF4G,HSF2,KIF20B,KLF7,MBNL2,MED30,MEIS2,MGMT,MITF,MKI67,MMS22L,NFE2L3,NFIA,NMNAT3,NPAS3,NR2F1,NR2F2,NR5A2,PAX9,PBX1,PPARGC1A,PRDM1,RAP2A,RBPJ,RFC3,RFK,RFX3,RMI1,RUNX1,SMAD7,SP3,TAF4,TBX18,TCF21,TCF7L…
GO Biological Process	GO:0043620	regulation of DNA-dependent transcription in response to stress	146	0.000732	1	0.0523	7.19	0.695	5	0.00391	0.0281	719	0.0277	1	0.402	4.57	0.657	3	42	0.0106	0.0714	unnamed,unnamed,unnamed,unnamed,unnamed	BACH1,CITED2,EGLN3
GO Biological Process	GO:0009058	biosynthetic process	147	0.000748	1	0.0531	1.33	63.8	85	0.359	0.478	334	0.00341	1	0.107	1.3	66.8	87	4276	0.309	0.0203	unnamed,unnamed,unnamed,unnamed,unnamed,unnamed,unnamed,unnamed,unnamed,unnamed,unnamed,unnamed,unnamed,unnamed,unnamed,unnamed,unnamed,unnamed,unnamed,unnamed,unnamed,unnamed,unnamed,unnamed,unnamed,unnamed,unnamed,unnamed,unnamed,unnamed,unnamed,unnamed,unnamed,unnamed,unnamed,unnamed,unnamed,unnamed,unnamed,unnamed,unnamed,unnamed,unnamed,unnamed,unnamed,unnamed,unnamed,unnamed,unnamed,unnamed…	ADM,AHRR,AMPD3,ASCC3,BACH1,BNC2,CBR4,CDCA7,CITED2,CREB1,CSTF2,DCT,DPF1,DPH6,DPYD,EBF1,EID1,EIF3H,EIF4E,EOMES,EXT1,EYA4,FAM170A,FOXB1,FOXC1,FOXP1,FOXP2,FOXQ1,FOXS1,GBX2,GLIS3,GMDS,GPC5,GPC6,GTDC1,HAND2,HDAC9,HNF4G,HSF2,KLF7,MED30,MEIS2,MITF,MMS22L,NFE2L3,NFIA,NMNAT3,NPAS3,NR2F1,NR2F2,NR5A2,PAX9,PBX1,PCSK5,PIK3R1,PLSCR1,PPARGC1A,PRDM1,PSAT1,RBPJ,RFC3,RFK,RFX3,RMI1,RUNX1,SMAD7,SP3,ST3GAL4,TAF4,TBX18…
GO Biological Process	GO:0001503	ossification	148	0.000763	1	0.0538	2.84	4.57	13	0.0257	0.073	192	0.000282	1	0.0153	3.57	3.08	11	197	0.039	0.0558	unnamed,unnamed,unnamed,unnamed,unnamed,unnamed,unnamed,unnamed,unnamed,unnamed,unnamed,unnamed,unnamed	BMP2,BMP4,EXT1,FOXC1,FOXS1,GJA1,OSTF1,SP3,TCF7L2,TWIST1,WWOX
GO Biological Process	GO:0045595	regulation of cell differentiation	149	0.000776	1	0.0544	1.61	27.3	44	0.154	0.247	55	1.78e-07	0.00186	3.38e-05	2.36	17.8	42	1138	0.149	0.0369	unnamed,unnamed,unnamed,unnamed,unnamed,unnamed,unnamed,unnamed,unnamed,unnamed,unnamed,unnamed,unnamed,unnamed,unnamed,unnamed,unnamed,unnamed,unnamed,unnamed,unnamed,unnamed,unnamed,unnamed,unnamed,unnamed,unnamed,unnamed,unnamed,unnamed,unnamed,unnamed,unnamed,unnamed,unnamed,unnamed,unnamed,unnamed,unnamed,unnamed,unnamed,unnamed,unnamed,unnamed	ACVR1,ADAMTS9,ADM,AKAP6,BMP2,BMP4,CDH4,CREB1,DCSTAMP,DCT,DUSP6,EOMES,EPHA3,FOXP1,GREM1,HAND2,HDAC9,IFNG,IL12A,ITGAV,KITLG,LRP6,MED30,MEIS2,MITF,PBX1,PIK3R1,PLCB1,PRDM1,RAP2A,RBPJ,RFX3,RGCC,RIPK2,RUNX1,SMAD7,TCF7L2,TENM3,TRPS1,TWIST1,ZBTB16,ZFHX3
GO Biological Process	GO:0061311	cell surface receptor signaling pathway involved in heart development	150	0.000817	1	0.0569	7.01	0.713	5	0.004	0.0281	162	0.00015	1	0.00969	14.2	0.281	4	18	0.0142	0.222	unnamed,unnamed,unnamed,unnamed,unnamed	BMP2,BMP4,LRP6,RBPJ
GO Biological Process	GO:0048870	cell motility	151	0.000828	1	0.0572	1.84	16.3	30	0.0916	0.169	168	0.000174	1	0.0108	2.26	10.6	24	678	0.0851	0.0354	unnamed,unnamed,unnamed,unnamed,unnamed,unnamed,unnamed,unnamed,unnamed,unnamed,unnamed,unnamed,unnamed,unnamed,unnamed,unnamed,unnamed,unnamed,unnamed,unnamed,unnamed,unnamed,unnamed,unnamed,unnamed,unnamed,unnamed,unnamed,unnamed,unnamed	ACVR1,APCDD1,EPHA3,FERMT1,FOXB1,FOXC1,GBX2,GJA1,GPC6,GREM1,HAND2,IFNG,IL12A,ITGAV,KIRREL3,KITLG,LRP6,NR2F1,NR2F2,NRP2,PIK3R1,RFX3,TWIST1,ZEB2
GO Biological Process	GO:0055024	regulation of cardiac muscle tissue development	152	0.00085	1	0.0584	4.11	1.95	8	0.0109	0.0449	93	6.72e-06	0.0702	0.000755	9.74	0.719	7	46	0.0248	0.152	unnamed,unnamed,unnamed,unnamed,unnamed,unnamed,unnamed,unnamed	AKAP6,BMP2,BMP4,FOXP1,GREM1,LRP6,RBPJ
GO Biological Process	GO:0019511	peptidyl-proline hydroxylation	153	0.00086	1	0.0587	16.5	0.182	3	0.00102	0.0169	1478	0.118	1	0.837	8	0.125	1	8	0.00355	0.125	unnamed,unnamed,unnamed	EGLN3
GO Biological Process	GO:0045597	positive regulation of cell differentiation	154	0.000912	1	0.0618	1.88	14.9	28	0.0837	0.157	63	3.63e-07	0.00379	6.02e-05	3.1	8.39	26	537	0.0922	0.0484	unnamed,unnamed,unnamed,unnamed,unnamed,unnamed,unnamed,unnamed,unnamed,unnamed,unnamed,unnamed,unnamed,unnamed,unnamed,unnamed,unnamed,unnamed,unnamed,unnamed,unnamed,unnamed,unnamed,unnamed,unnamed,unnamed,unnamed,unnamed	ACVR1,ADAMTS9,ADM,AKAP6,BMP2,BMP4,CDH4,CREB1,DCSTAMP,DCT,EOMES,FOXP1,GREM1,IFNG,IL12A,KITLG,PLCB1,PRDM1,RFX3,RGCC,RIPK2,RUNX1,TCF7L2,TWIST1,ZBTB16,ZFHX3
GO Biological Process	GO:0008283	cell proliferation	155	0.000912	1	0.0614	1.94	13.4	26	0.0754	0.146	178	0.000214	1	0.0125	2.33	9.43	22	603	0.078	0.0365	unnamed,unnamed,unnamed,unnamed,unnamed,unnamed,unnamed,unnamed,unnamed,unnamed,unnamed,unnamed,unnamed,unnamed,unnamed,unnamed,unnamed,unnamed,unnamed,unnamed,unnamed,unnamed,unnamed,unnamed,unnamed,unnamed	ASCC3,BMP2,BMP4,CD180,CITED2,COL8A1,DCT,FERMT1,FOXC1,FOXS1,GBX2,HAND2,KITLG,LRP6,MKI67,OSMR,RIPK2,RUNX1,TCF7L2,TWIST1,ZEB2,ZMYND11
GO Biological Process	GO:0003130	BMP signaling pathway involved in heart induction	156	0.000912	1	0.061	16.2	0.185	3	0.00104	0.0169	230	0.000723	1	0.0328	42.7	0.0469	2	3	0.00709	0.667	unnamed,unnamed,unnamed	BMP2,BMP4
GO Biological Process	GO:0034641	cellular nitrogen compound metabolic process	157	0.000912	1	0.0607	1.31	67.1	88	0.377	0.494	714	0.0264	1	0.386	1.2	76	91	4862	0.323	0.0187	unnamed,unnamed,unnamed,unnamed,unnamed,unnamed,unnamed,unnamed,unnamed,unnamed,unnamed,unnamed,unnamed,unnamed,unnamed,unnamed,unnamed,unnamed,unnamed,unnamed,unnamed,unnamed,unnamed,unnamed,unnamed,unnamed,unnamed,unnamed,unnamed,unnamed,unnamed,unnamed,unnamed,unnamed,unnamed,unnamed,unnamed,unnamed,unnamed,unnamed,unnamed,unnamed,unnamed,unnamed,unnamed,unnamed,unnamed,unnamed,unnamed,unnamed…	ADM,AHRR,AMPD3,ASCC3,BACH1,BNC2,BTBD9,CDCA7,CELF2,CITED2,CREB1,CSTF2,CTIF,DCP2,DNPEP,DPF1,DPYD,DPYS,EBF1,EEPD1,EID1,EIF4E,EOMES,EYA4,FAM170A,FANCF,FOXB1,FOXC1,FOXP1,FOXP2,FOXQ1,FOXS1,GBX2,GLIS3,GMDS,HAND2,HDAC9,HGD,HNF4G,HSF2,KIF20B,KLF7,MBNL2,MED30,MEIS2,MGMT,MITF,MKI67,MMS22L,NFE2L3,NFIA,NMNAT3,NPAS3,NR2F1,NR2F2,NR5A2,PAX9,PBX1,PCSK5,PPARGC1A,PRDM1,PSAT1,RAP2A,RBPJ,RFC3,RFK,RFX3,RMI1,RUNX1,SLC2…
GO Biological Process	GO:0051153	regulation of striated muscle cell differentiation	158	0.000944	1	0.0624	3.64	2.47	9	0.0139	0.0506	107	1.99e-05	0.208	0.00194	6.92	1.16	8	74	0.0284	0.108	unnamed,unnamed,unnamed,unnamed,unnamed,unnamed,unnamed,unnamed,unnamed	AKAP6,BMP2,BMP4,FOXP1,GREM1,HDAC9,PLCB1,ZFHX3
GO Biological Process	GO:1901360	organic cyclic compound metabolic process	159	0.000962	1	0.0631	1.31	68.1	89	0.383	0.5	674	0.0221	1	0.342	1.2	76.4	92	4887	0.326	0.0188	unnamed,unnamed,unnamed,unnamed,unnamed,unnamed,unnamed,unnamed,unnamed,unnamed,unnamed,unnamed,unnamed,unnamed,unnamed,unnamed,unnamed,unnamed,unnamed,unnamed,unnamed,unnamed,unnamed,unnamed,unnamed,unnamed,unnamed,unnamed,unnamed,unnamed,unnamed,unnamed,unnamed,unnamed,unnamed,unnamed,unnamed,unnamed,unnamed,unnamed,unnamed,unnamed,unnamed,unnamed,unnamed,unnamed,unnamed,unnamed,unnamed,unnamed…	ADM,AHRR,AMPD3,ASCC3,BACH1,BNC2,BTBD9,CDCA7,CELF2,CITED2,CREB1,CSTF2,CTIF,DCP2,DCT,DPF1,DPYD,DPYS,EBF1,EEPD1,EGLN3,EID1,EIF4E,EOMES,EYA4,FAM170A,FANCF,FOXB1,FOXC1,FOXP1,FOXP2,FOXQ1,FOXS1,GBX2,GLIS3,GMDS,HAND2,HDAC9,HGD,HNF4G,HSF2,KIF20B,KLF7,MBNL2,MED30,MEIS2,MGMT,MITF,MKI67,MMS22L,NFE2L3,NFIA,NMNAT3,NPAS3,NR2F1,NR2F2,NR5A2,PAX9,PBX1,PPARGC1A,PRDM1,PSAT1,RAP2A,RBPJ,RFC3,RFK,RFX3,RMI1,RUNX1,SMAD7,…
GO Biological Process	GO:0035270	endocrine system development	160	0.00103	1	0.0673	2.9	4.14	12	0.0233	0.0674	120	3.33e-05	0.347	0.00289	5	2	10	128	0.0355	0.0781	unnamed,unnamed,unnamed,unnamed,unnamed,unnamed,unnamed,unnamed,unnamed,unnamed,unnamed,unnamed	BMP2,BMP4,CITED2,CREB1,HNF4G,NR5A2,PBX1,RBPJ,RFX3,TCF7L2
GO Biological Process	GO:0009887	organ morphogenesis	161	0.00108	1	0.0702	1.73	19.7	34	0.111	0.191	51	4.44e-08	0.000463	9.08e-06	2.84	12	34	767	0.121	0.0443	unnamed,unnamed,unnamed,unnamed,unnamed,unnamed,unnamed,unnamed,unnamed,unnamed,unnamed,unnamed,unnamed,unnamed,unnamed,unnamed,unnamed,unnamed,unnamed,unnamed,unnamed,unnamed,unnamed,unnamed,unnamed,unnamed,unnamed,unnamed,unnamed,unnamed,unnamed,unnamed,unnamed,unnamed	ABLIM1,ACVR1,ADM,BMP2,BMP4,CITED2,COL8A1,CPE,DLC1,EYA4,FMN1,FOXC1,FOXQ1,FOXS1,GBX2,GJA1,GREM1,HAND2,LRP6,MYLK2,PAX9,PBX1,PDGFC,PRDM1,RBPJ,RUNX1,SMAD7,SP3,TBX18,TCF21,TCF7L2,TULP1,TWIST1,WWOX
GO Biological Process	GO:0060393	regulation of pathway-restricted SMAD protein phosphorylation	162	0.00114	1	0.0733	5.23	1.15	6	0.00645	0.0337	161	0.000149	1	0.00968	9.69	0.516	5	33	0.0177	0.152	unnamed,unnamed,unnamed,unnamed,unnamed,unnamed	ACVR1,BMP2,BMP4,GREM1,SMAD7
GO Biological Process	GO:0044249	cellular biosynthetic process	163	0.00114	1	0.0729	1.33	61.8	82	0.347	0.461	404	0.00558	1	0.144	1.29	64.3	83	4115	0.294	0.0202	unnamed,unnamed,unnamed,unnamed,unnamed,unnamed,unnamed,unnamed,unnamed,unnamed,unnamed,unnamed,unnamed,unnamed,unnamed,unnamed,unnamed,unnamed,unnamed,unnamed,unnamed,unnamed,unnamed,unnamed,unnamed,unnamed,unnamed,unnamed,unnamed,unnamed,unnamed,unnamed,unnamed,unnamed,unnamed,unnamed,unnamed,unnamed,unnamed,unnamed,unnamed,unnamed,unnamed,unnamed,unnamed,unnamed,unnamed,unnamed,unnamed,unnamed…	ADM,AHRR,AMPD3,ASCC3,BACH1,BNC2,CBR4,CDCA7,CITED2,CREB1,CSTF2,DCT,DPF1,DPH6,DPYD,EBF1,EID1,EIF3H,EIF4E,EOMES,EXT1,EYA4,FAM170A,FOXB1,FOXC1,FOXP1,FOXP2,FOXQ1,FOXS1,GBX2,GLIS3,GMDS,HAND2,HDAC9,HNF4G,HSF2,KLF7,MED30,MEIS2,MITF,MMS22L,NFE2L3,NFIA,NMNAT3,NPAS3,NR2F1,NR2F2,NR5A2,PAX9,PBX1,PCSK5,PIK3R1,PLSCR1,PPARGC1A,PRDM1,PSAT1,RBPJ,RFC3,RFK,RFX3,RMI1,RUNX1,SMAD7,SP3,ST3GAL4,TAF4,TBX18,TCF21,TCF7L2,TL…
GO Biological Process	GO:0044260	cellular macromolecule metabolic process	164	0.00117	1	0.0744	1.24	87.3	108	0.49	0.607	736	0.0298	1	0.423	1.16	96.5	112	6173	0.397	0.0181	unnamed,unnamed,unnamed,unnamed,unnamed,unnamed,unnamed,unnamed,unnamed,unnamed,unnamed,unnamed,unnamed,unnamed,unnamed,unnamed,unnamed,unnamed,unnamed,unnamed,unnamed,unnamed,unnamed,unnamed,unnamed,unnamed,unnamed,unnamed,unnamed,unnamed,unnamed,unnamed,unnamed,unnamed,unnamed,unnamed,unnamed,unnamed,unnamed,unnamed,unnamed,unnamed,unnamed,unnamed,unnamed,unnamed,unnamed,unnamed,unnamed,unnamed…	ACKR3,ACVR1,ACVR1C,ADAMTS9,ADM,AHRR,ASB18,ASCC3,BACH1,BMP2,BMP4,BNC2,CALCR,CDCA7,CELF2,CITED2,COPS8,CPE,CREB1,CSTF2,CTIF,DCP2,DPF1,DPH6,DUSP6,DYRK2,EBF1,EEPD1,EGLN3,EID1,EIF3H,EIF4E,EOMES,EPHA3,EXOC2,EXT1,EYA4,FAM170A,FANCF,FKBP5,FOXB1,FOXC1,FOXP1,FOXP2,FOXQ1,FOXS1,GBX2,GLIS3,GPC5,GPC6,HAND2,HDAC9,HNF4G,HSF2,KIF16B,KLF7,MAP4K3,MBNL2,MED30,MEIS2,MGMT,MITF,MKI67,MMS22L,MYLK2,NFE2L3,NFIA,NPAS3,NR2F1…
GO Biological Process	GO:0071453	cellular response to oxygen levels	165	0.00119	1	0.075	4.41	1.59	7	0.00891	0.0393	627	0.016	1	0.266	3.4	1.47	5	94	0.0177	0.0532	unnamed,unnamed,unnamed,unnamed,unnamed,unnamed,unnamed	BACH1,CITED2,EGLN3,RGCC,TWIST1
GO Biological Process	GO:0030154	cell differentiation	166	0.00121	1	0.0761	1.35	56.3	76	0.316	0.427	46	3.11e-08	0.000324	7.05e-06	1.86	40.9	76	2617	0.27	0.029	unnamed,unnamed,unnamed,unnamed,unnamed,unnamed,unnamed,unnamed,unnamed,unnamed,unnamed,unnamed,unnamed,unnamed,unnamed,unnamed,unnamed,unnamed,unnamed,unnamed,unnamed,unnamed,unnamed,unnamed,unnamed,unnamed,unnamed,unnamed,unnamed,unnamed,unnamed,unnamed,unnamed,unnamed,unnamed,unnamed,unnamed,unnamed,unnamed,unnamed,unnamed,unnamed,unnamed,unnamed,unnamed,unnamed,unnamed,unnamed,unnamed,unnamed…	ABLIM1,ACKR3,ACVR1,ACVR1C,ADM,APCDD1,BMP2,BMP4,CAPZB,CDH4,CITED2,CREB1,DCSTAMP,DCT,DUSP6,EID1,EOMES,EPHA3,EXT1,FOXB1,FOXC1,FOXP1,FOXS1,GBX2,GJA1,GREM1,HAND2,HDAC9,IFNG,IFT81,ITGAV,KIF4B,KIRREL3,KITLG,KLF7,LAMA4,LRP6,MED30,MGMT,MITF,MYLK2,NR2F1,NR2F2,NRP2,PAPPA,PBX1,PIK3R1,PLCB1,PPARGC1A,PRDM1,PRICKLE2,PRKCQ,PSD3,RAP2A,RBPJ,RFX3,RUNX1,SEMA5A,SH3GL2,SNX10,SP3,TBX18,TCF21,TCF7L2,TENM3,THSD7A,TLL1,TS…
GO Biological Process	GO:0031323	regulation of cellular metabolic process	167	0.00128	1	0.08	1.26	78.4	99	0.441	0.556	254	0.000976	1	0.0401	1.31	77.9	102	4982	0.362	0.0205	unnamed,unnamed,unnamed,unnamed,unnamed,unnamed,unnamed,unnamed,unnamed,unnamed,unnamed,unnamed,unnamed,unnamed,unnamed,unnamed,unnamed,unnamed,unnamed,unnamed,unnamed,unnamed,unnamed,unnamed,unnamed,unnamed,unnamed,unnamed,unnamed,unnamed,unnamed,unnamed,unnamed,unnamed,unnamed,unnamed,unnamed,unnamed,unnamed,unnamed,unnamed,unnamed,unnamed,unnamed,unnamed,unnamed,unnamed,unnamed,unnamed,unnamed…	ACVR1,ADM,AHRR,AKAP6,ARFGAP3,ASCC3,BACH1,BMP2,BMP4,BNC2,CALCR,CDCA7,CITED2,CREB1,CTIF,DLC1,DPF1,DUSP6,DYRK2,EBF1,EGLN3,EID1,EIF3H,EIF4E,ELFN1,EOMES,EPHA3,EYA4,FAM170A,FOXB1,FOXC1,FOXP1,FOXP2,FOXQ1,FOXS1,GBX2,GLIS3,GREM1,HAND2,HDAC9,HNF4G,HSF2,IFNG,IL12A,ITGAV,KIF16B,KITLG,KLF7,LMO1,LRP6,MBNL2,MED30,MEIS2,MGMT,MITF,NDUFS4,NFE2L3,NFIA,NPAS3,NR2F1,NR2F2,NR5A2,PAX9,PBX1,PDGFC,PID1,PIK3R1,PKIA,PLCB1,P…
GO Biological Process	GO:0016477	cell migration	168	0.00131	1	0.0812	1.84	15.3	28	0.0857	0.157	148	0.000107	1	0.00754	2.39	9.61	23	615	0.0816	0.0374	unnamed,unnamed,unnamed,unnamed,unnamed,unnamed,unnamed,unnamed,unnamed,unnamed,unnamed,unnamed,unnamed,unnamed,unnamed,unnamed,unnamed,unnamed,unnamed,unnamed,unnamed,unnamed,unnamed,unnamed,unnamed,unnamed,unnamed,unnamed	ACVR1,APCDD1,EPHA3,FERMT1,FOXB1,FOXC1,GBX2,GJA1,GPC6,GREM1,HAND2,IFNG,IL12A,ITGAV,KIRREL3,KITLG,LRP6,NR2F1,NR2F2,NRP2,PIK3R1,TWIST1,ZEB2
GO Biological Process	GO:0060537	muscle tissue development	169	0.00131	1	0.081	2.37	6.74	16	0.0379	0.0899	98	1.12e-05	0.117	0.0012	3.79	3.95	15	253	0.0532	0.0593	unnamed,unnamed,unnamed,unnamed,unnamed,unnamed,unnamed,unnamed,unnamed,unnamed,unnamed,unnamed,unnamed,unnamed,unnamed,unnamed	ACVR1,BMP2,BMP4,CITED2,EOMES,FOXC1,FOXP1,FOXP2,FOXS1,GREM1,MYLK2,NR2F2,RBPJ,SMAD7,TCF21
GO Biological Process	GO:0019471	4-hydroxyproline metabolic process	170	0.00141	1	0.0869	13.9	0.216	3	0.00122	0.0169	1653	0.146	1	0.921	6.4	0.156	1	10	0.00355	0.1	unnamed,unnamed,unnamed	EGLN3
GO Biological Process	GO:0060389	pathway-restricted SMAD protein phosphorylation	171	0.00143	1	0.0874	8.4	0.476	4	0.00268	0.0225	250	0.000962	1	0.0402	14.8	0.203	3	13	0.0106	0.231	unnamed,unnamed,unnamed,unnamed	ACVR1,BMP2,SMAD7
GO Biological Process	GO:0046483	heterocycle metabolic process	172	0.00146	1	0.0889	1.31	65.1	85	0.366	0.478	691	0.0233	1	0.352	1.21	72.8	88	4656	0.312	0.0189	unnamed,unnamed,unnamed,unnamed,unnamed,unnamed,unnamed,unnamed,unnamed,unnamed,unnamed,unnamed,unnamed,unnamed,unnamed,unnamed,unnamed,unnamed,unnamed,unnamed,unnamed,unnamed,unnamed,unnamed,unnamed,unnamed,unnamed,unnamed,unnamed,unnamed,unnamed,unnamed,unnamed,unnamed,unnamed,unnamed,unnamed,unnamed,unnamed,unnamed,unnamed,unnamed,unnamed,unnamed,unnamed,unnamed,unnamed,unnamed,unnamed,unnamed…	ADM,AHRR,AMPD3,ASCC3,BACH1,BNC2,BTBD9,CDCA7,CELF2,CITED2,CREB1,CSTF2,CTIF,DCP2,DPF1,DPYD,DPYS,EBF1,EEPD1,EGLN3,EID1,EIF4E,EOMES,EYA4,FAM170A,FANCF,FOXB1,FOXC1,FOXP1,FOXP2,FOXQ1,FOXS1,GBX2,GLIS3,GMDS,HAND2,HDAC9,HNF4G,HSF2,KIF20B,KLF7,MBNL2,MED30,MEIS2,MGMT,MITF,MKI67,MMS22L,NFE2L3,NFIA,NMNAT3,NPAS3,NR2F1,NR2F2,NR5A2,PAX9,PBX1,PPARGC1A,PRDM1,PSAT1,RAP2A,RBPJ,RFC3,RFK,RFX3,RMI1,RUNX1,SMAD7,SP3,TAF4…
GO Biological Process	GO:0051546	keratinocyte migration	173	0.00155	1	0.0935	35.2	0.0569	2	0.00032	0.0112	1036	0.0611	1	0.616	16	0.0625	1	4	0.00355	0.25	unnamed,unnamed	FERMT1
GO Biological Process	GO:0003308	negative regulation of Wnt receptor signaling pathway involved in heart development	174	0.00156	1	0.0938	13.4	0.224	3	0.00126	0.0169	343	0.0035	1	0.107	21.3	0.0938	2	6	0.00709	0.333	unnamed,unnamed,unnamed	BMP2,LRP6
GO Biological Process	GO:0060255	regulation of macromolecule metabolic process	175	0.0016	1	0.0954	1.27	73	93	0.41	0.522	257	0.00101	1	0.0412	1.33	72.4	96	4634	0.34	0.0207	unnamed,unnamed,unnamed,unnamed,unnamed,unnamed,unnamed,unnamed,unnamed,unnamed,unnamed,unnamed,unnamed,unnamed,unnamed,unnamed,unnamed,unnamed,unnamed,unnamed,unnamed,unnamed,unnamed,unnamed,unnamed,unnamed,unnamed,unnamed,unnamed,unnamed,unnamed,unnamed,unnamed,unnamed,unnamed,unnamed,unnamed,unnamed,unnamed,unnamed,unnamed,unnamed,unnamed,unnamed,unnamed,unnamed,unnamed,unnamed,unnamed,unnamed…	ACVR1,AHRR,ASCC3,BACH1,BMP2,BMP4,BNC2,CDCA7,CITED2,CREB1,CTIF,DLC1,DPF1,DUSP6,DYRK2,EBF1,EGLN3,EID1,EIF3H,EIF4E,EOMES,EYA4,FAM170A,FOXB1,FOXC1,FOXP1,FOXP2,FOXQ1,FOXS1,GBX2,GJA1,GLIS3,GREM1,HAND2,HDAC9,HNF4G,HSF2,IFNG,IL12A,ITGAV,KIF16B,KITLG,KLF7,LMO1,LRP6,MBNL2,MED30,MEIS2,MGMT,MITF,MYLK2,NDUFS4,NFE2L3,NFIA,NPAS3,NR2F1,NR2F2,NR5A2,PAX9,PBX1,PDGFC,PID1,PIK3R1,PKIA,PLCB1,PLSCR1,PPARGC1A,PRDM1,PRKC…
GO Biological Process	GO:0051090	regulation of sequence-specific DNA binding transcription factor activity	176	0.00164	1	0.0971	2.32	6.89	16	0.0387	0.0899	179	0.000215	1	0.0125	2.93	5.13	15	328	0.0532	0.0457	unnamed,unnamed,unnamed,unnamed,unnamed,unnamed,unnamed,unnamed,unnamed,unnamed,unnamed,unnamed,unnamed,unnamed,unnamed,unnamed	FOXB1,FOXC1,FOXQ1,FOXS1,GREM1,HAND2,LRP6,PBX1,PPARGC1A,PRKCQ,RGCC,RIPK2,SMAD7,TCF7L2,TWIST1
GO Biological Process	GO:0003307	regulation of Wnt receptor signaling pathway involved in heart development	177	0.0017	1	0.1	13	0.231	3	0.0013	0.0169	379	0.00485	1	0.134	18.3	0.109	2	7	0.00709	0.286	unnamed,unnamed,unnamed	BMP2,LRP6
GO Biological Process	GO:0055008	cardiac muscle tissue morphogenesis	178	0.00171	1	0.1	4.14	1.69	7	0.00951	0.0393	173	0.00019	1	0.0115	7.11	0.844	6	54	0.0213	0.111	unnamed,unnamed,unnamed,unnamed,unnamed,unnamed,unnamed	BMP2,FOXC1,FOXS1,MYLK2,RBPJ,SMAD7
GO Biological Process	GO:0033688	regulation of osteoblast proliferation	179	0.00173	1	0.101	7.97	0.502	4	0.00282	0.0225	320	0.00259	1	0.0845	10.7	0.281	3	18	0.0106	0.167	unnamed,unnamed,unnamed,unnamed	BMP2,GREM1,ITGAV
GO Biological Process	GO:2000027	regulation of organ morphogenesis	180	0.00181	1	0.105	2.71	4.43	12	0.0249	0.0674	99	1.19e-05	0.125	0.00126	5.06	2.17	11	139	0.039	0.0791	unnamed,unnamed,unnamed,unnamed,unnamed,unnamed,unnamed,unnamed,unnamed,unnamed,unnamed,unnamed	BMP2,BMP4,CITED2,FOXP2,GREM1,HAND2,IFNG,LRP6,PAX9,RBPJ,TWIST1
GO Biological Process	GO:0035148	tube formation	181	0.00181	1	0.105	2.87	3.84	11	0.0216	0.0618	158	0.000136	1	0.00901	4.68	1.92	9	123	0.0319	0.0732	unnamed,unnamed,unnamed,unnamed,unnamed,unnamed,unnamed,unnamed,unnamed,unnamed,unnamed	ADM,BMP4,CITED2,DLC1,GREM1,LRP6,TWIST1,ZEB2,ZIC5
GO Biological Process	GO:0007423	sensory organ development	182	0.00182	1	0.104	1.91	12.6	24	0.0707	0.135	122	3.41e-05	0.356	0.00292	2.81	7.11	20	455	0.0709	0.044	unnamed,unnamed,unnamed,unnamed,unnamed,unnamed,unnamed,unnamed,unnamed,unnamed,unnamed,unnamed,unnamed,unnamed,unnamed,unnamed,unnamed,unnamed,unnamed,unnamed,unnamed,unnamed,unnamed,unnamed	BMP2,BMP4,CITED2,COL8A1,EYA4,FOXC1,FOXP2,FOXS1,GBX2,GJA1,HAND2,LRP6,MEIS2,MITF,PRDM1,RBPJ,SP3,TBX18,TULP1,TWIST1
GO Biological Process	GO:0044237	cellular metabolic process	183	0.00184	1	0.105	1.18	107	126	0.6	0.708	1240	0.0778	1	0.655	1.1	129	141	8234	0.5	0.0171	unnamed,unnamed,unnamed,unnamed,unnamed,unnamed,unnamed,unnamed,unnamed,unnamed,unnamed,unnamed,unnamed,unnamed,unnamed,unnamed,unnamed,unnamed,unnamed,unnamed,unnamed,unnamed,unnamed,unnamed,unnamed,unnamed,unnamed,unnamed,unnamed,unnamed,unnamed,unnamed,unnamed,unnamed,unnamed,unnamed,unnamed,unnamed,unnamed,unnamed,unnamed,unnamed,unnamed,unnamed,unnamed,unnamed,unnamed,unnamed,unnamed,unnamed…	ACKR3,ACVR1,ACVR1C,ADAMTS9,ADM,AHRR,AKAP6,AMPD3,ASB18,ASCC3,BACH1,BMP2,BMP4,BNC2,BTBD9,CALCR,CBR4,CDCA7,CELF2,CITED2,CLYBL,COPS8,CPE,CREB1,CSTF2,CTIF,DCP2,DCT,DNPEP,DPF1,DPH6,DPYD,DPYS,DUSP6,DYRK2,EBF1,EEPD1,EGLN3,EID1,EIF3H,EIF4E,EOMES,EPHA3,ETNPPL,EXOC2,EXT1,EYA4,FAM170A,FANCF,FKBP5,FOXB1,FOXC1,FOXP1,FOXP2,FOXQ1,FOXS1,GBX2,GLIS3,GMDS,GPC5,GPC6,HAND2,HDAC9,HGD,HNF4G,HSF2,KIF16B,KIF20B,KLF7,MAP4K…
GO Biological Process	GO:0060429	epithelium development	184	0.00184	1	0.104	1.71	18.7	32	0.105	0.18	112	2.57e-05	0.268	0.00239	2.35	11.9	28	762	0.0993	0.0367	unnamed,unnamed,unnamed,unnamed,unnamed,unnamed,unnamed,unnamed,unnamed,unnamed,unnamed,unnamed,unnamed,unnamed,unnamed,unnamed,unnamed,unnamed,unnamed,unnamed,unnamed,unnamed,unnamed,unnamed,unnamed,unnamed,unnamed,unnamed,unnamed,unnamed,unnamed,unnamed	ACVR1,ADM,BMP2,BMP4,CITED2,CREB1,DLC1,FOXB1,FOXS1,GBX2,GJA1,GREM1,HAND2,LRP6,MGMT,MITF,NR2F2,PBX1,PCDH8,RBPJ,RFX3,SEMA5A,TBX18,TCF21,TSSK1B,TWIST1,ZEB2,ZIC5
GO Biological Process	GO:0072138	mesenchymal cell proliferation involved in ureteric bud development	185	0.00185	1	0.104	12.6	0.238	3	0.00134	0.0169	230	0.000723	1	0.0328	42.7	0.0469	2	3	0.00709	0.667	unnamed,unnamed,unnamed	BMP2,BMP4
GO Biological Process	GO:0048738	cardiac muscle tissue development	186	0.00185	1	0.104	2.86	3.85	11	0.0216	0.0618	127	4.06e-05	0.424	0.00334	4.88	2.05	10	131	0.0355	0.0763	unnamed,unnamed,unnamed,unnamed,unnamed,unnamed,unnamed,unnamed,unnamed,unnamed,unnamed	ACVR1,BMP2,BMP4,FOXC1,FOXP1,FOXS1,GREM1,MYLK2,RBPJ,SMAD7
GO Biological Process	GO:0021536	diencephalon development	187	0.00193	1	0.108	3.28	2.74	9	0.0154	0.0506	108	2.2e-05	0.23	0.00213	6.82	1.17	8	75	0.0284	0.107	unnamed,unnamed,unnamed,unnamed,unnamed,unnamed,unnamed,unnamed,unnamed	BMP2,BMP4,CREB1,FOXB1,GBX2,LRP6,RBPJ,TCF7L2
GO Biological Process	GO:0001654	eye development	188	0.00199	1	0.11	2.21	7.7	17	0.0432	0.0955	174	0.000193	1	0.0116	3.1	4.52	14	289	0.0496	0.0484	unnamed,unnamed,unnamed,unnamed,unnamed,unnamed,unnamed,unnamed,unnamed,unnamed,unnamed,unnamed,unnamed,unnamed,unnamed,unnamed,unnamed	BMP4,CITED2,COL8A1,FOXC1,FOXP2,FOXS1,GJA1,LRP6,MEIS2,MITF,PRDM1,SP3,TULP1,TWIST1
GO Biological Process	GO:0006477	protein sulfation	189	0.00201	1	0.111	12.3	0.245	3	0.00137	0.0169	379	0.00485	1	0.134	18.3	0.109	2	7	0.00709	0.286	unnamed,unnamed,unnamed	TPST1,UST
GO Biological Process	GO:0009855	determination of bilateral symmetry	190	0.00204	1	0.112	3.57	2.24	8	0.0126	0.0449	227	0.00068	1	0.0313	4.76	1.47	7	94	0.0248	0.0745	unnamed,unnamed,unnamed,unnamed,unnamed,unnamed,unnamed,unnamed	ACVR1,CITED2,GJA1,GREM1,HAND2,LRP6,RFX3
GO Biological Process	GO:0001666	response to hypoxia	191	0.00215	1	0.117	2.8	3.92	11	0.022	0.0618	689	0.0232	1	0.352	2.32	3.45	8	221	0.0284	0.0362	unnamed,unnamed,unnamed,unnamed,unnamed,unnamed,unnamed,unnamed,unnamed,unnamed,unnamed	ADM,BACH1,BMP2,CITED2,EGLN3,PPARGC1A,RGCC,TWIST1
GO Biological Process	GO:0048340	paraxial mesoderm morphogenesis	192	0.00222	1	0.121	11.8	0.254	3	0.00143	0.0169	505	0.0122	1	0.252	11.6	0.172	2	11	0.00709	0.182	unnamed,unnamed,unnamed	FOXC1,FOXS1
GO Biological Process	GO:0060839	endothelial cell fate commitment	193	0.00224	1	0.121	11.8	0.255	3	0.00143	0.0169	124	3.69e-05	0.385	0.00311	38.4	0.0782	3	5	0.0106	0.6	unnamed,unnamed,unnamed	ACVR1,NR2F2,RBPJ
GO Biological Process	GO:0010718	positive regulation of epithelial to mesenchymal transition	194	0.00228	1	0.122	5.55	0.902	5	0.00507	0.0281	218	0.000485	1	0.0232	10.7	0.375	4	24	0.0142	0.167	unnamed,unnamed,unnamed,unnamed,unnamed	BMP2,RGCC,TCF7L2,TWIST1
GO Biological Process	GO:0030199	collagen fibril organization	195	0.00244	1	0.131	5.45	0.917	5	0.00515	0.0281	336	0.00343	1	0.107	6.4	0.625	4	40	0.0142	0.1	unnamed,unnamed,unnamed,unnamed,unnamed	ANXA2,FOXC1,FOXS1,GREM1
GO Biological Process	GO:0036293	response to decreased oxygen levels	196	0.00249	1	0.133	2.75	4	11	0.0225	0.0618	697	0.0249	1	0.373	2.28	3.5	8	224	0.0284	0.0357	unnamed,unnamed,unnamed,unnamed,unnamed,unnamed,unnamed,unnamed,unnamed,unnamed,unnamed	ADM,BACH1,BMP2,CITED2,EGLN3,PPARGC1A,RGCC,TWIST1
GO Biological Process	GO:0042351	'de novo' GDP-L-fucose biosynthetic process	197	0.00251	1	0.133	27.5	0.0727	2	0.000408	0.0112	741	0.031	1	0.437	32	0.0313	1	2	0.00355	0.5	unnamed,unnamed	GMDS
GO Biological Process	GO:0060415	muscle tissue morphogenesis	198	0.00252	1	0.133	3.86	1.81	7	0.0102	0.0393	199	0.000341	1	0.0179	6.4	0.938	6	60	0.0213	0.1	unnamed,unnamed,unnamed,unnamed,unnamed,unnamed,unnamed	BMP2,FOXC1,FOXS1,MYLK2,RBPJ,SMAD7
GO Biological Process	GO:0034391	regulation of smooth muscle cell apoptotic process	199	0.00254	1	0.133	11.3	0.266	3	0.0015	0.0169	250	0.000962	1	0.0402	14.8	0.203	3	13	0.0106	0.231	unnamed,unnamed,unnamed	IFNG,IL12A,LRP6
GO Biological Process	GO:0030500	regulation of bone mineralization	200	0.00257	1	0.134	3.84	1.82	7	0.0102	0.0393	208	0.000408	1	0.0205	6.19	0.969	6	62	0.0213	0.0968	unnamed,unnamed,unnamed,unnamed,unnamed,unnamed,unnamed	ACVR1,BMP2,BMP4,GJA1,GREM1,TWIST1
GO Biological Process	GO:0007417	central nervous system development	201	0.00264	1	0.137	1.64	20.8	34	0.117	0.191	87	3.56e-06	0.0371	0.000427	2.56	11.3	29	724	0.103	0.0401	unnamed,unnamed,unnamed,unnamed,unnamed,unnamed,unnamed,unnamed,unnamed,unnamed,unnamed,unnamed,unnamed,unnamed,unnamed,unnamed,unnamed,unnamed,unnamed,unnamed,unnamed,unnamed,unnamed,unnamed,unnamed,unnamed,unnamed,unnamed,unnamed,unnamed,unnamed,unnamed,unnamed,unnamed	BMP2,BMP4,CITED2,CREB1,DCT,DLC1,EOMES,EXT1,FOXB1,FOXC1,FOXP1,FOXP2,GBX2,GRIK1,KIRREL3,LRP6,NDUFS4,NR2F1,NR2F2,PDGFC,PLCB1,RBPJ,RUNX1,SH3GL2,SLC1A2,TCF7L2,ZBTB16,ZEB2,ZIC5
GO Biological Process	GO:0061312	BMP signaling pathway involved in heart development	202	0.00271	1	0.14	11	0.272	3	0.00153	0.0169	278	0.00143	1	0.0537	32	0.0625	2	4	0.00709	0.5	unnamed,unnamed,unnamed	BMP2,BMP4
GO Biological Process	GO:0072089	stem cell proliferation	203	0.00274	1	0.141	3.8	1.84	7	0.0104	0.0393	177	0.000211	1	0.0124	6.98	0.86	6	55	0.0213	0.109	unnamed,unnamed,unnamed,unnamed,unnamed,unnamed,unnamed	BMP2,BMP4,DCT,HAND2,LRP6,RUNX1
GO Biological Process	GO:0055007	cardiac muscle cell differentiation	204	0.00283	1	0.145	3.38	2.37	8	0.0133	0.0449	184	0.000235	1	0.0133	5.67	1.23	7	79	0.0248	0.0886	unnamed,unnamed,unnamed,unnamed,unnamed,unnamed,unnamed,unnamed	ACVR1,BMP2,BMP4,FOXP1,GREM1,MYLK2,RBPJ
GO Biological Process	GO:0044238	primary metabolic process	205	0.00284	1	0.144	1.17	108	126	0.605	0.708	1378	0.103	1	0.777	1.08	130	141	8315	0.5	0.017	unnamed,unnamed,unnamed,unnamed,unnamed,unnamed,unnamed,unnamed,unnamed,unnamed,unnamed,unnamed,unnamed,unnamed,unnamed,unnamed,unnamed,unnamed,unnamed,unnamed,unnamed,unnamed,unnamed,unnamed,unnamed,unnamed,unnamed,unnamed,unnamed,unnamed,unnamed,unnamed,unnamed,unnamed,unnamed,unnamed,unnamed,unnamed,unnamed,unnamed,unnamed,unnamed,unnamed,unnamed,unnamed,unnamed,unnamed,unnamed,unnamed,unnamed…	ACVR1,ACVR1C,ADAMTS9,ADM,AHRR,AMPD3,ASB18,ASCC3,BACH1,BMP2,BMP4,BNC2,CBR4,CDCA7,CELF2,CITED2,COPS8,CPE,CREB1,CSTF2,CTIF,CTSO,DCP2,DCT,DDHD1,DNPEP,DPF1,DPH6,DPYD,DPYS,DUSP6,DYRK2,EBF1,EEPD1,EGLN3,EID1,EIF3H,EIF4E,EOMES,EPHA3,ETNPPL,EXOC2,EXT1,EYA4,FAM170A,FANCF,FKBP5,FOXB1,FOXC1,FOXP1,FOXP2,FOXQ1,FOXS1,GBX2,GLIS3,GMDS,GPC5,GPC6,HAND2,HDAC9,HGD,HNF4G,HSF2,KIF20B,KLF7,MAP4K3,MBNL2,MED30,MEIS2,MGMT,M…
GO Biological Process	GO:0019098	reproductive behavior	206	0.00293	1	0.149	6.88	0.581	4	0.00327	0.0225	2316	0.304	1	1	2.78	0.36	1	23	0.00355	0.0435	unnamed,unnamed,unnamed,unnamed	NPAS3
GO Biological Process	GO:0001701	in utero embryonic development	207	0.00306	1	0.154	2.12	8.03	17	0.0451	0.0955	214	0.000454	1	0.0221	2.73	5.5	15	352	0.0532	0.0426	unnamed,unnamed,unnamed,unnamed,unnamed,unnamed,unnamed,unnamed,unnamed,unnamed,unnamed,unnamed,unnamed,unnamed,unnamed,unnamed,unnamed	ACVR1,ADM,BMP2,CITED2,EOMES,FOXC1,FOXP1,GJA1,HAND2,NR2F2,PRDM1,RBPJ,RUNX1,SP3,TWIST1
GO Biological Process	GO:0002001	renin secretion into blood stream	208	0.00308	1	0.155	24.7	0.0809	2	0.000454	0.0112	550	0.0156	1	0.297	64	0.0156	1	1	0.00355	1	unnamed,unnamed	PCSK5
GO Biological Process	GO:0001945	lymph vessel development	209	0.0031	1	0.155	6.78	0.59	4	0.00332	0.0225	351	0.00354	1	0.105	9.6	0.313	3	20	0.0106	0.15	unnamed,unnamed,unnamed,unnamed	FOXC1,FOXS1,NR2F2
GO Biological Process	GO:0022603	regulation of anatomical structure morphogenesis	210	0.00311	1	0.155	1.75	15.4	27	0.0866	0.152	82	2.78e-06	0.029	0.000354	2.71	9.96	27	637	0.0957	0.0424	unnamed,unnamed,unnamed,unnamed,unnamed,unnamed,unnamed,unnamed,unnamed,unnamed,unnamed,unnamed,unnamed,unnamed,unnamed,unnamed,unnamed,unnamed,unnamed,unnamed,unnamed,unnamed,unnamed,unnamed,unnamed,unnamed,unnamed	ADM,BMP2,BMP4,CAPZB,CDH4,CITED2,DCSTAMP,DLC1,DUSP6,EPHA3,FOXP2,GREM1,HAND2,HDAC9,IFNG,LRP6,PAX9,PID1,RAP2A,RBPJ,RGCC,RUNX1,SEPT7,SMAD7,TBX18,TCF7L2,TWIST1
GO Biological Process	GO:0030278	regulation of ossification	211	0.00319	1	0.158	2.53	4.75	12	0.0267	0.0674	130	4.44e-05	0.463	0.00356	4.4	2.5	11	160	0.039	0.0688	unnamed,unnamed,unnamed,unnamed,unnamed,unnamed,unnamed,unnamed,unnamed,unnamed,unnamed,unnamed	ACVR1,BMP2,BMP4,GJA1,GREM1,HAND2,LRP6,PBX1,RBPJ,TWIST1,ZBTB16
GO Biological Process	GO:0007399	nervous system development	212	0.00321	1	0.158	1.38	44.3	61	0.249	0.343	64	3.79e-07	0.00396	6.18e-05	1.99	28.1	56	1799	0.199	0.0311	unnamed,unnamed,unnamed,unnamed,unnamed,unnamed,unnamed,unnamed,unnamed,unnamed,unnamed,unnamed,unnamed,unnamed,unnamed,unnamed,unnamed,unnamed,unnamed,unnamed,unnamed,unnamed,unnamed,unnamed,unnamed,unnamed,unnamed,unnamed,unnamed,unnamed,unnamed,unnamed,unnamed,unnamed,unnamed,unnamed,unnamed,unnamed,unnamed,unnamed,unnamed,unnamed,unnamed,unnamed,unnamed,unnamed,unnamed,unnamed,unnamed,unnamed…	ABLIM1,ADM,APCDD1,BMP2,BMP4,CAPZB,CDH4,CITED2,CREB1,CRIM1,DCT,DLC1,DPF1,EOMES,EPHA3,EXT1,FOXB1,FOXC1,FOXP1,FOXP2,GBX2,GJA1,GRIK1,HAND2,IFNG,ITGAV,KIF4B,KIRREL3,KLF7,LRP6,MPPED2,NDUFS4,NR2F1,NR2F2,NRP2,PBX1,PDGFC,PLCB1,PRDM1,PRICKLE2,PRKCQ,PSD3,RAP2A,RBPJ,RUNX1,SEMA5A,SH3GL2,SLC1A2,TCF7L2,TENM3,TULP1,TWIST1,VAPA,ZBTB16,ZEB2,ZIC5
GO Biological Process	GO:0002302	CD8-positive, alpha-beta T cell differentiation involved in immune response	213	0.00332	1	0.163	23.8	0.084	2	0.000472	0.0112	186	0.000243	1	0.0137	64	0.0313	2	2	0.00709	1	unnamed,unnamed	EOMES,IFNG
GO Biological Process	GO:0046620	regulation of organ growth	214	0.00334	1	0.163	3.29	2.43	8	0.0137	0.0449	153	0.00012	1	0.00817	6.31	1.11	7	71	0.0248	0.0986	unnamed,unnamed,unnamed,unnamed,unnamed,unnamed,unnamed,unnamed	AKAP6,DUSP6,FOXC1,FOXP1,FOXS1,RBPJ,TCF7L2
GO Biological Process	GO:0044763	single-organism cellular process	215	0.0034	1	0.165	1.12	133	149	0.75	0.837	190	0.000254	1	0.0139	1.18	158	187	10112	0.663	0.0185	unnamed,unnamed,unnamed,unnamed,unnamed,unnamed,unnamed,unnamed,unnamed,unnamed,unnamed,unnamed,unnamed,unnamed,unnamed,unnamed,unnamed,unnamed,unnamed,unnamed,unnamed,unnamed,unnamed,unnamed,unnamed,unnamed,unnamed,unnamed,unnamed,unnamed,unnamed,unnamed,unnamed,unnamed,unnamed,unnamed,unnamed,unnamed,unnamed,unnamed,unnamed,unnamed,unnamed,unnamed,unnamed,unnamed,unnamed,unnamed,unnamed,unnamed…	ABLIM1,ACKR3,ACVR1,ACVR1C,ADAMTS9,ADM,AHRR,AKAP6,ANXA2,APCDD1,ARFGAP3,ARL15,ASB18,ASCC3,BACH1,BLID,BMP2,BMP4,BTBD9,C12orf76,CAAP1,CALCR,CAPZB,CD180,CDCA7,CDH4,CEP152,CITED2,CLINT1,CLSTN2,COL25A1,COL8A1,CPE,CREB1,CRIM1,DCDC1,DCSTAMP,DCT,DDHD1,DES,DLC1,DPF1,DUSP6,DYRK2,EEPD1,EGLN3,EID1,EIF4E,ELFN1,EOMES,EPHA3,EXOC2,EXT1,EYA4,FANCF,FERMT1,FMN1,FOXB1,FOXC1,FOXP1,FOXS1,FRMD4B,FTHL17,GBX2,GJA1,GMDS,GPC…
GO Biological Process	GO:0030198	extracellular matrix organization	216	0.0034	1	0.164	2.22	6.74	15	0.0379	0.0843	355	0.00364	1	0.107	2.48	4.85	12	310	0.0426	0.0387	unnamed,unnamed,unnamed,unnamed,unnamed,unnamed,unnamed,unnamed,unnamed,unnamed,unnamed,unnamed,unnamed,unnamed,unnamed	ANXA2,BMP2,BMP4,COL25A1,COL8A1,FOXC1,FOXS1,GREM1,ITGAV,LAMA4,THSD4,TLL1
GO Biological Process	GO:0043062	extracellular structure organization	217	0.00344	1	0.166	2.22	6.75	15	0.0379	0.0843	360	0.00373	1	0.108	2.47	4.86	12	311	0.0426	0.0386	unnamed,unnamed,unnamed,unnamed,unnamed,unnamed,unnamed,unnamed,unnamed,unnamed,unnamed,unnamed,unnamed,unnamed,unnamed	ANXA2,BMP2,BMP4,COL25A1,COL8A1,FOXC1,FOXS1,GREM1,ITGAV,LAMA4,THSD4,TLL1
GO Biological Process	GO:0070167	regulation of biomineral tissue development	218	0.00352	1	0.169	3.63	1.93	7	0.0108	0.0393	226	0.000672	1	0.031	5.64	1.06	6	68	0.0213	0.0882	unnamed,unnamed,unnamed,unnamed,unnamed,unnamed,unnamed	ACVR1,BMP2,BMP4,GJA1,GREM1,TWIST1
GO Biological Process	GO:0048644	muscle organ morphogenesis	219	0.00354	1	0.169	3.62	1.93	7	0.0109	0.0393	222	0.000621	1	0.0292	5.73	1.05	6	67	0.0213	0.0896	unnamed,unnamed,unnamed,unnamed,unnamed,unnamed,unnamed	BMP2,FOXC1,FOXS1,MYLK2,RBPJ,SMAD7
GO Biological Process	GO:0001999	renal response to blood flow involved in circulatory renin-angiotensin regulation of systemic arterial blood pressure	220	0.00356	1	0.169	23	0.087	2	0.000489	0.0112	741	0.031	1	0.437	32	0.0313	1	2	0.00355	0.5	unnamed,unnamed	PCSK5
GO Biological Process	GO:0002067	glandular epithelial cell differentiation	221	0.00359	1	0.17	4.98	1	5	0.00564	0.0281	465	0.00837	1	0.188	7.11	0.422	3	27	0.0106	0.111	unnamed,unnamed,unnamed,unnamed,unnamed	BMP2,BMP4,RFX3
GO Biological Process	GO:0060850	regulation of transcription involved in cell fate commitment	222	0.00366	1	0.172	6.46	0.619	4	0.00348	0.0225	268	0.00121	1	0.0472	13.7	0.219	3	14	0.0106	0.214	unnamed,unnamed,unnamed,unnamed	BMP2,BMP4,NR2F2
GO Biological Process	GO:0070482	response to oxygen levels	223	0.00367	1	0.172	2.61	4.21	11	0.0237	0.0618	845	0.0332	1	0.411	2.16	3.7	8	237	0.0284	0.0338	unnamed,unnamed,unnamed,unnamed,unnamed,unnamed,unnamed,unnamed,unnamed,unnamed,unnamed	ADM,BACH1,BMP2,CITED2,EGLN3,PPARGC1A,RGCC,TWIST1
GO Biological Process	GO:0030155	regulation of cell adhesion	224	0.00371	1	0.173	2.14	7.49	16	0.0421	0.0899	167	0.000167	1	0.0104	3.14	4.45	14	285	0.0496	0.0491	unnamed,unnamed,unnamed,unnamed,unnamed,unnamed,unnamed,unnamed,unnamed,unnamed,unnamed,unnamed,unnamed,unnamed,unnamed,unnamed	BMP2,CITED2,COL8A1,EPHA3,GREM1,IFNG,IL12A,ITGAV,LAMA4,PIK3R1,PRKCQ,RGCC,SMAD7,TBX18
GO Biological Process	GO:0051923	sulfation	225	0.00385	1	0.178	9.72	0.309	3	0.00173	0.0169	699	0.0253	1	0.378	8	0.25	2	16	0.00709	0.125	unnamed,unnamed,unnamed	TPST1,UST
GO Biological Process	GO:0051094	positive regulation of developmental process	226	0.00387	1	0.179	1.63	19.6	32	0.11	0.18	72	7.19e-07	0.00751	0.000104	2.66	11.6	31	745	0.11	0.0416	unnamed,unnamed,unnamed,unnamed,unnamed,unnamed,unnamed,unnamed,unnamed,unnamed,unnamed,unnamed,unnamed,unnamed,unnamed,unnamed,unnamed,unnamed,unnamed,unnamed,unnamed,unnamed,unnamed,unnamed,unnamed,unnamed,unnamed,unnamed,unnamed,unnamed,unnamed,unnamed	ACVR1,ADAMTS9,ADM,AKAP6,BMP2,BMP4,CDH4,CITED2,CREB1,DCSTAMP,DCT,EOMES,FOXP1,GJA1,GREM1,HDAC9,IFNG,IL12A,KITLG,PLCB1,PPARGC1A,PRDM1,RBPJ,RFX3,RGCC,RIPK2,RUNX1,TCF7L2,TWIST1,ZBTB16,ZFHX3
GO Biological Process	GO:0050794	regulation of cellular process	227	0.00395	1	0.182	1.14	120	137	0.676	0.77	362	0.00395	1	0.114	1.16	138	161	8854	0.571	0.0182	unnamed,unnamed,unnamed,unnamed,unnamed,unnamed,unnamed,unnamed,unnamed,unnamed,unnamed,unnamed,unnamed,unnamed,unnamed,unnamed,unnamed,unnamed,unnamed,unnamed,unnamed,unnamed,unnamed,unnamed,unnamed,unnamed,unnamed,unnamed,unnamed,unnamed,unnamed,unnamed,unnamed,unnamed,unnamed,unnamed,unnamed,unnamed,unnamed,unnamed,unnamed,unnamed,unnamed,unnamed,unnamed,unnamed,unnamed,unnamed,unnamed,unnamed…	ACKR3,ACVR1,ACVR1C,ADAMTS9,ADM,AHRR,AKAP6,ANXA2,APCDD1,ARFGAP3,ARL15,ASB18,ASCC3,BACH1,BMP2,BMP4,BNC2,BTBD9,C12orf76,CALCR,CAPZB,CD180,CDCA7,CDH4,CITED2,CLIC6,COL8A1,CPE,CREB1,CRIM1,CTIF,DCDC1,DCSTAMP,DCT,DEC1,DLC1,DPF1,DUSP6,DYRK2,EBF1,EGLN3,EID1,EIF3H,EIF4E,ELFN1,EOMES,EPHA3,EXT1,EYA4,FAM170A,FAM3D,FMN1,FOXB1,FOXC1,FOXP1,FOXP2,FOXQ1,FOXS1,GBX2,GJA1,GLIS3,GMDS,GPC5,GPC6,GPR125,GREM1,GRIA2,GRIK1,…
GO Biological Process	GO:0001707	mesoderm formation	228	0.0041	1	0.188	4.03	1.49	6	0.00837	0.0337	325	0.00282	1	0.0905	5.16	0.969	5	62	0.0177	0.0806	unnamed,unnamed,unnamed,unnamed,unnamed,unnamed	ACVR1,BMP4,EOMES,FOXC1,FOXS1
GO Biological Process	GO:0048771	tissue remodeling	229	0.00411	1	0.188	3.52	1.99	7	0.0112	0.0393	333	0.00339	1	0.106	4.13	1.45	6	93	0.0213	0.0645	unnamed,unnamed,unnamed,unnamed,unnamed,unnamed,unnamed	FOXC1,FOXS1,GJA1,LRP6,MITF,RBPJ
GO Biological Process	GO:0019673	GDP-mannose metabolic process	230	0.00418	1	0.19	21.2	0.0946	2	0.000531	0.0112	1478	0.118	1	0.837	8	0.125	1	8	0.00355	0.125	unnamed,unnamed	GMDS
GO Biological Process	GO:2000736	regulation of stem cell differentiation	231	0.00424	1	0.192	3.16	2.53	8	0.0142	0.0449	165	0.000156	1	0.00986	6.05	1.16	7	74	0.0248	0.0946	unnamed,unnamed,unnamed,unnamed,unnamed,unnamed,unnamed,unnamed	BMP2,EPHA3,GREM1,RGCC,SMAD7,TCF7L2,TWIST1
GO Biological Process	GO:0001501	skeletal system development	232	0.00425	1	0.191	1.91	10.5	20	0.0588	0.112	180	0.000216	1	0.0125	2.7	6.3	17	403	0.0603	0.0422	unnamed,unnamed,unnamed,unnamed,unnamed,unnamed,unnamed,unnamed,unnamed,unnamed,unnamed,unnamed,unnamed,unnamed,unnamed,unnamed,unnamed,unnamed,unnamed,unnamed	BMP2,BMP4,CITED2,EXT1,FMN1,FOXC1,HAND2,LRP6,PBX1,PCSK5,RUNX1,SP3,TLL1,TRPS1,TWIST1,WWOX,ZBTB16
GO Biological Process	GO:1902105	regulation of leukocyte differentiation	233	0.0043	1	0.193	2.71	3.69	10	0.0207	0.0562	247	0.000871	1	0.0368	3.35	2.99	10	191	0.0355	0.0524	unnamed,unnamed,unnamed,unnamed,unnamed,unnamed,unnamed,unnamed,unnamed,unnamed	BMP4,DCSTAMP,IFNG,IL12A,KITLG,MITF,PIK3R1,PRDM1,RIPK2,RUNX1
GO Biological Process	GO:0010770	positive regulation of cell morphogenesis involved in differentiation	234	0.00436	1	0.195	4.75	1.05	5	0.00591	0.0281	302	0.00209	1	0.0722	7.31	0.547	4	35	0.0142	0.114	unnamed,unnamed,unnamed,unnamed,unnamed	BMP2,RGCC,TCF7L2,TWIST1
GO Biological Process	GO:0010033	response to organic substance	235	0.0044	1	0.195	1.42	35.9	51	0.202	0.287	195	0.000299	1	0.016	1.62	32.1	52	2054	0.184	0.0253	unnamed,unnamed,unnamed,unnamed,unnamed,unnamed,unnamed,unnamed,unnamed,unnamed,unnamed,unnamed,unnamed,unnamed,unnamed,unnamed,unnamed,unnamed,unnamed,unnamed,unnamed,unnamed,unnamed,unnamed,unnamed,unnamed,unnamed,unnamed,unnamed,unnamed,unnamed,unnamed,unnamed,unnamed,unnamed,unnamed,unnamed,unnamed,unnamed,unnamed,unnamed,unnamed,unnamed,unnamed,unnamed,unnamed,unnamed,unnamed,unnamed,unnamed…	ACKR3,ACVR1,ACVR1C,ADM,AKAP6,BMP2,BMP4,CALCR,CD180,CITED2,CREB1,DCSTAMP,DUSP6,EIF4E,EPHA3,FOXS1,GJA1,HDAC9,HNF4G,IFNG,IL12A,KIF16B,KITLG,LIFR,LRP6,MAP4K3,MGMT,MTUS1,NDUFS4,NFIA,NNMT,NR2F1,NR2F2,NR5A2,NRP2,OSMR,PAPPA,PAX9,PCSK5,PDGFC,PID1,PIK3R1,PLCB1,PLSCR1,RFC3,RIPK2,SH3GL2,SLC1A2,SMAD7,TCF7L2,WWOX,ZC3H15
GO Biological Process	GO:0060039	pericardium development	236	0.00445	1	0.197	6.11	0.654	4	0.00368	0.0225	304	0.00218	1	0.075	11.3	0.266	3	17	0.0106	0.176	unnamed,unnamed,unnamed,unnamed	BMP2,HAND2,LRP6
GO Biological Process	GO:0045778	positive regulation of ossification	237	0.00452	1	0.199	3.95	1.52	6	0.00854	0.0337	205	0.000379	1	0.0193	8	0.625	5	40	0.0177	0.125	unnamed,unnamed,unnamed,unnamed,unnamed,unnamed	ACVR1,BMP2,BMP4,LRP6,ZBTB16
GO Biological Process	GO:0070887	cellular response to chemical stimulus	238	0.00456	1	0.2	1.45	32.5	47	0.183	0.264	267	0.0012	1	0.0469	1.58	29.1	46	1864	0.163	0.0247	unnamed,unnamed,unnamed,unnamed,unnamed,unnamed,unnamed,unnamed,unnamed,unnamed,unnamed,unnamed,unnamed,unnamed,unnamed,unnamed,unnamed,unnamed,unnamed,unnamed,unnamed,unnamed,unnamed,unnamed,unnamed,unnamed,unnamed,unnamed,unnamed,unnamed,unnamed,unnamed,unnamed,unnamed,unnamed,unnamed,unnamed,unnamed,unnamed,unnamed,unnamed,unnamed,unnamed,unnamed,unnamed,unnamed,unnamed	ACKR3,ACVR1,AKAP6,ANXA2,BACH1,BMP2,BMP4,CD180,CITED2,CREB1,DCSTAMP,DUSP6,EGLN3,EIF4E,EPHA3,FOXS1,HDAC9,HNF4G,IFNG,KIF16B,KITLG,LIFR,LRP6,MGMT,MTUS1,NAT2,NNMT,NR2F1,NR2F2,NR5A2,NRP2,OSMR,PAX9,PCSK5,PDGFC,PID1,PIK3R1,PLCB1,PPARGC1A,RGCC,RIPK2,SH3GL2,SMAD7,TWIST1,WWOX,ZC3H15
GO Biological Process	GO:0001525	angiogenesis	239	0.00457	1	0.2	2.15	6.97	15	0.0391	0.0843	150	0.000111	1	0.0077	3.27	4.28	14	274	0.0496	0.0511	unnamed,unnamed,unnamed,unnamed,unnamed,unnamed,unnamed,unnamed,unnamed,unnamed,unnamed,unnamed,unnamed,unnamed,unnamed	ACKR3,ACVR1,ANXA2,BMP4,COL8A1,FOXS1,GBX2,GREM1,HAND2,ITGAV,NRP2,RBPJ,SEMA5A,THSD7A
GO Biological Process	GO:0065007	biological regulation	240	0.00464	1	0.202	1.12	127	143	0.715	0.803	888	0.04	1	0.47	1.1	154	169	9853	0.599	0.0172	unnamed,unnamed,unnamed,unnamed,unnamed,unnamed,unnamed,unnamed,unnamed,unnamed,unnamed,unnamed,unnamed,unnamed,unnamed,unnamed,unnamed,unnamed,unnamed,unnamed,unnamed,unnamed,unnamed,unnamed,unnamed,unnamed,unnamed,unnamed,unnamed,unnamed,unnamed,unnamed,unnamed,unnamed,unnamed,unnamed,unnamed,unnamed,unnamed,unnamed,unnamed,unnamed,unnamed,unnamed,unnamed,unnamed,unnamed,unnamed,unnamed,unnamed…	ACKR3,ACVR1,ACVR1C,ADAMTS9,ADM,AHRR,AKAP6,ANXA2,APCDD1,ARFGAP3,ARL15,ASB18,ASCC3,BACH1,BMP2,BMP4,BNC2,BTBD9,C12orf76,CALCR,CAPZB,CD180,CDCA7,CDH4,CELF2,CITED2,CLIC6,COL8A1,CPE,CREB1,CRIM1,CTIF,DCDC1,DCSTAMP,DCT,DEC1,DES,DLC1,DPF1,DUSP6,DYRK2,EBF1,EGLN3,EID1,EIF3H,EIF4E,ELFN1,EOMES,EPHA3,EXT1,EYA4,FAM170A,FAM3D,FMN1,FOXB1,FOXC1,FOXP1,FOXP2,FOXQ1,FOXS1,FTHL17,GBX2,GJA1,GLIS3,GMDS,GPC5,GPC6,GPR125,G…
GO Biological Process	GO:0060804	positive regulation of Wnt receptor signaling pathway by BMP signaling pathway	241	0.00483	1	0.209	19.6	0.102	2	0.000573	0.0112	550	0.0156	1	0.297	64	0.0156	1	1	0.00355	1	unnamed,unnamed	BMP2
GO Biological Process	GO:0051042	negative regulation of calcium-independent cell-cell adhesion	241	0.00483	1	0.209	19.6	0.102	2	0.000573	0.0112	550	0.0156	1	0.297	64	0.0156	1	1	0.00355	1	unnamed,unnamed	BMP2
GO Biological Process	GO:0001892	embryonic placenta development	243	0.00491	1	0.211	3.41	2.05	7	0.0115	0.0393	203	0.000369	1	0.019	5.27	1.33	7	85	0.0248	0.0824	unnamed,unnamed,unnamed,unnamed,unnamed,unnamed,unnamed	ADM,CITED2,EOMES,NR2F2,PRDM1,RBPJ,SP3
GO Biological Process	GO:0061036	positive regulation of cartilage development	244	0.00492	1	0.21	5.94	0.673	4	0.00378	0.0225	241	0.000749	1	0.0324	16	0.188	3	12	0.0106	0.25	unnamed,unnamed,unnamed,unnamed	BMP2,BMP4,ZBTB16
GO Biological Process	GO:0042127	regulation of cell proliferation	245	0.00506	1	0.216	1.5	26.7	40	0.15	0.225	115	2.63e-05	0.275	0.00239	2	19.5	39	1247	0.138	0.0313	unnamed,unnamed,unnamed,unnamed,unnamed,unnamed,unnamed,unnamed,unnamed,unnamed,unnamed,unnamed,unnamed,unnamed,unnamed,unnamed,unnamed,unnamed,unnamed,unnamed,unnamed,unnamed,unnamed,unnamed,unnamed,unnamed,unnamed,unnamed,unnamed,unnamed,unnamed,unnamed,unnamed,unnamed,unnamed,unnamed,unnamed,unnamed,unnamed,unnamed	ACVR1C,ADM,BMP2,BMP4,CDCA7,DCT,DEC1,DLC1,EGLN3,FOXP1,FOXP2,GJA1,GREM1,HAND2,IFNG,IL12A,ITGAV,KITLG,LIFR,LRP6,MITF,NDUFS4,NR2F2,NR5A2,NRP2,OSMR,PBX1,PDGFC,PID1,PRDM1,PRKCQ,RBPJ,RGCC,RIPK2,RUNX1,SKAP2,TBX18,TCF7L2,ZBTB16
GO Biological Process	GO:0051040	regulation of calcium-independent cell-cell adhesion	246	0.00507	1	0.215	19.1	0.104	2	0.000587	0.0112	741	0.031	1	0.437	32	0.0313	1	2	0.00355	0.5	unnamed,unnamed	BMP2
GO Biological Process	GO:0045786	negative regulation of cell cycle	247	0.00509	1	0.215	2.38	5.04	12	0.0283	0.0674	406	0.0058	1	0.149	2.58	3.88	10	248	0.0355	0.0403	unnamed,unnamed,unnamed,unnamed,unnamed,unnamed,unnamed,unnamed,unnamed,unnamed,unnamed,unnamed	BMP2,BMP4,FOXC1,IFNG,IL12A,KIF20B,MAD1L1,NR2F2,RGCC,TCF7L2
GO Biological Process	GO:0044699	single-organism process	248	0.00515	1	0.217	1.1	141	155	0.794	0.871	256	0.000998	1	0.0407	1.14	174	199	11122	0.706	0.0179	unnamed,unnamed,unnamed,unnamed,unnamed,unnamed,unnamed,unnamed,unnamed,unnamed,unnamed,unnamed,unnamed,unnamed,unnamed,unnamed,unnamed,unnamed,unnamed,unnamed,unnamed,unnamed,unnamed,unnamed,unnamed,unnamed,unnamed,unnamed,unnamed,unnamed,unnamed,unnamed,unnamed,unnamed,unnamed,unnamed,unnamed,unnamed,unnamed,unnamed,unnamed,unnamed,unnamed,unnamed,unnamed,unnamed,unnamed,unnamed,unnamed,unnamed…	ABLIM1,ACKR3,ACVR1,ACVR1C,ADAMTS9,ADM,AHRR,AKAP6,ANXA2,APCDD1,ARFGAP3,ARL15,ASB18,ASCC3,BACH1,BLID,BMP2,BMP4,BTBD9,C12orf76,CAAP1,CALCR,CAPZB,CD180,CDCA7,CDH4,CEP152,CHODL,CITED2,CLIC6,CLINT1,CLSTN2,COL25A1,COL8A1,CPE,CREB1,CRIM1,DCDC1,DCSTAMP,DCT,DDHD1,DES,DLC1,DPF1,DUSP6,DYRK2,EBF1,EEPD1,EGLN3,EID1,EIF4E,ELFN1,EOMES,EPHA3,EXOC2,EXT1,EYA4,FANCF,FERMT1,FMN1,FOXB1,FOXC1,FOXP1,FOXP2,FOXQ1,FOXS1,FRM…
GO Biological Process	GO:0007368	determination of left/right symmetry	249	0.00516	1	0.216	3.38	2.07	7	0.0116	0.0393	317	0.00257	1	0.0846	4.36	1.38	6	88	0.0213	0.0682	unnamed,unnamed,unnamed,unnamed,unnamed,unnamed,unnamed	ACVR1,CITED2,GJA1,HAND2,LRP6,RFX3
GO Biological Process	GO:0003205	cardiac chamber development	250	0.00516	1	0.215	2.64	3.79	10	0.0213	0.0562	146	0.000106	1	0.00757	4.84	1.86	9	119	0.0319	0.0756	unnamed,unnamed,unnamed,unnamed,unnamed,unnamed,unnamed,unnamed,unnamed,unnamed	ACVR1,BMP4,CITED2,CPE,FOXC1,FOXS1,HAND2,RBPJ,SMAD7
GO Biological Process	GO:2000136	regulation of cell proliferation involved in heart morphogenesis	251	0.00523	1	0.217	5.84	0.685	4	0.00385	0.0225	136	6.96e-05	0.727	0.00535	17.1	0.234	4	15	0.0142	0.267	unnamed,unnamed,unnamed,unnamed	BMP4,HAND2,LRP6,RBPJ
GO Biological Process	GO:0003203	endocardial cushion morphogenesis	252	0.00526	1	0.218	5.83	0.687	4	0.00386	0.0225	292	0.00182	1	0.0651	12	0.25	3	16	0.0106	0.188	unnamed,unnamed,unnamed,unnamed	BMP2,RBPJ,TWIST1
GO Biological Process	GO:0050789	regulation of biological process	253	0.0054	1	0.223	1.13	123	139	0.692	0.781	630	0.0167	1	0.276	1.12	146	164	9329	0.582	0.0176	unnamed,unnamed,unnamed,unnamed,unnamed,unnamed,unnamed,unnamed,unnamed,unnamed,unnamed,unnamed,unnamed,unnamed,unnamed,unnamed,unnamed,unnamed,unnamed,unnamed,unnamed,unnamed,unnamed,unnamed,unnamed,unnamed,unnamed,unnamed,unnamed,unnamed,unnamed,unnamed,unnamed,unnamed,unnamed,unnamed,unnamed,unnamed,unnamed,unnamed,unnamed,unnamed,unnamed,unnamed,unnamed,unnamed,unnamed,unnamed,unnamed,unnamed…	ACKR3,ACVR1,ACVR1C,ADAMTS9,ADM,AHRR,AKAP6,ANXA2,APCDD1,ARFGAP3,ARL15,ASB18,ASCC3,BACH1,BMP2,BMP4,BNC2,BTBD9,C12orf76,CALCR,CAPZB,CD180,CDCA7,CDH4,CELF2,CITED2,CLIC6,COL8A1,CPE,CREB1,CRIM1,CTIF,DCDC1,DCSTAMP,DCT,DEC1,DES,DLC1,DPF1,DUSP6,DYRK2,EBF1,EGLN3,EID1,EIF3H,EIF4E,ELFN1,EOMES,EPHA3,EXT1,EYA4,FAM170A,FAM3D,FMN1,FOXB1,FOXC1,FOXP1,FOXP2,FOXQ1,FOXS1,GBX2,GJA1,GLIS3,GMDS,GPC5,GPC6,GPR125,GREM1,GR…
GO Biological Process	GO:0003206	cardiac chamber morphogenesis	254	0.0054	1	0.222	2.8	3.22	9	0.0181	0.0506	172	0.000186	1	0.0113	5.07	1.58	8	101	0.0284	0.0792	unnamed,unnamed,unnamed,unnamed,unnamed,unnamed,unnamed,unnamed,unnamed	ACVR1,CITED2,CPE,FOXC1,FOXS1,HAND2,RBPJ,SMAD7
GO Biological Process	GO:0045600	positive regulation of fat cell differentiation	255	0.00547	1	0.224	5.76	0.694	4	0.0039	0.0225	537	0.0146	1	0.284	5.82	0.516	3	33	0.0106	0.0909	unnamed,unnamed,unnamed,unnamed	BMP2,CREB1,ZBTB16
GO Biological Process	GO:0007369	gastrulation	256	0.00548	1	0.223	2.79	3.22	9	0.0181	0.0506	246	0.000826	1	0.035	4.06	1.97	8	126	0.0284	0.0635	unnamed,unnamed,unnamed,unnamed,unnamed,unnamed,unnamed,unnamed,unnamed	ACVR1,BMP4,EOMES,EXT1,FOXC1,FOXS1,KIF16B,LRP6
GO Biological Process	GO:0080090	regulation of primary metabolic process	257	0.00568	1	0.231	1.22	77.7	95	0.436	0.534	288	0.00152	1	0.0549	1.3	77	100	4925	0.355	0.0203	unnamed,unnamed,unnamed,unnamed,unnamed,unnamed,unnamed,unnamed,unnamed,unnamed,unnamed,unnamed,unnamed,unnamed,unnamed,unnamed,unnamed,unnamed,unnamed,unnamed,unnamed,unnamed,unnamed,unnamed,unnamed,unnamed,unnamed,unnamed,unnamed,unnamed,unnamed,unnamed,unnamed,unnamed,unnamed,unnamed,unnamed,unnamed,unnamed,unnamed,unnamed,unnamed,unnamed,unnamed,unnamed,unnamed,unnamed,unnamed,unnamed,unnamed…	ACVR1,ADM,AHRR,AKAP6,ARFGAP3,ASCC3,BACH1,BMP2,BMP4,BNC2,CALCR,CDCA7,CITED2,CREB1,CTIF,DLC1,DPF1,DUSP6,DYRK2,EBF1,EGLN3,EID1,EIF3H,EIF4E,EOMES,EPHA3,EYA4,FAM170A,FOXB1,FOXC1,FOXP1,FOXP2,FOXQ1,FOXS1,GBX2,GJA1,GLIS3,GREM1,HAND2,HDAC9,HNF4G,HSF2,IFNG,IL12A,ITGAV,KITLG,KLF7,LMO1,LRP6,MBNL2,MED30,MEIS2,MGMT,MITF,NDUFS4,NFE2L3,NFIA,NPAS3,NR2F1,NR2F2,NR5A2,PAX9,PBX1,PDGFC,PID1,PIK3R1,PKIA,PLCB1,PLSCR1,PP…
GO Biological Process	GO:0051240	positive regulation of multicellular organismal process	258	0.00572	1	0.231	1.77	13	23	0.0731	0.129	159	0.00014	1	0.00917	2.41	9.14	22	585	0.078	0.0376	unnamed,unnamed,unnamed,unnamed,unnamed,unnamed,unnamed,unnamed,unnamed,unnamed,unnamed,unnamed,unnamed,unnamed,unnamed,unnamed,unnamed,unnamed,unnamed,unnamed,unnamed,unnamed,unnamed	ACVR1,ADM,AKAP6,BMP2,BMP4,CREB1,DCSTAMP,FOXS1,GREM1,GRIK1,GRIK2,IFNG,IL12A,LRP6,PLCB1,PPARGC1A,PRKCQ,RBPJ,RGCC,RIPK2,TWIST1,ZBTB16
GO Biological Process	GO:0061308	cardiac neural crest cell development involved in heart development	259	0.00573	1	0.231	8.41	0.357	3	0.002	0.0169	138	7.3e-05	0.762	0.00552	32	0.0938	3	6	0.0106	0.5	unnamed,unnamed,unnamed	CITED2,HAND2,TWIST1
GO Biological Process	GO:0021978	telencephalon regionalization	260	0.00579	1	0.233	8.38	0.358	3	0.00201	0.0169	379	0.00485	1	0.134	18.3	0.109	2	7	0.00709	0.286	unnamed,unnamed,unnamed	BMP2,BMP4
GO Biological Process	GO:0006366	transcription from RNA polymerase II promoter	261	0.00579	1	0.232	1.9	10	19	0.0563	0.107	322	0.00265	1	0.0859	2.15	7.91	17	506	0.0603	0.0336	unnamed,unnamed,unnamed,unnamed,unnamed,unnamed,unnamed,unnamed,unnamed,unnamed,unnamed,unnamed,unnamed,unnamed,unnamed,unnamed,unnamed,unnamed,unnamed	CSTF2,FAM170A,GLIS3,HNF4G,HSF2,MED30,MEIS2,NFE2L3,NR2F1,NR5A2,PPARGC1A,RBPJ,SMAD7,TAF4,TRPS1,TWIST1,ZFHX3
GO Biological Process	GO:0003208	cardiac ventricle morphogenesis	262	0.0058	1	0.231	3.3	2.12	7	0.0119	0.0393	208	0.000408	1	0.0205	6.19	0.969	6	62	0.0213	0.0968	unnamed,unnamed,unnamed,unnamed,unnamed,unnamed,unnamed	CPE,FOXC1,FOXS1,HAND2,RBPJ,SMAD7
GO Biological Process	GO:0070673	response to interleukin-18	263	0.00589	1	0.234	17.7	0.113	2	0.000635	0.0112	230	0.000723	1	0.0328	42.7	0.0469	2	3	0.00709	0.667	unnamed,unnamed	IFNG,RIPK2
GO Biological Process	GO:1901863	positive regulation of muscle tissue development	264	0.0059	1	0.233	5.64	0.71	4	0.00399	0.0225	152	0.000118	1	0.00814	15.1	0.266	4	17	0.0142	0.235	unnamed,unnamed,unnamed,unnamed	AKAP6,BMP4,GJA1,PPARGC1A
GO Biological Process	GO:0048332	mesoderm morphogenesis	265	0.00592	1	0.233	3.73	1.61	6	0.00904	0.0337	342	0.00346	1	0.106	4.92	1.02	5	65	0.0177	0.0769	unnamed,unnamed,unnamed,unnamed,unnamed,unnamed	ACVR1,BMP4,EOMES,FOXC1,FOXS1
GO Biological Process	GO:0045637	regulation of myeloid cell differentiation	266	0.00599	1	0.235	2.75	3.27	9	0.0184	0.0506	340	0.00345	1	0.106	3.24	2.47	8	158	0.0284	0.0506	unnamed,unnamed,unnamed,unnamed,unnamed,unnamed,unnamed,unnamed,unnamed	DCSTAMP,IFNG,KITLG,MEIS2,MITF,PIK3R1,RUNX1,ZBTB16
GO Biological Process	GO:0010660	regulation of muscle cell apoptotic process	267	0.00624	1	0.244	5.55	0.721	4	0.00405	0.0225	263	0.00116	1	0.0461	8.53	0.469	4	30	0.0142	0.133	unnamed,unnamed,unnamed,unnamed	HAND2,IFNG,IL12A,LRP6
GO Biological Process	GO:0010463	mesenchymal cell proliferation	268	0.00631	1	0.246	5.53	0.724	4	0.00406	0.0225	241	0.000749	1	0.0324	16	0.188	3	12	0.0106	0.25	unnamed,unnamed,unnamed,unnamed	BMP2,BMP4,HAND2
GO Biological Process	GO:0001704	formation of primary germ layer	269	0.00633	1	0.246	3.25	2.16	7	0.0121	0.0393	300	0.00203	1	0.0706	4.57	1.31	6	84	0.0213	0.0714	unnamed,unnamed,unnamed,unnamed,unnamed,unnamed,unnamed	ACVR1,BMP4,EOMES,FOXC1,FOXS1,KIF16B
GO Biological Process	GO:0021794	thalamus development	270	0.00641	1	0.248	8.07	0.372	3	0.00209	0.0169	250	0.000962	1	0.0402	14.8	0.203	3	13	0.0106	0.231	unnamed,unnamed,unnamed	FOXB1,GBX2,LRP6
GO Biological Process	GO:0060128	corticotropin hormone secreting cell differentiation	271	0.00646	1	0.249	16.9	0.119	2	0.000666	0.0112	916	0.0462	1	0.526	21.3	0.0469	1	3	0.00355	0.333	unnamed,unnamed	BMP2
GO Biological Process	GO:0007498	mesoderm development	272	0.00647	1	0.248	2.94	2.72	8	0.0153	0.0449	298	0.0019	1	0.0665	4	1.75	7	112	0.0248	0.0625	unnamed,unnamed,unnamed,unnamed,unnamed,unnamed,unnamed,unnamed	ACVR1,BMP4,CITED2,EOMES,EXT1,FOXC1,FOXS1
GO Biological Process	GO:0035054	embryonic heart tube anterior/posterior pattern specification	273	0.00653	1	0.25	16.8	0.119	2	0.000669	0.0112	916	0.0462	1	0.526	21.3	0.0469	1	3	0.00355	0.333	unnamed,unnamed	BMP2
GO Biological Process	GO:0055010	ventricular cardiac muscle tissue morphogenesis	274	0.00658	1	0.251	4.3	1.16	5	0.00653	0.0281	336	0.00343	1	0.107	6.4	0.625	4	40	0.0142	0.1	unnamed,unnamed,unnamed,unnamed,unnamed	FOXC1,FOXS1,RBPJ,SMAD7
GO Biological Process	GO:0035176	social behavior	275	0.00679	1	0.258	5.41	0.739	4	0.00415	0.0225	2695	0.433	1	1	1.78	0.563	1	36	0.00355	0.0278	unnamed,unnamed,unnamed,unnamed	NPAS3
GO Biological Process	GO:0090162	establishment of epithelial cell polarity	276	0.00689	1	0.261	7.86	0.382	3	0.00214	0.0169	524	0.0145	1	0.289	10.7	0.188	2	12	0.00709	0.167	unnamed,unnamed,unnamed	FERMT1,FRMD4B
GO Biological Process	GO:0006210	thymine catabolic process	277	0.00698	1	0.263	16.2	0.123	2	0.000693	0.0112	186	0.000243	1	0.0137	64	0.0313	2	2	0.00709	1	unnamed,unnamed	DPYD,DPYS
GO Biological Process	GO:0006212	uracil catabolic process	277	0.00698	1	0.263	16.2	0.123	2	0.000693	0.0112	186	0.000243	1	0.0137	64	0.0313	2	2	0.00709	1	unnamed,unnamed	DPYD,DPYS
GO Biological Process	GO:0042487	regulation of odontogenesis of dentin-containing tooth	279	0.00717	1	0.268	7.75	0.387	3	0.00218	0.0169	505	0.0122	1	0.252	11.6	0.172	2	11	0.00709	0.182	unnamed,unnamed,unnamed	BMP2,BMP4
GO Biological Process	GO:0090191	negative regulation of branching involved in ureteric bud morphogenesis	280	0.00722	1	0.269	15.9	0.126	2	0.000705	0.0112	278	0.00143	1	0.0537	32	0.0625	2	4	0.00709	0.5	unnamed,unnamed	BMP4,GREM1
GO Biological Process	GO:0060285	ciliary cell motility	281	0.00727	1	0.27	15.9	0.126	2	0.000708	0.0112	1036	0.0611	1	0.616	16	0.0625	1	4	0.00355	0.25	unnamed,unnamed	RFX3
GO Biological Process	GO:0030336	negative regulation of cell migration	282	0.00738	1	0.273	2.66	3.38	9	0.019	0.0506	197	0.000307	1	0.0163	4.2	2.14	9	137	0.0319	0.0657	unnamed,unnamed,unnamed,unnamed,unnamed,unnamed,unnamed,unnamed,unnamed	ACVR1C,CITED2,DLC1,GREM1,NR2F2,PLCB1,RAP2A,RGCC,SMAD7
GO Biological Process	GO:0019859	thymine metabolic process	283	0.00742	1	0.274	15.7	0.127	2	0.000716	0.0112	230	0.000723	1	0.0328	42.7	0.0469	2	3	0.00709	0.667	unnamed,unnamed	DPYD,DPYS
GO Biological Process	GO:0001657	ureteric bud development	284	0.00747	1	0.274	2.66	3.39	9	0.019	0.0506	224	0.000638	1	0.0297	4.82	1.45	7	93	0.0248	0.0753	unnamed,unnamed,unnamed,unnamed,unnamed,unnamed,unnamed,unnamed,unnamed	BMP2,BMP4,FOXC1,GREM1,PBX1,SMAD7,TCF21
GO Biological Process	GO:0043010	camera-type eye development	285	0.00757	1	0.277	2.1	6.67	14	0.0375	0.0787	220	0.000594	1	0.0282	3.07	3.91	12	250	0.0426	0.048	unnamed,unnamed,unnamed,unnamed,unnamed,unnamed,unnamed,unnamed,unnamed,unnamed,unnamed,unnamed,unnamed,unnamed	BMP4,CITED2,COL8A1,FOXC1,FOXP2,FOXS1,GJA1,LRP6,MITF,SP3,TULP1,TWIST1
GO Biological Process	GO:0034393	positive regulation of smooth muscle cell apoptotic process	286	0.00774	1	0.282	15.4	0.13	2	0.000731	0.0112	379	0.00485	1	0.134	18.3	0.109	2	7	0.00709	0.286	unnamed,unnamed	IFNG,IL12A
GO Biological Process	GO:0019860	uracil metabolic process	287	0.00776	1	0.282	15.3	0.13	2	0.000733	0.0112	230	0.000723	1	0.0328	42.7	0.0469	2	3	0.00709	0.667	unnamed,unnamed	DPYD,DPYS
GO Biological Process	GO:1902107	positive regulation of leukocyte differentiation	288	0.0078	1	0.283	3.12	2.24	7	0.0126	0.0393	271	0.00124	1	0.0476	4.31	1.63	7	104	0.0248	0.0673	unnamed,unnamed,unnamed,unnamed,unnamed,unnamed,unnamed	DCSTAMP,IFNG,IL12A,KITLG,PRDM1,RIPK2,RUNX1
GO Biological Process	GO:0019482	beta-alanine metabolic process	289	0.00782	1	0.283	15.3	0.131	2	0.000736	0.0112	230	0.000723	1	0.0328	42.7	0.0469	2	3	0.00709	0.667	unnamed,unnamed	DPYD,DPYS
GO Biological Process	GO:0007420	brain development	290	0.00784	1	0.282	1.65	15.7	26	0.0884	0.146	126	4.01e-05	0.419	0.00332	2.62	8.39	22	537	0.078	0.041	unnamed,unnamed,unnamed,unnamed,unnamed,unnamed,unnamed,unnamed,unnamed,unnamed,unnamed,unnamed,unnamed,unnamed,unnamed,unnamed,unnamed,unnamed,unnamed,unnamed,unnamed,unnamed,unnamed,unnamed,unnamed,unnamed	BMP2,BMP4,CREB1,DCT,DLC1,EOMES,EXT1,FOXB1,FOXC1,FOXP2,GBX2,KIRREL3,LRP6,NDUFS4,NR2F1,NR2F2,PLCB1,RBPJ,SLC1A2,TCF7L2,ZEB2,ZIC5
GO Biological Process	GO:0032501	multicellular organismal process	291	0.00787	1	0.282	1.17	98.6	115	0.554	0.646	170	0.000176	1	0.0108	1.31	92	121	5887	0.429	0.0206	unnamed,unnamed,unnamed,unnamed,unnamed,unnamed,unnamed,unnamed,unnamed,unnamed,unnamed,unnamed,unnamed,unnamed,unnamed,unnamed,unnamed,unnamed,unnamed,unnamed,unnamed,unnamed,unnamed,unnamed,unnamed,unnamed,unnamed,unnamed,unnamed,unnamed,unnamed,unnamed,unnamed,unnamed,unnamed,unnamed,unnamed,unnamed,unnamed,unnamed,unnamed,unnamed,unnamed,unnamed,unnamed,unnamed,unnamed,unnamed,unnamed,unnamed…	ABLIM1,ACKR3,ACVR1,ACVR1C,ADAMTS9,ADM,ANXA2,APCDD1,BMP2,BMP4,BTBD9,CAPZB,CDH4,CHODL,CITED2,COL25A1,COL8A1,CPE,CREB1,CRIM1,DCSTAMP,DCT,DES,DLC1,DPF1,DUSP6,EBF1,EIF4E,EOMES,EPHA3,EXT1,EYA4,FERMT1,FMN1,FOXB1,FOXC1,FOXP1,FOXP2,FOXQ1,FOXS1,GBX2,GJA1,GREM1,GRIA2,GRIK1,GRIK2,HAND2,HDAC9,HNF4G,HSF2,HTR7,IFNG,IFT81,ITGAV,KIF16B,KIF4B,KIRREL3,KITLG,KLF7,LAMA4,LRP6,MED30,MEIS2,MGMT,MITF,MKI67,MPPED2,MYLK2,N…
GO Biological Process	GO:0048339	paraxial mesoderm development	292	0.00807	1	0.289	7.42	0.404	3	0.00227	0.0169	853	0.035	1	0.428	6.73	0.297	2	19	0.00709	0.105	unnamed,unnamed,unnamed	FOXC1,FOXS1
GO Biological Process	GO:0021537	telencephalon development	293	0.00834	1	0.297	2.15	6.06	13	0.034	0.073	211	0.000422	1	0.0209	3.68	2.72	10	174	0.0355	0.0575	unnamed,unnamed,unnamed,unnamed,unnamed,unnamed,unnamed,unnamed,unnamed,unnamed,unnamed,unnamed,unnamed	BMP2,BMP4,EOMES,EXT1,FOXB1,FOXP2,LRP6,PLCB1,SLC1A2,ZEB2
GO Biological Process	GO:0001658	branching involved in ureteric bud morphogenesis	294	0.00842	1	0.299	3.46	1.74	6	0.00975	0.0337	273	0.00128	1	0.0491	6.15	0.813	5	52	0.0177	0.0962	unnamed,unnamed,unnamed,unnamed,unnamed,unnamed	BMP2,BMP4,GREM1,PBX1,TCF21
GO Biological Process	GO:0048468	cell development	295	0.00849	1	0.301	1.41	32.7	46	0.184	0.258	95	7.31e-06	0.0763	0.000803	2.04	20.5	42	1314	0.149	0.032	unnamed,unnamed,unnamed,unnamed,unnamed,unnamed,unnamed,unnamed,unnamed,unnamed,unnamed,unnamed,unnamed,unnamed,unnamed,unnamed,unnamed,unnamed,unnamed,unnamed,unnamed,unnamed,unnamed,unnamed,unnamed,unnamed,unnamed,unnamed,unnamed,unnamed,unnamed,unnamed,unnamed,unnamed,unnamed,unnamed,unnamed,unnamed,unnamed,unnamed,unnamed,unnamed,unnamed,unnamed,unnamed,unnamed	ABLIM1,ACVR1,ADM,BMP2,BMP4,CAPZB,CDH4,CITED2,CREB1,DCT,EOMES,EPHA3,EXT1,FOXB1,FOXC1,FOXP1,GBX2,GJA1,GREM1,HAND2,ITGAV,KIF4B,KITLG,KLF7,LRP6,MED30,NRP2,PRDM1,PRICKLE2,PRKCQ,RBPJ,RFX3,RUNX1,SEMA5A,SH3GL2,TCF7L2,TSSK1B,TULP1,TWIST1,VAPA,ZBTB16,ZEB2
GO Biological Process	GO:0051147	regulation of muscle cell differentiation	296	0.0085	1	0.3	2.6	3.46	9	0.0194	0.0506	204	0.000377	1	0.0193	4.57	1.75	8	112	0.0284	0.0714	unnamed,unnamed,unnamed,unnamed,unnamed,unnamed,unnamed,unnamed,unnamed	AKAP6,BMP2,BMP4,FOXP1,GREM1,HDAC9,PLCB1,ZFHX3
GO Biological Process	GO:2000146	negative regulation of cell motility	297	0.0087	1	0.306	2.59	3.47	9	0.0195	0.0506	202	0.000361	1	0.0186	4.11	2.19	9	140	0.0319	0.0643	unnamed,unnamed,unnamed,unnamed,unnamed,unnamed,unnamed,unnamed,unnamed	ACVR1C,CITED2,DLC1,GREM1,NR2F2,PLCB1,RAP2A,RGCC,SMAD7
GO Biological Process	GO:0002573	myeloid leukocyte differentiation	298	0.00871	1	0.305	3.43	1.75	6	0.00982	0.0337	291	0.00179	1	0.0643	4.68	1.28	6	82	0.0213	0.0732	unnamed,unnamed,unnamed,unnamed,unnamed,unnamed	BMP4,CITED2,DCSTAMP,MITF,SNX10,SP3
GO Biological Process	GO:0010922	positive regulation of phosphatase activity	299	0.00873	1	0.305	5.03	0.796	4	0.00447	0.0225	376	0.00467	1	0.13	8.72	0.344	3	22	0.0106	0.136	unnamed,unnamed,unnamed,unnamed	AKAP6,BMP2,IFNG
GO Biological Process	GO:0010862	positive regulation of pathway-restricted SMAD protein phosphorylation	300	0.00886	1	0.308	5	0.799	4	0.00449	0.0225	439	0.00753	1	0.179	7.38	0.406	3	26	0.0106	0.115	unnamed,unnamed,unnamed,unnamed	ACVR1,BMP2,BMP4
GO Biological Process	GO:0061138	morphogenesis of a branching epithelium	301	0.00899	1	0.312	2.21	5.44	12	0.0305	0.0674	142	9.48e-05	0.99	0.00697	4.04	2.72	11	174	0.039	0.0632	unnamed,unnamed,unnamed,unnamed,unnamed,unnamed,unnamed,unnamed,unnamed,unnamed,unnamed,unnamed	ACVR1,ADM,BMP2,BMP4,FOXS1,GBX2,GREM1,LRP6,PBX1,SEMA5A,TCF21
GO Biological Process	GO:0003229	ventricular cardiac muscle tissue development	302	0.0091	1	0.315	3.97	1.26	5	0.00707	0.0281	378	0.00485	1	0.134	5.82	0.688	4	44	0.0142	0.0909	unnamed,unnamed,unnamed,unnamed,unnamed	FOXC1,FOXS1,RBPJ,SMAD7
GO Biological Process	GO:0048010	vascular endothelial growth factor receptor signaling pathway	303	0.00922	1	0.318	4.95	0.809	4	0.00454	0.0225	428	0.00674	1	0.164	7.68	0.391	3	25	0.0106	0.12	unnamed,unnamed,unnamed,unnamed	FOXC1,FOXS1,NRP2
GO Biological Process	GO:0060038	cardiac muscle cell proliferation	304	0.00925	1	0.318	7.05	0.425	3	0.00239	0.0169	653	0.0196	1	0.313	9.14	0.219	2	14	0.00709	0.143	unnamed,unnamed,unnamed	FOXC1,FOXS1
GO Biological Process	GO:0060129	thyroid-stimulating hormone-secreting cell differentiation	305	0.00926	1	0.317	14	0.143	2	0.000803	0.0112	1036	0.0611	1	0.616	16	0.0625	1	4	0.00355	0.25	unnamed,unnamed	BMP2
GO Biological Process	GO:0014855	striated muscle cell proliferation	306	0.00933	1	0.318	7.03	0.427	3	0.0024	0.0169	675	0.0224	1	0.346	8.53	0.234	2	15	0.00709	0.133	unnamed,unnamed,unnamed	FOXC1,FOXS1
GO Biological Process	GO:0032872	regulation of stress-activated MAPK cascade	307	0.00934	1	0.318	2.56	3.51	9	0.0197	0.0506	889	0.04	1	0.47	2.4	2.5	6	160	0.0213	0.0375	unnamed,unnamed,unnamed,unnamed,unnamed,unnamed,unnamed,unnamed,unnamed	BMP2,PLCB1,RAP2A,RIPK2,ZEB2,ZMYND11
GO Biological Process	GO:0040013	negative regulation of locomotion	308	0.00939	1	0.318	2.41	4.15	10	0.0233	0.0562	181	0.000227	1	0.0131	3.97	2.52	10	161	0.0355	0.0621	unnamed,unnamed,unnamed,unnamed,unnamed,unnamed,unnamed,unnamed,unnamed,unnamed	ACVR1C,CITED2,DLC1,GREM1,ITGAV,NR2F2,PLCB1,RAP2A,RGCC,SMAD7
GO Biological Process	GO:0048754	branching morphogenesis of an epithelial tube	309	0.00944	1	0.319	2.29	4.8	11	0.027	0.0618	157	0.000127	1	0.00845	4.27	2.34	10	150	0.0355	0.0667	unnamed,unnamed,unnamed,unnamed,unnamed,unnamed,unnamed,unnamed,unnamed,unnamed,unnamed	ACVR1,BMP2,BMP4,FOXS1,GBX2,GREM1,LRP6,PBX1,SEMA5A,TCF21
GO Biological Process	GO:0018208	peptidyl-proline modification	310	0.00952	1	0.321	4.9	0.816	4	0.00459	0.0225	1880	0.189	1	1	2.51	0.797	2	51	0.00709	0.0392	unnamed,unnamed,unnamed,unnamed	EGLN3,FKBP5
GO Biological Process	GO:0070302	regulation of stress-activated protein kinase signaling cascade	311	0.00964	1	0.324	2.55	3.53	9	0.0198	0.0506	891	0.0411	1	0.481	2.38	2.52	6	161	0.0213	0.0373	unnamed,unnamed,unnamed,unnamed,unnamed,unnamed,unnamed,unnamed,unnamed	BMP2,PLCB1,RAP2A,RIPK2,ZEB2,ZMYND11
GO Biological Process	GO:0032455	nerve growth factor processing	312	0.00969	1	0.324	13.7	0.146	2	0.000823	0.0112	1036	0.0611	1	0.616	16	0.0625	1	4	0.00355	0.25	unnamed,unnamed	PCSK5
GO Biological Process	GO:0048534	hematopoietic or lymphoid organ development	313	0.00974	1	0.325	1.84	9.8	18	0.055	0.101	140	8.37e-05	0.874	0.00624	2.72	6.99	19	447	0.0674	0.0425	unnamed,unnamed,unnamed,unnamed,unnamed,unnamed,unnamed,unnamed,unnamed,unnamed,unnamed,unnamed,unnamed,unnamed,unnamed,unnamed,unnamed,unnamed	BMP4,CITED2,DCSTAMP,EOMES,FOXP1,HAND2,HDAC9,IFNG,KIRREL3,KITLG,MITF,PBX1,PIK3R1,RBPJ,RUNX1,SNX10,SP3,TCF21,ZBTB16
GO Biological Process	GO:0061351	neural precursor cell proliferation	314	0.00974	1	0.324	3.35	1.79	6	0.0101	0.0337	517	0.0128	1	0.259	4.41	0.907	4	58	0.0142	0.069	unnamed,unnamed,unnamed,unnamed,unnamed,unnamed	DCT,GBX2,LRP6,ZEB2
GO Biological Process	GO:0051052	regulation of DNA metabolic process	315	0.00977	1	0.324	2.4	4.17	10	0.0234	0.0562	335	0.00343	1	0.107	2.78	3.6	10	230	0.0355	0.0435	unnamed,unnamed,unnamed,unnamed,unnamed,unnamed,unnamed,unnamed,unnamed,unnamed	BMP4,GREM1,IFNG,KITLG,MGMT,PDGFC,PID1,PPARGC1A,RGCC,TWIST1
GO Biological Process	GO:0048641	regulation of skeletal muscle tissue development	316	0.00996	1	0.329	3.33	1.8	6	0.0101	0.0337	110	2.26e-05	0.236	0.00215	8.14	0.86	7	55	0.0248	0.127	unnamed,unnamed,unnamed,unnamed,unnamed,unnamed	ACVR1,BMP4,HDAC9,PLCB1,TCF7L2,TWIST1,ZFHX3
GO Biological Process	GO:0055025	positive regulation of cardiac muscle tissue development	317	0.0101	1	0.332	13.4	0.15	2	0.000841	0.0112	230	0.000723	1	0.0328	42.7	0.0469	2	3	0.00709	0.667	unnamed,unnamed	AKAP6,BMP4
GO Biological Process	GO:0006570	tyrosine metabolic process	318	0.0101	1	0.332	13.4	0.15	2	0.000841	0.0112	448	0.00815	1	0.19	14.2	0.141	2	9	0.00709	0.222	unnamed,unnamed	DCT,HGD
GO Biological Process	GO:0006029	proteoglycan metabolic process	319	0.0101	1	0.332	2.71	2.95	8	0.0166	0.0449	496	0.0118	1	0.247	3.68	1.36	5	87	0.0177	0.0575	unnamed,unnamed,unnamed,unnamed,unnamed,unnamed,unnamed,unnamed	BMP2,EXT1,GPC5,GPC6,UST
GO Biological Process	GO:0042481	regulation of odontogenesis	320	0.0103	1	0.336	4.79	0.836	4	0.00469	0.0225	410	0.006	1	0.153	8	0.375	3	24	0.0106	0.125	unnamed,unnamed,unnamed,unnamed	BMP2,BMP4,PAX9
GO Biological Process	GO:0042364	water-soluble vitamin biosynthetic process	321	0.0104	1	0.339	13.1	0.152	2	0.000855	0.0112	379	0.00485	1	0.134	18.3	0.109	2	7	0.00709	0.286	unnamed,unnamed	PSAT1,RFK
GO Biological Process	GO:0060627	regulation of vesicle-mediated transport	322	0.0106	1	0.343	2.25	4.88	11	0.0274	0.0618	361	0.00376	1	0.109	2.75	3.64	10	233	0.0355	0.0429	unnamed,unnamed,unnamed,unnamed,unnamed,unnamed,unnamed,unnamed,unnamed,unnamed,unnamed	ANXA2,BTBD9,GREM1,ITGAV,PACSIN2,PLCB1,SH3GL2,STXBP5,SYTL4,TULP1
GO Biological Process	GO:0051532	regulation of NFAT protein import into nucleus	323	0.0107	1	0.345	13	0.154	2	0.000865	0.0112	416	0.00641	1	0.161	16	0.125	2	8	0.00709	0.25	unnamed,unnamed	AKAP6,DYRK2
GO Biological Process	GO:0001829	trophectodermal cell differentiation	324	0.0107	1	0.344	6.68	0.449	3	0.00252	0.0169	351	0.00354	1	0.105	9.6	0.313	3	20	0.0106	0.15	unnamed,unnamed,unnamed	CITED2,EOMES,SP3
GO Biological Process	GO:0019222	regulation of metabolic process	325	0.0107	1	0.343	1.19	84.2	100	0.473	0.562	424	0.00653	1	0.161	1.23	86.2	106	5512	0.376	0.0192	unnamed,unnamed,unnamed,unnamed,unnamed,unnamed,unnamed,unnamed,unnamed,unnamed,unnamed,unnamed,unnamed,unnamed,unnamed,unnamed,unnamed,unnamed,unnamed,unnamed,unnamed,unnamed,unnamed,unnamed,unnamed,unnamed,unnamed,unnamed,unnamed,unnamed,unnamed,unnamed,unnamed,unnamed,unnamed,unnamed,unnamed,unnamed,unnamed,unnamed,unnamed,unnamed,unnamed,unnamed,unnamed,unnamed,unnamed,unnamed,unnamed,unnamed…	ACVR1,ACVR1C,ADM,AHRR,AKAP6,ARFGAP3,ASCC3,BACH1,BMP2,BMP4,BNC2,CALCR,CDCA7,CITED2,CREB1,CRIM1,CTIF,DLC1,DPF1,DUSP6,DYRK2,EBF1,EGLN3,EID1,EIF3H,EIF4E,ELFN1,EOMES,EPHA3,EYA4,FAM170A,FOXB1,FOXC1,FOXP1,FOXP2,FOXQ1,FOXS1,GBX2,GJA1,GLIS3,GREM1,HAND2,HDAC9,HNF4G,HSF2,IFNG,IL12A,ITGAV,KIF16B,KITLG,KLF7,LMO1,LRP6,MBNL2,MED30,MEIS2,MGMT,MITF,MYLK2,NDUFS4,NFE2L3,NFIA,NPAS3,NR2F1,NR2F2,NR5A2,PAX9,PBX1,PDGFC,…
GO Biological Process	GO:0072560	type B pancreatic cell maturation	326	0.0108	1	0.345	12.9	0.155	2	0.00087	0.0112	741	0.031	1	0.437	32	0.0313	1	2	0.00355	0.5	unnamed,unnamed	RFX3
GO Biological Process	GO:2000078	positive regulation of type B pancreatic cell development	327	0.0108	1	0.346	12.9	0.155	2	0.000873	0.0112	916	0.0462	1	0.526	21.3	0.0469	1	3	0.00355	0.333	unnamed,unnamed	RFX3
GO Biological Process	GO:0051271	negative regulation of cellular component movement	328	0.0109	1	0.348	2.5	3.61	9	0.0203	0.0506	216	0.000466	1	0.0225	3.97	2.27	9	145	0.0319	0.0621	unnamed,unnamed,unnamed,unnamed,unnamed,unnamed,unnamed,unnamed,unnamed	ACVR1C,CITED2,DLC1,GREM1,NR2F2,PLCB1,RAP2A,RGCC,SMAD7
GO Biological Process	GO:0080144	amino acid homeostasis	329	0.011	1	0.348	90.7	0.011	1	6.19e-05	0.00562	550	0.0156	1	0.297	64	0.0156	1	1	0.00355	1	unnamed	PQLC2
GO Biological Process	GO:0072132	mesenchyme morphogenesis	330	0.011	1	0.349	4.69	0.853	4	0.00479	0.0225	327	0.00304	1	0.0971	10.1	0.297	3	19	0.0106	0.158	unnamed,unnamed,unnamed,unnamed	BMP2,RBPJ,TWIST1
GO Biological Process	GO:0021983	pituitary gland development	331	0.0111	1	0.349	3.26	1.84	6	0.0104	0.0337	219	0.000533	1	0.0254	7.44	0.672	5	43	0.0177	0.116	unnamed,unnamed,unnamed,unnamed,unnamed,unnamed	BMP2,BMP4,CREB1,RBPJ,TCF7L2
GO Biological Process	GO:0007565	female pregnancy	332	0.0111	1	0.349	2.67	3	8	0.0168	0.0449	500	0.0118	1	0.247	2.85	2.45	7	157	0.0248	0.0446	unnamed,unnamed,unnamed,unnamed,unnamed,unnamed,unnamed,unnamed	ADM,CITED2,NR2F2,PAPPA,PCSK5,PRDM1,SP3
GO Biological Process	GO:0060136	embryonic process involved in female pregnancy	333	0.0112	1	0.352	12.6	0.158	2	0.000889	0.0112	379	0.00485	1	0.134	18.3	0.109	2	7	0.00709	0.286	unnamed,unnamed	CITED2,SP3
GO Biological Process	GO:0048343	paraxial mesodermal cell fate commitment	334	0.0114	1	0.356	87.4	0.0114	1	6.43e-05	0.00562	916	0.0462	1	0.526	21.3	0.0469	1	3	0.00355	0.333	unnamed	FOXS1
GO Biological Process	GO:0051054	positive regulation of DNA metabolic process	335	0.0114	1	0.355	2.9	2.42	7	0.0136	0.0393	275	0.00138	1	0.0525	4.22	1.66	7	106	0.0248	0.066	unnamed,unnamed,unnamed,unnamed,unnamed,unnamed,unnamed	BMP4,IFNG,KITLG,MGMT,PDGFC,PPARGC1A,RGCC
GO Biological Process	GO:0006898	receptor-mediated endocytosis	336	0.0114	1	0.355	3.23	1.86	6	0.0104	0.0337	363	0.00396	1	0.114	4	1.5	6	96	0.0213	0.0625	unnamed,unnamed,unnamed,unnamed,unnamed,unnamed	ACKR3,ADM,CALCR,LRP6,PACSIN2,SORL1
GO Biological Process	GO:0060287	epithelial cilium movement involved in determination of left/right asymmetry	337	0.0117	1	0.362	12.4	0.162	2	0.000908	0.0112	1478	0.118	1	0.837	8	0.125	1	8	0.00355	0.125	unnamed,unnamed	RFX3
GO Biological Process	GO:0072148	epithelial cell fate commitment	338	0.0119	1	0.367	6.42	0.467	3	0.00262	0.0169	287	0.0015	1	0.0544	12.8	0.234	3	15	0.0106	0.2	unnamed,unnamed,unnamed	ACVR1,NR2F2,RBPJ
GO Biological Process	GO:0072104	glomerular capillary formation	339	0.012	1	0.37	12.2	0.164	2	0.000921	0.0112	312	0.00236	1	0.079	25.6	0.0782	2	5	0.00709	0.4	unnamed,unnamed	BMP4,TCF21
GO Biological Process	GO:0001974	blood vessel remodeling	340	0.012	1	0.37	4.57	0.876	4	0.00492	0.0225	661	0.0198	1	0.313	5.19	0.578	3	37	0.0106	0.0811	unnamed,unnamed,unnamed,unnamed	FOXC1,FOXS1,RBPJ
GO Biological Process	GO:0090100	positive regulation of transmembrane receptor protein serine/threonine kinase signaling pathway	341	0.0122	1	0.374	3.19	1.88	6	0.0106	0.0337	357	0.0037	1	0.108	4.85	1.03	5	66	0.0177	0.0758	unnamed,unnamed,unnamed,unnamed,unnamed,unnamed	ACVR1,BMP2,BMP4,CITED2,RBPJ
GO Biological Process	GO:0022407	regulation of cell-cell adhesion	342	0.0122	1	0.374	2.86	2.45	7	0.0138	0.0393	289	0.00158	1	0.057	4.8	1.25	6	80	0.0213	0.075	unnamed,unnamed,unnamed,unnamed,unnamed,unnamed,unnamed	BMP2,CITED2,PRKCQ,RGCC,SMAD7,TBX18
GO Biological Process	GO:0010464	regulation of mesenchymal cell proliferation	343	0.0122	1	0.373	3.18	1.88	6	0.0106	0.0337	125	3.93e-05	0.41	0.00328	9.36	0.641	6	41	0.0213	0.146	unnamed,unnamed,unnamed,unnamed,unnamed,unnamed	BMP4,FOXP1,FOXP2,IFNG,LRP6,TBX18
GO Biological Process	GO:0003253	cardiac neural crest cell migration involved in outflow tract morphogenesis	344	0.0123	1	0.373	12.1	0.166	2	0.000932	0.0112	230	0.000723	1	0.0328	42.7	0.0469	2	3	0.00709	0.667	unnamed,unnamed	HAND2,TWIST1
GO Biological Process	GO:0032660	regulation of interleukin-17 production	345	0.0123	1	0.373	6.33	0.474	3	0.00266	0.0169	320	0.00259	1	0.0845	10.7	0.281	3	18	0.0106	0.167	unnamed,unnamed,unnamed	IFNG,IL12A,PRKCQ
GO Biological Process	GO:0042221	response to chemical stimulus	346	0.0124	1	0.374	1.27	52.6	67	0.295	0.376	403	0.00557	1	0.144	1.34	51.6	69	3303	0.245	0.0209	unnamed,unnamed,unnamed,unnamed,unnamed,unnamed,unnamed,unnamed,unnamed,unnamed,unnamed,unnamed,unnamed,unnamed,unnamed,unnamed,unnamed,unnamed,unnamed,unnamed,unnamed,unnamed,unnamed,unnamed,unnamed,unnamed,unnamed,unnamed,unnamed,unnamed,unnamed,unnamed,unnamed,unnamed,unnamed,unnamed,unnamed,unnamed,unnamed,unnamed,unnamed,unnamed,unnamed,unnamed,unnamed,unnamed,unnamed,unnamed,unnamed,unnamed…	ABLIM1,ACKR3,ACVR1,ACVR1C,ADM,AKAP6,ANXA2,BACH1,BMP2,BMP4,CALCR,CD180,CDH4,CITED2,CREB1,DCSTAMP,DUSP6,EGLN3,EIF4E,EPHA3,EXT1,FOXP1,FOXS1,GBX2,GJA1,HDAC9,HNF4G,IFNG,IL12A,ITGAV,KIF16B,KIF4B,KITLG,KLF7,LIFR,LRP6,MAP4K3,MGMT,MTUS1,NAT2,NDUFS4,NFIA,NNMT,NR2F1,NR2F2,NR5A2,NRP2,OSMR,PAPPA,PAX9,PCSK5,PDGFC,PID1,PIK3R1,PLCB1,PLSCR1,PPARGC1A,PRKCQ,RFC3,RGCC,RIPK2,SEMA5A,SH3GL2,SLC1A2,SMAD7,TCF7L2,TWIST1,W…
GO Biological Process	GO:0070671	response to interleukin-12	347	0.0125	1	0.375	12	0.167	2	0.00094	0.0112	278	0.00143	1	0.0537	32	0.0625	2	4	0.00709	0.5	unnamed,unnamed	PLCB1,RIPK2
GO Biological Process	GO:2000536	negative regulation of entry of bacterium into host cell	348	0.0125	1	0.374	79.7	0.0126	1	7.05e-05	0.00562	550	0.0156	1	0.297	64	0.0156	1	1	0.00355	1	unnamed	ITGAV
GO Biological Process	GO:0052066	entry of symbiont into host cell by promotion of host phagocytosis	348	0.0125	1	0.374	79.7	0.0126	1	7.05e-05	0.00562	550	0.0156	1	0.297	64	0.0156	1	1	0.00355	1	unnamed	ITGAV
GO Biological Process	GO:0006465	signal peptide processing	350	0.0126	1	0.376	11.9	0.168	2	0.000945	0.0112	1568	0.132	1	0.88	7.11	0.141	1	9	0.00355	0.111	unnamed,unnamed	PCSK5
GO Biological Process	GO:0048596	embryonic camera-type eye morphogenesis	351	0.0126	1	0.375	4.51	0.888	4	0.00499	0.0225	244	0.000772	1	0.033	9.48	0.422	4	27	0.0142	0.148	unnamed,unnamed,unnamed,unnamed	CITED2,LRP6,SP3,TWIST1
GO Biological Process	GO:0032348	negative regulation of aldosterone biosynthetic process	352	0.0127	1	0.376	11.9	0.169	2	0.000947	0.0112	1036	0.0611	1	0.616	16	0.0625	1	4	0.00355	0.25	unnamed,unnamed	BMP2
GO Biological Process	GO:2000065	negative regulation of cortisol biosynthetic process	352	0.0127	1	0.376	11.9	0.169	2	0.000947	0.0112	1036	0.0611	1	0.616	16	0.0625	1	4	0.00355	0.25	unnamed,unnamed	BMP2
GO Biological Process	GO:0002763	positive regulation of myeloid leukocyte differentiation	354	0.0127	1	0.375	4.49	0.89	4	0.005	0.0225	330	0.00313	1	0.0989	6.56	0.61	4	39	0.0142	0.103	unnamed,unnamed,unnamed,unnamed	DCSTAMP,IFNG,KITLG,RUNX1
GO Biological Process	GO:0042981	regulation of apoptotic process	355	0.0128	1	0.377	1.5	21.4	32	0.12	0.18	371	0.00461	1	0.13	1.66	18.1	30	1159	0.106	0.0259	unnamed,unnamed,unnamed,unnamed,unnamed,unnamed,unnamed,unnamed,unnamed,unnamed,unnamed,unnamed,unnamed,unnamed,unnamed,unnamed,unnamed,unnamed,unnamed,unnamed,unnamed,unnamed,unnamed,unnamed,unnamed,unnamed,unnamed,unnamed,unnamed,unnamed,unnamed,unnamed	ACKR3,ACVR1,ACVR1C,BMP2,BMP4,CITED2,DLC1,DUSP6,EGLN3,FOXB1,FOXC1,FOXS1,GRIK2,HAND2,IFNG,IL12A,ITGAV,KITLG,LRP6,MGMT,MITF,PIK3R1,PPARGC1A,PRKCQ,RGCC,RIPK2,TCF7L2,WWOX,ZBTB16,ZMYND11
GO Biological Process	GO:0045598	regulation of fat cell differentiation	356	0.0133	1	0.39	3.13	1.92	6	0.0108	0.0337	402	0.00537	1	0.139	4.44	1.13	5	72	0.0177	0.0694	unnamed,unnamed,unnamed,unnamed,unnamed,unnamed	BMP2,CREB1,LRP6,TCF7L2,ZBTB16
GO Biological Process	GO:0035630	bone mineralization involved in bone maturation	357	0.0135	1	0.395	11.5	0.175	2	0.000981	0.0112	1036	0.0611	1	0.616	16	0.0625	1	4	0.00355	0.25	unnamed,unnamed	BMP2
GO Biological Process	GO:0032971	regulation of muscle filament sliding	358	0.0136	1	0.397	73	0.0137	1	7.69e-05	0.00562	916	0.0462	1	0.526	21.3	0.0469	1	3	0.00355	0.333	unnamed	MYLK2
GO Biological Process	GO:0061439	kidney vasculature morphogenesis	359	0.0136	1	0.396	11.4	0.175	2	0.000984	0.0112	343	0.0035	1	0.107	21.3	0.0938	2	6	0.00709	0.333	unnamed,unnamed	BMP4,TCF21
GO Biological Process	GO:0060173	limb development	360	0.0136	1	0.396	2.17	5.07	11	0.0285	0.0618	118	2.94e-05	0.307	0.0026	4.6	2.39	11	153	0.039	0.0719	unnamed,unnamed,unnamed,unnamed,unnamed,unnamed,unnamed,unnamed,unnamed,unnamed,unnamed	BMP4,FMN1,GJA1,GREM1,HAND2,LRP6,NR2F2,PBX1,PCSK5,TWIST1,ZBTB16
GO Biological Process	GO:0003143	embryonic heart tube morphogenesis	361	0.0137	1	0.395	3.58	1.39	5	0.00784	0.0281	299	0.00194	1	0.0678	5.61	0.891	5	57	0.0177	0.0877	unnamed,unnamed,unnamed,unnamed,unnamed	ACVR1,CITED2,GJA1,HAND2,LRP6
GO Biological Process	GO:0045596	negative regulation of cell differentiation	362	0.0138	1	0.399	1.71	11.7	20	0.0658	0.112	229	0.000689	1	0.0314	2.36	7.61	18	487	0.0638	0.037	unnamed,unnamed,unnamed,unnamed,unnamed,unnamed,unnamed,unnamed,unnamed,unnamed,unnamed,unnamed,unnamed,unnamed,unnamed,unnamed,unnamed,unnamed,unnamed,unnamed	BMP2,BMP4,EOMES,HAND2,IFNG,ITGAV,LRP6,MED30,MEIS2,PBX1,PIK3R1,RBPJ,RUNX1,SMAD7,TCF7L2,TWIST1,ZBTB16,ZFHX3
GO Biological Process	GO:1900745	positive regulation of p38MAPK cascade	363	0.0139	1	0.399	11.3	0.177	2	0.000994	0.0112	916	0.0462	1	0.526	21.3	0.0469	1	3	0.00355	0.333	unnamed,unnamed	BMP2
GO Biological Process	GO:0003323	type B pancreatic cell development	364	0.014	1	0.402	6.04	0.497	3	0.00279	0.0169	505	0.0122	1	0.252	11.6	0.172	2	11	0.00709	0.182	unnamed,unnamed,unnamed	BMP4,RFX3
GO Biological Process	GO:0023057	negative regulation of signaling	365	0.0142	1	0.406	1.57	16.5	26	0.0929	0.146	274	0.00134	1	0.051	1.96	12.2	24	783	0.0851	0.0307	unnamed,unnamed,unnamed,unnamed,unnamed,unnamed,unnamed,unnamed,unnamed,unnamed,unnamed,unnamed,unnamed,unnamed,unnamed,unnamed,unnamed,unnamed,unnamed,unnamed,unnamed,unnamed,unnamed,unnamed,unnamed,unnamed	ACKR3,ACVR1,ADM,APCDD1,BMP2,BMP4,DLC1,DUSP6,GREM1,GRIK1,GRIK2,ITGAV,LRP6,PID1,PRDM1,PRKCQ,SH3GL2,SMAD7,TBX18,TCF21,TCF7L2,TWIST1,WWOX,ZMYND11
GO Biological Process	GO:0001763	morphogenesis of a branching structure	366	0.0143	1	0.407	2.07	5.79	12	0.0325	0.0674	160	0.000141	1	0.00922	3.87	2.84	11	182	0.039	0.0604	unnamed,unnamed,unnamed,unnamed,unnamed,unnamed,unnamed,unnamed,unnamed,unnamed,unnamed,unnamed	ACVR1,ADM,BMP2,BMP4,FOXS1,GBX2,GREM1,LRP6,PBX1,SEMA5A,TCF21
GO Biological Process	GO:0002520	immune system development	367	0.0143	1	0.406	1.76	10.2	18	0.0573	0.101	169	0.000174	1	0.0108	2.57	7.39	19	473	0.0674	0.0402	unnamed,unnamed,unnamed,unnamed,unnamed,unnamed,unnamed,unnamed,unnamed,unnamed,unnamed,unnamed,unnamed,unnamed,unnamed,unnamed,unnamed,unnamed	BMP4,CITED2,DCSTAMP,EOMES,FOXP1,HAND2,HDAC9,IFNG,KIRREL3,KITLG,MITF,PBX1,PIK3R1,RBPJ,RUNX1,SNX10,SP3,TCF21,ZBTB16
GO Biological Process	GO:0009987	cellular process	368	0.0147	1	0.416	1.06	154	164	0.866	0.921	262	0.00112	1	0.0447	1.1	211	233	13509	0.826	0.0172	unnamed,unnamed,unnamed,unnamed,unnamed,unnamed,unnamed,unnamed,unnamed,unnamed,unnamed,unnamed,unnamed,unnamed,unnamed,unnamed,unnamed,unnamed,unnamed,unnamed,unnamed,unnamed,unnamed,unnamed,unnamed,unnamed,unnamed,unnamed,unnamed,unnamed,unnamed,unnamed,unnamed,unnamed,unnamed,unnamed,unnamed,unnamed,unnamed,unnamed,unnamed,unnamed,unnamed,unnamed,unnamed,unnamed,unnamed,unnamed,unnamed,unnamed…	ABLIM1,ACKR3,ACVR1,ACVR1C,ADAMTS9,ADM,AHRR,AKAP6,AMPD3,ANXA2,APCDD1,ARFGAP3,ARL15,ASB18,ASCC3,BACH1,BLID,BMP2,BMP4,BNC2,BTBD9,C12orf76,CAAP1,CALCR,CAPZB,CBR4,CD180,CDCA7,CDH4,CELF2,CEP152,CITED2,CLINT1,CLSTN2,CLYBL,COL25A1,COL8A1,COPS8,CPE,CREB1,CRIM1,CSTF2,CTIF,DCDC1,DCP2,DCSTAMP,DCT,DDHD1,DES,DLC1,DNPEP,DPF1,DPH6,DPYD,DPYS,DUSP6,DYRK2,EBF1,EEPD1,EGLN3,EID1,EIF3H,EIF4E,ELFN1,EOMES,EPHA3,ETNPPL,E…
GO Biological Process	GO:0001893	maternal placenta development	369	0.0147	1	0.416	5.92	0.506	3	0.00285	0.0169	439	0.00753	1	0.179	7.38	0.406	3	26	0.0106	0.115	unnamed,unnamed,unnamed	CITED2,NR2F2,PRDM1
GO Biological Process	GO:0010648	negative regulation of cell communication	370	0.0149	1	0.42	1.57	16.6	26	0.0933	0.146	277	0.00141	1	0.0531	1.95	12.3	24	786	0.0851	0.0305	unnamed,unnamed,unnamed,unnamed,unnamed,unnamed,unnamed,unnamed,unnamed,unnamed,unnamed,unnamed,unnamed,unnamed,unnamed,unnamed,unnamed,unnamed,unnamed,unnamed,unnamed,unnamed,unnamed,unnamed,unnamed,unnamed	ACKR3,ACVR1,ADM,APCDD1,BMP2,BMP4,DLC1,DUSP6,GREM1,GRIK1,GRIK2,ITGAV,LRP6,PID1,PRDM1,PRKCQ,SH3GL2,SMAD7,TBX18,TCF21,TCF7L2,TWIST1,WWOX,ZMYND11
GO Biological Process	GO:0043067	regulation of programmed cell death	371	0.0149	1	0.419	1.48	21.6	32	0.121	0.18	401	0.00532	1	0.139	1.64	18.3	30	1171	0.106	0.0256	unnamed,unnamed,unnamed,unnamed,unnamed,unnamed,unnamed,unnamed,unnamed,unnamed,unnamed,unnamed,unnamed,unnamed,unnamed,unnamed,unnamed,unnamed,unnamed,unnamed,unnamed,unnamed,unnamed,unnamed,unnamed,unnamed,unnamed,unnamed,unnamed,unnamed,unnamed,unnamed	ACKR3,ACVR1,ACVR1C,BMP2,BMP4,CITED2,DLC1,DUSP6,EGLN3,FOXB1,FOXC1,FOXS1,GRIK2,HAND2,IFNG,IL12A,ITGAV,KITLG,LRP6,MGMT,MITF,PIK3R1,PPARGC1A,PRKCQ,RGCC,RIPK2,TCF7L2,WWOX,ZBTB16,ZMYND11
GO Biological Process	GO:0003183	mitral valve morphogenesis	372	0.0149	1	0.418	10.9	0.184	2	0.00103	0.0112	343	0.0035	1	0.107	21.3	0.0938	2	6	0.00709	0.333	unnamed,unnamed	ACVR1,TWIST1
GO Biological Process	GO:0003231	cardiac ventricle development	373	0.0149	1	0.417	2.53	3.16	8	0.0178	0.0449	227	0.00068	1	0.0313	4.76	1.47	7	94	0.0248	0.0745	unnamed,unnamed,unnamed,unnamed,unnamed,unnamed,unnamed,unnamed	CITED2,CPE,FOXC1,FOXS1,HAND2,RBPJ,SMAD7
GO Biological Process	GO:0061445	endocardial cushion cell fate commitment	374	0.0152	1	0.424	65.3	0.0153	1	8.6e-05	0.00562	550	0.0156	1	0.297	64	0.0156	1	1	0.00355	1	unnamed	ACVR1
GO Biological Process	GO:0033002	muscle cell proliferation	375	0.0154	1	0.429	5.82	0.515	3	0.0029	0.0169	828	0.0316	1	0.398	7.11	0.281	2	18	0.00709	0.111	unnamed,unnamed,unnamed	FOXC1,FOXS1
GO Biological Process	GO:0030097	hemopoiesis	376	0.0154	1	0.428	1.82	8.77	16	0.0493	0.0899	183	0.000229	1	0.0131	2.69	6.33	17	405	0.0603	0.042	unnamed,unnamed,unnamed,unnamed,unnamed,unnamed,unnamed,unnamed,unnamed,unnamed,unnamed,unnamed,unnamed,unnamed,unnamed,unnamed	BMP4,CITED2,DCSTAMP,EOMES,FOXP1,HDAC9,IFNG,KIRREL3,KITLG,MITF,PBX1,PIK3R1,RBPJ,RUNX1,SNX10,SP3,ZBTB16
GO Biological Process	GO:0030099	myeloid cell differentiation	377	0.0155	1	0.428	2.51	3.18	8	0.0179	0.0449	377	0.00482	1	0.134	3.06	2.61	8	167	0.0284	0.0479	unnamed,unnamed,unnamed,unnamed,unnamed,unnamed,unnamed,unnamed	BMP4,CITED2,DCSTAMP,MITF,RUNX1,SNX10,SP3,ZBTB16
GO Biological Process	GO:2000074	regulation of type B pancreatic cell development	378	0.0156	1	0.43	10.6	0.188	2	0.00106	0.0112	1169	0.0758	1	0.677	12.8	0.0782	1	5	0.00355	0.2	unnamed,unnamed	RFX3
GO Biological Process	GO:0002761	regulation of myeloid leukocyte differentiation	379	0.0156	1	0.43	3.02	1.99	6	0.0112	0.0337	317	0.00257	1	0.0846	4.36	1.38	6	88	0.0213	0.0682	unnamed,unnamed,unnamed,unnamed,unnamed,unnamed	DCSTAMP,IFNG,KITLG,MITF,PIK3R1,RUNX1
GO Biological Process	GO:0030100	regulation of endocytosis	380	0.0156	1	0.43	2.72	2.58	7	0.0145	0.0393	639	0.0171	1	0.279	2.93	2.05	6	131	0.0213	0.0458	unnamed,unnamed,unnamed,unnamed,unnamed,unnamed,unnamed	BTBD9,GREM1,ITGAV,PACSIN2,SH3GL2,TULP1
GO Biological Process	GO:0060373	regulation of ventricular cardiac muscle cell membrane depolarization	381	0.016	1	0.439	10.5	0.191	2	0.00107	0.0112	379	0.00485	1	0.134	18.3	0.109	2	7	0.00709	0.286	unnamed,unnamed	GJA1,SMAD7
GO Biological Process	GO:2000064	regulation of cortisol biosynthetic process	382	0.0163	1	0.447	10.4	0.193	2	0.00108	0.0112	1169	0.0758	1	0.677	12.8	0.0782	1	5	0.00355	0.2	unnamed,unnamed	BMP2
GO Biological Process	GO:0032981	mitochondrial respiratory chain complex I assembly	383	0.0164	1	0.447	10.3	0.194	2	0.00109	0.0112	699	0.0253	1	0.378	8	0.25	2	16	0.00709	0.125	unnamed,unnamed	NDUFAF4,NDUFS4
GO Biological Process	GO:0060395	SMAD protein signal transduction	384	0.0164	1	0.447	5.68	0.528	3	0.00297	0.0169	722	0.0284	1	0.41	7.53	0.266	2	17	0.00709	0.118	unnamed,unnamed,unnamed	BMP2,BMP4
GO Biological Process	GO:0003179	heart valve morphogenesis	385	0.0165	1	0.447	4.16	0.963	4	0.00541	0.0225	465	0.00837	1	0.188	7.11	0.422	3	27	0.0106	0.111	unnamed,unnamed,unnamed,unnamed	ACVR1,BMP2,TWIST1
GO Biological Process	GO:0048699	generation of neurons	386	0.0166	1	0.45	1.37	31.3	43	0.176	0.242	78	1.77e-06	0.0185	0.000237	2.22	18	40	1154	0.142	0.0347	unnamed,unnamed,unnamed,unnamed,unnamed,unnamed,unnamed,unnamed,unnamed,unnamed,unnamed,unnamed,unnamed,unnamed,unnamed,unnamed,unnamed,unnamed,unnamed,unnamed,unnamed,unnamed,unnamed,unnamed,unnamed,unnamed,unnamed,unnamed,unnamed,unnamed,unnamed,unnamed,unnamed,unnamed,unnamed,unnamed,unnamed,unnamed,unnamed,unnamed,unnamed,unnamed,unnamed	ABLIM1,ADM,BMP2,BMP4,CAPZB,CDH4,CREB1,DCT,EOMES,EPHA3,EXT1,FOXB1,FOXP1,GBX2,GJA1,HAND2,IFNG,ITGAV,KIF4B,KIRREL3,KLF7,LRP6,NR2F1,NR2F2,NRP2,PBX1,PRDM1,PRICKLE2,PRKCQ,PSD3,RAP2A,RBPJ,RUNX1,SEMA5A,SH3GL2,TCF7L2,TENM3,TULP1,TWIST1,VAPA
GO Biological Process	GO:2001171	positive regulation of ATP biosynthetic process	387	0.0167	1	0.449	10.3	0.195	2	0.0011	0.0112	186	0.000243	1	0.0137	64	0.0313	2	2	0.00709	1	unnamed,unnamed	PID1,PPARGC1A
GO Biological Process	GO:0023051	regulation of signaling	388	0.0167	1	0.45	1.3	44	57	0.247	0.32	225	0.000655	1	0.0304	1.54	35.7	55	2282	0.195	0.0241	unnamed,unnamed,unnamed,unnamed,unnamed,unnamed,unnamed,unnamed,unnamed,unnamed,unnamed,unnamed,unnamed,unnamed,unnamed,unnamed,unnamed,unnamed,unnamed,unnamed,unnamed,unnamed,unnamed,unnamed,unnamed,unnamed,unnamed,unnamed,unnamed,unnamed,unnamed,unnamed,unnamed,unnamed,unnamed,unnamed,unnamed,unnamed,unnamed,unnamed,unnamed,unnamed,unnamed,unnamed,unnamed,unnamed,unnamed,unnamed,unnamed,unnamed…	ACKR3,ACVR1,ACVR1C,ADM,AKAP6,APCDD1,ARFGAP3,BMP2,BMP4,BTBD9,CD180,CITED2,CREB1,DLC1,DUSP6,EPHA3,FAM3D,GJA1,GREM1,GRIK1,GRIK2,HAND2,IFNG,IL12A,ITGAV,KIF16B,KITLG,LRP6,NPVF,PID1,PLCB1,PLSCR1,PPARGC1A,PRDM1,PRKCQ,PSD3,RAP2A,RBPJ,RFX3,RIPK2,RUNX1,SH3GL2,SIPA1L3,SMAD7,SPRY3,SYTL4,TBX18,TCF21,TCF7L2,TWIST1,USP6NL,VAPA,WWOX,ZEB2,ZMYND11
GO Biological Process	GO:0035137	hindlimb morphogenesis	389	0.0168	1	0.451	3.4	1.47	5	0.00827	0.0281	198	0.000336	1	0.0177	8.2	0.61	5	39	0.0177	0.128	unnamed,unnamed,unnamed,unnamed,unnamed	BMP4,FMN1,LRP6,TWIST1,ZBTB16
GO Biological Process	GO:0055017	cardiac muscle tissue growth	390	0.0168	1	0.45	5.63	0.533	3	0.00299	0.0169	828	0.0316	1	0.398	7.11	0.281	2	18	0.00709	0.111	unnamed,unnamed,unnamed	FOXC1,FOXS1
GO Biological Process	GO:0007519	skeletal muscle tissue development	391	0.0168	1	0.45	2.68	2.62	7	0.0147	0.0393	323	0.00268	1	0.0865	3.76	1.86	7	119	0.0248	0.0588	unnamed,unnamed,unnamed,unnamed,unnamed,unnamed,unnamed	CITED2,EOMES,FOXP1,FOXP2,MYLK2,NR2F2,TCF21
GO Biological Process	GO:0021846	cell proliferation in forebrain	392	0.0169	1	0.45	4.12	0.97	4	0.00545	0.0225	1118	0.0662	1	0.618	4.74	0.422	2	27	0.00709	0.0741	unnamed,unnamed,unnamed,unnamed	DCT,ZEB2
GO Biological Process	GO:0003174	mitral valve development	393	0.0171	1	0.453	10.1	0.198	2	0.00111	0.0112	379	0.00485	1	0.134	18.3	0.109	2	7	0.00709	0.286	unnamed,unnamed	ACVR1,TWIST1
GO Biological Process	GO:2000162	negative regulation of planar cell polarity pathway involved in cardiac right atrium morphogenesis	394	0.0171	1	0.454	57.9	0.0173	1	9.7e-05	0.00562	550	0.0156	1	0.297	64	0.0156	1	1	0.00355	1	unnamed	LRP6
GO Biological Process	GO:2000168	negative regulation of planar cell polarity pathway involved in neural tube closure	394	0.0171	1	0.454	57.9	0.0173	1	9.7e-05	0.00562	550	0.0156	1	0.297	64	0.0156	1	1	0.00355	1	unnamed	LRP6
GO Biological Process	GO:2000151	negative regulation of planar cell polarity pathway involved in cardiac muscle tissue morphogenesis	394	0.0171	1	0.454	57.9	0.0173	1	9.7e-05	0.00562	550	0.0156	1	0.297	64	0.0156	1	1	0.00355	1	unnamed	LRP6
GO Biological Process	GO:2000149	negative regulation of planar cell polarity pathway involved in ventricular septum morphogenesis	394	0.0171	1	0.454	57.9	0.0173	1	9.7e-05	0.00562	550	0.0156	1	0.297	64	0.0156	1	1	0.00355	1	unnamed	LRP6
GO Biological Process	GO:2000164	negative regulation of planar cell polarity pathway involved in outflow tract morphogenesis	394	0.0171	1	0.454	57.9	0.0173	1	9.7e-05	0.00562	550	0.0156	1	0.297	64	0.0156	1	1	0.00355	1	unnamed	LRP6
GO Biological Process	GO:2000055	positive regulation of Wnt receptor signaling pathway involved in dorsal/ventral axis specification	394	0.0171	1	0.454	57.9	0.0173	1	9.7e-05	0.00562	550	0.0156	1	0.297	64	0.0156	1	1	0.00355	1	unnamed	LRP6
GO Biological Process	GO:2000166	negative regulation of planar cell polarity pathway involved in pericardium morphogenesis	394	0.0171	1	0.454	57.9	0.0173	1	9.7e-05	0.00562	550	0.0156	1	0.297	64	0.0156	1	1	0.00355	1	unnamed	LRP6
GO Biological Process	GO:0061310	canonical Wnt receptor signaling pathway involved in cardiac neural crest cell differentiation involved in heart development	394	0.0171	1	0.454	57.9	0.0173	1	9.7e-05	0.00562	550	0.0156	1	0.297	64	0.0156	1	1	0.00355	1	unnamed	LRP6
GO Biological Process	GO:0003156	regulation of organ formation	402	0.0171	1	0.445	3.38	1.48	5	0.00831	0.0281	290	0.00167	1	0.0602	7.75	0.516	4	33	0.0142	0.121	unnamed,unnamed,unnamed,unnamed,unnamed	BMP2,BMP4,CITED2,HAND2
GO Biological Process	GO:1901858	regulation of mitochondrial DNA metabolic process	403	0.0171	1	0.444	10.1	0.198	2	0.00111	0.0112	278	0.00143	1	0.0537	32	0.0625	2	4	0.00709	0.5	unnamed,unnamed	PID1,PPARGC1A
GO Biological Process	GO:0060419	heart growth	404	0.0172	1	0.445	5.58	0.538	3	0.00302	0.0169	853	0.035	1	0.428	6.73	0.297	2	19	0.00709	0.105	unnamed,unnamed,unnamed	FOXC1,FOXS1
GO Biological Process	GO:0051705	multi-organism behavior	405	0.0172	1	0.444	3.38	1.48	5	0.00832	0.0281	2096	0.247	1	1	2.1	0.953	2	61	0.00709	0.0328	unnamed,unnamed,unnamed,unnamed,unnamed	HAND2,NPAS3
GO Biological Process	GO:0051155	positive regulation of striated muscle cell differentiation	406	0.0173	1	0.445	4.09	0.978	4	0.00549	0.0225	244	0.000772	1	0.033	9.48	0.422	4	27	0.0142	0.148	unnamed,unnamed,unnamed,unnamed	AKAP6,BMP4,FOXP1,GREM1
GO Biological Process	GO:0046850	regulation of bone remodeling	407	0.0173	1	0.445	4.09	0.978	4	0.00549	0.0225	309	0.00232	1	0.0785	7.11	0.563	4	36	0.0142	0.111	unnamed,unnamed,unnamed,unnamed	DCSTAMP,GJA1,GREM1,LRP6
GO Biological Process	GO:2001169	regulation of ATP biosynthetic process	408	0.0173	1	0.444	10	0.199	2	0.00112	0.0112	230	0.000723	1	0.0328	42.7	0.0469	2	3	0.00709	0.667	unnamed,unnamed	PID1,PPARGC1A
GO Biological Process	GO:0002068	glandular epithelial cell development	409	0.0174	1	0.444	5.56	0.54	3	0.00303	0.0169	635	0.017	1	0.279	9.84	0.203	2	13	0.00709	0.154	unnamed,unnamed,unnamed	BMP4,RFX3
GO Biological Process	GO:0008284	positive regulation of cell proliferation	410	0.0175	1	0.445	1.58	15.2	24	0.0854	0.135	191	0.000279	1	0.0152	2.19	10.9	24	700	0.0851	0.0343	unnamed,unnamed,unnamed,unnamed,unnamed,unnamed,unnamed,unnamed,unnamed,unnamed,unnamed,unnamed,unnamed,unnamed,unnamed,unnamed,unnamed,unnamed,unnamed,unnamed,unnamed,unnamed,unnamed,unnamed	ADM,BMP2,BMP4,DCT,FOXP1,FOXP2,GREM1,IFNG,IL12A,ITGAV,KITLG,LIFR,LRP6,NDUFS4,NRP2,OSMR,PBX1,PDGFC,PID1,PRKCQ,RBPJ,RIPK2,TBX18,TCF7L2
GO Biological Process	GO:0001936	regulation of endothelial cell proliferation	411	0.0175	1	0.444	2.94	2.04	6	0.0115	0.0337	415	0.00638	1	0.161	4.27	1.17	5	75	0.0177	0.0667	unnamed,unnamed,unnamed,unnamed,unnamed,unnamed	BMP2,BMP4,NR2F2,NRP2,RGCC
GO Biological Process	GO:0035358	regulation of peroxisome proliferator activated receptor signaling pathway	412	0.0176	1	0.445	9.96	0.201	2	0.00113	0.0112	379	0.00485	1	0.134	18.3	0.109	2	7	0.00709	0.286	unnamed,unnamed	CITED2,TWIST1
GO Biological Process	GO:0051149	positive regulation of muscle cell differentiation	413	0.0176	1	0.445	2.93	2.05	6	0.0115	0.0337	199	0.000341	1	0.0179	6.4	0.938	6	60	0.0213	0.1	unnamed,unnamed,unnamed,unnamed,unnamed,unnamed	AKAP6,BMP4,FOXP1,GREM1,PLCB1,ZFHX3
GO Biological Process	GO:0048048	embryonic eye morphogenesis	414	0.0176	1	0.445	4.07	0.983	4	0.00552	0.0225	285	0.00149	1	0.0545	8	0.5	4	32	0.0142	0.125	unnamed,unnamed,unnamed,unnamed	CITED2,LRP6,SP3,TWIST1
GO Biological Process	GO:0003256	regulation of transcription from RNA polymerase II promoter involved in myocardial precursor cell differentiation	415	0.0178	1	0.447	9.91	0.202	2	0.00113	0.0112	379	0.00485	1	0.134	18.3	0.109	2	7	0.00709	0.286	unnamed,unnamed	GREM1,RBPJ
GO Biological Process	GO:0010002	cardioblast differentiation	416	0.0179	1	0.45	5.49	0.546	3	0.00307	0.0169	268	0.00121	1	0.0472	13.7	0.219	3	14	0.0106	0.214	unnamed,unnamed,unnamed	EOMES,GREM1,RBPJ
GO Biological Process	GO:0001649	osteoblast differentiation	417	0.0181	1	0.453	2.92	2.06	6	0.0116	0.0337	432	0.00674	1	0.163	4.21	1.19	5	76	0.0177	0.0658	unnamed,unnamed,unnamed,unnamed,unnamed,unnamed	BMP2,BMP4,GJA1,TWIST1,WWOX
GO Biological Process	GO:0044707	single-multicellular organism process	418	0.0181	1	0.453	1.15	95.6	110	0.537	0.618	156	0.000122	1	0.00818	1.33	88.5	118	5662	0.418	0.0208	unnamed,unnamed,unnamed,unnamed,unnamed,unnamed,unnamed,unnamed,unnamed,unnamed,unnamed,unnamed,unnamed,unnamed,unnamed,unnamed,unnamed,unnamed,unnamed,unnamed,unnamed,unnamed,unnamed,unnamed,unnamed,unnamed,unnamed,unnamed,unnamed,unnamed,unnamed,unnamed,unnamed,unnamed,unnamed,unnamed,unnamed,unnamed,unnamed,unnamed,unnamed,unnamed,unnamed,unnamed,unnamed,unnamed,unnamed,unnamed,unnamed,unnamed…	ABLIM1,ACKR3,ACVR1,ACVR1C,ADAMTS9,ADM,ANXA2,APCDD1,BMP2,BMP4,BTBD9,CAPZB,CDH4,CHODL,CITED2,COL25A1,COL8A1,CPE,CREB1,CRIM1,DCSTAMP,DCT,DES,DLC1,DPF1,DUSP6,EBF1,EIF4E,EOMES,EPHA3,EXT1,EYA4,FERMT1,FMN1,FOXB1,FOXC1,FOXP1,FOXP2,FOXQ1,FOXS1,GBX2,GJA1,GREM1,GRIA2,GRIK1,GRIK2,HAND2,HDAC9,HNF4G,HTR7,IFNG,IFT81,ITGAV,KIF16B,KIF4B,KIRREL3,KITLG,KLF7,LAMA4,LRP6,MED30,MEIS2,MGMT,MITF,MKI67,MPPED2,MYLK2,NDUFS4…
GO Biological Process	GO:0060675	ureteric bud morphogenesis	419	0.0182	1	0.453	2.91	2.06	6	0.0116	0.0337	307	0.00226	1	0.077	5.42	0.922	5	59	0.0177	0.0847	unnamed,unnamed,unnamed,unnamed,unnamed,unnamed	BMP2,BMP4,GREM1,PBX1,TCF21
GO Biological Process	GO:0030917	midbrain-hindbrain boundary development	420	0.0183	1	0.455	9.74	0.205	2	0.00115	0.0112	448	0.00815	1	0.19	14.2	0.141	2	9	0.00709	0.222	unnamed,unnamed	GBX2,LRP6
GO Biological Process	GO:0031947	negative regulation of glucocorticoid biosynthetic process	421	0.0184	1	0.455	9.73	0.205	2	0.00115	0.0112	1169	0.0758	1	0.677	12.8	0.0782	1	5	0.00355	0.2	unnamed,unnamed	BMP2
GO Biological Process	GO:0002521	leukocyte differentiation	422	0.0187	1	0.463	2.07	5.32	11	0.0299	0.0618	212	0.000429	1	0.0211	3.19	3.77	12	241	0.0426	0.0498	unnamed,unnamed,unnamed,unnamed,unnamed,unnamed,unnamed,unnamed,unnamed,unnamed,unnamed	BMP4,CITED2,DCSTAMP,EOMES,FOXP1,HDAC9,IFNG,MITF,PIK3R1,RBPJ,SNX10,SP3
GO Biological Process	GO:0045638	negative regulation of myeloid cell differentiation	423	0.0188	1	0.463	3.3	1.51	5	0.00851	0.0281	848	0.0339	1	0.417	3.28	1.22	4	78	0.0142	0.0513	unnamed,unnamed,unnamed,unnamed,unnamed	MEIS2,PIK3R1,RUNX1,ZBTB16
GO Biological Process	GO:0010661	positive regulation of muscle cell apoptotic process	424	0.0191	1	0.47	9.54	0.21	2	0.00118	0.0112	524	0.0145	1	0.289	10.7	0.188	2	12	0.00709	0.167	unnamed,unnamed	IFNG,IL12A
GO Biological Process	GO:0051593	response to folic acid	425	0.0193	1	0.474	9.48	0.211	2	0.00119	0.0112	416	0.00641	1	0.161	16	0.125	2	8	0.00709	0.25	unnamed,unnamed	LRP6,MGMT
GO Biological Process	GO:0090185	negative regulation of kidney development	426	0.0194	1	0.475	9.45	0.212	2	0.00119	0.0112	278	0.00143	1	0.0537	32	0.0625	2	4	0.00709	0.5	unnamed,unnamed	BMP4,IFNG
GO Biological Process	GO:0045979	positive regulation of nucleoside metabolic process	427	0.0195	1	0.476	9.43	0.212	2	0.00119	0.0112	230	0.000723	1	0.0328	42.7	0.0469	2	3	0.00709	0.667	unnamed,unnamed	PID1,PPARGC1A
GO Biological Process	GO:0001825	blastocyst formation	428	0.0195	1	0.475	5.32	0.564	3	0.00317	0.0169	490	0.0112	1	0.239	6.4	0.469	3	30	0.0106	0.1	unnamed,unnamed,unnamed	CITED2,EOMES,SP3
GO Biological Process	GO:0032347	regulation of aldosterone biosynthetic process	429	0.0196	1	0.477	9.4	0.213	2	0.0012	0.0112	1290	0.0902	1	0.73	10.7	0.0938	1	6	0.00355	0.167	unnamed,unnamed	BMP2
GO Biological Process	GO:0042692	muscle cell differentiation	430	0.0196	1	0.476	1.98	6.06	12	0.0341	0.0674	249	0.000923	1	0.0387	3.1	3.55	11	227	0.039	0.0485	unnamed,unnamed,unnamed,unnamed,unnamed,unnamed,unnamed,unnamed,unnamed,unnamed,unnamed,unnamed	ACVR1,ADM,BMP2,BMP4,CAPZB,FOXP1,GREM1,MYLK2,RBPJ,TBX18,TCF7L2
GO Biological Process	GO:0051146	striated muscle cell differentiation	431	0.0198	1	0.479	2.26	3.99	9	0.0224	0.0506	358	0.00373	1	0.109	3.2	2.5	8	160	0.0284	0.05	unnamed,unnamed,unnamed,unnamed,unnamed,unnamed,unnamed,unnamed,unnamed	ACVR1,BMP2,BMP4,CAPZB,FOXP1,GREM1,MYLK2,RBPJ
GO Biological Process	GO:0032760	positive regulation of tumor necrosis factor production	432	0.0198	1	0.479	5.29	0.567	3	0.00319	0.0169	537	0.0146	1	0.284	5.82	0.516	3	33	0.0106	0.0909	unnamed,unnamed,unnamed	IFNG,RIPK2,TWIST1
GO Biological Process	GO:0051047	positive regulation of secretion	433	0.0198	1	0.478	2.14	4.67	10	0.0262	0.0562	353	0.00354	1	0.105	2.77	3.61	10	231	0.0355	0.0433	unnamed,unnamed,unnamed,unnamed,unnamed,unnamed,unnamed,unnamed,unnamed,unnamed	CREB1,GRIK1,IFNG,PLCB1,RGCC,RUNX1,STXBP5,SYTL4,TCF7L2,TWIST1
GO Biological Process	GO:0015858	nucleoside transport	434	0.0198	1	0.477	9.34	0.214	2	0.0012	0.0112	524	0.0145	1	0.289	10.7	0.188	2	12	0.00709	0.167	unnamed,unnamed	GJA1,SLC28A3
GO Biological Process	GO:0043931	ossification involved in bone maturation	435	0.0199	1	0.477	9.33	0.214	2	0.0012	0.0112	1568	0.132	1	0.88	7.11	0.141	1	9	0.00355	0.111	unnamed,unnamed	BMP2
GO Biological Process	GO:0003309	type B pancreatic cell differentiation	436	0.0205	1	0.49	5.22	0.575	3	0.00323	0.0169	653	0.0196	1	0.313	9.14	0.219	2	14	0.00709	0.143	unnamed,unnamed,unnamed	BMP4,RFX3
GO Biological Process	GO:0048009	insulin-like growth factor receptor signaling pathway	437	0.0205	1	0.49	5.22	0.575	3	0.00323	0.0169	268	0.00121	1	0.0472	13.7	0.219	3	14	0.0106	0.214	unnamed,unnamed,unnamed	CRIM1,PIK3R1,PLCB1
GO Biological Process	GO:0001890	placenta development	438	0.0206	1	0.49	2.57	2.73	7	0.0153	0.0393	407	0.00581	1	0.149	3.27	2.14	7	137	0.0248	0.0511	unnamed,unnamed,unnamed,unnamed,unnamed,unnamed,unnamed	ADM,CITED2,EOMES,NR2F2,PRDM1,RBPJ,SP3
GO Biological Process	GO:0009110	vitamin biosynthetic process	439	0.0206	1	0.489	9.15	0.219	2	0.00123	0.0112	699	0.0253	1	0.378	8	0.25	2	16	0.00709	0.125	unnamed,unnamed	PSAT1,RFK
GO Biological Process	GO:0035108	limb morphogenesis	440	0.0208	1	0.493	2.13	4.71	10	0.0264	0.0562	137	7.14e-05	0.746	0.00544	4.57	2.19	10	140	0.0355	0.0714	unnamed,unnamed,unnamed,unnamed,unnamed,unnamed,unnamed,unnamed,unnamed,unnamed	BMP4,FMN1,GJA1,GREM1,HAND2,LRP6,PBX1,PCSK5,TWIST1,ZBTB16
GO Biological Process	GO:0061154	endothelial tube morphogenesis	441	0.0209	1	0.494	9.08	0.22	2	0.00124	0.0112	416	0.00641	1	0.161	16	0.125	2	8	0.00709	0.25	unnamed,unnamed	BMP4,RBPJ
GO Biological Process	GO:0030203	glycosaminoglycan metabolic process	442	0.0211	1	0.499	2.23	4.04	9	0.0227	0.0506	850	0.0342	1	0.42	2.49	2.41	6	154	0.0213	0.039	unnamed,unnamed,unnamed,unnamed,unnamed,unnamed,unnamed,unnamed,unnamed	EXT1,FOXC1,GPC5,GPC6,ST3GAL4,UST
GO Biological Process	GO:0006307	DNA dealkylation involved in DNA repair	443	0.0212	1	0.499	9.01	0.222	2	0.00125	0.0112	379	0.00485	1	0.134	18.3	0.109	2	7	0.00709	0.286	unnamed,unnamed	ASCC3,MGMT
GO Biological Process	GO:0031591	wybutosine biosynthetic process	444	0.0213	1	0.501	46.4	0.0215	1	0.000121	0.00562	550	0.0156	1	0.297	64	0.0156	1	1	0.00355	1	unnamed	TYW5
GO Biological Process	GO:0061101	neuroendocrine cell differentiation	445	0.0214	1	0.501	8.97	0.223	2	0.00125	0.0112	1392	0.104	1	0.783	9.14	0.109	1	7	0.00355	0.143	unnamed,unnamed	BMP2
GO Biological Process	GO:0007167	enzyme linked receptor protein signaling pathway	446	0.0214	1	0.501	1.52	17.1	26	0.0963	0.146	248	0.000877	1	0.0369	2.02	11.9	24	759	0.0851	0.0316	unnamed,unnamed,unnamed,unnamed,unnamed,unnamed,unnamed,unnamed,unnamed,unnamed,unnamed,unnamed,unnamed,unnamed,unnamed,unnamed,unnamed,unnamed,unnamed,unnamed,unnamed,unnamed,unnamed,unnamed,unnamed,unnamed	ACVR1,ACVR1C,BMP2,BMP4,CITED2,CREB1,CRIM1,DUSP6,EIF4E,EPHA3,FOXC1,FOXS1,KIF16B,KITLG,LIFR,NRP2,PCSK5,PDGFC,PDGFRL,PIK3R1,PLCB1,RIPK2,SH3GL2,SMAD7
GO Biological Process	GO:0070977	bone maturation	447	0.0214	1	0.501	8.95	0.223	2	0.00125	0.0112	1716	0.159	1	0.968	5.82	0.172	1	11	0.00355	0.0909	unnamed,unnamed	BMP2
GO Biological Process	GO:0010566	regulation of ketone biosynthetic process	448	0.0215	1	0.501	8.94	0.224	2	0.00126	0.0112	1392	0.104	1	0.783	9.14	0.109	1	7	0.00355	0.143	unnamed,unnamed	BMP2
GO Biological Process	GO:0009628	response to abiotic stimulus	449	0.0216	1	0.502	1.55	15.5	24	0.0871	0.135	820	0.0312	1	0.398	1.55	13.5	21	866	0.0745	0.0242	unnamed,unnamed,unnamed,unnamed,unnamed,unnamed,unnamed,unnamed,unnamed,unnamed,unnamed,unnamed,unnamed,unnamed,unnamed,unnamed,unnamed,unnamed,unnamed,unnamed,unnamed,unnamed,unnamed,unnamed	ADM,BACH1,BMP2,CITED2,EGLN3,FOXB1,FOXP2,GJA1,GPC5,GPC6,IL12A,MAP4K3,MGMT,MKI67,PIK3R1,PPARGC1A,PRKCQ,RGCC,SLC1A2,TULP1,TWIST1
GO Biological Process	GO:0033108	mitochondrial respiratory chain complex assembly	450	0.0218	1	0.506	8.88	0.225	2	0.00127	0.0112	906	0.0458	1	0.528	5.82	0.344	2	22	0.00709	0.0909	unnamed,unnamed	NDUFAF4,NDUFS4
GO Biological Process	GO:0045715	negative regulation of low-density lipoprotein particle receptor biosynthetic process	451	0.0222	1	0.513	44.6	0.0224	1	0.000126	0.00562	916	0.0462	1	0.526	21.3	0.0469	1	3	0.00355	0.333	unnamed	ITGAV
GO Biological Process	GO:0009306	protein secretion	452	0.0222	1	0.512	3.79	1.06	4	0.00593	0.0225	1131	0.0675	1	0.623	3.2	0.938	3	60	0.0106	0.05	unnamed,unnamed,unnamed,unnamed	ARFGAP3,PCSK5,RBPJ
GO Biological Process	GO:0071310	cellular response to organic substance	453	0.0223	1	0.514	1.38	27.5	38	0.154	0.213	301	0.00206	1	0.0714	1.62	23.4	38	1498	0.135	0.0254	unnamed,unnamed,unnamed,unnamed,unnamed,unnamed,unnamed,unnamed,unnamed,unnamed,unnamed,unnamed,unnamed,unnamed,unnamed,unnamed,unnamed,unnamed,unnamed,unnamed,unnamed,unnamed,unnamed,unnamed,unnamed,unnamed,unnamed,unnamed,unnamed,unnamed,unnamed,unnamed,unnamed,unnamed,unnamed,unnamed,unnamed,unnamed	ACKR3,ACVR1,AKAP6,BMP2,BMP4,CD180,CITED2,CREB1,DCSTAMP,DUSP6,EIF4E,EPHA3,FOXS1,HDAC9,HNF4G,IFNG,KIF16B,KITLG,LIFR,LRP6,MGMT,MTUS1,NR2F1,NR2F2,NR5A2,NRP2,OSMR,PAX9,PCSK5,PDGFC,PID1,PIK3R1,PLCB1,RIPK2,SH3GL2,SMAD7,WWOX,ZC3H15
GO Biological Process	GO:0006022	aminoglycan metabolic process	454	0.0224	1	0.515	2.21	4.08	9	0.0229	0.0506	899	0.0432	1	0.501	2.35	2.55	6	163	0.0213	0.0368	unnamed,unnamed,unnamed,unnamed,unnamed,unnamed,unnamed,unnamed,unnamed	EXT1,FOXC1,GPC5,GPC6,ST3GAL4,UST
GO Biological Process	GO:0060538	skeletal muscle organ development	455	0.0224	1	0.514	2.52	2.77	7	0.0156	0.0393	356	0.00368	1	0.108	3.55	1.97	7	126	0.0248	0.0556	unnamed,unnamed,unnamed,unnamed,unnamed,unnamed,unnamed	CITED2,EOMES,FOXP1,FOXP2,MYLK2,NR2F2,TCF21
GO Biological Process	GO:1900744	regulation of p38MAPK cascade	456	0.0224	1	0.514	8.73	0.229	2	0.00129	0.0112	1169	0.0758	1	0.677	12.8	0.0782	1	5	0.00355	0.2	unnamed,unnamed	BMP2
GO Biological Process	GO:0006024	glycosaminoglycan biosynthetic process	457	0.0225	1	0.513	2.52	2.78	7	0.0156	0.0393	650	0.0188	1	0.303	3.26	1.53	5	98	0.0177	0.051	unnamed,unnamed,unnamed,unnamed,unnamed,unnamed,unnamed	EXT1,GPC5,GPC6,ST3GAL4,UST
GO Biological Process	GO:0006023	aminoglycan biosynthetic process	458	0.0226	1	0.514	2.52	2.78	7	0.0156	0.0393	657	0.0196	1	0.311	3.23	1.55	5	99	0.0177	0.0505	unnamed,unnamed,unnamed,unnamed,unnamed,unnamed,unnamed	EXT1,GPC5,GPC6,ST3GAL4,UST
GO Biological Process	GO:0032808	lacrimal gland development	459	0.0227	1	0.516	8.69	0.23	2	0.00129	0.0112	1036	0.0611	1	0.616	16	0.0625	1	4	0.00355	0.25	unnamed,unnamed	FOXC1
GO Biological Process	GO:0030111	regulation of Wnt receptor signaling pathway	460	0.023	1	0.523	2	5.49	11	0.0308	0.0618	488	0.0111	1	0.238	2.65	3.02	8	193	0.0284	0.0415	unnamed,unnamed,unnamed,unnamed,unnamed,unnamed,unnamed,unnamed,unnamed,unnamed,unnamed	APCDD1,BMP2,GREM1,LRP6,TBX18,TCF7L2,WWOX,ZEB2
GO Biological Process	GO:0006208	pyrimidine nucleobase catabolic process	461	0.0231	1	0.524	8.6	0.233	2	0.00131	0.0112	379	0.00485	1	0.134	18.3	0.109	2	7	0.00709	0.286	unnamed,unnamed	DPYD,DPYS
GO Biological Process	GO:0044335	canonical Wnt receptor signaling pathway involved in neural crest cell differentiation	462	0.0232	1	0.525	42.5	0.0235	1	0.000132	0.00562	741	0.031	1	0.437	32	0.0313	1	2	0.00355	0.5	unnamed	LRP6
GO Biological Process	GO:0003170	heart valve development	463	0.0233	1	0.525	3.73	1.07	4	0.00602	0.0225	486	0.0102	1	0.22	6.62	0.453	3	29	0.0106	0.103	unnamed,unnamed,unnamed,unnamed	ACVR1,BMP2,TWIST1
GO Biological Process	GO:0045844	positive regulation of striated muscle tissue development	464	0.0233	1	0.525	4.96	0.604	3	0.0034	0.0169	292	0.00182	1	0.0651	12	0.25	3	16	0.0106	0.188	unnamed,unnamed,unnamed	AKAP6,BMP4,GJA1
GO Biological Process	GO:0009968	negative regulation of signal transduction	465	0.0237	1	0.532	1.53	15.6	24	0.0879	0.135	350	0.00353	1	0.105	1.88	11.7	22	749	0.078	0.0294	unnamed,unnamed,unnamed,unnamed,unnamed,unnamed,unnamed,unnamed,unnamed,unnamed,unnamed,unnamed,unnamed,unnamed,unnamed,unnamed,unnamed,unnamed,unnamed,unnamed,unnamed,unnamed,unnamed,unnamed	ACKR3,ACVR1,ADM,APCDD1,BMP2,BMP4,DLC1,DUSP6,GREM1,ITGAV,LRP6,PID1,PRDM1,PRKCQ,SH3GL2,SMAD7,TBX18,TCF21,TCF7L2,TWIST1,WWOX,ZMYND11
GO Biological Process	GO:0048592	eye morphogenesis	466	0.0238	1	0.534	2.18	4.13	9	0.0232	0.0506	261	0.00106	1	0.0426	3.91	2.05	8	131	0.0284	0.0611	unnamed,unnamed,unnamed,unnamed,unnamed,unnamed,unnamed,unnamed,unnamed	BMP4,CITED2,COL8A1,LRP6,PRDM1,SP3,TULP1,TWIST1
GO Biological Process	GO:0001837	epithelial to mesenchymal transition	467	0.0239	1	0.533	3.1	1.61	5	0.00907	0.0281	413	0.00615	1	0.155	5.44	0.735	4	47	0.0142	0.0851	unnamed,unnamed,unnamed,unnamed,unnamed	BMP2,EOMES,LRP6,RBPJ
GO Biological Process	GO:1901522	positive regulation of transcription from RNA polymerase II promoter involved in cellular response to chemical stimulus	468	0.0239	1	0.532	8.45	0.237	2	0.00133	0.0112	1392	0.104	1	0.783	9.14	0.109	1	7	0.00355	0.143	unnamed,unnamed	BMP2
GO Biological Process	GO:0072199	regulation of mesenchymal cell proliferation involved in ureter development	469	0.0239	1	0.532	8.45	0.237	2	0.00133	0.0112	278	0.00143	1	0.0537	32	0.0625	2	4	0.00709	0.5	unnamed,unnamed	BMP4,TBX18
GO Biological Process	GO:0043569	negative regulation of insulin-like growth factor receptor signaling pathway	470	0.0243	1	0.54	8.36	0.239	2	0.00134	0.0112	1478	0.118	1	0.837	8	0.125	1	8	0.00355	0.125	unnamed,unnamed	BMP2
GO Biological Process	GO:0002053	positive regulation of mesenchymal cell proliferation	471	0.0244	1	0.541	3.08	1.62	5	0.00913	0.0281	182	0.000228	1	0.0131	8.89	0.563	5	36	0.0177	0.139	unnamed,unnamed,unnamed,unnamed,unnamed	FOXP1,FOXP2,IFNG,LRP6,TBX18
GO Biological Process	GO:2000726	negative regulation of cardiac muscle cell differentiation	472	0.0245	1	0.542	8.33	0.24	2	0.00135	0.0112	916	0.0462	1	0.526	21.3	0.0469	1	3	0.00355	0.333	unnamed,unnamed	BMP2
GO Biological Process	GO:0009416	response to light stimulus	473	0.0245	1	0.541	2.07	4.84	10	0.0272	0.0562	901	0.0437	1	0.506	1.95	4.63	9	296	0.0319	0.0304	unnamed,unnamed,unnamed,unnamed,unnamed,unnamed,unnamed,unnamed,unnamed,unnamed	FOXB1,GPC5,GPC6,IL12A,MAP4K3,PIK3R1,PRKCQ,SLC1A2,TULP1
GO Biological Process	GO:0010646	regulation of cell communication	474	0.0245	1	0.541	1.27	44	56	0.247	0.315	265	0.00117	1	0.046	1.51	35.7	54	2285	0.191	0.0236	unnamed,unnamed,unnamed,unnamed,unnamed,unnamed,unnamed,unnamed,unnamed,unnamed,unnamed,unnamed,unnamed,unnamed,unnamed,unnamed,unnamed,unnamed,unnamed,unnamed,unnamed,unnamed,unnamed,unnamed,unnamed,unnamed,unnamed,unnamed,unnamed,unnamed,unnamed,unnamed,unnamed,unnamed,unnamed,unnamed,unnamed,unnamed,unnamed,unnamed,unnamed,unnamed,unnamed,unnamed,unnamed,unnamed,unnamed,unnamed,unnamed,unnamed…	ACKR3,ACVR1,ACVR1C,ADM,AKAP6,APCDD1,ARFGAP3,BMP2,BMP4,BTBD9,CD180,CITED2,CREB1,DLC1,DUSP6,EPHA3,FAM3D,GJA1,GREM1,GRIK1,GRIK2,HAND2,IFNG,IL12A,ITGAV,KITLG,LRP6,NPVF,PID1,PLCB1,PLSCR1,PPARGC1A,PRDM1,PRKCQ,PSD3,RAP2A,RBPJ,RFX3,RIPK2,RUNX1,SH3GL2,SIPA1L3,SMAD7,SPRY3,SYTL4,TBX18,TCF21,TCF7L2,TWIST1,USP6NL,VAPA,WWOX,ZEB2,ZMYND11
GO Biological Process	GO:0006897	endocytosis	475	0.0246	1	0.54	1.91	6.27	12	0.0352	0.0674	718	0.0276	1	0.401	1.94	5.66	11	362	0.039	0.0304	unnamed,unnamed,unnamed,unnamed,unnamed,unnamed,unnamed,unnamed,unnamed,unnamed,unnamed,unnamed	ACKR3,ADM,CALCR,CLINT1,ITGAV,LRP6,PACSIN2,PIK3R1,SH3GL2,SORL1,TULP1
GO Biological Process	GO:0010941	regulation of cell death	476	0.0246	1	0.54	1.42	22.5	32	0.126	0.18	463	0.00833	1	0.188	1.59	18.9	30	1210	0.106	0.0248	unnamed,unnamed,unnamed,unnamed,unnamed,unnamed,unnamed,unnamed,unnamed,unnamed,unnamed,unnamed,unnamed,unnamed,unnamed,unnamed,unnamed,unnamed,unnamed,unnamed,unnamed,unnamed,unnamed,unnamed,unnamed,unnamed,unnamed,unnamed,unnamed,unnamed,unnamed,unnamed	ACKR3,ACVR1,ACVR1C,BMP2,BMP4,CITED2,DLC1,DUSP6,EGLN3,FOXB1,FOXC1,FOXS1,GRIK2,HAND2,IFNG,IL12A,ITGAV,KITLG,LRP6,MGMT,MITF,PIK3R1,PPARGC1A,PRKCQ,RGCC,RIPK2,TCF7L2,WWOX,ZBTB16,ZMYND11
GO Biological Process	GO:0032735	positive regulation of interleukin-12 production	477	0.0247	1	0.541	4.85	0.618	3	0.00347	0.0169	410	0.006	1	0.153	8	0.375	3	24	0.0106	0.125	unnamed,unnamed,unnamed	IFNG,PLCB1,RIPK2
GO Biological Process	GO:0060080	regulation of inhibitory postsynaptic membrane potential	478	0.0247	1	0.539	8.29	0.241	2	0.00135	0.0112	448	0.00815	1	0.19	14.2	0.141	2	9	0.00709	0.222	unnamed,unnamed	GRIK1,GRIK2
GO Biological Process	GO:0021874	Wnt receptor signaling pathway involved in forebrain neuroblast division	479	0.0248	1	0.539	39.9	0.0251	1	0.000141	0.00562	741	0.031	1	0.437	32	0.0313	1	2	0.00355	0.5	unnamed	LRP6
GO Biological Process	GO:0035065	regulation of histone acetylation	480	0.025	1	0.543	4.83	0.621	3	0.00349	0.0169	537	0.0146	1	0.284	5.82	0.516	3	33	0.0106	0.0909	unnamed,unnamed,unnamed	EID1,PPARGC1A,TWIST1
GO Biological Process	GO:0030178	negative regulation of Wnt receptor signaling pathway	481	0.025	1	0.542	2.29	3.49	8	0.0196	0.0449	308	0.00232	1	0.0786	3.86	1.81	7	116	0.0248	0.0603	unnamed,unnamed,unnamed,unnamed,unnamed,unnamed,unnamed,unnamed	APCDD1,BMP2,GREM1,LRP6,TBX18,TCF7L2,WWOX
GO Biological Process	GO:0033083	regulation of immature T cell proliferation	482	0.0251	1	0.543	8.23	0.243	2	0.00137	0.0112	379	0.00485	1	0.134	18.3	0.109	2	7	0.00709	0.286	unnamed,unnamed	BMP4,RIPK2
GO Biological Process	GO:0060317	cardiac epithelial to mesenchymal transition	483	0.0251	1	0.541	4.83	0.622	3	0.00349	0.0169	828	0.0316	1	0.398	7.11	0.281	2	18	0.00709	0.111	unnamed,unnamed,unnamed	BMP2,RBPJ
GO Biological Process	GO:0016486	peptide hormone processing	484	0.0251	1	0.542	4.82	0.622	3	0.0035	0.0169	1384	0.104	1	0.781	3.66	0.547	2	35	0.00709	0.0571	unnamed,unnamed,unnamed	CPE,PCSK5
GO Biological Process	GO:0009719	response to endogenous stimulus	485	0.0252	1	0.543	1.42	22.5	32	0.126	0.18	253	0.000962	1	0.0397	1.8	17.8	32	1140	0.113	0.0281	unnamed,unnamed,unnamed,unnamed,unnamed,unnamed,unnamed,unnamed,unnamed,unnamed,unnamed,unnamed,unnamed,unnamed,unnamed,unnamed,unnamed,unnamed,unnamed,unnamed,unnamed,unnamed,unnamed,unnamed,unnamed,unnamed,unnamed,unnamed,unnamed,unnamed,unnamed,unnamed	ACVR1,ACVR1C,ADM,AKAP6,BMP2,BMP4,CALCR,CITED2,CREB1,EIF4E,FOXS1,GJA1,HDAC9,HNF4G,KIF16B,KITLG,LRP6,MGMT,MTUS1,NDUFS4,NNMT,NR2F1,NR2F2,NR5A2,PAPPA,PDGFC,PID1,PIK3R1,RIPK2,SLC1A2,SMAD7,WWOX
GO Biological Process	GO:0035883	enteroendocrine cell differentiation	486	0.0253	1	0.544	4.81	0.624	3	0.00351	0.0169	699	0.0253	1	0.378	8	0.25	2	16	0.00709	0.125	unnamed,unnamed,unnamed	BMP4,RFX3
GO Biological Process	GO:0030183	B cell differentiation	487	0.0254	1	0.544	3.05	1.64	5	0.00922	0.0281	369	0.00448	1	0.127	4.64	1.08	5	69	0.0177	0.0725	unnamed,unnamed,unnamed,unnamed,unnamed	FOXP1,HDAC9,PIK3R1,RBPJ,SP3
GO Biological Process	GO:0009584	detection of visible light	488	0.0254	1	0.544	3.05	1.64	5	0.00922	0.0281	1274	0.0847	1	0.694	2.41	1.66	4	106	0.0142	0.0377	unnamed,unnamed,unnamed,unnamed,unnamed	GPC5,GPC6,PRKCQ,TULP1
GO Biological Process	GO:0002090	regulation of receptor internalization	489	0.0256	1	0.546	4.79	0.627	3	0.00352	0.0169	906	0.0458	1	0.528	5.82	0.344	2	22	0.00709	0.0909	unnamed,unnamed,unnamed	GREM1,SH3GL2
GO Biological Process	GO:0003181	atrioventricular valve morphogenesis	490	0.0257	1	0.547	8.12	0.246	2	0.00138	0.0112	1653	0.146	1	0.921	6.4	0.156	1	10	0.00355	0.1	unnamed,unnamed	BMP2
GO Biological Process	GO:0030316	osteoclast differentiation	491	0.0258	1	0.549	4.77	0.629	3	0.00353	0.0169	428	0.00674	1	0.164	7.68	0.391	3	25	0.0106	0.12	unnamed,unnamed,unnamed	DCSTAMP,MITF,SNX10
GO Biological Process	GO:0031018	endocrine pancreas development	492	0.0259	1	0.55	3.03	1.65	5	0.00927	0.0281	435	0.00713	1	0.171	5.22	0.766	4	49	0.0142	0.0816	unnamed,unnamed,unnamed,unnamed,unnamed	BMP4,HNF4G,NR5A2,RFX3
GO Biological Process	GO:0043280	positive regulation of cysteine-type endopeptidase activity involved in apoptotic process	493	0.026	1	0.551	3.03	1.65	5	0.00928	0.0281	2081	0.239	1	1	1.78	1.69	3	108	0.0106	0.0278	unnamed,unnamed,unnamed,unnamed,unnamed	ACVR1C,DLC1,EGLN3
GO Biological Process	GO:1900155	negative regulation of bone trabecula formation	494	0.026	1	0.55	37.9	0.0264	1	0.000148	0.00562	550	0.0156	1	0.297	64	0.0156	1	1	0.00355	1	unnamed	GREM1
GO Biological Process	GO:1900158	negative regulation of bone mineralization involved in bone maturation	494	0.026	1	0.55	37.9	0.0264	1	0.000148	0.00562	550	0.0156	1	0.297	64	0.0156	1	1	0.00355	1	unnamed	GREM1
GO Biological Process	GO:0030334	regulation of cell migration	496	0.0263	1	0.554	1.65	10.9	18	0.0614	0.101	215	0.000456	1	0.0222	2.53	6.72	17	430	0.0603	0.0395	unnamed,unnamed,unnamed,unnamed,unnamed,unnamed,unnamed,unnamed,unnamed,unnamed,unnamed,unnamed,unnamed,unnamed,unnamed,unnamed,unnamed,unnamed	ACVR1C,BMP2,BMP4,CITED2,DLC1,GREM1,HDAC9,ITGAV,LAMA4,NR2F2,NRP2,PIK3R1,PLCB1,RAP2A,RGCC,SMAD7,SORL1
GO Biological Process	GO:0051050	positive regulation of transport	497	0.0264	1	0.555	1.65	10.9	18	0.0614	0.101	297	0.00189	1	0.0666	2.16	8.33	18	533	0.0638	0.0338	unnamed,unnamed,unnamed,unnamed,unnamed,unnamed,unnamed,unnamed,unnamed,unnamed,unnamed,unnamed,unnamed,unnamed,unnamed,unnamed,unnamed,unnamed	AKAP6,ANXA2,BMP4,CREB1,GREM1,GRIK1,IFNG,ITGAV,PIK3R1,PLCB1,RGCC,RUNX1,SLC1A2,STXBP5,SYTL4,TCF7L2,TULP1,TWIST1
GO Biological Process	GO:0009226	nucleotide-sugar biosynthetic process	498	0.0268	1	0.561	7.94	0.252	2	0.00142	0.0112	1990	0.223	1	1	4	0.25	1	16	0.00355	0.0625	unnamed,unnamed	GMDS
GO Biological Process	GO:0060394	negative regulation of pathway-restricted SMAD protein phosphorylation	499	0.0268	1	0.56	7.94	0.252	2	0.00142	0.0112	343	0.0035	1	0.107	21.3	0.0938	2	6	0.00709	0.333	unnamed,unnamed	GREM1,SMAD7
GO Biological Process	GO:0060284	regulation of cell development	500	0.027	1	0.563	1.52	15.8	24	0.089	0.135	149	0.00011	1	0.0077	2.51	8.36	21	535	0.0745	0.0393	unnamed,unnamed,unnamed,unnamed,unnamed,unnamed,unnamed,unnamed,unnamed,unnamed,unnamed,unnamed,unnamed,unnamed,unnamed,unnamed,unnamed,unnamed,unnamed,unnamed,unnamed,unnamed,unnamed,unnamed	AKAP6,BMP2,BMP4,CDH4,DCT,EOMES,EPHA3,GREM1,HDAC9,IFNG,LRP6,PBX1,PLCB1,RAP2A,RFX3,RGCC,SMAD7,TCF7L2,TENM3,TWIST1,ZFHX3
GO Cellular Component	GO:0005667	transcription factor complex	1	0.000801	1	1	2.49	6.43	16	0.0361	0.0899	1	0.000207	0.262	0.262	3.08	4.55	14	291	0.0496	0.0481	unnamed,unnamed,unnamed,unnamed,unnamed,unnamed,unnamed,unnamed,unnamed,unnamed,unnamed,unnamed,unnamed,unnamed,unnamed,unnamed	CREB1,FOXB1,FOXC1,FOXQ1,FOXS1,HAND2,HDAC9,PBX1,RBPJ,RFX3,SMAD7,TAF4,TCF7L2,ZFHX3
GO Cellular Component	GO:0005591	collagen type VIII	2	0.00267	1	1	26.6	0.0751	2	0.000422	0.0112	12	0.0156	1	1	64	0.0156	1	1	0.00355	1	unnamed,unnamed	COL8A1
GO Cellular Component	GO:0000790	nuclear chromatin	3	0.00367	1	1	2.97	3.03	9	0.017	0.0506	9	0.0122	1	1	2.83	2.47	7	158	0.0248	0.0443	unnamed,unnamed,unnamed,unnamed,unnamed,unnamed,unnamed,unnamed,unnamed	CITED2,CREB1,FOXC1,HAND2,PLCB1,RFX3,TCF7L2
GO Cellular Component	GO:0005634	nucleus	4	0.00402	1	1	1.21	84.8	103	0.477	0.579	27	0.0333	1	1	1.16	94.9	110	6074	0.39	0.0181	unnamed,unnamed,unnamed,unnamed,unnamed,unnamed,unnamed,unnamed,unnamed,unnamed,unnamed,unnamed,unnamed,unnamed,unnamed,unnamed,unnamed,unnamed,unnamed,unnamed,unnamed,unnamed,unnamed,unnamed,unnamed,unnamed,unnamed,unnamed,unnamed,unnamed,unnamed,unnamed,unnamed,unnamed,unnamed,unnamed,unnamed,unnamed,unnamed,unnamed,unnamed,unnamed,unnamed,unnamed,unnamed,unnamed,unnamed,unnamed,unnamed,unnamed…	AHRR,AKAP6,ASCC3,BACH1,BNC2,CDCA7,CELF2,CEP152,CITED2,COPS8,CPE,CREB1,CSTF2,DCP2,DIP2C,DLC1,DPF1,DUSP6,DYRK2,EBF1,EGLN3,EID1,EOMES,EYA4,FAM170A,FANCF,FILIP1L,FKBP5,FMN1,FOXB1,FOXC1,FOXP1,FOXP2,FOXQ1,FOXS1,GBX2,GLIS3,HAND2,HDAC9,HNF4G,HSF2,ITGAV,KIAA1009,KIF20B,KIF4B,KLF7,LMO1,MAD1L1,MBNL2,MED30,MEIS2,MGMT,MITF,MKI67,MMS22L,MTUS1,MYLK2,NFE2L3,NFIA,NPAS3,NR2F1,NR2F2,NR5A2,PALLD,PAX9,PBX1,PDGFC,PID1…
GO Cellular Component	GO:0070013	intracellular organelle lumen	5	0.00784	1	1	1.37	38.8	53	0.218	0.298	224	0.462	1	1	1.02	42	43	2690	0.152	0.016	unnamed,unnamed,unnamed,unnamed,unnamed,unnamed,unnamed,unnamed,unnamed,unnamed,unnamed,unnamed,unnamed,unnamed,unnamed,unnamed,unnamed,unnamed,unnamed,unnamed,unnamed,unnamed,unnamed,unnamed,unnamed,unnamed,unnamed,unnamed,unnamed,unnamed,unnamed,unnamed,unnamed,unnamed,unnamed,unnamed,unnamed,unnamed,unnamed,unnamed,unnamed,unnamed,unnamed,unnamed,unnamed,unnamed,unnamed,unnamed,unnamed,unnamed…	CBR4,CITED2,COL25A1,COL8A1,CREB1,CSTF2,DUSP6,EGLN3,FANCF,FOXC1,GPC5,GPC6,HAND2,HDAC9,HNF4G,KIF20B,KIF4B,MED30,MGMT,MKI67,MMS22L,NR2F1,NR5A2,PCSK5,PDGFC,PLCB1,PLSCR1,PPARGC1A,RBPJ,RFC3,RFX3,RGCC,SEPT7,SIL1,SMAD7,SP3,SPATS2L,TAF4,TCF7L2,TLE4,ZBTB16,ZC3H15,ZEB2
GO Cellular Component	GO:0035867	alphav-beta3 integrin-IGF-1-IGF1R complex	6	0.0125	1	1	79.7	0.0126	1	7.05e-05	0.00562	12	0.0156	1	1	64	0.0156	1	1	0.00355	1	unnamed	ITGAV
GO Cellular Component	GO:0043233	organelle lumen	7	0.0126	1	1	1.33	39.7	53	0.223	0.298	247	0.525	1	1	1	43	43	2750	0.152	0.0156	unnamed,unnamed,unnamed,unnamed,unnamed,unnamed,unnamed,unnamed,unnamed,unnamed,unnamed,unnamed,unnamed,unnamed,unnamed,unnamed,unnamed,unnamed,unnamed,unnamed,unnamed,unnamed,unnamed,unnamed,unnamed,unnamed,unnamed,unnamed,unnamed,unnamed,unnamed,unnamed,unnamed,unnamed,unnamed,unnamed,unnamed,unnamed,unnamed,unnamed,unnamed,unnamed,unnamed,unnamed,unnamed,unnamed,unnamed,unnamed,unnamed,unnamed…	CBR4,CITED2,COL25A1,COL8A1,CREB1,CSTF2,DUSP6,EGLN3,FANCF,FOXC1,GPC5,GPC6,HAND2,HDAC9,HNF4G,KIF20B,KIF4B,MED30,MGMT,MKI67,MMS22L,NR2F1,NR5A2,PCSK5,PDGFC,PLCB1,PLSCR1,PPARGC1A,RBPJ,RFC3,RFX3,RGCC,SEPT7,SIL1,SMAD7,SP3,SPATS2L,TAF4,TCF7L2,TLE4,ZBTB16,ZC3H15,ZEB2
GO Cellular Component	GO:0016442	RISC complex	8	0.0132	1	1	11.6	0.173	2	0.000969	0.0112	7	0.00641	1	1	16	0.125	2	8	0.00709	0.25	unnamed,unnamed	DCP2,EIF4E
GO Cellular Component	GO:0043234	protein complex	9	0.0144	1	1	1.26	53.9	68	0.303	0.382	33	0.0441	1	1	1.21	56.9	69	3642	0.245	0.0189	unnamed,unnamed,unnamed,unnamed,unnamed,unnamed,unnamed,unnamed,unnamed,unnamed,unnamed,unnamed,unnamed,unnamed,unnamed,unnamed,unnamed,unnamed,unnamed,unnamed,unnamed,unnamed,unnamed,unnamed,unnamed,unnamed,unnamed,unnamed,unnamed,unnamed,unnamed,unnamed,unnamed,unnamed,unnamed,unnamed,unnamed,unnamed,unnamed,unnamed,unnamed,unnamed,unnamed,unnamed,unnamed,unnamed,unnamed,unnamed,unnamed,unnamed…	ACVR1,ACVR1C,AKAP6,ANXA2,CAPZB,CEP44,CLIC6,CLYBL,COPS8,CREB1,CSTF2,DES,DPF1,DYRK2,EIF3H,EIF4E,FANCF,FERMT1,FILIP1L,FMN1,FOXB1,FOXC1,FOXQ1,FOXS1,GJA1,GRIA2,GRIK1,GRIK2,HAND2,HDAC9,HEPACAM2,IFT81,IL12A,ITGAV,KIAA1009,KIF16B,KIF20B,KIF4B,LAMA4,LRP6,MAD1L1,MED30,MITF,MMS22L,MTUS1,NDUFB4,NDUFS4,NRP2,OSMR,PALLD,PBX1,PIK3R1,PPARGC1A,RBPJ,RFC3,RFX3,SEPT7,SMAD7,SP3,SPATS2L,STXBP5,TAF4,TCF7L2,TPPP3,TUBE1,V…
GO Cellular Component	GO:0031974	membrane-enclosed lumen	10	0.0153	1	1	1.32	40.1	53	0.226	0.298	260	0.576	1	1	0.982	43.8	43	2800	0.152	0.0154	unnamed,unnamed,unnamed,unnamed,unnamed,unnamed,unnamed,unnamed,unnamed,unnamed,unnamed,unnamed,unnamed,unnamed,unnamed,unnamed,unnamed,unnamed,unnamed,unnamed,unnamed,unnamed,unnamed,unnamed,unnamed,unnamed,unnamed,unnamed,unnamed,unnamed,unnamed,unnamed,unnamed,unnamed,unnamed,unnamed,unnamed,unnamed,unnamed,unnamed,unnamed,unnamed,unnamed,unnamed,unnamed,unnamed,unnamed,unnamed,unnamed,unnamed…	CBR4,CITED2,COL25A1,COL8A1,CREB1,CSTF2,DUSP6,EGLN3,FANCF,FOXC1,GPC5,GPC6,HAND2,HDAC9,HNF4G,KIF20B,KIF4B,MED30,MGMT,MKI67,MMS22L,NR2F1,NR5A2,PCSK5,PDGFC,PLCB1,PLSCR1,PPARGC1A,RBPJ,RFC3,RFX3,RGCC,SEPT7,SIL1,SMAD7,SP3,SPATS2L,TAF4,TCF7L2,TLE4,ZBTB16,ZC3H15,ZEB2
GO Cellular Component	GO:0044454	nuclear chromosome part	11	0.016	1	1	2.22	4.51	10	0.0253	0.0562	42	0.0562	1	1	1.94	4.13	8	264	0.0284	0.0303	unnamed,unnamed,unnamed,unnamed,unnamed,unnamed,unnamed,unnamed,unnamed,unnamed	CITED2,CREB1,FOXC1,HAND2,MMS22L,PLCB1,RFX3,TCF7L2
GO Cellular Component	GO:0030935	sheet-forming collagen	12	0.0163	1	1	10.4	0.193	2	0.00108	0.0112	59	0.104	1	1	9.14	0.109	1	7	0.00355	0.143	unnamed,unnamed	COL8A1
GO Cellular Component	GO:0032983	kainate selective glutamate receptor complex	13	0.0166	1	1	10.3	0.195	2	0.00109	0.0112	4	0.00143	1	0.452	32	0.0625	2	4	0.00709	0.5	unnamed,unnamed	GRIK1,GRIK2
GO Cellular Component	GO:0030496	midbody	14	0.0227	1	1	3.14	1.59	5	0.00895	0.0281	15	0.0237	1	1	3.08	1.63	5	104	0.0177	0.0481	unnamed,unnamed,unnamed,unnamed,unnamed	ANXA2,CEP44,HEPACAM2,RAP2A,SEPT7
GO Cellular Component	GO:0005578	proteinaceous extracellular matrix	15	0.0246	1	1	1.76	8.52	15	0.0478	0.0843	28	0.0355	1	1	1.87	5.89	11	377	0.039	0.0292	unnamed,unnamed,unnamed,unnamed,unnamed,unnamed,unnamed,unnamed,unnamed,unnamed,unnamed,unnamed,unnamed,unnamed,unnamed	ADAMTS9,ADAMTSL1,ANXA2,BMP4,COL25A1,COL8A1,GPC5,GPC6,LAMA4,RUNX1,THSD4
GO Cellular Component	GO:0005796	Golgi lumen	16	0.0248	1	1	3.07	1.63	5	0.00916	0.0281	85	0.159	1	1	2.18	1.38	3	88	0.0106	0.0341	unnamed,unnamed,unnamed,unnamed,unnamed	GPC5,GPC6,PCSK5
GO Cellular Component	GO:0048179	activin receptor complex	17	0.0265	1	1	37.3	0.0268	1	0.000151	0.00562	2	0.000243	0.308	0.154	64	0.0313	2	2	0.00709	1	unnamed	ACVR1,ACVR1C
GO Cellular Component	GO:0005884	actin filament	18	0.0288	1	1	3.49	1.15	4	0.00644	0.0225	46	0.0675	1	1	3.2	0.938	3	60	0.0106	0.05	unnamed,unnamed,unnamed,unnamed	FERMT1,FMN1,PALLD
GO Cellular Component	GO:0043229	intracellular organelle	19	0.0299	1	1	1.09	132	143	0.74	0.803	141	0.243	1	1	1.04	172	178	10992	0.631	0.0162	unnamed,unnamed,unnamed,unnamed,unnamed,unnamed,unnamed,unnamed,unnamed,unnamed,unnamed,unnamed,unnamed,unnamed,unnamed,unnamed,unnamed,unnamed,unnamed,unnamed,unnamed,unnamed,unnamed,unnamed,unnamed,unnamed,unnamed,unnamed,unnamed,unnamed,unnamed,unnamed,unnamed,unnamed,unnamed,unnamed,unnamed,unnamed,unnamed,unnamed,unnamed,unnamed,unnamed,unnamed,unnamed,unnamed,unnamed,unnamed,unnamed,unnamed…	ABLIM1,ACKR3,ADAMTS9,AHRR,AKAP6,ANXA2,ARFGAP3,ASCC3,BACH1,BLID,BNC2,CAPZB,CBR4,CDCA7,CELF2,CEP152,CEP44,CITED2,CLINT1,CLSTN2,CLYBL,CMC1,COL25A1,COL8A1,COPS8,CPE,CREB1,CSTF2,CTSO,DCP2,DCSTAMP,DCT,DES,DIP2C,DLC1,DPF1,DUSP6,DYRK2,EBF1,EGLN3,EID1,EIF4E,EOMES,EPHA3,ETNPPL,EXT1,EYA4,FAM170A,FAM198B,FANCF,FERMT1,FILIP1L,FKBP5,FMN1,FOXB1,FOXC1,FOXP1,FOXP2,FOXQ1,FOXS1,FRMD4B,GBX2,GJA1,GLIS3,GPC5,GPC6,GRIA…
GO Cellular Component	GO:0071920	cleavage body	20	0.031	1	1	31.8	0.0315	1	0.000177	0.00562	21	0.031	1	1	32	0.0313	1	2	0.00355	0.5	unnamed	CSTF2
GO Cellular Component	GO:0044421	extracellular region part	21	0.0332	1	1	1.42	20.4	29	0.115	0.163	90	0.167	1	1	1.24	18.5	23	1185	0.0816	0.0194	unnamed,unnamed,unnamed,unnamed,unnamed,unnamed,unnamed,unnamed,unnamed,unnamed,unnamed,unnamed,unnamed,unnamed,unnamed,unnamed,unnamed,unnamed,unnamed,unnamed,unnamed,unnamed,unnamed,unnamed,unnamed,unnamed,unnamed,unnamed,unnamed	ADAMTS9,ADAMTSL1,ADM,ANXA2,BMP2,BMP4,COL25A1,COL8A1,FJX1,GPC5,GPC6,GREM1,IFNG,IL12A,KITLG,LAMA4,OLFM4,PAPPA,PCSK5,PDGFC,RUNX1,SORL1,THSD4
GO Cellular Component	GO:0043226	organelle	22	0.0334	1	1	1.08	132	143	0.742	0.803	134	0.224	1	1	1.04	172	179	11024	0.635	0.0162	unnamed,unnamed,unnamed,unnamed,unnamed,unnamed,unnamed,unnamed,unnamed,unnamed,unnamed,unnamed,unnamed,unnamed,unnamed,unnamed,unnamed,unnamed,unnamed,unnamed,unnamed,unnamed,unnamed,unnamed,unnamed,unnamed,unnamed,unnamed,unnamed,unnamed,unnamed,unnamed,unnamed,unnamed,unnamed,unnamed,unnamed,unnamed,unnamed,unnamed,unnamed,unnamed,unnamed,unnamed,unnamed,unnamed,unnamed,unnamed,unnamed,unnamed…	ABLIM1,ACKR3,ADAMTS9,AHRR,AKAP6,ANXA2,ARFGAP3,ASCC3,BACH1,BLID,BNC2,CAPZB,CBR4,CDCA7,CELF2,CEP152,CEP44,CITED2,CLINT1,CLSTN2,CLYBL,CMC1,COL25A1,COL8A1,COPS8,CPE,CREB1,CSTF2,CTSO,DCP2,DCSTAMP,DCT,DES,DIP2C,DLC1,DPF1,DUSP6,DYRK2,EBF1,EGLN3,EID1,EIF4E,EOMES,EPHA3,ETNPPL,EXT1,EYA4,FAM170A,FAM198B,FANCF,FERMT1,FILIP1L,FKBP5,FMN1,FOXB1,FOXC1,FOXP1,FOXP2,FOXQ1,FOXS1,FRMD4B,GBX2,GJA1,GLIS3,GPC5,GPC6,GRIA…
GO Cellular Component	GO:0005576	extracellular region	23	0.0344	1	1	1.3	33.8	44	0.19	0.247	91	0.167	1	1	1.17	34.2	40	2191	0.142	0.0183	unnamed,unnamed,unnamed,unnamed,unnamed,unnamed,unnamed,unnamed,unnamed,unnamed,unnamed,unnamed,unnamed,unnamed,unnamed,unnamed,unnamed,unnamed,unnamed,unnamed,unnamed,unnamed,unnamed,unnamed,unnamed,unnamed,unnamed,unnamed,unnamed,unnamed,unnamed,unnamed,unnamed,unnamed,unnamed,unnamed,unnamed,unnamed,unnamed,unnamed,unnamed,unnamed,unnamed,unnamed	ADAMTS9,ADAMTSL1,ADM,ANXA2,BMP2,BMP4,C5orf55,CGB2,COL25A1,COL8A1,CPE,CRIM1,EPHA3,FAM3D,FJX1,GPC5,GPC6,GREM1,IFNG,IL12A,KIRREL3,KITLG,LAMA4,LIFR,NPVF,NRP2,OLFM4,PAMR1,PAPPA,PCSK5,PDGFC,PDGFRL,RUNX1,SORL1,ST3GAL4,THSD4,THSD7A,TLL1,TULP1,VWA8
GO Cellular Component	GO:0005813	centrosome	24	0.0344	1	1	1.88	5.86	11	0.0329	0.0618	39	0.0498	1	1	1.76	6.24	11	399	0.039	0.0276	unnamed,unnamed,unnamed,unnamed,unnamed,unnamed,unnamed,unnamed,unnamed,unnamed,unnamed	CEP152,CEP44,HEPACAM2,IFT81,KIAA1009,KIF20B,MAD1L1,RGCC,SNX10,SYTL4,TUBE1
GO Cellular Component	GO:0031981	nuclear lumen	25	0.0354	1	1	1.32	31.1	41	0.175	0.23	181	0.349	1	1	1.08	32.5	35	2082	0.124	0.0168	unnamed,unnamed,unnamed,unnamed,unnamed,unnamed,unnamed,unnamed,unnamed,unnamed,unnamed,unnamed,unnamed,unnamed,unnamed,unnamed,unnamed,unnamed,unnamed,unnamed,unnamed,unnamed,unnamed,unnamed,unnamed,unnamed,unnamed,unnamed,unnamed,unnamed,unnamed,unnamed,unnamed,unnamed,unnamed,unnamed,unnamed,unnamed,unnamed,unnamed,unnamed	CITED2,CREB1,CSTF2,DUSP6,EGLN3,FANCF,FOXC1,HAND2,HDAC9,HNF4G,KIF20B,KIF4B,MED30,MGMT,MKI67,MMS22L,NR2F1,NR5A2,PLCB1,PLSCR1,PPARGC1A,RBPJ,RFC3,RFX3,RGCC,SEPT7,SMAD7,SP3,SPATS2L,TAF4,TCF7L2,TLE4,ZBTB16,ZC3H15,ZEB2
GO Cellular Component	GO:0009346	citrate lyase complex	26	0.0357	1	1	27.5	0.0364	1	0.000204	0.00562	21	0.031	1	1	32	0.0313	1	2	0.00355	0.5	unnamed	CLYBL
GO Cellular Component	GO:0000228	nuclear chromosome	27	0.0403	1	1	1.9	5.27	10	0.0296	0.0562	65	0.11	1	1	1.67	4.8	8	307	0.0284	0.0261	unnamed,unnamed,unnamed,unnamed,unnamed,unnamed,unnamed,unnamed,unnamed,unnamed	CITED2,CREB1,FOXC1,HAND2,MMS22L,PLCB1,RFX3,TCF7L2
GO Cellular Component	GO:0031012	extracellular matrix	28	0.0407	1	1	1.62	9.9	16	0.0556	0.0899	32	0.0433	1	1	1.75	6.85	12	438	0.0426	0.0274	unnamed,unnamed,unnamed,unnamed,unnamed,unnamed,unnamed,unnamed,unnamed,unnamed,unnamed,unnamed,unnamed,unnamed,unnamed,unnamed	ADAMTS9,ADAMTSL1,ANXA2,BMP4,COL25A1,COL8A1,GPC5,GPC6,LAMA4,PLSCR1,RUNX1,THSD4
GO Cellular Component	GO:0060076	excitatory synapse	29	0.0425	1	1	3.91	0.767	3	0.00431	0.0169	16	0.0253	1	1	8	0.25	2	16	0.00709	0.125	unnamed,unnamed,unnamed	ELFN1,LRRTM2
GO Cellular Component	GO:0032991	macromolecular complex	30	0.043	1	1	1.19	59.6	71	0.335	0.399	127	0.216	1	1	1.09	66	72	4222	0.255	0.0171	unnamed,unnamed,unnamed,unnamed,unnamed,unnamed,unnamed,unnamed,unnamed,unnamed,unnamed,unnamed,unnamed,unnamed,unnamed,unnamed,unnamed,unnamed,unnamed,unnamed,unnamed,unnamed,unnamed,unnamed,unnamed,unnamed,unnamed,unnamed,unnamed,unnamed,unnamed,unnamed,unnamed,unnamed,unnamed,unnamed,unnamed,unnamed,unnamed,unnamed,unnamed,unnamed,unnamed,unnamed,unnamed,unnamed,unnamed,unnamed,unnamed,unnamed…	ACVR1,ACVR1C,AKAP6,ANXA2,CAPZB,CEP44,CLIC6,CLYBL,COPS8,CREB1,CSTF2,DCP2,DES,DPF1,DYRK2,EIF3H,EIF4E,FANCF,FERMT1,FILIP1L,FMN1,FOXB1,FOXC1,FOXQ1,FOXS1,GJA1,GRIA2,GRIK1,GRIK2,HAND2,HDAC9,HEPACAM2,IFT81,IL12A,ITGAV,KIAA1009,KIF16B,KIF20B,KIF4B,LAMA4,LRP6,MAD1L1,MED30,MITF,MKI67,MMS22L,MTUS1,NDUFB4,NDUFS4,NRP2,OSMR,PALLD,PBX1,PIK3R1,PPARGC1A,RBPJ,RFC3,RFX3,SEPT7,SMAD7,SORL1,SP3,SPATS2L,STXBP5,TAF4,TCF…
GO Cellular Component	GO:0014704	intercalated disc	31	0.045	1	1	3.02	1.32	4	0.00744	0.0225	5	0.00376	1	0.95	6.24	0.641	4	41	0.0142	0.0976	unnamed,unnamed,unnamed,unnamed	AKAP6,CAPZB,DES,GJA1
GO Cellular Component	GO:0044431	Golgi apparatus part	32	0.0451	1	1	1.52	12.5	19	0.0702	0.107	64	0.107	1	1	1.43	10.5	15	673	0.0532	0.0223	unnamed,unnamed,unnamed,unnamed,unnamed,unnamed,unnamed,unnamed,unnamed,unnamed,unnamed,unnamed,unnamed,unnamed,unnamed,unnamed,unnamed,unnamed,unnamed	ARFGAP3,CLSTN2,EXT1,FAM198B,GJA1,GPC5,GPC6,HEPACAM2,PCSK5,PDGFC,SH3GL2,ST3GAL4,TPST1,UST,VTI1A
GO Cellular Component	GO:0016605	PML body	33	0.0454	1	1	3.01	1.33	4	0.00747	0.0225	30	0.0411	1	1	3.08	1.3	4	83	0.0142	0.0482	unnamed,unnamed,unnamed,unnamed	PPARGC1A,SP3,TCF7L2,ZBTB16
GO Cellular Component	GO:0030992	intraflagellar transport particle B	34	0.0467	1	1	20.9	0.0479	1	0.000269	0.00562	59	0.104	1	1	9.14	0.109	1	7	0.00355	0.143	unnamed	IFT81
GO Cellular Component	GO:0005747	mitochondrial respiratory chain complex I	35	0.047	1	1	5.82	0.344	2	0.00193	0.0112	88	0.162	1	1	2.78	0.719	2	46	0.00709	0.0435	unnamed,unnamed	NDUFB4,NDUFS4
GO Cellular Component	GO:0043227	membrane-bounded organelle	36	0.0482	1	1	1.08	124	135	0.699	0.758	56	0.103	1	1	1.07	157	168	10046	0.596	0.0167	unnamed,unnamed,unnamed,unnamed,unnamed,unnamed,unnamed,unnamed,unnamed,unnamed,unnamed,unnamed,unnamed,unnamed,unnamed,unnamed,unnamed,unnamed,unnamed,unnamed,unnamed,unnamed,unnamed,unnamed,unnamed,unnamed,unnamed,unnamed,unnamed,unnamed,unnamed,unnamed,unnamed,unnamed,unnamed,unnamed,unnamed,unnamed,unnamed,unnamed,unnamed,unnamed,unnamed,unnamed,unnamed,unnamed,unnamed,unnamed,unnamed,unnamed…	ACKR3,ADAMTS9,AHRR,AKAP6,ANXA2,ARFGAP3,ASCC3,BACH1,BLID,BNC2,CAPZB,CBR4,CDCA7,CELF2,CEP152,CITED2,CLINT1,CLSTN2,CLYBL,CMC1,COL25A1,COL8A1,COPS8,CPE,CREB1,CSTF2,CTSO,DCP2,DCSTAMP,DCT,DIP2C,DLC1,DPF1,DUSP6,DYRK2,EBF1,EGLN3,EID1,EOMES,EPHA3,ETNPPL,EXT1,EYA4,FAM170A,FAM198B,FANCF,FILIP1L,FKBP5,FMN1,FOXB1,FOXC1,FOXP1,FOXP2,FOXQ1,FOXS1,GBX2,GJA1,GLIS3,GPC5,GPC6,GRIA2,HAND2,HDAC9,HEPACAM2,HNF4G,HSF2,IFT…
GO Cellular Component	GO:0035749	myelin sheath adaxonal region	37	0.0492	1	1	19.8	0.0504	1	0.000283	0.00562	48	0.0758	1	1	12.8	0.0782	1	5	0.00355	0.2	unnamed	ANXA2
GO Cellular Component	GO:0002193	MAML1-RBP-Jkappa- ICN1 complex	38	0.0506	1	1	19.3	0.0519	1	0.000292	0.00562	34	0.0462	1	1	21.3	0.0469	1	3	0.00355	0.333	unnamed	RBPJ
GO Cellular Component	GO:0044427	chromosomal part	39	0.0512	1	1	1.63	8.61	14	0.0483	0.0787	125	0.215	1	1	1.3	9.22	12	590	0.0426	0.0203	unnamed,unnamed,unnamed,unnamed,unnamed,unnamed,unnamed,unnamed,unnamed,unnamed,unnamed,unnamed,unnamed,unnamed	CITED2,CREB1,FOXC1,HAND2,MAD1L1,MKI67,MMS22L,PLCB1,RFC3,RFX3,SEPT7,TCF7L2
GO Cellular Component	GO:0044291	cell-cell contact zone	40	0.0539	1	1	2.84	1.41	4	0.00791	0.0225	6	0.00526	1	1	5.69	0.703	4	45	0.0142	0.0889	unnamed,unnamed,unnamed,unnamed	AKAP6,CAPZB,DES,GJA1
GO Cellular Component	GO:0044428	nuclear part	41	0.0575	1	1	1.25	36.8	46	0.207	0.258	214	0.432	1	1	1.04	38.6	40	2472	0.142	0.0162	unnamed,unnamed,unnamed,unnamed,unnamed,unnamed,unnamed,unnamed,unnamed,unnamed,unnamed,unnamed,unnamed,unnamed,unnamed,unnamed,unnamed,unnamed,unnamed,unnamed,unnamed,unnamed,unnamed,unnamed,unnamed,unnamed,unnamed,unnamed,unnamed,unnamed,unnamed,unnamed,unnamed,unnamed,unnamed,unnamed,unnamed,unnamed,unnamed,unnamed,unnamed,unnamed,unnamed,unnamed,unnamed,unnamed	AKAP6,CITED2,COPS8,CREB1,CSTF2,DPF1,DUSP6,EGLN3,FANCF,FOXC1,HAND2,HDAC9,HNF4G,KIF20B,KIF4B,MAD1L1,MED30,MGMT,MKI67,MMS22L,NR2F1,NR5A2,PLCB1,PLSCR1,PPARGC1A,PRICKLE2,RBPJ,RFC3,RFX3,RGCC,SEPT7,SMAD7,SP3,SPATS2L,TAF4,TCF7L2,TLE4,ZBTB16,ZC3H15,ZEB2
GO Cellular Component	GO:0043235	receptor complex	42	0.0576	1	1	1.85	4.88	9	0.0274	0.0506	3	0.000771	0.976	0.325	3.4	2.94	10	188	0.0355	0.0532	unnamed,unnamed,unnamed,unnamed,unnamed,unnamed,unnamed,unnamed,unnamed	ACVR1,ACVR1C,GRIA2,GRIK1,GRIK2,ITGAV,LRP6,NRP2,OSMR,STXBP5
GO Cellular Component	GO:0005847	mRNA cleavage and polyadenylation specificity factor complex	43	0.0581	1	1	16.7	0.0598	1	0.000336	0.00562	74	0.132	1	1	7.11	0.141	1	9	0.00355	0.111	unnamed	CSTF2
GO Cellular Component	GO:0005737	cytoplasm	44	0.0603	1	1	1.08	120	130	0.673	0.73	116	0.21	1	1	1.05	148	155	9455	0.55	0.0164	unnamed,unnamed,unnamed,unnamed,unnamed,unnamed,unnamed,unnamed,unnamed,unnamed,unnamed,unnamed,unnamed,unnamed,unnamed,unnamed,unnamed,unnamed,unnamed,unnamed,unnamed,unnamed,unnamed,unnamed,unnamed,unnamed,unnamed,unnamed,unnamed,unnamed,unnamed,unnamed,unnamed,unnamed,unnamed,unnamed,unnamed,unnamed,unnamed,unnamed,unnamed,unnamed,unnamed,unnamed,unnamed,unnamed,unnamed,unnamed,unnamed,unnamed…	ABLIM1,ACKR3,ADAMTS9,ADM,AHRR,AKAP6,AMPD3,ANXA2,ARFGAP3,ASCC3,BACH1,BLID,BNC2,CAPZB,CBR4,CDCA7,CELF2,CEP152,CEP44,CHODL,CITED2,CLIC6,CLINT1,CLSTN2,CLYBL,CMC1,COL25A1,COL8A1,COPS8,CPE,CTIF,CTSO,DCP2,DCSTAMP,DCT,DDHD1,DES,DLC1,DNPEP,DPF1,DPYD,DPYS,DUSP6,DYRK2,EGLN3,EID1,EIF3H,EIF4E,EPHA3,ETNPPL,EXT1,EYA4,FAM198B,FERMT1,FILIP1L,FKBP5,FMN1,FOXC1,FOXP1,FOXP2,FRMD4B,GJA1,GMDS,GPC5,GPC6,GRIA2,HDAC9,HEPA…
GO Cellular Component	GO:0043231	intracellular membrane-bounded organelle	45	0.0611	1	1	1.08	124	134	0.697	0.753	66	0.113	1	1	1.07	156	167	10012	0.592	0.0167	unnamed,unnamed,unnamed,unnamed,unnamed,unnamed,unnamed,unnamed,unnamed,unnamed,unnamed,unnamed,unnamed,unnamed,unnamed,unnamed,unnamed,unnamed,unnamed,unnamed,unnamed,unnamed,unnamed,unnamed,unnamed,unnamed,unnamed,unnamed,unnamed,unnamed,unnamed,unnamed,unnamed,unnamed,unnamed,unnamed,unnamed,unnamed,unnamed,unnamed,unnamed,unnamed,unnamed,unnamed,unnamed,unnamed,unnamed,unnamed,unnamed,unnamed…	ACKR3,ADAMTS9,AHRR,AKAP6,ANXA2,ARFGAP3,ASCC3,BACH1,BLID,BNC2,CAPZB,CBR4,CDCA7,CELF2,CEP152,CITED2,CLINT1,CLSTN2,CLYBL,CMC1,COL25A1,COL8A1,COPS8,CPE,CREB1,CSTF2,CTSO,DCP2,DCSTAMP,DCT,DIP2C,DLC1,DPF1,DUSP6,DYRK2,EBF1,EGLN3,EID1,EOMES,EPHA3,ETNPPL,EXT1,EYA4,FAM170A,FAM198B,FANCF,FILIP1L,FKBP5,FMN1,FOXB1,FOXC1,FOXP1,FOXP2,FOXQ1,FOXS1,GBX2,GJA1,GLIS3,GPC5,GPC6,GRIA2,HAND2,HDAC9,HEPACAM2,HNF4G,HSF2,IFT…
GO Cellular Component	GO:0043514	interleukin-12 complex	46	0.0619	1	1	15.6	0.0639	1	0.000359	0.00562	21	0.031	1	1	32	0.0313	1	2	0.00355	0.5	unnamed	IL12A
GO Cellular Component	GO:0005901	caveola	47	0.0625	1	1	2.7	1.48	4	0.00832	0.0225	14	0.016	1	1	4.13	0.969	4	62	0.0142	0.0645	unnamed,unnamed,unnamed,unnamed	AKAP6,DLC1,LRP6,PACSIN2
GO Cellular Component	GO:0000785	chromatin	48	0.0672	1	1	1.79	5.03	9	0.0283	0.0506	152	0.283	1	1	1.32	5.31	7	340	0.0248	0.0206	unnamed,unnamed,unnamed,unnamed,unnamed,unnamed,unnamed,unnamed,unnamed	CITED2,CREB1,FOXC1,HAND2,PLCB1,RFX3,TCF7L2
GO Cellular Component	GO:0005788	endoplasmic reticulum lumen	49	0.0683	1	1	2.1	2.85	6	0.016	0.0337	159	0.296	1	1	1.45	2.75	4	176	0.0142	0.0227	unnamed,unnamed,unnamed,unnamed,unnamed,unnamed	COL25A1,COL8A1,PDGFC,SIL1
GO Cellular Component	GO:0005912	adherens junction	50	0.0683	1	1	1.86	4.3	8	0.0241	0.0449	29	0.0381	1	1	2.24	3.13	7	200	0.0248	0.035	unnamed,unnamed,unnamed,unnamed,unnamed,unnamed,unnamed,unnamed	DES,DLC1,FERMT1,FMN1,GJA1,PALLD,SMAD7
GO Cellular Component	GO:0005720	nuclear heterochromatin	51	0.0708	1	1	4.61	0.434	2	0.00244	0.0112	173	0.336	1	1	2.46	0.406	1	26	0.00355	0.0385	unnamed,unnamed	FOXC1
GO Cellular Component	GO:0031941	filamentous actin	52	0.0726	1	1	4.54	0.441	2	0.00248	0.0112	166	0.326	1	1	2.56	0.391	1	25	0.00355	0.04	unnamed,unnamed	FERMT1
GO Cellular Component	GO:0005604	basement membrane	53	0.0752	1	1	2.24	2.24	5	0.0126	0.0281	43	0.058	1	1	2.75	1.45	4	93	0.0142	0.043	unnamed,unnamed,unnamed,unnamed,unnamed	ANXA2,COL8A1,LAMA4,RUNX1
GO Cellular Component	GO:0005916	fascia adherens	54	0.0779	1	1	4.35	0.459	2	0.00258	0.0112	11	0.0145	1	1	10.7	0.188	2	12	0.00709	0.167	unnamed,unnamed	DES,GJA1
GO Cellular Component	GO:0005694	chromosome	55	0.0798	1	1	1.49	10	15	0.0564	0.0843	154	0.29	1	1	1.2	10.8	13	693	0.0461	0.0188	unnamed,unnamed,unnamed,unnamed,unnamed,unnamed,unnamed,unnamed,unnamed,unnamed,unnamed,unnamed,unnamed,unnamed,unnamed	CITED2,CREB1,FOXC1,HAND2,MAD1L1,MKI67,MMS22L,PLCB1,RFC3,RFX3,SEPT7,TCF7L2,ZMYND11
GO Cellular Component	GO:0005615	extracellular space	56	0.0801	1	1	1.4	14.3	20	0.0803	0.112	128	0.217	1	1	1.24	13.8	17	880	0.0603	0.0193	unnamed,unnamed,unnamed,unnamed,unnamed,unnamed,unnamed,unnamed,unnamed,unnamed,unnamed,unnamed,unnamed,unnamed,unnamed,unnamed,unnamed,unnamed,unnamed,unnamed	ADAMTS9,ADM,BMP2,BMP4,COL25A1,FJX1,GPC5,GPC6,GREM1,IFNG,IL12A,KITLG,OLFM4,PAPPA,PCSK5,PDGFC,SORL1
GO Cellular Component	GO:0005794	Golgi apparatus	57	0.0823	1	1	1.3	22.3	29	0.125	0.163	53	0.0963	1	1	1.32	19	25	1214	0.0887	0.0206	unnamed,unnamed,unnamed,unnamed,unnamed,unnamed,unnamed,unnamed,unnamed,unnamed,unnamed,unnamed,unnamed,unnamed,unnamed,unnamed,unnamed,unnamed,unnamed,unnamed,unnamed,unnamed,unnamed,unnamed,unnamed,unnamed,unnamed,unnamed,unnamed	ARFGAP3,ASCC3,CLINT1,CLSTN2,CPE,EXT1,FAM198B,GJA1,GPC5,GPC6,HEPACAM2,LRP6,MTUS1,PCSK5,PDGFC,PLSCR1,SH3GL2,SORL1,ST3GAL4,STK33,TPST1,USP6NL,UST,VTI1A,WWOX
GO Cellular Component	GO:0005769	early endosome	58	0.0832	1	1	1.87	3.74	7	0.021	0.0393	40	0.0505	1	1	2.1	3.33	7	213	0.0248	0.0329	unnamed,unnamed,unnamed,unnamed,unnamed,unnamed,unnamed	ACKR3,ANXA2,EPHA3,GJA1,KIF16B,LRP6,PACSIN2
GO Cellular Component	GO:0035101	FACT complex	59	0.0839	1	1	11.4	0.0876	1	0.000492	0.00562	21	0.031	1	1	32	0.0313	1	2	0.00355	0.5	unnamed	MMS22L
GO Cellular Component	GO:0016281	eukaryotic translation initiation factor 4F complex	60	0.0851	1	1	11.2	0.0889	1	0.000499	0.00562	74	0.132	1	1	7.11	0.141	1	9	0.00355	0.111	unnamed	EIF4E
GO Cellular Component	GO:0044430	cytoskeletal part	61	0.0877	1	1	1.3	21.5	28	0.121	0.157	97	0.173	1	1	1.22	21.4	26	1367	0.0922	0.019	unnamed,unnamed,unnamed,unnamed,unnamed,unnamed,unnamed,unnamed,unnamed,unnamed,unnamed,unnamed,unnamed,unnamed,unnamed,unnamed,unnamed,unnamed,unnamed,unnamed,unnamed,unnamed,unnamed,unnamed,unnamed,unnamed,unnamed,unnamed	CAPZB,CEP152,CEP44,DES,FERMT1,FILIP1L,FMN1,GJA1,HEPACAM2,IFT81,KIAA1009,KIF16B,KIF20B,KIF4B,MAD1L1,MTUS1,PALLD,PLCB4,PSD3,RGCC,SEPT7,SNX10,SYTL4,TPPP3,TUBE1,VAPA
GO Cellular Component	GO:0005900	oncostatin-M receptor complex	62	0.0878	1	1	10.9	0.0919	1	0.000516	0.00562	34	0.0462	1	1	21.3	0.0469	1	3	0.00355	0.333	unnamed	OSMR
GO Cellular Component	GO:0005622	intracellular	63	0.091	1	1	1.05	144	151	0.806	0.848	155	0.29	1	1	1.02	199	204	12748	0.723	0.016	unnamed,unnamed,unnamed,unnamed,unnamed,unnamed,unnamed,unnamed,unnamed,unnamed,unnamed,unnamed,unnamed,unnamed,unnamed,unnamed,unnamed,unnamed,unnamed,unnamed,unnamed,unnamed,unnamed,unnamed,unnamed,unnamed,unnamed,unnamed,unnamed,unnamed,unnamed,unnamed,unnamed,unnamed,unnamed,unnamed,unnamed,unnamed,unnamed,unnamed,unnamed,unnamed,unnamed,unnamed,unnamed,unnamed,unnamed,unnamed,unnamed,unnamed…	ABLIM1,ACKR3,ADAMTS9,ADM,AHRR,AKAP6,AMPD3,ANXA2,ARFGAP3,ARL15,ASCC3,BACH1,BLID,BNC2,CAPZB,CBR4,CDCA7,CELF2,CEP152,CEP44,CHODL,CITED2,CLIC6,CLINT1,CLSTN2,CLYBL,CMC1,COL25A1,COL8A1,COPS8,CPE,CREB1,CSTF2,CTIF,CTSO,DCP2,DCSTAMP,DCT,DDHD1,DES,DIP2C,DLC1,DNPEP,DPF1,DPYD,DPYS,DUSP6,DYRK2,EBF1,EGLN3,EID1,EIF3H,EIF4E,EOMES,EPHA3,ETNPPL,EXT1,EYA4,FAM170A,FAM198B,FANCF,FERMT1,FILIP1L,FKBP5,FMN1,FOXB1,FOXC1,…
GO Cellular Component	GO:0005849	mRNA cleavage factor complex	64	0.0918	1	1	10.4	0.0963	1	0.000541	0.00562	99	0.185	1	1	4.92	0.203	1	13	0.00355	0.0769	unnamed	CSTF2
GO Cellular Component	GO:0070161	anchoring junction	65	0.0936	1	1	1.73	4.61	8	0.0259	0.0449	41	0.0547	1	1	2.06	3.39	7	217	0.0248	0.0323	unnamed,unnamed,unnamed,unnamed,unnamed,unnamed,unnamed,unnamed	DES,DLC1,FERMT1,FMN1,GJA1,PALLD,SMAD7
GO Cellular Component	GO:0030669	clathrin-coated endocytic vesicle membrane	66	0.0979	1	1	3.8	0.526	2	0.00295	0.0112	183	0.357	1	1	2.28	0.438	1	28	0.00355	0.0357	unnamed,unnamed	SH3GL2
GO Cellular Component	GO:0044424	intracellular part	67	0.0986	1	1	1.05	143	150	0.802	0.843	145	0.263	1	1	1.03	197	202	12578	0.716	0.0161	unnamed,unnamed,unnamed,unnamed,unnamed,unnamed,unnamed,unnamed,unnamed,unnamed,unnamed,unnamed,unnamed,unnamed,unnamed,unnamed,unnamed,unnamed,unnamed,unnamed,unnamed,unnamed,unnamed,unnamed,unnamed,unnamed,unnamed,unnamed,unnamed,unnamed,unnamed,unnamed,unnamed,unnamed,unnamed,unnamed,unnamed,unnamed,unnamed,unnamed,unnamed,unnamed,unnamed,unnamed,unnamed,unnamed,unnamed,unnamed,unnamed,unnamed…	ABLIM1,ACKR3,ADAMTS9,ADM,AHRR,AKAP6,AMPD3,ANXA2,ARFGAP3,ASCC3,BACH1,BLID,BNC2,CAPZB,CBR4,CDCA7,CELF2,CEP152,CEP44,CHODL,CITED2,CLIC6,CLINT1,CLSTN2,CLYBL,CMC1,COL25A1,COL8A1,COPS8,CPE,CREB1,CSTF2,CTIF,CTSO,DCP2,DCSTAMP,DCT,DDHD1,DES,DIP2C,DLC1,DNPEP,DPF1,DPYD,DPYS,DUSP6,DYRK2,EBF1,EGLN3,EID1,EIF3H,EIF4E,EOMES,EPHA3,ETNPPL,EXT1,EYA4,FAM170A,FAM198B,FANCF,FERMT1,FILIP1L,FKBP5,FMN1,FOXB1,FOXC1,FOXP1,…
GO Cellular Component	GO:0043202	lysosomal lumen	68	0.101	1	1	2.7	1.11	3	0.00624	0.0169	164	0.316	1	1	1.75	1.14	2	73	0.00709	0.0274	unnamed,unnamed,unnamed	GPC5,GPC6
GO Cellular Component	GO:0005775	vacuolar lumen	69	0.107	1	1	2.64	1.14	3	0.00639	0.0169	178	0.345	1	1	1.64	1.22	2	78	0.00709	0.0256	unnamed,unnamed,unnamed	GPC5,GPC6
GO Cellular Component	GO:0031313	extrinsic to endosome membrane	70	0.109	1	1	8.66	0.115	1	0.000649	0.00562	34	0.0462	1	1	21.3	0.0469	1	3	0.00355	0.333	unnamed	SNX10
GO Cellular Component	GO:0033391	chromatoid body	71	0.11	1	1	8.57	0.117	1	0.000656	0.00562	78	0.146	1	1	6.4	0.156	1	10	0.00355	0.1	unnamed	EIF4E
GO Cellular Component	GO:0005815	microtubule organizing center	72	0.113	1	1	1.49	8.08	12	0.0454	0.0674	67	0.118	1	1	1.47	8.14	12	521	0.0426	0.023	unnamed,unnamed,unnamed,unnamed,unnamed,unnamed,unnamed,unnamed,unnamed,unnamed,unnamed,unnamed	CEP152,CEP44,HEPACAM2,IFT81,KIAA1009,KIF20B,MAD1L1,MTUS1,RGCC,SNX10,SYTL4,TUBE1
GO Cellular Component	GO:0030659	cytoplasmic vesicle membrane	73	0.115	1	1	1.51	7.28	11	0.0409	0.0618	51	0.0924	1	1	1.62	6.17	10	395	0.0355	0.0253	unnamed,unnamed,unnamed,unnamed,unnamed,unnamed,unnamed,unnamed,unnamed,unnamed,unnamed	CPE,DCT,GJA1,GRIA2,PACSIN2,SH3GL2,SLC17A6,SNX7,STXBP5,SYTL4
GO Cellular Component	GO:0005663	DNA replication factor C complex	74	0.116	1	1	8.15	0.123	1	0.000689	0.00562	50	0.0902	1	1	10.7	0.0938	1	6	0.00355	0.167	unnamed	RFC3
GO Cellular Component	GO:0001726	ruffle	75	0.118	1	1	1.94	2.58	5	0.0145	0.0281	92	0.167	1	1	1.87	2.14	4	137	0.0142	0.0292	unnamed,unnamed,unnamed,unnamed,unnamed	FERMT1,FRMD4B,PACSIN2,PALLD
GO Cellular Component	GO:0032587	ruffle membrane	76	0.118	1	1	2.52	1.19	3	0.00669	0.0169	146	0.264	1	1	2	1	2	64	0.00709	0.0313	unnamed,unnamed,unnamed	FERMT1,PACSIN2
GO Cellular Component	GO:0005943	1-phosphatidylinositol-4-phosphate 3-kinase, class IA complex	77	0.12	1	1	7.86	0.127	1	0.000715	0.00562	21	0.031	1	1	32	0.0313	1	2	0.00355	0.5	unnamed	PIK3R1
GO Cellular Component	GO:0030990	intraflagellar transport particle	78	0.12	1	1	7.82	0.128	1	0.000718	0.00562	117	0.211	1	1	4.27	0.234	1	15	0.00355	0.0667	unnamed	IFT81
GO Cellular Component	GO:0044447	axoneme part	79	0.12	1	1	3.36	0.595	2	0.00335	0.0112	73	0.129	1	1	3.2	0.625	2	40	0.00709	0.05	unnamed,unnamed	IFT81,KIAA1009
GO Cellular Component	GO:0005829	cytosol	80	0.12	1	1	1.19	37.1	44	0.208	0.247	209	0.421	1	1	1.04	40.5	42	2588	0.149	0.0162	unnamed,unnamed,unnamed,unnamed,unnamed,unnamed,unnamed,unnamed,unnamed,unnamed,unnamed,unnamed,unnamed,unnamed,unnamed,unnamed,unnamed,unnamed,unnamed,unnamed,unnamed,unnamed,unnamed,unnamed,unnamed,unnamed,unnamed,unnamed,unnamed,unnamed,unnamed,unnamed,unnamed,unnamed,unnamed,unnamed,unnamed,unnamed,unnamed,unnamed,unnamed,unnamed,unnamed,unnamed	AMPD3,ARFGAP3,BACH1,CAPZB,CEP152,CLINT1,DCP2,DCT,DES,DLC1,DPYD,DPYS,DUSP6,EGLN3,EIF3H,EIF4E,FERMT1,GJA1,HGD,KCTD7,KIF4B,MAD1L1,NAT2,NBEA,NMNAT3,NNMT,OFCC1,PACSIN2,PIK3R1,PLCB1,PLCB4,PLSCR1,PPARGC1A,PRKCQ,PSAT1,RAP2A,RFK,RIPK2,SH3GL2,SKAP2,SMAD7,WWOX
GO Cellular Component	GO:0005879	axonemal microtubule	81	0.122	1	1	7.68	0.13	1	0.000731	0.00562	34	0.0462	1	1	21.3	0.0469	1	3	0.00355	0.333	unnamed	KIAA1009
GO Cellular Component	GO:0012506	vesicle membrane	82	0.124	1	1	1.49	7.39	11	0.0415	0.0618	58	0.104	1	1	1.58	6.33	10	405	0.0355	0.0247	unnamed,unnamed,unnamed,unnamed,unnamed,unnamed,unnamed,unnamed,unnamed,unnamed,unnamed	CPE,DCT,GJA1,GRIA2,PACSIN2,SH3GL2,SLC17A6,SNX7,STXBP5,SYTL4
GO Cellular Component	GO:0005930	axoneme	83	0.124	1	1	2.46	1.22	3	0.00685	0.0169	72	0.126	1	1	2.43	1.23	3	79	0.0106	0.038	unnamed,unnamed,unnamed	IFT81,KIAA1009,SEPT7
GO Cellular Component	GO:0045334	clathrin-coated endocytic vesicle	84	0.126	1	1	3.26	0.614	2	0.00345	0.0112	202	0.406	1	1	1.94	0.516	1	33	0.00355	0.0303	unnamed,unnamed	SH3GL2
GO Cellular Component	GO:0005819	spindle	85	0.128	1	1	1.68	4.18	7	0.0235	0.0393	57	0.103	1	1	1.77	3.95	7	253	0.0248	0.0277	unnamed,unnamed,unnamed,unnamed,unnamed,unnamed,unnamed	CEP44,HEPACAM2,KIAA1009,KIF20B,MAD1L1,MTUS1,SEPT7
GO Cellular Component	GO:0031982	vesicle	86	0.129	1	1	1.28	17.9	23	0.101	0.129	98	0.176	1	1	1.25	16.9	21	1078	0.0745	0.0195	unnamed,unnamed,unnamed,unnamed,unnamed,unnamed,unnamed,unnamed,unnamed,unnamed,unnamed,unnamed,unnamed,unnamed,unnamed,unnamed,unnamed,unnamed,unnamed,unnamed,unnamed,unnamed,unnamed	ANXA2,CAPZB,CLINT1,CPE,DCT,GJA1,GRIA2,ITGAV,LAMA4,LRP6,PACSIN2,PCSK5,SH3GL2,SLC17A6,SNX7,STXBP5,SYTL4,TSSK1B,USP6NL,VAPA,VTI1A
GO Cellular Component	GO:0005913	cell-cell adherens junction	87	0.131	1	1	2.4	1.25	3	0.00702	0.0169	18	0.0295	1	1	4.46	0.672	3	43	0.0106	0.0698	unnamed,unnamed,unnamed	DES,GJA1,SMAD7
GO Cellular Component	GO:0030136	clathrin-coated vesicle	88	0.131	1	1	1.66	4.21	7	0.0236	0.0393	55	0.0996	1	1	1.89	3.17	6	203	0.0213	0.0296	unnamed,unnamed,unnamed,unnamed,unnamed,unnamed,unnamed	CLINT1,GRIA2,SH3GL2,SLC17A6,STXBP5,SYTL4
GO Cellular Component	GO:0015629	actin cytoskeleton	89	0.133	1	1	1.5	6.66	10	0.0374	0.0562	153	0.289	1	1	1.28	6.25	8	400	0.0284	0.02	unnamed,unnamed,unnamed,unnamed,unnamed,unnamed,unnamed,unnamed,unnamed,unnamed	ABLIM1,CAPZB,FERMT1,FILIP1L,FMN1,MAD1L1,PALLD,SEPT7
GO Cellular Component	GO:0042555	MCM complex	90	0.134	1	1	6.98	0.143	1	0.000805	0.00562	86	0.159	1	1	5.82	0.172	1	11	0.00355	0.0909	unnamed	MMS22L
GO Cellular Component	GO:0005746	mitochondrial respiratory chain	91	0.134	1	1	3.14	0.637	2	0.00358	0.0112	161	0.305	1	1	1.8	1.11	2	71	0.00709	0.0282	unnamed,unnamed	NDUFB4,NDUFS4
GO Cellular Component	GO:0071203	WASH complex	92	0.141	1	1	6.59	0.152	1	0.000852	0.00562	99	0.185	1	1	4.92	0.203	1	13	0.00355	0.0769	unnamed	CAPZB
GO Cellular Component	GO:0019898	extrinsic to membrane	93	0.145	1	1	1.81	2.76	5	0.0155	0.0281	45	0.0641	1	1	2.33	2.14	5	137	0.0177	0.0365	unnamed,unnamed,unnamed,unnamed,unnamed	ANXA2,PACSIN2,SMAD7,SNX10,SYTL4
GO Cellular Component	GO:0070369	beta-catenin-TCF7L2 complex	94	0.146	1	1	6.35	0.157	1	0.000885	0.00562	21	0.031	1	1	32	0.0313	1	2	0.00355	0.5	unnamed	TCF7L2
GO Cellular Component	GO:0070469	respiratory chain	95	0.146	1	1	2.97	0.672	2	0.00378	0.0112	187	0.368	1	1	1.56	1.28	2	82	0.00709	0.0244	unnamed,unnamed	NDUFB4,NDUFS4
GO Cellular Component	GO:0000932	cytoplasmic mRNA processing body	96	0.148	1	1	2.95	0.677	2	0.0038	0.0112	133	0.224	1	1	2.24	0.891	2	57	0.00709	0.0351	unnamed,unnamed	DCP2,EIF4E
GO Cellular Component	GO:0033276	transcription factor TFTC complex	97	0.149	1	1	6.2	0.161	1	0.000907	0.00562	108	0.198	1	1	4.57	0.219	1	14	0.00355	0.0714	unnamed	TAF4
GO Cellular Component	GO:0071664	catenin-TCF7L2 complex	98	0.149	1	1	6.18	0.162	1	0.000909	0.00562	34	0.0462	1	1	21.3	0.0469	1	3	0.00355	0.333	unnamed	TCF7L2
GO Cellular Component	GO:0000139	Golgi membrane	99	0.151	1	1	1.36	10.3	14	0.0578	0.0787	84	0.156	1	1	1.39	8.61	12	551	0.0426	0.0218	unnamed,unnamed,unnamed,unnamed,unnamed,unnamed,unnamed,unnamed,unnamed,unnamed,unnamed,unnamed,unnamed,unnamed	ARFGAP3,CLSTN2,EXT1,FAM198B,GJA1,HEPACAM2,PDGFC,SH3GL2,ST3GAL4,TPST1,UST,VTI1A
GO Cellular Component	GO:0016023	cytoplasmic membrane-bounded vesicle	100	0.152	1	1	1.28	15.6	20	0.0877	0.112	105	0.195	1	1	1.25	14.4	18	921	0.0638	0.0195	unnamed,unnamed,unnamed,unnamed,unnamed,unnamed,unnamed,unnamed,unnamed,unnamed,unnamed,unnamed,unnamed,unnamed,unnamed,unnamed,unnamed,unnamed,unnamed,unnamed	ANXA2,CAPZB,CLINT1,CPE,DCT,GJA1,GRIA2,ITGAV,PACSIN2,PCSK5,SH3GL2,SLC17A6,SNX7,STXBP5,SYTL4,TSSK1B,USP6NL,VTI1A
GO Cellular Component	GO:0008290	F-actin capping protein complex	101	0.154	1	1	6	0.167	1	0.000937	0.00562	68	0.118	1	1	8	0.125	1	8	0.00355	0.125	unnamed	CAPZB
GO Cellular Component	GO:0031988	membrane-bounded vesicle	102	0.155	1	1	1.27	16.6	21	0.0931	0.118	113	0.201	1	1	1.24	15.4	19	984	0.0674	0.0193	unnamed,unnamed,unnamed,unnamed,unnamed,unnamed,unnamed,unnamed,unnamed,unnamed,unnamed,unnamed,unnamed,unnamed,unnamed,unnamed,unnamed,unnamed,unnamed,unnamed,unnamed	ANXA2,CAPZB,CLINT1,CPE,DCT,GJA1,GRIA2,ITGAV,LAMA4,PACSIN2,PCSK5,SH3GL2,SLC17A6,SNX7,STXBP5,SYTL4,TSSK1B,USP6NL,VTI1A
GO Cellular Component	GO:0031410	cytoplasmic vesicle	103	0.158	1	1	1.26	16.6	21	0.0933	0.118	124	0.212	1	1	1.22	15.5	19	993	0.0674	0.0191	unnamed,unnamed,unnamed,unnamed,unnamed,unnamed,unnamed,unnamed,unnamed,unnamed,unnamed,unnamed,unnamed,unnamed,unnamed,unnamed,unnamed,unnamed,unnamed,unnamed,unnamed	ANXA2,CAPZB,CLINT1,CPE,DCT,GJA1,GRIA2,ITGAV,LRP6,PACSIN2,PCSK5,SH3GL2,SLC17A6,SNX7,STXBP5,SYTL4,TSSK1B,USP6NL,VTI1A
GO Cellular Component	GO:0005665	DNA-directed RNA polymerase II, core complex	104	0.165	1	1	5.54	0.18	1	0.00101	0.00562	130	0.223	1	1	4	0.25	1	16	0.00355	0.0625	unnamed	PPARGC1A
GO Cellular Component	GO:0031312	extrinsic to organelle membrane	105	0.168	1	1	5.43	0.184	1	0.00104	0.00562	74	0.132	1	1	7.11	0.141	1	9	0.00355	0.111	unnamed	SNX10
GO Cellular Component	GO:0044420	extracellular matrix part	106	0.169	1	1	1.55	4.52	7	0.0254	0.0393	52	0.0927	1	1	1.93	3.11	6	199	0.0213	0.0302	unnamed,unnamed,unnamed,unnamed,unnamed,unnamed,unnamed	ANXA2,COL25A1,COL8A1,LAMA4,RUNX1,THSD4
GO Cellular Component	GO:0033290	eukaryotic 48S preinitiation complex	107	0.171	1	1	5.34	0.187	1	0.00105	0.00562	108	0.198	1	1	4.57	0.219	1	14	0.00355	0.0714	unnamed	EIF3H
GO Cellular Component	GO:0044446	intracellular organelle part	108	0.173	1	1	1.08	84.2	91	0.473	0.511	328	0.892	1	1	0.907	101	92	6486	0.326	0.0142	unnamed,unnamed,unnamed,unnamed,unnamed,unnamed,unnamed,unnamed,unnamed,unnamed,unnamed,unnamed,unnamed,unnamed,unnamed,unnamed,unnamed,unnamed,unnamed,unnamed,unnamed,unnamed,unnamed,unnamed,unnamed,unnamed,unnamed,unnamed,unnamed,unnamed,unnamed,unnamed,unnamed,unnamed,unnamed,unnamed,unnamed,unnamed,unnamed,unnamed,unnamed,unnamed,unnamed,unnamed,unnamed,unnamed,unnamed,unnamed,unnamed,unnamed…	AKAP6,ARFGAP3,CAPZB,CBR4,CEP152,CEP44,CITED2,CLSTN2,COL25A1,COL8A1,COPS8,CPE,CREB1,CSTF2,DCSTAMP,DCT,DES,DPF1,DUSP6,EGLN3,EXT1,FAM198B,FANCF,FERMT1,FILIP1L,FMN1,FOXC1,GJA1,GPC5,GPC6,GRIA2,HAND2,HDAC9,HEPACAM2,HNF4G,IFT81,KIAA1009,KIF16B,KIF20B,KIF4B,MAD1L1,MED30,MGMT,MKI67,MMS22L,MTUS1,NDUFAF4,NDUFB4,NDUFS4,NR2F1,NR5A2,PACSIN2,PALLD,PCSK5,PDGFC,PLCB1,PLCB4,PLSCR1,PPARGC1A,PQLC2,PRICKLE2,PSD3,RAP2…
GO Cellular Component	GO:0055038	recycling endosome membrane	109	0.173	1	1	2.66	0.751	2	0.00422	0.0112	70	0.119	1	1	3.37	0.594	2	38	0.00709	0.0526	unnamed,unnamed	PACSIN2,RAP2A
GO Cellular Component	GO:0044464	cell part	110	0.174	1	1	1.03	159	163	0.891	0.916	122	0.211	1	1	1.02	231	237	14799	0.84	0.016	unnamed,unnamed,unnamed,unnamed,unnamed,unnamed,unnamed,unnamed,unnamed,unnamed,unnamed,unnamed,unnamed,unnamed,unnamed,unnamed,unnamed,unnamed,unnamed,unnamed,unnamed,unnamed,unnamed,unnamed,unnamed,unnamed,unnamed,unnamed,unnamed,unnamed,unnamed,unnamed,unnamed,unnamed,unnamed,unnamed,unnamed,unnamed,unnamed,unnamed,unnamed,unnamed,unnamed,unnamed,unnamed,unnamed,unnamed,unnamed,unnamed,unnamed…	ABLIM1,ACKR3,ACVR1,ACVR1C,ADAMTS9,ADM,AHRR,AKAP6,AMPD3,ANXA2,APCDD1,ARFGAP3,ARL15,ASCC3,BACH1,BLID,BMP2,BNC2,CALCR,CAPZB,CBR4,CD180,CDCA7,CDH4,CELF2,CEP152,CEP44,CHODL,CITED2,CLIC6,CLINT1,CLSTN2,CLYBL,CMC1,COL25A1,COL8A1,COPS8,CPE,CREB1,CRIM1,CSTF2,CTIF,CTSO,DCP2,DCSTAMP,DCT,DDHD1,DES,DIP2C,DLC1,DNPEP,DPF1,DPYD,DPYS,DUSP6,DYRK2,EBF1,EGLN3,EID1,EIF3H,EIF4E,ELFN1,EOMES,EPHA3,ETNPPL,EXOC2,EXT1,EYA4,…
GO Cellular Component	GO:0016282	eukaryotic 43S preinitiation complex	111	0.175	1	1	5.22	0.192	1	0.00108	0.00562	117	0.211	1	1	4.27	0.234	1	15	0.00355	0.0667	unnamed	EIF3H
GO Cellular Component	GO:0005623	cell	112	0.176	1	1	1.03	159	163	0.891	0.916	123	0.212	1	1	1.02	231	237	14800	0.84	0.016	unnamed,unnamed,unnamed,unnamed,unnamed,unnamed,unnamed,unnamed,unnamed,unnamed,unnamed,unnamed,unnamed,unnamed,unnamed,unnamed,unnamed,unnamed,unnamed,unnamed,unnamed,unnamed,unnamed,unnamed,unnamed,unnamed,unnamed,unnamed,unnamed,unnamed,unnamed,unnamed,unnamed,unnamed,unnamed,unnamed,unnamed,unnamed,unnamed,unnamed,unnamed,unnamed,unnamed,unnamed,unnamed,unnamed,unnamed,unnamed,unnamed,unnamed…	ABLIM1,ACKR3,ACVR1,ACVR1C,ADAMTS9,ADM,AHRR,AKAP6,AMPD3,ANXA2,APCDD1,ARFGAP3,ARL15,ASCC3,BACH1,BLID,BMP2,BNC2,CALCR,CAPZB,CBR4,CD180,CDCA7,CDH4,CELF2,CEP152,CEP44,CHODL,CITED2,CLIC6,CLINT1,CLSTN2,CLYBL,CMC1,COL25A1,COL8A1,COPS8,CPE,CREB1,CRIM1,CSTF2,CTIF,CTSO,DCP2,DCSTAMP,DCT,DDHD1,DES,DIP2C,DLC1,DNPEP,DPF1,DPYD,DPYS,DUSP6,DYRK2,EBF1,EGLN3,EID1,EIF3H,EIF4E,ELFN1,EOMES,EPHA3,ETNPPL,EXOC2,EXT1,EYA4,…
GO Cellular Component	GO:0005654	nucleoplasm	113	0.183	1	1	1.2	21.6	26	0.121	0.146	223	0.461	1	1	1.04	22.2	23	1420	0.0816	0.0162	unnamed,unnamed,unnamed,unnamed,unnamed,unnamed,unnamed,unnamed,unnamed,unnamed,unnamed,unnamed,unnamed,unnamed,unnamed,unnamed,unnamed,unnamed,unnamed,unnamed,unnamed,unnamed,unnamed,unnamed,unnamed,unnamed	CREB1,CSTF2,DUSP6,EGLN3,FANCF,HDAC9,HNF4G,KIF20B,MED30,MGMT,MMS22L,NR2F1,NR5A2,PLCB1,PPARGC1A,RBPJ,RFC3,SMAD7,SP3,TAF4,TCF7L2,TLE4,ZBTB16
GO Cellular Component	GO:0005925	focal adhesion	114	0.183	1	1	1.8	2.22	4	0.0125	0.0225	175	0.336	1	1	1.47	2.05	3	131	0.0106	0.0229	unnamed,unnamed,unnamed,unnamed	DLC1,FERMT1,PALLD
GO Cellular Component	GO:0001527	microfibril	115	0.184	1	1	4.92	0.203	1	0.00114	0.00562	74	0.132	1	1	7.11	0.141	1	9	0.00355	0.111	unnamed	THSD4
GO Cellular Component	GO:0043232	intracellular non-membrane-bounded organelle	116	0.187	1	1	1.12	48.2	54	0.271	0.303	265	0.586	1	1	0.981	52	51	3327	0.181	0.0153	unnamed,unnamed,unnamed,unnamed,unnamed,unnamed,unnamed,unnamed,unnamed,unnamed,unnamed,unnamed,unnamed,unnamed,unnamed,unnamed,unnamed,unnamed,unnamed,unnamed,unnamed,unnamed,unnamed,unnamed,unnamed,unnamed,unnamed,unnamed,unnamed,unnamed,unnamed,unnamed,unnamed,unnamed,unnamed,unnamed,unnamed,unnamed,unnamed,unnamed,unnamed,unnamed,unnamed,unnamed,unnamed,unnamed,unnamed,unnamed,unnamed,unnamed…	ABLIM1,CAPZB,CEP152,CEP44,CITED2,CREB1,DCP2,DES,EIF4E,FERMT1,FILIP1L,FMN1,FOXC1,FRMD4B,GJA1,HAND2,HEPACAM2,IFT81,KIAA1009,KIF16B,KIF20B,KIF4B,KITLG,LMOD3,MAD1L1,MKI67,MMS22L,MTUS1,MYLK2,OFCC1,PACSIN2,PALLD,PLCB1,PLCB4,PLSCR1,PSD3,RBPJ,RFC3,RFX3,RGCC,SEPT7,SNX10,SPATS2L,SYTL4,TCF7L2,TPPP3,TUBE1,VAPA,ZC3H15,ZEB2,ZMYND11
GO Cellular Component	GO:0055037	recycling endosome	117	0.188	1	1	2.01	1.49	3	0.00837	0.0169	83	0.155	1	1	2.21	1.36	3	87	0.0106	0.0345	unnamed,unnamed,unnamed	ACKR3,PACSIN2,RAP2A
GO Cellular Component	GO:0016328	lateral plasma membrane	118	0.188	1	1	2.52	0.793	2	0.00445	0.0112	71	0.124	1	1	3.28	0.61	2	39	0.00709	0.0513	unnamed,unnamed	GJA1,PRICKLE2
GO Cellular Component	GO:0005606	laminin-1 complex	119	0.189	1	1	4.79	0.209	1	0.00117	0.00562	59	0.104	1	1	9.14	0.109	1	7	0.00355	0.143	unnamed	LAMA4
GO Cellular Component	GO:0043220	Schmidt-Lanterman incisure	120	0.191	1	1	4.73	0.211	1	0.00119	0.00562	86	0.159	1	1	5.82	0.172	1	11	0.00355	0.0909	unnamed	ANXA2
GO Cellular Component	GO:0005852	eukaryotic translation initiation factor 3 complex	121	0.191	1	1	4.73	0.211	1	0.00119	0.00562	130	0.223	1	1	4	0.25	1	16	0.00355	0.0625	unnamed	EIF3H
GO Cellular Component	GO:0044422	organelle part	122	0.192	1	1	1.07	85.7	92	0.481	0.517	333	0.908	1	1	0.902	103	93	6598	0.33	0.0141	unnamed,unnamed,unnamed,unnamed,unnamed,unnamed,unnamed,unnamed,unnamed,unnamed,unnamed,unnamed,unnamed,unnamed,unnamed,unnamed,unnamed,unnamed,unnamed,unnamed,unnamed,unnamed,unnamed,unnamed,unnamed,unnamed,unnamed,unnamed,unnamed,unnamed,unnamed,unnamed,unnamed,unnamed,unnamed,unnamed,unnamed,unnamed,unnamed,unnamed,unnamed,unnamed,unnamed,unnamed,unnamed,unnamed,unnamed,unnamed,unnamed,unnamed…	AKAP6,ARFGAP3,CAPZB,CBR4,CEP152,CEP44,CITED2,CLSTN2,COL25A1,COL8A1,COPS8,CPE,CREB1,CSTF2,DCSTAMP,DCT,DES,DPF1,DUSP6,EGLN3,EXT1,FAM198B,FANCF,FERMT1,FILIP1L,FMN1,FOXC1,GJA1,GPC5,GPC6,GRIA2,HAND2,HDAC9,HEPACAM2,HNF4G,IFT81,KIAA1009,KIF16B,KIF20B,KIF4B,MAD1L1,MED30,MGMT,MKI67,MMS22L,MTUS1,MYLK2,NDUFAF4,NDUFB4,NDUFS4,NR2F1,NR5A2,PACSIN2,PALLD,PCSK5,PDGFC,PLCB1,PLCB4,PLSCR1,PPARGC1A,PQLC2,PRICKLE2,PSD…
GO Cellular Component	GO:0005845	mRNA cap binding complex	123	0.193	1	1	4.66	0.214	1	0.0012	0.00562	93	0.172	1	1	5.33	0.188	1	12	0.00355	0.0833	unnamed	EIF4E
GO Cellular Component	GO:0005924	cell-substrate adherens junction	124	0.193	1	1	1.76	2.27	4	0.0127	0.0225	182	0.353	1	1	1.42	2.11	3	135	0.0106	0.0222	unnamed,unnamed,unnamed,unnamed	DLC1,FERMT1,PALLD
GO Cellular Component	GO:0043240	Fanconi anaemia nuclear complex	125	0.194	1	1	4.65	0.215	1	0.00121	0.00562	93	0.172	1	1	5.33	0.188	1	12	0.00355	0.0833	unnamed	FANCF
GO Cellular Component	GO:0034362	low-density lipoprotein particle	126	0.194	1	1	4.65	0.215	1	0.00121	0.00562	99	0.185	1	1	4.92	0.203	1	13	0.00355	0.0769	unnamed	SORL1
GO Cellular Component	GO:0034518	RNA cap binding complex	127	0.195	1	1	4.61	0.217	1	0.00122	0.00562	99	0.185	1	1	4.92	0.203	1	13	0.00355	0.0769	unnamed	EIF4E
GO Cellular Component	GO:0005719	nuclear euchromatin	128	0.2	1	1	4.48	0.223	1	0.00125	0.00562	117	0.211	1	1	4.27	0.234	1	15	0.00355	0.0667	unnamed	CREB1
GO Cellular Component	GO:0031105	septin complex	129	0.206	1	1	4.33	0.231	1	0.0013	0.00562	108	0.198	1	1	4.57	0.219	1	14	0.00355	0.0714	unnamed	2018-09-07
GO Cellular Component	GO:0043256	laminin complex	130	0.207	1	1	4.32	0.231	1	0.0013	0.00562	78	0.146	1	1	6.4	0.156	1	10	0.00355	0.1	unnamed	LAMA4
GO Cellular Component	GO:0030135	coated vesicle	131	0.208	1	1	1.46	4.81	7	0.027	0.0393	111	0.201	1	1	1.53	3.92	6	251	0.0213	0.0239	unnamed,unnamed,unnamed,unnamed,unnamed,unnamed,unnamed	CLINT1,GRIA2,SH3GL2,SLC17A6,STXBP5,SYTL4
GO Cellular Component	GO:0005657	replication fork	132	0.213	1	1	2.33	0.859	2	0.00483	0.0112	88	0.162	1	1	2.78	0.719	2	46	0.00709	0.0435	unnamed,unnamed	MMS22L,RFC3
GO Cellular Component	GO:0071565	nBAF complex	133	0.215	1	1	4.14	0.242	1	0.00136	0.00562	93	0.172	1	1	5.33	0.188	1	12	0.00355	0.0833	unnamed	DPF1
GO Cellular Component	GO:0030054	cell junction	134	0.215	1	1	1.19	19.3	23	0.108	0.129	10	0.0131	1	1	1.7	12.4	21	792	0.0745	0.0265	unnamed,unnamed,unnamed,unnamed,unnamed,unnamed,unnamed,unnamed,unnamed,unnamed,unnamed,unnamed,unnamed,unnamed,unnamed,unnamed,unnamed,unnamed,unnamed,unnamed,unnamed,unnamed,unnamed	AKAP6,CAPZB,DES,DLC1,FERMT1,FMN1,GJA1,GRIA2,GRIK1,GRIK2,LRRTM2,NFIA,PALLD,PARD3B,PCDH8,PSD3,SLC17A6,SMAD7,STXBP5,TULP1,VAPA
GO Cellular Component	GO:0031256	leading edge membrane	135	0.218	1	1	1.68	2.39	4	0.0134	0.0225	140	0.239	1	1	1.78	1.69	3	108	0.0106	0.0278	unnamed,unnamed,unnamed,unnamed	FERMT1,PACSIN2,SLC1A2
GO Cellular Component	GO:0005922	connexon complex	136	0.221	1	1	4.01	0.249	1	0.0014	0.00562	150	0.282	1	1	3.05	0.328	1	21	0.00355	0.0476	unnamed	GJA1
GO Cellular Component	GO:0008021	synaptic vesicle	137	0.225	1	1	1.65	2.42	4	0.0136	0.0225	49	0.0803	1	1	2.46	1.63	4	104	0.0142	0.0385	unnamed,unnamed,unnamed,unnamed	GRIA2,SLC17A6,STXBP5,SYTL4
GO Cellular Component	GO:0005892	acetylcholine-gated channel complex	138	0.227	1	1	3.89	0.257	1	0.00145	0.00562	130	0.223	1	1	4	0.25	1	16	0.00355	0.0625	unnamed	STXBP5
GO Cellular Component	GO:0000791	euchromatin	139	0.228	1	1	3.88	0.258	1	0.00145	0.00562	137	0.235	1	1	3.76	0.266	1	17	0.00355	0.0588	unnamed	CREB1
GO Cellular Component	GO:1990204	oxidoreductase complex	140	0.231	1	1	2.2	0.909	2	0.0051	0.0112	193	0.384	1	1	1.51	1.33	2	85	0.00709	0.0235	unnamed,unnamed	NDUFB4,NDUFS4
GO Cellular Component	GO:0005669	transcription factor TFIID complex	141	0.236	1	1	3.72	0.269	1	0.00151	0.00562	157	0.293	1	1	2.91	0.344	1	22	0.00355	0.0455	unnamed	TAF4
GO Cellular Component	GO:0035097	histone methyltransferase complex	142	0.238	1	1	2.15	0.928	2	0.00521	0.0112	146	0.264	1	1	2	1	2	64	0.00709	0.0313	unnamed,unnamed	HDAC9,TAF4
GO Cellular Component	GO:0071339	MLL1 complex	143	0.24	1	1	3.65	0.274	1	0.00154	0.00562	183	0.357	1	1	2.28	0.438	1	28	0.00355	0.0357	unnamed	TAF4
GO Cellular Component	GO:0034708	methyltransferase complex	144	0.24	1	1	2.14	0.935	2	0.00525	0.0112	148	0.276	1	1	1.94	1.03	2	66	0.00709	0.0303	unnamed,unnamed	HDAC9,TAF4
GO Cellular Component	GO:0044433	cytoplasmic vesicle part	145	0.241	1	1	1.28	8.58	11	0.0482	0.0618	126	0.215	1	1	1.34	7.46	10	477	0.0355	0.021	unnamed,unnamed,unnamed,unnamed,unnamed,unnamed,unnamed,unnamed,unnamed,unnamed,unnamed	CPE,DCT,GJA1,GRIA2,PACSIN2,SH3GL2,SLC17A6,SNX7,STXBP5,SYTL4
GO Cellular Component	GO:0070461	SAGA-type complex	146	0.244	1	1	3.57	0.28	1	0.00157	0.00562	179	0.347	1	1	2.37	0.422	1	27	0.00355	0.037	unnamed	TAF4
GO Cellular Component	GO:0045121	membrane raft	147	0.248	1	1	1.42	4.22	6	0.0237	0.0337	47	0.0723	1	1	2.06	2.91	6	186	0.0213	0.0323	unnamed,unnamed,unnamed,unnamed,unnamed,unnamed	AKAP6,DLC1,GJA1,LRP6,PACSIN2,PLSCR1
GO Cellular Component	GO:0030141	secretory granule	148	0.248	1	1	1.42	4.22	6	0.0237	0.0337	208	0.421	1	1	1.18	4.25	5	272	0.0177	0.0184	unnamed,unnamed,unnamed,unnamed,unnamed,unnamed	CAPZB,CPE,PCSK5,SYTL4,TSSK1B
GO Cellular Component	GO:0043205	fibril	149	0.257	1	1	3.37	0.297	1	0.00167	0.00562	99	0.185	1	1	4.92	0.203	1	13	0.00355	0.0769	unnamed	THSD4
GO Cellular Component	GO:0030055	cell-substrate junction	150	0.259	1	1	1.55	2.58	4	0.0145	0.0225	192	0.383	1	1	1.35	2.22	3	142	0.0106	0.0211	unnamed,unnamed,unnamed,unnamed	DLC1,FERMT1,PALLD
GO Cellular Component	GO:0015630	microtubule cytoskeleton	151	0.262	1	1	1.18	15.2	18	0.0855	0.101	115	0.209	1	1	1.24	14.6	18	932	0.0638	0.0193	unnamed,unnamed,unnamed,unnamed,unnamed,unnamed,unnamed,unnamed,unnamed,unnamed,unnamed,unnamed,unnamed,unnamed,unnamed,unnamed,unnamed,unnamed	CEP152,CEP44,HEPACAM2,IFT81,KIAA1009,KIF16B,KIF20B,KIF4B,MAD1L1,MTUS1,OFCC1,RGCC,SEPT7,SNX10,SYTL4,TPPP3,TUBE1,VAPA
GO Cellular Component	GO:0016327	apicolateral plasma membrane	152	0.263	1	1	3.28	0.305	1	0.00171	0.00562	78	0.146	1	1	6.4	0.156	1	10	0.00355	0.1	unnamed	PRICKLE2
GO Cellular Component	GO:0016342	catenin complex	153	0.265	1	1	3.26	0.307	1	0.00173	0.00562	59	0.104	1	1	9.14	0.109	1	7	0.00355	0.143	unnamed	SMAD7
GO Cellular Component	GO:0014701	junctional sarcoplasmic reticulum membrane	154	0.265	1	1	3.25	0.308	1	0.00173	0.00562	78	0.146	1	1	6.4	0.156	1	10	0.00355	0.1	unnamed	AKAP6
GO Cellular Component	GO:0042734	presynaptic membrane	155	0.265	1	1	1.68	1.79	3	0.01	0.0169	31	0.0432	1	1	3.84	0.782	3	50	0.0106	0.06	unnamed,unnamed,unnamed	GRIK1,GRIK2,PCDH8
GO Cellular Component	GO:0000792	heterochromatin	156	0.266	1	1	1.99	1.01	2	0.00565	0.0112	272	0.612	1	1	1.07	0.938	1	60	0.00355	0.0167	unnamed,unnamed	FOXC1
GO Cellular Component	GO:0001669	acrosomal vesicle	157	0.269	1	1	1.97	1.01	2	0.0057	0.0112	165	0.322	1	1	1.73	1.16	2	74	0.00709	0.027	unnamed,unnamed	CAPZB,TSSK1B
GO Cellular Component	GO:0043218	compact myelin	158	0.276	1	1	3.1	0.323	1	0.00181	0.00562	117	0.211	1	1	4.27	0.234	1	15	0.00355	0.0667	unnamed	ANXA2
GO Cellular Component	GO:0005871	kinesin complex	159	0.277	1	1	1.93	1.03	2	0.00581	0.0112	112	0.201	1	1	2.41	0.828	2	53	0.00709	0.0377	unnamed,unnamed	KIF16B,KIF4B
GO Cellular Component	GO:0005790	smooth endoplasmic reticulum	160	0.279	1	1	3.06	0.327	1	0.00183	0.00562	137	0.235	1	1	3.76	0.266	1	17	0.00355	0.0588	unnamed	PLCB4
GO Cellular Component	GO:0016459	myosin complex	161	0.282	1	1	1.91	1.05	2	0.00588	0.0112	285	0.647	1	1	0.969	1.03	1	66	0.00355	0.0152	unnamed,unnamed	FILIP1L
GO Cellular Component	GO:0033116	endoplasmic reticulum-Golgi intermediate compartment membrane	162	0.288	1	1	2.95	0.34	1	0.00191	0.00562	173	0.336	1	1	2.46	0.406	1	26	0.00355	0.0385	unnamed	DCSTAMP
GO Cellular Component	GO:0008328	ionotropic glutamate receptor complex	163	0.288	1	1	1.6	1.87	3	0.0105	0.0169	18	0.0295	1	1	4.46	0.672	3	43	0.0106	0.0698	unnamed,unnamed,unnamed	GRIA2,GRIK1,GRIK2
GO Cellular Component	GO:0005605	basal lamina	164	0.296	1	1	2.86	0.35	1	0.00197	0.00562	150	0.282	1	1	3.05	0.328	1	21	0.00355	0.0476	unnamed	LAMA4
GO Cellular Component	GO:0000242	pericentriolar material	165	0.296	1	1	2.85	0.351	1	0.00197	0.00562	137	0.235	1	1	3.76	0.266	1	17	0.00355	0.0588	unnamed	TUBE1
GO Cellular Component	GO:0001772	immunological synapse	166	0.298	1	1	2.83	0.353	1	0.00198	0.00562	163	0.315	1	1	2.67	0.375	1	24	0.00355	0.0417	unnamed	PRKCQ
GO Cellular Component	GO:0033162	melanosome membrane	167	0.299	1	1	2.82	0.355	1	0.002	0.00562	68	0.118	1	1	8	0.125	1	8	0.00355	0.125	unnamed	DCT
GO Cellular Component	GO:0030658	transport vesicle membrane	168	0.299	1	1	1.83	1.1	2	0.00615	0.0112	172	0.334	1	1	1.68	1.19	2	76	0.00709	0.0263	unnamed,unnamed	CPE,SYTL4
GO Cellular Component	GO:0005921	gap junction	169	0.3	1	1	2.81	0.356	1	0.002	0.00562	194	0.387	1	1	2.06	0.485	1	31	0.00355	0.0323	unnamed	GJA1
GO Cellular Component	GO:0090544	BAF-type complex	170	0.31	1	1	2.7	0.37	1	0.00208	0.00562	142	0.247	1	1	3.55	0.281	1	18	0.00355	0.0556	unnamed	DPF1
GO Cellular Component	GO:0035770	ribonucleoprotein granule	171	0.313	1	1	1.77	1.13	2	0.00635	0.0112	217	0.439	1	1	1.35	1.48	2	95	0.00709	0.0211	unnamed,unnamed	DCP2,EIF4E
GO Cellular Component	GO:0008023	transcription elongation factor complex	172	0.321	1	1	2.58	0.387	1	0.00217	0.00562	198	0.396	1	1	2	0.5	1	32	0.00355	0.0313	unnamed	MMS22L
GO Cellular Component	GO:0005768	endosome	173	0.323	1	1	1.18	10.2	12	0.0573	0.0674	136	0.234	1	1	1.28	9.41	12	602	0.0426	0.0199	unnamed,unnamed,unnamed,unnamed,unnamed,unnamed,unnamed,unnamed,unnamed,unnamed,unnamed,unnamed	ACKR3,ANXA2,DCSTAMP,EPHA3,GJA1,KIF16B,LRP6,PACSIN2,RAP2A,SNX10,SORL1,SYTL4
GO Cellular Component	GO:0016604	nuclear body	174	0.325	1	1	1.29	4.67	6	0.0262	0.0337	169	0.326	1	1	1.28	4.67	6	299	0.0213	0.0201	unnamed,unnamed,unnamed,unnamed,unnamed,unnamed	CSTF2,PLCB1,PPARGC1A,SP3,TCF7L2,ZBTB16
GO Cellular Component	GO:0010494	cytoplasmic stress granule	175	0.329	1	1	2.51	0.399	1	0.00224	0.00562	189	0.377	1	1	2.13	0.469	1	30	0.00355	0.0333	unnamed	EIF4E
GO Cellular Component	GO:0005882	intermediate filament	176	0.33	1	1	1.7	1.18	2	0.00662	0.0112	315	0.812	1	1	0.656	3.05	2	195	0.00709	0.0103	unnamed,unnamed	DES,GJA1
GO Cellular Component	GO:0005581	collagen	177	0.337	1	1	1.46	2.05	3	0.0115	0.0169	230	0.48	1	1	1.24	1.61	2	103	0.00709	0.0194	unnamed,unnamed,unnamed	COL25A1,COL8A1
GO Cellular Component	GO:0030666	endocytic vesicle membrane	178	0.337	1	1	1.46	2.05	3	0.0115	0.0169	249	0.539	1	1	1.11	1.8	2	115	0.00709	0.0174	unnamed,unnamed,unnamed	GRIA2,SH3GL2
GO Cellular Component	GO:0002116	semaphorin receptor complex	179	0.338	1	1	2.42	0.413	1	0.00232	0.00562	59	0.104	1	1	9.14	0.109	1	7	0.00355	0.143	unnamed	NRP2
GO Cellular Component	GO:0005874	microtubule	180	0.338	1	1	1.21	6.58	8	0.037	0.0449	129	0.222	1	1	1.39	5.77	8	369	0.0284	0.0217	unnamed,unnamed,unnamed,unnamed,unnamed,unnamed,unnamed,unnamed	KIAA1009,KIF16B,KIF20B,KIF4B,MTUS1,TPPP3,TUBE1,VAPA
GO Cellular Component	GO:0072686	mitotic spindle	181	0.339	1	1	2.41	0.414	1	0.00233	0.00562	160	0.304	1	1	2.78	0.36	1	23	0.00355	0.0435	unnamed	MAD1L1
GO Cellular Component	GO:0016591	DNA-directed RNA polymerase II, holoenzyme	182	0.34	1	1	1.66	1.21	2	0.00677	0.0112	212	0.428	1	1	1.38	1.45	2	93	0.00709	0.0215	unnamed,unnamed	PPARGC1A,TAF4
GO Cellular Component	GO:0031301	integral to organelle membrane	183	0.344	1	1	1.35	2.96	4	0.0166	0.0225	200	0.399	1	1	1.25	3.2	4	205	0.0142	0.0195	unnamed,unnamed,unnamed,unnamed	DCSTAMP,EXT1,PQLC2,ST3GAL4
GO Cellular Component	GO:0030665	clathrin-coated vesicle membrane	184	0.344	1	1	1.44	2.08	3	0.0117	0.0169	234	0.495	1	1	1.21	1.66	2	106	0.00709	0.0189	unnamed,unnamed,unnamed	SH3GL2,SLC17A6
GO Cellular Component	GO:0031201	SNARE complex	185	0.346	1	1	2.36	0.424	1	0.00238	0.00562	202	0.406	1	1	1.94	0.516	1	33	0.00355	0.0303	unnamed	VTI1A
GO Cellular Component	GO:0030176	integral to endoplasmic reticulum membrane	186	0.347	1	1	1.63	1.23	2	0.00689	0.0112	227	0.475	1	1	1.25	1.59	2	102	0.00709	0.0196	unnamed,unnamed	DCSTAMP,EXT1
GO Cellular Component	GO:0043292	contractile fiber	187	0.35	1	1	1.29	3.89	5	0.0219	0.0281	114	0.202	1	1	1.61	3.11	5	199	0.0177	0.0251	unnamed,unnamed,unnamed,unnamed,unnamed	CAPZB,DES,GJA1,MYLK2,PALLD
GO Cellular Component	GO:0005730	nucleolus	188	0.353	1	1	1.16	9.5	11	0.0534	0.0618	300	0.698	1	1	0.88	10.2	9	654	0.0319	0.0138	unnamed,unnamed,unnamed,unnamed,unnamed,unnamed,unnamed,unnamed,unnamed,unnamed,unnamed	KIF20B,MKI67,PLSCR1,RBPJ,RGCC,SEPT7,SPATS2L,ZC3H15,ZEB2
GO Cellular Component	GO:0005942	phosphatidylinositol 3-kinase complex	189	0.354	1	1	2.29	0.436	1	0.00245	0.00562	117	0.211	1	1	4.27	0.234	1	15	0.00355	0.0667	unnamed	PIK3R1
GO Cellular Component	GO:0097223	sperm part	190	0.354	1	1	1.6	1.25	2	0.007	0.0112	204	0.407	1	1	1.44	1.39	2	89	0.00709	0.0225	unnamed,unnamed	CAPZB,TSSK1B
GO Cellular Component	GO:0005771	multivesicular body	191	0.354	1	1	2.29	0.437	1	0.00246	0.00562	166	0.326	1	1	2.56	0.391	1	25	0.00355	0.04	unnamed	GJA1
GO Cellular Component	GO:0045202	synapse	192	0.357	1	1	1.11	15.3	17	0.0857	0.0955	8	0.00656	1	1	2.01	7.96	16	509	0.0567	0.0314	unnamed,unnamed,unnamed,unnamed,unnamed,unnamed,unnamed,unnamed,unnamed,unnamed,unnamed,unnamed,unnamed,unnamed,unnamed,unnamed,unnamed	CLSTN2,DES,ELFN1,GRIA2,GRIK1,GRIK2,LRP6,LRRTM2,PCDH8,PLCB4,PSD3,SEPT7,SLC17A6,STXBP5,SYTL4,TULP1
GO Cellular Component	GO:0034358	plasma lipoprotein particle	193	0.359	1	1	2.25	0.444	1	0.0025	0.00562	221	0.451	1	1	1.68	0.594	1	38	0.00355	0.0263	unnamed	SORL1
GO Cellular Component	GO:0005856	cytoskeleton	194	0.362	1	1	1.07	30.8	33	0.173	0.185	171	0.333	1	1	1.09	29.4	32	1881	0.113	0.017	unnamed,unnamed,unnamed,unnamed,unnamed,unnamed,unnamed,unnamed,unnamed,unnamed,unnamed,unnamed,unnamed,unnamed,unnamed,unnamed,unnamed,unnamed,unnamed,unnamed,unnamed,unnamed,unnamed,unnamed,unnamed,unnamed,unnamed,unnamed,unnamed,unnamed,unnamed,unnamed,unnamed	ABLIM1,CAPZB,CEP152,CEP44,DES,FERMT1,FILIP1L,FMN1,FRMD4B,GJA1,HEPACAM2,IFT81,KIAA1009,KIF16B,KIF20B,KIF4B,KITLG,LMOD3,MAD1L1,MTUS1,OFCC1,PACSIN2,PALLD,PLCB4,PSD3,RGCC,SEPT7,SNX10,SYTL4,TPPP3,TUBE1,VAPA
GO Cellular Component	GO:0032994	protein-lipid complex	195	0.362	1	1	2.23	0.448	1	0.00252	0.00562	222	0.459	1	1	1.64	0.61	1	39	0.00355	0.0256	unnamed	SORL1
GO Cellular Component	GO:0001917	photoreceptor inner segment	196	0.362	1	1	2.23	0.449	1	0.00252	0.00562	166	0.326	1	1	2.56	0.391	1	25	0.00355	0.04	unnamed	TULP1
GO Cellular Component	GO:0070062	extracellular vesicular exosome	197	0.367	1	1	1.56	1.28	2	0.0072	0.0112	170	0.328	1	1	1.71	1.17	2	75	0.00709	0.0267	unnamed,unnamed	ANXA2,LAMA4
GO Cellular Component	GO:0065010	extracellular membrane-bounded organelle	198	0.372	1	1	1.54	1.3	2	0.00728	0.0112	176	0.339	1	1	1.66	1.2	2	77	0.00709	0.026	unnamed,unnamed	ANXA2,LAMA4
GO Cellular Component	GO:0055029	nuclear DNA-directed RNA polymerase complex	199	0.373	1	1	1.54	1.3	2	0.00729	0.0112	234	0.495	1	1	1.21	1.66	2	106	0.00709	0.0189	unnamed,unnamed	PPARGC1A,TAF4
GO Cellular Component	GO:0005811	lipid particle	200	0.375	1	1	2.13	0.47	1	0.00264	0.00562	253	0.56	1	1	1.23	0.813	1	52	0.00355	0.0192	unnamed	ANXA2
GO Cellular Component	GO:0030880	RNA polymerase complex	201	0.376	1	1	1.53	1.31	2	0.00735	0.0112	236	0.5	1	1	1.2	1.67	2	107	0.00709	0.0187	unnamed,unnamed	PPARGC1A,TAF4
GO Cellular Component	GO:0008180	COP9 signalosome	202	0.38	1	1	2.1	0.477	1	0.00268	0.00562	210	0.424	1	1	1.83	0.547	1	35	0.00355	0.0286	unnamed	COPS8
GO Cellular Component	GO:0031227	intrinsic to endoplasmic reticulum membrane	203	0.382	1	1	1.51	1.33	2	0.00744	0.0112	240	0.51	1	1	1.17	1.7	2	109	0.00709	0.0183	unnamed,unnamed	DCSTAMP,EXT1
GO Cellular Component	GO:0031300	intrinsic to organelle membrane	204	0.385	1	1	1.27	3.14	4	0.0177	0.0225	218	0.441	1	1	1.18	3.39	4	217	0.0142	0.0184	unnamed,unnamed,unnamed,unnamed	DCSTAMP,EXT1,PQLC2,ST3GAL4
GO Cellular Component	GO:0030673	axolemma	205	0.386	1	1	2.05	0.487	1	0.00274	0.00562	93	0.172	1	1	5.33	0.188	1	12	0.00355	0.0833	unnamed	SLC1A2
GO Cellular Component	GO:0045211	postsynaptic membrane	206	0.389	1	1	1.16	6.92	8	0.0389	0.0449	17	0.0272	1	1	2.41	2.91	7	186	0.0248	0.0376	unnamed,unnamed,unnamed,unnamed,unnamed,unnamed,unnamed,unnamed	CLSTN2,GRIA2,GRIK1,GRIK2,LRRTM2,PCDH8,PSD3
GO Cellular Component	GO:0030660	Golgi-associated vesicle membrane	207	0.394	1	1	2	0.5	1	0.00281	0.00562	215	0.433	1	1	1.78	0.563	1	36	0.00355	0.0278	unnamed	GJA1
GO Cellular Component	GO:0030139	endocytic vesicle	208	0.397	1	1	1.25	3.2	4	0.018	0.0225	256	0.569	1	1	1.02	2.95	3	189	0.0106	0.0159	unnamed,unnamed,unnamed,unnamed	GRIA2,ITGAV,SH3GL2
GO Cellular Component	GO:0043596	nuclear replication fork	209	0.398	1	1	1.97	0.507	1	0.00285	0.00562	179	0.347	1	1	2.37	0.422	1	27	0.00355	0.037	unnamed	MMS22L
GO Cellular Component	GO:0008305	integrin complex	210	0.398	1	1	1.97	0.508	1	0.00285	0.00562	194	0.387	1	1	2.06	0.485	1	31	0.00355	0.0323	unnamed	ITGAV
GO Cellular Component	GO:0031252	cell leading edge	211	0.409	1	1	1.15	6.09	7	0.0342	0.0393	158	0.296	1	1	1.33	4.5	6	288	0.0213	0.0208	unnamed,unnamed,unnamed,unnamed,unnamed,unnamed,unnamed	CAPZB,FERMT1,FRMD4B,PACSIN2,PALLD,SLC1A2
GO Cellular Component	GO:0000777	condensed chromosome kinetochore	212	0.414	1	1	1.41	1.42	2	0.00795	0.0112	196	0.39	1	1	1.49	1.34	2	86	0.00709	0.0233	unnamed,unnamed	MAD1L1,SEPT7
GO Cellular Component	GO:0000775	chromosome, centromeric region	213	0.415	1	1	1.28	2.34	3	0.0131	0.0169	219	0.442	1	1	1.23	2.44	3	156	0.0106	0.0192	unnamed,unnamed,unnamed	MAD1L1,MKI67,SEPT7
GO Cellular Component	GO:0000779	condensed chromosome, centromeric region	214	0.421	1	1	1.39	1.44	2	0.00806	0.0112	205	0.412	1	1	1.42	1.41	2	90	0.00709	0.0222	unnamed,unnamed	MAD1L1,SEPT7
GO Cellular Component	GO:0044451	nucleoplasm part	215	0.421	1	1	1.1	10	11	0.0564	0.0618	207	0.415	1	1	1.1	9.99	11	639	0.039	0.0172	unnamed,unnamed,unnamed,unnamed,unnamed,unnamed,unnamed,unnamed,unnamed,unnamed,unnamed	CSTF2,FANCF,HDAC9,MED30,MMS22L,PLCB1,PPARGC1A,SP3,TAF4,TCF7L2,ZBTB16
GO Cellular Component	GO:0042383	sarcolemma	216	0.423	1	1	1.27	2.37	3	0.0133	0.0169	82	0.152	1	1	2.23	1.34	3	86	0.0106	0.0349	unnamed,unnamed,unnamed	AKAP6,ANXA2,DES
GO Cellular Component	GO:0030017	sarcomere	217	0.433	1	1	1.19	3.36	4	0.0189	0.0225	143	0.255	1	1	1.56	2.56	4	164	0.0142	0.0244	unnamed,unnamed,unnamed,unnamed	CAPZB,DES,MYLK2,PALLD
GO Cellular Component	GO:0044455	mitochondrial membrane part	218	0.435	1	1	1.35	1.48	2	0.0083	0.0112	298	0.69	1	1	0.842	2.38	2	152	0.00709	0.0132	unnamed,unnamed	NDUFB4,NDUFS4
GO Cellular Component	GO:0017053	transcriptional repressor complex	219	0.437	1	1	1.35	1.48	2	0.00832	0.0112	148	0.276	1	1	1.94	1.03	2	66	0.00709	0.0303	unnamed,unnamed	SP3,ZBTB16
GO Cellular Component	GO:0042470	melanosome	220	0.438	1	1	1.35	1.49	2	0.00835	0.0112	216	0.434	1	1	1.36	1.47	2	94	0.00709	0.0213	unnamed,unnamed	ANXA2,DCT
GO Cellular Component	GO:0030018	Z disc	221	0.44	1	1	1.23	2.43	3	0.0137	0.0169	107	0.198	1	1	1.96	1.53	3	98	0.0106	0.0306	unnamed,unnamed,unnamed	CAPZB,DES,PALLD
GO Cellular Component	GO:0016592	mediator complex	222	0.44	1	1	1.73	0.579	1	0.00325	0.00562	220	0.442	1	1	1.73	0.578	1	37	0.00355	0.027	unnamed	MED30
GO Cellular Component	GO:0032154	cleavage furrow	223	0.444	1	1	1.71	0.586	1	0.00329	0.00562	226	0.468	1	1	1.6	0.625	1	40	0.00355	0.025	unnamed	2018-09-07
GO Cellular Component	GO:0044456	synapse part	224	0.447	1	1	1.07	11.2	12	0.063	0.0674	20	0.0306	1	1	1.91	5.75	11	368	0.039	0.0299	unnamed,unnamed,unnamed,unnamed,unnamed,unnamed,unnamed,unnamed,unnamed,unnamed,unnamed,unnamed	CLSTN2,GRIA2,GRIK1,GRIK2,LRRTM2,PCDH8,PLCB4,PSD3,SLC17A6,STXBP5,SYTL4
GO Cellular Component	GO:0000793	condensed chromosome	225	0.463	1	1	1.19	2.52	3	0.0142	0.0169	243	0.517	1	1	1.1	2.74	3	175	0.0106	0.0171	unnamed,unnamed,unnamed	MAD1L1,MKI67,SEPT7
GO Cellular Component	GO:0032155	cell division site part	226	0.471	1	1	1.57	0.635	1	0.00357	0.00562	233	0.492	1	1	1.49	0.672	1	43	0.00355	0.0233	unnamed	2018-09-07
GO Cellular Component	GO:0044448	cell cortex part	227	0.473	1	1	1.26	1.59	2	0.00894	0.0112	227	0.475	1	1	1.25	1.59	2	102	0.00709	0.0196	unnamed,unnamed	CAPZB,SEPT7
GO Cellular Component	GO:0030662	coated vesicle membrane	228	0.476	1	1	1.17	2.57	3	0.0145	0.0169	295	0.665	1	1	0.882	2.27	2	145	0.00709	0.0138	unnamed,unnamed,unnamed	SH3GL2,SLC17A6
GO Cellular Component	GO:0031674	I band	229	0.476	1	1	1.17	2.57	3	0.0145	0.0169	144	0.26	1	1	1.7	1.77	3	113	0.0106	0.0265	unnamed,unnamed,unnamed	CAPZB,DES,PALLD
GO Cellular Component	GO:0043209	myelin sheath	230	0.476	1	1	1.55	0.645	1	0.00363	0.00562	210	0.424	1	1	1.83	0.547	1	35	0.00355	0.0286	unnamed	ANXA2
GO Cellular Component	GO:0044449	contractile fiber part	231	0.487	1	1	1.11	3.6	4	0.0202	0.0225	162	0.307	1	1	1.43	2.8	4	179	0.0142	0.0223	unnamed,unnamed,unnamed,unnamed	CAPZB,DES,MYLK2,PALLD
GO Cellular Component	GO:0019897	extrinsic to plasma membrane	232	0.487	1	1	1.22	1.64	2	0.00919	0.0112	196	0.39	1	1	1.49	1.34	2	86	0.00709	0.0233	unnamed,unnamed	ANXA2,SMAD7
GO Cellular Component	GO:0000776	kinetochore	233	0.49	1	1	1.22	1.64	2	0.00923	0.0112	240	0.51	1	1	1.17	1.7	2	109	0.00709	0.0183	unnamed,unnamed	MAD1L1,SEPT7
GO Cellular Component	GO:0048471	perinuclear region of cytoplasm	234	0.493	1	1	1.05	8.6	9	0.0483	0.0506	188	0.37	1	1	1.16	7.74	9	495	0.0319	0.0182	unnamed,unnamed,unnamed,unnamed,unnamed,unnamed,unnamed,unnamed,unnamed	ACKR3,AKAP6,ANXA2,CHODL,CLINT1,CTIF,OFCC1,STK33,VAPA
GO Cellular Component	GO:0044444	cytoplasmic part	235	0.503	1	1	1	92.5	93	0.52	0.522	312	0.785	1	1	0.946	110	104	7033	0.369	0.0148	unnamed,unnamed,unnamed,unnamed,unnamed,unnamed,unnamed,unnamed,unnamed,unnamed,unnamed,unnamed,unnamed,unnamed,unnamed,unnamed,unnamed,unnamed,unnamed,unnamed,unnamed,unnamed,unnamed,unnamed,unnamed,unnamed,unnamed,unnamed,unnamed,unnamed,unnamed,unnamed,unnamed,unnamed,unnamed,unnamed,unnamed,unnamed,unnamed,unnamed,unnamed,unnamed,unnamed,unnamed,unnamed,unnamed,unnamed,unnamed,unnamed,unnamed…	ACKR3,ADAMTS9,AKAP6,AMPD3,ANXA2,ARFGAP3,ASCC3,BACH1,BLID,CAPZB,CBR4,CEP152,CHODL,CLINT1,CLSTN2,CLYBL,CMC1,COL25A1,COL8A1,CPE,CTIF,CTSO,DCP2,DCSTAMP,DCT,DES,DLC1,DPYD,DPYS,DUSP6,EGLN3,EIF3H,EIF4E,EPHA3,ETNPPL,EXT1,FAM198B,FERMT1,GJA1,GPC5,GPC6,GRIA2,HEPACAM2,HGD,ITGAV,KCTD7,KIAA1009,KIF16B,KIF4B,LRP6,MAD1L1,MTUS1,MYLK2,NAT2,NBEA,NDUFAF4,NDUFB4,NDUFS4,NMNAT3,NNMT,OFCC1,OLFM4,PACSIN2,PALLD,PAX9,PCSK…
GO Cellular Component	GO:0030016	myofibril	236	0.507	1	1	1.08	3.7	4	0.0208	0.0225	177	0.342	1	1	1.35	2.95	4	189	0.0142	0.0212	unnamed,unnamed,unnamed,unnamed	CAPZB,DES,MYLK2,PALLD
GO Cellular Component	GO:0031514	motile cilium	237	0.516	1	1	1.1	2.73	3	0.0154	0.0169	254	0.562	1	1	1.03	2.92	3	187	0.0106	0.016	unnamed,unnamed,unnamed	IFT81,SEPT7,TSSK1B
GO Cellular Component	GO:0032993	protein-DNA complex	238	0.527	1	1	1.05	3.79	4	0.0213	0.0225	302	0.705	1	1	0.839	4.77	4	305	0.0142	0.0131	unnamed,unnamed,unnamed,unnamed	MAD1L1,MKI67,SEPT7,TCF7L2
GO Cellular Component	GO:0012505	endomembrane system	239	0.527	1	1	1	26.9	27	0.151	0.152	267	0.591	1	1	0.972	25.7	25	1646	0.0887	0.0152	unnamed,unnamed,unnamed,unnamed,unnamed,unnamed,unnamed,unnamed,unnamed,unnamed,unnamed,unnamed,unnamed,unnamed,unnamed,unnamed,unnamed,unnamed,unnamed,unnamed,unnamed,unnamed,unnamed,unnamed,unnamed,unnamed,unnamed	ACKR3,AKAP6,ARFGAP3,CLSTN2,CPE,DCSTAMP,EXT1,FAM198B,GJA1,GRIA2,HEPACAM2,MAD1L1,NBEA,PARD3B,PCSK5,PDGFC,PLCB1,PRICKLE2,SH3GL2,ST3GAL4,SYTL4,TPST1,UST,VAPA,VTI1A
GO Cellular Component	GO:0033017	sarcoplasmic reticulum membrane	240	0.532	1	1	1.32	0.758	1	0.00426	0.00562	206	0.415	1	1	1.88	0.531	1	34	0.00355	0.0294	unnamed	AKAP6
GO Cellular Component	GO:0044450	microtubule organizing center part	241	0.535	1	1	1.12	1.79	2	0.01	0.0112	232	0.49	1	1	1.22	1.64	2	105	0.00709	0.019	unnamed,unnamed	KIAA1009,TUBE1
GO Cellular Component	GO:0045335	phagocytic vesicle	242	0.535	1	1	1.31	0.765	1	0.0043	0.00562	285	0.647	1	1	0.969	1.03	1	66	0.00355	0.0152	unnamed	ITGAV
GO Cellular Component	GO:0005911	cell-cell junction	243	0.536	1	1	1.02	6.89	7	0.0387	0.0393	106	0.195	1	1	1.48	4.72	7	302	0.0248	0.0232	unnamed,unnamed,unnamed,unnamed,unnamed,unnamed,unnamed	AKAP6,CAPZB,DES,GJA1,PARD3B,SMAD7,VAPA
GO Cellular Component	GO:0097060	synaptic membrane	244	0.545	1	1	1	7.97	8	0.0447	0.0449	44	0.058	1	1	2.04	3.44	7	220	0.0248	0.0318	unnamed,unnamed,unnamed,unnamed,unnamed,unnamed,unnamed,unnamed	CLSTN2,GRIA2,GRIK1,GRIK2,LRRTM2,PCDH8,PSD3
GO Cellular Component	GO:0044798	nuclear transcription factor complex	245	0.547	1	1	1.26	0.791	1	0.00444	0.00562	289	0.663	1	1	0.927	1.08	1	69	0.00355	0.0145	unnamed	TAF4
GO Cellular Component	GO:0045111	intermediate filament cytoskeleton	246	0.551	1	1	1.08	1.84	2	0.0104	0.0112	327	0.885	1	1	0.544	3.67	2	235	0.00709	0.00851	unnamed,unnamed	DES,GJA1
GO Cellular Component	GO:0005764	lysosome	247	0.56	1	1	0.997	6.02	6	0.0338	0.0337	314	0.809	1	1	0.74	6.75	5	432	0.0177	0.0116	unnamed,unnamed,unnamed,unnamed,unnamed,unnamed	CTSO,GJA1,GPC5,GPC6,PQLC2
GO Cellular Component	GO:0001725	stress fiber	248	0.565	1	1	1.2	0.831	1	0.00467	0.00562	238	0.508	1	1	1.42	0.703	1	45	0.00355	0.0222	unnamed	2018-09-07
GO Cellular Component	GO:0005798	Golgi-associated vesicle	249	0.569	1	1	1.19	0.84	1	0.00472	0.00562	275	0.618	1	1	1.05	0.953	1	61	0.00355	0.0164	unnamed	GJA1
GO Cellular Component	GO:0032432	actin filament bundle	250	0.57	1	1	1.19	0.843	1	0.00473	0.00562	244	0.524	1	1	1.36	0.735	1	47	0.00355	0.0213	unnamed	2018-09-07
GO Cellular Component	GO:0030863	cortical cytoskeleton	251	0.586	1	1	1.14	0.879	1	0.00494	0.00562	270	0.606	1	1	1.08	0.922	1	59	0.00355	0.0169	unnamed	CAPZB
GO Cellular Component	GO:0044459	plasma membrane part	252	0.593	1	1	0.978	41.9	41	0.235	0.23	54	0.0981	1	1	1.23	32.5	40	2082	0.142	0.0192	unnamed,unnamed,unnamed,unnamed,unnamed,unnamed,unnamed,unnamed,unnamed,unnamed,unnamed,unnamed,unnamed,unnamed,unnamed,unnamed,unnamed,unnamed,unnamed,unnamed,unnamed,unnamed,unnamed,unnamed,unnamed,unnamed,unnamed,unnamed,unnamed,unnamed,unnamed,unnamed,unnamed,unnamed,unnamed,unnamed,unnamed,unnamed,unnamed,unnamed,unnamed	ACVR1,ACVR1C,AKAP6,ANXA2,APCDD1,CALCR,CDH4,CLSTN2,COL25A1,DCSTAMP,DLC1,EPHA3,FERMT1,GJA1,GPC5,GPC6,GPR125,GRIA2,GRIK1,GRIK2,HTR7,IFNG,ITGAV,LIFR,LRP6,LRRTM2,OSMR,PACSIN2,PCDH8,PLSCR1,PRICKLE2,PRKCQ,PSD3,SEPT7,SLC14A2,SLC1A2,SMAD7,SORL1,STXBP5,TM2D1
GO Cellular Component	GO:0031253	cell projection membrane	253	0.595	1	1	0.967	4.13	4	0.0232	0.0225	296	0.68	1	1	0.861	3.49	3	223	0.0106	0.0135	unnamed,unnamed,unnamed,unnamed	FERMT1,PACSIN2,SLC1A2
GO Cellular Component	GO:0030315	T-tubule	254	0.605	1	1	1.08	0.925	1	0.0052	0.00562	183	0.357	1	1	2.28	0.438	1	28	0.00355	0.0357	unnamed	AKAP6
GO Cellular Component	GO:0034707	chloride channel complex	255	0.605	1	1	1.08	0.927	1	0.00521	0.00562	244	0.524	1	1	1.36	0.735	1	47	0.00355	0.0213	unnamed	CLIC6
GO Cellular Component	GO:0005739	mitochondrion	256	0.614	1	1	0.959	20.9	20	0.117	0.112	316	0.817	1	1	0.847	24.8	21	1586	0.0745	0.0132	unnamed,unnamed,unnamed,unnamed,unnamed,unnamed,unnamed,unnamed,unnamed,unnamed,unnamed,unnamed,unnamed,unnamed,unnamed,unnamed,unnamed,unnamed,unnamed,unnamed	BLID,CBR4,CLYBL,CMC1,ETNPPL,GJA1,MAD1L1,MTUS1,NDUFAF4,NDUFB4,NDUFS4,NMNAT3,OLFM4,PAX9,PID1,RFK,SLC25A21,VWA8,WWOX,ZADH2,ZFHX3
GO Cellular Component	GO:0070603	SWI/SNF superfamily-type complex	257	0.614	1	1	1.05	0.949	1	0.00533	0.00562	272	0.612	1	1	1.07	0.938	1	60	0.00355	0.0167	unnamed	DPF1
GO Cellular Component	GO:0005643	nuclear pore	258	0.615	1	1	1.05	0.952	1	0.00535	0.00562	287	0.653	1	1	0.955	1.05	1	67	0.00355	0.0149	unnamed	MAD1L1
GO Cellular Component	GO:0032589	neuron projection membrane	259	0.617	1	1	1.04	0.958	1	0.00538	0.00562	189	0.377	1	1	2.13	0.469	1	30	0.00355	0.0333	unnamed	SLC1A2
GO Cellular Component	GO:0005793	endoplasmic reticulum-Golgi intermediate compartment	260	0.619	1	1	1.04	0.963	1	0.00541	0.00562	283	0.636	1	1	1	1	1	64	0.00355	0.0156	unnamed	DCSTAMP
GO Cellular Component	GO:0005905	coated pit	261	0.622	1	1	1.03	0.971	1	0.00545	0.00562	270	0.606	1	1	1.08	0.922	1	59	0.00355	0.0169	unnamed	ACKR3
GO Cellular Component	GO:0035085	cilium axoneme	262	0.624	1	1	1.03	0.975	1	0.00548	0.00562	262	0.58	1	1	1.16	0.86	1	55	0.00355	0.0182	unnamed	2018-09-07
GO Cellular Component	GO:0010008	endosome membrane	263	0.633	1	1	0.922	5.42	5	0.0305	0.0281	268	0.593	1	1	0.966	5.17	5	331	0.0177	0.0151	unnamed,unnamed,unnamed,unnamed,unnamed	DCSTAMP,KIF16B,PACSIN2,RAP2A,SNX10
GO Cellular Component	GO:0030133	transport vesicle	264	0.636	1	1	0.929	2.15	2	0.0121	0.0112	288	0.657	1	1	0.895	2.24	2	143	0.00709	0.014	unnamed,unnamed	CPE,SYTL4
GO Cellular Component	GO:0030173	integral to Golgi membrane	265	0.636	1	1	0.992	1.01	1	0.00567	0.00562	231	0.484	1	1	1.52	0.657	1	42	0.00355	0.0238	unnamed	ST3GAL4
GO Cellular Component	GO:0042641	actomyosin	266	0.638	1	1	0.988	1.01	1	0.00569	0.00562	262	0.58	1	1	1.16	0.86	1	55	0.00355	0.0182	unnamed	2018-09-07
GO Cellular Component	GO:0030667	secretory granule membrane	267	0.638	1	1	0.986	1.01	1	0.0057	0.00562	269	0.593	1	1	1.12	0.891	1	57	0.00355	0.0175	unnamed	CPE
GO Cellular Component	GO:0005903	brush border	268	0.642	1	1	0.976	1.02	1	0.00576	0.00562	275	0.618	1	1	1.05	0.953	1	61	0.00355	0.0164	unnamed	TMPRSS15
GO Cellular Component	GO:0001750	photoreceptor outer segment	269	0.642	1	1	0.975	1.03	1	0.00576	0.00562	266	0.587	1	1	1.14	0.875	1	56	0.00355	0.0179	unnamed	TULP1
GO Cellular Component	GO:0044432	endoplasmic reticulum part	270	0.648	1	1	0.929	14	13	0.0786	0.073	325	0.874	1	1	0.749	14.7	11	940	0.039	0.0117	unnamed,unnamed,unnamed,unnamed,unnamed,unnamed,unnamed,unnamed,unnamed,unnamed,unnamed,unnamed,unnamed	AKAP6,CLSTN2,COL25A1,COL8A1,DCSTAMP,EXT1,GJA1,GRIA2,PDGFC,SIL1,VAPA
GO Cellular Component	GO:0030672	synaptic vesicle membrane	271	0.653	1	1	0.948	1.05	1	0.00593	0.00562	248	0.538	1	1	1.31	0.766	1	49	0.00355	0.0204	unnamed	SLC17A6
GO Cellular Component	GO:0044440	endosomal part	272	0.655	1	1	0.9	5.56	5	0.0312	0.0281	274	0.617	1	1	0.941	5.31	5	340	0.0177	0.0147	unnamed,unnamed,unnamed,unnamed,unnamed	DCSTAMP,KIF16B,PACSIN2,RAP2A,SNX10
GO Cellular Component	GO:0005875	microtubule associated complex	273	0.655	1	1	0.896	2.23	2	0.0125	0.0112	280	0.63	1	1	0.941	2.13	2	136	0.00709	0.0147	unnamed,unnamed	KIF16B,KIF4B
GO Cellular Component	GO:0031228	intrinsic to Golgi membrane	274	0.658	1	1	0.935	1.07	1	0.00601	0.00562	238	0.508	1	1	1.42	0.703	1	45	0.00355	0.0222	unnamed	ST3GAL4
GO Cellular Component	GO:0031225	anchored to membrane	275	0.662	1	1	0.884	3.39	3	0.0191	0.0169	284	0.646	1	1	0.914	2.19	2	140	0.00709	0.0143	unnamed,unnamed,unnamed	GPC5,GPC6
GO Cellular Component	GO:0034702	ion channel complex	276	0.663	1	1	0.896	6.7	6	0.0376	0.0337	104	0.186	1	1	1.57	3.83	6	245	0.0213	0.0245	unnamed,unnamed,unnamed,unnamed,unnamed,unnamed	AKAP6,CLIC6,GRIA2,GRIK1,GRIK2,STXBP5
GO Cellular Component	GO:0044437	vacuolar part	277	0.672	1	1	0.877	4.56	4	0.0256	0.0225	335	0.911	1	1	0.553	5.42	3	347	0.0106	0.00865	unnamed,unnamed,unnamed,unnamed	GPC5,GPC6,PQLC2
GO Cellular Component	GO:0005773	vacuole	278	0.672	1	1	0.888	6.76	6	0.038	0.0337	326	0.884	1	1	0.653	7.66	5	490	0.0177	0.0102	unnamed,unnamed,unnamed,unnamed,unnamed,unnamed	CTSO,GJA1,GPC5,GPC6,PQLC2
GO Cellular Component	GO:0000123	histone acetyltransferase complex	279	0.678	1	1	0.886	1.13	1	0.00634	0.00562	301	0.699	1	1	0.842	1.19	1	76	0.00355	0.0132	unnamed	TAF4
GO Cellular Component	GO:0043198	dendritic shaft	280	0.678	1	1	0.885	1.13	1	0.00635	0.00562	198	0.396	1	1	2	0.5	1	32	0.00355	0.0313	unnamed	KIRREL3
GO Cellular Component	GO:0030424	axon	281	0.684	1	1	0.882	7.94	7	0.0446	0.0393	201	0.399	1	1	1.21	4.14	5	265	0.0177	0.0189	unnamed,unnamed,unnamed,unnamed,unnamed,unnamed,unnamed	KIRREL3,NRP2,SEPT7,SLC1A2,TENM3
GO Cellular Component	GO:0032281	alpha-amino-3-hydroxy-5-methyl-4-isoxazolepropionic acid selective glutamate receptor complex	282	0.685	1	1	0.87	1.15	1	0.00646	0.00562	183	0.357	1	1	2.28	0.438	1	28	0.00355	0.0357	unnamed	GRIA2
GO Cellular Component	GO:0005923	tight junction	283	0.689	1	1	0.841	2.38	2	0.0134	0.0112	236	0.5	1	1	1.2	1.67	2	107	0.00709	0.0187	unnamed,unnamed	PARD3B,VAPA
GO Cellular Component	GO:0046930	pore complex	284	0.691	1	1	0.854	1.17	1	0.00658	0.00562	306	0.73	1	1	0.771	1.3	1	83	0.00355	0.012	unnamed	MAD1L1
GO Cellular Component	GO:0009986	cell surface	285	0.693	1	1	0.89	11.2	10	0.0632	0.0562	213	0.43	1	1	1.1	8.16	9	522	0.0319	0.0172	unnamed,unnamed,unnamed,unnamed,unnamed,unnamed,unnamed,unnamed,unnamed,unnamed	ACKR3,BMP2,DCSTAMP,GPR125,GREM1,IFNG,ITGAV,LRP6,PDGFC
GO Cellular Component	GO:0016529	sarcoplasmic reticulum	286	0.695	1	1	0.845	1.18	1	0.00665	0.00562	262	0.58	1	1	1.16	0.86	1	55	0.00355	0.0182	unnamed	AKAP6
GO Cellular Component	GO:0044304	main axon	287	0.701	1	1	0.832	1.2	1	0.00675	0.00562	244	0.524	1	1	1.36	0.735	1	47	0.00355	0.0213	unnamed	SLC1A2
GO Cellular Component	GO:0031965	nuclear membrane	288	0.701	1	1	0.832	3.61	3	0.0203	0.0169	279	0.624	1	1	0.936	3.2	3	205	0.0106	0.0146	unnamed,unnamed,unnamed	AKAP6,PLCB1,PRICKLE2
GO Cellular Component	GO:0005814	centriole	289	0.701	1	1	0.83	1.2	1	0.00677	0.00562	289	0.663	1	1	0.927	1.08	1	69	0.00355	0.0145	unnamed	KIAA1009
GO Cellular Component	GO:0032838	cell projection cytoplasm	290	0.702	1	1	0.829	1.21	1	0.00677	0.00562	289	0.663	1	1	0.927	1.08	1	69	0.00355	0.0145	unnamed	2018-09-07
GO Cellular Component	GO:0005886	plasma membrane	291	0.725	1	1	0.953	73.5	70	0.413	0.393	250	0.547	1	1	0.994	68.4	68	4378	0.241	0.0155	unnamed,unnamed,unnamed,unnamed,unnamed,unnamed,unnamed,unnamed,unnamed,unnamed,unnamed,unnamed,unnamed,unnamed,unnamed,unnamed,unnamed,unnamed,unnamed,unnamed,unnamed,unnamed,unnamed,unnamed,unnamed,unnamed,unnamed,unnamed,unnamed,unnamed,unnamed,unnamed,unnamed,unnamed,unnamed,unnamed,unnamed,unnamed,unnamed,unnamed,unnamed,unnamed,unnamed,unnamed,unnamed,unnamed,unnamed,unnamed,unnamed,unnamed…	ACKR3,ACVR1,ACVR1C,AKAP6,ANXA2,APCDD1,BNC2,CALCR,CD180,CDH4,CLIC6,CLSTN2,COL25A1,CPE,CRIM1,DCSTAMP,DES,DLC1,EPHA3,EXOC2,FERMT1,FMN1,GJA1,GPC5,GPC6,GPR125,GRIA2,GRIK1,GRIK2,HTR7,IFNG,ITGAV,KCTD7,KIAA1009,KIRREL3,KITLG,LIFR,LPHN2,LRP6,LRRTM2,MTUS1,NBEA,NRP2,OSMR,PACSIN2,PCDH8,PCDH9,PIK3R1,PLSCR1,PRICKLE2,PRKCQ,PSD3,SEMA5A,SEPT7,SH3GL2,SKAP2,SLC14A2,SLC1A2,SLC28A3,SMAD7,SORL1,STXBP5,SYTL4,THSD7A,TM2…
GO Cellular Component	GO:0031594	neuromuscular junction	292	0.729	1	1	0.768	1.3	1	0.00731	0.00562	229	0.476	1	1	1.56	0.641	1	41	0.00355	0.0244	unnamed	DES
GO Cellular Component	GO:0016607	nuclear speck	293	0.736	1	1	0.768	2.6	2	0.0146	0.0112	304	0.723	1	1	0.79	2.53	2	162	0.00709	0.0123	unnamed,unnamed	PLCB1,ZBTB16
GO Cellular Component	GO:0071944	cell periphery	294	0.736	1	1	0.951	74.7	71	0.419	0.399	261	0.577	1	1	0.986	70	69	4477	0.245	0.0154	unnamed,unnamed,unnamed,unnamed,unnamed,unnamed,unnamed,unnamed,unnamed,unnamed,unnamed,unnamed,unnamed,unnamed,unnamed,unnamed,unnamed,unnamed,unnamed,unnamed,unnamed,unnamed,unnamed,unnamed,unnamed,unnamed,unnamed,unnamed,unnamed,unnamed,unnamed,unnamed,unnamed,unnamed,unnamed,unnamed,unnamed,unnamed,unnamed,unnamed,unnamed,unnamed,unnamed,unnamed,unnamed,unnamed,unnamed,unnamed,unnamed,unnamed…	ACKR3,ACVR1,ACVR1C,AKAP6,ANXA2,APCDD1,BNC2,CALCR,CAPZB,CD180,CDH4,CLIC6,CLSTN2,COL25A1,CPE,CRIM1,DCSTAMP,DES,DLC1,EPHA3,EXOC2,FERMT1,FMN1,GJA1,GPC5,GPC6,GPR125,GRIA2,GRIK1,GRIK2,HTR7,IFNG,ITGAV,KCTD7,KIAA1009,KIRREL3,KITLG,LIFR,LPHN2,LRP6,LRRTM2,MTUS1,NBEA,NRP2,OSMR,PACSIN2,PCDH8,PCDH9,PIK3R1,PLSCR1,PRICKLE2,PRKCQ,PSD3,SEMA5A,SEPT7,SH3GL2,SKAP2,SLC14A2,SLC1A2,SLC28A3,SMAD7,SORL1,STXBP5,SYTL4,THSD…
GO Cellular Component	GO:0016528	sarcoplasm	295	0.738	1	1	0.75	1.33	1	0.00749	0.00562	275	0.618	1	1	1.05	0.953	1	61	0.00355	0.0164	unnamed	AKAP6
GO Cellular Component	GO:0005902	microvillus	296	0.74	1	1	0.745	1.34	1	0.00754	0.00562	289	0.663	1	1	0.927	1.08	1	69	0.00355	0.0145	unnamed	WWOX
[truncated: 5,874 more rows]
