# Supplementary material for: PREDICTD PaRallel Epigenomics Data Imputation with Cloud-based Tensor Decomposition
Source: Nat Commun. 2018 Apr 11;9:1402. doi: 10.1038/s41467-018-03635-9 (PMC5895786; doi:10.1038/s41467-018-03635-9)
Supplement: Supplementary file 11 — Supplementary Dataset 9(XLSX 1717 kb) [file 41467_2018_3635_MOESM11_ESM.xlsx]

## Sheet: Supplementary Data 9
GREAT Analysis
ncHARClusterName	ncHARClusterIndex	Background
Epithelial/Mesenchymal	2	All ncHARs
# GREAT version 3.0.0	Species assembly: hg19	Association rule: Basal+extension: 5000 bp upstream, 1000 bp downstream, 1000000 bp max extension, curated regulatory domains included
# Ontology summary statistics are provided in the footer.
#
# Ontology	ID	Desc	Rank	HyperP	HyperBonfP	HyperFdrQ	RegionFoldEnrich	ExpFgRegions	FgRegionsHit	BgRegionsHit	FgSetTermCov	TermCov	NumFgGenesHit	NumBgGenesHit	TotalGenes	FgRegionNames	BgRegionNames	FgGeneNames	BgGeneNames
GO Molecular Function	GO:0005488	binding	1	5.31e-06	0.0196	0.0196	1.14	146	166	2160	0.933	0.0769	220	1546	12174	unnamed,unnamed,unnamed,unnamed,unnamed,unnamed,unnamed,unnamed,unnamed,unnamed,unnamed,unnamed,unnamed,unnamed,unnamed,unnamed,unnamed,unnamed,unnamed,unnamed,unnamed,unnamed,unnamed,unnamed,unnamed,unnamed,unnamed,unnamed,unnamed,unnamed,unnamed,unnamed,unnamed,unnamed,unnamed,unnamed,unnamed,unnamed,unnamed,unnamed,unnamed,unnamed,unnamed,unnamed,unnamed,unnamed,unnamed,unnamed,unnamed,unnamed…	unnamed,unnamed,unnamed,unnamed,unnamed,unnamed,unnamed,unnamed,unnamed,unnamed,unnamed,unnamed,unnamed,unnamed,unnamed,unnamed,unnamed,unnamed,unnamed,unnamed,unnamed,unnamed,unnamed,unnamed,unnamed,unnamed,unnamed,unnamed,unnamed,unnamed,unnamed,unnamed,unnamed,unnamed,unnamed,unnamed,unnamed,unnamed,unnamed,unnamed,unnamed,unnamed,unnamed,unnamed,unnamed,unnamed,unnamed,unnamed,unnamed,unnamed…	ABLIM1,ACKR3,ACVR1,ACVR1C,ADAMTS9,ADAMTSL1,ADM,AHRR,AKAP6,AMPD3,ANXA2,APCDD1,ARFGAP3,ARL15,ASCC3,ATAD2B,BACH1,BMP2,BMP4,BNC2,C12orf76,CALCR,CAPZB,CBR4,CDH4,CELF2,CEP152,CGB2,CHODL,CITED2,CLIC6,CLINT1,CLSTN2,CLYBL,CMC1,COL25A1,CPE,CREB1,CRIM1,CSTF2,CTIF,DCP2,DCSTAMP,DCT,DDHD1,DES,DIP2C,DLC1,DNPEP,DPF1,DPH6,DPYD,DPYS,DYRK2,EBF1,EEPD1,EGLN3,EID1,EIF3H,EIF4E,ELFN1,EOMES,EPHA3,ETNPPL,EXOC2,EXT1,EYA4,F…	AADAT,AATF,ABCA12,ABCB5,ABCC4,ABCE1,ABLIM1,ABRA,ACAA2,ACKR3,ACO1,ACOXL,ACTR3,ACTR3B,ACVR1,ACVR1C,ACVR2A,ADAM10,ADAM23,ADAMTS1,ADAMTS16,ADAMTS18,ADAMTS2,ADAMTS20,ADAMTS7,ADAMTS9,ADAMTSL1,ADARB2,ADCY8,ADCY9,ADCYAP1,ADM,ADO,ADPGK,ADRA1A,ADRA2A,ADRB2,AEBP2,AFF2,AFF3,AGA,AGAP1,AGBL1,AGK,AGMO,AGTR1,AGTR2,AGXT2,AHRR,AHSP,AIG1,AIPL1,AK4,AK8,AKAP6,AKR1D1,AKT3,ALCAM,ALDH1A2,ALK,ALX4,AMMECR1,AMPD3,AMPH,AMY1…
GO Molecular Function	GO:0046332	SMAD binding	2	0.00013	0.479	0.239	4.31	2.09	9	31	0.0506	0.29	6	17	63	unnamed,unnamed,unnamed,unnamed,unnamed,unnamed,unnamed,unnamed,unnamed	unnamed,unnamed,unnamed,unnamed,unnamed,unnamed,unnamed,unnamed,unnamed,unnamed,unnamed,unnamed,unnamed,unnamed,unnamed,unnamed,unnamed,unnamed,unnamed,unnamed,unnamed,unnamed,unnamed,unnamed,unnamed,unnamed,unnamed,unnamed,unnamed,unnamed,unnamed	ACVR1,BMP2,CITED2,RGCC,SMAD7,ZEB2	ACVR1,AXIN2,BMP2,CITED2,CTNNB1,DAB2,PAX6,PRDM16,RGCC,SKOR1,SKOR2,SMAD2,SMAD7,TGFBR1,TGFBRAP1,USP9X,ZEB2
GO Molecular Function	GO:0005515	protein binding	3	0.00014	0.517	0.172	1.21	108	131	1604	0.736	0.0817	153	1012	7997	unnamed,unnamed,unnamed,unnamed,unnamed,unnamed,unnamed,unnamed,unnamed,unnamed,unnamed,unnamed,unnamed,unnamed,unnamed,unnamed,unnamed,unnamed,unnamed,unnamed,unnamed,unnamed,unnamed,unnamed,unnamed,unnamed,unnamed,unnamed,unnamed,unnamed,unnamed,unnamed,unnamed,unnamed,unnamed,unnamed,unnamed,unnamed,unnamed,unnamed,unnamed,unnamed,unnamed,unnamed,unnamed,unnamed,unnamed,unnamed,unnamed,unnamed…	unnamed,unnamed,unnamed,unnamed,unnamed,unnamed,unnamed,unnamed,unnamed,unnamed,unnamed,unnamed,unnamed,unnamed,unnamed,unnamed,unnamed,unnamed,unnamed,unnamed,unnamed,unnamed,unnamed,unnamed,unnamed,unnamed,unnamed,unnamed,unnamed,unnamed,unnamed,unnamed,unnamed,unnamed,unnamed,unnamed,unnamed,unnamed,unnamed,unnamed,unnamed,unnamed,unnamed,unnamed,unnamed,unnamed,unnamed,unnamed,unnamed,unnamed…	ABLIM1,ACKR3,ACVR1,ACVR1C,ADM,AHRR,AKAP6,ANXA2,APCDD1,ASCC3,ATAD2B,BMP2,BMP4,CALCR,CAPZB,CBR4,CEP152,CGB2,CITED2,CLIC6,CLINT1,CPE,CREB1,CRIM1,CSTF2,CTIF,DCP2,DCSTAMP,DES,DIP2C,DLC1,DPYD,DPYS,DYRK2,EBF1,EGLN3,EID1,EIF3H,EIF4E,ELFN1,EOMES,EPHA3,EXOC2,EXT1,FAM154A,FAM3D,FANCF,FKBP5,FMN1,FOXB1,FOXC1,FOXP1,FOXP2,FOXQ1,FOXS1,GJA1,GPC5,GPC6,GREM1,GRIA2,HAND2,HDAC9,HEPACAM2,HSF2,IFNG,IL12A,ITGAV,KIAA1009…	AADAT,AATF,ABLIM1,ABRA,ACAA2,ACKR3,ACO1,ACTR3,ACTR3B,ACVR1,ACVR1C,ACVR2A,ADAM10,ADAM23,ADCYAP1,ADM,ADRA1A,ADRA2A,ADRB2,AGA,AGBL1,AGTR1,AGTR2,AHRR,AHSP,AIG1,AIPL1,AKAP6,AKT3,ALCAM,ALK,ALX4,AMMECR1,AMPH,AMY1C,ANG,ANGPT1,ANKS1B,ANTXR2,ANXA1,ANXA2,AP2B1,APAF1,APCDD1,API5,APIP,APP,APTX,AR,ARAP3,ARF1,ARFGEF1,ARGLU1,ARHGAP21,ARHGAP26,ARHGEF16,ARID1B,ARL14EP,ARL4A,ARL6,ARPP21,ARRDC3,ASCC3,ASCL1,ASCL4,ASI…
GO Molecular Function	GO:0005125	cytokine activity	4	0.000591	1	0.544	3.96	2.02	8	30	0.0449	0.267	7	16	213	unnamed,unnamed,unnamed,unnamed,unnamed,unnamed,unnamed,unnamed	unnamed,unnamed,unnamed,unnamed,unnamed,unnamed,unnamed,unnamed,unnamed,unnamed,unnamed,unnamed,unnamed,unnamed,unnamed,unnamed,unnamed,unnamed,unnamed,unnamed,unnamed,unnamed,unnamed,unnamed,unnamed,unnamed,unnamed,unnamed,unnamed,unnamed	BMP2,BMP4,FAM3D,GREM1,IFNG,IL12A,KITLG	BMP2,BMP3,BMP4,CCL2,CER1,FAM3D,GREM1,IFNG,IL12A,IL25,INHBA,KITLG,MSTN,TNFSF8,WNT2,WNT5A
GO Molecular Function	GO:0019208	phosphatase regulator activity	5	0.00081	1	0.597	4.94	1.21	6	18	0.0337	0.333	3	8	72	unnamed,unnamed,unnamed,unnamed,unnamed,unnamed	unnamed,unnamed,unnamed,unnamed,unnamed,unnamed,unnamed,unnamed,unnamed,unnamed,unnamed,unnamed,unnamed,unnamed,unnamed,unnamed,unnamed,unnamed	BMP2,ELFN1,ZEB2	BMP2,ELFN1,IGFBP3,PPP1R3B,PPP2R2B,PPP2R2D,PPP2R5A,ZEB2
GO Molecular Function	GO:0043167	ion binding	6	0.000899	1	0.552	1.24	85.4	106	1267	0.596	0.0837	114	792	6034	unnamed,unnamed,unnamed,unnamed,unnamed,unnamed,unnamed,unnamed,unnamed,unnamed,unnamed,unnamed,unnamed,unnamed,unnamed,unnamed,unnamed,unnamed,unnamed,unnamed,unnamed,unnamed,unnamed,unnamed,unnamed,unnamed,unnamed,unnamed,unnamed,unnamed,unnamed,unnamed,unnamed,unnamed,unnamed,unnamed,unnamed,unnamed,unnamed,unnamed,unnamed,unnamed,unnamed,unnamed,unnamed,unnamed,unnamed,unnamed,unnamed,unnamed…	unnamed,unnamed,unnamed,unnamed,unnamed,unnamed,unnamed,unnamed,unnamed,unnamed,unnamed,unnamed,unnamed,unnamed,unnamed,unnamed,unnamed,unnamed,unnamed,unnamed,unnamed,unnamed,unnamed,unnamed,unnamed,unnamed,unnamed,unnamed,unnamed,unnamed,unnamed,unnamed,unnamed,unnamed,unnamed,unnamed,unnamed,unnamed,unnamed,unnamed,unnamed,unnamed,unnamed,unnamed,unnamed,unnamed,unnamed,unnamed,unnamed,unnamed…	ABLIM1,ACVR1,ACVR1C,ADAMTS9,ADAMTSL1,AMPD3,ANXA2,ARFGAP3,ARL15,ASCC3,ATAD2B,BMP4,BNC2,C12orf76,CBR4,CDH4,CLSTN2,CLYBL,CMC1,COL25A1,CPE,DCP2,DCT,DDHD1,DNPEP,DPF1,DPH6,DPYD,DPYS,DYRK2,EBF1,EGLN3,EPHA3,ETNPPL,EYA4,FAM170A,FERMT1,FOXP1,FOXP2,FTHL17,GLIS3,GMDS,GPC5,GPC6,HDAC9,HGD,HNF4G,ITGAV,KCTD7,KIF16B,KIF20B,KIF4B,KLF7,LMO1,MAP4K3,MBNL2,MGMT,MKI67,MPPED2,MYLK2,NMNAT3,NR2F1,NR2F2,NR5A2,NRP2,PACSIN2,…	AADAT,ABCA12,ABCB5,ABCC4,ABCE1,ABLIM1,ACO1,ACOXL,ACTR3,ACTR3B,ACVR1,ACVR1C,ACVR2A,ADAM10,ADAM23,ADAMTS1,ADAMTS16,ADAMTS18,ADAMTS2,ADAMTS20,ADAMTS7,ADAMTS9,ADAMTSL1,ADARB2,ADCY8,ADCY9,ADO,ADPGK,AEBP2,AGAP1,AGBL1,AGK,AGMO,AGXT2,AK4,AK8,AKT3,ALK,AMPD3,AMY1C,AMZ2,ANG,ANKK1,ANTXR2,ANXA1,ANXA2,APAF1,APIP,APP,APTX,AR,ARAP2,ARAP3,ARF1,ARFGAP2,ARFGAP3,ARHGAP15,ARHGAP20,ARHGAP21,ARHGAP26,ARHGAP42,ARHGEF16,…
GO Molecular Function	GO:0004252	serine-type endopeptidase activity	7	0.00109	1	0.573	5.7	0.877	5	13	0.0281	0.385	4	8	152	unnamed,unnamed,unnamed,unnamed,unnamed	unnamed,unnamed,unnamed,unnamed,unnamed,unnamed,unnamed,unnamed,unnamed,unnamed,unnamed,unnamed,unnamed	PAMR1,PCSK5,PREP,TMPRSS15	HABP2,LONP2,PAMR1,PCSK5,PREP,PRSS12,PRSS55,TMPRSS15
GO Molecular Function	GO:0005126	cytokine receptor binding	8	0.00157	1	0.726	3.85	1.82	7	27	0.0393	0.259	7	21	219	unnamed,unnamed,unnamed,unnamed,unnamed,unnamed,unnamed	unnamed,unnamed,unnamed,unnamed,unnamed,unnamed,unnamed,unnamed,unnamed,unnamed,unnamed,unnamed,unnamed,unnamed,unnamed,unnamed,unnamed,unnamed,unnamed,unnamed,unnamed,unnamed,unnamed,unnamed,unnamed,unnamed,unnamed	GREM1,IFNG,IL12A,KITLG,LIFR,PIK3R1,SMAD7	CCL2,EDA,GATA3,GREM1,IFNG,IL12A,IL25,IL6ST,JAK1,KITLG,LIFR,PIK3R1,PLCG1,PRL,SMAD2,SMAD7,STAT3,TGFB3,TGFBR1,TGFBRAP1,TNFSF8
GO Molecular Function	GO:0003705	RNA polymerase II distal enhancer sequence-specific DNA binding transcription factor activity	9	0.00174	1	0.714	2.47	5.26	13	78	0.073	0.167	11	23	91	unnamed,unnamed,unnamed,unnamed,unnamed,unnamed,unnamed,unnamed,unnamed,unnamed,unnamed,unnamed,unnamed	unnamed,unnamed,unnamed,unnamed,unnamed,unnamed,unnamed,unnamed,unnamed,unnamed,unnamed,unnamed,unnamed,unnamed,unnamed,unnamed,unnamed,unnamed,unnamed,unnamed,unnamed,unnamed,unnamed,unnamed,unnamed,unnamed,unnamed,unnamed,unnamed,unnamed,unnamed,unnamed,unnamed,unnamed,unnamed,unnamed,unnamed,unnamed,unnamed,unnamed,unnamed,unnamed,unnamed,unnamed,unnamed,unnamed,unnamed,unnamed,unnamed,unnamed…	CREB1,FOXB1,FOXC1,FOXP1,FOXQ1,FOXS1,MITF,NR5A2,RFX3,TLE4,ZFHX3	BHLHE40,CREB1,FOXA1,FOXA2,FOXB1,FOXC1,FOXD3,FOXL2,FOXP1,FOXQ1,FOXS1,MEF2C,MEIS1,MITF,NR5A2,PAX3,POU4F1,PROX1,RFX3,SIX3,SOX9,TLE4,ZFHX3
GO Molecular Function	GO:0070491	repressing transcription factor binding	10	0.00259	1	0.957	4.04	1.48	6	22	0.0337	0.273	5	12	53	unnamed,unnamed,unnamed,unnamed,unnamed,unnamed	unnamed,unnamed,unnamed,unnamed,unnamed,unnamed,unnamed,unnamed,unnamed,unnamed,unnamed,unnamed,unnamed,unnamed,unnamed,unnamed,unnamed,unnamed,unnamed,unnamed,unnamed,unnamed	HDAC9,RBPJ,RUNX1,TCF7L2,TLE4	CTNNB1,DMAP1,HDAC9,HHEX,RBPJ,RUNX1,RUNX2,STAT3,TCF7L2,TLE4,TTC8,ZNF703
GO Molecular Function	GO:0008134	transcription factor binding	11	0.00261	1	0.873	1.83	12.5	23	186	0.129	0.124	21	83	459	unnamed,unnamed,unnamed,unnamed,unnamed,unnamed,unnamed,unnamed,unnamed,unnamed,unnamed,unnamed,unnamed,unnamed,unnamed,unnamed,unnamed,unnamed,unnamed,unnamed,unnamed,unnamed,unnamed	unnamed,unnamed,unnamed,unnamed,unnamed,unnamed,unnamed,unnamed,unnamed,unnamed,unnamed,unnamed,unnamed,unnamed,unnamed,unnamed,unnamed,unnamed,unnamed,unnamed,unnamed,unnamed,unnamed,unnamed,unnamed,unnamed,unnamed,unnamed,unnamed,unnamed,unnamed,unnamed,unnamed,unnamed,unnamed,unnamed,unnamed,unnamed,unnamed,unnamed,unnamed,unnamed,unnamed,unnamed,unnamed,unnamed,unnamed,unnamed,unnamed,unnamed…	CITED2,CREB1,DIP2C,EOMES,FOXB1,FOXC1,FOXQ1,FOXS1,HAND2,HDAC9,MED30,MEIS2,NFIA,PBX1,PPARGC1A,RBPJ,RUNX1,TCF21,TCF7L2,TLE4,TWIST1	AGTR2,AR,ASCL1,BCOR,BHLHE40,CAND1,CEBPG,CITED2,CREB1,CTNNB1,DIP2C,DMAP1,EOMES,ERCC4,ESRRB,ETS1,FAF1,FOXA1,FOXA2,FOXB1,FOXC1,FOXD3,FOXL2,FOXQ1,FOXS1,GATA3,GSK3B,HAND2,HDAC9,HES1,HHEX,ID4,INSIG2,ISL1,KCTD1,KLF4,LMO2,LMO4,LPIN1,MAFB,MDFIC,MED13,MED14,MED30,MEF2C,MEIS2,MSX2,NEUROD1,NFE2L2,NFIA,NHLH2,NR0B1,NRIP1,PAX6,PBX1,POU1F1,PPARGC1A,PSIP1,RBFOX2,RBPJ,REST,RUNX1,RUNX2,SMAD2,SOX9,STAT3,SUMO1,TAF4B,…
GO Molecular Function	GO:0000981	sequence-specific DNA binding RNA polymerase II transcription factor activity	12	0.00263	1	0.807	1.75	14.8	26	220	0.146	0.118	23	78	273	unnamed,unnamed,unnamed,unnamed,unnamed,unnamed,unnamed,unnamed,unnamed,unnamed,unnamed,unnamed,unnamed,unnamed,unnamed,unnamed,unnamed,unnamed,unnamed,unnamed,unnamed,unnamed,unnamed,unnamed,unnamed,unnamed	unnamed,unnamed,unnamed,unnamed,unnamed,unnamed,unnamed,unnamed,unnamed,unnamed,unnamed,unnamed,unnamed,unnamed,unnamed,unnamed,unnamed,unnamed,unnamed,unnamed,unnamed,unnamed,unnamed,unnamed,unnamed,unnamed,unnamed,unnamed,unnamed,unnamed,unnamed,unnamed,unnamed,unnamed,unnamed,unnamed,unnamed,unnamed,unnamed,unnamed,unnamed,unnamed,unnamed,unnamed,unnamed,unnamed,unnamed,unnamed,unnamed,unnamed…	BACH1,CREB1,FOXB1,FOXC1,FOXP1,FOXQ1,FOXS1,HAND2,HNF4G,MITF,NR2F1,NR2F2,NR5A2,PBX1,PLSCR1,RBPJ,RFX3,SP3,TCF21,TLE4,TWIST1,ZBTB20,ZFHX3	AR,BACH1,BARHL2,BCL11B,BHLHE22,BHLHE40,CREB1,CREB5,DACH1,ESRRB,ESRRG,FOXA1,FOXA2,FOXB1,FOXC1,FOXD3,FOXL2,FOXO1,FOXP1,FOXQ1,FOXS1,GATA3,HAND2,HES1,HNF4G,HOXC13,KLF4,LMO2,MEF2C,MEIS1,MITF,MSX2,NFIB,NR0B1,NR2F1,NR2F2,NR4A2,NR5A2,ONECUT1,PAX3,PAX6,PBX1,PHB,PLSCR1,POU1F1,POU4F1,POU4F2,PROX1,RARB,RBPJ,REST,RFX3,RORA,RORB,SCRT2,SIX3,SOX11,SOX2,SOX21,SOX4,SOX9,SP3,STAT3,TCF21,TCF4,TFAP2B,TFAP2D,TLE4,TP63…
GO Molecular Function	GO:0042043	neurexin family protein binding	13	0.00304	1	0.863	5.93	0.674	4	10	0.0225	0.4	3	5	13	unnamed,unnamed,unnamed,unnamed	unnamed,unnamed,unnamed,unnamed,unnamed,unnamed,unnamed,unnamed,unnamed,unnamed	CPE,LRRTM2,SYTL4	CASK,CPE,LRRTM2,NLGN1,SYTL4
GO Molecular Function	GO:0042277	peptide binding	14	0.00447	1	1	3.24	2.16	7	32	0.0393	0.219	6	21	155	unnamed,unnamed,unnamed,unnamed,unnamed,unnamed,unnamed	unnamed,unnamed,unnamed,unnamed,unnamed,unnamed,unnamed,unnamed,unnamed,unnamed,unnamed,unnamed,unnamed,unnamed,unnamed,unnamed,unnamed,unnamed,unnamed,unnamed,unnamed,unnamed,unnamed,unnamed,unnamed,unnamed,unnamed,unnamed,unnamed,unnamed,unnamed,unnamed	ACVR1,CALCR,COL25A1,PCSK5,PIK3R1,TM2D1	ACVR1,AGTR2,ANG,BCHE,CALCR,CD1D,COL25A1,EDNRB,FSHR,INHBA,ITGB1,KCNIP2,KPNA2,LDLRAD3,LDLRAP1,MGST1,PCSK5,PIK3R1,RXFP2,TLR2,TM2D1
GO Molecular Function	GO:0046872	metal ion binding	15	0.00513	1	1	1.27	61.6	78	913	0.438	0.0854	79	542	3964	unnamed,unnamed,unnamed,unnamed,unnamed,unnamed,unnamed,unnamed,unnamed,unnamed,unnamed,unnamed,unnamed,unnamed,unnamed,unnamed,unnamed,unnamed,unnamed,unnamed,unnamed,unnamed,unnamed,unnamed,unnamed,unnamed,unnamed,unnamed,unnamed,unnamed,unnamed,unnamed,unnamed,unnamed,unnamed,unnamed,unnamed,unnamed,unnamed,unnamed,unnamed,unnamed,unnamed,unnamed,unnamed,unnamed,unnamed,unnamed,unnamed,unnamed…	unnamed,unnamed,unnamed,unnamed,unnamed,unnamed,unnamed,unnamed,unnamed,unnamed,unnamed,unnamed,unnamed,unnamed,unnamed,unnamed,unnamed,unnamed,unnamed,unnamed,unnamed,unnamed,unnamed,unnamed,unnamed,unnamed,unnamed,unnamed,unnamed,unnamed,unnamed,unnamed,unnamed,unnamed,unnamed,unnamed,unnamed,unnamed,unnamed,unnamed,unnamed,unnamed,unnamed,unnamed,unnamed,unnamed,unnamed,unnamed,unnamed,unnamed…	ABLIM1,ACVR1,ACVR1C,ADAMTS9,ADAMTSL1,AMPD3,ANXA2,ARFGAP3,BNC2,CDH4,CLSTN2,CLYBL,CMC1,CPE,DCP2,DCT,DDHD1,DNPEP,DPF1,DPYD,DPYS,DYRK2,EBF1,EGLN3,EYA4,FAM170A,FOXP1,FOXP2,FTHL17,GLIS3,HDAC9,HGD,HNF4G,ITGAV,KCTD7,KLF7,LMO1,MBNL2,MGMT,MPPED2,NR2F1,NR2F2,NR5A2,NRP2,PAPPA,PCDH8,PCDH9,PHF14,PLCB1,PLCB4,PLSCR1,PRDM1,PRICKLE2,PRKCQ,RFK,RUNX1,SMAD7,SP3,SYTL4,TLL1,TRIM44,TRPS1,TSSK1B,TYW5,ZADH2,ZBTB16,ZBTB20,…	ABLIM1,ACO1,ACVR1,ACVR1C,ACVR2A,ADAM10,ADAM23,ADAMTS1,ADAMTS16,ADAMTS18,ADAMTS2,ADAMTS20,ADAMTS7,ADAMTS9,ADAMTSL1,ADARB2,ADCY8,ADCY9,ADO,ADPGK,AEBP2,AGAP1,AGBL1,AGMO,AMPD3,AMY1C,AMZ2,ANG,ANTXR2,ANXA1,ANXA2,APIP,APP,APTX,AR,ARAP2,ARAP3,ARFGAP2,ARFGAP3,ARL6,ARMC1,ARSI,ARSJ,ASXL2,ASXL3,ATP10B,ATP11B,ATP13A5,ATP1A1,ATP2B1,ATP9A,B3GAT2,BARD1,BCL11A,BCL11B,BCL6,BIRC7,BNC2,BNIP2,BRD1,C1orf87,CA4,CA8,CAC…
GO Molecular Function	GO:0004175	endopeptidase activity	16	0.00521	1	1	2.51	3.98	10	59	0.0562	0.169	9	34	374	unnamed,unnamed,unnamed,unnamed,unnamed,unnamed,unnamed,unnamed,unnamed,unnamed	unnamed,unnamed,unnamed,unnamed,unnamed,unnamed,unnamed,unnamed,unnamed,unnamed,unnamed,unnamed,unnamed,unnamed,unnamed,unnamed,unnamed,unnamed,unnamed,unnamed,unnamed,unnamed,unnamed,unnamed,unnamed,unnamed,unnamed,unnamed,unnamed,unnamed,unnamed,unnamed,unnamed,unnamed,unnamed,unnamed,unnamed,unnamed,unnamed,unnamed,unnamed,unnamed,unnamed,unnamed,unnamed,unnamed,unnamed,unnamed,unnamed,unnamed…	ADAMTS9,CTSO,PAMR1,PAPPA,PCSK5,PREP,THSD4,TLL1,TMPRSS15	ADAM10,ADAM23,ADAMTS1,ADAMTS16,ADAMTS18,ADAMTS2,ADAMTS20,ADAMTS7,ADAMTS9,ATG4C,CAPN13,CAPN7,CPS1,CTSO,HABP2,LONP2,MEP1B,MMEL1,OMA1,PAMR1,PAPPA,PCSK5,PREP,PRSS12,PRSS55,THSD4,TLL1,TLL2,TMPRSS15,TSHZ2,USP16,USP7,USP9X,XRCC6BP1
GO Molecular Function	GO:0003677	DNA binding	17	0.00521	1	1	1.3	52.2	68	774	0.382	0.0879	62	382	2381	unnamed,unnamed,unnamed,unnamed,unnamed,unnamed,unnamed,unnamed,unnamed,unnamed,unnamed,unnamed,unnamed,unnamed,unnamed,unnamed,unnamed,unnamed,unnamed,unnamed,unnamed,unnamed,unnamed,unnamed,unnamed,unnamed,unnamed,unnamed,unnamed,unnamed,unnamed,unnamed,unnamed,unnamed,unnamed,unnamed,unnamed,unnamed,unnamed,unnamed,unnamed,unnamed,unnamed,unnamed,unnamed,unnamed,unnamed,unnamed,unnamed,unnamed…	unnamed,unnamed,unnamed,unnamed,unnamed,unnamed,unnamed,unnamed,unnamed,unnamed,unnamed,unnamed,unnamed,unnamed,unnamed,unnamed,unnamed,unnamed,unnamed,unnamed,unnamed,unnamed,unnamed,unnamed,unnamed,unnamed,unnamed,unnamed,unnamed,unnamed,unnamed,unnamed,unnamed,unnamed,unnamed,unnamed,unnamed,unnamed,unnamed,unnamed,unnamed,unnamed,unnamed,unnamed,unnamed,unnamed,unnamed,unnamed,unnamed,unnamed…	AHRR,BACH1,BNC2,CREB1,EBF1,EEPD1,EOMES,FAM170A,FMN1,FOXB1,FOXC1,FOXP1,FOXP2,FOXQ1,FOXS1,GBX2,GLIS3,HAND2,HNF4G,HSF2,KCTD7,KIF4B,KLF7,MEIS2,MGMT,MITF,NFE2L3,NFIA,NPAS3,NR2F1,NR2F2,NR5A2,PAX9,PBX1,PLSCR1,PPARGC1A,PRDM1,RBPJ,RFC3,RFX3,RUNX1,SETBP1,SMAD7,SP3,TAF4,TBX18,TCF21,TCF7L2,TRPS1,TWIST1,ZBTB16,ZBTB20,ZDHHC1,ZEB2,ZFAND3,ZFHX3,ZFHX4,ZIC4,ZIC5,ZMYND11,ZNF281,ZNF407	AEBP2,AFF3,AHRR,ALX4,ANG,APP,APTX,AR,ARID1B,ARX,ASCL1,ASCL4,ASXL2,ASXL3,ATOH1,ATOH7,BACH1,BACH2,BARHL2,BARX2,BBX,BCL11B,BCL6,BCOR,BDP1,BHLHE23,BHLHE40,BNC2,BOD1L1,C1D,CALCOCO1,CAMTA1,CASZ1,CBX4,CDC5L,CDK5RAP2,CDX2,CEBPD,CEBPG,CENPC,CENPW,CHD6,CHD9,CREB1,CREB5,CREBL2,CSRNP3,CTNNB1,CXXC4,DACH1,DACH2,DBX1,DLX2,DLX6,DMRT2,DMRTA1,DMRTA2,DMRTB1,E2F6,E2F7,EBF1,EBF3,EEPD1,EHF,ELP3,EMX2,EN1,EOMES,ERBB4,ER…
GO Molecular Function	GO:0033218	amide binding	18	0.00536	1	1	3.15	2.23	7	33	0.0393	0.212	6	22	159	unnamed,unnamed,unnamed,unnamed,unnamed,unnamed,unnamed	unnamed,unnamed,unnamed,unnamed,unnamed,unnamed,unnamed,unnamed,unnamed,unnamed,unnamed,unnamed,unnamed,unnamed,unnamed,unnamed,unnamed,unnamed,unnamed,unnamed,unnamed,unnamed,unnamed,unnamed,unnamed,unnamed,unnamed,unnamed,unnamed,unnamed,unnamed,unnamed,unnamed	ACVR1,CALCR,COL25A1,PCSK5,PIK3R1,TM2D1	ACVR1,AGTR2,ANG,BCHE,CALCR,CD1D,COL25A1,EDNRB,FSHR,INHBA,ITGB1,KCNIP2,KPNA2,LDLRAD3,LDLRAP1,MGST1,PCCA,PCSK5,PIK3R1,RXFP2,TLR2,TM2D1
GO Molecular Function	GO:0017171	serine hydrolase activity	19	0.00548	1	1	4.12	1.21	5	18	0.0281	0.278	4	10	175	unnamed,unnamed,unnamed,unnamed,unnamed	unnamed,unnamed,unnamed,unnamed,unnamed,unnamed,unnamed,unnamed,unnamed,unnamed,unnamed,unnamed,unnamed,unnamed,unnamed,unnamed,unnamed,unnamed	PAMR1,PCSK5,PREP,TMPRSS15	DPP10,HABP2,IMMP2L,LONP2,PAMR1,PCSK5,PREP,PRSS12,PRSS55,TMPRSS15
GO Molecular Function	GO:0008236	serine-type peptidase activity	19	0.00548	1	1	4.12	1.21	5	18	0.0281	0.278	4	10	172	unnamed,unnamed,unnamed,unnamed,unnamed	unnamed,unnamed,unnamed,unnamed,unnamed,unnamed,unnamed,unnamed,unnamed,unnamed,unnamed,unnamed,unnamed,unnamed,unnamed,unnamed,unnamed,unnamed	PAMR1,PCSK5,PREP,TMPRSS15	DPP10,HABP2,IMMP2L,LONP2,PAMR1,PCSK5,PREP,PRSS12,PRSS55,TMPRSS15
GO Molecular Function	GO:0008301	DNA binding, bending	21	0.00638	1	1	3.05	2.29	7	34	0.0393	0.206	6	13	55	unnamed,unnamed,unnamed,unnamed,unnamed,unnamed,unnamed	unnamed,unnamed,unnamed,unnamed,unnamed,unnamed,unnamed,unnamed,unnamed,unnamed,unnamed,unnamed,unnamed,unnamed,unnamed,unnamed,unnamed,unnamed,unnamed,unnamed,unnamed,unnamed,unnamed,unnamed,unnamed,unnamed,unnamed,unnamed,unnamed,unnamed,unnamed,unnamed,unnamed,unnamed	FOXB1,FOXC1,FOXP1,FOXP2,FOXQ1,FOXS1	FOXA1,FOXA2,FOXB1,FOXC1,FOXD3,FOXI1,FOXL2,FOXO1,FOXP1,FOXP2,FOXQ1,FOXS1,HHEX
GO Molecular Function	GO:1901363	heterocyclic compound binding	22	0.00771	1	1	1.2	81.9	98	1215	0.551	0.0807	102	704	5300	unnamed,unnamed,unnamed,unnamed,unnamed,unnamed,unnamed,unnamed,unnamed,unnamed,unnamed,unnamed,unnamed,unnamed,unnamed,unnamed,unnamed,unnamed,unnamed,unnamed,unnamed,unnamed,unnamed,unnamed,unnamed,unnamed,unnamed,unnamed,unnamed,unnamed,unnamed,unnamed,unnamed,unnamed,unnamed,unnamed,unnamed,unnamed,unnamed,unnamed,unnamed,unnamed,unnamed,unnamed,unnamed,unnamed,unnamed,unnamed,unnamed,unnamed…	unnamed,unnamed,unnamed,unnamed,unnamed,unnamed,unnamed,unnamed,unnamed,unnamed,unnamed,unnamed,unnamed,unnamed,unnamed,unnamed,unnamed,unnamed,unnamed,unnamed,unnamed,unnamed,unnamed,unnamed,unnamed,unnamed,unnamed,unnamed,unnamed,unnamed,unnamed,unnamed,unnamed,unnamed,unnamed,unnamed,unnamed,unnamed,unnamed,unnamed,unnamed,unnamed,unnamed,unnamed,unnamed,unnamed,unnamed,unnamed,unnamed,unnamed…	ACVR1,ACVR1C,AHRR,ARL15,ASCC3,ATAD2B,BACH1,BNC2,C12orf76,CBR4,CELF2,CREB1,CSTF2,CTIF,DCP2,DPF1,DPH6,DPYD,DPYS,DYRK2,EBF1,EEPD1,EIF3H,EIF4E,EOMES,EPHA3,FAM170A,FKBP5,FMN1,FOXB1,FOXC1,FOXP1,FOXP2,FOXQ1,FOXS1,GBX2,GLIS3,GMDS,HAND2,HNF4G,HSF2,KCTD7,KIF16B,KIF20B,KIF4B,KLF7,MAP4K3,MBNL2,MEIS2,MGMT,MITF,MKI67,MYLK2,NFE2L3,NFIA,NMNAT3,NPAS3,NR2F1,NR2F2,NR5A2,PAX9,PBX1,PLSCR1,PPARGC1A,PRDM1,PRKCQ,RAP2A,R…	ABCA12,ABCB5,ABCC4,ABCE1,ACO1,ACOXL,ACTR3,ACTR3B,ACVR1,ACVR1C,ACVR2A,ADARB2,ADCY8,ADCY9,AEBP2,AFF2,AFF3,AGAP1,AGK,AHRR,AK4,AK8,AKT3,ALK,ALX4,ANG,ANKK1,APAF1,APP,APTX,AR,ARF1,ARID1B,ARL15,ARL4A,ARL6,ARPP21,ARX,ASCC3,ASCL1,ASCL4,ASXL2,ASXL3,ATAD2B,ATOH1,ATOH7,ATP10B,ATP11B,ATP13A5,ATP1A1,ATP2B1,ATP9A,BACH1,BACH2,BARD1,BARHL2,BARX2,BBX,BCL11A,BCL11B,BCL6,BCOR,BDP1,BHLHE23,BHLHE40,BNC2,BOD1L1,C12orf7…
GO Molecular Function	GO:0019955	cytokine binding	23	0.00776	1	1	3.3	1.82	6	27	0.0337	0.222	6	15	65	unnamed,unnamed,unnamed,unnamed,unnamed,unnamed	unnamed,unnamed,unnamed,unnamed,unnamed,unnamed,unnamed,unnamed,unnamed,unnamed,unnamed,unnamed,unnamed,unnamed,unnamed,unnamed,unnamed,unnamed,unnamed,unnamed,unnamed,unnamed,unnamed,unnamed,unnamed,unnamed,unnamed	ACKR3,ACVR1,GREM1,IL12A,ITGAV,NRP2	ACKR3,ACVR1,CCR7,CER1,CXCR4,GREM1,IFNAR2,IL12A,IL20RB,IL6ST,ITGAV,NRP1,NRP2,TGFB3,TGFBR1
GO Molecular Function	GO:0043169	cation binding	24	0.00847	1	1	1.25	62.6	78	929	0.438	0.084	79	549	4030	unnamed,unnamed,unnamed,unnamed,unnamed,unnamed,unnamed,unnamed,unnamed,unnamed,unnamed,unnamed,unnamed,unnamed,unnamed,unnamed,unnamed,unnamed,unnamed,unnamed,unnamed,unnamed,unnamed,unnamed,unnamed,unnamed,unnamed,unnamed,unnamed,unnamed,unnamed,unnamed,unnamed,unnamed,unnamed,unnamed,unnamed,unnamed,unnamed,unnamed,unnamed,unnamed,unnamed,unnamed,unnamed,unnamed,unnamed,unnamed,unnamed,unnamed…	unnamed,unnamed,unnamed,unnamed,unnamed,unnamed,unnamed,unnamed,unnamed,unnamed,unnamed,unnamed,unnamed,unnamed,unnamed,unnamed,unnamed,unnamed,unnamed,unnamed,unnamed,unnamed,unnamed,unnamed,unnamed,unnamed,unnamed,unnamed,unnamed,unnamed,unnamed,unnamed,unnamed,unnamed,unnamed,unnamed,unnamed,unnamed,unnamed,unnamed,unnamed,unnamed,unnamed,unnamed,unnamed,unnamed,unnamed,unnamed,unnamed,unnamed…	ABLIM1,ACVR1,ACVR1C,ADAMTS9,ADAMTSL1,AMPD3,ANXA2,ARFGAP3,BNC2,CDH4,CLSTN2,CLYBL,CMC1,CPE,DCP2,DCT,DDHD1,DNPEP,DPF1,DPYD,DPYS,DYRK2,EBF1,EGLN3,EYA4,FAM170A,FOXP1,FOXP2,FTHL17,GLIS3,HDAC9,HGD,HNF4G,ITGAV,KCTD7,KLF7,LMO1,MBNL2,MGMT,MPPED2,NR2F1,NR2F2,NR5A2,NRP2,PAPPA,PCDH8,PCDH9,PHF14,PLCB1,PLCB4,PLSCR1,PRDM1,PRICKLE2,PRKCQ,RFK,RUNX1,SMAD7,SP3,SYTL4,TLL1,TRIM44,TRPS1,TSSK1B,TYW5,ZADH2,ZBTB16,ZBTB20,…	ABLIM1,ACO1,ACVR1,ACVR1C,ACVR2A,ADAM10,ADAM23,ADAMTS1,ADAMTS16,ADAMTS18,ADAMTS2,ADAMTS20,ADAMTS7,ADAMTS9,ADAMTSL1,ADARB2,ADCY8,ADCY9,ADO,ADPGK,AEBP2,AGAP1,AGBL1,AGMO,AMPD3,AMY1C,AMZ2,ANG,ANTXR2,ANXA1,ANXA2,APIP,APP,APTX,AR,ARAP2,ARAP3,ARFGAP2,ARFGAP3,ARL6,ARMC1,ARSI,ARSJ,ASXL2,ASXL3,ATP10B,ATP11B,ATP13A5,ATP1A1,ATP2B1,ATP9A,B3GAT2,BARD1,BCL11A,BCL11B,BCL6,BIRC7,BNC2,BNIP2,BRD1,C1orf87,CA4,CA8,CAC…
GO Molecular Function	GO:0070011	peptidase activity, acting on L-amino acid peptides	25	0.00879	1	1	2	7.01	14	104	0.0787	0.135	13	60	576	unnamed,unnamed,unnamed,unnamed,unnamed,unnamed,unnamed,unnamed,unnamed,unnamed,unnamed,unnamed,unnamed,unnamed	unnamed,unnamed,unnamed,unnamed,unnamed,unnamed,unnamed,unnamed,unnamed,unnamed,unnamed,unnamed,unnamed,unnamed,unnamed,unnamed,unnamed,unnamed,unnamed,unnamed,unnamed,unnamed,unnamed,unnamed,unnamed,unnamed,unnamed,unnamed,unnamed,unnamed,unnamed,unnamed,unnamed,unnamed,unnamed,unnamed,unnamed,unnamed,unnamed,unnamed,unnamed,unnamed,unnamed,unnamed,unnamed,unnamed,unnamed,unnamed,unnamed,unnamed…	ADAMTS9,ADAMTSL1,CPE,CTSO,DNPEP,PAMR1,PAPPA,PCSK5,PREP,SENP8,THSD4,TLL1,TMPRSS15	ADAM10,ADAM23,ADAMTS1,ADAMTS16,ADAMTS18,ADAMTS2,ADAMTS20,ADAMTS7,ADAMTS9,ADAMTSL1,AGBL1,AMZ2,ATG4A,ATG4C,CAPN13,CAPN7,CPA3,CPE,CPO,CPS1,CRBN,CTSO,CYLD,DNPEP,DPEP1,DPP10,FOLH1,GGH,HABP2,IMMP2L,LONP2,LONRF2,MEP1B,MMEL1,OMA1,OTUD1,PAMR1,PAPPA,PAPPA2,PCSK5,PEPD,PREP,PRSS12,PRSS55,PSMD14,SENP8,THSD4,TLL1,TLL2,TMPRSS15,TNFAIP3,TRHDE,TSHZ2,USP16,USP22,USP24,USP25,USP7,USP9X,XRCC6BP1
GO Molecular Function	GO:0097159	organic cyclic compound binding	26	0.00891	1	1	1.19	82.3	98	1220	0.551	0.0803	102	711	5373	unnamed,unnamed,unnamed,unnamed,unnamed,unnamed,unnamed,unnamed,unnamed,unnamed,unnamed,unnamed,unnamed,unnamed,unnamed,unnamed,unnamed,unnamed,unnamed,unnamed,unnamed,unnamed,unnamed,unnamed,unnamed,unnamed,unnamed,unnamed,unnamed,unnamed,unnamed,unnamed,unnamed,unnamed,unnamed,unnamed,unnamed,unnamed,unnamed,unnamed,unnamed,unnamed,unnamed,unnamed,unnamed,unnamed,unnamed,unnamed,unnamed,unnamed…	unnamed,unnamed,unnamed,unnamed,unnamed,unnamed,unnamed,unnamed,unnamed,unnamed,unnamed,unnamed,unnamed,unnamed,unnamed,unnamed,unnamed,unnamed,unnamed,unnamed,unnamed,unnamed,unnamed,unnamed,unnamed,unnamed,unnamed,unnamed,unnamed,unnamed,unnamed,unnamed,unnamed,unnamed,unnamed,unnamed,unnamed,unnamed,unnamed,unnamed,unnamed,unnamed,unnamed,unnamed,unnamed,unnamed,unnamed,unnamed,unnamed,unnamed…	ACVR1,ACVR1C,AHRR,ARL15,ASCC3,ATAD2B,BACH1,BNC2,C12orf76,CBR4,CELF2,CREB1,CSTF2,CTIF,DCP2,DPF1,DPH6,DPYD,DPYS,DYRK2,EBF1,EEPD1,EIF3H,EIF4E,EOMES,EPHA3,FAM170A,FKBP5,FMN1,FOXB1,FOXC1,FOXP1,FOXP2,FOXQ1,FOXS1,GBX2,GLIS3,GMDS,HAND2,HNF4G,HSF2,KCTD7,KIF16B,KIF20B,KIF4B,KLF7,MAP4K3,MBNL2,MEIS2,MGMT,MITF,MKI67,MYLK2,NFE2L3,NFIA,NMNAT3,NPAS3,NR2F1,NR2F2,NR5A2,PAX9,PBX1,PLSCR1,PPARGC1A,PRDM1,PRKCQ,RAP2A,R…	ABCA12,ABCB5,ABCC4,ABCE1,ACO1,ACOXL,ACTR3,ACTR3B,ACVR1,ACVR1C,ACVR2A,ADARB2,ADCY8,ADCY9,ADRA2A,ADRB2,AEBP2,AFF2,AFF3,AGAP1,AGK,AHRR,AK4,AK8,AKR1D1,AKT3,ALK,ALX4,ANG,ANKK1,APAF1,APP,APTX,AR,ARF1,ARID1B,ARL15,ARL4A,ARL6,ARPP21,ARX,ASCC3,ASCL1,ASCL4,ASXL2,ASXL3,ATAD2B,ATOH1,ATOH7,ATP10B,ATP11B,ATP13A5,ATP1A1,ATP2B1,ATP9A,BACH1,BACH2,BARD1,BARHL2,BARX2,BBX,BCL11A,BCL11B,BCL6,BCOR,BDP1,BHLHE23,BHLHE40…
GO Molecular Function	GO:0046914	transition metal ion binding	27	0.0104	1	1	1.43	26.5	38	393	0.213	0.0967	36	204	1424	unnamed,unnamed,unnamed,unnamed,unnamed,unnamed,unnamed,unnamed,unnamed,unnamed,unnamed,unnamed,unnamed,unnamed,unnamed,unnamed,unnamed,unnamed,unnamed,unnamed,unnamed,unnamed,unnamed,unnamed,unnamed,unnamed,unnamed,unnamed,unnamed,unnamed,unnamed,unnamed,unnamed,unnamed,unnamed,unnamed,unnamed,unnamed	unnamed,unnamed,unnamed,unnamed,unnamed,unnamed,unnamed,unnamed,unnamed,unnamed,unnamed,unnamed,unnamed,unnamed,unnamed,unnamed,unnamed,unnamed,unnamed,unnamed,unnamed,unnamed,unnamed,unnamed,unnamed,unnamed,unnamed,unnamed,unnamed,unnamed,unnamed,unnamed,unnamed,unnamed,unnamed,unnamed,unnamed,unnamed,unnamed,unnamed,unnamed,unnamed,unnamed,unnamed,unnamed,unnamed,unnamed,unnamed,unnamed,unnamed…	ABLIM1,ADAMTS9,ADAMTSL1,ARFGAP3,BNC2,CPE,DCP2,DCT,DNPEP,DPF1,DPYS,DYRK2,EGLN3,FTHL17,HNF4G,KCTD7,KLF7,LMO1,NR2F1,NR2F2,NR5A2,PAPPA,PHF14,PRICKLE2,SYTL4,TLL1,TRIM44,TRPS1,TYW5,ZADH2,ZDHHC1,ZFAND3,ZFHX3,ZFHX4,ZMYND11,ZNF407	ABLIM1,ADAM10,ADAM23,ADAMTS1,ADAMTS16,ADAMTS18,ADAMTS2,ADAMTS20,ADAMTS7,ADAMTS9,ADAMTSL1,AGAP1,AGBL1,AGMO,AMZ2,ANG,APIP,APP,AR,ARAP2,ARAP3,ARFGAP2,ARFGAP3,BARD1,BIRC7,BNC2,BRD1,CA4,CA8,CNOT4,CP,CPA3,CPE,CPO,CRYZ,CSRP2,CXXC4,CYLD,CYP1B1,CYP26A1,CYP26B1,CYP7B1,DCP2,DCT,DCTD,DMD,DNAJC21,DNPEP,DPEP1,DPF1,DPYS,DTNB,DYRK2,DYTN,EGLN3,ESRRB,ESRRG,FANCL,FTHL17,FTO,G2E3,GALNT3,GATA3,GLI2,GRIN2A,GRIN2B,GTF2…
GO Molecular Function	GO:0070412	R-SMAD binding	28	0.0117	1	1	4.24	0.944	4	14	0.0225	0.286	2	5	19	unnamed,unnamed,unnamed,unnamed	unnamed,unnamed,unnamed,unnamed,unnamed,unnamed,unnamed,unnamed,unnamed,unnamed,unnamed,unnamed,unnamed,unnamed	RGCC,ZEB2	CTNNB1,PAX6,RGCC,SMAD2,ZEB2
GO Molecular Function	GO:0043168	anion binding	29	0.0121	1	1	1.33	39.2	52	581	0.292	0.0895	51	335	2725	unnamed,unnamed,unnamed,unnamed,unnamed,unnamed,unnamed,unnamed,unnamed,unnamed,unnamed,unnamed,unnamed,unnamed,unnamed,unnamed,unnamed,unnamed,unnamed,unnamed,unnamed,unnamed,unnamed,unnamed,unnamed,unnamed,unnamed,unnamed,unnamed,unnamed,unnamed,unnamed,unnamed,unnamed,unnamed,unnamed,unnamed,unnamed,unnamed,unnamed,unnamed,unnamed,unnamed,unnamed,unnamed,unnamed,unnamed,unnamed,unnamed,unnamed…	unnamed,unnamed,unnamed,unnamed,unnamed,unnamed,unnamed,unnamed,unnamed,unnamed,unnamed,unnamed,unnamed,unnamed,unnamed,unnamed,unnamed,unnamed,unnamed,unnamed,unnamed,unnamed,unnamed,unnamed,unnamed,unnamed,unnamed,unnamed,unnamed,unnamed,unnamed,unnamed,unnamed,unnamed,unnamed,unnamed,unnamed,unnamed,unnamed,unnamed,unnamed,unnamed,unnamed,unnamed,unnamed,unnamed,unnamed,unnamed,unnamed,unnamed…	ACVR1,ACVR1C,ANXA2,ARL15,ASCC3,ATAD2B,BMP4,C12orf76,CBR4,COL25A1,DPH6,DPYD,DPYS,DYRK2,EGLN3,EPHA3,ETNPPL,FERMT1,GMDS,GPC5,GPC6,KIF16B,KIF20B,KIF4B,MAP4K3,MKI67,MYLK2,NMNAT3,NR2F2,NR5A2,NRP2,PACSIN2,PIK3R1,PLCB1,PRKCQ,PSAT1,PSD3,RAP2A,RFK,RIPK2,RUNX1,SEPT7,SKAP2,SNX10,SNX7,STK33,SYTL4,TSSK1B,TUBE1,TULP1,VWA8	AADAT,ABCA12,ABCB5,ABCC4,ABCE1,ACOXL,ACTR3,ACTR3B,ACVR1,ACVR1C,ACVR2A,ADAMTS1,ADCY8,ADCY9,AGAP1,AGK,AGXT2,AK4,AK8,AKT3,ALK,ANG,ANKK1,ANXA1,ANXA2,APAF1,APP,ARAP2,ARAP3,ARF1,ARHGAP15,ARHGAP20,ARHGAP21,ARHGAP26,ARHGAP42,ARHGEF16,ARL15,ARL4A,ARL6,ASCC3,ATAD2B,ATP10B,ATP11B,ATP13A5,ATP1A1,ATP2B1,ATP9A,BAIAP2L2,BMP4,BRD1,C12orf76,CAMK1G,CAMK2D,CASK,CBR4,CBWD6,CBWD7,CCL2,CCT6B,CCT8,CDH2,CDK14,CDKL5,CHD6…
GO Molecular Function	GO:0070700	BMP receptor binding	30	0.0131	1	1	5.56	0.539	3	8	0.0169	0.375	2	3	5	unnamed,unnamed,unnamed	unnamed,unnamed,unnamed,unnamed,unnamed,unnamed,unnamed,unnamed	BMP2,BMP4	BMP2,BMP3,BMP4
GO Molecular Function	GO:0008233	peptidase activity	31	0.0153	1	1	1.82	8.23	15	122	0.0843	0.123	14	65	606	unnamed,unnamed,unnamed,unnamed,unnamed,unnamed,unnamed,unnamed,unnamed,unnamed,unnamed,unnamed,unnamed,unnamed,unnamed	unnamed,unnamed,unnamed,unnamed,unnamed,unnamed,unnamed,unnamed,unnamed,unnamed,unnamed,unnamed,unnamed,unnamed,unnamed,unnamed,unnamed,unnamed,unnamed,unnamed,unnamed,unnamed,unnamed,unnamed,unnamed,unnamed,unnamed,unnamed,unnamed,unnamed,unnamed,unnamed,unnamed,unnamed,unnamed,unnamed,unnamed,unnamed,unnamed,unnamed,unnamed,unnamed,unnamed,unnamed,unnamed,unnamed,unnamed,unnamed,unnamed,unnamed…	ADAMTS9,ADAMTSL1,CPE,CTSO,DNPEP,NAALADL2,PAMR1,PAPPA,PCSK5,PREP,SENP8,THSD4,TLL1,TMPRSS15	ADAM10,ADAM23,ADAMTS1,ADAMTS16,ADAMTS18,ADAMTS2,ADAMTS20,ADAMTS7,ADAMTS9,ADAMTSL1,AGA,AGBL1,AMZ2,ATG4A,ATG4C,CAPN13,CAPN7,CPA3,CPE,CPO,CPS1,CRBN,CTSO,CYLD,DNPEP,DPEP1,DPP10,FOLH1,GGH,HABP2,IHH,IMMP2L,LONP2,LONRF2,MEP1B,MMEL1,NAALADL2,OMA1,OTUD1,PAMR1,PAPPA,PAPPA2,PARK7,PCSK5,PEPD,PREP,PRSS12,PRSS55,PSMD14,SENP8,SHFM1,THSD4,TLL1,TLL2,TMPRSS15,TNFAIP3,TRHDE,TSHZ2,USP16,USP22,USP24,USP25,USP7,USP9X,…
GO Molecular Function	GO:0003824	catalytic activity	32	0.0171	1	1	1.2	69.1	83	1025	0.466	0.081	83	636	5494	unnamed,unnamed,unnamed,unnamed,unnamed,unnamed,unnamed,unnamed,unnamed,unnamed,unnamed,unnamed,unnamed,unnamed,unnamed,unnamed,unnamed,unnamed,unnamed,unnamed,unnamed,unnamed,unnamed,unnamed,unnamed,unnamed,unnamed,unnamed,unnamed,unnamed,unnamed,unnamed,unnamed,unnamed,unnamed,unnamed,unnamed,unnamed,unnamed,unnamed,unnamed,unnamed,unnamed,unnamed,unnamed,unnamed,unnamed,unnamed,unnamed,unnamed…	unnamed,unnamed,unnamed,unnamed,unnamed,unnamed,unnamed,unnamed,unnamed,unnamed,unnamed,unnamed,unnamed,unnamed,unnamed,unnamed,unnamed,unnamed,unnamed,unnamed,unnamed,unnamed,unnamed,unnamed,unnamed,unnamed,unnamed,unnamed,unnamed,unnamed,unnamed,unnamed,unnamed,unnamed,unnamed,unnamed,unnamed,unnamed,unnamed,unnamed,unnamed,unnamed,unnamed,unnamed,unnamed,unnamed,unnamed,unnamed,unnamed,unnamed…	ACVR1,ACVR1C,ADAMTS9,ADAMTSL1,AKAP6,AMPD3,ASCC3,ATAD2B,BMP2,CBR4,CLYBL,CPE,CRIM1,CTSO,DCP2,DCT,DDHD1,DIP2C,DNPEP,DPH6,DPYD,DPYS,DUSP6,DYRK2,EGLN3,EPHA3,ETNPPL,EXT1,EYA4,FKBP5,GMDS,GTDC1,HDAC9,HGD,KIAA1456,KIF16B,KIF20B,KIF4B,MAP4K3,MGMT,MPPED2,MYLK2,NAALADL2,NAT2,NDUFB4,NDUFS4,NMNAT3,NNMT,NRP2,OLFM4,PAMR1,PAPPA,PCSK5,PDGFRL,PIK3R1,PLCB1,PLCB4,PRDM1,PREP,PRKCQ,PSAT1,RAP2A,RBPJ,RFC3,RFK,RIPK2,RUNX1…	AADAT,ABCA12,ABCB5,ABCC4,ABCE1,ACAA2,ACO1,ACOXL,ACVR1,ACVR1C,ACVR2A,ADAM10,ADAM23,ADAMTS1,ADAMTS16,ADAMTS18,ADAMTS2,ADAMTS20,ADAMTS7,ADAMTS9,ADAMTSL1,ADARB2,ADCY8,ADCY9,ADO,ADPGK,AGA,AGBL1,AGK,AGMO,AGPAT4,AGPAT9,AGXT2,AK4,AK8,AKAP6,AKR1D1,AKT3,ALDH1A2,ALG10,ALG1L,ALK,AMPD3,AMY1C,AMZ2,ANG,ANKK1,AOAH,APIP,APTX,ARF1,ARSI,ARSJ,ASCC3,ATAD2B,ATG4A,ATG4C,ATP10B,ATP11B,ATP13A5,ATP1A1,ATP2B1,ATP5EP2,ATP5J…
GO Molecular Function	GO:0008092	cytoskeletal protein binding	33	0.019	1	1	1.82	7.69	14	114	0.0787	0.123	14	71	691	unnamed,unnamed,unnamed,unnamed,unnamed,unnamed,unnamed,unnamed,unnamed,unnamed,unnamed,unnamed,unnamed,unnamed	unnamed,unnamed,unnamed,unnamed,unnamed,unnamed,unnamed,unnamed,unnamed,unnamed,unnamed,unnamed,unnamed,unnamed,unnamed,unnamed,unnamed,unnamed,unnamed,unnamed,unnamed,unnamed,unnamed,unnamed,unnamed,unnamed,unnamed,unnamed,unnamed,unnamed,unnamed,unnamed,unnamed,unnamed,unnamed,unnamed,unnamed,unnamed,unnamed,unnamed,unnamed,unnamed,unnamed,unnamed,unnamed,unnamed,unnamed,unnamed,unnamed,unnamed…	ABLIM1,ANXA2,CAPZB,DES,FMN1,GJA1,KIF16B,KIF20B,KIF4B,LMOD3,PACSIN2,PALLD,TPPP3,TULP1	AATF,ABLIM1,ABRA,ACTR3,ACTR3B,AGBL1,ANG,ANXA2,ARFGEF1,ARHGAP26,ATP1A1,BAIAP2L2,BCL2L11,CALD1,CAMK2D,CAPZB,CDH1,CDK5RAP2,CETN3,COBL,CXCR4,DES,DIAPH2,DIAPH3,DMD,DYNC1I1,DYRK1A,FAM101B,FER,FEZ1,FGF13,FHOD3,FMN1,GJA1,GSK3B,ITGB1,KIF16B,KIF20B,KIF26B,KIF27,KIF2B,KIF4B,KLHL1,KLHL4,LMOD3,LRPPRC,MICALL2,MYLIP,MYO3B,NEBL,OPHN1,PACSIN2,PALLD,PAWR,PEX14,PKNOX2,PRNP,PTPRT,SLC8A1,SNTB1,SNTG1,SSFA2,TPPP3,TRIM3…
GO Molecular Function	GO:0030234	enzyme regulator activity	34	0.0191	1	1	1.6	13.1	21	195	0.118	0.108	18	123	989	unnamed,unnamed,unnamed,unnamed,unnamed,unnamed,unnamed,unnamed,unnamed,unnamed,unnamed,unnamed,unnamed,unnamed,unnamed,unnamed,unnamed,unnamed,unnamed,unnamed,unnamed	unnamed,unnamed,unnamed,unnamed,unnamed,unnamed,unnamed,unnamed,unnamed,unnamed,unnamed,unnamed,unnamed,unnamed,unnamed,unnamed,unnamed,unnamed,unnamed,unnamed,unnamed,unnamed,unnamed,unnamed,unnamed,unnamed,unnamed,unnamed,unnamed,unnamed,unnamed,unnamed,unnamed,unnamed,unnamed,unnamed,unnamed,unnamed,unnamed,unnamed,unnamed,unnamed,unnamed,unnamed,unnamed,unnamed,unnamed,unnamed,unnamed,unnamed…	ANXA2,ARFGAP3,BMP2,CRIM1,DLC1,EID1,ELFN1,GREM1,LRP6,MAP4K3,PIK3R1,PKIA,PLCB1,PSD3,RGCC,SIPA1L3,USP6NL,ZEB2	ABCE1,AGAP1,AGTR1,ANXA1,ANXA2,APAF1,APP,ARAP2,ARAP3,ARFGAP2,ARFGAP3,ARFGEF1,ARHGAP11B,ARHGAP15,ARHGAP20,ARHGAP21,ARHGAP26,ARHGAP42,ARHGEF16,AXIN2,AZIN1,BIRC7,BMP2,BNIP2,CAMK2N1,CCNH,CDKN1C,CHN2,CRIM1,DAOA,DENND1A,DEPDC1B,DLC1,DNAJC3,DOCK10,DOCK2,DOCK3,DOCK4,DOCK9,DPEP1,EID1,ELFN1,ELP3,ELP4,ERRFI1,FAF1,FBXO8,FGF13,FOXL2,GNAQ,GOPC,GPC3,GREM1,GRM7,IBTK,IGFBP3,IQGAP1,IQSEC1,ITPRIP,KLF4,LRP6,MAP4K3,MA…
GO Molecular Function	GO:0031490	chromatin DNA binding	35	0.0192	1	1	3.71	1.08	4	16	0.0225	0.25	3	5	34	unnamed,unnamed,unnamed,unnamed	unnamed,unnamed,unnamed,unnamed,unnamed,unnamed,unnamed,unnamed,unnamed,unnamed,unnamed,unnamed,unnamed,unnamed,unnamed,unnamed	FOXC1,FOXS1,PPARGC1A	ATOH1,BCL6,FOXC1,FOXS1,PPARGC1A
GO Molecular Function	GO:0003676	nucleic acid binding	36	0.0201	1	1	1.21	63.7	77	945	0.433	0.0815	73	485	3397	unnamed,unnamed,unnamed,unnamed,unnamed,unnamed,unnamed,unnamed,unnamed,unnamed,unnamed,unnamed,unnamed,unnamed,unnamed,unnamed,unnamed,unnamed,unnamed,unnamed,unnamed,unnamed,unnamed,unnamed,unnamed,unnamed,unnamed,unnamed,unnamed,unnamed,unnamed,unnamed,unnamed,unnamed,unnamed,unnamed,unnamed,unnamed,unnamed,unnamed,unnamed,unnamed,unnamed,unnamed,unnamed,unnamed,unnamed,unnamed,unnamed,unnamed…	unnamed,unnamed,unnamed,unnamed,unnamed,unnamed,unnamed,unnamed,unnamed,unnamed,unnamed,unnamed,unnamed,unnamed,unnamed,unnamed,unnamed,unnamed,unnamed,unnamed,unnamed,unnamed,unnamed,unnamed,unnamed,unnamed,unnamed,unnamed,unnamed,unnamed,unnamed,unnamed,unnamed,unnamed,unnamed,unnamed,unnamed,unnamed,unnamed,unnamed,unnamed,unnamed,unnamed,unnamed,unnamed,unnamed,unnamed,unnamed,unnamed,unnamed…	AHRR,ASCC3,BACH1,BNC2,CELF2,CREB1,CSTF2,CTIF,DCP2,DPF1,EBF1,EEPD1,EIF3H,EIF4E,EOMES,FAM170A,FMN1,FOXB1,FOXC1,FOXP1,FOXP2,FOXQ1,FOXS1,GBX2,GLIS3,HAND2,HNF4G,HSF2,KCTD7,KIF4B,KLF7,MBNL2,MEIS2,MGMT,MITF,NFE2L3,NFIA,NPAS3,NR2F1,NR2F2,NR5A2,PAX9,PBX1,PLSCR1,PPARGC1A,PRDM1,RBPJ,RFC3,RFX3,RUNX1,SETBP1,SMAD7,SP3,TAF4,TBX18,TCF21,TCF7L2,TRPS1,TRUB1,TWIST1,TYW5,ZBTB16,ZBTB20,ZDHHC1,ZEB2,ZFAND3,ZFHX3,ZFHX4,…	ACO1,ADARB2,AEBP2,AFF2,AFF3,AHRR,ALX4,ANG,APP,APTX,AR,ARID1B,ARPP21,ARX,ASCC3,ASCL1,ASCL4,ASXL2,ASXL3,ATOH1,ATOH7,BACH1,BACH2,BARD1,BARHL2,BARX2,BBX,BCL11A,BCL11B,BCL6,BCOR,BDP1,BHLHE23,BHLHE40,BNC2,BOD1L1,C1D,CALCOCO1,CAMTA1,CAPRIN1,CAPRIN2,CASZ1,CBX4,CDC5L,CDK5RAP2,CDX2,CEBPD,CEBPG,CELF2,CELF4,CENPC,CENPW,CHD6,CHD9,CNOT4,CPEB2,CPSF2,CREB1,CREB5,CREBL2,CRYZ,CSRNP3,CSTF2,CTIF,CTNNB1,CWC22,CXXC4,D…
GO Molecular Function	GO:0003690	double-stranded DNA binding	37	0.0229	1	1	2.41	2.9	7	43	0.0393	0.163	6	27	124	unnamed,unnamed,unnamed,unnamed,unnamed,unnamed,unnamed	unnamed,unnamed,unnamed,unnamed,unnamed,unnamed,unnamed,unnamed,unnamed,unnamed,unnamed,unnamed,unnamed,unnamed,unnamed,unnamed,unnamed,unnamed,unnamed,unnamed,unnamed,unnamed,unnamed,unnamed,unnamed,unnamed,unnamed,unnamed,unnamed,unnamed,unnamed,unnamed,unnamed,unnamed,unnamed,unnamed,unnamed,unnamed,unnamed,unnamed,unnamed,unnamed,unnamed	FOXB1,FOXC1,FOXQ1,FOXS1,NR5A2,SP3	AFF3,APTX,ASCL1,CEBPG,CTNNB1,ERCC5,FOXA1,FOXA2,FOXB1,FOXC1,FOXD3,FOXL2,FOXQ1,FOXS1,KLF4,MTERF,NEIL3,NEUROD1,NR5A2,PAX6,PMS1,SATB1,SMAD2,SP3,TP63,WT1,XRCC5
GO Molecular Function	GO:0004745	retinol dehydrogenase activity	38	0.0248	1	1	7.42	0.27	2	4	0.0112	0.5	1	1	15	unnamed,unnamed	unnamed,unnamed,unnamed,unnamed	BMP2	BMP2
GO Molecular Function	GO:0050431	transforming growth factor beta binding	38	0.0248	1	1	7.42	0.27	2	4	0.0112	0.5	2	4	12	unnamed,unnamed	unnamed,unnamed,unnamed,unnamed	ACVR1,ITGAV	ACVR1,ITGAV,TGFB3,TGFBR1
GO Molecular Function	GO:0070696	transmembrane receptor protein serine/threonine kinase binding	40	0.0254	1	1	4.45	0.674	3	10	0.0169	0.3	2	4	10	unnamed,unnamed,unnamed	unnamed,unnamed,unnamed,unnamed,unnamed,unnamed,unnamed,unnamed,unnamed,unnamed	BMP2,BMP4	BMP2,BMP3,BMP4,INHBA
GO Molecular Function	GO:0033612	receptor serine/threonine kinase binding	40	0.0254	1	1	4.45	0.674	3	10	0.0169	0.3	2	4	11	unnamed,unnamed,unnamed	unnamed,unnamed,unnamed,unnamed,unnamed,unnamed,unnamed,unnamed,unnamed,unnamed	BMP2,BMP4	BMP2,BMP3,BMP4,INHBA
GO Molecular Function	GO:0016655	oxidoreductase activity, acting on NAD(P)H, quinone or similar compound as acceptor	40	0.0254	1	1	4.45	0.674	3	10	0.0169	0.3	3	6	61	unnamed,unnamed,unnamed	unnamed,unnamed,unnamed,unnamed,unnamed,unnamed,unnamed,unnamed,unnamed,unnamed	CBR4,NDUFB4,NDUFS4	CBR4,CRYZ,NDUFA4,NDUFB4,NDUFS4,ROPN1B
GO Molecular Function	GO:0008083	growth factor activity	43	0.0309	1	1	2.47	2.43	6	36	0.0337	0.167	5	23	163	unnamed,unnamed,unnamed,unnamed,unnamed,unnamed	unnamed,unnamed,unnamed,unnamed,unnamed,unnamed,unnamed,unnamed,unnamed,unnamed,unnamed,unnamed,unnamed,unnamed,unnamed,unnamed,unnamed,unnamed,unnamed,unnamed,unnamed,unnamed,unnamed,unnamed,unnamed,unnamed,unnamed,unnamed,unnamed,unnamed,unnamed,unnamed,unnamed,unnamed,unnamed,unnamed	BMP2,BMP4,IL12A,KITLG,PDGFC	BMP2,BMP3,BMP4,CDNF,EFEMP1,FGF10,FGF13,FGF18,FGF20,FGF5,FGF9,GDNF,IGF1,IL12A,INHBA,JAG1,KITLG,MANF,MSTN,NRG3,PDGFC,TGFB3,THBS4
GO Molecular Function	GO:0017137	Rab GTPase binding	44	0.0332	1	1	4.04	0.742	3	11	0.0169	0.273	3	8	51	unnamed,unnamed,unnamed	unnamed,unnamed,unnamed,unnamed,unnamed,unnamed,unnamed,unnamed,unnamed,unnamed,unnamed	ANXA2,KIF16B,SYTL4	ANXA2,FER,KIF16B,NGFR,RHOBTB3,RIMS1,SYTL4,ZFYVE20
GO Molecular Function	GO:0015171	amino acid transmembrane transporter activity	44	0.0332	1	1	4.04	0.742	3	11	0.0169	0.273	3	7	63	unnamed,unnamed,unnamed	unnamed,unnamed,unnamed,unnamed,unnamed,unnamed,unnamed,unnamed,unnamed,unnamed,unnamed	PQLC2,SLC17A6,SLC1A2	PQLC2,SLC17A6,SLC1A2,SLC25A13,SLC6A15,SLC6A9,SLC7A11
GO Molecular Function	GO:0015179	L-amino acid transmembrane transporter activity	44	0.0332	1	1	4.04	0.742	3	11	0.0169	0.273	3	7	40	unnamed,unnamed,unnamed	unnamed,unnamed,unnamed,unnamed,unnamed,unnamed,unnamed,unnamed,unnamed,unnamed,unnamed	PQLC2,SLC17A6,SLC1A2	PQLC2,SLC17A6,SLC1A2,SLC25A13,SLC6A15,SLC6A9,SLC7A11
GO Molecular Function	GO:0003700	sequence-specific DNA binding transcription factor activity	47	0.0342	1	1	1.28	36.8	47	546	0.264	0.0861	45	243	1034	unnamed,unnamed,unnamed,unnamed,unnamed,unnamed,unnamed,unnamed,unnamed,unnamed,unnamed,unnamed,unnamed,unnamed,unnamed,unnamed,unnamed,unnamed,unnamed,unnamed,unnamed,unnamed,unnamed,unnamed,unnamed,unnamed,unnamed,unnamed,unnamed,unnamed,unnamed,unnamed,unnamed,unnamed,unnamed,unnamed,unnamed,unnamed,unnamed,unnamed,unnamed,unnamed,unnamed,unnamed,unnamed,unnamed,unnamed	unnamed,unnamed,unnamed,unnamed,unnamed,unnamed,unnamed,unnamed,unnamed,unnamed,unnamed,unnamed,unnamed,unnamed,unnamed,unnamed,unnamed,unnamed,unnamed,unnamed,unnamed,unnamed,unnamed,unnamed,unnamed,unnamed,unnamed,unnamed,unnamed,unnamed,unnamed,unnamed,unnamed,unnamed,unnamed,unnamed,unnamed,unnamed,unnamed,unnamed,unnamed,unnamed,unnamed,unnamed,unnamed,unnamed,unnamed,unnamed,unnamed,unnamed…	BACH1,CITED2,CREB1,EBF1,EOMES,FOXB1,FOXC1,FOXP1,FOXP2,FOXQ1,FOXS1,GBX2,GLIS3,HAND2,HNF4G,HSF2,KLF7,MEIS2,MITF,NFE2L3,NFIA,NR2F1,NR2F2,NR5A2,PBX1,PLSCR1,PRDM1,RBPJ,RFX3,RUNX1,SMAD7,SP3,TAF4,TBX18,TCF21,TCF7L2,TLE4,TRPS1,TWIST1,ZBTB20,ZEB2,ZFHX3,ZFHX4,ZIC5,ZNF281	AATF,ALX4,AR,ARX,ASCL1,ATOH1,BACH1,BACH2,BARHL2,BARX2,BCL11B,BCL6,BHLHE22,BHLHE40,CCRN4L,CDX2,CEBPD,CEBPG,CITED2,CREB1,CREB5,CREBL2,CSRNP3,CTNNB1,DACH1,DBX1,DLX2,DLX6,DMRT2,DMRTA1,DMRTA2,DMRTB1,E2F6,E2F7,EBF1,EHF,EMX2,EN1,EOMES,ESRRB,ESRRG,ETS1,ETV1,ETV5,EVX1,EVX2,FBXW7,FLI1,FOXA1,FOXA2,FOXB1,FOXC1,FOXD3,FOXG1,FOXI1,FOXL2,FOXN3,FOXO1,FOXP1,FOXP2,FOXQ1,FOXS1,GATA3,GBX2,GCFC2,GLI2,GLI3,GLIS3,GTF2H2…
GO Molecular Function	GO:0050661	NADP binding	48	0.0348	1	1	3.12	1.28	4	19	0.0225	0.211	3	10	47	unnamed,unnamed,unnamed,unnamed	unnamed,unnamed,unnamed,unnamed,unnamed,unnamed,unnamed,unnamed,unnamed,unnamed,unnamed,unnamed,unnamed,unnamed,unnamed,unnamed,unnamed,unnamed,unnamed	CBR4,DPYD,GMDS	CBR4,CRYZ,DHFRL1,DPYD,FMO3,GMDS,GSR,NNT,NOX5,QDPR
GO Molecular Function	GO:0046983	protein dimerization activity	49	0.0362	1	1	1.35	25.2	34	374	0.191	0.0909	30	157	987	unnamed,unnamed,unnamed,unnamed,unnamed,unnamed,unnamed,unnamed,unnamed,unnamed,unnamed,unnamed,unnamed,unnamed,unnamed,unnamed,unnamed,unnamed,unnamed,unnamed,unnamed,unnamed,unnamed,unnamed,unnamed,unnamed,unnamed,unnamed,unnamed,unnamed,unnamed,unnamed,unnamed,unnamed	unnamed,unnamed,unnamed,unnamed,unnamed,unnamed,unnamed,unnamed,unnamed,unnamed,unnamed,unnamed,unnamed,unnamed,unnamed,unnamed,unnamed,unnamed,unnamed,unnamed,unnamed,unnamed,unnamed,unnamed,unnamed,unnamed,unnamed,unnamed,unnamed,unnamed,unnamed,unnamed,unnamed,unnamed,unnamed,unnamed,unnamed,unnamed,unnamed,unnamed,unnamed,unnamed,unnamed,unnamed,unnamed,unnamed,unnamed,unnamed,unnamed,unnamed…	ACVR1,AHRR,BMP2,CLIC6,DPYD,EBF1,EXT1,FOXP1,FOXP2,HAND2,HSF2,IL12A,LRP6,MITF,NPAS3,NR2F2,PBX1,PDGFC,PLCB1,RIPK2,RUNX1,TAF4,TBX18,TCF21,TENM3,TWIST1,TYW5,VAPA,WWOX,ZBTB16	AADAT,ACVR1,ADAM10,ADRA1A,ADRA2A,ADRB2,AGTR1,AHRR,ALX4,ANXA1,AR,ASCL1,ASCL4,ATOH1,ATOH7,BARD1,BCL11A,BCL2L11,BHLHE22,BHLHE23,BHLHE40,BMP2,CADM1,CASQ2,CBLN1,CDH13,CEBPG,CENPW,CER1,CLIC6,DPYD,DSCAML1,EBF1,EBF3,ELTD1,ERBB4,ERCC5,EXT1,FERD3L,FGFR2,FOXP1,FOXP2,GAD1,GATA3,GCA,GDNF,GOPC,GPR139,GSTA4,H2AFY,H2AFZ,HAND2,HES1,HHEX,HIST3H2A,HIST3H3,HPGD,HPS1,HSF2,ID2,ID4,IKZF2,IL12A,IL6ST,INHBA,ITGA1,ITGB1,I…
GO Molecular Function	GO:0051213	dioxygenase activity	50	0.0364	1	1	2.65	1.89	5	28	0.0281	0.179	3	9	82	unnamed,unnamed,unnamed,unnamed,unnamed	unnamed,unnamed,unnamed,unnamed,unnamed,unnamed,unnamed,unnamed,unnamed,unnamed,unnamed,unnamed,unnamed,unnamed,unnamed,unnamed,unnamed,unnamed,unnamed,unnamed,unnamed,unnamed,unnamed,unnamed,unnamed,unnamed,unnamed,unnamed	EGLN3,HGD,TYW5	ADO,EGLN3,FTO,HGD,KDM3A,KDM4C,KDM5B,TET2,TYW5
GO Molecular Function	GO:0001071	nucleic acid binding transcription factor activity	51	0.0374	1	1	1.27	37	47	549	0.264	0.0856	45	244	1035	unnamed,unnamed,unnamed,unnamed,unnamed,unnamed,unnamed,unnamed,unnamed,unnamed,unnamed,unnamed,unnamed,unnamed,unnamed,unnamed,unnamed,unnamed,unnamed,unnamed,unnamed,unnamed,unnamed,unnamed,unnamed,unnamed,unnamed,unnamed,unnamed,unnamed,unnamed,unnamed,unnamed,unnamed,unnamed,unnamed,unnamed,unnamed,unnamed,unnamed,unnamed,unnamed,unnamed,unnamed,unnamed,unnamed,unnamed	unnamed,unnamed,unnamed,unnamed,unnamed,unnamed,unnamed,unnamed,unnamed,unnamed,unnamed,unnamed,unnamed,unnamed,unnamed,unnamed,unnamed,unnamed,unnamed,unnamed,unnamed,unnamed,unnamed,unnamed,unnamed,unnamed,unnamed,unnamed,unnamed,unnamed,unnamed,unnamed,unnamed,unnamed,unnamed,unnamed,unnamed,unnamed,unnamed,unnamed,unnamed,unnamed,unnamed,unnamed,unnamed,unnamed,unnamed,unnamed,unnamed,unnamed…	BACH1,CITED2,CREB1,EBF1,EOMES,FOXB1,FOXC1,FOXP1,FOXP2,FOXQ1,FOXS1,GBX2,GLIS3,HAND2,HNF4G,HSF2,KLF7,MEIS2,MITF,NFE2L3,NFIA,NR2F1,NR2F2,NR5A2,PBX1,PLSCR1,PRDM1,RBPJ,RFX3,RUNX1,SMAD7,SP3,TAF4,TBX18,TCF21,TCF7L2,TLE4,TRPS1,TWIST1,ZBTB20,ZEB2,ZFHX3,ZFHX4,ZIC5,ZNF281	AATF,ALX4,AR,ARX,ASCL1,ATOH1,BACH1,BACH2,BARHL2,BARX2,BCL11B,BCL6,BHLHE22,BHLHE40,CCRN4L,CDX2,CEBPD,CEBPG,CITED2,CREB1,CREB5,CREBL2,CSRNP3,CTNNB1,DACH1,DBX1,DLX2,DLX6,DMRT2,DMRTA1,DMRTA2,DMRTB1,E2F6,E2F7,EBF1,EHF,EMX2,EN1,EOMES,ESRRB,ESRRG,ETS1,ETV1,ETV5,EVX1,EVX2,FBXW7,FLI1,FOXA1,FOXA2,FOXB1,FOXC1,FOXD3,FOXG1,FOXI1,FOXL2,FOXN3,FOXO1,FOXP1,FOXP2,FOXQ1,FOXS1,GATA3,GBX2,GCFC2,GLI2,GLI3,GLIS3,GTF2H2…
GO Molecular Function	GO:0008289	lipid binding	52	0.0394	1	1	1.54	11.7	18	173	0.101	0.104	17	106	755	unnamed,unnamed,unnamed,unnamed,unnamed,unnamed,unnamed,unnamed,unnamed,unnamed,unnamed,unnamed,unnamed,unnamed,unnamed,unnamed,unnamed,unnamed	unnamed,unnamed,unnamed,unnamed,unnamed,unnamed,unnamed,unnamed,unnamed,unnamed,unnamed,unnamed,unnamed,unnamed,unnamed,unnamed,unnamed,unnamed,unnamed,unnamed,unnamed,unnamed,unnamed,unnamed,unnamed,unnamed,unnamed,unnamed,unnamed,unnamed,unnamed,unnamed,unnamed,unnamed,unnamed,unnamed,unnamed,unnamed,unnamed,unnamed,unnamed,unnamed,unnamed,unnamed,unnamed,unnamed,unnamed,unnamed,unnamed,unnamed…	ANXA2,CLINT1,DLC1,FERMT1,KIF16B,NR2F2,NR5A2,PACSIN2,PIK3R1,PLCB1,PSD3,SH3GL2,SKAP2,SNX10,SNX7,SYTL4,TULP1	AGAP1,AKR1D1,AKT3,ALDH1A2,ANXA1,ANXA2,APOL5,AR,ARAP2,ARAP3,ARHGAP15,ARHGAP20,ARHGAP21,ARHGAP26,ARHGAP42,ARHGEF16,ARL6,ATP5G3,BAIAP2L2,CD1D,CDH2,CLINT1,CNKSR2,CPS1,CYP26A1,CYP26B1,DAB2,DLC1,DNM3,DOCK10,DOCK9,DOK5,DPEP1,DYSF,ELMO1,ESRRB,ESRRG,FER,FERMT1,GRB14,HS1BP3,IQSEC1,IRS1,IRX5,ITPR1,KCNJ2,KIF16B,LAMA1,LDLRAP1,MELK,MYOF,NPC1,NR2F2,NR3C1,NR3C2,NR5A2,OPHN1,PACSIN2,PARD3,PGRMC2,PIK3R1,PITPNC1,PLC…
GO Molecular Function	GO:0019211	phosphatase activator activity	53	0.0395	1	1	5.93	0.337	2	5	0.0112	0.4	1	2	9	unnamed,unnamed	unnamed,unnamed,unnamed,unnamed,unnamed	BMP2	BMP2,IGFBP3
GO Molecular Function	GO:0017046	peptide hormone binding	54	0.0422	1	1	3.71	0.809	3	12	0.0169	0.25	3	8	32	unnamed,unnamed,unnamed	unnamed,unnamed,unnamed,unnamed,unnamed,unnamed,unnamed,unnamed,unnamed,unnamed,unnamed,unnamed	ACVR1,CALCR,PIK3R1	ACVR1,AGTR2,CALCR,EDNRB,FSHR,INHBA,PIK3R1,RXFP2
GO Molecular Function	GO:0008237	metallopeptidase activity	55	0.0496	1	1	1.95	4.11	8	61	0.0449	0.131	7	31	181	unnamed,unnamed,unnamed,unnamed,unnamed,unnamed,unnamed,unnamed	unnamed,unnamed,unnamed,unnamed,unnamed,unnamed,unnamed,unnamed,unnamed,unnamed,unnamed,unnamed,unnamed,unnamed,unnamed,unnamed,unnamed,unnamed,unnamed,unnamed,unnamed,unnamed,unnamed,unnamed,unnamed,unnamed,unnamed,unnamed,unnamed,unnamed,unnamed,unnamed,unnamed,unnamed,unnamed,unnamed,unnamed,unnamed,unnamed,unnamed,unnamed,unnamed,unnamed,unnamed,unnamed,unnamed,unnamed,unnamed,unnamed,unnamed…	ADAMTS9,ADAMTSL1,CPE,DNPEP,PAPPA,THSD4,TLL1	ADAM10,ADAM23,ADAMTS1,ADAMTS16,ADAMTS18,ADAMTS2,ADAMTS20,ADAMTS7,ADAMTS9,ADAMTSL1,AGBL1,AMZ2,CPA3,CPE,CPO,DNPEP,DPEP1,FOLH1,MEP1B,MMEL1,OMA1,PAPPA,PAPPA2,PEPD,PSMD14,THSD4,TLL1,TLL2,TRHDE,TSHZ2,XRCC6BP1
GO Molecular Function	GO:0004871	signal transducer activity	56	0.05	1	1	1.31	26.8	35	397	0.197	0.0882	35	202	1586	unnamed,unnamed,unnamed,unnamed,unnamed,unnamed,unnamed,unnamed,unnamed,unnamed,unnamed,unnamed,unnamed,unnamed,unnamed,unnamed,unnamed,unnamed,unnamed,unnamed,unnamed,unnamed,unnamed,unnamed,unnamed,unnamed,unnamed,unnamed,unnamed,unnamed,unnamed,unnamed,unnamed,unnamed,unnamed	unnamed,unnamed,unnamed,unnamed,unnamed,unnamed,unnamed,unnamed,unnamed,unnamed,unnamed,unnamed,unnamed,unnamed,unnamed,unnamed,unnamed,unnamed,unnamed,unnamed,unnamed,unnamed,unnamed,unnamed,unnamed,unnamed,unnamed,unnamed,unnamed,unnamed,unnamed,unnamed,unnamed,unnamed,unnamed,unnamed,unnamed,unnamed,unnamed,unnamed,unnamed,unnamed,unnamed,unnamed,unnamed,unnamed,unnamed,unnamed,unnamed,unnamed…	ACKR3,ACVR1,ACVR1C,AHRR,C12orf76,CALCR,CRIM1,EPHA3,GJA1,GPR125,GRIA2,GRIK1,GRIK2,HNF4G,HTR7,LIFR,LPHN2,LRP6,NPAS3,NPVF,NR2F1,NR2F2,NR5A2,NRP2,OSMR,PDGFRL,PLCB1,PLCB4,RIPK2,SEMA5A,SMAD7,SORL1,TM2D1,TULP1,VAPA	ACKR3,ACVR1,ACVR1C,ACVR2A,ADCYAP1,ADRA1A,ADRA1D,ADRA2A,ADRB2,AGTR1,AGTR2,AHRR,ALK,AR,ARF1,AXIN2,BAI3,C12orf76,CALCR,CCR7,CD40,CD47,CD69,CHRM2,CHRNB4,CNTLN,CRIM1,CSF3R,CTNNB1,CXCR4,DCC,DOK5,EDNRA,EDNRB,EFEMP1,ELTD1,EPHA3,EPHA4,EPHA5,EPHA6,EPHA7,ERBB4,ESRRB,ESRRG,FCGR1A,FGFR2,FLRT1,FLRT2,FLRT3,FSHR,FST,FZD1,FZD7,FZD8,GABRA2,GABRG2,GFRA1,GFRA2,GJA1,GLP2R,GNA14,GNAQ,GPR101,GPR110,GPR125,GPR139,GPR151…
GO Molecular Function	GO:0008270	zinc ion binding	57	0.0501	1	1	1.34	22.3	30	331	0.169	0.0906	30	178	1191	unnamed,unnamed,unnamed,unnamed,unnamed,unnamed,unnamed,unnamed,unnamed,unnamed,unnamed,unnamed,unnamed,unnamed,unnamed,unnamed,unnamed,unnamed,unnamed,unnamed,unnamed,unnamed,unnamed,unnamed,unnamed,unnamed,unnamed,unnamed,unnamed,unnamed	unnamed,unnamed,unnamed,unnamed,unnamed,unnamed,unnamed,unnamed,unnamed,unnamed,unnamed,unnamed,unnamed,unnamed,unnamed,unnamed,unnamed,unnamed,unnamed,unnamed,unnamed,unnamed,unnamed,unnamed,unnamed,unnamed,unnamed,unnamed,unnamed,unnamed,unnamed,unnamed,unnamed,unnamed,unnamed,unnamed,unnamed,unnamed,unnamed,unnamed,unnamed,unnamed,unnamed,unnamed,unnamed,unnamed,unnamed,unnamed,unnamed,unnamed…	ABLIM1,ADAMTS9,ADAMTSL1,ARFGAP3,BNC2,CPE,DNPEP,DPF1,DPYS,HNF4G,KCTD7,KLF7,LMO1,NR2F1,NR2F2,NR5A2,PAPPA,PHF14,PRICKLE2,SYTL4,TLL1,TRIM44,TRPS1,ZADH2,ZDHHC1,ZFAND3,ZFHX3,ZFHX4,ZMYND11,ZNF407	ABLIM1,ADAM10,ADAM23,ADAMTS1,ADAMTS16,ADAMTS18,ADAMTS2,ADAMTS20,ADAMTS7,ADAMTS9,ADAMTSL1,AGAP1,AGBL1,AMZ2,APIP,AR,ARAP2,ARAP3,ARFGAP2,ARFGAP3,BARD1,BIRC7,BNC2,BRD1,CA4,CA8,CNOT4,CPA3,CPE,CPO,CRYZ,CSRP2,CXXC4,CYLD,DCTD,DMD,DNAJC21,DNPEP,DPEP1,DPF1,DPYS,DTNB,DYTN,ESRRB,ESRRG,FANCL,G2E3,GATA3,GLI2,GRIN2A,GRIN2B,GTF2H2,GTF2H2C,HHIP,HNF4G,ISL1,ISL2,KCTD7,KDM4C,KDM5B,KLF4,KLF7,KMT2C,KMT2E,L3MBTL4,LHX2,…
GO Molecular Function	GO:0042803	protein homodimerization activity	58	0.0505	1	1	1.46	13.7	20	203	0.112	0.0985	19	81	577	unnamed,unnamed,unnamed,unnamed,unnamed,unnamed,unnamed,unnamed,unnamed,unnamed,unnamed,unnamed,unnamed,unnamed,unnamed,unnamed,unnamed,unnamed,unnamed,unnamed	unnamed,unnamed,unnamed,unnamed,unnamed,unnamed,unnamed,unnamed,unnamed,unnamed,unnamed,unnamed,unnamed,unnamed,unnamed,unnamed,unnamed,unnamed,unnamed,unnamed,unnamed,unnamed,unnamed,unnamed,unnamed,unnamed,unnamed,unnamed,unnamed,unnamed,unnamed,unnamed,unnamed,unnamed,unnamed,unnamed,unnamed,unnamed,unnamed,unnamed,unnamed,unnamed,unnamed,unnamed,unnamed,unnamed,unnamed,unnamed,unnamed,unnamed…	ACVR1,CLIC6,DPYD,EXT1,FOXP1,FOXP2,HAND2,HSF2,LRP6,NR2F2,PDGFC,PLCB1,RIPK2,RUNX1,TBX18,TENM3,TWIST1,TYW5,ZBTB16	AADAT,ACVR1,ADAM10,ADRA2A,ADRB2,ANXA1,ASCL1,BARD1,BCL11A,BHLHE22,BHLHE40,CADM1,CASQ2,CBLN1,CDH13,CER1,CLIC6,DPYD,DSCAML1,ERBB4,ERCC5,EXT1,FGFR2,FOXP1,FOXP2,GCA,GDNF,GOPC,GSTA4,HAND2,HES1,HHEX,HPGD,HSF2,IKZF2,IL6ST,IZUMO3,KYNU,LRP4,LRP6,MAFA,MECOM,MGST1,MTMR2,MTPAP,NR0B1,NR2F2,PARK7,PDGFC,PLCB1,PRDM6,PRMT8,PVRL1,PVRL3,QDPR,RAB11FIP2,RIPK2,ROPN1B,RUNX1,RUNX1T1,SLC30A8,SLIT2,SRR,SUDS3,SYT10,SYT14,TB…
GO Molecular Function	GO:0043395	heparan sulfate proteoglycan binding	59	0.0522	1	1	3.42	0.877	3	13	0.0169	0.231	2	6	15	unnamed,unnamed,unnamed	unnamed,unnamed,unnamed,unnamed,unnamed,unnamed,unnamed,unnamed,unnamed,unnamed,unnamed,unnamed,unnamed	GPC5,GPC6	FST,GPC3,GPC4,GPC5,GPC6,HPSE2
GO Molecular Function	GO:0048185	activin binding	60	0.0566	1	1	4.94	0.405	2	6	0.0112	0.333	2	4	12	unnamed,unnamed	unnamed,unnamed,unnamed,unnamed,unnamed,unnamed	ACVR1,SMAD7	ACVR1,ACVR2A,FST,SMAD7
GO Molecular Function	GO:0070401	NADP+ binding	60	0.0566	1	1	4.94	0.405	2	6	0.0112	0.333	1	1	1	unnamed,unnamed	unnamed,unnamed,unnamed,unnamed,unnamed,unnamed	GMDS	GMDS
GO Molecular Function	GO:0008446	GDP-mannose 4,6-dehydratase activity	60	0.0566	1	1	4.94	0.405	2	6	0.0112	0.333	1	1	1	unnamed,unnamed	unnamed,unnamed,unnamed,unnamed,unnamed,unnamed	GMDS	GMDS
GO Molecular Function	GO:0005080	protein kinase C binding	60	0.0566	1	1	4.94	0.405	2	6	0.0112	0.333	2	6	45	unnamed,unnamed	unnamed,unnamed,unnamed,unnamed,unnamed,unnamed	HDAC9,ITGAV	FEZ1,HDAC9,IRS1,ITGAV,PARD3,TOP2B
GO Molecular Function	GO:0035091	phosphatidylinositol binding	64	0.0623	1	1	1.96	3.57	7	53	0.0393	0.132	7	26	162	unnamed,unnamed,unnamed,unnamed,unnamed,unnamed,unnamed	unnamed,unnamed,unnamed,unnamed,unnamed,unnamed,unnamed,unnamed,unnamed,unnamed,unnamed,unnamed,unnamed,unnamed,unnamed,unnamed,unnamed,unnamed,unnamed,unnamed,unnamed,unnamed,unnamed,unnamed,unnamed,unnamed,unnamed,unnamed,unnamed,unnamed,unnamed,unnamed,unnamed,unnamed,unnamed,unnamed,unnamed,unnamed,unnamed,unnamed,unnamed,unnamed,unnamed,unnamed,unnamed,unnamed,unnamed,unnamed,unnamed,unnamed…	ANXA2,KIF16B,PIK3R1,PLCB1,SNX10,SNX7,TULP1	ANXA2,ARAP2,ARAP3,DAB2,DPEP1,HS1BP3,ITPR1,KCNJ2,KIF16B,LDLRAP1,PARD3,PIK3R1,PLCB1,PLEKHA3,PLEKHA5,RAG2,RPS6KC1,SNX10,SNX11,SNX16,SNX19,SNX7,SYT1,TULP1,WDR45,ZFYVE1
GO Molecular Function	GO:0043394	proteoglycan binding	65	0.0632	1	1	3.18	0.944	3	14	0.0169	0.214	2	7	20	unnamed,unnamed,unnamed	unnamed,unnamed,unnamed,unnamed,unnamed,unnamed,unnamed,unnamed,unnamed,unnamed,unnamed,unnamed,unnamed,unnamed	GPC5,GPC6	FST,GPC3,GPC4,GPC5,GPC6,HPSE2,SLIT2
GO Molecular Function	GO:0005546	phosphatidylinositol-4,5-bisphosphate binding	65	0.0632	1	1	3.18	0.944	3	14	0.0169	0.214	3	8	32	unnamed,unnamed,unnamed	unnamed,unnamed,unnamed,unnamed,unnamed,unnamed,unnamed,unnamed,unnamed,unnamed,unnamed,unnamed,unnamed,unnamed	ANXA2,PLCB1,TULP1	ANXA2,DAB2,KCNJ2,LDLRAP1,PARD3,PLCB1,RAG2,TULP1
GO Molecular Function	GO:0016810	hydrolase activity, acting on carbon-nitrogen (but not peptide) bonds	65	0.0632	1	1	3.18	0.944	3	14	0.0169	0.214	3	8	116	unnamed,unnamed,unnamed	unnamed,unnamed,unnamed,unnamed,unnamed,unnamed,unnamed,unnamed,unnamed,unnamed,unnamed,unnamed,unnamed,unnamed	AMPD3,DPYS,HDAC9	ADARB2,AGA,AMPD3,DCTD,DPYS,HDAC9,SALL1,SUDS3
GO Molecular Function	GO:0016706	oxidoreductase activity, acting on paired donors, with incorporation or reduction of molecular oxygen, 2-oxoglutarate as one donor, and incorporation of one atom each of oxygen into both donors	68	0.0646	1	1	2.58	1.55	4	23	0.0225	0.174	2	5	45	unnamed,unnamed,unnamed,unnamed	unnamed,unnamed,unnamed,unnamed,unnamed,unnamed,unnamed,unnamed,unnamed,unnamed,unnamed,unnamed,unnamed,unnamed,unnamed,unnamed,unnamed,unnamed,unnamed,unnamed,unnamed,unnamed,unnamed	EGLN3,TYW5	EGLN3,FTO,KDM5B,TET2,TYW5
GO Molecular Function	GO:0015631	tubulin binding	69	0.0656	1	1	2.07	2.9	6	43	0.0337	0.14	6	21	210	unnamed,unnamed,unnamed,unnamed,unnamed,unnamed	unnamed,unnamed,unnamed,unnamed,unnamed,unnamed,unnamed,unnamed,unnamed,unnamed,unnamed,unnamed,unnamed,unnamed,unnamed,unnamed,unnamed,unnamed,unnamed,unnamed,unnamed,unnamed,unnamed,unnamed,unnamed,unnamed,unnamed,unnamed,unnamed,unnamed,unnamed,unnamed,unnamed,unnamed,unnamed,unnamed,unnamed,unnamed,unnamed,unnamed,unnamed,unnamed,unnamed	CAPZB,GJA1,KIF16B,KIF20B,KIF4B,TPPP3	AGBL1,BCL2L11,CAPZB,CDK5RAP2,CETN3,DYNC1I1,FEZ1,FGF13,GJA1,KIF16B,KIF20B,KIF26B,KIF27,KIF2B,KIF4B,LRPPRC,PEX14,PRNP,TPPP3,TUBGCP5,VPS41
GO Molecular Function	GO:0005543	phospholipid binding	70	0.0671	1	1	1.57	8.29	13	123	0.073	0.106	13	76	506	unnamed,unnamed,unnamed,unnamed,unnamed,unnamed,unnamed,unnamed,unnamed,unnamed,unnamed,unnamed,unnamed	unnamed,unnamed,unnamed,unnamed,unnamed,unnamed,unnamed,unnamed,unnamed,unnamed,unnamed,unnamed,unnamed,unnamed,unnamed,unnamed,unnamed,unnamed,unnamed,unnamed,unnamed,unnamed,unnamed,unnamed,unnamed,unnamed,unnamed,unnamed,unnamed,unnamed,unnamed,unnamed,unnamed,unnamed,unnamed,unnamed,unnamed,unnamed,unnamed,unnamed,unnamed,unnamed,unnamed,unnamed,unnamed,unnamed,unnamed,unnamed,unnamed,unnamed…	ANXA2,FERMT1,KIF16B,NR5A2,PACSIN2,PIK3R1,PLCB1,PSD3,SKAP2,SNX10,SNX7,SYTL4,TULP1	AGAP1,AKT3,ANXA1,ANXA2,ARAP2,ARAP3,ARHGAP15,ARHGAP20,ARHGAP21,ARHGAP26,ARHGAP42,ARHGEF16,ARL6,BAIAP2L2,CDH2,CNKSR2,CPS1,DAB2,DNM3,DOCK10,DOCK9,DOK5,DPEP1,DYSF,ELMO1,FERMT1,GRB14,HS1BP3,IQSEC1,IRS1,ITPR1,KCNJ2,KIF16B,LDLRAP1,MYOF,NR5A2,OPHN1,PACSIN2,PARD3,PIK3R1,PLCB1,PLCG1,PLCL1,PLEKHA3,PLEKHA5,PLEKHA6,PLEKHM3,PRKD1,PSD3,RAG2,RASAL1,RASAL2,ROCK1,ROCK2,RPS6KC1,SDPR,SKAP1,SKAP2,SNTB1,SNTG1,SNX10,SN…
GO Molecular Function	GO:0019207	kinase regulator activity	71	0.0671	1	1	2.25	2.23	5	33	0.0281	0.152	5	23	133	unnamed,unnamed,unnamed,unnamed,unnamed	unnamed,unnamed,unnamed,unnamed,unnamed,unnamed,unnamed,unnamed,unnamed,unnamed,unnamed,unnamed,unnamed,unnamed,unnamed,unnamed,unnamed,unnamed,unnamed,unnamed,unnamed,unnamed,unnamed,unnamed,unnamed,unnamed,unnamed,unnamed,unnamed,unnamed,unnamed,unnamed,unnamed	GREM1,LRP6,PIK3R1,PKIA,RGCC	CAMK2N1,CCNH,CDKN1C,DNAJC3,ELP3,ELP4,FAF1,FGF13,GREM1,IBTK,ITPRIP,KLF4,LRP6,MBIP,NRG3,PIK3R1,PKIA,PRKAR2B,RGCC,SPRY2,TOM1L1,TRIB1,TRIB2
GO Molecular Function	GO:0031370	eukaryotic initiation factor 4G binding	72	0.0674	1	1	14.8	0.0674	1	1	0.00562	1	1	1	1	unnamed	unnamed	EIF4E	EIF4E
GO Molecular Function	GO:0030617	transforming growth factor beta receptor, inhibitory cytoplasmic mediator activity	72	0.0674	1	1	14.8	0.0674	1	1	0.00562	1	1	1	2	unnamed	unnamed	SMAD7	SMAD7
GO Molecular Function	GO:0031700	adrenomedullin receptor binding	72	0.0674	1	1	14.8	0.0674	1	1	0.00562	1	1	1	1	unnamed	unnamed	ADM	ADM
GO Molecular Function	GO:0019958	C-X-C chemokine binding	72	0.0674	1	1	14.8	0.0674	1	1	0.00562	1	1	1	4	unnamed	unnamed	ACKR3	ACKR3
GO Molecular Function	GO:0015389	pyrimidine- and adenine-specific:sodium symporter activity	72	0.0674	1	1	14.8	0.0674	1	1	0.00562	1	1	1	1	unnamed	unnamed	SLC28A3	SLC28A3
GO Molecular Function	GO:0032841	calcitonin binding	72	0.0674	1	1	14.8	0.0674	1	1	0.00562	1	1	1	1	unnamed	unnamed	CALCR	CALCR
GO Molecular Function	GO:0032041	NAD-dependent histone deacetylase activity (H3-K14 specific)	72	0.0674	1	1	14.8	0.0674	1	1	0.00562	1	1	1	12	unnamed	unnamed	HDAC9	HDAC9
GO Molecular Function	GO:0031750	D3 dopamine receptor binding	72	0.0674	1	1	14.8	0.0674	1	1	0.00562	1	1	1	2	unnamed	unnamed	CLIC6	CLIC6
GO Molecular Function	GO:0031749	D2 dopamine receptor binding	72	0.0674	1	1	14.8	0.0674	1	1	0.00562	1	1	1	1	unnamed	unnamed	CLIC6	CLIC6
GO Molecular Function	GO:0015501	glutamate:sodium symporter activity	72	0.0674	1	1	14.8	0.0674	1	1	0.00562	1	1	1	2	unnamed	unnamed	SLC1A2	SLC1A2
GO Molecular Function	GO:0016361	activin receptor activity, type I	72	0.0674	1	1	14.8	0.0674	1	1	0.00562	1	2	2	4	unnamed	unnamed	ACVR1,ACVR1C	ACVR1,ACVR1C
GO Molecular Function	GO:0035034	histone acetyltransferase regulator activity	72	0.0674	1	1	14.8	0.0674	1	1	0.00562	1	1	1	1	unnamed	unnamed	EID1	EID1
GO Molecular Function	GO:0015390	purine-specific nucleoside:sodium symporter activity	72	0.0674	1	1	14.8	0.0674	1	1	0.00562	1	1	1	1	unnamed	unnamed	SLC28A3	SLC28A3
GO Molecular Function	GO:0016812	hydrolase activity, acting on carbon-nitrogen (but not peptide) bonds, in cyclic amides	72	0.0674	1	1	14.8	0.0674	1	1	0.00562	1	1	1	10	unnamed	unnamed	DPYS	DPYS
GO Molecular Function	GO:0017128	phospholipid scramblase activity	72	0.0674	1	1	14.8	0.0674	1	1	0.00562	1	1	1	4	unnamed	unnamed	PLSCR1	PLSCR1
GO Molecular Function	GO:0019212	phosphatase inhibitor activity	72	0.0674	1	1	14.8	0.0674	1	1	0.00562	1	1	1	35	unnamed	unnamed	ELFN1	ELFN1
GO Molecular Function	GO:0017153	sodium:dicarboxylate symporter activity	72	0.0674	1	1	14.8	0.0674	1	1	0.00562	1	1	1	10	unnamed	unnamed	SLC1A2	SLC1A2
GO Molecular Function	GO:0017136	NAD-dependent histone deacetylase activity	72	0.0674	1	1	14.8	0.0674	1	1	0.00562	1	1	1	16	unnamed	unnamed	HDAC9	HDAC9
GO Molecular Function	GO:0019534	toxin transporter activity	72	0.0674	1	1	14.8	0.0674	1	1	0.00562	1	1	1	8	unnamed	unnamed	LRP6	LRP6
GO Molecular Function	GO:0043559	insulin binding	72	0.0674	1	1	14.8	0.0674	1	1	0.00562	1	1	1	4	unnamed	unnamed	PIK3R1	PIK3R1
GO Molecular Function	GO:0050508	glucuronosyl-N-acetylglucosaminyl-proteoglycan 4-alpha-N-acetylglucosaminyltransferase activity	72	0.0674	1	1	14.8	0.0674	1	1	0.00562	1	1	1	3	unnamed	unnamed	EXT1	EXT1
GO Molecular Function	GO:0050072	m7G(5')pppN diphosphatase activity	72	0.0674	1	1	14.8	0.0674	1	1	0.00562	1	1	1	3	unnamed	unnamed	DCP2	DCP2
GO Molecular Function	GO:0047288	monosialoganglioside sialyltransferase activity	72	0.0674	1	1	14.8	0.0674	1	1	0.00562	1	1	1	1	unnamed	unnamed	ST3GAL4	ST3GAL4
GO Molecular Function	GO:0050509	N-acetylglucosaminyl-proteoglycan 4-beta-glucuronosyltransferase activity	72	0.0674	1	1	14.8	0.0674	1	1	0.00562	1	1	1	2	unnamed	unnamed	EXT1	EXT1
GO Molecular Function	GO:0050780	dopamine receptor binding	72	0.0674	1	1	14.8	0.0674	1	1	0.00562	1	1	1	8	unnamed	unnamed	CLIC6	CLIC6
GO Molecular Function	GO:0097372	NAD-dependent histone deacetylase activity (H3-K18 specific)	72	0.0674	1	1	14.8	0.0674	1	1	0.00562	1	1	1	12	unnamed	unnamed	HDAC9	HDAC9
GO Molecular Function	GO:0071936	coreceptor activity involved in Wnt receptor signaling pathway	72	0.0674	1	1	14.8	0.0674	1	1	0.00562	1	1	1	1	unnamed	unnamed	LRP6	LRP6
GO Molecular Function	GO:0070300	phosphatidic acid binding	72	0.0674	1	1	14.8	0.0674	1	1	0.00562	1	1	1	5	unnamed	unnamed	PACSIN2	PACSIN2
GO Molecular Function	GO:0046970	NAD-dependent histone deacetylase activity (H4-K16 specific)	72	0.0674	1	1	14.8	0.0674	1	1	0.00562	1	1	1	11	unnamed	unnamed	HDAC9	HDAC9
GO Molecular Function	GO:0046969	NAD-dependent histone deacetylase activity (H3-K9 specific)	72	0.0674	1	1	14.8	0.0674	1	1	0.00562	1	1	1	13	unnamed	unnamed	HDAC9	HDAC9
GO Molecular Function	GO:0042609	CD4 receptor binding	72	0.0674	1	1	14.8	0.0674	1	1	0.00562	1	1	1	5	unnamed	unnamed	PLSCR1	PLSCR1
GO Molecular Function	GO:0042328	heparan sulfate N-acetylglucosaminyltransferase activity	72	0.0674	1	1	14.8	0.0674	1	1	0.00562	1	1	1	2	unnamed	unnamed	EXT1	EXT1
GO Molecular Function	GO:0038100	nodal binding	72	0.0674	1	1	14.8	0.0674	1	1	0.00562	1	1	1	2	unnamed	unnamed	ACVR1C	ACVR1C
GO Molecular Function	GO:0043125	ErbB-3 class receptor binding	72	0.0674	1	1	14.8	0.0674	1	1	0.00562	1	1	1	4	unnamed	unnamed	PIK3R1	PIK3R1
GO Molecular Function	GO:0043138	3'-5' DNA helicase activity	72	0.0674	1	1	14.8	0.0674	1	1	0.00562	1	1	1	6	unnamed	unnamed	ASCC3	ASCC3
GO Molecular Function	GO:0043560	insulin receptor substrate binding	72	0.0674	1	1	14.8	0.0674	1	1	0.00562	1	1	1	13	unnamed	unnamed	PIK3R1	PIK3R1
GO Molecular Function	GO:0043184	vascular endothelial growth factor receptor 2 binding	72	0.0674	1	1	14.8	0.0674	1	1	0.00562	1	1	1	5	unnamed	unnamed	GREM1	GREM1
GO Molecular Function	GO:0043140	ATP-dependent 3'-5' DNA helicase activity	72	0.0674	1	1	14.8	0.0674	1	1	0.00562	1	1	1	5	unnamed	unnamed	ASCC3	ASCC3
GO Molecular Function	GO:0035497	cAMP response element binding	72	0.0674	1	1	14.8	0.0674	1	1	0.00562	1	1	1	6	unnamed	unnamed	CREB1	CREB1
GO Molecular Function	GO:0031751	D4 dopamine receptor binding	72	0.0674	1	1	14.8	0.0674	1	1	0.00562	1	1	1	1	unnamed	unnamed	CLIC6	CLIC6
GO Molecular Function	GO:0004411	homogentisate 1,2-dioxygenase activity	72	0.0674	1	1	14.8	0.0674	1	1	0.00562	1	1	1	1	unnamed	unnamed	HGD	HGD
GO Molecular Function	GO:0004157	dihydropyrimidinase activity	72	0.0674	1	1	14.8	0.0674	1	1	0.00562	1	1	1	2	unnamed	unnamed	DPYS	DPYS
GO Molecular Function	GO:0004060	arylamine N-acetyltransferase activity	72	0.0674	1	1	14.8	0.0674	1	1	0.00562	1	1	1	3	unnamed	unnamed	NAT2	NAT2
GO Molecular Function	GO:0004515	nicotinate-nucleotide adenylyltransferase activity	72	0.0674	1	1	14.8	0.0674	1	1	0.00562	1	1	1	4	unnamed	unnamed	NMNAT3	NMNAT3
GO Molecular Function	GO:0004687	myosin light chain kinase activity	72	0.0674	1	1	14.8	0.0674	1	1	0.00562	1	1	1	3	unnamed	unnamed	MYLK2	MYLK2
GO Molecular Function	GO:0004992	platelet activating factor receptor activity	72	0.0674	1	1	14.8	0.0674	1	1	0.00562	1	1	1	3	unnamed	unnamed	PDGFRL	PDGFRL
GO Molecular Function	GO:0004948	calcitonin receptor activity	72	0.0674	1	1	14.8	0.0674	1	1	0.00562	1	1	1	4	unnamed	unnamed	CALCR	CALCR
GO Molecular Function	GO:0004864	protein phosphatase inhibitor activity	72	0.0674	1	1	14.8	0.0674	1	1	0.00562	1	1	1	33	unnamed	unnamed	ELFN1	ELFN1
GO Molecular Function	GO:0003955	NAD(P)H dehydrogenase (quinone) activity	72	0.0674	1	1	14.8	0.0674	1	1	0.00562	1	1	1	2	unnamed	unnamed	CBR4	CBR4
GO Molecular Function	GO:0003876	AMP deaminase activity	72	0.0674	1	1	14.8	0.0674	1	1	0.00562	1	1	1	3	unnamed	unnamed	AMPD3	AMPD3
GO Molecular Function	GO:0001162	RNA polymerase II intronic transcription regulatory region sequence-specific DNA binding	72	0.0674	1	1	14.8	0.0674	1	1	0.00562	1	1	1	2	unnamed	unnamed	HSF2	HSF2
GO Molecular Function	GO:0000339	RNA cap binding	72	0.0674	1	1	14.8	0.0674	1	1	0.00562	1	1	1	10	unnamed	unnamed	EIF4E	EIF4E
GO Molecular Function	GO:0000309	nicotinamide-nucleotide adenylyltransferase activity	72	0.0674	1	1	14.8	0.0674	1	1	0.00562	1	1	1	3	unnamed	unnamed	NMNAT3	NMNAT3
GO Molecular Function	GO:0001846	opsonin binding	72	0.0674	1	1	14.8	0.0674	1	1	0.00562	1	1	1	7	unnamed	unnamed	ITGAV	ITGAV
GO Molecular Function	GO:0015326	cationic amino acid transmembrane transporter activity	72	0.0674	1	1	14.8	0.0674	1	1	0.00562	1	1	1	2	unnamed	unnamed	PQLC2	PQLC2
GO Molecular Function	GO:0003836	beta-galactoside (CMP) alpha-2,3-sialyltransferase activity	72	0.0674	1	1	14.8	0.0674	1	1	0.00562	1	1	1	4	unnamed	unnamed	ST3GAL4	ST3GAL4
GO Molecular Function	GO:0002059	thymine binding	72	0.0674	1	1	14.8	0.0674	1	1	0.00562	1	1	1	1	unnamed	unnamed	DPYS	DPYS
GO Molecular Function	GO:0002058	uracil binding	72	0.0674	1	1	14.8	0.0674	1	1	0.00562	1	1	1	1	unnamed	unnamed	DPYS	DPYS
GO Molecular Function	GO:0005017	platelet-derived growth factor-activated receptor activity	72	0.0674	1	1	14.8	0.0674	1	1	0.00562	1	1	1	4	unnamed	unnamed	PDGFRL	PDGFRL
GO Molecular Function	GO:0002054	nucleobase binding	72	0.0674	1	1	14.8	0.0674	1	1	0.00562	1	1	1	4	unnamed	unnamed	DPYS	DPYS
GO Molecular Function	GO:0009982	pseudouridine synthase activity	72	0.0674	1	1	14.8	0.0674	1	1	0.00562	1	1	1	13	unnamed	unnamed	TRUB1	TRUB1
GO Molecular Function	GO:0009881	photoreceptor activity	72	0.0674	1	1	14.8	0.0674	1	1	0.00562	1	1	1	17	unnamed	unnamed	TULP1	TULP1
GO Molecular Function	GO:0005019	platelet-derived growth factor beta-receptor activity	72	0.0674	1	1	14.8	0.0674	1	1	0.00562	1	1	1	3	unnamed	unnamed	PDGFRL	PDGFRL
GO Molecular Function	GO:0015174	basic amino acid transmembrane transporter activity	72	0.0674	1	1	14.8	0.0674	1	1	0.00562	1	1	1	9	unnamed	unnamed	PQLC2	PQLC2
GO Molecular Function	GO:0015181	arginine transmembrane transporter activity	72	0.0674	1	1	14.8	0.0674	1	1	0.00562	1	1	1	4	unnamed	unnamed	PQLC2	PQLC2
GO Molecular Function	GO:0015211	purine nucleoside transmembrane transporter activity	72	0.0674	1	1	14.8	0.0674	1	1	0.00562	1	1	1	7	unnamed	unnamed	SLC28A3	SLC28A3
GO Molecular Function	GO:0015205	nucleobase transmembrane transporter activity	72	0.0674	1	1	14.8	0.0674	1	1	0.00562	1	1	1	6	unnamed	unnamed	SLC28A3	SLC28A3
GO Molecular Function	GO:0015189	L-lysine transmembrane transporter activity	72	0.0674	1	1	14.8	0.0674	1	1	0.00562	1	1	1	3	unnamed	unnamed	PQLC2	PQLC2
GO Molecular Function	GO:0008753	NADPH dehydrogenase (quinone) activity	72	0.0674	1	1	14.8	0.0674	1	1	0.00562	1	1	1	2	unnamed	unnamed	CBR4	CBR4
GO Molecular Function	GO:0008815	citrate (pro-3S)-lyase activity	72	0.0674	1	1	14.8	0.0674	1	1	0.00562	1	1	1	1	unnamed	unnamed	CLYBL	CLYBL
GO Molecular Function	GO:0008476	protein-tyrosine sulfotransferase activity	72	0.0674	1	1	14.8	0.0674	1	1	0.00562	1	1	1	2	unnamed	unnamed	TPST1	TPST1
GO Molecular Function	GO:0005172	vascular endothelial growth factor receptor binding	72	0.0674	1	1	14.8	0.0674	1	1	0.00562	1	1	1	8	unnamed	unnamed	GREM1	GREM1
GO Molecular Function	GO:0005133	interferon-gamma receptor binding	72	0.0674	1	1	14.8	0.0674	1	1	0.00562	1	1	1	2	unnamed	unnamed	IFNG	IFNG
GO Molecular Function	GO:0005345	purine nucleobase transmembrane transporter activity	72	0.0674	1	1	14.8	0.0674	1	1	0.00562	1	1	1	4	unnamed	unnamed	SLC28A3	SLC28A3
GO Molecular Function	GO:0005173	stem cell factor receptor binding	72	0.0674	1	1	14.8	0.0674	1	1	0.00562	1	1	1	3	unnamed	unnamed	KITLG	KITLG
GO Molecular Function	GO:0005350	pyrimidine nucleobase transmembrane transporter activity	72	0.0674	1	1	14.8	0.0674	1	1	0.00562	1	1	1	2	unnamed	unnamed	SLC28A3	SLC28A3
GO Molecular Function	GO:0008020	G-protein coupled photoreceptor activity	72	0.0674	1	1	14.8	0.0674	1	1	0.00562	1	1	1	7	unnamed	unnamed	TULP1	TULP1
GO Molecular Function	GO:0005528	FK506 binding	72	0.0674	1	1	14.8	0.0674	1	1	0.00562	1	1	1	15	unnamed	unnamed	FKBP5	FKBP5
GO Molecular Function	GO:0005415	nucleoside:sodium symporter activity	72	0.0674	1	1	14.8	0.0674	1	1	0.00562	1	1	1	3	unnamed	unnamed	SLC28A3	SLC28A3
GO Molecular Function	GO:0051082	unfolded protein binding	151	0.0758	1	1	4.24	0.472	2	7	0.0112	0.286	1	6	94	unnamed,unnamed	unnamed,unnamed,unnamed,unnamed,unnamed,unnamed,unnamed	SIL1	AHSP,AIPL1,CCT6B,CCT8,SIL1,TBCA
GO Molecular Function	GO:0051015	actin filament binding	151	0.0758	1	1	4.24	0.472	2	7	0.0112	0.286	2	6	76	unnamed,unnamed	unnamed,unnamed,unnamed,unnamed,unnamed,unnamed,unnamed	CAPZB,TULP1	CAPZB,MICALL2,NEBL,PKNOX2,TTN,TULP1
GO Molecular Function	GO:0001103	RNA polymerase II repressing transcription factor binding	151	0.0758	1	1	4.24	0.472	2	7	0.0112	0.286	2	5	27	unnamed,unnamed	unnamed,unnamed,unnamed,unnamed,unnamed,unnamed,unnamed	RBPJ,TCF7L2	DMAP1,RBPJ,STAT3,TCF7L2,TTC8
GO Molecular Function	GO:0005044	scavenger receptor activity	151	0.0758	1	1	4.24	0.472	2	7	0.0112	0.286	2	5	47	unnamed,unnamed	unnamed,unnamed,unnamed,unnamed,unnamed,unnamed,unnamed	ACKR3,TMPRSS15	ACKR3,MSR1,PRSS12,STAB2,TMPRSS15
GO Molecular Function	GO:0048487	beta-tubulin binding	151	0.0758	1	1	4.24	0.472	2	7	0.0112	0.286	2	5	29	unnamed,unnamed	unnamed,unnamed,unnamed,unnamed,unnamed,unnamed,unnamed	CAPZB,GJA1	CAPZB,FGF13,GJA1,LRPPRC,PEX14
GO Molecular Function	GO:0043566	structure-specific DNA binding	156	0.0782	1	1	1.77	4.52	8	67	0.0449	0.119	7	36	209	unnamed,unnamed,unnamed,unnamed,unnamed,unnamed,unnamed,unnamed	unnamed,unnamed,unnamed,unnamed,unnamed,unnamed,unnamed,unnamed,unnamed,unnamed,unnamed,unnamed,unnamed,unnamed,unnamed,unnamed,unnamed,unnamed,unnamed,unnamed,unnamed,unnamed,unnamed,unnamed,unnamed,unnamed,unnamed,unnamed,unnamed,unnamed,unnamed,unnamed,unnamed,unnamed,unnamed,unnamed,unnamed,unnamed,unnamed,unnamed,unnamed,unnamed,unnamed,unnamed,unnamed,unnamed,unnamed,unnamed,unnamed,unnamed…	FOXB1,FOXC1,FOXQ1,FOXS1,NR5A2,PPARGC1A,SP3	AFF3,APTX,ASCL1,ATOH1,BCL6,CEBPG,CTNNB1,ERCC4,ERCC5,FOXA1,FOXA2,FOXB1,FOXC1,FOXD3,FOXL2,FOXQ1,FOXS1,KLF4,LRPPRC,MTERF,NEIL3,NEUROD1,NR0B1,NR5A2,PAX6,PMS1,POT1,PPARGC1A,PSIP1,RAD23B,SATB1,SMAD2,SP3,TP63,WT1,XRCC5
GO Molecular Function	GO:0016835	carbon-oxygen lyase activity	157	0.0882	1	1	2.78	1.08	3	16	0.0169	0.188	2	8	58	unnamed,unnamed,unnamed	unnamed,unnamed,unnamed,unnamed,unnamed,unnamed,unnamed,unnamed,unnamed,unnamed,unnamed,unnamed,unnamed,unnamed,unnamed,unnamed	ETNPPL,GMDS	ACO1,APIP,CA4,CA8,ETNPPL,GMDS,NEIL3,XRCC5
GO Molecular Function	GO:0046982	protein heterodimerization activity	158	0.0887	1	1	1.43	11.2	16	166	0.0899	0.0964	13	70	405	unnamed,unnamed,unnamed,unnamed,unnamed,unnamed,unnamed,unnamed,unnamed,unnamed,unnamed,unnamed,unnamed,unnamed,unnamed,unnamed	unnamed,unnamed,unnamed,unnamed,unnamed,unnamed,unnamed,unnamed,unnamed,unnamed,unnamed,unnamed,unnamed,unnamed,unnamed,unnamed,unnamed,unnamed,unnamed,unnamed,unnamed,unnamed,unnamed,unnamed,unnamed,unnamed,unnamed,unnamed,unnamed,unnamed,unnamed,unnamed,unnamed,unnamed,unnamed,unnamed,unnamed,unnamed,unnamed,unnamed,unnamed,unnamed,unnamed,unnamed,unnamed,unnamed,unnamed,unnamed,unnamed,unnamed…	BMP2,EXT1,FOXP1,FOXP2,HAND2,IL12A,PBX1,RUNX1,TAF4,TBX18,TENM3,TWIST1,VAPA	ADRA1A,ADRA2A,AGTR1,ALX4,BARD1,BCL11A,BCL2L11,BHLHE40,BMP2,CEBPG,CENPW,EXT1,FOXP1,FOXP2,GAD1,GCA,H2AFY,H2AFZ,HAND2,HIST3H2A,HIST3H3,IKZF2,IL12A,INHBA,ITGA1,ITGB1,KCNIP1,MAFA,MEF2C,MEIS1,NEUROD1,NR4A2,PBX1,PDSS2,POLA1,PPP3CA,PPP3CB,PRMT8,RALGAPA2,ROBO1,ROBO2,ROPN1B,RRAGC,RUNX1,SIM1,SMC2,SOX5,SOX6,SUCLG1,SYT10,SYT14,TAF4,TAF4B,TBX15,TBX18,TCF12,TCF4,TENM1,TENM2,TENM3,TFAP2B,TFDP3,TGFB3,TLR2,TOP2B,T…
GO Molecular Function	GO:0017124	SH3 domain binding	159	0.0934	1	1	2.28	1.75	4	26	0.0225	0.154	4	18	115	unnamed,unnamed,unnamed,unnamed	unnamed,unnamed,unnamed,unnamed,unnamed,unnamed,unnamed,unnamed,unnamed,unnamed,unnamed,unnamed,unnamed,unnamed,unnamed,unnamed,unnamed,unnamed,unnamed,unnamed,unnamed,unnamed,unnamed,unnamed,unnamed,unnamed	FMN1,GJA1,OSTF1,PLSCR1	ADAM10,ARHGAP26,BAIAP2L2,DENND1A,DOCK3,DOCK4,ELMO1,FMN1,FUT8,GJA1,KHDRBS3,OSTF1,PDCD6IP,PLSCR1,PTTG1,QKI,RAPGEF1,TOM1L1
GO Molecular Function	GO:0022892	substrate-specific transporter activity	160	0.0948	1	1	1.44	10.5	15	155	0.0843	0.0968	15	105	955	unnamed,unnamed,unnamed,unnamed,unnamed,unnamed,unnamed,unnamed,unnamed,unnamed,unnamed,unnamed,unnamed,unnamed,unnamed	unnamed,unnamed,unnamed,unnamed,unnamed,unnamed,unnamed,unnamed,unnamed,unnamed,unnamed,unnamed,unnamed,unnamed,unnamed,unnamed,unnamed,unnamed,unnamed,unnamed,unnamed,unnamed,unnamed,unnamed,unnamed,unnamed,unnamed,unnamed,unnamed,unnamed,unnamed,unnamed,unnamed,unnamed,unnamed,unnamed,unnamed,unnamed,unnamed,unnamed,unnamed,unnamed,unnamed,unnamed,unnamed,unnamed,unnamed,unnamed,unnamed,unnamed…	ARFGAP3,C12orf76,CALCR,CLIC6,GJA1,GRIA2,GRIK1,GRIK2,ITGAV,PLSCR1,PQLC2,SLC14A2,SLC17A6,SLC1A2,SLC28A3	AP2B1,ARFGAP3,ASIC2,ATP10B,ATP11B,ATP13A5,ATP1A1,ATP2B1,ATP5EP2,ATP5G3,ATP5J,ATP6V0A1,ATP6V1C1,ATP9A,C12orf76,CACNA1E,CACNA2D3,CACNG2,CACNG3,CACNG5,CALCR,CCT6B,CHRNB4,CLCN2,CLIC6,COA6,COX6A1,COX6C,COX7B2,COX7C,GABRA2,GABRG2,GJA1,GRIA2,GRIA3,GRID1,GRID2,GRIK1,GRIK2,GRIK3,GRIK4,GRIN2A,GRIN2B,GRIN3A,GRM7,IL1RAPL1,ITGAV,ITPR1,KCNB2,KCND2,KCNF1,KCNH7,KCNH8,KCNIP1,KCNIP2,KCNJ2,KCNJ3,KCNJ6,KCNMB1,KCNMB2…
GO Molecular Function	GO:0030145	manganese ion binding	161	0.0968	1	1	3.71	0.539	2	8	0.0112	0.25	2	8	41	unnamed,unnamed	unnamed,unnamed,unnamed,unnamed,unnamed,unnamed,unnamed,unnamed	DCP2,DYRK2	DCP2,DYRK2,GALNT3,IDI1,MTPAP,NUDT7,PEPD,PPM1B
GO Molecular Function	GO:0035035	histone acetyltransferase binding	161	0.0968	1	1	3.71	0.539	2	8	0.0112	0.25	2	4	17	unnamed,unnamed	unnamed,unnamed,unnamed,unnamed,unnamed,unnamed,unnamed,unnamed	CITED2,EID1	CITED2,EID1,GLI3,PAX6
GO Molecular Function	GO:0008137	NADH dehydrogenase (ubiquinone) activity	161	0.0968	1	1	3.71	0.539	2	8	0.0112	0.25	2	4	47	unnamed,unnamed	unnamed,unnamed,unnamed,unnamed,unnamed,unnamed,unnamed,unnamed	NDUFB4,NDUFS4	NDUFA4,NDUFB4,NDUFS4,ROPN1B
GO Molecular Function	GO:0005313	L-glutamate transmembrane transporter activity	161	0.0968	1	1	3.71	0.539	2	8	0.0112	0.25	2	4	13	unnamed,unnamed	unnamed,unnamed,unnamed,unnamed,unnamed,unnamed,unnamed,unnamed	SLC17A6,SLC1A2	SLC17A6,SLC1A2,SLC25A13,SLC7A11
GO Molecular Function	GO:0015026	coreceptor activity	161	0.0968	1	1	3.71	0.539	2	8	0.0112	0.25	2	6	26	unnamed,unnamed	unnamed,unnamed,unnamed,unnamed,unnamed,unnamed,unnamed,unnamed	ACKR3,LRP6	ACKR3,ACVR2A,CXCR4,LRP6,NRP1,PVRL1
GO Molecular Function	GO:0001078	RNA polymerase II core promoter proximal region sequence-specific DNA binding transcription factor activity involved in negative regulation of transcription	166	0.0995	1	1	2	2.49	5	37	0.0281	0.135	4	13	33	unnamed,unnamed,unnamed,unnamed,unnamed	unnamed,unnamed,unnamed,unnamed,unnamed,unnamed,unnamed,unnamed,unnamed,unnamed,unnamed,unnamed,unnamed,unnamed,unnamed,unnamed,unnamed,unnamed,unnamed,unnamed,unnamed,unnamed,unnamed,unnamed,unnamed,unnamed,unnamed,unnamed,unnamed,unnamed,unnamed,unnamed,unnamed,unnamed,unnamed,unnamed,unnamed	BACH1,SP3,TCF21,ZBTB20	BACH1,BHLHE40,DACH1,FOXO1,GATA3,HES1,POU4F2,REST,SCRT2,SP3,TCF21,ZBTB20,ZFP90
GO Molecular Function	GO:0016787	hydrolase activity	167	0.104	1	1	1.23	27.6	34	409	0.191	0.0831	34	242	2403	unnamed,unnamed,unnamed,unnamed,unnamed,unnamed,unnamed,unnamed,unnamed,unnamed,unnamed,unnamed,unnamed,unnamed,unnamed,unnamed,unnamed,unnamed,unnamed,unnamed,unnamed,unnamed,unnamed,unnamed,unnamed,unnamed,unnamed,unnamed,unnamed,unnamed,unnamed,unnamed,unnamed,unnamed	unnamed,unnamed,unnamed,unnamed,unnamed,unnamed,unnamed,unnamed,unnamed,unnamed,unnamed,unnamed,unnamed,unnamed,unnamed,unnamed,unnamed,unnamed,unnamed,unnamed,unnamed,unnamed,unnamed,unnamed,unnamed,unnamed,unnamed,unnamed,unnamed,unnamed,unnamed,unnamed,unnamed,unnamed,unnamed,unnamed,unnamed,unnamed,unnamed,unnamed,unnamed,unnamed,unnamed,unnamed,unnamed,unnamed,unnamed,unnamed,unnamed,unnamed…	ADAMTS9,ADAMTSL1,AMPD3,ASCC3,ATAD2B,CPE,CTSO,DCP2,DDHD1,DNPEP,DPYS,DUSP6,EYA4,HDAC9,KIF16B,KIF20B,KIF4B,MPPED2,NAALADL2,PAMR1,PAPPA,PCSK5,PLCB1,PLCB4,PREP,RAP2A,RFC3,RUNX1,SENP8,THSD4,TLL1,TMPRSS15,TUBE1,VWA8	ABCA12,ABCB5,ABCC4,ABCE1,ADAM10,ADAM23,ADAMTS1,ADAMTS16,ADAMTS18,ADAMTS2,ADAMTS20,ADAMTS7,ADAMTS9,ADAMTSL1,ADARB2,AGA,AGBL1,AMPD3,AMY1C,AMZ2,ANG,AOAH,APTX,ARF1,ARSI,ARSJ,ASCC3,ATAD2B,ATG4A,ATG4C,ATP10B,ATP11B,ATP13A5,ATP1A1,ATP2B1,ATP5EP2,ATP5J,ATP6V1C1,ATP9A,BCHE,BPGM,CAPN13,CAPN7,CCNH,CCRN4L,CCT8,CGNL1,CHD6,CHD9,CPA3,CPE,CPO,CPS1,CPSF2,CRBN,CTSO,CYLD,DCP2,DCTD,DDHD1,DDX18,DDX31,DDX53,DDX54,DHX1…
GO Molecular Function	GO:1901981	phosphatidylinositol phosphate binding	168	0.104	1	1	2.2	1.82	4	27	0.0225	0.148	4	14	72	unnamed,unnamed,unnamed,unnamed	unnamed,unnamed,unnamed,unnamed,unnamed,unnamed,unnamed,unnamed,unnamed,unnamed,unnamed,unnamed,unnamed,unnamed,unnamed,unnamed,unnamed,unnamed,unnamed,unnamed,unnamed,unnamed,unnamed,unnamed,unnamed,unnamed,unnamed	ANXA2,KIF16B,PLCB1,TULP1	ANXA2,ARAP2,ARAP3,DAB2,KCNJ2,KIF16B,LDLRAP1,PARD3,PLCB1,RAG2,SNX11,TULP1,WDR45,ZFYVE1
GO Molecular Function	GO:0005215	transporter activity	169	0.105	1	1	1.38	12.3	17	183	0.0955	0.0929	18	125	1184	unnamed,unnamed,unnamed,unnamed,unnamed,unnamed,unnamed,unnamed,unnamed,unnamed,unnamed,unnamed,unnamed,unnamed,unnamed,unnamed,unnamed	unnamed,unnamed,unnamed,unnamed,unnamed,unnamed,unnamed,unnamed,unnamed,unnamed,unnamed,unnamed,unnamed,unnamed,unnamed,unnamed,unnamed,unnamed,unnamed,unnamed,unnamed,unnamed,unnamed,unnamed,unnamed,unnamed,unnamed,unnamed,unnamed,unnamed,unnamed,unnamed,unnamed,unnamed,unnamed,unnamed,unnamed,unnamed,unnamed,unnamed,unnamed,unnamed,unnamed,unnamed,unnamed,unnamed,unnamed,unnamed,unnamed,unnamed…	ARFGAP3,C12orf76,CALCR,CLIC6,GJA1,GRIA2,GRIK1,GRIK2,ITGAV,LRP6,PACSIN2,PLSCR1,PQLC2,SLC14A2,SLC17A6,SLC1A2,SLC28A3,SYTL4	ABCB5,ABCC4,AP2B1,ARFGAP3,ASIC2,ATP10B,ATP11B,ATP13A5,ATP1A1,ATP2B1,ATP5EP2,ATP5G3,ATP5J,ATP6V0A1,ATP6V1C1,ATP9A,C12orf76,CACNA1E,CACNA2D3,CACNG2,CACNG3,CACNG5,CALCR,CCT6B,CHRNB4,CLCN2,CLIC6,COA6,COX6A1,COX6C,COX7B2,COX7C,CPNE7,GABRA2,GABRG2,GJA1,GJA10,GRIA2,GRIA3,GRID1,GRID2,GRIK1,GRIK2,GRIK3,GRIK4,GRIN2A,GRIN2B,GRIN3A,GRM7,IL1RAPL1,ITGAV,ITPR1,KCNB2,KCND2,KCNF1,KCNH7,KCNH8,KCNIP1,KCNIP2,KCNJ2,K…
GO Molecular Function	GO:0031545	peptidyl-proline 4-dioxygenase activity	170	0.117	1	1	2.47	1.21	3	18	0.0169	0.167	1	1	7	unnamed,unnamed,unnamed	unnamed,unnamed,unnamed,unnamed,unnamed,unnamed,unnamed,unnamed,unnamed,unnamed,unnamed,unnamed,unnamed,unnamed,unnamed,unnamed,unnamed,unnamed	EGLN3	EGLN3
GO Molecular Function	GO:0001102	RNA polymerase II activating transcription factor binding	170	0.117	1	1	2.47	1.21	3	18	0.0169	0.167	3	12	35	unnamed,unnamed,unnamed	unnamed,unnamed,unnamed,unnamed,unnamed,unnamed,unnamed,unnamed,unnamed,unnamed,unnamed,unnamed,unnamed,unnamed,unnamed,unnamed,unnamed,unnamed	CITED2,CREB1,EOMES	BHLHE40,CITED2,CREB1,CTNNB1,EOMES,ISL1,LMO2,NEUROD1,NFE2L2,NHLH2,POU1F1,TBX3
GO Molecular Function	GO:0031543	peptidyl-proline dioxygenase activity	170	0.117	1	1	2.47	1.21	3	18	0.0169	0.167	1	1	9	unnamed,unnamed,unnamed	unnamed,unnamed,unnamed,unnamed,unnamed,unnamed,unnamed,unnamed,unnamed,unnamed,unnamed,unnamed,unnamed,unnamed,unnamed,unnamed,unnamed,unnamed	EGLN3	EGLN3
GO Molecular Function	GO:0038024	cargo receptor activity	170	0.117	1	1	2.47	1.21	3	18	0.0169	0.167	3	10	63	unnamed,unnamed,unnamed	unnamed,unnamed,unnamed,unnamed,unnamed,unnamed,unnamed,unnamed,unnamed,unnamed,unnamed,unnamed,unnamed,unnamed,unnamed,unnamed,unnamed,unnamed	ACKR3,LRP6,TMPRSS15	ACKR3,DAB2,LRP12,LRP1B,LRP6,MSR1,PRSS12,STAB2,TMPRSS15,VLDLR
GO Molecular Function	GO:0016651	oxidoreductase activity, acting on NAD(P)H	170	0.117	1	1	2.47	1.21	3	18	0.0169	0.167	3	11	101	unnamed,unnamed,unnamed	unnamed,unnamed,unnamed,unnamed,unnamed,unnamed,unnamed,unnamed,unnamed,unnamed,unnamed,unnamed,unnamed,unnamed,unnamed,unnamed,unnamed,unnamed	CBR4,NDUFB4,NDUFS4	CBR4,CRYZ,GSR,NDUFA4,NDUFB4,NDUFS4,NNT,NOX3,NOX4,NOX5,ROPN1B
GO Molecular Function	GO:0031418	L-ascorbic acid binding	170	0.117	1	1	2.47	1.21	3	18	0.0169	0.167	1	1	20	unnamed,unnamed,unnamed	unnamed,unnamed,unnamed,unnamed,unnamed,unnamed,unnamed,unnamed,unnamed,unnamed,unnamed,unnamed,unnamed,unnamed,unnamed,unnamed,unnamed,unnamed	EGLN3	EGLN3
GO Molecular Function	GO:0001227	RNA polymerase II transcription regulatory region sequence-specific DNA binding transcription factor activity involved in negative regulation of transcription	176	0.118	1	1	1.9	2.63	5	39	0.0281	0.128	4	14	35	unnamed,unnamed,unnamed,unnamed,unnamed	unnamed,unnamed,unnamed,unnamed,unnamed,unnamed,unnamed,unnamed,unnamed,unnamed,unnamed,unnamed,unnamed,unnamed,unnamed,unnamed,unnamed,unnamed,unnamed,unnamed,unnamed,unnamed,unnamed,unnamed,unnamed,unnamed,unnamed,unnamed,unnamed,unnamed,unnamed,unnamed,unnamed,unnamed,unnamed,unnamed,unnamed,unnamed,unnamed	BACH1,SP3,TCF21,ZBTB20	BACH1,BHLHE40,DACH1,FOXD3,FOXO1,GATA3,HES1,POU4F2,REST,SCRT2,SP3,TCF21,ZBTB20,ZFP90
GO Molecular Function	GO:0030295	protein kinase activator activity	177	0.119	1	1	3.3	0.607	2	9	0.0112	0.222	2	6	40	unnamed,unnamed	unnamed,unnamed,unnamed,unnamed,unnamed,unnamed,unnamed,unnamed,unnamed	GREM1,RGCC	FGF13,GREM1,NRG3,RGCC,SPRY2,TOM1L1
GO Molecular Function	GO:0019209	kinase activator activity	177	0.119	1	1	3.3	0.607	2	9	0.0112	0.222	2	6	47	unnamed,unnamed	unnamed,unnamed,unnamed,unnamed,unnamed,unnamed,unnamed,unnamed,unnamed	GREM1,RGCC	FGF13,GREM1,NRG3,RGCC,SPRY2,TOM1L1
GO Molecular Function	GO:0015277	kainate selective glutamate receptor activity	177	0.119	1	1	3.3	0.607	2	9	0.0112	0.222	2	4	5	unnamed,unnamed	unnamed,unnamed,unnamed,unnamed,unnamed,unnamed,unnamed,unnamed,unnamed	GRIK1,GRIK2	GRIK1,GRIK2,GRIK3,GRIK4
GO Molecular Function	GO:0015370	solute:sodium symporter activity	177	0.119	1	1	3.3	0.607	2	9	0.0112	0.222	2	6	49	unnamed,unnamed	unnamed,unnamed,unnamed,unnamed,unnamed,unnamed,unnamed,unnamed,unnamed	SLC1A2,SLC28A3	SLC10A1,SLC10A2,SLC1A2,SLC28A3,SLC6A15,SLC6A9
GO Molecular Function	GO:0017147	Wnt-protein binding	177	0.119	1	1	3.3	0.607	2	9	0.0112	0.222	2	6	28	unnamed,unnamed	unnamed,unnamed,unnamed,unnamed,unnamed,unnamed,unnamed,unnamed,unnamed	APCDD1,LRP6	APCDD1,FZD1,FZD7,FZD8,LRP6,ROR1
GO Molecular Function	GO:0001012	RNA polymerase II regulatory region DNA binding	182	0.12	1	1	1.67	4.18	7	62	0.0393	0.113	7	28	103	unnamed,unnamed,unnamed,unnamed,unnamed,unnamed,unnamed	unnamed,unnamed,unnamed,unnamed,unnamed,unnamed,unnamed,unnamed,unnamed,unnamed,unnamed,unnamed,unnamed,unnamed,unnamed,unnamed,unnamed,unnamed,unnamed,unnamed,unnamed,unnamed,unnamed,unnamed,unnamed,unnamed,unnamed,unnamed,unnamed,unnamed,unnamed,unnamed,unnamed,unnamed,unnamed,unnamed,unnamed,unnamed,unnamed,unnamed,unnamed,unnamed,unnamed,unnamed,unnamed,unnamed,unnamed,unnamed,unnamed,unnamed…	CREB1,EOMES,HAND2,HSF2,RBPJ,SP3,TCF7L2	BCL11B,CREB1,EOMES,ESRRB,FEZF1,FLI1,FOXA2,FOXD3,GATA3,HAND2,HSF2,LMO2,MEF2C,MSX2,PAX6,PHOX2B,POU4F1,POU4F2,RBPJ,SOX11,SP3,STAT5A,TBR1,TBX5,TCF4,TCF7L2,TFAP2B,TFAP2D
GO Molecular Function	GO:0000977	RNA polymerase II regulatory region sequence-specific DNA binding	182	0.12	1	1	1.67	4.18	7	62	0.0393	0.113	7	28	99	unnamed,unnamed,unnamed,unnamed,unnamed,unnamed,unnamed	unnamed,unnamed,unnamed,unnamed,unnamed,unnamed,unnamed,unnamed,unnamed,unnamed,unnamed,unnamed,unnamed,unnamed,unnamed,unnamed,unnamed,unnamed,unnamed,unnamed,unnamed,unnamed,unnamed,unnamed,unnamed,unnamed,unnamed,unnamed,unnamed,unnamed,unnamed,unnamed,unnamed,unnamed,unnamed,unnamed,unnamed,unnamed,unnamed,unnamed,unnamed,unnamed,unnamed,unnamed,unnamed,unnamed,unnamed,unnamed,unnamed,unnamed…	CREB1,EOMES,HAND2,HSF2,RBPJ,SP3,TCF7L2	BCL11B,CREB1,EOMES,ESRRB,FEZF1,FLI1,FOXA2,FOXD3,GATA3,HAND2,HSF2,LMO2,MEF2C,MSX2,PAX6,PHOX2B,POU4F1,POU4F2,RBPJ,SOX11,SP3,STAT5A,TBR1,TBX5,TCF4,TCF7L2,TFAP2B,TFAP2D
GO Molecular Function	GO:0042802	identical protein binding	184	0.122	1	1	1.27	19.8	25	293	0.14	0.0853	23	127	967	unnamed,unnamed,unnamed,unnamed,unnamed,unnamed,unnamed,unnamed,unnamed,unnamed,unnamed,unnamed,unnamed,unnamed,unnamed,unnamed,unnamed,unnamed,unnamed,unnamed,unnamed,unnamed,unnamed,unnamed,unnamed	unnamed,unnamed,unnamed,unnamed,unnamed,unnamed,unnamed,unnamed,unnamed,unnamed,unnamed,unnamed,unnamed,unnamed,unnamed,unnamed,unnamed,unnamed,unnamed,unnamed,unnamed,unnamed,unnamed,unnamed,unnamed,unnamed,unnamed,unnamed,unnamed,unnamed,unnamed,unnamed,unnamed,unnamed,unnamed,unnamed,unnamed,unnamed,unnamed,unnamed,unnamed,unnamed,unnamed,unnamed,unnamed,unnamed,unnamed,unnamed,unnamed,unnamed…	ACVR1,CLIC6,DES,DPYD,EXT1,FOXP1,FOXP2,HAND2,HSF2,LRP6,NR2F2,PACSIN2,PDGFC,PLCB1,RIPK2,RUNX1,SEPT7,SH3GL2,TBX18,TENM3,TWIST1,TYW5,ZBTB16	AADAT,ACVR1,ADAM10,ADRA2A,ADRB2,ANXA1,APAF1,APIP,APP,ASCL1,BARD1,BCAT1,BCHE,BCL11A,BHLHE22,BHLHE40,CADM1,CASQ2,CBLN1,CDH13,CER1,CLDN18,CLDN22,CLIC6,CNTN2,CXADR,DCC,DES,DPYD,DSCAML1,E2F7,ERBB4,ERCC5,EXT1,FGFR2,FHIT,FOXP1,FOXP2,GCA,GCC2,GDNF,GOPC,GRIN3A,GSTA4,HAND2,HES1,HHEX,HPGD,HSF2,IKZF2,IL6ST,INHBA,IZUMO3,KCNIP2,KCNJ2,KYNU,LRP4,LRP6,MAFA,MBIP,MECOM,MGST1,MOCS2,MSTN,MTMR2,MTPAP,NCAM1,NR0B1,NR2F2…
GO Molecular Function	GO:0001085	RNA polymerase II transcription factor binding	185	0.128	1	1	1.85	2.7	5	40	0.0281	0.125	5	24	88	unnamed,unnamed,unnamed,unnamed,unnamed	unnamed,unnamed,unnamed,unnamed,unnamed,unnamed,unnamed,unnamed,unnamed,unnamed,unnamed,unnamed,unnamed,unnamed,unnamed,unnamed,unnamed,unnamed,unnamed,unnamed,unnamed,unnamed,unnamed,unnamed,unnamed,unnamed,unnamed,unnamed,unnamed,unnamed,unnamed,unnamed,unnamed,unnamed,unnamed,unnamed,unnamed,unnamed,unnamed,unnamed	CITED2,CREB1,EOMES,RBPJ,TCF7L2	AR,BHLHE40,CITED2,CREB1,CTNNB1,DMAP1,EOMES,ERCC4,GSK3B,ID4,ISL1,KLF4,LMO2,LPIN1,NEUROD1,NFE2L2,NHLH2,POU1F1,RBPJ,STAT3,TBX3,TCF4,TCF7L2,TTC8
GO Molecular Function	GO:0000975	regulatory region DNA binding	186	0.13	1	1	1.32	13.6	18	202	0.101	0.0891	17	95	367	unnamed,unnamed,unnamed,unnamed,unnamed,unnamed,unnamed,unnamed,unnamed,unnamed,unnamed,unnamed,unnamed,unnamed,unnamed,unnamed,unnamed,unnamed	unnamed,unnamed,unnamed,unnamed,unnamed,unnamed,unnamed,unnamed,unnamed,unnamed,unnamed,unnamed,unnamed,unnamed,unnamed,unnamed,unnamed,unnamed,unnamed,unnamed,unnamed,unnamed,unnamed,unnamed,unnamed,unnamed,unnamed,unnamed,unnamed,unnamed,unnamed,unnamed,unnamed,unnamed,unnamed,unnamed,unnamed,unnamed,unnamed,unnamed,unnamed,unnamed,unnamed,unnamed,unnamed,unnamed,unnamed,unnamed,unnamed,unnamed…	CREB1,EOMES,FOXC1,HAND2,HSF2,NR5A2,RBPJ,RFX3,RUNX1,SMAD7,SP3,TBX18,TCF21,TCF7L2,TWIST1,ZFHX3,ZNF281	AR,ASCL1,BARX2,BCL11B,BCOR,BHLHE40,CALCOCO1,CBX4,CDK5RAP2,CDX2,CREB1,CTNNB1,DBX1,DLX2,DLX6,E2F7,EMX2,EOMES,ERBB4,ESRRB,ETV5,FEZF1,FLI1,FOXA1,FOXA2,FOXC1,FOXD3,FOXI1,GATA3,GLI2,HAND2,HES1,HHEX,HSF2,ISL1,KDM3A,KLF4,LMO2,LMO4,MEF2C,MSX2,NEUROD1,NFATC2,NKX6-1,NKX6-2,NR5A2,OTP,PAX6,PHB,PHOX2B,POU4F1,POU4F2,PROX1,RBMX,RBPJ,REST,RFX3,RUNX1,RUNX2,SHOX2,SIX1,SMAD7,SMARCA2,SOX1,SOX11,SOX2,SOX4,SOX5,SOX6,SO…
GO Molecular Function	GO:0017160	Ral GTPase binding	187	0.13	1	1	7.42	0.135	1	2	0.00562	0.5	1	1	3	unnamed	unnamed,unnamed	EXOC2	EXOC2
GO Molecular Function	GO:0019956	chemokine binding	187	0.13	1	1	7.42	0.135	1	2	0.00562	0.5	1	2	13	unnamed	unnamed,unnamed	ACKR3	ACKR3,CCR7
GO Molecular Function	GO:0030296	protein tyrosine kinase activator activity	187	0.13	1	1	7.42	0.135	1	2	0.00562	0.5	1	2	12	unnamed	unnamed,unnamed	GREM1	GREM1,NRG3
GO Molecular Function	GO:0022829	wide pore channel activity	187	0.13	1	1	7.42	0.135	1	2	0.00562	0.5	1	2	22	unnamed	unnamed,unnamed	GJA1	GJA1,GJA10
GO Molecular Function	GO:0019972	interleukin-12 binding	187	0.13	1	1	7.42	0.135	1	2	0.00562	0.5	1	1	2	unnamed	unnamed,unnamed	IL12A	IL12A
GO Molecular Function	GO:0016838	carbon-oxygen lyase activity, acting on phosphates	187	0.13	1	1	7.42	0.135	1	2	0.00562	0.5	1	1	2	unnamed	unnamed,unnamed	ETNPPL	ETNPPL
GO Molecular Function	GO:0016494	C-X-C chemokine receptor activity	187	0.13	1	1	7.42	0.135	1	2	0.00562	0.5	1	2	8	unnamed	unnamed,unnamed	ACKR3	ACKR3,CXCR4
GO Molecular Function	GO:0016701	oxidoreductase activity, acting on single donors with incorporation of molecular oxygen	187	0.13	1	1	7.42	0.135	1	2	0.00562	0.5	1	2	26	unnamed	unnamed,unnamed	HGD	ADO,HGD
GO Molecular Function	GO:0016702	oxidoreductase activity, acting on single donors with incorporation of molecular oxygen, incorporation of two atoms of oxygen	187	0.13	1	1	7.42	0.135	1	2	0.00562	0.5	1	2	25	unnamed	unnamed,unnamed	HGD	ADO,HGD
GO Molecular Function	GO:0033549	MAP kinase phosphatase activity	187	0.13	1	1	7.42	0.135	1	2	0.00562	0.5	1	2	14	unnamed	unnamed,unnamed	DUSP6	DUSP16,DUSP6
GO Molecular Function	GO:0016866	intramolecular transferase activity	187	0.13	1	1	7.42	0.135	1	2	0.00562	0.5	1	2	28	unnamed	unnamed,unnamed	TRUB1	BPGM,TRUB1
GO Molecular Function	GO:0042163	interleukin-12 beta subunit binding	187	0.13	1	1	7.42	0.135	1	2	0.00562	0.5	1	1	1	unnamed	unnamed,unnamed	IL12A	IL12A
GO Molecular Function	GO:0051371	muscle alpha-actinin binding	187	0.13	1	1	7.42	0.135	1	2	0.00562	0.5	1	2	8	unnamed	unnamed,unnamed	PALLD	PALLD,TTN
GO Molecular Function	GO:0050700	CARD domain binding	187	0.13	1	1	7.42	0.135	1	2	0.00562	0.5	1	1	8	unnamed	unnamed,unnamed	RIPK2	RIPK2
GO Molecular Function	GO:0052739	phosphatidylserine 1-acylhydrolase activity	187	0.13	1	1	7.42	0.135	1	2	0.00562	0.5	1	1	2	unnamed	unnamed,unnamed	DDHD1	DDHD1
GO Molecular Function	GO:0052740	1-acyl-2-lysophosphatidylserine acylhydrolase activity	187	0.13	1	1	7.42	0.135	1	2	0.00562	0.5	1	1	2	unnamed	unnamed,unnamed	DDHD1	DDHD1
GO Molecular Function	GO:0070008	serine-type exopeptidase activity	187	0.13	1	1	7.42	0.135	1	2	0.00562	0.5	1	1	11	unnamed	unnamed,unnamed	PREP	PREP
GO Molecular Function	GO:0050459	ethanolamine-phosphate phospho-lyase activity	187	0.13	1	1	7.42	0.135	1	2	0.00562	0.5	1	1	1	unnamed	unnamed,unnamed	ETNPPL	ETNPPL
GO Molecular Function	GO:0045513	interleukin-27 binding	187	0.13	1	1	7.42	0.135	1	2	0.00562	0.5	1	1	1	unnamed	unnamed,unnamed	IL12A	IL12A
GO Molecular Function	GO:0036122	BMP binding	187	0.13	1	1	7.42	0.135	1	2	0.00562	0.5	1	2	3	unnamed	unnamed,unnamed	GREM1	CER1,GREM1
GO Molecular Function	GO:0016015	morphogen activity	187	0.13	1	1	7.42	0.135	1	2	0.00562	0.5	1	2	6	unnamed	unnamed,unnamed	GREM1	CER1,GREM1
GO Molecular Function	GO:0042887	amide transmembrane transporter activity	187	0.13	1	1	7.42	0.135	1	2	0.00562	0.5	1	1	13	unnamed	unnamed,unnamed	SLC14A2	SLC14A2
GO Molecular Function	GO:0043495	protein anchor	187	0.13	1	1	7.42	0.135	1	2	0.00562	0.5	1	1	7	unnamed	unnamed,unnamed	AKAP6	AKAP6
GO Molecular Function	GO:0035586	purinergic receptor activity	187	0.13	1	1	7.42	0.135	1	2	0.00562	0.5	1	2	24	unnamed	unnamed,unnamed	C12orf76	C12orf76,P2RY10
GO Molecular Function	GO:0017017	MAP kinase tyrosine/serine/threonine phosphatase activity	187	0.13	1	1	7.42	0.135	1	2	0.00562	0.5	1	2	13	unnamed	unnamed,unnamed	DUSP6	DUSP16,DUSP6
GO Molecular Function	GO:0004924	oncostatin-M receptor activity	187	0.13	1	1	7.42	0.135	1	2	0.00562	0.5	2	3	3	unnamed	unnamed,unnamed	LIFR,OSMR	IL6ST,LIFR,OSMR
GO Molecular Function	GO:0004923	leukemia inhibitory factor receptor activity	187	0.13	1	1	7.42	0.135	1	2	0.00562	0.5	1	2	2	unnamed	unnamed,unnamed	LIFR	IL6ST,LIFR
GO Molecular Function	GO:0004971	alpha-amino-3-hydroxy-5-methyl-4-isoxazole propionate selective glutamate receptor activity	187	0.13	1	1	7.42	0.135	1	2	0.00562	0.5	1	2	4	unnamed	unnamed,unnamed	GRIA2	GRIA2,GRIA3
GO Molecular Function	GO:0005025	transforming growth factor beta receptor activity, type I	187	0.13	1	1	7.42	0.135	1	2	0.00562	0.5	1	2	4	unnamed	unnamed,unnamed	ACVR1	ACVR1,TGFBR1
GO Molecular Function	GO:0005127	ciliary neurotrophic factor receptor binding	187	0.13	1	1	7.42	0.135	1	2	0.00562	0.5	1	2	5	unnamed	unnamed,unnamed	LIFR	IL6ST,LIFR
GO Molecular Function	GO:0004897	ciliary neurotrophic factor receptor activity	187	0.13	1	1	7.42	0.135	1	2	0.00562	0.5	1	2	4	unnamed	unnamed,unnamed	LIFR	IL6ST,LIFR
GO Molecular Function	GO:0004003	ATP-dependent DNA helicase activity	187	0.13	1	1	7.42	0.135	1	2	0.00562	0.5	1	2	34	unnamed	unnamed,unnamed	ASCC3	ASCC3,XRCC5
GO Molecular Function	GO:0000150	recombinase activity	187	0.13	1	1	7.42	0.135	1	2	0.00562	0.5	1	1	1	unnamed	unnamed,unnamed	RBPJ	RBPJ
GO Molecular Function	GO:0001614	purinergic nucleotide receptor activity	187	0.13	1	1	7.42	0.135	1	2	0.00562	0.5	1	2	19	unnamed	unnamed,unnamed	C12orf76	C12orf76,P2RY10
GO Molecular Function	GO:0003678	DNA helicase activity	187	0.13	1	1	7.42	0.135	1	2	0.00562	0.5	1	2	46	unnamed	unnamed,unnamed	ASCC3	ASCC3,XRCC5
GO Molecular Function	GO:0015932	nucleobase-containing compound transmembrane transporter activity	187	0.13	1	1	7.42	0.135	1	2	0.00562	0.5	1	2	28	unnamed	unnamed,unnamed	SLC28A3	SLC28A3,SLC29A3
GO Molecular Function	GO:0005143	interleukin-12 receptor binding	187	0.13	1	1	7.42	0.135	1	2	0.00562	0.5	1	1	5	unnamed	unnamed,unnamed	IL12A	IL12A
GO Molecular Function	GO:0003689	DNA clamp loader activity	187	0.13	1	1	7.42	0.135	1	2	0.00562	0.5	1	1	2	unnamed	unnamed,unnamed	RFC3	RFC3
GO Molecular Function	GO:0008531	riboflavin kinase activity	187	0.13	1	1	7.42	0.135	1	2	0.00562	0.5	1	1	1	unnamed	unnamed,unnamed	RFK	RFK
GO Molecular Function	GO:0008308	voltage-gated anion channel activity	187	0.13	1	1	7.42	0.135	1	2	0.00562	0.5	1	2	20	unnamed	unnamed,unnamed	CLIC6	CLCN2,CLIC6
GO Molecular Function	GO:0008574	plus-end-directed microtubule motor activity	187	0.13	1	1	7.42	0.135	1	2	0.00562	0.5	1	1	5	unnamed	unnamed,unnamed	KIF16B	KIF16B
GO Molecular Function	GO:0015204	urea transmembrane transporter activity	187	0.13	1	1	7.42	0.135	1	2	0.00562	0.5	1	1	3	unnamed	unnamed,unnamed	SLC14A2	SLC14A2
GO Molecular Function	GO:0005161	platelet-derived growth factor receptor binding	187	0.13	1	1	7.42	0.135	1	2	0.00562	0.5	1	1	14	unnamed	unnamed,unnamed	PDGFC	PDGFC
GO Molecular Function	GO:0008112	nicotinamide N-methyltransferase activity	187	0.13	1	1	7.42	0.135	1	2	0.00562	0.5	1	1	1	unnamed	unnamed,unnamed	NNMT	NNMT
GO Molecular Function	GO:0005337	nucleoside transmembrane transporter activity	187	0.13	1	1	7.42	0.135	1	2	0.00562	0.5	1	2	12	unnamed	unnamed,unnamed	SLC28A3	SLC28A3,SLC29A3
GO Molecular Function	GO:0005167	neurotrophin TRK receptor binding	187	0.13	1	1	7.42	0.135	1	2	0.00562	0.5	1	2	6	unnamed	unnamed,unnamed	PIK3R1	PIK3R1,PLCG1
GO Molecular Function	GO:0005165	neurotrophin receptor binding	187	0.13	1	1	7.42	0.135	1	2	0.00562	0.5	1	2	9	unnamed	unnamed,unnamed	PIK3R1	PIK3R1,PLCG1
GO Molecular Function	GO:0005168	neurotrophin TRKA receptor binding	187	0.13	1	1	7.42	0.135	1	2	0.00562	0.5	1	2	5	unnamed	unnamed,unnamed	PIK3R1	PIK3R1,PLCG1
GO Molecular Function	GO:0005243	gap junction channel activity	187	0.13	1	1	7.42	0.135	1	2	0.00562	0.5	1	2	14	unnamed	unnamed,unnamed	GJA1	GJA1,GJA10
GO Molecular Function	GO:0005247	voltage-gated chloride channel activity	187	0.13	1	1	7.42	0.135	1	2	0.00562	0.5	1	2	15	unnamed	unnamed,unnamed	CLIC6	CLCN2,CLIC6
GO Molecular Function	GO:0048029	monosaccharide binding	237	0.132	1	1	2.34	1.28	3	19	0.0169	0.158	1	2	63	unnamed,unnamed,unnamed	unnamed,unnamed,unnamed,unnamed,unnamed,unnamed,unnamed,unnamed,unnamed,unnamed,unnamed,unnamed,unnamed,unnamed,unnamed,unnamed,unnamed,unnamed,unnamed	EGLN3	EGLN3,GYG1
GO Molecular Function	GO:0070888	E-box binding	237	0.132	1	1	2.34	1.28	3	19	0.0169	0.158	3	10	29	unnamed,unnamed,unnamed	unnamed,unnamed,unnamed,unnamed,unnamed,unnamed,unnamed,unnamed,unnamed,unnamed,unnamed,unnamed,unnamed,unnamed,unnamed,unnamed,unnamed,unnamed,unnamed	HAND2,TCF21,TWIST1	ASCL1,BHLHE40,GATA3,HAND2,LMO2,NEUROD1,TCF12,TCF21,TCF4,TWIST1
GO Molecular Function	GO:0042562	hormone binding	237	0.132	1	1	2.34	1.28	3	19	0.0169	0.158	3	10	58	unnamed,unnamed,unnamed	unnamed,unnamed,unnamed,unnamed,unnamed,unnamed,unnamed,unnamed,unnamed,unnamed,unnamed,unnamed,unnamed,unnamed,unnamed,unnamed,unnamed,unnamed,unnamed	ACVR1,CALCR,PIK3R1	ACVR1,AGTR2,AR,CALCR,CDH13,EDNRB,FSHR,INHBA,PIK3R1,RXFP2
GO Molecular Function	GO:0005102	receptor binding	240	0.137	1	1	1.26	18.2	23	270	0.129	0.0852	22	158	1206	unnamed,unnamed,unnamed,unnamed,unnamed,unnamed,unnamed,unnamed,unnamed,unnamed,unnamed,unnamed,unnamed,unnamed,unnamed,unnamed,unnamed,unnamed,unnamed,unnamed,unnamed,unnamed,unnamed	unnamed,unnamed,unnamed,unnamed,unnamed,unnamed,unnamed,unnamed,unnamed,unnamed,unnamed,unnamed,unnamed,unnamed,unnamed,unnamed,unnamed,unnamed,unnamed,unnamed,unnamed,unnamed,unnamed,unnamed,unnamed,unnamed,unnamed,unnamed,unnamed,unnamed,unnamed,unnamed,unnamed,unnamed,unnamed,unnamed,unnamed,unnamed,unnamed,unnamed,unnamed,unnamed,unnamed,unnamed,unnamed,unnamed,unnamed,unnamed,unnamed,unnamed…	ADM,BMP2,BMP4,CGB2,CLIC6,FAM3D,GJA1,GREM1,IFNG,IL12A,KITLG,LAMA4,LIFR,LRP6,MED30,PDGFC,PIK3R1,PLSCR1,PPARGC1A,SMAD7,TCF21,TCF7L2	ADAM10,ADAM23,ADCYAP1,ADM,ADRA2A,AGTR1,AGTR2,ALCAM,ANG,ANGPT1,ANKS1B,ANXA1,APP,AR,ARHGEF16,ARRDC3,ASXL2,BLNK,BMP2,BMP3,BMP4,C1D,C1QTNF9,CACNG2,CADM1,CAPRIN2,CCL2,CDH5,CDNF,CER1,CGB2,CLIC6,CRH,CTNNB1,CXADR,DAB2,DDO,DDX54,DIAPH2,DOCK2,DOCK4,DOK5,EDA,EDIL3,EDNRB,EFEMP1,EFNA5,EFNB2,EPHA4,EPHA7,ERBB4,FAM3D,FER,FGF10,FGF13,FGF18,FGF20,FGF5,FGF9,FOXL2,FZD1,FZD8,GATA3,GDNF,GFRA1,GJA1,GNA14,GNAQ,GOPC,GREM…
GO Molecular Function	GO:0051020	GTPase binding	241	0.139	1	1	1.98	2.02	4	30	0.0225	0.133	4	23	171	unnamed,unnamed,unnamed,unnamed	unnamed,unnamed,unnamed,unnamed,unnamed,unnamed,unnamed,unnamed,unnamed,unnamed,unnamed,unnamed,unnamed,unnamed,unnamed,unnamed,unnamed,unnamed,unnamed,unnamed,unnamed,unnamed,unnamed,unnamed,unnamed,unnamed,unnamed,unnamed,unnamed,unnamed	ANXA2,EXOC2,KIF16B,SYTL4	ANXA2,ARHGEF16,CDC42EP4,CDKL5,DIAPH2,DIAPH3,DOCK10,DOCK4,DOCK9,EXOC2,FER,IQGAP1,KIF16B,NGFR,RASGRP3,RHOBTB3,RIMS1,ROCK1,ROCK2,SRGAP1,SYTL4,XPOT,ZFYVE20
GO Molecular Function	GO:0017016	Ras GTPase binding	241	0.139	1	1	1.98	2.02	4	30	0.0225	0.133	4	23	146	unnamed,unnamed,unnamed,unnamed	unnamed,unnamed,unnamed,unnamed,unnamed,unnamed,unnamed,unnamed,unnamed,unnamed,unnamed,unnamed,unnamed,unnamed,unnamed,unnamed,unnamed,unnamed,unnamed,unnamed,unnamed,unnamed,unnamed,unnamed,unnamed,unnamed,unnamed,unnamed,unnamed,unnamed	ANXA2,EXOC2,KIF16B,SYTL4	ANXA2,ARHGEF16,CDC42EP4,CDKL5,DIAPH2,DIAPH3,DOCK10,DOCK4,DOCK9,EXOC2,FER,IQGAP1,KIF16B,NGFR,RASGRP3,RHOBTB3,RIMS1,ROCK1,ROCK2,SRGAP1,SYTL4,XPOT,ZFYVE20
GO Molecular Function	GO:0031267	small GTPase binding	241	0.139	1	1	1.98	2.02	4	30	0.0225	0.133	4	23	159	unnamed,unnamed,unnamed,unnamed	unnamed,unnamed,unnamed,unnamed,unnamed,unnamed,unnamed,unnamed,unnamed,unnamed,unnamed,unnamed,unnamed,unnamed,unnamed,unnamed,unnamed,unnamed,unnamed,unnamed,unnamed,unnamed,unnamed,unnamed,unnamed,unnamed,unnamed,unnamed,unnamed,unnamed	ANXA2,EXOC2,KIF16B,SYTL4	ANXA2,ARHGEF16,CDC42EP4,CDKL5,DIAPH2,DIAPH3,DOCK10,DOCK4,DOCK9,EXOC2,FER,IQGAP1,KIF16B,NGFR,RASGRP3,RHOBTB3,RIMS1,ROCK1,ROCK2,SRGAP1,SYTL4,XPOT,ZFYVE20
GO Molecular Function	GO:0043425	bHLH transcription factor binding	244	0.142	1	1	2.97	0.674	2	10	0.0112	0.2	2	8	24	unnamed,unnamed	unnamed,unnamed,unnamed,unnamed,unnamed,unnamed,unnamed,unnamed,unnamed,unnamed	TCF21,TWIST1	ASCL1,BHLHE40,ISL1,LMO2,RUNX2,SOX9,TCF21,TWIST1
GO Molecular Function	GO:0008565	protein transporter activity	244	0.142	1	1	2.97	0.674	2	10	0.0112	0.2	2	8	83	unnamed,unnamed	unnamed,unnamed,unnamed,unnamed,unnamed,unnamed,unnamed,unnamed,unnamed,unnamed	ARFGAP3,CALCR	AP2B1,ARFGAP3,CALCR,CCT6B,KPNA2,PGAP2,TSNAX,VLDLR
GO Molecular Function	GO:0005310	dicarboxylic acid transmembrane transporter activity	244	0.142	1	1	2.97	0.674	2	10	0.0112	0.2	2	5	24	unnamed,unnamed	unnamed,unnamed,unnamed,unnamed,unnamed,unnamed,unnamed,unnamed,unnamed,unnamed	SLC17A6,SLC1A2	SLC17A6,SLC1A2,SLC25A13,SLC26A7,SLC7A11
GO Molecular Function	GO:0001540	beta-amyloid binding	244	0.142	1	1	2.97	0.674	2	10	0.0112	0.2	2	5	25	unnamed,unnamed	unnamed,unnamed,unnamed,unnamed,unnamed,unnamed,unnamed,unnamed,unnamed,unnamed	COL25A1,TM2D1	BCHE,COL25A1,LDLRAD3,LDLRAP1,TM2D1
GO Molecular Function	GO:0008514	organic anion transmembrane transporter activity	248	0.148	1	1	2.22	1.35	3	20	0.0169	0.15	3	11	131	unnamed,unnamed,unnamed	unnamed,unnamed,unnamed,unnamed,unnamed,unnamed,unnamed,unnamed,unnamed,unnamed,unnamed,unnamed,unnamed,unnamed,unnamed,unnamed,unnamed,unnamed,unnamed,unnamed	PQLC2,SLC17A6,SLC1A2	PQLC2,SLC10A1,SLC10A2,SLC16A7,SLC17A6,SLC1A2,SLC25A13,SLC26A7,SLC6A15,SLC6A9,SLC7A11
GO Molecular Function	GO:0046943	carboxylic acid transmembrane transporter activity	248	0.148	1	1	2.22	1.35	3	20	0.0169	0.15	3	11	97	unnamed,unnamed,unnamed	unnamed,unnamed,unnamed,unnamed,unnamed,unnamed,unnamed,unnamed,unnamed,unnamed,unnamed,unnamed,unnamed,unnamed,unnamed,unnamed,unnamed,unnamed,unnamed,unnamed	PQLC2,SLC17A6,SLC1A2	PQLC2,SLC10A1,SLC10A2,SLC16A7,SLC17A6,SLC1A2,SLC25A13,SLC26A7,SLC6A15,SLC6A9,SLC7A11
GO Molecular Function	GO:0005342	organic acid transmembrane transporter activity	248	0.148	1	1	2.22	1.35	3	20	0.0169	0.15	3	11	100	unnamed,unnamed,unnamed	unnamed,unnamed,unnamed,unnamed,unnamed,unnamed,unnamed,unnamed,unnamed,unnamed,unnamed,unnamed,unnamed,unnamed,unnamed,unnamed,unnamed,unnamed,unnamed,unnamed	PQLC2,SLC17A6,SLC1A2	PQLC2,SLC10A1,SLC10A2,SLC16A7,SLC17A6,SLC1A2,SLC25A13,SLC26A7,SLC6A15,SLC6A9,SLC7A11
GO Molecular Function	GO:0050662	coenzyme binding	251	0.149	1	1	1.77	2.83	5	42	0.0281	0.119	4	22	182	unnamed,unnamed,unnamed,unnamed,unnamed	unnamed,unnamed,unnamed,unnamed,unnamed,unnamed,unnamed,unnamed,unnamed,unnamed,unnamed,unnamed,unnamed,unnamed,unnamed,unnamed,unnamed,unnamed,unnamed,unnamed,unnamed,unnamed,unnamed,unnamed,unnamed,unnamed,unnamed,unnamed,unnamed,unnamed,unnamed,unnamed,unnamed,unnamed,unnamed,unnamed,unnamed,unnamed,unnamed,unnamed,unnamed,unnamed	CBR4,DPYD,GMDS,WWOX	ACOXL,BRD1,CBR4,CRYZ,CTBP2,DHFRL1,DPYD,FMO3,GCDH,GMDS,GSR,HAO1,HIBADH,HPGD,MAT2B,NNT,NOX4,NOX5,OGDHL,QDPR,TYW1,WWOX
GO Molecular Function	GO:0008509	anion transmembrane transporter activity	252	0.152	1	1	1.91	2.09	4	31	0.0225	0.129	4	19	235	unnamed,unnamed,unnamed,unnamed	unnamed,unnamed,unnamed,unnamed,unnamed,unnamed,unnamed,unnamed,unnamed,unnamed,unnamed,unnamed,unnamed,unnamed,unnamed,unnamed,unnamed,unnamed,unnamed,unnamed,unnamed,unnamed,unnamed,unnamed,unnamed,unnamed,unnamed,unnamed,unnamed,unnamed,unnamed	CLIC6,PQLC2,SLC17A6,SLC1A2	CLCN2,CLIC6,GABRA2,GABRG2,PQLC2,SLC10A1,SLC10A2,SLC12A3,SLC16A7,SLC17A6,SLC1A2,SLC25A13,SLC26A7,SLC34A2,SLC4A10,SLC4A3,SLC6A15,SLC6A9,SLC7A11
GO Molecular Function	GO:0005234	extracellular-glutamate-gated ion channel activity	253	0.165	1	1	2.12	1.42	3	21	0.0169	0.143	3	11	19	unnamed,unnamed,unnamed	unnamed,unnamed,unnamed,unnamed,unnamed,unnamed,unnamed,unnamed,unnamed,unnamed,unnamed,unnamed,unnamed,unnamed,unnamed,unnamed,unnamed,unnamed,unnamed,unnamed,unnamed	GRIA2,GRIK1,GRIK2	GRIA2,GRIA3,GRID1,GRID2,GRIK1,GRIK2,GRIK3,GRIK4,GRIN2A,GRIN2B,GRIN3A
GO Molecular Function	GO:0004970	ionotropic glutamate receptor activity	253	0.165	1	1	2.12	1.42	3	21	0.0169	0.143	3	11	18	unnamed,unnamed,unnamed	unnamed,unnamed,unnamed,unnamed,unnamed,unnamed,unnamed,unnamed,unnamed,unnamed,unnamed,unnamed,unnamed,unnamed,unnamed,unnamed,unnamed,unnamed,unnamed,unnamed,unnamed	GRIA2,GRIK1,GRIK2	GRIA2,GRIA3,GRID1,GRID2,GRIK1,GRIK2,GRIK3,GRIK4,GRIN2A,GRIN2B,GRIN3A
GO Molecular Function	GO:0033613	activating transcription factor binding	255	0.165	1	1	1.85	2.16	4	32	0.0225	0.125	4	16	52	unnamed,unnamed,unnamed,unnamed	unnamed,unnamed,unnamed,unnamed,unnamed,unnamed,unnamed,unnamed,unnamed,unnamed,unnamed,unnamed,unnamed,unnamed,unnamed,unnamed,unnamed,unnamed,unnamed,unnamed,unnamed,unnamed,unnamed,unnamed,unnamed,unnamed,unnamed,unnamed,unnamed,unnamed,unnamed,unnamed	CITED2,CREB1,EOMES,HAND2	BHLHE40,CITED2,CREB1,CTNNB1,EOMES,HAND2,ISL1,LMO2,MEF2C,NEUROD1,NFE2L2,NHLH2,POU1F1,PSIP1,SMAD2,TBX3
GO Molecular Function	GO:0051018	protein kinase A binding	256	0.167	1	1	2.7	0.742	2	11	0.0112	0.182	2	8	32	unnamed,unnamed	unnamed,unnamed,unnamed,unnamed,unnamed,unnamed,unnamed,unnamed,unnamed,unnamed,unnamed	AKAP6,PKIA	AKAP6,ARFGEF1,GSK3B,KCNQ1,PKIA,PRKAR2B,RYR2,SOX9
GO Molecular Function	GO:0015294	solute:cation symporter activity	256	0.167	1	1	2.7	0.742	2	11	0.0112	0.182	2	8	81	unnamed,unnamed	unnamed,unnamed,unnamed,unnamed,unnamed,unnamed,unnamed,unnamed,unnamed,unnamed,unnamed	SLC1A2,SLC28A3	SLC10A1,SLC10A2,SLC12A3,SLC1A2,SLC28A3,SLC34A2,SLC6A15,SLC6A9
GO Molecular Function	GO:0005518	collagen binding	256	0.167	1	1	2.7	0.742	2	11	0.0112	0.182	2	6	48	unnamed,unnamed	unnamed,unnamed,unnamed,unnamed,unnamed,unnamed,unnamed,unnamed,unnamed,unnamed,unnamed	SMAD7,TLL1	DCN,ITGA1,ITGB1,SMAD7,TLL1,USH2A
GO Molecular Function	GO:0016829	lyase activity	259	0.179	1	1	1.8	2.23	4	33	0.0225	0.121	3	19	160	unnamed,unnamed,unnamed,unnamed	unnamed,unnamed,unnamed,unnamed,unnamed,unnamed,unnamed,unnamed,unnamed,unnamed,unnamed,unnamed,unnamed,unnamed,unnamed,unnamed,unnamed,unnamed,unnamed,unnamed,unnamed,unnamed,unnamed,unnamed,unnamed,unnamed,unnamed,unnamed,unnamed,unnamed,unnamed,unnamed,unnamed	CLYBL,ETNPPL,GMDS	ACO1,ADCY8,ADCY9,APIP,CA4,CA8,CLYBL,DERA,ETNPPL,GAD1,GMDS,HCCS,HMGCLL1,NEIL3,PHYKPL,PTPLA,PTPLAD2,SRR,XRCC5
GO Molecular Function	GO:0004879	ligand-activated sequence-specific DNA binding RNA polymerase II transcription factor activity	259	0.179	1	1	1.8	2.23	4	33	0.0225	0.121	4	13	49	unnamed,unnamed,unnamed,unnamed	unnamed,unnamed,unnamed,unnamed,unnamed,unnamed,unnamed,unnamed,unnamed,unnamed,unnamed,unnamed,unnamed,unnamed,unnamed,unnamed,unnamed,unnamed,unnamed,unnamed,unnamed,unnamed,unnamed,unnamed,unnamed,unnamed,unnamed,unnamed,unnamed,unnamed,unnamed,unnamed,unnamed	HNF4G,NR2F1,NR2F2,NR5A2	AR,ESRRB,ESRRG,HNF4G,NR0B1,NR2F1,NR2F2,NR4A2,NR5A2,RARB,RORA,RORB,STAT3
GO Molecular Function	GO:0048037	cofactor binding	261	0.18	1	1	1.5	4.65	7	69	0.0393	0.101	6	37	258	unnamed,unnamed,unnamed,unnamed,unnamed,unnamed,unnamed	unnamed,unnamed,unnamed,unnamed,unnamed,unnamed,unnamed,unnamed,unnamed,unnamed,unnamed,unnamed,unnamed,unnamed,unnamed,unnamed,unnamed,unnamed,unnamed,unnamed,unnamed,unnamed,unnamed,unnamed,unnamed,unnamed,unnamed,unnamed,unnamed,unnamed,unnamed,unnamed,unnamed,unnamed,unnamed,unnamed,unnamed,unnamed,unnamed,unnamed,unnamed,unnamed,unnamed,unnamed,unnamed,unnamed,unnamed,unnamed,unnamed,unnamed…	CBR4,DPYD,ETNPPL,GMDS,PSAT1,WWOX	AADAT,ACOXL,AGXT2,BRD1,CBR4,CRYZ,CTBP2,DDO,DHFRL1,DPYD,ETNPPL,FMO3,GAD1,GCDH,GLCCI1,GMDS,GOT2,GSR,HAO1,HHIP,HIBADH,HPGD,KYNU,LMO2,MAT2B,NNT,NOX4,NOX5,OGDHL,PHYKPL,PSAT1,QDPR,SPTLC3,SRR,SUCLG1,TYW1,WWOX
GO Molecular Function	GO:0019901	protein kinase binding	261	0.18	1	1	1.5	4.65	7	69	0.0393	0.101	7	46	379	unnamed,unnamed,unnamed,unnamed,unnamed,unnamed,unnamed	unnamed,unnamed,unnamed,unnamed,unnamed,unnamed,unnamed,unnamed,unnamed,unnamed,unnamed,unnamed,unnamed,unnamed,unnamed,unnamed,unnamed,unnamed,unnamed,unnamed,unnamed,unnamed,unnamed,unnamed,unnamed,unnamed,unnamed,unnamed,unnamed,unnamed,unnamed,unnamed,unnamed,unnamed,unnamed,unnamed,unnamed,unnamed,unnamed,unnamed,unnamed,unnamed,unnamed,unnamed,unnamed,unnamed,unnamed,unnamed,unnamed,unnamed…	CEP152,HDAC9,ITGAV,NBEA,PKIA,RGCC,TCF7L2	ADAM10,ADRA2A,ATP1A1,AXIN2,CAMK2N1,CCNH,CDK5RAP2,CEP152,CTNNB1,CYLD,ERRFI1,FAF1,FER,FEZ1,GSK3B,HDAC9,IBTK,IFNAR2,IQGAP1,IRS1,ITGAV,ITGB1,KCNQ1,MAP3K1,MEF2C,NBEA,PARD3,PARK2,PAX6,PKIA,PRKAR2B,PTPRK,RAB11FIP2,RAPGEF2,RGCC,RPS6KA3,RYR2,SKAP1,SOX9,SPRY2,STAT3,TCF7L2,TOM1L1,TOP2B,TRIB1,TTN
GO Molecular Function	GO:0005231	excitatory extracellular ligand-gated ion channel activity	263	0.182	1	1	2.02	1.48	3	22	0.0169	0.136	3	12	48	unnamed,unnamed,unnamed	unnamed,unnamed,unnamed,unnamed,unnamed,unnamed,unnamed,unnamed,unnamed,unnamed,unnamed,unnamed,unnamed,unnamed,unnamed,unnamed,unnamed,unnamed,unnamed,unnamed,unnamed,unnamed	GRIA2,GRIK1,GRIK2	CHRNB4,GRIA2,GRIA3,GRID1,GRID2,GRIK1,GRIK2,GRIK3,GRIK4,GRIN2A,GRIN2B,GRIN3A
GO Molecular Function	GO:0003779	actin binding	264	0.183	1	1	1.65	3.03	5	45	0.0281	0.111	5	32	363	unnamed,unnamed,unnamed,unnamed,unnamed	unnamed,unnamed,unnamed,unnamed,unnamed,unnamed,unnamed,unnamed,unnamed,unnamed,unnamed,unnamed,unnamed,unnamed,unnamed,unnamed,unnamed,unnamed,unnamed,unnamed,unnamed,unnamed,unnamed,unnamed,unnamed,unnamed,unnamed,unnamed,unnamed,unnamed,unnamed,unnamed,unnamed,unnamed,unnamed,unnamed,unnamed,unnamed,unnamed,unnamed,unnamed,unnamed,unnamed,unnamed,unnamed	ABLIM1,CAPZB,FMN1,PALLD,TULP1	ABLIM1,ABRA,ACTR3,ACTR3B,ANG,CALD1,CAPZB,COBL,CXCR4,DIAPH2,DIAPH3,DMD,FER,FHOD3,FMN1,ITGB1,KLHL1,KLHL4,MICALL2,MYO3B,NEBL,OPHN1,PALLD,PAWR,PKNOX2,SNTB1,SNTG1,SSFA2,TTN,TULP1,WDR1,XIRP2
GO Molecular Function	GO:0008047	enzyme activator activity	265	0.187	1	1	1.41	6.41	9	95	0.0506	0.0947	8	58	417	unnamed,unnamed,unnamed,unnamed,unnamed,unnamed,unnamed,unnamed,unnamed	unnamed,unnamed,unnamed,unnamed,unnamed,unnamed,unnamed,unnamed,unnamed,unnamed,unnamed,unnamed,unnamed,unnamed,unnamed,unnamed,unnamed,unnamed,unnamed,unnamed,unnamed,unnamed,unnamed,unnamed,unnamed,unnamed,unnamed,unnamed,unnamed,unnamed,unnamed,unnamed,unnamed,unnamed,unnamed,unnamed,unnamed,unnamed,unnamed,unnamed,unnamed,unnamed,unnamed,unnamed,unnamed,unnamed,unnamed,unnamed,unnamed,unnamed…	ARFGAP3,BMP2,DLC1,GREM1,PLCB1,RGCC,SIPA1L3,USP6NL	AGAP1,AGTR1,APAF1,APP,ARAP2,ARAP3,ARFGAP2,ARFGAP3,ARHGAP11B,ARHGAP15,ARHGAP20,ARHGAP21,ARHGAP26,ARHGAP42,AXIN2,AZIN1,BMP2,BNIP2,CHN2,DAOA,DEPDC1B,DLC1,DOCK2,DOCK4,ERRFI1,FGF13,GNAQ,GREM1,IGFBP3,IQGAP1,NLRP1,NRG3,OPHN1,PLCB1,PSMD14,RALGAPA2,RAPGEF2,RASAL1,RASAL2,RASGRP3,RCVRN,RGCC,RGS18,RGS3,RGS5,RGS9,SIPA1L3,SPRY2,SRGAP1,TBC1D16,TBC1D22A,TBC1D23,TBC1D2B,TBC1D32,TBC1D4,TBCK,TOM1L1,USP6NL
GO Molecular Function	GO:0019899	enzyme binding	266	0.189	1	1	1.21	19	23	282	0.129	0.0816	24	154	1170	unnamed,unnamed,unnamed,unnamed,unnamed,unnamed,unnamed,unnamed,unnamed,unnamed,unnamed,unnamed,unnamed,unnamed,unnamed,unnamed,unnamed,unnamed,unnamed,unnamed,unnamed,unnamed,unnamed	unnamed,unnamed,unnamed,unnamed,unnamed,unnamed,unnamed,unnamed,unnamed,unnamed,unnamed,unnamed,unnamed,unnamed,unnamed,unnamed,unnamed,unnamed,unnamed,unnamed,unnamed,unnamed,unnamed,unnamed,unnamed,unnamed,unnamed,unnamed,unnamed,unnamed,unnamed,unnamed,unnamed,unnamed,unnamed,unnamed,unnamed,unnamed,unnamed,unnamed,unnamed,unnamed,unnamed,unnamed,unnamed,unnamed,unnamed,unnamed,unnamed,unnamed…	AKAP6,ANXA2,CEP152,CITED2,EID1,ELFN1,EXOC2,HDAC9,ITGAV,KIF16B,NBEA,PIK3R1,PKIA,PLCB1,PLSCR1,PRDM1,RGCC,SMAD7,SNX10,SYTL4,TCF21,TCF7L2,WWOX,ZFHX3	ADAM10,ADRA2A,ADRB2,AKAP6,ANXA2,AR,ARHGEF16,ATP1A1,ATP6V0A1,AXIN2,BARD1,BCHE,BCOR,BIRC7,BTG1,CAMK2N1,CBX4,CCNH,CD40,CDC42EP4,CDH1,CDH2,CDH5,CDK5RAP2,CDKL5,CEP152,CHL1,CITED2,CNTNAP2,CTNNB1,CTNNBL1,CUL1,CXCR4,CYLD,DAOA,DIAPH2,DIAPH3,DIO2,DMD,DOCK10,DOCK4,DOCK9,EID1,ELFN1,ERRFI1,EXOC2,FAF1,FANCL,FER,FEZ1,FHIT,FOXL2,FOXO1,FZD8,GCSH,GLI3,GRIN3A,GSK3B,HDAC9,HES1,HIC1,IBTK,IFNAR2,IQGAP1,IRS1,ITGA1,ITGA…
GO Molecular Function	GO:0016833	oxo-acid-lyase activity	267	0.189	1	1	4.94	0.202	1	3	0.00562	0.333	1	2	5	unnamed	unnamed,unnamed,unnamed	CLYBL	CLYBL,HMGCLL1
GO Molecular Function	GO:0016635	oxidoreductase activity, acting on the CH-CH group of donors, quinone or related compound as acceptor	267	0.189	1	1	4.94	0.202	1	3	0.00562	0.333	1	1	4	unnamed	unnamed,unnamed,unnamed	DPYD	DPYD
GO Molecular Function	GO:0016417	S-acyltransferase activity	267	0.189	1	1	4.94	0.202	1	3	0.00562	0.333	1	3	29	unnamed	unnamed,unnamed,unnamed	ZDHHC1	ZDHHC1,ZDHHC15,ZDHHC21
GO Molecular Function	GO:0015020	glucuronosyltransferase activity	267	0.189	1	1	4.94	0.202	1	3	0.00562	0.333	1	4	32	unnamed	unnamed,unnamed,unnamed	EXT1	B3GAT2,EXT1,UGT2B28,UGT2B4
GO Molecular Function	GO:0017002	activin-activated receptor activity	267	0.189	1	1	4.94	0.202	1	3	0.00562	0.333	2	3	7	unnamed	unnamed,unnamed,unnamed	ACVR1,ACVR1C	ACVR1,ACVR1C,ACVR2A
GO Molecular Function	GO:0017113	dihydropyrimidine dehydrogenase (NADP+) activity	267	0.189	1	1	4.94	0.202	1	3	0.00562	0.333	1	1	1	unnamed	unnamed,unnamed,unnamed	DPYD	DPYD
GO Molecular Function	GO:0035014	phosphatidylinositol 3-kinase regulator activity	267	0.189	1	1	4.94	0.202	1	3	0.00562	0.333	1	2	9	unnamed	unnamed,unnamed,unnamed	PIK3R1	KLF4,PIK3R1
GO Molecular Function	GO:0008970	phosphatidylcholine 1-acylhydrolase activity	267	0.189	1	1	4.94	0.202	1	3	0.00562	0.333	1	2	4	unnamed	unnamed,unnamed,unnamed	DDHD1	DDHD1,LIPG
GO Molecular Function	GO:0019706	protein-cysteine S-palmitoyltransferase activity	267	0.189	1	1	4.94	0.202	1	3	0.00562	0.333	1	3	25	unnamed	unnamed,unnamed,unnamed	ZDHHC1	ZDHHC1,ZDHHC15,ZDHHC21
GO Molecular Function	GO:0048038	quinone binding	267	0.189	1	1	4.94	0.202	1	3	0.00562	0.333	1	2	14	unnamed	unnamed,unnamed,unnamed	CBR4	CBR4,HHIP
GO Molecular Function	GO:0031994	insulin-like growth factor I binding	267	0.189	1	1	4.94	0.202	1	3	0.00562	0.333	1	4	7	unnamed	unnamed,unnamed,unnamed	ITGAV	IGFBP2,IGFBP3,IGFBP5,ITGAV
GO Molecular Function	GO:0004950	chemokine receptor activity	267	0.189	1	1	4.94	0.202	1	3	0.00562	0.333	1	3	26	unnamed	unnamed,unnamed,unnamed	ACKR3	ACKR3,CCR7,CXCR4
GO Molecular Function	GO:0004862	cAMP-dependent protein kinase inhibitor activity	267	0.189	1	1	4.94	0.202	1	3	0.00562	0.333	1	2	8	unnamed	unnamed,unnamed,unnamed	PKIA	PKIA,PRKAR2B
GO Molecular Function	GO:0008453	alanine-glyoxylate transaminase activity	267	0.189	1	1	4.94	0.202	1	3	0.00562	0.333	1	2	3	unnamed	unnamed,unnamed,unnamed	ETNPPL	AGXT2,ETNPPL
GO Molecular Function	GO:0000049	tRNA binding	267	0.189	1	1	4.94	0.202	1	3	0.00562	0.333	1	3	36	unnamed	unnamed,unnamed,unnamed	TYW5	TRMT11,TYW5,XPOT
GO Molecular Function	GO:0005068	transmembrane receptor protein tyrosine kinase adaptor activity	267	0.189	1	1	4.94	0.202	1	3	0.00562	0.333	1	3	9	unnamed	unnamed,unnamed,unnamed	PIK3R1	BLNK,IRS1,PIK3R1
GO Molecular Function	GO:0004158	dihydroorotate oxidase activity	267	0.189	1	1	4.94	0.202	1	3	0.00562	0.333	1	1	2	unnamed	unnamed,unnamed,unnamed	DPYD	DPYD
GO Molecular Function	GO:0005072	transforming growth factor beta receptor, cytoplasmic mediator activity	267	0.189	1	1	4.94	0.202	1	3	0.00562	0.333	1	2	10	unnamed	unnamed,unnamed,unnamed	SMAD7	SMAD2,SMAD7
GO Molecular Function	GO:0008179	adenylate cyclase binding	267	0.189	1	1	4.94	0.202	1	3	0.00562	0.333	1	2	7	unnamed	unnamed,unnamed,unnamed	AKAP6	ADRB2,AKAP6
GO Molecular Function	GO:0005484	SNAP receptor activity	267	0.189	1	1	4.94	0.202	1	3	0.00562	0.333	1	3	23	unnamed	unnamed,unnamed,unnamed	VTI1A	STX8,TSNARE1,VTI1A
GO Molecular Function	GO:0005283	sodium:amino acid symporter activity	267	0.189	1	1	4.94	0.202	1	3	0.00562	0.333	1	3	10	unnamed	unnamed,unnamed,unnamed	SLC1A2	SLC1A2,SLC6A15,SLC6A9
GO Molecular Function	GO:0005416	cation:amino acid symporter activity	267	0.189	1	1	4.94	0.202	1	3	0.00562	0.333	1	3	12	unnamed	unnamed,unnamed,unnamed	SLC1A2	SLC1A2,SLC6A15,SLC6A9
GO Molecular Function	GO:0044212	transcription regulatory region DNA binding	289	0.191	1	1	1.25	13.6	17	201	0.0955	0.0846	16	94	360	unnamed,unnamed,unnamed,unnamed,unnamed,unnamed,unnamed,unnamed,unnamed,unnamed,unnamed,unnamed,unnamed,unnamed,unnamed,unnamed,unnamed	unnamed,unnamed,unnamed,unnamed,unnamed,unnamed,unnamed,unnamed,unnamed,unnamed,unnamed,unnamed,unnamed,unnamed,unnamed,unnamed,unnamed,unnamed,unnamed,unnamed,unnamed,unnamed,unnamed,unnamed,unnamed,unnamed,unnamed,unnamed,unnamed,unnamed,unnamed,unnamed,unnamed,unnamed,unnamed,unnamed,unnamed,unnamed,unnamed,unnamed,unnamed,unnamed,unnamed,unnamed,unnamed,unnamed,unnamed,unnamed,unnamed,unnamed…	CREB1,EOMES,FOXC1,HAND2,HSF2,NR5A2,RBPJ,RFX3,SMAD7,SP3,TBX18,TCF21,TCF7L2,TWIST1,ZFHX3,ZNF281	AR,ASCL1,BARX2,BCL11B,BCOR,BHLHE40,CALCOCO1,CBX4,CDK5RAP2,CDX2,CREB1,CTNNB1,DBX1,DLX2,DLX6,E2F7,EMX2,EOMES,ERBB4,ESRRB,ETV5,FEZF1,FLI1,FOXA1,FOXA2,FOXC1,FOXD3,FOXI1,GATA3,GLI2,HAND2,HES1,HHEX,HSF2,ISL1,KDM3A,KLF4,LMO2,LMO4,MEF2C,MSX2,NEUROD1,NFATC2,NKX6-1,NKX6-2,NR5A2,OTP,PAX6,PHB,PHOX2B,POU4F1,POU4F2,PROX1,RBMX,RBPJ,REST,RFX3,RUNX2,SHOX2,SIX1,SMAD7,SMARCA2,SOX1,SOX11,SOX2,SOX4,SOX5,SOX6,SOX9,SP3…
GO Molecular Function	GO:0016836	hydro-lyase activity	290	0.192	1	1	2.47	0.809	2	12	0.0112	0.167	1	5	42	unnamed,unnamed	unnamed,unnamed,unnamed,unnamed,unnamed,unnamed,unnamed,unnamed,unnamed,unnamed,unnamed,unnamed	GMDS	ACO1,APIP,CA4,CA8,GMDS
GO Molecular Function	GO:0003743	translation initiation factor activity	290	0.192	1	1	2.47	0.809	2	12	0.0112	0.167	2	7	57	unnamed,unnamed	unnamed,unnamed,unnamed,unnamed,unnamed,unnamed,unnamed,unnamed,unnamed,unnamed,unnamed,unnamed	EIF3H,EIF4E	EIF3D,EIF3H,EIF3M,EIF4E,EIF4E3,EIF5,TAF4B
GO Molecular Function	GO:0005545	1-phosphatidylinositol binding	290	0.192	1	1	2.47	0.809	2	12	0.0112	0.167	2	6	21	unnamed,unnamed	unnamed,unnamed,unnamed,unnamed,unnamed,unnamed,unnamed,unnamed,unnamed,unnamed,unnamed,unnamed	PIK3R1,SNX10	PIK3R1,PLEKHA3,PLEKHA5,SNX10,SYT1,ZFYVE1
GO Molecular Function	GO:0070851	growth factor receptor binding	293	0.193	1	1	1.74	2.29	4	34	0.0225	0.118	4	16	109	unnamed,unnamed,unnamed,unnamed	unnamed,unnamed,unnamed,unnamed,unnamed,unnamed,unnamed,unnamed,unnamed,unnamed,unnamed,unnamed,unnamed,unnamed,unnamed,unnamed,unnamed,unnamed,unnamed,unnamed,unnamed,unnamed,unnamed,unnamed,unnamed,unnamed,unnamed,unnamed,unnamed,unnamed,unnamed,unnamed,unnamed,unnamed	GREM1,IL12A,PDGFC,PLSCR1	APP,EFEMP1,ERBB4,FER,FGF10,FGF18,FGF20,FGF5,FGF9,GATA3,GREM1,IL12A,IL6ST,LINGO1,PDGFC,PLSCR1
GO Molecular Function	GO:0035257	nuclear hormone receptor binding	293	0.193	1	1	1.74	2.29	4	34	0.0225	0.118	4	17	129	unnamed,unnamed,unnamed,unnamed	unnamed,unnamed,unnamed,unnamed,unnamed,unnamed,unnamed,unnamed,unnamed,unnamed,unnamed,unnamed,unnamed,unnamed,unnamed,unnamed,unnamed,unnamed,unnamed,unnamed,unnamed,unnamed,unnamed,unnamed,unnamed,unnamed,unnamed,unnamed,unnamed,unnamed,unnamed,unnamed,unnamed,unnamed	MED30,PPARGC1A,TCF21,TCF7L2	AR,CTNNB1,DDX54,FOXL2,GRIP1,ISL1,KDM3A,KDM4C,MED13,MED14,MED30,NR0B1,NRIP1,PPARGC1A,STAT3,TCF21,TCF7L2
GO Molecular Function	GO:0000982	RNA polymerase II core promoter proximal region sequence-specific DNA binding transcription factor activity	295	0.196	1	1	1.36	7.35	10	109	0.0562	0.0917	9	38	104	unnamed,unnamed,unnamed,unnamed,unnamed,unnamed,unnamed,unnamed,unnamed,unnamed	unnamed,unnamed,unnamed,unnamed,unnamed,unnamed,unnamed,unnamed,unnamed,unnamed,unnamed,unnamed,unnamed,unnamed,unnamed,unnamed,unnamed,unnamed,unnamed,unnamed,unnamed,unnamed,unnamed,unnamed,unnamed,unnamed,unnamed,unnamed,unnamed,unnamed,unnamed,unnamed,unnamed,unnamed,unnamed,unnamed,unnamed,unnamed,unnamed,unnamed,unnamed,unnamed,unnamed,unnamed,unnamed,unnamed,unnamed,unnamed,unnamed,unnamed…	BACH1,HAND2,MITF,PBX1,PLSCR1,RBPJ,SP3,TCF21,ZBTB20	BACH1,BARHL2,BCL11B,BHLHE40,CREB5,DACH1,FOXA1,FOXO1,GATA3,HAND2,HES1,HOXC13,KLF4,MEF2C,MITF,MSX2,NFIB,ONECUT1,PBX1,PLSCR1,POU1F1,POU4F1,POU4F2,RBPJ,REST,SCRT2,SOX11,SOX2,SOX4,SOX9,SP3,TCF21,TCF4,TFAP2B,TP63,WT1,ZBTB20,ZFP90
GO Molecular Function	GO:0016853	isomerase activity	296	0.199	1	1	1.93	1.55	3	23	0.0169	0.13	3	15	154	unnamed,unnamed,unnamed	unnamed,unnamed,unnamed,unnamed,unnamed,unnamed,unnamed,unnamed,unnamed,unnamed,unnamed,unnamed,unnamed,unnamed,unnamed,unnamed,unnamed,unnamed,unnamed,unnamed,unnamed,unnamed,unnamed	DCT,FKBP5,TRUB1	BPGM,DCT,DSEL,FKBP1C,FKBP5,GLCE,HSD3B1,IDI1,PPIAL4A,PPIAL4B,PPIAL4C,SRR,TOP1,TOP2B,TRUB1
GO Molecular Function	GO:0001948	glycoprotein binding	296	0.199	1	1	1.93	1.55	3	23	0.0169	0.13	2	11	59	unnamed,unnamed,unnamed	unnamed,unnamed,unnamed,unnamed,unnamed,unnamed,unnamed,unnamed,unnamed,unnamed,unnamed,unnamed,unnamed,unnamed,unnamed,unnamed,unnamed,unnamed,unnamed,unnamed,unnamed,unnamed,unnamed	GPC5,GPC6	CNTN2,DMD,FST,GPC3,GPC4,GPC5,GPC6,HPSE2,ITGB1,SLIT2,VLDLR
GO Molecular Function	GO:0001191	RNA polymerase II transcription factor binding transcription factor activity involved in negative regulation of transcription	296	0.199	1	1	1.93	1.55	3	23	0.0169	0.13	3	7	28	unnamed,unnamed,unnamed	unnamed,unnamed,unnamed,unnamed,unnamed,unnamed,unnamed,unnamed,unnamed,unnamed,unnamed,unnamed,unnamed,unnamed,unnamed,unnamed,unnamed,unnamed,unnamed,unnamed,unnamed,unnamed,unnamed	CITED2,EOMES,TBX18	BHLHE40,CITED2,EOMES,NFIB,TBX15,TBX18,TFAP2B
GO Molecular Function	GO:0004674	protein serine/threonine kinase activity	299	0.202	1	1	1.41	5.66	8	84	0.0449	0.0952	9	55	435	unnamed,unnamed,unnamed,unnamed,unnamed,unnamed,unnamed,unnamed	unnamed,unnamed,unnamed,unnamed,unnamed,unnamed,unnamed,unnamed,unnamed,unnamed,unnamed,unnamed,unnamed,unnamed,unnamed,unnamed,unnamed,unnamed,unnamed,unnamed,unnamed,unnamed,unnamed,unnamed,unnamed,unnamed,unnamed,unnamed,unnamed,unnamed,unnamed,unnamed,unnamed,unnamed,unnamed,unnamed,unnamed,unnamed,unnamed,unnamed,unnamed,unnamed,unnamed,unnamed,unnamed,unnamed,unnamed,unnamed,unnamed,unnamed…	ACVR1,ACVR1C,DYRK2,MAP4K3,MYLK2,PRKCQ,RIPK2,STK33,TSSK1B	ACVR1,ACVR1C,ACVR2A,AKT3,ALK,ANKK1,CAMK1G,CAMK2D,CASK,CCNH,CDK14,CDKL5,CSNK1G3,DYRK1A,DYRK2,GSK3B,GTF2H2,ICK,LATS2,MAP2K5,MAP3K1,MAP3K7,MAP3K8,MAP4K3,MAST4,MELK,MYLK2,MYLK4,MYO3B,NEK10,NRK,PIK3CG,PKN2,PRKAB2,PRKCA,PRKCQ,PRKD1,PRKX,RIOK2,RIPK2,ROCK1,ROCK2,RPS6KA3,RPS6KC1,SPEG,STK33,TGFBR1,TLK1,TRIO,TSSK1B,TTN,ULK4,VRK1,VRK2,XRCC6BP1
GO Molecular Function	GO:0019838	growth factor binding	300	0.207	1	1	1.58	3.17	5	47	0.0281	0.106	6	19	106	unnamed,unnamed,unnamed,unnamed,unnamed	unnamed,unnamed,unnamed,unnamed,unnamed,unnamed,unnamed,unnamed,unnamed,unnamed,unnamed,unnamed,unnamed,unnamed,unnamed,unnamed,unnamed,unnamed,unnamed,unnamed,unnamed,unnamed,unnamed,unnamed,unnamed,unnamed,unnamed,unnamed,unnamed,unnamed,unnamed,unnamed,unnamed,unnamed,unnamed,unnamed,unnamed,unnamed,unnamed,unnamed,unnamed,unnamed,unnamed,unnamed,unnamed,unnamed,unnamed	ACVR1,CRIM1,ITGAV,LIFR,NRP2,OSMR	ACVR1,ACVR2A,API5,CRIM1,FGFR2,IGFBP2,IGFBP3,IGFBP5,IGFBP7,IL6ST,ITGAV,LIFR,NGFR,NRP1,NRP2,NTRK3,OSMR,TGFB3,TGFBR1
GO Molecular Function	GO:0003707	steroid hormone receptor activity	301	0.207	1	1	1.7	2.36	4	35	0.0225	0.114	4	15	52	unnamed,unnamed,unnamed,unnamed	unnamed,unnamed,unnamed,unnamed,unnamed,unnamed,unnamed,unnamed,unnamed,unnamed,unnamed,unnamed,unnamed,unnamed,unnamed,unnamed,unnamed,unnamed,unnamed,unnamed,unnamed,unnamed,unnamed,unnamed,unnamed,unnamed,unnamed,unnamed,unnamed,unnamed,unnamed,unnamed,unnamed,unnamed,unnamed	HNF4G,NR2F1,NR2F2,NR5A2	AR,ESRRB,ESRRG,HNF4G,NR0B1,NR2F1,NR2F2,NR3C1,NR3C2,NR4A2,NR5A2,PGRMC2,RARB,RORA,RORB
GO Molecular Function	GO:0008238	exopeptidase activity	302	0.217	1	1	1.85	1.62	3	24	0.0169	0.125	3	11	106	unnamed,unnamed,unnamed	unnamed,unnamed,unnamed,unnamed,unnamed,unnamed,unnamed,unnamed,unnamed,unnamed,unnamed,unnamed,unnamed,unnamed,unnamed,unnamed,unnamed,unnamed,unnamed,unnamed,unnamed,unnamed,unnamed,unnamed	CPE,DNPEP,PREP	AGBL1,CPA3,CPE,CPO,DNPEP,DPEP1,FOLH1,GGH,PEPD,PREP,TRHDE
GO Molecular Function	GO:0015293	symporter activity	302	0.217	1	1	1.85	1.62	3	24	0.0169	0.125	3	14	128	unnamed,unnamed,unnamed	unnamed,unnamed,unnamed,unnamed,unnamed,unnamed,unnamed,unnamed,unnamed,unnamed,unnamed,unnamed,unnamed,unnamed,unnamed,unnamed,unnamed,unnamed,unnamed,unnamed,unnamed,unnamed,unnamed,unnamed	SLC17A6,SLC1A2,SLC28A3	SLC10A1,SLC10A2,SLC12A3,SLC15A5,SLC16A7,SLC17A6,SLC1A2,SLC24A2,SLC24A4,SLC28A3,SLC34A2,SLC4A10,SLC6A15,SLC6A9
GO Molecular Function	GO:0005230	extracellular ligand-gated ion channel activity	302	0.217	1	1	1.85	1.62	3	24	0.0169	0.125	3	14	72	unnamed,unnamed,unnamed	unnamed,unnamed,unnamed,unnamed,unnamed,unnamed,unnamed,unnamed,unnamed,unnamed,unnamed,unnamed,unnamed,unnamed,unnamed,unnamed,unnamed,unnamed,unnamed,unnamed,unnamed,unnamed,unnamed,unnamed	GRIA2,GRIK1,GRIK2	CHRNB4,GABRA2,GABRG2,GRIA2,GRIA3,GRID1,GRID2,GRIK1,GRIK2,GRIK3,GRIK4,GRIN2A,GRIN2B,GRIN3A
GO Molecular Function	GO:0004713	protein tyrosine kinase activity	305	0.226	1	1	1.46	4.11	6	61	0.0337	0.0984	6	26	145	unnamed,unnamed,unnamed,unnamed,unnamed,unnamed	unnamed,unnamed,unnamed,unnamed,unnamed,unnamed,unnamed,unnamed,unnamed,unnamed,unnamed,unnamed,unnamed,unnamed,unnamed,unnamed,unnamed,unnamed,unnamed,unnamed,unnamed,unnamed,unnamed,unnamed,unnamed,unnamed,unnamed,unnamed,unnamed,unnamed,unnamed,unnamed,unnamed,unnamed,unnamed,unnamed,unnamed,unnamed,unnamed,unnamed,unnamed,unnamed,unnamed,unnamed,unnamed,unnamed,unnamed,unnamed,unnamed,unnamed…	CRIM1,DYRK2,EPHA3,NRP2,PDGFRL,RIPK2	ALK,CRIM1,DYRK1A,DYRK2,EFEMP1,EPHA3,EPHA4,EPHA5,EPHA6,EPHA7,ERBB4,FER,FGFR2,FRK,JAK1,MAP2K5,MELK,MUSK,NEK10,NRP1,NRP2,NTRK3,PDGFRL,RIPK2,ROR1,TTN
GO Molecular Function	GO:0005200	structural constituent of cytoskeleton	306	0.243	1	1	2.12	0.944	2	14	0.0112	0.143	2	7	94	unnamed,unnamed	unnamed,unnamed,unnamed,unnamed,unnamed,unnamed,unnamed,unnamed,unnamed,unnamed,unnamed,unnamed,unnamed,unnamed	DES,TUBE1	ACTL7B,CTNNA2,CYLC2,DES,DMD,TUBA3C,TUBE1
GO Molecular Function	GO:0034185	apolipoprotein binding	307	0.244	1	1	3.71	0.27	1	4	0.00562	0.25	1	3	16	unnamed	unnamed,unnamed,unnamed,unnamed	LRP6	LIPC,LRP6,VLDLR
GO Molecular Function	GO:0034713	type I transforming growth factor beta receptor binding	307	0.244	1	1	3.71	0.27	1	4	0.00562	0.25	1	3	7	unnamed	unnamed,unnamed,unnamed,unnamed	SMAD7	SMAD2,SMAD7,TGFB3
GO Molecular Function	GO:0031072	heat shock protein binding	307	0.244	1	1	3.71	0.27	1	4	0.00562	0.25	1	3	52	unnamed	unnamed,unnamed,unnamed,unnamed	FKBP5	BCOR,FAF1,FKBP5
GO Molecular Function	GO:0048018	receptor agonist activity	307	0.244	1	1	3.71	0.27	1	4	0.00562	0.25	1	3	15	unnamed	unnamed,unnamed,unnamed,unnamed	GREM1	GREM1,WNT2,WNT5A
GO Molecular Function	GO:0032266	phosphatidylinositol-3-phosphate binding	307	0.244	1	1	3.71	0.27	1	4	0.00562	0.25	1	3	20	unnamed	unnamed,unnamed,unnamed,unnamed	KIF16B	KIF16B,PARD3,WDR45
GO Molecular Function	GO:1901505	carbohydrate derivative transporter activity	307	0.244	1	1	3.71	0.27	1	4	0.00562	0.25	1	3	27	unnamed	unnamed,unnamed,unnamed,unnamed	SLC28A3	SLC28A3,SLC29A3,VLDLR
GO Molecular Function	GO:0080025	phosphatidylinositol-3,5-bisphosphate binding	307	0.244	1	1	3.71	0.27	1	4	0.00562	0.25	1	3	13	unnamed	unnamed,unnamed,unnamed,unnamed	KIF16B	KIF16B,RAG2,WDR45
GO Molecular Function	GO:0070566	adenylyltransferase activity	307	0.244	1	1	3.71	0.27	1	4	0.00562	0.25	1	3	19	unnamed	unnamed,unnamed,unnamed,unnamed	NMNAT3	MTPAP,NMNAT3,PAPSS1
GO Molecular Function	GO:0070402	NADPH binding	307	0.244	1	1	3.71	0.27	1	4	0.00562	0.25	1	3	10	unnamed	unnamed,unnamed,unnamed,unnamed	CBR4	CBR4,CRYZ,QDPR
GO Molecular Function	GO:0055102	lipase inhibitor activity	307	0.244	1	1	3.71	0.27	1	4	0.00562	0.25	1	2	16	unnamed	unnamed,unnamed,unnamed,unnamed	ANXA2	ANXA1,ANXA2
GO Molecular Function	GO:0050699	WW domain binding	307	0.244	1	1	3.71	0.27	1	4	0.00562	0.25	1	4	21	unnamed	unnamed,unnamed,unnamed,unnamed	KIF20B	KIF20B,NDFIP2,PMEPA1,RAPGEF2
GO Molecular Function	GO:0030274	LIM domain binding	307	0.244	1	1	3.71	0.27	1	4	0.00562	0.25	1	2	7	unnamed	unnamed,unnamed,unnamed,unnamed	RIPK2	LDB2,RIPK2
GO Molecular Function	GO:0004532	exoribonuclease activity	307	0.244	1	1	3.71	0.27	1	4	0.00562	0.25	1	3	26	unnamed	unnamed,unnamed,unnamed,unnamed	DCP2	CCRN4L,DCP2,XRN2
GO Molecular Function	GO:0016896	exoribonuclease activity, producing 5'-phosphomonoesters	307	0.244	1	1	3.71	0.27	1	4	0.00562	0.25	1	3	25	unnamed	unnamed,unnamed,unnamed,unnamed	DCP2	CCRN4L,DCP2,XRN2
GO Molecular Function	GO:0004114	3',5'-cyclic-nucleotide phosphodiesterase activity	307	0.244	1	1	3.71	0.27	1	4	0.00562	0.25	1	4	25	unnamed	unnamed,unnamed,unnamed,unnamed	RUNX1	PDE10A,PDE11A,PDE4D,RUNX1
GO Molecular Function	GO:0004112	cyclic-nucleotide phosphodiesterase activity	307	0.244	1	1	3.71	0.27	1	4	0.00562	0.25	1	4	26	unnamed	unnamed,unnamed,unnamed,unnamed	RUNX1	PDE10A,PDE11A,PDE4D,RUNX1
GO Molecular Function	GO:0000980	RNA polymerase II distal enhancer sequence-specific DNA binding	307	0.244	1	1	3.71	0.27	1	4	0.00562	0.25	1	4	17	unnamed	unnamed,unnamed,unnamed,unnamed	CREB1	CREB1,ESRRB,FLI1,POU4F1
GO Molecular Function	GO:0004859	phospholipase inhibitor activity	307	0.244	1	1	3.71	0.27	1	4	0.00562	0.25	1	2	11	unnamed	unnamed,unnamed,unnamed,unnamed	ANXA2	ANXA1,ANXA2
GO Molecular Function	GO:0004683	calmodulin-dependent protein kinase activity	307	0.244	1	1	3.71	0.27	1	4	0.00562	0.25	1	3	20	unnamed	unnamed,unnamed,unnamed,unnamed	MYLK2	CAMK1G,CAMK2D,MYLK2
GO Molecular Function	GO:0016634	oxidoreductase activity, acting on the CH-CH group of donors, oxygen as acceptor	307	0.244	1	1	3.71	0.27	1	4	0.00562	0.25	1	2	11	unnamed	unnamed,unnamed,unnamed,unnamed	DPYD	ACOXL,DPYD
GO Molecular Function	GO:0005024	transforming growth factor beta-activated receptor activity	307	0.244	1	1	3.71	0.27	1	4	0.00562	0.25	2	4	17	unnamed	unnamed,unnamed,unnamed,unnamed	ACVR1,ACVR1C	ACVR1,ACVR1C,ACVR2A,TGFBR1
GO Molecular Function	GO:0005523	tropomyosin binding	307	0.244	1	1	3.71	0.27	1	4	0.00562	0.25	1	3	15	unnamed	unnamed,unnamed,unnamed,unnamed	LMOD3	CALD1,LMOD3,NEBL
GO Molecular Function	GO:0005086	ARF guanyl-nucleotide exchange factor activity	307	0.244	1	1	3.71	0.27	1	4	0.00562	0.25	1	4	19	unnamed	unnamed,unnamed,unnamed,unnamed	PSD3	ARFGEF1,FBXO8,IQSEC1,PSD3
GO Molecular Function	GO:0005159	insulin-like growth factor receptor binding	307	0.244	1	1	3.71	0.27	1	4	0.00562	0.25	1	3	14	unnamed	unnamed,unnamed,unnamed,unnamed	PIK3R1	IGF1,IRS1,PIK3R1
GO Molecular Function	GO:0005506	iron ion binding	331	0.245	1	1	1.48	3.37	5	50	0.0281	0.1	3	12	161	unnamed,unnamed,unnamed,unnamed,unnamed	unnamed,unnamed,unnamed,unnamed,unnamed,unnamed,unnamed,unnamed,unnamed,unnamed,unnamed,unnamed,unnamed,unnamed,unnamed,unnamed,unnamed,unnamed,unnamed,unnamed,unnamed,unnamed,unnamed,unnamed,unnamed,unnamed,unnamed,unnamed,unnamed,unnamed,unnamed,unnamed,unnamed,unnamed,unnamed,unnamed,unnamed,unnamed,unnamed,unnamed,unnamed,unnamed,unnamed,unnamed,unnamed,unnamed,unnamed,unnamed,unnamed,unnamed	EGLN3,FTHL17,TYW5	AGMO,CYP1B1,CYP26A1,CYP26B1,CYP7B1,EGLN3,FTHL17,FTO,KDM3A,TPH2,TYW1,TYW5
GO Molecular Function	GO:0022891	substrate-specific transmembrane transporter activity	332	0.246	1	1	1.25	9.57	12	142	0.0674	0.0845	12	94	824	unnamed,unnamed,unnamed,unnamed,unnamed,unnamed,unnamed,unnamed,unnamed,unnamed,unnamed,unnamed	unnamed,unnamed,unnamed,unnamed,unnamed,unnamed,unnamed,unnamed,unnamed,unnamed,unnamed,unnamed,unnamed,unnamed,unnamed,unnamed,unnamed,unnamed,unnamed,unnamed,unnamed,unnamed,unnamed,unnamed,unnamed,unnamed,unnamed,unnamed,unnamed,unnamed,unnamed,unnamed,unnamed,unnamed,unnamed,unnamed,unnamed,unnamed,unnamed,unnamed,unnamed,unnamed,unnamed,unnamed,unnamed,unnamed,unnamed,unnamed,unnamed,unnamed…	C12orf76,CLIC6,GJA1,GRIA2,GRIK1,GRIK2,ITGAV,PQLC2,SLC14A2,SLC17A6,SLC1A2,SLC28A3	ASIC2,ATP10B,ATP11B,ATP13A5,ATP1A1,ATP2B1,ATP5EP2,ATP5G3,ATP5J,ATP6V0A1,ATP6V1C1,ATP9A,C12orf76,CACNA1E,CACNA2D3,CACNG2,CACNG3,CACNG5,CHRNB4,CLCN2,CLIC6,COA6,COX6A1,COX6C,COX7B2,COX7C,GABRA2,GABRG2,GJA1,GRIA2,GRIA3,GRID1,GRID2,GRIK1,GRIK2,GRIK3,GRIK4,GRIN2A,GRIN2B,GRIN3A,GRM7,IL1RAPL1,ITGAV,ITPR1,KCNB2,KCND2,KCNF1,KCNH7,KCNH8,KCNIP1,KCNIP2,KCNJ2,KCNJ3,KCNJ6,KCNMB1,KCNMB2,KCNQ1,KCNT2,KCNU1,NDUFA4,…
GO Molecular Function	GO:1901681	sulfur compound binding	333	0.249	1	1	1.41	4.25	6	63	0.0337	0.0952	5	31	173	unnamed,unnamed,unnamed,unnamed,unnamed,unnamed	unnamed,unnamed,unnamed,unnamed,unnamed,unnamed,unnamed,unnamed,unnamed,unnamed,unnamed,unnamed,unnamed,unnamed,unnamed,unnamed,unnamed,unnamed,unnamed,unnamed,unnamed,unnamed,unnamed,unnamed,unnamed,unnamed,unnamed,unnamed,unnamed,unnamed,unnamed,unnamed,unnamed,unnamed,unnamed,unnamed,unnamed,unnamed,unnamed,unnamed,unnamed,unnamed,unnamed,unnamed,unnamed,unnamed,unnamed,unnamed,unnamed,unnamed…	BMP4,COL25A1,GPC5,GPC6,NRP2	ADAMTS1,ANG,APP,BMP4,CCL2,COL25A1,FGF10,FGF9,FGFR2,FST,GPC3,GPC4,GPC5,GPC6,HPSE2,HS3ST5,LIPC,LIPG,MGST1,MSTN,NAV2,NRP1,NRP2,OGDHL,PCCA,PTCH1,RSPO4,RYR2,SLIT2,TENM1,THBS4
GO Molecular Function	GO:0051427	hormone receptor binding	334	0.251	1	1	1.56	2.56	4	38	0.0225	0.105	4	20	148	unnamed,unnamed,unnamed,unnamed	unnamed,unnamed,unnamed,unnamed,unnamed,unnamed,unnamed,unnamed,unnamed,unnamed,unnamed,unnamed,unnamed,unnamed,unnamed,unnamed,unnamed,unnamed,unnamed,unnamed,unnamed,unnamed,unnamed,unnamed,unnamed,unnamed,unnamed,unnamed,unnamed,unnamed,unnamed,unnamed,unnamed,unnamed,unnamed,unnamed,unnamed,unnamed	MED30,PPARGC1A,TCF21,TCF7L2	ADCYAP1,AR,CRH,CTNNB1,DDX54,FOXL2,GRIP1,ISL1,JAK1,KDM3A,KDM4C,MED13,MED14,MED30,NR0B1,NRIP1,PPARGC1A,STAT3,TCF21,TCF7L2
GO Molecular Function	GO:0019842	vitamin binding	335	0.254	1	1	1.71	1.75	3	26	0.0169	0.115	1	8	76	unnamed,unnamed,unnamed	unnamed,unnamed,unnamed,unnamed,unnamed,unnamed,unnamed,unnamed,unnamed,unnamed,unnamed,unnamed,unnamed,unnamed,unnamed,unnamed,unnamed,unnamed,unnamed,unnamed,unnamed,unnamed,unnamed,unnamed,unnamed,unnamed	EGLN3	ALDH1A2,EGLN3,FTCDNL1,IRX5,LMBRD1,OGDHL,PCCA,S100G
GO Molecular Function	GO:0008066	glutamate receptor activity	335	0.254	1	1	1.71	1.75	3	26	0.0169	0.115	3	13	26	unnamed,unnamed,unnamed	unnamed,unnamed,unnamed,unnamed,unnamed,unnamed,unnamed,unnamed,unnamed,unnamed,unnamed,unnamed,unnamed,unnamed,unnamed,unnamed,unnamed,unnamed,unnamed,unnamed,unnamed,unnamed,unnamed,unnamed,unnamed,unnamed	GRIA2,GRIK1,GRIK2	GRIA2,GRIA3,GRID1,GRID2,GRIK1,GRIK2,GRIK3,GRIK4,GRIN2A,GRIN2B,GRIN3A,GRM7,GRM8
GO Molecular Function	GO:0003777	microtubule motor activity	335	0.254	1	1	1.71	1.75	3	26	0.0169	0.115	3	12	80	unnamed,unnamed,unnamed	unnamed,unnamed,unnamed,unnamed,unnamed,unnamed,unnamed,unnamed,unnamed,unnamed,unnamed,unnamed,unnamed,unnamed,unnamed,unnamed,unnamed,unnamed,unnamed,unnamed,unnamed,unnamed,unnamed,unnamed,unnamed,unnamed	KIF16B,KIF20B,KIF4B	DNAH11,DNAH14,DNAH5,DYNC1I1,DYNC1I2,DYNLRB2,KIF16B,KIF20B,KIF26B,KIF27,KIF2B,KIF4B
GO Molecular Function	GO:0097367	carbohydrate derivative binding	338	0.27	1	1	1.12	28.7	32	425	0.18	0.0753	32	250	2139	unnamed,unnamed,unnamed,unnamed,unnamed,unnamed,unnamed,unnamed,unnamed,unnamed,unnamed,unnamed,unnamed,unnamed,unnamed,unnamed,unnamed,unnamed,unnamed,unnamed,unnamed,unnamed,unnamed,unnamed,unnamed,unnamed,unnamed,unnamed,unnamed,unnamed,unnamed,unnamed	unnamed,unnamed,unnamed,unnamed,unnamed,unnamed,unnamed,unnamed,unnamed,unnamed,unnamed,unnamed,unnamed,unnamed,unnamed,unnamed,unnamed,unnamed,unnamed,unnamed,unnamed,unnamed,unnamed,unnamed,unnamed,unnamed,unnamed,unnamed,unnamed,unnamed,unnamed,unnamed,unnamed,unnamed,unnamed,unnamed,unnamed,unnamed,unnamed,unnamed,unnamed,unnamed,unnamed,unnamed,unnamed,unnamed,unnamed,unnamed,unnamed,unnamed…	ACVR1,ACVR1C,ARL15,ASCC3,ATAD2B,BMP4,C12orf76,COL25A1,DPH6,DYRK2,EPHA3,GPC5,GPC6,KIF16B,KIF20B,KIF4B,MAP4K3,MKI67,MYLK2,NMNAT3,NRP2,PRKCQ,RAP2A,RFK,RIPK2,RUNX1,SEPT7,SLC28A3,STK33,TSSK1B,TUBE1,VWA8	ABCA12,ABCB5,ABCC4,ABCE1,ACTR3,ACTR3B,ACVR1,ACVR1C,ACVR2A,ADAMTS1,ADCY8,ADCY9,AGAP1,AGK,AK4,AK8,AKT3,ALK,ANG,ANKK1,APAF1,APP,ARF1,ARL15,ARL4A,ARL6,ASCC3,ATAD2B,ATP10B,ATP11B,ATP13A5,ATP1A1,ATP2B1,ATP9A,BMP4,C12orf76,CAMK1G,CAMK2D,CASK,CBWD6,CBWD7,CCL2,CCT6B,CCT8,CDK14,CDKL5,CHD6,CHD9,CMPK2,CNTN2,COL25A1,CPS1,CSNK1G3,CTPS2,DCN,DDX18,DDX31,DDX53,DDX54,DGKB,DGKG,DHX15,DHX35,DMD,DNAH11,DNAH14,DNAH5,D…
GO Molecular Function	GO:0015267	channel activity	339	0.271	1	1	1.33	5.26	7	78	0.0393	0.0897	7	54	400	unnamed,unnamed,unnamed,unnamed,unnamed,unnamed,unnamed	unnamed,unnamed,unnamed,unnamed,unnamed,unnamed,unnamed,unnamed,unnamed,unnamed,unnamed,unnamed,unnamed,unnamed,unnamed,unnamed,unnamed,unnamed,unnamed,unnamed,unnamed,unnamed,unnamed,unnamed,unnamed,unnamed,unnamed,unnamed,unnamed,unnamed,unnamed,unnamed,unnamed,unnamed,unnamed,unnamed,unnamed,unnamed,unnamed,unnamed,unnamed,unnamed,unnamed,unnamed,unnamed,unnamed,unnamed,unnamed,unnamed,unnamed…	C12orf76,CLIC6,GJA1,GRIA2,GRIK1,GRIK2,ITGAV	ASIC2,C12orf76,CACNA1E,CACNA2D3,CACNG2,CACNG3,CACNG5,CHRNB4,CLCN2,CLIC6,GABRA2,GABRG2,GJA1,GJA10,GRIA2,GRIA3,GRID1,GRID2,GRIK1,GRIK2,GRIK3,GRIK4,GRIN2A,GRIN2B,GRIN3A,GRM7,IL1RAPL1,ITGAV,ITPR1,KCNB2,KCND2,KCNF1,KCNH7,KCNH8,KCNIP1,KCNIP2,KCNJ2,KCNJ3,KCNJ6,KCNMB1,KCNMB2,KCNQ1,KCNT2,KCNU1,NOX5,REST,RYR2,SLC24A2,SLC26A7,STEAP1,TMEM38B,TRPA1,TRPC4,TRPM3
GO Molecular Function	GO:0038023	signaling receptor activity	340	0.271	1	1	1.14	22	25	326	0.14	0.0767	27	163	1276	unnamed,unnamed,unnamed,unnamed,unnamed,unnamed,unnamed,unnamed,unnamed,unnamed,unnamed,unnamed,unnamed,unnamed,unnamed,unnamed,unnamed,unnamed,unnamed,unnamed,unnamed,unnamed,unnamed,unnamed,unnamed	unnamed,unnamed,unnamed,unnamed,unnamed,unnamed,unnamed,unnamed,unnamed,unnamed,unnamed,unnamed,unnamed,unnamed,unnamed,unnamed,unnamed,unnamed,unnamed,unnamed,unnamed,unnamed,unnamed,unnamed,unnamed,unnamed,unnamed,unnamed,unnamed,unnamed,unnamed,unnamed,unnamed,unnamed,unnamed,unnamed,unnamed,unnamed,unnamed,unnamed,unnamed,unnamed,unnamed,unnamed,unnamed,unnamed,unnamed,unnamed,unnamed,unnamed…	ACKR3,ACVR1,ACVR1C,C12orf76,CALCR,CRIM1,EPHA3,GPR125,GRIA2,GRIK1,GRIK2,HNF4G,HTR7,LIFR,LPHN2,LRP6,NPVF,NR2F1,NR2F2,NR5A2,NRP2,OSMR,PDGFRL,SEMA5A,SORL1,TM2D1,TULP1	ACKR3,ACVR1,ACVR1C,ACVR2A,ADRA1A,ADRA1D,ADRA2A,ADRB2,AGTR1,AGTR2,ALK,AR,BAI3,C12orf76,CALCR,CCR7,CD47,CD69,CHRM2,CHRNB4,CNTLN,CRIM1,CSF3R,CXCR4,DCC,EDNRA,EDNRB,EFEMP1,ELTD1,EPHA3,EPHA4,EPHA5,EPHA6,EPHA7,ERBB4,ESRRB,ESRRG,FGFR2,FSHR,FZD1,FZD7,FZD8,GABRA2,GABRG2,GFRA1,GFRA2,GLP2R,GPR101,GPR110,GPR125,GPR139,GPR151,GPR156,GPR174,GPR26,GPR39,GPR45,GRIA2,GRIA3,GRID1,GRID2,GRIK1,GRIK2,GRIK3,GRIK4,GRIN2…
GO Molecular Function	GO:0001664	G-protein coupled receptor binding	341	0.273	1	1	1.65	1.82	3	27	0.0169	0.111	3	22	200	unnamed,unnamed,unnamed	unnamed,unnamed,unnamed,unnamed,unnamed,unnamed,unnamed,unnamed,unnamed,unnamed,unnamed,unnamed,unnamed,unnamed,unnamed,unnamed,unnamed,unnamed,unnamed,unnamed,unnamed,unnamed,unnamed,unnamed,unnamed,unnamed,unnamed	ADM,CLIC6,LRP6	ADCYAP1,ADM,ADRA2A,AGTR1,ARRDC3,CCL2,CLIC6,CRH,EDNRB,GNA14,GNAQ,GOPC,LRP6,NPY,PDE4D,POMC,RALA,RAPGEF2,STAT3,TSNAX,WNT2,WNT5A
GO Molecular Function	GO:0001882	nucleoside binding	342	0.275	1	1	1.13	23	26	341	0.146	0.0762	27	202	1830	unnamed,unnamed,unnamed,unnamed,unnamed,unnamed,unnamed,unnamed,unnamed,unnamed,unnamed,unnamed,unnamed,unnamed,unnamed,unnamed,unnamed,unnamed,unnamed,unnamed,unnamed,unnamed,unnamed,unnamed,unnamed,unnamed	unnamed,unnamed,unnamed,unnamed,unnamed,unnamed,unnamed,unnamed,unnamed,unnamed,unnamed,unnamed,unnamed,unnamed,unnamed,unnamed,unnamed,unnamed,unnamed,unnamed,unnamed,unnamed,unnamed,unnamed,unnamed,unnamed,unnamed,unnamed,unnamed,unnamed,unnamed,unnamed,unnamed,unnamed,unnamed,unnamed,unnamed,unnamed,unnamed,unnamed,unnamed,unnamed,unnamed,unnamed,unnamed,unnamed,unnamed,unnamed,unnamed,unnamed…	ACVR1,ACVR1C,ARL15,ASCC3,ATAD2B,C12orf76,DPH6,DYRK2,EPHA3,KIF16B,KIF20B,KIF4B,MAP4K3,MKI67,MYLK2,NMNAT3,PRKCQ,RAP2A,RFK,RIPK2,RUNX1,SEPT7,SLC28A3,STK33,TSSK1B,TUBE1,VWA8	ABCA12,ABCB5,ABCC4,ABCE1,ACTR3,ACTR3B,ACVR1,ACVR1C,ACVR2A,ADCY8,ADCY9,AGAP1,AGK,AK4,AK8,AKT3,ALK,ANKK1,APAF1,ARF1,ARL15,ARL4A,ARL6,ASCC3,ATAD2B,ATP10B,ATP11B,ATP13A5,ATP1A1,ATP2B1,ATP9A,C12orf76,CAMK1G,CAMK2D,CASK,CBWD6,CBWD7,CCT6B,CCT8,CDK14,CDKL5,CHD6,CHD9,CMPK2,CPS1,CSNK1G3,CTPS2,DDX18,DDX31,DDX53,DDX54,DGKB,DGKG,DHX15,DHX35,DNAH11,DNAH14,DNAH5,DNAJC27,DNM3,DPH6,DYRK1A,DYRK2,EIF5,ENSG000001761…
GO Molecular Function	GO:0043565	sequence-specific DNA binding	343	0.276	1	1	1.12	27.8	31	412	0.174	0.0752	29	183	697	unnamed,unnamed,unnamed,unnamed,unnamed,unnamed,unnamed,unnamed,unnamed,unnamed,unnamed,unnamed,unnamed,unnamed,unnamed,unnamed,unnamed,unnamed,unnamed,unnamed,unnamed,unnamed,unnamed,unnamed,unnamed,unnamed,unnamed,unnamed,unnamed,unnamed,unnamed	unnamed,unnamed,unnamed,unnamed,unnamed,unnamed,unnamed,unnamed,unnamed,unnamed,unnamed,unnamed,unnamed,unnamed,unnamed,unnamed,unnamed,unnamed,unnamed,unnamed,unnamed,unnamed,unnamed,unnamed,unnamed,unnamed,unnamed,unnamed,unnamed,unnamed,unnamed,unnamed,unnamed,unnamed,unnamed,unnamed,unnamed,unnamed,unnamed,unnamed,unnamed,unnamed,unnamed,unnamed,unnamed,unnamed,unnamed,unnamed,unnamed,unnamed…	BACH1,CREB1,EOMES,FOXB1,FOXC1,FOXP1,FOXP2,FOXQ1,FOXS1,GBX2,HAND2,HNF4G,HSF2,MEIS2,NFE2L3,NR2F1,NR2F2,NR5A2,PBX1,PRDM1,RBPJ,SP3,TBX18,TCF7L2,TRPS1,ZEB2,ZFHX3,ZFHX4,ZNF281	ALX4,AR,ARX,ASCL1,ATOH1,BACH1,BACH2,BARHL2,BARX2,BCL11B,BCL6,CALCOCO1,CDX2,CEBPD,CEBPG,CREB1,CREB5,CREBL2,DBX1,DLX2,DLX6,DMRT2,DMRTA1,DMRTA2,DMRTB1,EHF,EMX2,EN1,EOMES,ESRRB,ESRRG,ETS1,ETV1,ETV5,EVX1,EVX2,FEZF1,FLI1,FOXA1,FOXA2,FOXB1,FOXC1,FOXD3,FOXG1,FOXI1,FOXL2,FOXN3,FOXO1,FOXP1,FOXP2,FOXQ1,FOXS1,GATA3,GBX2,GLI2,GLI3,HAND2,HES1,HHEX,HIC1,HNF4G,HNRNPD,HOXA2,HOXA3,HOXC13,HOXD10,HOXD11,HOXD12,HOXD1…
GO Molecular Function	GO:0000989	transcription factor binding transcription factor activity	344	0.284	1	1	1.15	16.5	19	244	0.107	0.0779	18	107	515	unnamed,unnamed,unnamed,unnamed,unnamed,unnamed,unnamed,unnamed,unnamed,unnamed,unnamed,unnamed,unnamed,unnamed,unnamed,unnamed,unnamed,unnamed,unnamed	unnamed,unnamed,unnamed,unnamed,unnamed,unnamed,unnamed,unnamed,unnamed,unnamed,unnamed,unnamed,unnamed,unnamed,unnamed,unnamed,unnamed,unnamed,unnamed,unnamed,unnamed,unnamed,unnamed,unnamed,unnamed,unnamed,unnamed,unnamed,unnamed,unnamed,unnamed,unnamed,unnamed,unnamed,unnamed,unnamed,unnamed,unnamed,unnamed,unnamed,unnamed,unnamed,unnamed,unnamed,unnamed,unnamed,unnamed,unnamed,unnamed,unnamed…	CITED2,CREB1,EID1,EOMES,HAND2,HDAC9,HSF2,KLF7,MED30,MEIS2,NFE2L3,NR2F1,NR2F2,PPARGC1A,TAF4,TBX18,TLE4,ZNF281	ABRA,AEBP2,ARID1B,ASCL1,BCL11A,BCL9L,BCOR,BHLHE40,BTG1,C1D,CALCOCO1,CBX4,CDX2,CITED2,CREB1,CRTC3,CTBP2,CTNNB1,DCC,DDX54,DMAP1,E2F6,E2F7,EID1,EOMES,ESRRB,GATA3,GRIP1,HAND2,HDAC9,HSBP1,HSF2,ID4,ISL1,JAZF1,KCTD1,KDM5B,KLF12,KLF4,KLF7,KMT2E,LDB2,LHX2,LMO2,LPIN1,MAGED1,MAML2,MED13,MED14,MED27,MED30,MEIS2,MSC,MSX2,NEUROD1,NFE2L3,NFIB,NMI,NR0B1,NR2F1,NR2F2,NRIP1,PAWR,PEX14,POU1F1,POU2AF1,POU3F1,POU3F2,P…
GO Molecular Function	GO:0019199	transmembrane receptor protein kinase activity	345	0.285	1	1	1.4	3.57	5	53	0.0281	0.0943	6	20	82	unnamed,unnamed,unnamed,unnamed,unnamed	unnamed,unnamed,unnamed,unnamed,unnamed,unnamed,unnamed,unnamed,unnamed,unnamed,unnamed,unnamed,unnamed,unnamed,unnamed,unnamed,unnamed,unnamed,unnamed,unnamed,unnamed,unnamed,unnamed,unnamed,unnamed,unnamed,unnamed,unnamed,unnamed,unnamed,unnamed,unnamed,unnamed,unnamed,unnamed,unnamed,unnamed,unnamed,unnamed,unnamed,unnamed,unnamed,unnamed,unnamed,unnamed,unnamed,unnamed,unnamed,unnamed,unnamed…	ACVR1,ACVR1C,CRIM1,EPHA3,NRP2,PDGFRL	ACVR1,ACVR1C,ACVR2A,ALK,CRIM1,EFEMP1,EPHA3,EPHA4,EPHA5,EPHA6,EPHA7,ERBB4,FGFR2,MUSK,NRP1,NRP2,NTRK3,PDGFRL,ROR1,TGFBR1
GO Molecular Function	GO:0004872	receptor activity	346	0.289	1	1	1.12	25.1	28	372	0.157	0.0753	30	188	1492	unnamed,unnamed,unnamed,unnamed,unnamed,unnamed,unnamed,unnamed,unnamed,unnamed,unnamed,unnamed,unnamed,unnamed,unnamed,unnamed,unnamed,unnamed,unnamed,unnamed,unnamed,unnamed,unnamed,unnamed,unnamed,unnamed,unnamed,unnamed	unnamed,unnamed,unnamed,unnamed,unnamed,unnamed,unnamed,unnamed,unnamed,unnamed,unnamed,unnamed,unnamed,unnamed,unnamed,unnamed,unnamed,unnamed,unnamed,unnamed,unnamed,unnamed,unnamed,unnamed,unnamed,unnamed,unnamed,unnamed,unnamed,unnamed,unnamed,unnamed,unnamed,unnamed,unnamed,unnamed,unnamed,unnamed,unnamed,unnamed,unnamed,unnamed,unnamed,unnamed,unnamed,unnamed,unnamed,unnamed,unnamed,unnamed…	ACKR3,ACVR1,ACVR1C,C12orf76,CALCR,CRIM1,EPHA3,GPR125,GRIA2,GRIK1,GRIK2,HNF4G,HTR7,ITGAV,LIFR,LPHN2,LRP6,MED30,NPVF,NR2F1,NR2F2,NR5A2,NRP2,OSMR,PDGFRL,SEMA5A,SORL1,TM2D1,TMPRSS15,TULP1	ACKR3,ACVR1,ACVR1C,ACVR2A,ADRA1A,ADRA1D,ADRA2A,ADRB2,AGTR1,AGTR2,ALK,ANTXR2,AR,ATRNL1,BAI3,C12orf76,CALCR,CCR7,CD1D,CD40,CD47,CD69,CHRM2,CHRNB4,CNTLN,CRIM1,CSF3R,CXADR,CXCR4,DAB2,DCC,EDNRA,EDNRB,EFEMP1,ELTD1,EPHA3,EPHA4,EPHA5,EPHA6,EPHA7,ERBB4,ESRRB,ESRRG,FGFR2,FSHR,FZD1,FZD7,FZD8,GABRA2,GABRG2,GFRA1,GFRA2,GLP2R,GPR101,GPR110,GPR125,GPR139,GPR151,GPR156,GPR174,GPR26,GPR39,GPR45,GRIA2,GRIA3,GRID1,…
GO Molecular Function	GO:0000988	protein binding transcription factor activity	347	0.29	1	1	1.15	16.5	19	245	0.107	0.0776	18	108	520	unnamed,unnamed,unnamed,unnamed,unnamed,unnamed,unnamed,unnamed,unnamed,unnamed,unnamed,unnamed,unnamed,unnamed,unnamed,unnamed,unnamed,unnamed,unnamed	unnamed,unnamed,unnamed,unnamed,unnamed,unnamed,unnamed,unnamed,unnamed,unnamed,unnamed,unnamed,unnamed,unnamed,unnamed,unnamed,unnamed,unnamed,unnamed,unnamed,unnamed,unnamed,unnamed,unnamed,unnamed,unnamed,unnamed,unnamed,unnamed,unnamed,unnamed,unnamed,unnamed,unnamed,unnamed,unnamed,unnamed,unnamed,unnamed,unnamed,unnamed,unnamed,unnamed,unnamed,unnamed,unnamed,unnamed,unnamed,unnamed,unnamed…	CITED2,CREB1,EID1,EOMES,HAND2,HDAC9,HSF2,KLF7,MED30,MEIS2,NFE2L3,NR2F1,NR2F2,PPARGC1A,TAF4,TBX18,TLE4,ZNF281	ABRA,AEBP2,ARID1B,ASCL1,BCL11A,BCL9L,BCOR,BHLHE40,BTG1,C1D,CALCOCO1,CBX4,CDX2,CITED2,CREB1,CRTC3,CTBP2,CTNNB1,DCC,DDX54,DMAP1,E2F6,E2F7,EID1,EOMES,ESRRB,GATA3,GRIP1,HAND2,HDAC9,HSBP1,HSF2,ID4,ISL1,JAZF1,KCTD1,KDM5B,KLF12,KLF4,KLF7,KMT2E,LDB2,LHX2,LMO2,LPIN1,MAGED1,MAML2,MED13,MED14,MED27,MED30,MEIS2,MSC,MSX2,NEUROD1,NFE2L3,NFIB,NMI,NR0B1,NR2F1,NR2F2,NRIP1,PAWR,PEX14,PITX1,POU1F1,POU2AF1,POU3F1,PO…
GO Molecular Function	GO:0003774	motor activity	348	0.292	1	1	1.59	1.89	3	28	0.0169	0.107	3	14	134	unnamed,unnamed,unnamed	unnamed,unnamed,unnamed,unnamed,unnamed,unnamed,unnamed,unnamed,unnamed,unnamed,unnamed,unnamed,unnamed,unnamed,unnamed,unnamed,unnamed,unnamed,unnamed,unnamed,unnamed,unnamed,unnamed,unnamed,unnamed,unnamed,unnamed,unnamed	KIF16B,KIF20B,KIF4B	CGNL1,DNAH11,DNAH14,DNAH5,DYNC1I1,DYNC1I2,DYNLRB2,KIF16B,KIF20B,KIF26B,KIF27,KIF2B,KIF4B,MYO3B
GO Molecular Function	GO:0015081	sodium ion transmembrane transporter activity	349	0.294	1	1	1.85	1.08	2	16	0.0112	0.125	2	11	122	unnamed,unnamed	unnamed,unnamed,unnamed,unnamed,unnamed,unnamed,unnamed,unnamed,unnamed,unnamed,unnamed,unnamed,unnamed,unnamed,unnamed,unnamed	SLC1A2,SLC28A3	ASIC2,ATP1A1,SLC10A1,SLC10A2,SLC1A2,SLC28A3,SLC34A2,SLC6A15,SLC6A9,SLC8A1,SLC9A9
GO Molecular Function	GO:0016616	oxidoreductase activity, acting on the CH-OH group of donors, NAD or NADP as acceptor	349	0.294	1	1	1.85	1.08	2	16	0.0112	0.125	1	9	117	unnamed,unnamed	unnamed,unnamed,unnamed,unnamed,unnamed,unnamed,unnamed,unnamed,unnamed,unnamed,unnamed,unnamed,unnamed,unnamed,unnamed,unnamed	BMP2	ABCC4,BMP2,CTBP2,DHRS4L2,HIBADH,HPGD,HSD3B1,MAT2B,MDH1B
GO Molecular Function	GO:0008081	phosphoric diester hydrolase activity	349	0.294	1	1	1.85	1.08	2	16	0.0112	0.125	3	11	92	unnamed,unnamed	unnamed,unnamed,unnamed,unnamed,unnamed,unnamed,unnamed,unnamed,unnamed,unnamed,unnamed,unnamed,unnamed,unnamed,unnamed,unnamed	PLCB1,PLCB4,RUNX1	EDNRA,FAN1,PDE10A,PDE11A,PDE4D,PLCB1,PLCB4,PLCG1,PLCL1,RUNX1,SMPD3
GO Molecular Function	GO:0005179	hormone activity	349	0.294	1	1	1.85	1.08	2	16	0.0112	0.125	2	14	114	unnamed,unnamed	unnamed,unnamed,unnamed,unnamed,unnamed,unnamed,unnamed,unnamed,unnamed,unnamed,unnamed,unnamed,unnamed,unnamed,unnamed,unnamed	ADM,CGB2	ADCYAP1,ADM,C1QTNF9,CGB2,CRH,IGF1,INHBA,MLN,NPY,PMCH,PNOC,POMC,PRL,SST
GO Molecular Function	GO:0033558	protein deacetylase activity	353	0.295	1	1	2.97	0.337	1	5	0.00562	0.2	1	3	21	unnamed	unnamed,unnamed,unnamed,unnamed,unnamed	HDAC9	HDAC9,SALL1,SUDS3
GO Molecular Function	GO:0031369	translation initiation factor binding	353	0.295	1	1	2.97	0.337	1	5	0.00562	0.2	1	4	16	unnamed	unnamed,unnamed,unnamed,unnamed,unnamed	EIF4E	EIF4E,HHEX,RPS24,TRIM32
GO Molecular Function	GO:0030546	receptor activator activity	353	0.295	1	1	2.97	0.337	1	5	0.00562	0.2	1	4	29	unnamed	unnamed,unnamed,unnamed,unnamed,unnamed	GREM1	GREM1,NRG3,WNT2,WNT5A
GO Molecular Function	GO:0034237	protein kinase A regulatory subunit binding	353	0.295	1	1	2.97	0.337	1	5	0.00562	0.2	1	4	10	unnamed	unnamed,unnamed,unnamed,unnamed,unnamed	AKAP6	AKAP6,ARFGEF1,KCNQ1,RYR2
GO Molecular Function	GO:0042169	SH2 domain binding	353	0.295	1	1	2.97	0.337	1	5	0.00562	0.2	1	3	32	unnamed	unnamed,unnamed,unnamed,unnamed,unnamed	DLC1	DLC1,IRS1,SKAP1
GO Molecular Function	GO:0070016	armadillo repeat domain binding	353	0.295	1	1	2.97	0.337	1	5	0.00562	0.2	1	3	10	unnamed	unnamed,unnamed,unnamed,unnamed,unnamed	TCF7L2	AXIN2,CALCOCO1,TCF7L2
GO Molecular Function	GO:0046966	thyroid hormone receptor binding	353	0.295	1	1	2.97	0.337	1	5	0.00562	0.2	1	3	27	unnamed	unnamed,unnamed,unnamed,unnamed,unnamed	MED30	MED13,MED14,MED30
GO Molecular Function	GO:0030291	protein serine/threonine kinase inhibitor activity	353	0.295	1	1	2.97	0.337	1	5	0.00562	0.2	1	4	26	unnamed	unnamed,unnamed,unnamed,unnamed,unnamed	PKIA	CDKN1C,PKIA,PRKAR2B,SPRY2
GO Molecular Function	GO:0042809	vitamin D receptor binding	353	0.295	1	1	2.97	0.337	1	5	0.00562	0.2	1	3	16	unnamed	unnamed,unnamed,unnamed,unnamed,unnamed	MED30	MED13,MED14,MED30
GO Molecular Function	GO:0004648	O-phospho-L-serine:2-oxoglutarate aminotransferase activity	353	0.295	1	1	2.97	0.337	1	5	0.00562	0.2	1	1	1	unnamed	unnamed,unnamed,unnamed,unnamed,unnamed	PSAT1	PSAT1
GO Molecular Function	GO:0004407	histone deacetylase activity	353	0.295	1	1	2.97	0.337	1	5	0.00562	0.2	1	3	20	unnamed	unnamed,unnamed,unnamed,unnamed,unnamed	HDAC9	HDAC9,SALL1,SUDS3
GO Molecular Function	GO:0004167	dopachrome isomerase activity	353	0.295	1	1	2.97	0.337	1	5	0.00562	0.2	1	1	3	unnamed	unnamed,unnamed,unnamed,unnamed,unnamed	DCT	DCT
GO Molecular Function	GO:0016796	exonuclease activity, active with either ribo- or deoxyribonucleic acids and producing 5'-phosphomonoesters	353	0.295	1	1	2.97	0.337	1	5	0.00562	0.2	1	4	35	unnamed	unnamed,unnamed,unnamed,unnamed,unnamed	DCP2	APTX,CCRN4L,DCP2,XRN2
GO Molecular Function	GO:0005010	insulin-like growth factor-activated receptor activity	353	0.295	1	1	2.97	0.337	1	5	0.00562	0.2	1	1	3	unnamed	unnamed,unnamed,unnamed,unnamed,unnamed	CRIM1	CRIM1
GO Molecular Function	GO:0005109	frizzled binding	353	0.295	1	1	2.97	0.337	1	5	0.00562	0.2	1	4	35	unnamed	unnamed,unnamed,unnamed,unnamed,unnamed	LRP6	GOPC,LRP6,WNT2,WNT5A
GO Molecular Function	GO:0005201	extracellular matrix structural constituent	353	0.295	1	1	2.97	0.337	1	5	0.00562	0.2	1	5	82	unnamed	unnamed,unnamed,unnamed,unnamed,unnamed	LAMA4	COL15A1,COL4A6,LAMA1,LAMA4,MATN1
GO Molecular Function	GO:0005158	insulin receptor binding	353	0.295	1	1	2.97	0.337	1	5	0.00562	0.2	1	4	28	unnamed	unnamed,unnamed,unnamed,unnamed,unnamed	PIK3R1	DOK5,IGF1,IRS1,PIK3R1
GO Molecular Function	GO:0016301	kinase activity	370	0.304	1	1	1.16	12.9	15	191	0.0843	0.0785	16	108	829	unnamed,unnamed,unnamed,unnamed,unnamed,unnamed,unnamed,unnamed,unnamed,unnamed,unnamed,unnamed,unnamed,unnamed,unnamed	unnamed,unnamed,unnamed,unnamed,unnamed,unnamed,unnamed,unnamed,unnamed,unnamed,unnamed,unnamed,unnamed,unnamed,unnamed,unnamed,unnamed,unnamed,unnamed,unnamed,unnamed,unnamed,unnamed,unnamed,unnamed,unnamed,unnamed,unnamed,unnamed,unnamed,unnamed,unnamed,unnamed,unnamed,unnamed,unnamed,unnamed,unnamed,unnamed,unnamed,unnamed,unnamed,unnamed,unnamed,unnamed,unnamed,unnamed,unnamed,unnamed,unnamed…	ACVR1,ACVR1C,AKAP6,CRIM1,DYRK2,EPHA3,MAP4K3,MYLK2,NRP2,PDGFRL,PIK3R1,PRKCQ,RFK,RIPK2,STK33,TSSK1B	ACVR1,ACVR1C,ACVR2A,ADPGK,AGK,AK4,AK8,AKAP6,AKT3,ALK,ANKK1,CAMK1G,CAMK2D,CASK,CCL2,CCNH,CDK14,CDKL5,CDKN1C,CERKL,CMPK2,CNKSR2,CNTLN,CRIM1,CSNK1G3,DGKB,DGKG,DYRK1A,DYRK2,EFEMP1,EPHA3,EPHA4,EPHA5,EPHA6,EPHA7,ERBB4,ETNK1,FER,FGFR2,FRK,GK,GK2,GKAP1,GSK3B,GTF2H2,ICK,JAK1,KCNH8,LATS2,LRGUK,MAP2K5,MAP3K1,MAP3K7,MAP3K8,MAP4K3,MAST4,MELK,MUSK,MYLK2,MYLK4,MYO3B,NEK10,NRK,NRP1,NRP2,NTRK3,PANK3,PAPSS1,PDGFRL…
GO Molecular Function	GO:0016491	oxidoreductase activity	371	0.31	1	1	1.18	11.1	13	164	0.073	0.0793	11	79	715	unnamed,unnamed,unnamed,unnamed,unnamed,unnamed,unnamed,unnamed,unnamed,unnamed,unnamed,unnamed,unnamed	unnamed,unnamed,unnamed,unnamed,unnamed,unnamed,unnamed,unnamed,unnamed,unnamed,unnamed,unnamed,unnamed,unnamed,unnamed,unnamed,unnamed,unnamed,unnamed,unnamed,unnamed,unnamed,unnamed,unnamed,unnamed,unnamed,unnamed,unnamed,unnamed,unnamed,unnamed,unnamed,unnamed,unnamed,unnamed,unnamed,unnamed,unnamed,unnamed,unnamed,unnamed,unnamed,unnamed,unnamed,unnamed,unnamed,unnamed,unnamed,unnamed,unnamed…	BMP2,CBR4,DCT,DPYD,EGLN3,HGD,NDUFB4,NDUFS4,TYW5,WWOX,ZADH2	ABCC4,ACOXL,ADO,AGMO,AKR1D1,ALDH1A2,BMP2,CBR4,COA6,COX6A1,COX6C,COX7B2,COX7C,CP,CRYZ,CTBP2,CYBRD1,CYP1B1,CYP26A1,CYP26B1,CYP7B1,DCT,DDO,DHFRL1,DHRS4L2,DIO2,DPYD,EGLN3,ENOX1,FAR1,FMO3,FTO,GCDH,GLRX,GPD2,GRXCR1,GSR,HAO1,HGD,HHIP,HIBADH,HPGD,HSD3B1,KDM3A,KDM4C,KDM5B,MAT2B,MDH1B,MGST1,MSRA,NDUFA4,NDUFB4,NDUFS4,NNT,NOX3,NOX4,NOX5,OGDHL,PARK7,PDHA2,PXDNL,QDPR,ROPN1B,SQRDL,ST6GAL2,STAB2,STEAP1,TECRL,TET…
GO Molecular Function	GO:0019887	protein kinase regulator activity	372	0.311	1	1	1.53	1.96	3	29	0.0169	0.103	3	20	112	unnamed,unnamed,unnamed	unnamed,unnamed,unnamed,unnamed,unnamed,unnamed,unnamed,unnamed,unnamed,unnamed,unnamed,unnamed,unnamed,unnamed,unnamed,unnamed,unnamed,unnamed,unnamed,unnamed,unnamed,unnamed,unnamed,unnamed,unnamed,unnamed,unnamed,unnamed,unnamed	GREM1,PKIA,RGCC	CAMK2N1,CCNH,CDKN1C,DNAJC3,ELP3,ELP4,FAF1,FGF13,GREM1,IBTK,ITPRIP,MBIP,NRG3,PKIA,PRKAR2B,RGCC,SPRY2,TOM1L1,TRIB1,TRIB2
GO Molecular Function	GO:0016772	transferase activity, transferring phosphorus-containing groups	373	0.311	1	1	1.15	13.9	16	206	0.0899	0.0777	17	119	971	unnamed,unnamed,unnamed,unnamed,unnamed,unnamed,unnamed,unnamed,unnamed,unnamed,unnamed,unnamed,unnamed,unnamed,unnamed,unnamed	unnamed,unnamed,unnamed,unnamed,unnamed,unnamed,unnamed,unnamed,unnamed,unnamed,unnamed,unnamed,unnamed,unnamed,unnamed,unnamed,unnamed,unnamed,unnamed,unnamed,unnamed,unnamed,unnamed,unnamed,unnamed,unnamed,unnamed,unnamed,unnamed,unnamed,unnamed,unnamed,unnamed,unnamed,unnamed,unnamed,unnamed,unnamed,unnamed,unnamed,unnamed,unnamed,unnamed,unnamed,unnamed,unnamed,unnamed,unnamed,unnamed,unnamed…	ACVR1,ACVR1C,AKAP6,CRIM1,DYRK2,EPHA3,MAP4K3,MYLK2,NMNAT3,NRP2,PDGFRL,PIK3R1,PRKCQ,RFK,RIPK2,STK33,TSSK1B	ACVR1,ACVR1C,ACVR2A,ADPGK,AGK,AK4,AK8,AKAP6,AKT3,ALK,ANKK1,CAMK1G,CAMK2D,CASK,CCL2,CCNH,CDK14,CDKL5,CDKN1C,CDS2,CERKL,CMPK2,CNKSR2,CNTLN,CRIM1,CSNK1G3,DGKB,DGKG,DYRK1A,DYRK2,EFEMP1,EPHA3,EPHA4,EPHA5,EPHA6,EPHA7,ERBB4,ETNK1,FER,FGFR2,FPGT,FRK,GK,GK2,GKAP1,GSK3B,GTF2H2,ICK,ISPD,JAK1,KCNH8,LATS2,LRGUK,MAP2K5,MAP3K1,MAP3K7,MAP3K8,MAP4K3,MAST4,MELK,MTPAP,MUSK,MYLK2,MYLK4,MYO3B,NEK10,NMNAT3,NRK,NRP1,NR…
GO Molecular Function	GO:0030246	carbohydrate binding	374	0.312	1	1	1.35	3.71	5	55	0.0281	0.0909	3	20	224	unnamed,unnamed,unnamed,unnamed,unnamed	unnamed,unnamed,unnamed,unnamed,unnamed,unnamed,unnamed,unnamed,unnamed,unnamed,unnamed,unnamed,unnamed,unnamed,unnamed,unnamed,unnamed,unnamed,unnamed,unnamed,unnamed,unnamed,unnamed,unnamed,unnamed,unnamed,unnamed,unnamed,unnamed,unnamed,unnamed,unnamed,unnamed,unnamed,unnamed,unnamed,unnamed,unnamed,unnamed,unnamed,unnamed,unnamed,unnamed,unnamed,unnamed,unnamed,unnamed,unnamed,unnamed,unnamed…	CHODL,EGLN3,LPHN2	ATRNL1,CD69,CHODL,CLEC14A,CLEC3A,CNTN2,EGLN3,EMCN,EPM2A,FREM1,GRIP1,GYG1,KLRF1,LPHN2,LPHN3,MAN2A1,NOMO2,NOMO3,PKD1L2,REG3G
GO Molecular Function	GO:0004857	enzyme inhibitor activity	374	0.312	1	1	1.35	3.71	5	55	0.0281	0.0909	5	33	323	unnamed,unnamed,unnamed,unnamed,unnamed	unnamed,unnamed,unnamed,unnamed,unnamed,unnamed,unnamed,unnamed,unnamed,unnamed,unnamed,unnamed,unnamed,unnamed,unnamed,unnamed,unnamed,unnamed,unnamed,unnamed,unnamed,unnamed,unnamed,unnamed,unnamed,unnamed,unnamed,unnamed,unnamed,unnamed,unnamed,unnamed,unnamed,unnamed,unnamed,unnamed,unnamed,unnamed,unnamed,unnamed,unnamed,unnamed,unnamed,unnamed,unnamed,unnamed,unnamed,unnamed,unnamed,unnamed…	ANXA2,CRIM1,ELFN1,LRP6,PKIA	ABCE1,ANXA1,ANXA2,APP,AZIN1,BIRC7,CAMK2N1,CDKN1C,CRIM1,DNAJC3,DPEP1,ELFN1,GPC3,IBTK,IQGAP1,ITPRIP,LRP6,MBIP,PKIA,POT1,PRKAR2B,PSMF1,PTTG1,RNH1,RPS6KA3,SERPINB8,SERPINI1,SLIT2,SPRY2,TFAP2B,TNFAIP8,TRIB1,TRIB2
GO Molecular Function	GO:0019900	kinase binding	376	0.314	1	1	1.27	5.53	7	82	0.0393	0.0854	7	52	421	unnamed,unnamed,unnamed,unnamed,unnamed,unnamed,unnamed	unnamed,unnamed,unnamed,unnamed,unnamed,unnamed,unnamed,unnamed,unnamed,unnamed,unnamed,unnamed,unnamed,unnamed,unnamed,unnamed,unnamed,unnamed,unnamed,unnamed,unnamed,unnamed,unnamed,unnamed,unnamed,unnamed,unnamed,unnamed,unnamed,unnamed,unnamed,unnamed,unnamed,unnamed,unnamed,unnamed,unnamed,unnamed,unnamed,unnamed,unnamed,unnamed,unnamed,unnamed,unnamed,unnamed,unnamed,unnamed,unnamed,unnamed…	CEP152,HDAC9,ITGAV,NBEA,PKIA,RGCC,TCF7L2	ADAM10,ADRA2A,ATP1A1,AXIN2,BARD1,BTG1,CAMK2N1,CCNH,CDK5RAP2,CEP152,CTNNB1,CYLD,ERRFI1,FAF1,FER,FEZ1,GSK3B,HDAC9,IBTK,IFNAR2,IQGAP1,IRS1,ITGAV,ITGB1,KCNQ1,MAP3K1,MEF2C,NBEA,PARD3,PARK2,PAX6,PKIA,PPP2R5A,PRKAR2B,PTPRK,RAB11FIP2,RAPGEF2,RASGRP3,RGCC,RPS6KA3,RYR2,SKAP1,SOX9,SPRY2,STAT3,TAX1BP1,TCF7L2,TNFAIP3,TOM1L1,TOP2B,TRIB1,TTN
GO Molecular Function	GO:0035639	purine ribonucleoside triphosphate binding	377	0.315	1	1	1.11	22.5	25	334	0.14	0.0749	26	198	1807	unnamed,unnamed,unnamed,unnamed,unnamed,unnamed,unnamed,unnamed,unnamed,unnamed,unnamed,unnamed,unnamed,unnamed,unnamed,unnamed,unnamed,unnamed,unnamed,unnamed,unnamed,unnamed,unnamed,unnamed,unnamed	unnamed,unnamed,unnamed,unnamed,unnamed,unnamed,unnamed,unnamed,unnamed,unnamed,unnamed,unnamed,unnamed,unnamed,unnamed,unnamed,unnamed,unnamed,unnamed,unnamed,unnamed,unnamed,unnamed,unnamed,unnamed,unnamed,unnamed,unnamed,unnamed,unnamed,unnamed,unnamed,unnamed,unnamed,unnamed,unnamed,unnamed,unnamed,unnamed,unnamed,unnamed,unnamed,unnamed,unnamed,unnamed,unnamed,unnamed,unnamed,unnamed,unnamed…	ACVR1,ACVR1C,ARL15,ASCC3,ATAD2B,C12orf76,DPH6,DYRK2,EPHA3,KIF16B,KIF20B,KIF4B,MAP4K3,MKI67,MYLK2,NMNAT3,PRKCQ,RAP2A,RFK,RIPK2,RUNX1,SEPT7,STK33,TSSK1B,TUBE1,VWA8	ABCA12,ABCB5,ABCC4,ABCE1,ACTR3,ACTR3B,ACVR1,ACVR1C,ACVR2A,ADCY8,ADCY9,AGAP1,AGK,AK4,AK8,AKT3,ALK,ANKK1,APAF1,ARF1,ARL15,ARL4A,ARL6,ASCC3,ATAD2B,ATP10B,ATP11B,ATP13A5,ATP1A1,ATP2B1,ATP9A,C12orf76,CAMK1G,CAMK2D,CASK,CBWD6,CBWD7,CCT6B,CCT8,CDK14,CDKL5,CHD6,CHD9,CMPK2,CPS1,CSNK1G3,CTPS2,DDX18,DDX31,DDX53,DDX54,DGKB,DGKG,DHX15,DHX35,DNAH11,DNAH14,DNAH5,DNAJC27,DNM3,DPH6,DYRK1A,DYRK2,EIF5,ENSG000001761…
GO Molecular Function	GO:0019210	kinase inhibitor activity	378	0.32	1	1	1.74	1.15	2	17	0.0112	0.118	2	12	57	unnamed,unnamed	unnamed,unnamed,unnamed,unnamed,unnamed,unnamed,unnamed,unnamed,unnamed,unnamed,unnamed,unnamed,unnamed,unnamed,unnamed,unnamed,unnamed	LRP6,PKIA	CAMK2N1,CDKN1C,DNAJC3,IBTK,ITPRIP,LRP6,MBIP,PKIA,PRKAR2B,SPRY2,TRIB1,TRIB2
GO Molecular Function	GO:0000978	RNA polymerase II core promoter proximal region sequence-specific DNA binding	378	0.32	1	1	1.74	1.15	2	17	0.0112	0.118	2	9	37	unnamed,unnamed	unnamed,unnamed,unnamed,unnamed,unnamed,unnamed,unnamed,unnamed,unnamed,unnamed,unnamed,unnamed,unnamed,unnamed,unnamed,unnamed,unnamed	RBPJ,TCF7L2	BCL11B,FEZF1,FOXA2,MSX2,PHOX2B,POU4F2,RBPJ,TCF4,TCF7L2
GO Molecular Function	GO:0004896	cytokine receptor activity	378	0.32	1	1	1.74	1.15	2	17	0.0112	0.118	3	12	83	unnamed,unnamed	unnamed,unnamed,unnamed,unnamed,unnamed,unnamed,unnamed,unnamed,unnamed,unnamed,unnamed,unnamed,unnamed,unnamed,unnamed,unnamed,unnamed	ACKR3,LIFR,OSMR	ACKR3,CCR7,CSF3R,CXCR4,GFRA1,GFRA2,IFNAR2,IL1RAP,IL5RA,IL6ST,LIFR,OSMR
GO Molecular Function	GO:0004620	phospholipase activity	378	0.32	1	1	1.74	1.15	2	17	0.0112	0.118	3	13	89	unnamed,unnamed	unnamed,unnamed,unnamed,unnamed,unnamed,unnamed,unnamed,unnamed,unnamed,unnamed,unnamed,unnamed,unnamed,unnamed,unnamed,unnamed,unnamed	DDHD1,PLCB1,PLCB4	DDHD1,EDNRA,HRASLS,LIPC,LIPG,PLA2G4D,PLA2G4F,PLA2G6,PLCB1,PLCB4,PLCG1,PLCL1,SMPD3
GO Molecular Function	GO:0004222	metalloendopeptidase activity	382	0.33	1	1	1.48	2.02	3	30	0.0169	0.1	3	17	103	unnamed,unnamed,unnamed	unnamed,unnamed,unnamed,unnamed,unnamed,unnamed,unnamed,unnamed,unnamed,unnamed,unnamed,unnamed,unnamed,unnamed,unnamed,unnamed,unnamed,unnamed,unnamed,unnamed,unnamed,unnamed,unnamed,unnamed,unnamed,unnamed,unnamed,unnamed,unnamed,unnamed	ADAMTS9,THSD4,TLL1	ADAM10,ADAM23,ADAMTS1,ADAMTS16,ADAMTS18,ADAMTS2,ADAMTS20,ADAMTS7,ADAMTS9,MEP1B,MMEL1,OMA1,THSD4,TLL1,TLL2,TSHZ2,XRCC6BP1
GO Molecular Function	GO:0001159	core promoter proximal region DNA binding	382	0.33	1	1	1.48	2.02	3	30	0.0169	0.1	3	13	50	unnamed,unnamed,unnamed	unnamed,unnamed,unnamed,unnamed,unnamed,unnamed,unnamed,unnamed,unnamed,unnamed,unnamed,unnamed,unnamed,unnamed,unnamed,unnamed,unnamed,unnamed,unnamed,unnamed,unnamed,unnamed,unnamed,unnamed,unnamed,unnamed,unnamed,unnamed,unnamed,unnamed	RBPJ,SP3,TCF7L2	BCL11B,FEZF1,FOXA2,GATA3,KLF4,MEF2C,MSX2,PHOX2B,POU4F2,RBPJ,SP3,TCF4,TCF7L2
GO Molecular Function	GO:0000987	core promoter proximal region sequence-specific DNA binding	382	0.33	1	1	1.48	2.02	3	30	0.0169	0.1	3	13	49	unnamed,unnamed,unnamed	unnamed,unnamed,unnamed,unnamed,unnamed,unnamed,unnamed,unnamed,unnamed,unnamed,unnamed,unnamed,unnamed,unnamed,unnamed,unnamed,unnamed,unnamed,unnamed,unnamed,unnamed,unnamed,unnamed,unnamed,unnamed,unnamed,unnamed,unnamed,unnamed,unnamed	RBPJ,SP3,TCF7L2	BCL11B,FEZF1,FOXA2,GATA3,KLF4,MEF2C,MSX2,PHOX2B,POU4F2,RBPJ,SP3,TCF4,TCF7L2
GO Molecular Function	GO:0003712	transcription cofactor activity	385	0.33	1	1	1.13	16	18	237	0.101	0.0759	17	101	484	unnamed,unnamed,unnamed,unnamed,unnamed,unnamed,unnamed,unnamed,unnamed,unnamed,unnamed,unnamed,unnamed,unnamed,unnamed,unnamed,unnamed,unnamed	unnamed,unnamed,unnamed,unnamed,unnamed,unnamed,unnamed,unnamed,unnamed,unnamed,unnamed,unnamed,unnamed,unnamed,unnamed,unnamed,unnamed,unnamed,unnamed,unnamed,unnamed,unnamed,unnamed,unnamed,unnamed,unnamed,unnamed,unnamed,unnamed,unnamed,unnamed,unnamed,unnamed,unnamed,unnamed,unnamed,unnamed,unnamed,unnamed,unnamed,unnamed,unnamed,unnamed,unnamed,unnamed,unnamed,unnamed,unnamed,unnamed,unnamed…	CITED2,CREB1,EID1,HAND2,HDAC9,HSF2,KLF7,MED30,MEIS2,NFE2L3,NR2F1,NR2F2,PPARGC1A,TAF4,TBX18,TLE4,ZNF281	ABRA,AEBP2,ARID1B,BCL11A,BCL9L,BCOR,BTG1,C1D,CALCOCO1,CBX4,CDX2,CITED2,CREB1,CRTC3,CTBP2,CTNNB1,DCC,DDX54,DMAP1,E2F6,E2F7,EID1,ESRRB,GATA3,GRIP1,HAND2,HDAC9,HSBP1,HSF2,ID4,ISL1,JAZF1,KCTD1,KDM5B,KLF12,KLF7,KMT2E,LDB2,LPIN1,MAGED1,MAML2,MED13,MED14,MED27,MED30,MEIS2,MSC,MSX2,NEUROD1,NFE2L3,NFIB,NMI,NR0B1,NR2F1,NR2F2,NRIP1,PAWR,PEX14,POU1F1,POU2AF1,POU3F1,POU3F2,PPARGC1A,PRDM16,PRDM8,PROX1,PRRX1,PS…
GO Molecular Function	GO:0032550	purine ribonucleoside binding	386	0.332	1	1	1.1	22.7	25	337	0.14	0.0742	26	199	1816	unnamed,unnamed,unnamed,unnamed,unnamed,unnamed,unnamed,unnamed,unnamed,unnamed,unnamed,unnamed,unnamed,unnamed,unnamed,unnamed,unnamed,unnamed,unnamed,unnamed,unnamed,unnamed,unnamed,unnamed,unnamed	unnamed,unnamed,unnamed,unnamed,unnamed,unnamed,unnamed,unnamed,unnamed,unnamed,unnamed,unnamed,unnamed,unnamed,unnamed,unnamed,unnamed,unnamed,unnamed,unnamed,unnamed,unnamed,unnamed,unnamed,unnamed,unnamed,unnamed,unnamed,unnamed,unnamed,unnamed,unnamed,unnamed,unnamed,unnamed,unnamed,unnamed,unnamed,unnamed,unnamed,unnamed,unnamed,unnamed,unnamed,unnamed,unnamed,unnamed,unnamed,unnamed,unnamed…	ACVR1,ACVR1C,ARL15,ASCC3,ATAD2B,C12orf76,DPH6,DYRK2,EPHA3,KIF16B,KIF20B,KIF4B,MAP4K3,MKI67,MYLK2,NMNAT3,PRKCQ,RAP2A,RFK,RIPK2,RUNX1,SEPT7,STK33,TSSK1B,TUBE1,VWA8	ABCA12,ABCB5,ABCC4,ABCE1,ACTR3,ACTR3B,ACVR1,ACVR1C,ACVR2A,ADCY8,ADCY9,AGAP1,AGK,AK4,AK8,AKT3,ALK,ANKK1,APAF1,ARF1,ARL15,ARL4A,ARL6,ASCC3,ATAD2B,ATP10B,ATP11B,ATP13A5,ATP1A1,ATP2B1,ATP9A,C12orf76,CAMK1G,CAMK2D,CASK,CBWD6,CBWD7,CCT6B,CCT8,CDK14,CDKL5,CHD6,CHD9,CMPK2,CPS1,CSNK1G3,CTPS2,DDX18,DDX31,DDX53,DDX54,DGKB,DGKG,DHX15,DHX35,DNAH11,DNAH14,DNAH5,DNAJC27,DNM3,DPH6,DYRK1A,DYRK2,EIF5,ENSG000001761…
GO Molecular Function	GO:0001883	purine nucleoside binding	386	0.332	1	1	1.1	22.7	25	337	0.14	0.0742	26	199	1819	unnamed,unnamed,unnamed,unnamed,unnamed,unnamed,unnamed,unnamed,unnamed,unnamed,unnamed,unnamed,unnamed,unnamed,unnamed,unnamed,unnamed,unnamed,unnamed,unnamed,unnamed,unnamed,unnamed,unnamed,unnamed	unnamed,unnamed,unnamed,unnamed,unnamed,unnamed,unnamed,unnamed,unnamed,unnamed,unnamed,unnamed,unnamed,unnamed,unnamed,unnamed,unnamed,unnamed,unnamed,unnamed,unnamed,unnamed,unnamed,unnamed,unnamed,unnamed,unnamed,unnamed,unnamed,unnamed,unnamed,unnamed,unnamed,unnamed,unnamed,unnamed,unnamed,unnamed,unnamed,unnamed,unnamed,unnamed,unnamed,unnamed,unnamed,unnamed,unnamed,unnamed,unnamed,unnamed…	ACVR1,ACVR1C,ARL15,ASCC3,ATAD2B,C12orf76,DPH6,DYRK2,EPHA3,KIF16B,KIF20B,KIF4B,MAP4K3,MKI67,MYLK2,NMNAT3,PRKCQ,RAP2A,RFK,RIPK2,RUNX1,SEPT7,STK33,TSSK1B,TUBE1,VWA8	ABCA12,ABCB5,ABCC4,ABCE1,ACTR3,ACTR3B,ACVR1,ACVR1C,ACVR2A,ADCY8,ADCY9,AGAP1,AGK,AK4,AK8,AKT3,ALK,ANKK1,APAF1,ARF1,ARL15,ARL4A,ARL6,ASCC3,ATAD2B,ATP10B,ATP11B,ATP13A5,ATP1A1,ATP2B1,ATP9A,C12orf76,CAMK1G,CAMK2D,CASK,CBWD6,CBWD7,CCT6B,CCT8,CDK14,CDKL5,CHD6,CHD9,CMPK2,CPS1,CSNK1G3,CTPS2,DDX18,DDX31,DDX53,DDX54,DGKB,DGKG,DHX15,DHX35,DNAH11,DNAH14,DNAH5,DNAJC27,DNM3,DPH6,DYRK1A,DYRK2,EIF5,ENSG000001761…
GO Molecular Function	GO:0015075	ion transmembrane transporter activity	388	0.334	1	1	1.17	9.37	11	139	0.0618	0.0791	11	92	765	unnamed,unnamed,unnamed,unnamed,unnamed,unnamed,unnamed,unnamed,unnamed,unnamed,unnamed	unnamed,unnamed,unnamed,unnamed,unnamed,unnamed,unnamed,unnamed,unnamed,unnamed,unnamed,unnamed,unnamed,unnamed,unnamed,unnamed,unnamed,unnamed,unnamed,unnamed,unnamed,unnamed,unnamed,unnamed,unnamed,unnamed,unnamed,unnamed,unnamed,unnamed,unnamed,unnamed,unnamed,unnamed,unnamed,unnamed,unnamed,unnamed,unnamed,unnamed,unnamed,unnamed,unnamed,unnamed,unnamed,unnamed,unnamed,unnamed,unnamed,unnamed…	C12orf76,CLIC6,GJA1,GRIA2,GRIK1,GRIK2,ITGAV,PQLC2,SLC17A6,SLC1A2,SLC28A3	ASIC2,ATP10B,ATP11B,ATP13A5,ATP1A1,ATP2B1,ATP5EP2,ATP5G3,ATP5J,ATP6V0A1,ATP6V1C1,ATP9A,C12orf76,CACNA1E,CACNA2D3,CACNG2,CACNG3,CACNG5,CHRNB4,CLCN2,CLIC6,COA6,COX6A1,COX6C,COX7B2,COX7C,GABRA2,GABRG2,GJA1,GRIA2,GRIA3,GRID1,GRID2,GRIK1,GRIK2,GRIK3,GRIK4,GRIN2A,GRIN2B,GRIN3A,GRM7,IL1RAPL1,ITGAV,ITPR1,KCNB2,KCND2,KCNF1,KCNH7,KCNH8,KCNIP1,KCNIP2,KCNJ2,KCNJ3,KCNJ6,KCNMB1,KCNMB2,KCNQ1,KCNT2,KCNU1,NDUFA4,…
GO Molecular Function	GO:0003682	chromatin binding	389	0.334	1	1	1.15	11.3	13	167	0.073	0.0778	12	77	360	unnamed,unnamed,unnamed,unnamed,unnamed,unnamed,unnamed,unnamed,unnamed,unnamed,unnamed,unnamed,unnamed	unnamed,unnamed,unnamed,unnamed,unnamed,unnamed,unnamed,unnamed,unnamed,unnamed,unnamed,unnamed,unnamed,unnamed,unnamed,unnamed,unnamed,unnamed,unnamed,unnamed,unnamed,unnamed,unnamed,unnamed,unnamed,unnamed,unnamed,unnamed,unnamed,unnamed,unnamed,unnamed,unnamed,unnamed,unnamed,unnamed,unnamed,unnamed,unnamed,unnamed,unnamed,unnamed,unnamed,unnamed,unnamed,unnamed,unnamed,unnamed,unnamed,unnamed…	CITED2,EOMES,FOXC1,FOXP1,FOXP2,FOXS1,MITF,PPARGC1A,RBPJ,SP3,TCF7L2,TLE4	APTX,AR,ARX,ATOH1,BARX2,BCL6,BDP1,BHLHE22,CALCOCO1,CBX4,CDC5L,CHD6,CITED2,CTNNB1,DLX2,DMAP1,EOMES,FLI1,FOXC1,FOXO1,FOXP1,FOXP2,FOXS1,GLI2,GLI3,GMNC,H2AFY,HHEX,HOXC13,HOXD10,HOXD13,ISL1,LMO2,MBD2,MEF2C,MEIS1,MIS18BP1,MITF,NEUROD1,NKX6-1,PAX3,POLA1,POLR2B,POU1F1,POU4F2,PPARGC1A,PRDM8,PSIP1,RAG2,RBMX,RBPJ,REST,RNF169,RUNX2,SALL1,SATB1,SATB2,SIX1,SLC30A9,SMAD2,SMARCA1,SMARCE1,SOX2,SOX9,SP3,SVEP1,TBL1…
GO Molecular Function	GO:0032549	ribonucleoside binding	390	0.338	1	1	1.1	22.8	25	338	0.14	0.074	26	200	1820	unnamed,unnamed,unnamed,unnamed,unnamed,unnamed,unnamed,unnamed,unnamed,unnamed,unnamed,unnamed,unnamed,unnamed,unnamed,unnamed,unnamed,unnamed,unnamed,unnamed,unnamed,unnamed,unnamed,unnamed,unnamed	unnamed,unnamed,unnamed,unnamed,unnamed,unnamed,unnamed,unnamed,unnamed,unnamed,unnamed,unnamed,unnamed,unnamed,unnamed,unnamed,unnamed,unnamed,unnamed,unnamed,unnamed,unnamed,unnamed,unnamed,unnamed,unnamed,unnamed,unnamed,unnamed,unnamed,unnamed,unnamed,unnamed,unnamed,unnamed,unnamed,unnamed,unnamed,unnamed,unnamed,unnamed,unnamed,unnamed,unnamed,unnamed,unnamed,unnamed,unnamed,unnamed,unnamed…	ACVR1,ACVR1C,ARL15,ASCC3,ATAD2B,C12orf76,DPH6,DYRK2,EPHA3,KIF16B,KIF20B,KIF4B,MAP4K3,MKI67,MYLK2,NMNAT3,PRKCQ,RAP2A,RFK,RIPK2,RUNX1,SEPT7,STK33,TSSK1B,TUBE1,VWA8	ABCA12,ABCB5,ABCC4,ABCE1,ACTR3,ACTR3B,ACVR1,ACVR1C,ACVR2A,ADCY8,ADCY9,AGAP1,AGK,AK4,AK8,AKT3,ALK,ANKK1,APAF1,ARF1,ARL15,ARL4A,ARL6,ASCC3,ATAD2B,ATP10B,ATP11B,ATP13A5,ATP1A1,ATP2B1,ATP9A,C12orf76,CAMK1G,CAMK2D,CASK,CBWD6,CBWD7,CCT6B,CCT8,CDK14,CDKL5,CHD6,CHD9,CMPK2,CPS1,CSNK1G3,CTPS2,DDX18,DDX31,DDX53,DDX54,DGKB,DGKG,DHX15,DHX35,DNAH11,DNAH14,DNAH5,DNAJC27,DNM3,DPH6,DYRK1A,DYRK2,EIF5,ENSG000001761…
GO Molecular Function	GO:0030545	receptor regulator activity	391	0.342	1	1	2.47	0.405	1	6	0.00562	0.167	1	5	39	unnamed	unnamed,unnamed,unnamed,unnamed,unnamed,unnamed	GREM1	AGTR2,GREM1,NRG3,WNT2,WNT5A
GO Molecular Function	GO:0019239	deaminase activity	391	0.342	1	1	2.47	0.405	1	6	0.00562	0.167	1	3	28	unnamed	unnamed,unnamed,unnamed,unnamed,unnamed,unnamed	AMPD3	ADARB2,AMPD3,DCTD
GO Molecular Function	GO:0032947	protein complex scaffold	391	0.342	1	1	2.47	0.405	1	6	0.00562	0.167	1	4	53	unnamed	unnamed,unnamed,unnamed,unnamed,unnamed,unnamed	AKAP6	AKAP6,GRIP1,LDLRAP1,ROPN1B
GO Molecular Function	GO:0042056	chemoattractant activity	391	0.342	1	1	2.47	0.405	1	6	0.00562	0.167	1	2	20	unnamed	unnamed,unnamed,unnamed,unnamed,unnamed,unnamed	BMP4	BMP4,FGF10
GO Molecular Function	GO:0050693	LBD domain binding	391	0.342	1	1	2.47	0.405	1	6	0.00562	0.167	1	2	4	unnamed	unnamed,unnamed,unnamed,unnamed,unnamed,unnamed	CITED2	CITED2,PROX1
GO Molecular Function	GO:0042813	Wnt-activated receptor activity	391	0.342	1	1	2.47	0.405	1	6	0.00562	0.167	1	4	20	unnamed	unnamed,unnamed,unnamed,unnamed,unnamed,unnamed	LRP6	FZD1,FZD7,FZD8,LRP6
GO Molecular Function	GO:0097110	scaffold protein binding	391	0.342	1	1	2.47	0.405	1	6	0.00562	0.167	1	4	26	unnamed	unnamed,unnamed,unnamed,unnamed,unnamed,unnamed	GJA1	GJA1,GRID2,KCNQ1,PDE4D
GO Molecular Function	GO:0016859	cis-trans isomerase activity	391	0.342	1	1	2.47	0.405	1	6	0.00562	0.167	1	5	44	unnamed	unnamed,unnamed,unnamed,unnamed,unnamed,unnamed	FKBP5	FKBP1C,FKBP5,PPIAL4A,PPIAL4B,PPIAL4C
GO Molecular Function	GO:0004540	ribonuclease activity	391	0.342	1	1	2.47	0.405	1	6	0.00562	0.167	1	5	76	unnamed	unnamed,unnamed,unnamed,unnamed,unnamed,unnamed	DCP2	ANG,CCRN4L,DCP2,DROSHA,XRN2
GO Molecular Function	GO:0003755	peptidyl-prolyl cis-trans isomerase activity	391	0.342	1	1	2.47	0.405	1	6	0.00562	0.167	1	5	42	unnamed	unnamed,unnamed,unnamed,unnamed,unnamed,unnamed	FKBP5	FKBP1C,FKBP5,PPIAL4A,PPIAL4B,PPIAL4C
GO Molecular Function	GO:0016814	hydrolase activity, acting on carbon-nitrogen (but not peptide) bonds, in cyclic amidines	391	0.342	1	1	2.47	0.405	1	6	0.00562	0.167	1	3	33	unnamed	unnamed,unnamed,unnamed,unnamed,unnamed,unnamed	AMPD3	ADARB2,AMPD3,DCTD
GO Molecular Function	GO:0005160	transforming growth factor beta receptor binding	391	0.342	1	1	2.47	0.405	1	6	0.00562	0.167	1	5	20	unnamed	unnamed,unnamed,unnamed,unnamed,unnamed,unnamed	SMAD7	SMAD2,SMAD7,TGFB3,TGFBR1,TGFBRAP1
GO Molecular Function	GO:0001618	virus receptor activity	391	0.342	1	1	2.47	0.405	1	6	0.00562	0.167	1	5	28	unnamed	unnamed,unnamed,unnamed,unnamed,unnamed,unnamed	ITGAV	CXADR,CXCR4,ITGAV,ITGB1,PVRL1
GO Molecular Function	GO:0005253	anion channel activity	391	0.342	1	1	2.47	0.405	1	6	0.00562	0.167	1	5	69	unnamed	unnamed,unnamed,unnamed,unnamed,unnamed,unnamed	CLIC6	CLCN2,CLIC6,GABRA2,GABRG2,SLC26A7
GO Molecular Function	GO:0016628	oxidoreductase activity, acting on the CH-CH group of donors, NAD or NADP as acceptor	391	0.342	1	1	2.47	0.405	1	6	0.00562	0.167	1	2	22	unnamed	unnamed,unnamed,unnamed,unnamed,unnamed,unnamed	DPYD	AKR1D1,DPYD
GO Molecular Function	GO:0005254	chloride channel activity	391	0.342	1	1	2.47	0.405	1	6	0.00562	0.167	1	5	62	unnamed	unnamed,unnamed,unnamed,unnamed,unnamed,unnamed	CLIC6	CLCN2,CLIC6,GABRA2,GABRG2,SLC26A7
GO Molecular Function	GO:0036094	small molecule binding	407	0.344	1	1	1.07	36.5	39	541	0.219	0.0721	37	292	2567	unnamed,unnamed,unnamed,unnamed,unnamed,unnamed,unnamed,unnamed,unnamed,unnamed,unnamed,unnamed,unnamed,unnamed,unnamed,unnamed,unnamed,unnamed,unnamed,unnamed,unnamed,unnamed,unnamed,unnamed,unnamed,unnamed,unnamed,unnamed,unnamed,unnamed,unnamed,unnamed,unnamed,unnamed,unnamed,unnamed,unnamed,unnamed,unnamed	unnamed,unnamed,unnamed,unnamed,unnamed,unnamed,unnamed,unnamed,unnamed,unnamed,unnamed,unnamed,unnamed,unnamed,unnamed,unnamed,unnamed,unnamed,unnamed,unnamed,unnamed,unnamed,unnamed,unnamed,unnamed,unnamed,unnamed,unnamed,unnamed,unnamed,unnamed,unnamed,unnamed,unnamed,unnamed,unnamed,unnamed,unnamed,unnamed,unnamed,unnamed,unnamed,unnamed,unnamed,unnamed,unnamed,unnamed,unnamed,unnamed,unnamed…	ACVR1,ACVR1C,ARL15,ASCC3,ATAD2B,C12orf76,CBR4,CELF2,CSTF2,DPH6,DPYD,DPYS,DYRK2,EGLN3,EPHA3,GMDS,KIF16B,KIF20B,KIF4B,MAP4K3,MKI67,MYLK2,NMNAT3,NR2F2,PPARGC1A,PRKCQ,RAP2A,RFC3,RFK,RIPK2,RUNX1,SEPT7,SLC28A3,STK33,TSSK1B,TUBE1,VWA8	ABCA12,ABCB5,ABCC4,ABCE1,ACOXL,ACTR3,ACTR3B,ACVR1,ACVR1C,ACVR2A,ADCY8,ADCY9,AGAP1,AGK,AK4,AK8,AKT3,ALDH1A2,ALK,ANKK1,APAF1,ARF1,ARL15,ARL4A,ARL6,ASCC3,ATAD2B,ATP10B,ATP11B,ATP13A5,ATP1A1,ATP2B1,ATP9A,C12orf76,CAMK1G,CAMK2D,CASK,CBR4,CBWD6,CBWD7,CCT6B,CCT8,CDK14,CDKL5,CELF2,CELF4,CHD6,CHD9,CLCN2,CMPK2,CNOT4,CPEB2,CPS1,CRYZ,CSNK1G3,CSTF2,CTBP2,CTPS2,CYP26A1,CYP26B1,DACH1,DACH2,DDX18,DDX31,DDX53,DDX…
GO Molecular Function	GO:0016769	transferase activity, transferring nitrogenous groups	408	0.345	1	1	1.65	1.21	2	18	0.0112	0.111	2	9	26	unnamed,unnamed	unnamed,unnamed,unnamed,unnamed,unnamed,unnamed,unnamed,unnamed,unnamed,unnamed,unnamed,unnamed,unnamed,unnamed,unnamed,unnamed,unnamed,unnamed	ETNPPL,PSAT1	AADAT,AGXT2,BCAT1,ETNPPL,GLCCI1,GOT2,PHYKPL,PSAT1,SPTLC3
GO Molecular Function	GO:0008483	transaminase activity	408	0.345	1	1	1.65	1.21	2	18	0.0112	0.111	2	9	24	unnamed,unnamed	unnamed,unnamed,unnamed,unnamed,unnamed,unnamed,unnamed,unnamed,unnamed,unnamed,unnamed,unnamed,unnamed,unnamed,unnamed,unnamed,unnamed,unnamed	ETNPPL,PSAT1	AADAT,AGXT2,BCAT1,ETNPPL,GLCCI1,GOT2,PHYKPL,PSAT1,SPTLC3
GO Molecular Function	GO:0008135	translation factor activity, nucleic acid binding	408	0.345	1	1	1.65	1.21	2	18	0.0112	0.111	2	10	95	unnamed,unnamed	unnamed,unnamed,unnamed,unnamed,unnamed,unnamed,unnamed,unnamed,unnamed,unnamed,unnamed,unnamed,unnamed,unnamed,unnamed,unnamed,unnamed,unnamed	EIF3H,EIF4E	EIF3D,EIF3H,EIF3M,EIF4E,EIF4E3,EIF5,GTF2H2,PET112,SOX11,TAF4B
GO Molecular Function	GO:0004672	protein kinase activity	411	0.351	1	1	1.15	10.5	12	155	0.0674	0.0774	13	83	593	unnamed,unnamed,unnamed,unnamed,unnamed,unnamed,unnamed,unnamed,unnamed,unnamed,unnamed,unnamed	unnamed,unnamed,unnamed,unnamed,unnamed,unnamed,unnamed,unnamed,unnamed,unnamed,unnamed,unnamed,unnamed,unnamed,unnamed,unnamed,unnamed,unnamed,unnamed,unnamed,unnamed,unnamed,unnamed,unnamed,unnamed,unnamed,unnamed,unnamed,unnamed,unnamed,unnamed,unnamed,unnamed,unnamed,unnamed,unnamed,unnamed,unnamed,unnamed,unnamed,unnamed,unnamed,unnamed,unnamed,unnamed,unnamed,unnamed,unnamed,unnamed,unnamed…	ACVR1,ACVR1C,CRIM1,DYRK2,EPHA3,MAP4K3,MYLK2,NRP2,PDGFRL,PRKCQ,RIPK2,STK33,TSSK1B	ACVR1,ACVR1C,ACVR2A,AKT3,ALK,ANKK1,CAMK1G,CAMK2D,CASK,CCL2,CCNH,CDK14,CDKL5,CNTLN,CRIM1,CSNK1G3,DYRK1A,DYRK2,EFEMP1,EPHA3,EPHA4,EPHA5,EPHA6,EPHA7,ERBB4,FER,FGFR2,FRK,GSK3B,GTF2H2,ICK,JAK1,KCNH8,LATS2,MAP2K5,MAP3K1,MAP3K7,MAP3K8,MAP4K3,MAST4,MELK,MUSK,MYLK2,MYLK4,MYO3B,NEK10,NRK,NRP1,NRP2,NTRK3,PDGFRL,PIK3C3,PIK3CG,PKDCC,PKN2,PRKAB2,PRKCA,PRKCQ,PRKD1,PRKX,RIOK2,RIPK2,ROCK1,ROCK2,ROR1,RPS6KA3,RPS6K…
GO Molecular Function	GO:0032555	purine ribonucleotide binding	412	0.355	1	1	1.09	23	25	341	0.14	0.0733	26	204	1845	unnamed,unnamed,unnamed,unnamed,unnamed,unnamed,unnamed,unnamed,unnamed,unnamed,unnamed,unnamed,unnamed,unnamed,unnamed,unnamed,unnamed,unnamed,unnamed,unnamed,unnamed,unnamed,unnamed,unnamed,unnamed	unnamed,unnamed,unnamed,unnamed,unnamed,unnamed,unnamed,unnamed,unnamed,unnamed,unnamed,unnamed,unnamed,unnamed,unnamed,unnamed,unnamed,unnamed,unnamed,unnamed,unnamed,unnamed,unnamed,unnamed,unnamed,unnamed,unnamed,unnamed,unnamed,unnamed,unnamed,unnamed,unnamed,unnamed,unnamed,unnamed,unnamed,unnamed,unnamed,unnamed,unnamed,unnamed,unnamed,unnamed,unnamed,unnamed,unnamed,unnamed,unnamed,unnamed…	ACVR1,ACVR1C,ARL15,ASCC3,ATAD2B,C12orf76,DPH6,DYRK2,EPHA3,KIF16B,KIF20B,KIF4B,MAP4K3,MKI67,MYLK2,NMNAT3,PRKCQ,RAP2A,RFK,RIPK2,RUNX1,SEPT7,STK33,TSSK1B,TUBE1,VWA8	ABCA12,ABCB5,ABCC4,ABCE1,ACTR3,ACTR3B,ACVR1,ACVR1C,ACVR2A,ADCY8,ADCY9,AGAP1,AGK,AK4,AK8,AKT3,ALK,ANKK1,APAF1,ARF1,ARL15,ARL4A,ARL6,ASCC3,ATAD2B,ATP10B,ATP11B,ATP13A5,ATP1A1,ATP2B1,ATP9A,C12orf76,CAMK1G,CAMK2D,CASK,CBWD6,CBWD7,CCT6B,CCT8,CDK14,CDKL5,CHD6,CHD9,CMPK2,CPS1,CSNK1G3,CTPS2,DDX18,DDX31,DDX53,DDX54,DGKB,DGKG,DHX15,DHX35,DNAH11,DNAH14,DNAH5,DNAJC27,DNM3,DPH6,DYRK1A,DYRK2,EIF5,ENSG000001761…
GO Molecular Function	GO:0001076	RNA polymerase II transcription factor binding transcription factor activity	413	0.357	1	1	1.24	4.85	6	72	0.0337	0.0833	6	26	103	unnamed,unnamed,unnamed,unnamed,unnamed,unnamed	unnamed,unnamed,unnamed,unnamed,unnamed,unnamed,unnamed,unnamed,unnamed,unnamed,unnamed,unnamed,unnamed,unnamed,unnamed,unnamed,unnamed,unnamed,unnamed,unnamed,unnamed,unnamed,unnamed,unnamed,unnamed,unnamed,unnamed,unnamed,unnamed,unnamed,unnamed,unnamed,unnamed,unnamed,unnamed,unnamed,unnamed,unnamed,unnamed,unnamed,unnamed,unnamed,unnamed,unnamed,unnamed,unnamed,unnamed,unnamed,unnamed,unnamed…	CITED2,CREB1,EOMES,MED30,PPARGC1A,TBX18	BHLHE40,CITED2,CREB1,EOMES,ISL1,KLF4,LHX2,LMO2,MED13,MED14,MED30,NEUROD1,NFIB,POU1F1,POU3F1,POU3F2,PPARGC1A,PSIP1,SMARCA2,SOX11,SOX4,TBX15,TBX18,TCF4,TFAP2B,ZFPM2
GO Molecular Function	GO:0004888	transmembrane signaling receptor activity	414	0.358	1	1	1.1	19.1	21	284	0.118	0.0739	23	143	1181	unnamed,unnamed,unnamed,unnamed,unnamed,unnamed,unnamed,unnamed,unnamed,unnamed,unnamed,unnamed,unnamed,unnamed,unnamed,unnamed,unnamed,unnamed,unnamed,unnamed,unnamed	unnamed,unnamed,unnamed,unnamed,unnamed,unnamed,unnamed,unnamed,unnamed,unnamed,unnamed,unnamed,unnamed,unnamed,unnamed,unnamed,unnamed,unnamed,unnamed,unnamed,unnamed,unnamed,unnamed,unnamed,unnamed,unnamed,unnamed,unnamed,unnamed,unnamed,unnamed,unnamed,unnamed,unnamed,unnamed,unnamed,unnamed,unnamed,unnamed,unnamed,unnamed,unnamed,unnamed,unnamed,unnamed,unnamed,unnamed,unnamed,unnamed,unnamed…	ACKR3,ACVR1,ACVR1C,C12orf76,CALCR,CRIM1,EPHA3,GPR125,GRIA2,GRIK1,GRIK2,HTR7,LIFR,LPHN2,LRP6,NPVF,NRP2,OSMR,PDGFRL,SEMA5A,SORL1,TM2D1,TULP1	ACKR3,ACVR1,ACVR1C,ACVR2A,ADRA1A,ADRA1D,ADRA2A,ADRB2,AGTR1,AGTR2,ALK,BAI3,C12orf76,CALCR,CCR7,CD69,CHRM2,CHRNB4,CRIM1,CSF3R,CXCR4,DCC,EDNRA,EDNRB,EFEMP1,ELTD1,EPHA3,EPHA4,EPHA5,EPHA6,EPHA7,ERBB4,FGFR2,FSHR,FZD1,FZD7,FZD8,GABRA2,GABRG2,GFRA1,GFRA2,GLP2R,GPR101,GPR110,GPR125,GPR139,GPR151,GPR156,GPR174,GPR26,GPR39,GPR45,GRIA2,GRIA3,GRID1,GRID2,GRIK1,GRIK2,GRIK3,GRIK4,GRIN2A,GRIN2B,GRIN3A,GRM7,GRM8,…
GO Molecular Function	GO:0022857	transmembrane transporter activity	415	0.359	1	1	1.14	10.5	12	156	0.0674	0.0769	12	102	907	unnamed,unnamed,unnamed,unnamed,unnamed,unnamed,unnamed,unnamed,unnamed,unnamed,unnamed,unnamed	unnamed,unnamed,unnamed,unnamed,unnamed,unnamed,unnamed,unnamed,unnamed,unnamed,unnamed,unnamed,unnamed,unnamed,unnamed,unnamed,unnamed,unnamed,unnamed,unnamed,unnamed,unnamed,unnamed,unnamed,unnamed,unnamed,unnamed,unnamed,unnamed,unnamed,unnamed,unnamed,unnamed,unnamed,unnamed,unnamed,unnamed,unnamed,unnamed,unnamed,unnamed,unnamed,unnamed,unnamed,unnamed,unnamed,unnamed,unnamed,unnamed,unnamed…	C12orf76,CLIC6,GJA1,GRIA2,GRIK1,GRIK2,ITGAV,PQLC2,SLC14A2,SLC17A6,SLC1A2,SLC28A3	ABCB5,ABCC4,ASIC2,ATP10B,ATP11B,ATP13A5,ATP1A1,ATP2B1,ATP5EP2,ATP5G3,ATP5J,ATP6V0A1,ATP6V1C1,ATP9A,C12orf76,CACNA1E,CACNA2D3,CACNG2,CACNG3,CACNG5,CHRNB4,CLCN2,CLIC6,COA6,COX6A1,COX6C,COX7B2,COX7C,GABRA2,GABRG2,GJA1,GJA10,GRIA2,GRIA3,GRID1,GRID2,GRIK1,GRIK2,GRIK3,GRIK4,GRIN2A,GRIN2B,GRIN3A,GRM7,IL1RAPL1,ITGAV,ITPR1,KCNB2,KCND2,KCNF1,KCNH7,KCNH8,KCNIP1,KCNIP2,KCNJ2,KCNJ3,KCNJ6,KCNMB1,KCNMB2,KCNQ1,K…
GO Molecular Function	GO:0017076	purine nucleotide binding	416	0.361	1	1	1.08	23.1	25	342	0.14	0.0731	26	205	1862	unnamed,unnamed,unnamed,unnamed,unnamed,unnamed,unnamed,unnamed,unnamed,unnamed,unnamed,unnamed,unnamed,unnamed,unnamed,unnamed,unnamed,unnamed,unnamed,unnamed,unnamed,unnamed,unnamed,unnamed,unnamed	unnamed,unnamed,unnamed,unnamed,unnamed,unnamed,unnamed,unnamed,unnamed,unnamed,unnamed,unnamed,unnamed,unnamed,unnamed,unnamed,unnamed,unnamed,unnamed,unnamed,unnamed,unnamed,unnamed,unnamed,unnamed,unnamed,unnamed,unnamed,unnamed,unnamed,unnamed,unnamed,unnamed,unnamed,unnamed,unnamed,unnamed,unnamed,unnamed,unnamed,unnamed,unnamed,unnamed,unnamed,unnamed,unnamed,unnamed,unnamed,unnamed,unnamed…	ACVR1,ACVR1C,ARL15,ASCC3,ATAD2B,C12orf76,DPH6,DYRK2,EPHA3,KIF16B,KIF20B,KIF4B,MAP4K3,MKI67,MYLK2,NMNAT3,PRKCQ,RAP2A,RFK,RIPK2,RUNX1,SEPT7,STK33,TSSK1B,TUBE1,VWA8	ABCA12,ABCB5,ABCC4,ABCE1,ACTR3,ACTR3B,ACVR1,ACVR1C,ACVR2A,ADCY8,ADCY9,AGAP1,AGK,AK4,AK8,AKT3,ALK,ANKK1,APAF1,ARF1,ARL15,ARL4A,ARL6,ASCC3,ATAD2B,ATP10B,ATP11B,ATP13A5,ATP1A1,ATP2B1,ATP9A,C12orf76,CAMK1G,CAMK2D,CASK,CBWD6,CBWD7,CCT6B,CCT8,CDK14,CDKL5,CHD6,CHD9,CLCN2,CMPK2,CPS1,CSNK1G3,CTPS2,DDX18,DDX31,DDX53,DDX54,DGKB,DGKG,DHX15,DHX35,DNAH11,DNAH14,DNAH5,DNAJC27,DNM3,DPH6,DYRK1A,DYRK2,EIF5,ENSG000…
GO Molecular Function	GO:0050681	androgen receptor binding	417	0.37	1	1	1.56	1.28	2	19	0.0112	0.105	2	8	38	unnamed,unnamed	unnamed,unnamed,unnamed,unnamed,unnamed,unnamed,unnamed,unnamed,unnamed,unnamed,unnamed,unnamed,unnamed,unnamed,unnamed,unnamed,unnamed,unnamed,unnamed	PPARGC1A,TCF21	AR,CTNNB1,GRIP1,KDM3A,KDM4C,NRIP1,PPARGC1A,TCF21
GO Molecular Function	GO:0030374	ligand-dependent nuclear receptor transcription coactivator activity	417	0.37	1	1	1.56	1.28	2	19	0.0112	0.105	2	8	45	unnamed,unnamed	unnamed,unnamed,unnamed,unnamed,unnamed,unnamed,unnamed,unnamed,unnamed,unnamed,unnamed,unnamed,unnamed,unnamed,unnamed,unnamed,unnamed,unnamed,unnamed	MED30,PPARGC1A	CALCOCO1,MED13,MED14,MED30,PPARGC1A,SLC30A9,SS18,USP22
GO Molecular Function	GO:0016298	lipase activity	417	0.37	1	1	1.56	1.28	2	19	0.0112	0.105	3	14	106	unnamed,unnamed	unnamed,unnamed,unnamed,unnamed,unnamed,unnamed,unnamed,unnamed,unnamed,unnamed,unnamed,unnamed,unnamed,unnamed,unnamed,unnamed,unnamed,unnamed,unnamed	DDHD1,PLCB1,PLCB4	AOAH,DDHD1,EDNRA,HRASLS,LIPC,LIPG,PLA2G4D,PLA2G4F,PLA2G6,PLCB1,PLCB4,PLCG1,PLCL1,SMPD3
GO Molecular Function	GO:0008094	DNA-dependent ATPase activity	417	0.37	1	1	1.56	1.28	2	19	0.0112	0.105	2	10	72	unnamed,unnamed	unnamed,unnamed,unnamed,unnamed,unnamed,unnamed,unnamed,unnamed,unnamed,unnamed,unnamed,unnamed,unnamed,unnamed,unnamed,unnamed,unnamed,unnamed,unnamed	ASCC3,RFC3	ASCC3,CCNH,GTF2H2,RAD51B,RFC3,SMARCA1,SMARCA2,TOP1,TOP2B,XRCC5
GO Molecular Function	GO:0032553	ribonucleotide binding	421	0.379	1	1	1.07	23.3	25	345	0.14	0.0725	26	206	1859	unnamed,unnamed,unnamed,unnamed,unnamed,unnamed,unnamed,unnamed,unnamed,unnamed,unnamed,unnamed,unnamed,unnamed,unnamed,unnamed,unnamed,unnamed,unnamed,unnamed,unnamed,unnamed,unnamed,unnamed,unnamed	unnamed,unnamed,unnamed,unnamed,unnamed,unnamed,unnamed,unnamed,unnamed,unnamed,unnamed,unnamed,unnamed,unnamed,unnamed,unnamed,unnamed,unnamed,unnamed,unnamed,unnamed,unnamed,unnamed,unnamed,unnamed,unnamed,unnamed,unnamed,unnamed,unnamed,unnamed,unnamed,unnamed,unnamed,unnamed,unnamed,unnamed,unnamed,unnamed,unnamed,unnamed,unnamed,unnamed,unnamed,unnamed,unnamed,unnamed,unnamed,unnamed,unnamed…	ACVR1,ACVR1C,ARL15,ASCC3,ATAD2B,C12orf76,DPH6,DYRK2,EPHA3,KIF16B,KIF20B,KIF4B,MAP4K3,MKI67,MYLK2,NMNAT3,PRKCQ,RAP2A,RFK,RIPK2,RUNX1,SEPT7,STK33,TSSK1B,TUBE1,VWA8	ABCA12,ABCB5,ABCC4,ABCE1,ACTR3,ACTR3B,ACVR1,ACVR1C,ACVR2A,ADCY8,ADCY9,AGAP1,AGK,AK4,AK8,AKT3,ALK,ANKK1,APAF1,ARF1,ARL15,ARL4A,ARL6,ASCC3,ATAD2B,ATP10B,ATP11B,ATP13A5,ATP1A1,ATP2B1,ATP9A,C12orf76,CAMK1G,CAMK2D,CASK,CBWD6,CBWD7,CCT6B,CCT8,CDK14,CDKL5,CHD6,CHD9,CMPK2,CPS1,CSNK1G3,CTPS2,DDX18,DDX31,DDX53,DDX54,DGKB,DGKG,DHX15,DHX35,DNAH11,DNAH14,DNAH5,DNAJC27,DNM3,DPH6,DYRK1A,DYRK2,EIF5,ENSG000001761…
GO Molecular Function	GO:0016860	intramolecular oxidoreductase activity	422	0.387	1	1	2.12	0.472	1	7	0.00562	0.143	1	3	46	unnamed	unnamed,unnamed,unnamed,unnamed,unnamed,unnamed,unnamed	DCT	DCT,HSD3B1,IDI1
GO Molecular Function	GO:0016863	intramolecular oxidoreductase activity, transposing C=C bonds	422	0.387	1	1	2.12	0.472	1	7	0.00562	0.143	1	3	13	unnamed	unnamed,unnamed,unnamed,unnamed,unnamed,unnamed,unnamed	DCT	DCT,HSD3B1,IDI1
GO Molecular Function	GO:0043325	phosphatidylinositol-3,4-bisphosphate binding	422	0.387	1	1	2.12	0.472	1	7	0.00562	0.143	1	4	15	unnamed	unnamed,unnamed,unnamed,unnamed,unnamed,unnamed,unnamed	KIF16B	ARAP3,KIF16B,RAG2,ZFYVE1
GO Molecular Function	GO:0051117	ATPase binding	422	0.387	1	1	2.12	0.472	1	7	0.00562	0.143	1	3	29	unnamed	unnamed,unnamed,unnamed,unnamed,unnamed,unnamed,unnamed	SNX10	ATP6V0A1,PDE4D,SNX10
GO Molecular Function	GO:0070411	I-SMAD binding	422	0.387	1	1	2.12	0.472	1	7	0.00562	0.143	1	5	11	unnamed	unnamed,unnamed,unnamed,unnamed,unnamed,unnamed,unnamed	SMAD7	AXIN2,CTNNB1,SMAD2,SMAD7,TGFBR1
GO Molecular Function	GO:0070577	histone acetyl-lysine binding	422	0.387	1	1	2.12	0.472	1	7	0.00562	0.143	1	2	17	unnamed	unnamed,unnamed,unnamed,unnamed,unnamed,unnamed,unnamed	ATAD2B	ATAD2B,TRIM24
GO Molecular Function	GO:0019888	protein phosphatase regulator activity	422	0.387	1	1	2.12	0.472	1	7	0.00562	0.143	1	6	63	unnamed	unnamed,unnamed,unnamed,unnamed,unnamed,unnamed,unnamed	ELFN1	ELFN1,IGFBP3,PPP1R3B,PPP2R2B,PPP2R2D,PPP2R5A
GO Molecular Function	GO:0005521	lamin binding	422	0.387	1	1	2.12	0.472	1	7	0.00562	0.143	1	2	10	unnamed	unnamed,unnamed,unnamed,unnamed,unnamed,unnamed,unnamed	PLCB1	PLCB1,TMPO
GO Molecular Function	GO:0016811	hydrolase activity, acting on carbon-nitrogen (but not peptide) bonds, in linear amides	422	0.387	1	1	2.12	0.472	1	7	0.00562	0.143	1	4	58	unnamed	unnamed,unnamed,unnamed,unnamed,unnamed,unnamed,unnamed	HDAC9	AGA,HDAC9,SALL1,SUDS3
GO Molecular Function	GO:0005548	phospholipid transporter activity	422	0.387	1	1	2.12	0.472	1	7	0.00562	0.143	1	5	31	unnamed	unnamed,unnamed,unnamed,unnamed,unnamed,unnamed,unnamed	PLSCR1	ATP10B,ATP11B,ATP9A,PITPNC1,PLSCR1
GO Molecular Function	GO:0008144	drug binding	422	0.387	1	1	2.12	0.472	1	7	0.00562	0.143	1	6	81	unnamed	unnamed,unnamed,unnamed,unnamed,unnamed,unnamed,unnamed	FKBP5	FKBP5,HTR1B,HTR2A,PDE4D,PPP3CA,PPP3CB
GO Molecular Function	GO:0016409	palmitoyltransferase activity	422	0.387	1	1	2.12	0.472	1	7	0.00562	0.143	1	6	35	unnamed	unnamed,unnamed,unnamed,unnamed,unnamed,unnamed,unnamed	ZDHHC1	HHAT,SPTLC3,SPTSSA,ZDHHC1,ZDHHC15,ZDHHC21
GO Molecular Function	GO:0015108	chloride transmembrane transporter activity	422	0.387	1	1	2.12	0.472	1	7	0.00562	0.143	1	6	76	unnamed	unnamed,unnamed,unnamed,unnamed,unnamed,unnamed,unnamed	CLIC6	CLCN2,CLIC6,GABRA2,GABRG2,SLC12A3,SLC26A7
GO Molecular Function	GO:0008199	ferric iron binding	422	0.387	1	1	2.12	0.472	1	7	0.00562	0.143	1	1	11	unnamed	unnamed,unnamed,unnamed,unnamed,unnamed,unnamed,unnamed	FTHL17	FTHL17
GO Molecular Function	GO:0003714	transcription corepressor activity	436	0.389	1	1	1.13	8.83	10	131	0.0562	0.0763	8	49	196	unnamed,unnamed,unnamed,unnamed,unnamed,unnamed,unnamed,unnamed,unnamed,unnamed	unnamed,unnamed,unnamed,unnamed,unnamed,unnamed,unnamed,unnamed,unnamed,unnamed,unnamed,unnamed,unnamed,unnamed,unnamed,unnamed,unnamed,unnamed,unnamed,unnamed,unnamed,unnamed,unnamed,unnamed,unnamed,unnamed,unnamed,unnamed,unnamed,unnamed,unnamed,unnamed,unnamed,unnamed,unnamed,unnamed,unnamed,unnamed,unnamed,unnamed,unnamed,unnamed,unnamed,unnamed,unnamed,unnamed,unnamed,unnamed,unnamed,unnamed…	CITED2,EID1,HDAC9,MEIS2,NR2F2,TBX18,TLE4,ZNF281	AEBP2,BCL11A,BCOR,C1D,CBX4,CDX2,CITED2,CTBP2,DDX54,DMAP1,E2F6,E2F7,EID1,HDAC9,HSBP1,ID4,JAZF1,KCTD1,KDM5B,KLF12,MEIS2,MSC,NFIB,NR0B1,NR2F2,NRIP1,PAWR,PEX14,POU1F1,PRDM8,PROX1,RBFOX2,SCAI,SKOR1,SKOR2,SMYD1,TBL1X,TBX15,TBX18,TCF4,TFAP2B,TFCP2L1,TFEC,TLE4,YWHAB,ZFPM2,ZHX2,ZHX3,ZNF281
GO Molecular Function	GO:0016705	oxidoreductase activity, acting on paired donors, with incorporation or reduction of molecular oxygen	437	0.392	1	1	1.26	3.17	4	47	0.0225	0.0851	2	14	158	unnamed,unnamed,unnamed,unnamed	unnamed,unnamed,unnamed,unnamed,unnamed,unnamed,unnamed,unnamed,unnamed,unnamed,unnamed,unnamed,unnamed,unnamed,unnamed,unnamed,unnamed,unnamed,unnamed,unnamed,unnamed,unnamed,unnamed,unnamed,unnamed,unnamed,unnamed,unnamed,unnamed,unnamed,unnamed,unnamed,unnamed,unnamed,unnamed,unnamed,unnamed,unnamed,unnamed,unnamed,unnamed,unnamed,unnamed,unnamed,unnamed,unnamed,unnamed	EGLN3,TYW5	AGMO,CYP1B1,CYP26A1,CYP26B1,CYP7B1,EGLN3,FMO3,FTO,KDM5B,PARK7,TET2,TPH2,TYRP1,TYW5
GO Molecular Function	GO:0022838	substrate-specific channel activity	438	0.394	1	1	1.19	5.06	6	75	0.0337	0.08	6	51	378	unnamed,unnamed,unnamed,unnamed,unnamed,unnamed	unnamed,unnamed,unnamed,unnamed,unnamed,unnamed,unnamed,unnamed,unnamed,unnamed,unnamed,unnamed,unnamed,unnamed,unnamed,unnamed,unnamed,unnamed,unnamed,unnamed,unnamed,unnamed,unnamed,unnamed,unnamed,unnamed,unnamed,unnamed,unnamed,unnamed,unnamed,unnamed,unnamed,unnamed,unnamed,unnamed,unnamed,unnamed,unnamed,unnamed,unnamed,unnamed,unnamed,unnamed,unnamed,unnamed,unnamed,unnamed,unnamed,unnamed…	C12orf76,CLIC6,GRIA2,GRIK1,GRIK2,ITGAV	ASIC2,C12orf76,CACNA1E,CACNA2D3,CACNG2,CACNG3,CACNG5,CHRNB4,CLCN2,CLIC6,GABRA2,GABRG2,GRIA2,GRIA3,GRID1,GRID2,GRIK1,GRIK2,GRIK3,GRIK4,GRIN2A,GRIN2B,GRIN3A,GRM7,IL1RAPL1,ITGAV,ITPR1,KCNB2,KCND2,KCNF1,KCNH7,KCNH8,KCNIP1,KCNIP2,KCNJ2,KCNJ3,KCNJ6,KCNMB1,KCNMB2,KCNQ1,KCNT2,KCNU1,NOX5,REST,RYR2,SLC24A2,SLC26A7,TMEM38B,TRPA1,TRPC4,TRPM3
GO Molecular Function	GO:0005216	ion channel activity	438	0.394	1	1	1.19	5.06	6	75	0.0337	0.08	6	51	370	unnamed,unnamed,unnamed,unnamed,unnamed,unnamed	unnamed,unnamed,unnamed,unnamed,unnamed,unnamed,unnamed,unnamed,unnamed,unnamed,unnamed,unnamed,unnamed,unnamed,unnamed,unnamed,unnamed,unnamed,unnamed,unnamed,unnamed,unnamed,unnamed,unnamed,unnamed,unnamed,unnamed,unnamed,unnamed,unnamed,unnamed,unnamed,unnamed,unnamed,unnamed,unnamed,unnamed,unnamed,unnamed,unnamed,unnamed,unnamed,unnamed,unnamed,unnamed,unnamed,unnamed,unnamed,unnamed,unnamed…	C12orf76,CLIC6,GRIA2,GRIK1,GRIK2,ITGAV	ASIC2,C12orf76,CACNA1E,CACNA2D3,CACNG2,CACNG3,CACNG5,CHRNB4,CLCN2,CLIC6,GABRA2,GABRG2,GRIA2,GRIA3,GRID1,GRID2,GRIK1,GRIK2,GRIK3,GRIK4,GRIN2A,GRIN2B,GRIN3A,GRM7,IL1RAPL1,ITGAV,ITPR1,KCNB2,KCND2,KCNF1,KCNH7,KCNH8,KCNIP1,KCNIP2,KCNJ2,KCNJ3,KCNJ6,KCNMB1,KCNMB2,KCNQ1,KCNT2,KCNU1,NOX5,REST,RYR2,SLC24A2,SLC26A7,TMEM38B,TRPA1,TRPC4,TRPM3
GO Molecular Function	GO:0005520	insulin-like growth factor binding	440	0.395	1	1	1.48	1.35	2	20	0.0112	0.1	2	6	25	unnamed,unnamed	unnamed,unnamed,unnamed,unnamed,unnamed,unnamed,unnamed,unnamed,unnamed,unnamed,unnamed,unnamed,unnamed,unnamed,unnamed,unnamed,unnamed,unnamed,unnamed,unnamed	CRIM1,ITGAV	CRIM1,IGFBP2,IGFBP3,IGFBP5,IGFBP7,ITGAV
GO Molecular Function	GO:0047485	protein N-terminus binding	440	0.395	1	1	1.48	1.35	2	20	0.0112	0.1	2	15	91	unnamed,unnamed	unnamed,unnamed,unnamed,unnamed,unnamed,unnamed,unnamed,unnamed,unnamed,unnamed,unnamed,unnamed,unnamed,unnamed,unnamed,unnamed,unnamed,unnamed,unnamed,unnamed	EXOC2,RBPJ	APTX,DCN,ERCC4,ERCC5,EXOC2,EXOC4,FEZ1,GAD1,GLRX,GTF2H2,KCNIP1,KCNIP2,PEX14,RBPJ,SMARCE1
GO Molecular Function	GO:0005524	ATP binding	442	0.403	1	1	1.07	19.6	21	291	0.118	0.0722	22	162	1470	unnamed,unnamed,unnamed,unnamed,unnamed,unnamed,unnamed,unnamed,unnamed,unnamed,unnamed,unnamed,unnamed,unnamed,unnamed,unnamed,unnamed,unnamed,unnamed,unnamed,unnamed	unnamed,unnamed,unnamed,unnamed,unnamed,unnamed,unnamed,unnamed,unnamed,unnamed,unnamed,unnamed,unnamed,unnamed,unnamed,unnamed,unnamed,unnamed,unnamed,unnamed,unnamed,unnamed,unnamed,unnamed,unnamed,unnamed,unnamed,unnamed,unnamed,unnamed,unnamed,unnamed,unnamed,unnamed,unnamed,unnamed,unnamed,unnamed,unnamed,unnamed,unnamed,unnamed,unnamed,unnamed,unnamed,unnamed,unnamed,unnamed,unnamed,unnamed…	ACVR1,ACVR1C,ASCC3,ATAD2B,C12orf76,DPH6,DYRK2,EPHA3,KIF16B,KIF20B,KIF4B,MAP4K3,MKI67,MYLK2,NMNAT3,PRKCQ,RFK,RIPK2,RUNX1,STK33,TSSK1B,VWA8	ABCA12,ABCB5,ABCC4,ABCE1,ACTR3,ACTR3B,ACVR1,ACVR1C,ACVR2A,ADCY8,ADCY9,AGK,AK4,AK8,AKT3,ALK,ANKK1,APAF1,ASCC3,ATAD2B,ATP10B,ATP11B,ATP13A5,ATP1A1,ATP2B1,ATP9A,C12orf76,CAMK1G,CAMK2D,CASK,CBWD6,CBWD7,CCT6B,CCT8,CDK14,CDKL5,CHD6,CHD9,CMPK2,CPS1,CSNK1G3,CTPS2,DDX18,DDX31,DDX53,DDX54,DGKB,DGKG,DHX15,DHX35,DNAH11,DNAH14,DNAH5,DPH6,DYRK1A,DYRK2,ENSG00000176134,EPHA3,EPHA4,EPHA5,EPHA6,EPHA7,ERBB4,ERCC6L2…
GO Molecular Function	GO:0060589	nucleoside-triphosphatase regulator activity	443	0.405	1	1	1.15	6.07	7	90	0.0393	0.0778	7	64	468	unnamed,unnamed,unnamed,unnamed,unnamed,unnamed,unnamed	unnamed,unnamed,unnamed,unnamed,unnamed,unnamed,unnamed,unnamed,unnamed,unnamed,unnamed,unnamed,unnamed,unnamed,unnamed,unnamed,unnamed,unnamed,unnamed,unnamed,unnamed,unnamed,unnamed,unnamed,unnamed,unnamed,unnamed,unnamed,unnamed,unnamed,unnamed,unnamed,unnamed,unnamed,unnamed,unnamed,unnamed,unnamed,unnamed,unnamed,unnamed,unnamed,unnamed,unnamed,unnamed,unnamed,unnamed,unnamed,unnamed,unnamed…	ARFGAP3,DLC1,MAP4K3,PLCB1,PSD3,SIPA1L3,USP6NL	AGAP1,ARAP2,ARAP3,ARFGAP2,ARFGAP3,ARFGEF1,ARHGAP11B,ARHGAP15,ARHGAP20,ARHGAP21,ARHGAP26,ARHGAP42,ARHGEF16,AXIN2,BNIP2,CHN2,DENND1A,DEPDC1B,DLC1,DOCK10,DOCK2,DOCK3,DOCK4,DOCK9,ERRFI1,FBXO8,GNAQ,GOPC,IQGAP1,IQSEC1,MAP4K3,NRK,OPHN1,PLCB1,PSD3,RABGEF1,RALGAPA2,RAPGEF1,RAPGEF2,RAPGEF5,RASAL1,RASAL2,RASGEF1B,RASGRP3,RGS18,RGS3,RGS5,RGS9,RIMS1,SIPA1L3,SLIT2,SRGAP1,TBC1D16,TBC1D22A,TBC1D23,TBC1D2B,TBC1D3…
GO Molecular Function	GO:0030695	GTPase regulator activity	443	0.405	1	1	1.15	6.07	7	90	0.0393	0.0778	7	64	456	unnamed,unnamed,unnamed,unnamed,unnamed,unnamed,unnamed	unnamed,unnamed,unnamed,unnamed,unnamed,unnamed,unnamed,unnamed,unnamed,unnamed,unnamed,unnamed,unnamed,unnamed,unnamed,unnamed,unnamed,unnamed,unnamed,unnamed,unnamed,unnamed,unnamed,unnamed,unnamed,unnamed,unnamed,unnamed,unnamed,unnamed,unnamed,unnamed,unnamed,unnamed,unnamed,unnamed,unnamed,unnamed,unnamed,unnamed,unnamed,unnamed,unnamed,unnamed,unnamed,unnamed,unnamed,unnamed,unnamed,unnamed…	ARFGAP3,DLC1,MAP4K3,PLCB1,PSD3,SIPA1L3,USP6NL	AGAP1,ARAP2,ARAP3,ARFGAP2,ARFGAP3,ARFGEF1,ARHGAP11B,ARHGAP15,ARHGAP20,ARHGAP21,ARHGAP26,ARHGAP42,ARHGEF16,AXIN2,BNIP2,CHN2,DENND1A,DEPDC1B,DLC1,DOCK10,DOCK2,DOCK3,DOCK4,DOCK9,ERRFI1,FBXO8,GNAQ,GOPC,IQGAP1,IQSEC1,MAP4K3,NRK,OPHN1,PLCB1,PSD3,RABGEF1,RALGAPA2,RAPGEF1,RAPGEF2,RAPGEF5,RASAL1,RASAL2,RASGEF1B,RASGRP3,RGS18,RGS3,RGS5,RGS9,RIMS1,SIPA1L3,SLIT2,SRGAP1,TBC1D16,TBC1D22A,TBC1D23,TBC1D2B,TBC1D3…
GO Molecular Function	GO:0031406	carboxylic acid binding	445	0.408	1	1	1.2	4.18	5	62	0.0281	0.0806	3	22	178	unnamed,unnamed,unnamed,unnamed,unnamed	unnamed,unnamed,unnamed,unnamed,unnamed,unnamed,unnamed,unnamed,unnamed,unnamed,unnamed,unnamed,unnamed,unnamed,unnamed,unnamed,unnamed,unnamed,unnamed,unnamed,unnamed,unnamed,unnamed,unnamed,unnamed,unnamed,unnamed,unnamed,unnamed,unnamed,unnamed,unnamed,unnamed,unnamed,unnamed,unnamed,unnamed,unnamed,unnamed,unnamed,unnamed,unnamed,unnamed,unnamed,unnamed,unnamed,unnamed,unnamed,unnamed,unnamed…	DPYS,EGLN3,NR2F2	CPS1,CYP26A1,CYP26B1,DPEP1,DPYS,EGLN3,FMO3,FTCDNL1,GAD1,GRIN2B,GRIN3A,GRM7,MGST1,NOX4,NR2F2,PCCA,SDPR,SRR,ST8SIA2,ST8SIA3,TPH2,YWHAB
GO Molecular Function	GO:0043177	organic acid binding	445	0.408	1	1	1.2	4.18	5	62	0.0281	0.0806	3	22	179	unnamed,unnamed,unnamed,unnamed,unnamed	unnamed,unnamed,unnamed,unnamed,unnamed,unnamed,unnamed,unnamed,unnamed,unnamed,unnamed,unnamed,unnamed,unnamed,unnamed,unnamed,unnamed,unnamed,unnamed,unnamed,unnamed,unnamed,unnamed,unnamed,unnamed,unnamed,unnamed,unnamed,unnamed,unnamed,unnamed,unnamed,unnamed,unnamed,unnamed,unnamed,unnamed,unnamed,unnamed,unnamed,unnamed,unnamed,unnamed,unnamed,unnamed,unnamed,unnamed,unnamed,unnamed,unnamed…	DPYS,EGLN3,NR2F2	CPS1,CYP26A1,CYP26B1,DPEP1,DPYS,EGLN3,FMO3,FTCDNL1,GAD1,GRIN2B,GRIN3A,GRM7,MGST1,NOX4,NR2F2,PCCA,SDPR,SRR,ST8SIA2,ST8SIA3,TPH2,YWHAB
GO Molecular Function	GO:0035591	signaling adaptor activity	447	0.419	1	1	1.41	1.42	2	21	0.0112	0.0952	2	11	66	unnamed,unnamed	unnamed,unnamed,unnamed,unnamed,unnamed,unnamed,unnamed,unnamed,unnamed,unnamed,unnamed,unnamed,unnamed,unnamed,unnamed,unnamed,unnamed,unnamed,unnamed,unnamed,unnamed	PIK3R1,SKAP2	BLNK,CHN2,CLNK,FCRL2,GRB14,IRS1,LDLRAP1,PIK3R1,SH2D1A,SKAP1,SKAP2
GO Molecular Function	GO:0001106	RNA polymerase II transcription corepressor activity	447	0.419	1	1	1.41	1.42	2	21	0.0112	0.0952	2	5	19	unnamed,unnamed	unnamed,unnamed,unnamed,unnamed,unnamed,unnamed,unnamed,unnamed,unnamed,unnamed,unnamed,unnamed,unnamed,unnamed,unnamed,unnamed,unnamed,unnamed,unnamed,unnamed,unnamed	CITED2,TBX18	CITED2,NFIB,TBX15,TBX18,TFAP2B
GO Molecular Function	GO:0008234	cysteine-type peptidase activity	447	0.419	1	1	1.41	1.42	2	21	0.0112	0.0952	2	15	166	unnamed,unnamed	unnamed,unnamed,unnamed,unnamed,unnamed,unnamed,unnamed,unnamed,unnamed,unnamed,unnamed,unnamed,unnamed,unnamed,unnamed,unnamed,unnamed,unnamed,unnamed,unnamed,unnamed	CTSO,SENP8	ATG4A,ATG4C,CAPN13,CAPN7,CTSO,CYLD,OTUD1,SENP8,TNFAIP3,USP16,USP22,USP24,USP25,USP7,USP9X
GO Molecular Function	GO:0016740	transferase activity	450	0.421	1	1	1.05	28.7	30	425	0.169	0.0706	30	254	1848	unnamed,unnamed,unnamed,unnamed,unnamed,unnamed,unnamed,unnamed,unnamed,unnamed,unnamed,unnamed,unnamed,unnamed,unnamed,unnamed,unnamed,unnamed,unnamed,unnamed,unnamed,unnamed,unnamed,unnamed,unnamed,unnamed,unnamed,unnamed,unnamed,unnamed	unnamed,unnamed,unnamed,unnamed,unnamed,unnamed,unnamed,unnamed,unnamed,unnamed,unnamed,unnamed,unnamed,unnamed,unnamed,unnamed,unnamed,unnamed,unnamed,unnamed,unnamed,unnamed,unnamed,unnamed,unnamed,unnamed,unnamed,unnamed,unnamed,unnamed,unnamed,unnamed,unnamed,unnamed,unnamed,unnamed,unnamed,unnamed,unnamed,unnamed,unnamed,unnamed,unnamed,unnamed,unnamed,unnamed,unnamed,unnamed,unnamed,unnamed…	ACVR1,ACVR1C,AKAP6,CRIM1,DYRK2,EPHA3,ETNPPL,EXT1,GTDC1,KIAA1456,MAP4K3,MGMT,MYLK2,NAT2,NMNAT3,NNMT,NRP2,PDGFRL,PIK3R1,PRDM1,PRKCQ,PSAT1,RFK,RIPK2,ST3GAL4,STK33,TPST1,TSSK1B,UST,ZDHHC1	AADAT,ACAA2,ACVR1,ACVR1C,ACVR2A,ADPGK,AGK,AGPAT4,AGPAT9,AGXT2,AK4,AK8,AKAP6,AKT3,ALG10,ALG1L,ALK,ANKK1,AWAT2,B3GALT1,B3GALT2,B3GALTL,B3GAT2,BCAT1,CAMK1G,CAMK2D,CAMKMT,CASK,CCL2,CCNH,CDK14,CDKAL1,CDKL5,CDKN1C,CDS2,CERKL,CHST2,CHST9,CMPK2,CNKSR2,CNTLN,CRIM1,CSNK1G3,DAD1,DGKB,DGKG,DMAP1,DPH5,DPY19L1,DSEL,DYRK1A,DYRK2,EFEMP1,ELP3,ELP4,EPHA3,EPHA4,EPHA5,EPHA6,EPHA7,ERBB4,ETNK1,ETNPPL,EXT1,F13A1,FER,FG…
GO Molecular Function	GO:0004714	transmembrane receptor protein tyrosine kinase activity	451	0.423	1	1	1.21	3.3	4	49	0.0225	0.0816	4	16	65	unnamed,unnamed,unnamed,unnamed	unnamed,unnamed,unnamed,unnamed,unnamed,unnamed,unnamed,unnamed,unnamed,unnamed,unnamed,unnamed,unnamed,unnamed,unnamed,unnamed,unnamed,unnamed,unnamed,unnamed,unnamed,unnamed,unnamed,unnamed,unnamed,unnamed,unnamed,unnamed,unnamed,unnamed,unnamed,unnamed,unnamed,unnamed,unnamed,unnamed,unnamed,unnamed,unnamed,unnamed,unnamed,unnamed,unnamed,unnamed,unnamed,unnamed,unnamed,unnamed,unnamed	CRIM1,EPHA3,NRP2,PDGFRL	ALK,CRIM1,EFEMP1,EPHA3,EPHA4,EPHA5,EPHA6,EPHA7,ERBB4,FGFR2,MUSK,NRP1,NRP2,NTRK3,PDGFRL,ROR1
GO Molecular Function	GO:0042826	histone deacetylase binding	452	0.424	1	1	1.27	2.36	3	35	0.0169	0.0857	3	17	69	unnamed,unnamed,unnamed	unnamed,unnamed,unnamed,unnamed,unnamed,unnamed,unnamed,unnamed,unnamed,unnamed,unnamed,unnamed,unnamed,unnamed,unnamed,unnamed,unnamed,unnamed,unnamed,unnamed,unnamed,unnamed,unnamed,unnamed,unnamed,unnamed,unnamed,unnamed,unnamed,unnamed,unnamed,unnamed,unnamed,unnamed,unnamed	HDAC9,PRDM1,TCF21	BCOR,GLI3,HDAC9,HES1,HIC1,KPNA2,LPIN1,MEF2C,NRIP1,PHB,PKN2,PRDM1,SKOR2,SUDS3,TCF21,TOP2B,YWHAB
GO Molecular Function	GO:0008017	microtubule binding	452	0.424	1	1	1.27	2.36	3	35	0.0169	0.0857	3	16	153	unnamed,unnamed,unnamed	unnamed,unnamed,unnamed,unnamed,unnamed,unnamed,unnamed,unnamed,unnamed,unnamed,unnamed,unnamed,unnamed,unnamed,unnamed,unnamed,unnamed,unnamed,unnamed,unnamed,unnamed,unnamed,unnamed,unnamed,unnamed,unnamed,unnamed,unnamed,unnamed,unnamed,unnamed,unnamed,unnamed,unnamed,unnamed	KIF16B,KIF20B,KIF4B	BCL2L11,CDK5RAP2,CETN3,DYNC1I1,FGF13,KIF16B,KIF20B,KIF26B,KIF27,KIF2B,KIF4B,LRPPRC,PEX14,PRNP,TUBGCP5,VPS41
GO Molecular Function	GO:0016773	phosphotransferase activity, alcohol group as acceptor	454	0.424	1	1	1.08	12	13	178	0.073	0.073	14	95	708	unnamed,unnamed,unnamed,unnamed,unnamed,unnamed,unnamed,unnamed,unnamed,unnamed,unnamed,unnamed,unnamed	unnamed,unnamed,unnamed,unnamed,unnamed,unnamed,unnamed,unnamed,unnamed,unnamed,unnamed,unnamed,unnamed,unnamed,unnamed,unnamed,unnamed,unnamed,unnamed,unnamed,unnamed,unnamed,unnamed,unnamed,unnamed,unnamed,unnamed,unnamed,unnamed,unnamed,unnamed,unnamed,unnamed,unnamed,unnamed,unnamed,unnamed,unnamed,unnamed,unnamed,unnamed,unnamed,unnamed,unnamed,unnamed,unnamed,unnamed,unnamed,unnamed,unnamed…	ACVR1,ACVR1C,CRIM1,DYRK2,EPHA3,MAP4K3,MYLK2,NRP2,PDGFRL,PRKCQ,RFK,RIPK2,STK33,TSSK1B	ACVR1,ACVR1C,ACVR2A,ADPGK,AGK,AKT3,ALK,ANKK1,CAMK1G,CAMK2D,CASK,CCL2,CCNH,CDK14,CDKL5,CERKL,CNTLN,CRIM1,CSNK1G3,DGKB,DGKG,DYRK1A,DYRK2,EFEMP1,EPHA3,EPHA4,EPHA5,EPHA6,EPHA7,ERBB4,ETNK1,FER,FGFR2,FRK,GK,GK2,GSK3B,GTF2H2,ICK,JAK1,KCNH8,LATS2,MAP2K5,MAP3K1,MAP3K7,MAP3K8,MAP4K3,MAST4,MELK,MUSK,MYLK2,MYLK4,MYO3B,NEK10,NRK,NRP1,NRP2,NTRK3,PANK3,PAPSS1,PDGFRL,PFKP,PIK3C3,PIK3CG,PKDCC,PKN2,PRKAB2,PRKCA,PR…
GO Molecular Function	GO:0017075	syntaxin-1 binding	455	0.428	1	1	1.85	0.539	1	8	0.00562	0.125	1	4	14	unnamed	unnamed,unnamed,unnamed,unnamed,unnamed,unnamed,unnamed,unnamed	STXBP5	CPLX2,STXBP5,SYT1,VAMP3
GO Molecular Function	GO:0009008	DNA-methyltransferase activity	455	0.428	1	1	1.85	0.539	1	8	0.00562	0.125	1	1	5	unnamed	unnamed,unnamed,unnamed,unnamed,unnamed,unnamed,unnamed,unnamed	MGMT	MGMT
GO Molecular Function	GO:0034236	protein kinase A catalytic subunit binding	455	0.428	1	1	1.85	0.539	1	8	0.00562	0.125	1	6	11	unnamed	unnamed,unnamed,unnamed,unnamed,unnamed,unnamed,unnamed,unnamed	PKIA	GSK3B,KCNQ1,PKIA,PRKAR2B,RYR2,SOX9
GO Molecular Function	GO:0042805	actinin binding	455	0.428	1	1	1.85	0.539	1	8	0.00562	0.125	1	5	22	unnamed	unnamed,unnamed,unnamed,unnamed,unnamed,unnamed,unnamed,unnamed	PALLD	ITGB1,PALLD,PTPRT,TTN,XIRP2
GO Molecular Function	GO:0051393	alpha-actinin binding	455	0.428	1	1	1.85	0.539	1	8	0.00562	0.125	1	5	18	unnamed	unnamed,unnamed,unnamed,unnamed,unnamed,unnamed,unnamed,unnamed	PALLD	ITGB1,PALLD,PTPRT,TTN,XIRP2
GO Molecular Function	GO:0008373	sialyltransferase activity	455	0.428	1	1	1.85	0.539	1	8	0.00562	0.125	1	7	20	unnamed	unnamed,unnamed,unnamed,unnamed,unnamed,unnamed,unnamed,unnamed	ST3GAL4	ST3GAL4,ST6GAL2,ST6GALNAC3,ST6GALNAC5,ST8SIA2,ST8SIA3,ST8SIA6
GO Molecular Function	GO:0015103	inorganic anion transmembrane transporter activity	455	0.428	1	1	1.85	0.539	1	8	0.00562	0.125	1	7	109	unnamed	unnamed,unnamed,unnamed,unnamed,unnamed,unnamed,unnamed,unnamed	CLIC6	CLCN2,CLIC6,GABRA2,GABRG2,SLC12A3,SLC26A7,SLC34A2
GO Molecular Function	GO:0004181	metallocarboxypeptidase activity	455	0.428	1	1	1.85	0.539	1	8	0.00562	0.125	1	5	24	unnamed	unnamed,unnamed,unnamed,unnamed,unnamed,unnamed,unnamed,unnamed	CPE	AGBL1,CPA3,CPE,CPO,PEPD
GO Molecular Function	GO:0008172	S-methyltransferase activity	455	0.428	1	1	1.85	0.539	1	8	0.00562	0.125	1	1	6	unnamed	unnamed,unnamed,unnamed,unnamed,unnamed,unnamed,unnamed,unnamed	MGMT	MGMT
GO Molecular Function	GO:0004712	protein serine/threonine/tyrosine kinase activity	455	0.428	1	1	1.85	0.539	1	8	0.00562	0.125	1	4	35	unnamed	unnamed,unnamed,unnamed,unnamed,unnamed,unnamed,unnamed,unnamed	DYRK2	DYRK1A,DYRK2,MAP3K1,MAP3K7
GO Molecular Function	GO:0004715	non-membrane spanning protein tyrosine kinase activity	455	0.428	1	1	1.85	0.539	1	8	0.00562	0.125	1	6	46	unnamed	unnamed,unnamed,unnamed,unnamed,unnamed,unnamed,unnamed,unnamed	RIPK2	DYRK1A,FER,FRK,JAK1,MELK,RIPK2
GO Molecular Function	GO:0008138	protein tyrosine/serine/threonine phosphatase activity	455	0.428	1	1	1.85	0.539	1	8	0.00562	0.125	1	5	44	unnamed	unnamed,unnamed,unnamed,unnamed,unnamed,unnamed,unnamed,unnamed	DUSP6	DUSP16,DUSP26,DUSP6,EPM2A,MTMR2
GO Molecular Function	GO:0003908	methylated-DNA-[protein]-cysteine S-methyltransferase activity	455	0.428	1	1	1.85	0.539	1	8	0.00562	0.125	1	1	1	unnamed	unnamed,unnamed,unnamed,unnamed,unnamed,unnamed,unnamed,unnamed	MGMT	MGMT
GO Molecular Function	GO:0005343	organic acid:sodium symporter activity	455	0.428	1	1	1.85	0.539	1	8	0.00562	0.125	1	5	28	unnamed	unnamed,unnamed,unnamed,unnamed,unnamed,unnamed,unnamed,unnamed	SLC1A2	SLC10A1,SLC10A2,SLC1A2,SLC6A15,SLC6A9
GO Molecular Function	GO:0003713	transcription coactivator activity	469	0.431	1	1	1.1	8.16	9	121	0.0506	0.0744	9	52	275	unnamed,unnamed,unnamed,unnamed,unnamed,unnamed,unnamed,unnamed,unnamed	unnamed,unnamed,unnamed,unnamed,unnamed,unnamed,unnamed,unnamed,unnamed,unnamed,unnamed,unnamed,unnamed,unnamed,unnamed,unnamed,unnamed,unnamed,unnamed,unnamed,unnamed,unnamed,unnamed,unnamed,unnamed,unnamed,unnamed,unnamed,unnamed,unnamed,unnamed,unnamed,unnamed,unnamed,unnamed,unnamed,unnamed,unnamed,unnamed,unnamed,unnamed,unnamed,unnamed,unnamed,unnamed,unnamed,unnamed,unnamed,unnamed,unnamed…	CITED2,HAND2,HSF2,KLF7,MED30,NFE2L3,NR2F1,PPARGC1A,TAF4	ABRA,ARID1B,BCL9L,CALCOCO1,CITED2,CRTC3,CTNNB1,DCC,ESRRB,GATA3,GRIP1,HAND2,HSF2,ISL1,KLF7,KMT2E,LPIN1,MAGED1,MAML2,MED13,MED14,MED27,MED30,NEUROD1,NFE2L3,NR2F1,NRIP1,POU1F1,POU2AF1,POU3F1,POU3F2,PPARGC1A,PRDM16,PRRX1,PSIP1,SLC30A9,SMARCA2,SMARCE1,SOX11,SOX4,SS18,TAF4,TCF20,TDRD3,TFAP2B,TFEC,TRIM24,TRIM32,USP16,USP22,WWC1,ZFPM2
GO Molecular Function	GO:0015291	secondary active transmembrane transporter activity	470	0.442	1	1	1.24	2.43	3	36	0.0169	0.0833	3	19	189	unnamed,unnamed,unnamed	unnamed,unnamed,unnamed,unnamed,unnamed,unnamed,unnamed,unnamed,unnamed,unnamed,unnamed,unnamed,unnamed,unnamed,unnamed,unnamed,unnamed,unnamed,unnamed,unnamed,unnamed,unnamed,unnamed,unnamed,unnamed,unnamed,unnamed,unnamed,unnamed,unnamed,unnamed,unnamed,unnamed,unnamed,unnamed,unnamed	SLC17A6,SLC1A2,SLC28A3	SLC10A1,SLC10A2,SLC12A3,SLC15A5,SLC16A7,SLC17A6,SLC1A2,SLC24A2,SLC24A4,SLC26A7,SLC28A3,SLC34A2,SLC4A10,SLC4A3,SLC6A15,SLC6A9,SLC7A11,SLC8A1,SLC9A9
GO Molecular Function	GO:0015276	ligand-gated ion channel activity	470	0.442	1	1	1.24	2.43	3	36	0.0169	0.0833	3	22	136	unnamed,unnamed,unnamed	unnamed,unnamed,unnamed,unnamed,unnamed,unnamed,unnamed,unnamed,unnamed,unnamed,unnamed,unnamed,unnamed,unnamed,unnamed,unnamed,unnamed,unnamed,unnamed,unnamed,unnamed,unnamed,unnamed,unnamed,unnamed,unnamed,unnamed,unnamed,unnamed,unnamed,unnamed,unnamed,unnamed,unnamed,unnamed,unnamed	GRIA2,GRIK1,GRIK2	ASIC2,CHRNB4,GABRA2,GABRG2,GRIA2,GRIA3,GRID1,GRID2,GRIK1,GRIK2,GRIK3,GRIK4,GRIN2A,GRIN2B,GRIN3A,ITPR1,KCNH7,KCNJ2,KCNJ3,KCNJ6,RYR2,TRPC4
GO Molecular Function	GO:0016614	oxidoreductase activity, acting on CH-OH group of donors	472	0.443	1	1	1.35	1.48	2	22	0.0112	0.0909	1	12	131	unnamed,unnamed	unnamed,unnamed,unnamed,unnamed,unnamed,unnamed,unnamed,unnamed,unnamed,unnamed,unnamed,unnamed,unnamed,unnamed,unnamed,unnamed,unnamed,unnamed,unnamed,unnamed,unnamed,unnamed	BMP2	ABCC4,BMP2,CTBP2,DHRS4L2,GPD2,HAO1,HHIP,HIBADH,HPGD,HSD3B1,MAT2B,MDH1B
GO Molecular Function	GO:0030170	pyridoxal phosphate binding	472	0.443	1	1	1.35	1.48	2	22	0.0112	0.0909	2	11	55	unnamed,unnamed	unnamed,unnamed,unnamed,unnamed,unnamed,unnamed,unnamed,unnamed,unnamed,unnamed,unnamed,unnamed,unnamed,unnamed,unnamed,unnamed,unnamed,unnamed,unnamed,unnamed,unnamed,unnamed	ETNPPL,PSAT1	AADAT,AGXT2,ETNPPL,GAD1,GLCCI1,GOT2,KYNU,PHYKPL,PSAT1,SPTLC3,SRR
GO Molecular Function	GO:0001077	RNA polymerase II core promoter proximal region sequence-specific DNA binding transcription factor activity involved in positive regulation of transcription	474	0.444	1	1	1.13	5.33	6	79	0.0337	0.0759	6	27	74	unnamed,unnamed,unnamed,unnamed,unnamed,unnamed	unnamed,unnamed,unnamed,unnamed,unnamed,unnamed,unnamed,unnamed,unnamed,unnamed,unnamed,unnamed,unnamed,unnamed,unnamed,unnamed,unnamed,unnamed,unnamed,unnamed,unnamed,unnamed,unnamed,unnamed,unnamed,unnamed,unnamed,unnamed,unnamed,unnamed,unnamed,unnamed,unnamed,unnamed,unnamed,unnamed,unnamed,unnamed,unnamed,unnamed,unnamed,unnamed,unnamed,unnamed,unnamed,unnamed,unnamed,unnamed,unnamed,unnamed…	HAND2,MITF,PBX1,PLSCR1,RBPJ,TCF21	BARHL2,BCL11B,CREB5,FOXA1,GATA3,HAND2,HOXC13,KLF4,MEF2C,MITF,NFIB,ONECUT1,PBX1,PLSCR1,POU1F1,POU4F1,POU4F2,RBPJ,SOX11,SOX2,SOX4,SOX9,TCF21,TCF4,TFAP2B,TP63,WT1
GO Molecular Function	GO:0032403	protein complex binding	475	0.445	1	1	1.1	7.28	8	108	0.0449	0.0741	8	70	575	unnamed,unnamed,unnamed,unnamed,unnamed,unnamed,unnamed,unnamed	unnamed,unnamed,unnamed,unnamed,unnamed,unnamed,unnamed,unnamed,unnamed,unnamed,unnamed,unnamed,unnamed,unnamed,unnamed,unnamed,unnamed,unnamed,unnamed,unnamed,unnamed,unnamed,unnamed,unnamed,unnamed,unnamed,unnamed,unnamed,unnamed,unnamed,unnamed,unnamed,unnamed,unnamed,unnamed,unnamed,unnamed,unnamed,unnamed,unnamed,unnamed,unnamed,unnamed,unnamed,unnamed,unnamed,unnamed,unnamed,unnamed,unnamed…	ACVR1,CAPZB,KIF16B,KIF20B,KIF4B,PIK3R1,SMAD7,TULP1	ACVR1,ACVR2A,ADAM10,ADAM23,ADRA2A,AP2B1,BCL2L11,C8B,CAPZB,CDK5RAP2,CETN3,CPS1,CTNNB1,DAB2,DOCK2,DOK5,DYNC1I1,EDIL3,FCGR1A,FGF13,FST,GFRA1,GNA14,GNAQ,GSK3B,HTR2A,IGF1,IQGAP1,IRS1,ITGA1,ITGA6,ITGB1,KIF16B,KIF20B,KIF26B,KIF27,KIF2B,KIF4B,LDLRAP1,LRPPRC,LRRN3,MICALL2,NEBL,PEX14,PIK3R1,PKNOX2,PMS1,PPAP2B,PPP2R2B,PRNP,PSMD14,PTCH1,RGS9,RNF169,SIX2,SKAP1,SMAD7,SMARCA1,SMYD2,SPDL1,THBS4,TNN,TSNAX,TTN,TUB…
GO Molecular Function	GO:0000976	transcription regulatory region sequence-specific DNA binding	475	0.445	1	1	1.1	7.28	8	108	0.0449	0.0741	8	49	168	unnamed,unnamed,unnamed,unnamed,unnamed,unnamed,unnamed,unnamed	unnamed,unnamed,unnamed,unnamed,unnamed,unnamed,unnamed,unnamed,unnamed,unnamed,unnamed,unnamed,unnamed,unnamed,unnamed,unnamed,unnamed,unnamed,unnamed,unnamed,unnamed,unnamed,unnamed,unnamed,unnamed,unnamed,unnamed,unnamed,unnamed,unnamed,unnamed,unnamed,unnamed,unnamed,unnamed,unnamed,unnamed,unnamed,unnamed,unnamed,unnamed,unnamed,unnamed,unnamed,unnamed,unnamed,unnamed,unnamed,unnamed,unnamed…	CREB1,EOMES,HAND2,HSF2,RBPJ,SP3,TBX18,TCF7L2	BARX2,BCL11B,CDX2,CREB1,DBX1,DLX2,DLX6,EMX2,EOMES,ESRRB,FEZF1,FLI1,FOXA2,FOXD3,GATA3,HAND2,HSF2,ISL1,KDM3A,KLF4,LMO2,LMO4,MEF2C,MSX2,NKX6-1,NKX6-2,OTP,PAX6,PHOX2B,POU4F1,POU4F2,RBPJ,REST,SHOX2,SOX1,SOX11,SOX2,SOX4,SOX9,SP3,STAT5A,TBR1,TBX15,TBX18,TBX5,TCF4,TCF7L2,TFAP2B,TFAP2D
GO Molecular Function	GO:0005096	GTPase activator activity	477	0.449	1	1	1.14	4.38	5	65	0.0281	0.0769	5	42	255	unnamed,unnamed,unnamed,unnamed,unnamed	unnamed,unnamed,unnamed,unnamed,unnamed,unnamed,unnamed,unnamed,unnamed,unnamed,unnamed,unnamed,unnamed,unnamed,unnamed,unnamed,unnamed,unnamed,unnamed,unnamed,unnamed,unnamed,unnamed,unnamed,unnamed,unnamed,unnamed,unnamed,unnamed,unnamed,unnamed,unnamed,unnamed,unnamed,unnamed,unnamed,unnamed,unnamed,unnamed,unnamed,unnamed,unnamed,unnamed,unnamed,unnamed,unnamed,unnamed,unnamed,unnamed,unnamed…	ARFGAP3,DLC1,PLCB1,SIPA1L3,USP6NL	AGAP1,ARAP2,ARAP3,ARFGAP2,ARFGAP3,ARHGAP11B,ARHGAP15,ARHGAP20,ARHGAP21,ARHGAP26,ARHGAP42,AXIN2,BNIP2,CHN2,DEPDC1B,DLC1,DOCK2,DOCK4,ERRFI1,GNAQ,IQGAP1,OPHN1,PLCB1,RALGAPA2,RAPGEF2,RASAL1,RASAL2,RASGRP3,RGS18,RGS3,RGS5,RGS9,SIPA1L3,SRGAP1,TBC1D16,TBC1D22A,TBC1D23,TBC1D2B,TBC1D32,TBC1D4,TBCK,USP6NL
GO Molecular Function	GO:0032559	adenyl ribonucleotide binding	478	0.449	1	1	1.05	20.1	21	298	0.118	0.0705	22	168	1502	unnamed,unnamed,unnamed,unnamed,unnamed,unnamed,unnamed,unnamed,unnamed,unnamed,unnamed,unnamed,unnamed,unnamed,unnamed,unnamed,unnamed,unnamed,unnamed,unnamed,unnamed	unnamed,unnamed,unnamed,unnamed,unnamed,unnamed,unnamed,unnamed,unnamed,unnamed,unnamed,unnamed,unnamed,unnamed,unnamed,unnamed,unnamed,unnamed,unnamed,unnamed,unnamed,unnamed,unnamed,unnamed,unnamed,unnamed,unnamed,unnamed,unnamed,unnamed,unnamed,unnamed,unnamed,unnamed,unnamed,unnamed,unnamed,unnamed,unnamed,unnamed,unnamed,unnamed,unnamed,unnamed,unnamed,unnamed,unnamed,unnamed,unnamed,unnamed…	ACVR1,ACVR1C,ASCC3,ATAD2B,C12orf76,DPH6,DYRK2,EPHA3,KIF16B,KIF20B,KIF4B,MAP4K3,MKI67,MYLK2,NMNAT3,PRKCQ,RFK,RIPK2,RUNX1,STK33,TSSK1B,VWA8	ABCA12,ABCB5,ABCC4,ABCE1,ACTR3,ACTR3B,ACVR1,ACVR1C,ACVR2A,ADCY8,ADCY9,AGK,AK4,AK8,AKT3,ALK,ANKK1,APAF1,ASCC3,ATAD2B,ATP10B,ATP11B,ATP13A5,ATP1A1,ATP2B1,ATP9A,C12orf76,CAMK1G,CAMK2D,CASK,CBWD6,CBWD7,CCT6B,CCT8,CDK14,CDKL5,CHD6,CHD9,CMPK2,CPS1,CSNK1G3,CTPS2,DDX18,DDX31,DDX53,DDX54,DGKB,DGKG,DHX15,DHX35,DNAH11,DNAH14,DNAH5,DPH6,DYRK1A,DYRK2,ENSG00000176134,EPHA3,EPHA4,EPHA5,EPHA6,EPHA7,ERBB4,ERCC6L2…
GO Molecular Function	GO:0016741	transferase activity, transferring one-carbon groups	479	0.454	1	1	1.16	3.44	4	51	0.0225	0.0784	4	31	210	unnamed,unnamed,unnamed,unnamed	unnamed,unnamed,unnamed,unnamed,unnamed,unnamed,unnamed,unnamed,unnamed,unnamed,unnamed,unnamed,unnamed,unnamed,unnamed,unnamed,unnamed,unnamed,unnamed,unnamed,unnamed,unnamed,unnamed,unnamed,unnamed,unnamed,unnamed,unnamed,unnamed,unnamed,unnamed,unnamed,unnamed,unnamed,unnamed,unnamed,unnamed,unnamed,unnamed,unnamed,unnamed,unnamed,unnamed,unnamed,unnamed,unnamed,unnamed,unnamed,unnamed,unnamed…	KIAA1456,MGMT,NNMT,PRDM1	CAMKMT,DMAP1,DPH5,GCSH,HNMT,KIAA1456,KMT2C,KMT2E,METTL14,METTL15,METTL24,METTL2B,METTL4,METTL8,MGMT,N6AMT1,NNMT,PRDM1,PRDM13,PRDM6,PRDM8,PRDM9,PRMT6,PRMT8,SMYD1,SMYD2,TFB1M,TRMT10B,TRMT11,TRMT5,TYW3
GO Molecular Function	GO:0008168	methyltransferase activity	479	0.454	1	1	1.16	3.44	4	51	0.0225	0.0784	4	31	204	unnamed,unnamed,unnamed,unnamed	unnamed,unnamed,unnamed,unnamed,unnamed,unnamed,unnamed,unnamed,unnamed,unnamed,unnamed,unnamed,unnamed,unnamed,unnamed,unnamed,unnamed,unnamed,unnamed,unnamed,unnamed,unnamed,unnamed,unnamed,unnamed,unnamed,unnamed,unnamed,unnamed,unnamed,unnamed,unnamed,unnamed,unnamed,unnamed,unnamed,unnamed,unnamed,unnamed,unnamed,unnamed,unnamed,unnamed,unnamed,unnamed,unnamed,unnamed,unnamed,unnamed,unnamed…	KIAA1456,MGMT,NNMT,PRDM1	CAMKMT,DMAP1,DPH5,GCSH,HNMT,KIAA1456,KMT2C,KMT2E,METTL14,METTL15,METTL24,METTL2B,METTL4,METTL8,MGMT,N6AMT1,NNMT,PRDM1,PRDM13,PRDM6,PRDM8,PRDM9,PRMT6,PRMT8,SMYD1,SMYD2,TFB1M,TRMT10B,TRMT11,TRMT5,TYW3
GO Molecular Function	GO:0030554	adenyl nucleotide binding	481	0.456	1	1	1.04	20.2	21	299	0.118	0.0702	22	169	1517	unnamed,unnamed,unnamed,unnamed,unnamed,unnamed,unnamed,unnamed,unnamed,unnamed,unnamed,unnamed,unnamed,unnamed,unnamed,unnamed,unnamed,unnamed,unnamed,unnamed,unnamed	unnamed,unnamed,unnamed,unnamed,unnamed,unnamed,unnamed,unnamed,unnamed,unnamed,unnamed,unnamed,unnamed,unnamed,unnamed,unnamed,unnamed,unnamed,unnamed,unnamed,unnamed,unnamed,unnamed,unnamed,unnamed,unnamed,unnamed,unnamed,unnamed,unnamed,unnamed,unnamed,unnamed,unnamed,unnamed,unnamed,unnamed,unnamed,unnamed,unnamed,unnamed,unnamed,unnamed,unnamed,unnamed,unnamed,unnamed,unnamed,unnamed,unnamed…	ACVR1,ACVR1C,ASCC3,ATAD2B,C12orf76,DPH6,DYRK2,EPHA3,KIF16B,KIF20B,KIF4B,MAP4K3,MKI67,MYLK2,NMNAT3,PRKCQ,RFK,RIPK2,RUNX1,STK33,TSSK1B,VWA8	ABCA12,ABCB5,ABCC4,ABCE1,ACTR3,ACTR3B,ACVR1,ACVR1C,ACVR2A,ADCY8,ADCY9,AGK,AK4,AK8,AKT3,ALK,ANKK1,APAF1,ASCC3,ATAD2B,ATP10B,ATP11B,ATP13A5,ATP1A1,ATP2B1,ATP9A,C12orf76,CAMK1G,CAMK2D,CASK,CBWD6,CBWD7,CCT6B,CCT8,CDK14,CDKL5,CHD6,CHD9,CLCN2,CMPK2,CPS1,CSNK1G3,CTPS2,DDX18,DDX31,DDX53,DDX54,DGKB,DGKG,DHX15,DHX35,DNAH11,DNAH14,DNAH5,DPH6,DYRK1A,DYRK2,ENSG00000176134,EPHA3,EPHA4,EPHA5,EPHA6,EPHA7,ERBB4,E…
GO Molecular Function	GO:0001228	RNA polymerase II transcription regulatory region sequence-specific DNA binding transcription factor activity involved in positive regulation of transcription	482	0.456	1	1	1.11	5.39	6	80	0.0337	0.075	6	28	81	unnamed,unnamed,unnamed,unnamed,unnamed,unnamed	unnamed,unnamed,unnamed,unnamed,unnamed,unnamed,unnamed,unnamed,unnamed,unnamed,unnamed,unnamed,unnamed,unnamed,unnamed,unnamed,unnamed,unnamed,unnamed,unnamed,unnamed,unnamed,unnamed,unnamed,unnamed,unnamed,unnamed,unnamed,unnamed,unnamed,unnamed,unnamed,unnamed,unnamed,unnamed,unnamed,unnamed,unnamed,unnamed,unnamed,unnamed,unnamed,unnamed,unnamed,unnamed,unnamed,unnamed,unnamed,unnamed,unnamed…	HAND2,MITF,PBX1,PLSCR1,RBPJ,TCF21	BARHL2,BCL11B,CREB5,FOXA1,GATA3,HAND2,HOXC13,KLF4,LMO2,MEF2C,MITF,NFIB,ONECUT1,PBX1,PLSCR1,POU1F1,POU4F1,POU4F2,RBPJ,SOX11,SOX2,SOX4,SOX9,TCF21,TCF4,TFAP2B,TP63,WT1
GO Molecular Function	GO:1901265	nucleoside phosphate binding	483	0.46	1	1	1.03	32.1	33	476	0.185	0.0693	33	265	2316	unnamed,unnamed,unnamed,unnamed,unnamed,unnamed,unnamed,unnamed,unnamed,unnamed,unnamed,unnamed,unnamed,unnamed,unnamed,unnamed,unnamed,unnamed,unnamed,unnamed,unnamed,unnamed,unnamed,unnamed,unnamed,unnamed,unnamed,unnamed,unnamed,unnamed,unnamed,unnamed,unnamed	unnamed,unnamed,unnamed,unnamed,unnamed,unnamed,unnamed,unnamed,unnamed,unnamed,unnamed,unnamed,unnamed,unnamed,unnamed,unnamed,unnamed,unnamed,unnamed,unnamed,unnamed,unnamed,unnamed,unnamed,unnamed,unnamed,unnamed,unnamed,unnamed,unnamed,unnamed,unnamed,unnamed,unnamed,unnamed,unnamed,unnamed,unnamed,unnamed,unnamed,unnamed,unnamed,unnamed,unnamed,unnamed,unnamed,unnamed,unnamed,unnamed,unnamed…	ACVR1,ACVR1C,ARL15,ASCC3,ATAD2B,C12orf76,CBR4,CELF2,CSTF2,DPH6,DPYD,DYRK2,EPHA3,GMDS,KIF16B,KIF20B,KIF4B,MAP4K3,MKI67,MYLK2,NMNAT3,PPARGC1A,PRKCQ,RAP2A,RFC3,RFK,RIPK2,RUNX1,SEPT7,STK33,TSSK1B,TUBE1,VWA8	ABCA12,ABCB5,ABCC4,ABCE1,ACOXL,ACTR3,ACTR3B,ACVR1,ACVR1C,ACVR2A,ADCY8,ADCY9,AGAP1,AGK,AK4,AK8,AKT3,ALK,ANKK1,APAF1,ARF1,ARL15,ARL4A,ARL6,ASCC3,ATAD2B,ATP10B,ATP11B,ATP13A5,ATP1A1,ATP2B1,ATP9A,C12orf76,CAMK1G,CAMK2D,CASK,CBR4,CBWD6,CBWD7,CCT6B,CCT8,CDK14,CDKL5,CELF2,CELF4,CHD6,CHD9,CLCN2,CMPK2,CNOT4,CPEB2,CPS1,CRYZ,CSNK1G3,CSTF2,CTBP2,CTPS2,DACH1,DACH2,DDX18,DDX31,DDX53,DDX54,DGKB,DGKG,DHFRL1,DHX1…
GO Molecular Function	GO:0000166	nucleotide binding	483	0.46	1	1	1.03	32.1	33	476	0.185	0.0693	33	265	2315	unnamed,unnamed,unnamed,unnamed,unnamed,unnamed,unnamed,unnamed,unnamed,unnamed,unnamed,unnamed,unnamed,unnamed,unnamed,unnamed,unnamed,unnamed,unnamed,unnamed,unnamed,unnamed,unnamed,unnamed,unnamed,unnamed,unnamed,unnamed,unnamed,unnamed,unnamed,unnamed,unnamed	unnamed,unnamed,unnamed,unnamed,unnamed,unnamed,unnamed,unnamed,unnamed,unnamed,unnamed,unnamed,unnamed,unnamed,unnamed,unnamed,unnamed,unnamed,unnamed,unnamed,unnamed,unnamed,unnamed,unnamed,unnamed,unnamed,unnamed,unnamed,unnamed,unnamed,unnamed,unnamed,unnamed,unnamed,unnamed,unnamed,unnamed,unnamed,unnamed,unnamed,unnamed,unnamed,unnamed,unnamed,unnamed,unnamed,unnamed,unnamed,unnamed,unnamed…	ACVR1,ACVR1C,ARL15,ASCC3,ATAD2B,C12orf76,CBR4,CELF2,CSTF2,DPH6,DPYD,DYRK2,EPHA3,GMDS,KIF16B,KIF20B,KIF4B,MAP4K3,MKI67,MYLK2,NMNAT3,PPARGC1A,PRKCQ,RAP2A,RFC3,RFK,RIPK2,RUNX1,SEPT7,STK33,TSSK1B,TUBE1,VWA8	ABCA12,ABCB5,ABCC4,ABCE1,ACOXL,ACTR3,ACTR3B,ACVR1,ACVR1C,ACVR2A,ADCY8,ADCY9,AGAP1,AGK,AK4,AK8,AKT3,ALK,ANKK1,APAF1,ARF1,ARL15,ARL4A,ARL6,ASCC3,ATAD2B,ATP10B,ATP11B,ATP13A5,ATP1A1,ATP2B1,ATP9A,C12orf76,CAMK1G,CAMK2D,CASK,CBR4,CBWD6,CBWD7,CCT6B,CCT8,CDK14,CDKL5,CELF2,CELF4,CHD6,CHD9,CLCN2,CMPK2,CNOT4,CPEB2,CPS1,CRYZ,CSNK1G3,CSTF2,CTBP2,CTPS2,DACH1,DACH2,DDX18,DDX31,DDX53,DDX54,DGKB,DGKG,DHFRL1,DHX1…
GO Molecular Function	GO:0022839	ion gated channel activity	485	0.462	1	1	1.12	4.45	5	66	0.0281	0.0758	5	44	300	unnamed,unnamed,unnamed,unnamed,unnamed	unnamed,unnamed,unnamed,unnamed,unnamed,unnamed,unnamed,unnamed,unnamed,unnamed,unnamed,unnamed,unnamed,unnamed,unnamed,unnamed,unnamed,unnamed,unnamed,unnamed,unnamed,unnamed,unnamed,unnamed,unnamed,unnamed,unnamed,unnamed,unnamed,unnamed,unnamed,unnamed,unnamed,unnamed,unnamed,unnamed,unnamed,unnamed,unnamed,unnamed,unnamed,unnamed,unnamed,unnamed,unnamed,unnamed,unnamed,unnamed,unnamed,unnamed…	CLIC6,GRIA2,GRIK1,GRIK2,ITGAV	ASIC2,CACNA1E,CACNA2D3,CACNG2,CACNG3,CACNG5,CHRNB4,CLCN2,CLIC6,GABRA2,GABRG2,GRIA2,GRIA3,GRID1,GRID2,GRIK1,GRIK2,GRIK3,GRIK4,GRIN2A,GRIN2B,GRIN3A,GRM7,IL1RAPL1,ITGAV,ITPR1,KCNB2,KCND2,KCNF1,KCNH7,KCNH8,KCNIP1,KCNIP2,KCNJ2,KCNJ3,KCNJ6,KCNMB1,KCNMB2,KCNQ1,KCNT2,KCNU1,REST,RYR2,TRPC4
GO Molecular Function	GO:0019902	phosphatase binding	486	0.466	1	1	1.29	1.55	2	23	0.0112	0.087	2	17	129	unnamed,unnamed	unnamed,unnamed,unnamed,unnamed,unnamed,unnamed,unnamed,unnamed,unnamed,unnamed,unnamed,unnamed,unnamed,unnamed,unnamed,unnamed,unnamed,unnamed,unnamed,unnamed,unnamed,unnamed,unnamed	ELFN1,PIK3R1	CDH1,CDH2,CDH5,CTNNB1,ELFN1,FER,FOXO1,GRIN3A,IQGAP1,ITGA1,JAK1,KCNQ1,PARD3,PIK3R1,PPP3CB,SMAD2,STAT3
GO Molecular Function	GO:0016407	acetyltransferase activity	487	0.467	1	1	1.65	0.607	1	9	0.00562	0.111	1	7	95	unnamed	unnamed,unnamed,unnamed,unnamed,unnamed,unnamed,unnamed,unnamed,unnamed	NAT2	ELP3,ELP4,METTL8,NAA11,NAT2,SMARCE1,USP22
GO Molecular Function	GO:0008235	metalloexopeptidase activity	487	0.467	1	1	1.65	0.607	1	9	0.00562	0.111	1	6	39	unnamed	unnamed,unnamed,unnamed,unnamed,unnamed,unnamed,unnamed,unnamed,unnamed	CPE	AGBL1,CPA3,CPE,CPO,DPEP1,PEPD
GO Molecular Function	GO:0016830	carbon-carbon lyase activity	487	0.467	1	1	1.65	0.607	1	9	0.00562	0.111	1	4	49	unnamed	unnamed,unnamed,unnamed,unnamed,unnamed,unnamed,unnamed,unnamed,unnamed	CLYBL	CLYBL,DERA,GAD1,HMGCLL1
GO Molecular Function	GO:0050660	flavin adenine dinucleotide binding	487	0.467	1	1	1.65	0.607	1	9	0.00562	0.111	1	7	71	unnamed	unnamed,unnamed,unnamed,unnamed,unnamed,unnamed,unnamed,unnamed,unnamed	DPYD	ACOXL,DPYD,FMO3,GCDH,GSR,NOX4,NOX5
GO Molecular Function	GO:0052689	carboxylic ester hydrolase activity	487	0.467	1	1	1.65	0.607	1	9	0.00562	0.111	1	8	90	unnamed	unnamed,unnamed,unnamed,unnamed,unnamed,unnamed,unnamed,unnamed,unnamed	DDHD1	AOAH,BCHE,DDHD1,LIPC,LIPG,PLA2G4D,PLA2G4F,PLA2G6
GO Molecular Function	GO:0016410	N-acyltransferase activity	487	0.467	1	1	1.65	0.607	1	9	0.00562	0.111	1	7	96	unnamed	unnamed,unnamed,unnamed,unnamed,unnamed,unnamed,unnamed,unnamed,unnamed	NAT2	ELP3,ELP4,METTL8,NAA11,NAT2,SMARCE1,USP22
GO Molecular Function	GO:0004435	phosphatidylinositol phospholipase C activity	487	0.467	1	1	1.65	0.607	1	9	0.00562	0.111	2	5	29	unnamed	unnamed,unnamed,unnamed,unnamed,unnamed,unnamed,unnamed,unnamed,unnamed	PLCB1,PLCB4	EDNRA,PLCB1,PLCB4,PLCG1,PLCL1
GO Molecular Function	GO:0008080	N-acetyltransferase activity	487	0.467	1	1	1.65	0.607	1	9	0.00562	0.111	1	7	81	unnamed	unnamed,unnamed,unnamed,unnamed,unnamed,unnamed,unnamed,unnamed,unnamed	NAT2	ELP3,ELP4,METTL8,NAA11,NAT2,SMARCE1,USP22
GO Molecular Function	GO:0004867	serine-type endopeptidase inhibitor activity	487	0.467	1	1	1.65	0.607	1	9	0.00562	0.111	1	4	94	unnamed	unnamed,unnamed,unnamed,unnamed,unnamed,unnamed,unnamed,unnamed,unnamed	CRIM1	APP,CRIM1,SERPINB8,SERPINI1
GO Molecular Function	GO:0004629	phospholipase C activity	487	0.467	1	1	1.65	0.607	1	9	0.00562	0.111	2	5	31	unnamed	unnamed,unnamed,unnamed,unnamed,unnamed,unnamed,unnamed,unnamed,unnamed	PLCB1,PLCB4	EDNRA,PLCB1,PLCB4,PLCG1,PLCL1
GO Molecular Function	GO:0004993	serotonin receptor activity	487	0.467	1	1	1.65	0.607	1	9	0.00562	0.111	1	6	14	unnamed	unnamed,unnamed,unnamed,unnamed,unnamed,unnamed,unnamed,unnamed,unnamed	HTR7	HTR1B,HTR1E,HTR1F,HTR2A,HTR5A,HTR7
GO Molecular Function	GO:0005544	calcium-dependent phospholipid binding	487	0.467	1	1	1.65	0.607	1	9	0.00562	0.111	1	5	29	unnamed	unnamed,unnamed,unnamed,unnamed,unnamed,unnamed,unnamed,unnamed,unnamed	ANXA2	ANXA1,ANXA2,DYSF,SYT1,SYT2
GO Molecular Function	GO:0005083	small GTPase regulator activity	499	0.476	1	1	1.11	4.52	5	67	0.0281	0.0746	5	47	311	unnamed,unnamed,unnamed,unnamed,unnamed	unnamed,unnamed,unnamed,unnamed,unnamed,unnamed,unnamed,unnamed,unnamed,unnamed,unnamed,unnamed,unnamed,unnamed,unnamed,unnamed,unnamed,unnamed,unnamed,unnamed,unnamed,unnamed,unnamed,unnamed,unnamed,unnamed,unnamed,unnamed,unnamed,unnamed,unnamed,unnamed,unnamed,unnamed,unnamed,unnamed,unnamed,unnamed,unnamed,unnamed,unnamed,unnamed,unnamed,unnamed,unnamed,unnamed,unnamed,unnamed,unnamed,unnamed…	ARFGAP3,DLC1,MAP4K3,PSD3,USP6NL	AGAP1,ARAP2,ARAP3,ARFGAP2,ARFGAP3,ARFGEF1,ARHGAP15,ARHGAP26,ARHGEF16,DENND1A,DLC1,DOCK10,DOCK2,DOCK4,DOCK9,ERRFI1,FBXO8,GOPC,IQGAP1,IQSEC1,MAP4K3,NRK,OPHN1,PSD3,RABGEF1,RALGAPA2,RAPGEF1,RAPGEF2,RAPGEF5,RASAL1,RASAL2,RASGEF1B,RASGRP3,RIMS1,SRGAP1,TBC1D16,TBC1D22A,TBC1D23,TBC1D2B,TBC1D32,TBC1D4,TBCK,TGFBRAP1,TIAM1,TRIO,USP6NL,WDR45
GO Molecular Function	GO:0005525	GTP binding	500	0.485	1	1	1.12	3.57	4	53	0.0225	0.0755	4	40	371	unnamed,unnamed,unnamed,unnamed	unnamed,unnamed,unnamed,unnamed,unnamed,unnamed,unnamed,unnamed,unnamed,unnamed,unnamed,unnamed,unnamed,unnamed,unnamed,unnamed,unnamed,unnamed,unnamed,unnamed,unnamed,unnamed,unnamed,unnamed,unnamed,unnamed,unnamed,unnamed,unnamed,unnamed,unnamed,unnamed,unnamed,unnamed,unnamed,unnamed,unnamed,unnamed,unnamed,unnamed,unnamed,unnamed,unnamed,unnamed,unnamed,unnamed,unnamed,unnamed,unnamed,unnamed…	ARL15,RAP2A,SEPT7,TUBE1	AGAP1,AK4,ARF1,ARL15,ARL4A,ARL6,DNAJC27,DNM3,EIF5,FPGT,GNA14,GNAQ,HHAT,OLA1,OPA1,RAB11A,RAB12,RAB27B,RAB28,RAB38,RABL5,RALA,RAP2A,RASL10B,RASL11B,RERGL,RHOB,RHOBTB1,RHOBTB3,RHOG,RIT2,RRAGC,RRAS2,SEPT7,SEPT9,SRL,SUCLG1,SUCLG2,TUBA3C,TUBE1
GO Biological Process	GO:0048762	mesenchymal cell differentiation	1	6.43e-06	0.0671	0.0671	3.06	6.2	19	92	0.107	0.207	15	41	116	unnamed,unnamed,unnamed,unnamed,unnamed,unnamed,unnamed,unnamed,unnamed,unnamed,unnamed,unnamed,unnamed,unnamed,unnamed,unnamed,unnamed,unnamed,unnamed	unnamed,unnamed,unnamed,unnamed,unnamed,unnamed,unnamed,unnamed,unnamed,unnamed,unnamed,unnamed,unnamed,unnamed,unnamed,unnamed,unnamed,unnamed,unnamed,unnamed,unnamed,unnamed,unnamed,unnamed,unnamed,unnamed,unnamed,unnamed,unnamed,unnamed,unnamed,unnamed,unnamed,unnamed,unnamed,unnamed,unnamed,unnamed,unnamed,unnamed,unnamed,unnamed,unnamed,unnamed,unnamed,unnamed,unnamed,unnamed,unnamed,unnamed…	ACVR1,BMP2,BMP4,CITED2,EOMES,FOXC1,GBX2,HAND2,KITLG,LRP6,NRP2,RBPJ,TCF21,TWIST1,ZEB2	ACVR1,ALDH1A2,BMP2,BMP4,CITED2,CTNNB1,CYP26A1,EDNRA,EDNRB,EOMES,ERBB4,FAM101B,FGF10,FGFR2,FOXC1,FOXD3,GBX2,GDNF,GSK3B,HAND2,HAS2,HES1,ISL1,JAG1,KITLG,LRP6,MEF2C,MSX2,NRP2,OSR1,PAX3,PHOX2B,RBPJ,SOX11,SOX9,TCF21,TGFBR1,TWIST1,WNT2,WNT5A,ZEB2
GO Biological Process	GO:0001756	somitogenesis	2	6.84e-06	0.0714	0.0357	5.3	1.89	10	28	0.0562	0.357	7	14	61	unnamed,unnamed,unnamed,unnamed,unnamed,unnamed,unnamed,unnamed,unnamed,unnamed	unnamed,unnamed,unnamed,unnamed,unnamed,unnamed,unnamed,unnamed,unnamed,unnamed,unnamed,unnamed,unnamed,unnamed,unnamed,unnamed,unnamed,unnamed,unnamed,unnamed,unnamed,unnamed,unnamed,unnamed,unnamed,unnamed,unnamed,unnamed	FOXB1,FOXC1,FOXS1,LRP6,PCDH8,TBX18,ZEB2	AXIN2,COBL,FOXA2,FOXB1,FOXC1,FOXS1,LRP6,MEOX2,PAX1,PCDH8,PLXNA2,TBX18,WNT5A,ZEB2
GO Biological Process	GO:0014031	mesenchymal cell development	3	9.51e-06	0.0993	0.0331	3.23	5.26	17	78	0.0955	0.218	13	35	103	unnamed,unnamed,unnamed,unnamed,unnamed,unnamed,unnamed,unnamed,unnamed,unnamed,unnamed,unnamed,unnamed,unnamed,unnamed,unnamed,unnamed	unnamed,unnamed,unnamed,unnamed,unnamed,unnamed,unnamed,unnamed,unnamed,unnamed,unnamed,unnamed,unnamed,unnamed,unnamed,unnamed,unnamed,unnamed,unnamed,unnamed,unnamed,unnamed,unnamed,unnamed,unnamed,unnamed,unnamed,unnamed,unnamed,unnamed,unnamed,unnamed,unnamed,unnamed,unnamed,unnamed,unnamed,unnamed,unnamed,unnamed,unnamed,unnamed,unnamed,unnamed,unnamed,unnamed,unnamed,unnamed,unnamed,unnamed…	ACVR1,BMP2,CITED2,EOMES,FOXC1,GBX2,HAND2,KITLG,LRP6,NRP2,RBPJ,TWIST1,ZEB2	ACVR1,ALDH1A2,BMP2,CITED2,CTNNB1,CYP26A1,EDNRA,EDNRB,EOMES,ERBB4,FAM101B,FOXC1,FOXD3,GBX2,GDNF,GSK3B,HAND2,HAS2,HES1,ISL1,JAG1,KITLG,LRP6,MSX2,NRP2,PAX3,PHOX2B,RBPJ,SOX11,SOX9,TGFBR1,TWIST1,WNT2,WNT5A,ZEB2
GO Biological Process	GO:0009952	anterior/posterior pattern specification	4	1.24e-05	0.129	0.0324	2.94	6.47	19	96	0.107	0.198	14	54	195	unnamed,unnamed,unnamed,unnamed,unnamed,unnamed,unnamed,unnamed,unnamed,unnamed,unnamed,unnamed,unnamed,unnamed,unnamed,unnamed,unnamed,unnamed,unnamed	unnamed,unnamed,unnamed,unnamed,unnamed,unnamed,unnamed,unnamed,unnamed,unnamed,unnamed,unnamed,unnamed,unnamed,unnamed,unnamed,unnamed,unnamed,unnamed,unnamed,unnamed,unnamed,unnamed,unnamed,unnamed,unnamed,unnamed,unnamed,unnamed,unnamed,unnamed,unnamed,unnamed,unnamed,unnamed,unnamed,unnamed,unnamed,unnamed,unnamed,unnamed,unnamed,unnamed,unnamed,unnamed,unnamed,unnamed,unnamed,unnamed,unnamed…	BMP2,BMP4,FOXB1,FOXC1,FOXS1,GBX2,LRP6,NR2F2,PBX1,PCDH8,PCSK5,TBX18,ZBTB16,ZEB2	ACVR2A,ALDH1A2,ALX4,AXIN2,BMP2,BMP4,CDX2,CER1,COBL,CTNNB1,CYP26A1,EMX2,EN1,FEZF1,FOXA2,FOXB1,FOXC1,FOXS1,GBX2,GLI3,GPC3,HES1,HHEX,HOXA2,HOXA3,HOXC13,HOXD10,HOXD11,HOXD13,HOXD8,LRP6,MEOX2,MLLT3,MSX2,NEUROD1,NR2F2,OSR1,PAX1,PAX6,PBX1,PBX3,PCDH8,PCSK5,PLXNA2,SIX3,SMAD2,TBX18,TBX3,TGFBR1,WNT5A,WT1,ZBTB16,ZEB2,ZIC3
GO Biological Process	GO:0048863	stem cell differentiation	5	1.49e-05	0.155	0.0311	2.51	9.57	24	142	0.135	0.169	20	74	247	unnamed,unnamed,unnamed,unnamed,unnamed,unnamed,unnamed,unnamed,unnamed,unnamed,unnamed,unnamed,unnamed,unnamed,unnamed,unnamed,unnamed,unnamed,unnamed,unnamed,unnamed,unnamed,unnamed,unnamed	unnamed,unnamed,unnamed,unnamed,unnamed,unnamed,unnamed,unnamed,unnamed,unnamed,unnamed,unnamed,unnamed,unnamed,unnamed,unnamed,unnamed,unnamed,unnamed,unnamed,unnamed,unnamed,unnamed,unnamed,unnamed,unnamed,unnamed,unnamed,unnamed,unnamed,unnamed,unnamed,unnamed,unnamed,unnamed,unnamed,unnamed,unnamed,unnamed,unnamed,unnamed,unnamed,unnamed,unnamed,unnamed,unnamed,unnamed,unnamed,unnamed,unnamed…	ACVR1,BMP2,BMP4,CITED2,EOMES,FOXC1,GBX2,GREM1,HAND2,KITLG,LRP6,MED30,MYLK2,NRP2,RBPJ,TCF21,TCF7L2,TWIST1,ZEB2,ZNF281	ACVR1,ALDH1A2,ASCL1,BCL9L,BMP2,BMP4,CDX2,CITED2,CTNNB1,CYP26A1,EDNRA,EDNRB,EOMES,ERBB4,ESRRB,FAM101B,FGF10,FGFR2,FOXC1,FOXD3,FZD1,FZD7,GBX2,GDNF,GREM1,GSK3B,HAND2,HAS2,HES1,HHEX,IGF1,ISL1,JAG1,KITLG,KLF4,LDB2,LRP6,MED14,MED27,MED30,MEF2C,MEGF10,MSI2,MSX2,MYLK2,NRP2,OSR1,PAX3,PHOX2B,POU6F2,PRDM16,PROX1,RBPJ,REST,RUNX2,SOX11,SOX2,SOX21,SOX4,SOX9,STAT3,TBX2,TBX3,TCF21,TCF7L2,TGFBR1,TWIST1,WNT2,WNT5A…
GO Biological Process	GO:0043009	chordate embryonic development	6	1.97e-05	0.206	0.0343	2.06	16.5	34	245	0.191	0.139	29	129	571	unnamed,unnamed,unnamed,unnamed,unnamed,unnamed,unnamed,unnamed,unnamed,unnamed,unnamed,unnamed,unnamed,unnamed,unnamed,unnamed,unnamed,unnamed,unnamed,unnamed,unnamed,unnamed,unnamed,unnamed,unnamed,unnamed,unnamed,unnamed,unnamed,unnamed,unnamed,unnamed,unnamed,unnamed	unnamed,unnamed,unnamed,unnamed,unnamed,unnamed,unnamed,unnamed,unnamed,unnamed,unnamed,unnamed,unnamed,unnamed,unnamed,unnamed,unnamed,unnamed,unnamed,unnamed,unnamed,unnamed,unnamed,unnamed,unnamed,unnamed,unnamed,unnamed,unnamed,unnamed,unnamed,unnamed,unnamed,unnamed,unnamed,unnamed,unnamed,unnamed,unnamed,unnamed,unnamed,unnamed,unnamed,unnamed,unnamed,unnamed,unnamed,unnamed,unnamed,unnamed…	ACVR1,ADM,BMP2,BMP4,CITED2,DLC1,EOMES,EXT1,FOXB1,FOXC1,FOXP1,FOXS1,GBX2,GJA1,HAND2,LRP6,NR2F2,PBX1,PCDH8,PCSK5,PRDM1,RBPJ,RUNX1,SP3,TBX18,TCF7L2,TWIST1,ZEB2,ZIC5	ACVR1,ACVR2A,ADAM10,ADM,ALDH1A2,ALX4,ANGPT1,ANKRD11,APAF1,AR,AXIN2,BCL2L11,BMP2,BMP4,BNIP2,CDH1,CDX2,CITED2,COBL,CTNNB1,DAB2,DAD1,DLC1,DLX2,DSC3,DSCAML1,E2F7,EDNRA,EN1,EOMES,ESRRB,EXT1,EYA1,FGF9,FGFR2,FOXA2,FOXB1,FOXC1,FOXD3,FOXP1,FOXS1,FUT8,G2E3,GATA3,GBX2,GJA1,GJB5,GLI2,GLI3,GRIN2B,HAND2,HECTD1,HES1,HHEX,HOXA2,HOXA3,HOXD10,HOXD11,HS6ST1,IHH,INPP5B,IRX5,ISL1,ITGA4,ITGB1,KIAA1217,LHX2,LMO4,LMX1B,…
GO Biological Process	GO:0060485	mesenchyme development	7	1.98e-05	0.206	0.0295	2.85	6.68	19	99	0.107	0.192	15	47	140	unnamed,unnamed,unnamed,unnamed,unnamed,unnamed,unnamed,unnamed,unnamed,unnamed,unnamed,unnamed,unnamed,unnamed,unnamed,unnamed,unnamed,unnamed,unnamed	unnamed,unnamed,unnamed,unnamed,unnamed,unnamed,unnamed,unnamed,unnamed,unnamed,unnamed,unnamed,unnamed,unnamed,unnamed,unnamed,unnamed,unnamed,unnamed,unnamed,unnamed,unnamed,unnamed,unnamed,unnamed,unnamed,unnamed,unnamed,unnamed,unnamed,unnamed,unnamed,unnamed,unnamed,unnamed,unnamed,unnamed,unnamed,unnamed,unnamed,unnamed,unnamed,unnamed,unnamed,unnamed,unnamed,unnamed,unnamed,unnamed,unnamed…	ACVR1,BMP2,BMP4,CITED2,EOMES,FOXC1,GBX2,HAND2,KITLG,LRP6,NRP2,RBPJ,TCF21,TWIST1,ZEB2	ACVR1,ALDH1A2,BMP2,BMP4,CITED2,CTNNB1,CYP26A1,EDNRA,EDNRB,EOMES,ERBB4,FAM101B,FGF10,FGF9,FGFR2,FOXC1,FOXD3,GBX2,GDNF,GSK3B,HAND2,HAS2,HES1,ISL1,JAG1,KITLG,LRP6,MEF2C,MSX2,NRP2,OSR1,PAX3,PHOX2B,RBPJ,SIX1,SIX4,SOX11,SOX9,TBX2,TBX5,TCF21,TGFBR1,TWIST1,WNT2,WNT5A,WT1,ZEB2
GO Biological Process	GO:0048729	tissue morphogenesis	8	2.1e-05	0.22	0.0275	2.18	13.8	30	204	0.169	0.147	27	112	481	unnamed,unnamed,unnamed,unnamed,unnamed,unnamed,unnamed,unnamed,unnamed,unnamed,unnamed,unnamed,unnamed,unnamed,unnamed,unnamed,unnamed,unnamed,unnamed,unnamed,unnamed,unnamed,unnamed,unnamed,unnamed,unnamed,unnamed,unnamed,unnamed,unnamed	unnamed,unnamed,unnamed,unnamed,unnamed,unnamed,unnamed,unnamed,unnamed,unnamed,unnamed,unnamed,unnamed,unnamed,unnamed,unnamed,unnamed,unnamed,unnamed,unnamed,unnamed,unnamed,unnamed,unnamed,unnamed,unnamed,unnamed,unnamed,unnamed,unnamed,unnamed,unnamed,unnamed,unnamed,unnamed,unnamed,unnamed,unnamed,unnamed,unnamed,unnamed,unnamed,unnamed,unnamed,unnamed,unnamed,unnamed,unnamed,unnamed,unnamed…	ACVR1,ADM,BMP2,BMP4,CITED2,DLC1,EOMES,FOXC1,FOXQ1,FOXS1,GBX2,GJA1,GREM1,HAND2,LRP6,MYLK2,PBX1,PCDH8,RBPJ,RUNX1,SEMA5A,SMAD7,TBX18,TCF21,TWIST1,ZEB2,ZIC5	ACVR1,ADM,ALDH1A2,APAF1,AR,BMP2,BMP4,C11orf34,CITED2,COBL,CTNNB1,CXCR4,CYP7B1,DLC1,EDNRA,EOMES,EYA1,FGF10,FGFR2,FOXA1,FOXA2,FOXC1,FOXD3,FOXQ1,FOXS1,FST,GATA3,GBX2,GDNF,GJA1,GLI2,GLI3,GPC3,GREM1,HAND2,HECTD1,HES1,HHEX,HHIP,HOXD11,HOXD13,IGF1,IGFBP5,IHH,INHBA,IRX1,IRX2,IRX3,ISL1,JAG1,KIF26B,KLF4,LAMA1,LHX2,LMO4,LRP6,MAP3K7,MEF2C,MSX2,MYLK2,NGFR,NR3C1,NRP1,NTN1,OPA1,OSR1,PARD3,PAX3,PBX1,PCDH8,PODXL,…
GO Biological Process	GO:0009792	embryo development ending in birth or egg hatching	9	2.16e-05	0.225	0.025	2.05	16.6	34	246	0.191	0.138	29	130	578	unnamed,unnamed,unnamed,unnamed,unnamed,unnamed,unnamed,unnamed,unnamed,unnamed,unnamed,unnamed,unnamed,unnamed,unnamed,unnamed,unnamed,unnamed,unnamed,unnamed,unnamed,unnamed,unnamed,unnamed,unnamed,unnamed,unnamed,unnamed,unnamed,unnamed,unnamed,unnamed,unnamed,unnamed	unnamed,unnamed,unnamed,unnamed,unnamed,unnamed,unnamed,unnamed,unnamed,unnamed,unnamed,unnamed,unnamed,unnamed,unnamed,unnamed,unnamed,unnamed,unnamed,unnamed,unnamed,unnamed,unnamed,unnamed,unnamed,unnamed,unnamed,unnamed,unnamed,unnamed,unnamed,unnamed,unnamed,unnamed,unnamed,unnamed,unnamed,unnamed,unnamed,unnamed,unnamed,unnamed,unnamed,unnamed,unnamed,unnamed,unnamed,unnamed,unnamed,unnamed…	ACVR1,ADM,BMP2,BMP4,CITED2,DLC1,EOMES,EXT1,FOXB1,FOXC1,FOXP1,FOXS1,GBX2,GJA1,HAND2,LRP6,NR2F2,PBX1,PCDH8,PCSK5,PRDM1,RBPJ,RUNX1,SP3,TBX18,TCF7L2,TWIST1,ZEB2,ZIC5	ACVR1,ACVR2A,ADAM10,ADM,ALDH1A2,ALX4,ANGPT1,ANKRD11,APAF1,AR,AXIN2,BCL2L11,BMP2,BMP4,BNIP2,CDH1,CDX2,CITED2,COBL,CTNNB1,DAB2,DAD1,DLC1,DLX2,DSC3,DSCAML1,E2F7,EDNRA,EN1,EOMES,ESRRB,EVX1,EXT1,EYA1,FGF9,FGFR2,FOXA2,FOXB1,FOXC1,FOXD3,FOXP1,FOXS1,FUT8,G2E3,GATA3,GBX2,GJA1,GJB5,GLI2,GLI3,GRIN2B,HAND2,HECTD1,HES1,HHEX,HOXA2,HOXA3,HOXD10,HOXD11,HS6ST1,IHH,INPP5B,IRX5,ISL1,ITGA4,ITGB1,KIAA1217,LHX2,LMO4,L…
GO Biological Process	GO:0048568	embryonic organ development	10	2.38e-05	0.249	0.0249	2.29	11.8	27	175	0.152	0.154	25	100	392	unnamed,unnamed,unnamed,unnamed,unnamed,unnamed,unnamed,unnamed,unnamed,unnamed,unnamed,unnamed,unnamed,unnamed,unnamed,unnamed,unnamed,unnamed,unnamed,unnamed,unnamed,unnamed,unnamed,unnamed,unnamed,unnamed,unnamed	unnamed,unnamed,unnamed,unnamed,unnamed,unnamed,unnamed,unnamed,unnamed,unnamed,unnamed,unnamed,unnamed,unnamed,unnamed,unnamed,unnamed,unnamed,unnamed,unnamed,unnamed,unnamed,unnamed,unnamed,unnamed,unnamed,unnamed,unnamed,unnamed,unnamed,unnamed,unnamed,unnamed,unnamed,unnamed,unnamed,unnamed,unnamed,unnamed,unnamed,unnamed,unnamed,unnamed,unnamed,unnamed,unnamed,unnamed,unnamed,unnamed,unnamed…	ACVR1,ADM,BMP2,BMP4,CITED2,EOMES,EYA4,FOXC1,FOXS1,GBX2,GJA1,HAND2,KITLG,LRP6,NR2F2,PBX1,PCSK5,PRDM1,RBPJ,RUNX1,SP3,TBX18,TCF21,TCF7L2,TWIST1	ACVR1,ADM,ALDH1A2,ALX4,ATOH1,BMP2,BMP4,CDX2,CITED2,COBL,CTNNB1,DLX2,DLX6,DSCAML1,E2F7,EOMES,ESRRB,EYA1,EYA4,FGF10,FGF9,FGFR2,FOXC1,FOXD3,FOXG1,FOXI1,FOXL2,FOXS1,GATA3,GBX2,GJA1,GJB5,GLI2,GLI3,HAND2,HES1,HHEX,HOXA2,HOXA3,HOXD10,HOXD11,HS6ST1,ID2,IHH,INSIG2,IRX5,ITGA4,KITLG,LMO2,LRP6,MAFB,MEF2C,NAGLU,NEUROD1,NR2F2,NTN1,OSR1,PAX6,PBX1,PCSK5,PKDCC,POU4F3,PRDM1,PROX1,PRRX1,RARB,RBPJ,RPL38,RUNX1,RUNX2,…
GO Biological Process	GO:0061053	somite development	11	2.65e-05	0.277	0.0251	4.63	2.16	10	32	0.0562	0.313	7	17	69	unnamed,unnamed,unnamed,unnamed,unnamed,unnamed,unnamed,unnamed,unnamed,unnamed	unnamed,unnamed,unnamed,unnamed,unnamed,unnamed,unnamed,unnamed,unnamed,unnamed,unnamed,unnamed,unnamed,unnamed,unnamed,unnamed,unnamed,unnamed,unnamed,unnamed,unnamed,unnamed,unnamed,unnamed,unnamed,unnamed,unnamed,unnamed,unnamed,unnamed,unnamed,unnamed	FOXB1,FOXC1,FOXS1,LRP6,PCDH8,TBX18,ZEB2	AXIN2,COBL,FOXA2,FOXB1,FOXC1,FOXS1,IHH,LRP6,MEOX2,PAX1,PCDH8,PLXNA2,PTCH1,SOX11,TBX18,WNT5A,ZEB2
GO Biological Process	GO:0008152	metabolic process	12	2.85e-05	0.298	0.0248	1.22	113	138	1681	0.775	0.0821	160	1130	9196	unnamed,unnamed,unnamed,unnamed,unnamed,unnamed,unnamed,unnamed,unnamed,unnamed,unnamed,unnamed,unnamed,unnamed,unnamed,unnamed,unnamed,unnamed,unnamed,unnamed,unnamed,unnamed,unnamed,unnamed,unnamed,unnamed,unnamed,unnamed,unnamed,unnamed,unnamed,unnamed,unnamed,unnamed,unnamed,unnamed,unnamed,unnamed,unnamed,unnamed,unnamed,unnamed,unnamed,unnamed,unnamed,unnamed,unnamed,unnamed,unnamed,unnamed…	unnamed,unnamed,unnamed,unnamed,unnamed,unnamed,unnamed,unnamed,unnamed,unnamed,unnamed,unnamed,unnamed,unnamed,unnamed,unnamed,unnamed,unnamed,unnamed,unnamed,unnamed,unnamed,unnamed,unnamed,unnamed,unnamed,unnamed,unnamed,unnamed,unnamed,unnamed,unnamed,unnamed,unnamed,unnamed,unnamed,unnamed,unnamed,unnamed,unnamed,unnamed,unnamed,unnamed,unnamed,unnamed,unnamed,unnamed,unnamed,unnamed,unnamed…	ACKR3,ACVR1,ACVR1C,ADAMTS9,ADM,AHRR,AKAP6,AMPD3,ASB18,ASCC3,BACH1,BMP2,BMP4,BNC2,BTBD9,CALCR,CBR4,CDCA7,CELF2,CITED2,CLYBL,COL25A1,COL8A1,COPS8,CPE,CREB1,CSTF2,CTIF,CTSO,DCP2,DCT,DDHD1,DIP2C,DNPEP,DPF1,DPH6,DPYD,DPYS,DUSP6,DYRK2,EBF1,EEPD1,EGLN3,EID1,EIF3H,EIF4E,EOMES,EPHA3,ETNPPL,EXOC2,EXT1,EYA4,FAM170A,FANCF,FKBP5,FMN1,FOXB1,FOXC1,FOXP1,FOXP2,FOXQ1,FOXS1,GBX2,GLIS3,GMDS,GPC5,GPC6,GTDC1,HAND2,HD…	AADAT,ABCA12,ABCB5,ABCC4,ABCE1,ABRA,ACAA2,ACKR3,ACO1,ACOXL,ACVR1,ACVR1C,ACVR2A,ADAM10,ADAM23,ADAMTS1,ADAMTS16,ADAMTS18,ADAMTS2,ADAMTS20,ADAMTS7,ADAMTS9,ADARB2,ADCY8,ADCY9,ADCYAP1,ADM,ADO,ADPGK,ADRA1D,ADRA2A,AEBP2,AFF2,AFF3,AGA,AGBL1,AGK,AGMO,AGPAT4,AGPAT9,AGTR2,AGXT2,AHRR,AHSP,AIPL1,AK4,AK8,AKAP6,AKR1D1,AKT3,ALDH1A2,ALG10,ALK,ALX4,AMPD3,AMY1C,AMZ2,ANAPC1,ANG,ANGPT1,ANKK1,ANXA1,AOAH,APAF1,APIP,APO…
GO Biological Process	GO:0035050	embryonic heart tube development	13	8.23e-05	0.859	0.0661	4.12	2.43	10	36	0.0562	0.278	8	18	70	unnamed,unnamed,unnamed,unnamed,unnamed,unnamed,unnamed,unnamed,unnamed,unnamed	unnamed,unnamed,unnamed,unnamed,unnamed,unnamed,unnamed,unnamed,unnamed,unnamed,unnamed,unnamed,unnamed,unnamed,unnamed,unnamed,unnamed,unnamed,unnamed,unnamed,unnamed,unnamed,unnamed,unnamed,unnamed,unnamed,unnamed,unnamed,unnamed,unnamed,unnamed,unnamed,unnamed,unnamed,unnamed,unnamed	ACVR1,BMP2,CITED2,FOXC1,FOXS1,GJA1,HAND2,LRP6	ACVR1,BMP2,CITED2,CTNNB1,FOXC1,FOXS1,GJA1,HAND2,HES1,HHEX,IHH,LRP6,MEF2C,RYR2,SLC8A1,TBX3,WNT5A,ZIC3
GO Biological Process	GO:0048864	stem cell development	14	0.000104	1	0.0778	2.54	7.48	19	111	0.107	0.171	15	56	195	unnamed,unnamed,unnamed,unnamed,unnamed,unnamed,unnamed,unnamed,unnamed,unnamed,unnamed,unnamed,unnamed,unnamed,unnamed,unnamed,unnamed,unnamed,unnamed	unnamed,unnamed,unnamed,unnamed,unnamed,unnamed,unnamed,unnamed,unnamed,unnamed,unnamed,unnamed,unnamed,unnamed,unnamed,unnamed,unnamed,unnamed,unnamed,unnamed,unnamed,unnamed,unnamed,unnamed,unnamed,unnamed,unnamed,unnamed,unnamed,unnamed,unnamed,unnamed,unnamed,unnamed,unnamed,unnamed,unnamed,unnamed,unnamed,unnamed,unnamed,unnamed,unnamed,unnamed,unnamed,unnamed,unnamed,unnamed,unnamed,unnamed…	ACVR1,BMP2,CITED2,EOMES,FOXC1,GBX2,HAND2,KITLG,LRP6,MED30,NRP2,RBPJ,TCF7L2,TWIST1,ZEB2	ACVR1,ALDH1A2,BCL9L,BMP2,CDX2,CITED2,CTNNB1,CYP26A1,EDNRA,EDNRB,EOMES,ERBB4,ESRRB,FAM101B,FGF10,FOXC1,FOXD3,FZD7,GBX2,GDNF,GSK3B,HAND2,HAS2,HES1,IGF1,ISL1,JAG1,KITLG,KLF4,LDB2,LRP6,MED14,MED27,MED30,MSI2,MSX2,NRP2,PAX3,PHOX2B,PRDM16,PROX1,RBPJ,SOX11,SOX2,SOX4,SOX9,STAT3,TBX3,TCF7L2,TGFBR1,TWIST1,WNT2,WNT5A,ZEB2,ZHX2,ZNF358
GO Biological Process	GO:0071704	organic substance metabolic process	15	0.000109	1	0.076	1.21	109	132	1614	0.742	0.0818	148	1066	8562	unnamed,unnamed,unnamed,unnamed,unnamed,unnamed,unnamed,unnamed,unnamed,unnamed,unnamed,unnamed,unnamed,unnamed,unnamed,unnamed,unnamed,unnamed,unnamed,unnamed,unnamed,unnamed,unnamed,unnamed,unnamed,unnamed,unnamed,unnamed,unnamed,unnamed,unnamed,unnamed,unnamed,unnamed,unnamed,unnamed,unnamed,unnamed,unnamed,unnamed,unnamed,unnamed,unnamed,unnamed,unnamed,unnamed,unnamed,unnamed,unnamed,unnamed…	unnamed,unnamed,unnamed,unnamed,unnamed,unnamed,unnamed,unnamed,unnamed,unnamed,unnamed,unnamed,unnamed,unnamed,unnamed,unnamed,unnamed,unnamed,unnamed,unnamed,unnamed,unnamed,unnamed,unnamed,unnamed,unnamed,unnamed,unnamed,unnamed,unnamed,unnamed,unnamed,unnamed,unnamed,unnamed,unnamed,unnamed,unnamed,unnamed,unnamed,unnamed,unnamed,unnamed,unnamed,unnamed,unnamed,unnamed,unnamed,unnamed,unnamed…	ACKR3,ACVR1,ACVR1C,ADAMTS9,ADM,AHRR,AMPD3,ASB18,ASCC3,BACH1,BMP2,BMP4,BNC2,BTBD9,CALCR,CBR4,CDCA7,CELF2,CITED2,COL25A1,COL8A1,COPS8,CPE,CREB1,CSTF2,CTIF,CTSO,DCP2,DCT,DDHD1,DNPEP,DPF1,DPH6,DPYD,DPYS,DUSP6,DYRK2,EBF1,EEPD1,EGLN3,EID1,EIF3H,EIF4E,EOMES,EPHA3,ETNPPL,EXOC2,EXT1,EYA4,FAM170A,FANCF,FKBP5,FMN1,FOXB1,FOXC1,FOXP1,FOXP2,FOXQ1,FOXS1,GBX2,GLIS3,GMDS,GPC5,GPC6,HAND2,HDAC9,HGD,HNF4G,HSF2,KIF16…	AADAT,ABCA12,ABCB5,ABCC4,ABCE1,ABRA,ACAA2,ACKR3,ACO1,ACOXL,ACVR1,ACVR1C,ACVR2A,ADAM10,ADAM23,ADAMTS1,ADAMTS16,ADAMTS18,ADAMTS2,ADAMTS20,ADAMTS7,ADAMTS9,ADARB2,ADCY8,ADCY9,ADCYAP1,ADM,ADPGK,ADRA1D,ADRA2A,AEBP2,AFF2,AFF3,AGA,AGBL1,AGK,AGMO,AGPAT4,AGPAT9,AGTR2,AGXT2,AHRR,AHSP,AIPL1,AK4,AK8,AKR1D1,AKT3,ALDH1A2,ALG10,ALK,ALX4,AMPD3,AMY1C,AMZ2,ANAPC1,ANG,ANGPT1,ANKK1,ANXA1,AOAH,APAF1,APIP,APOL5,APP,APT…
GO Biological Process	GO:0007389	pattern specification process	16	0.000144	1	0.0939	1.95	15.9	31	236	0.174	0.131	25	119	424	unnamed,unnamed,unnamed,unnamed,unnamed,unnamed,unnamed,unnamed,unnamed,unnamed,unnamed,unnamed,unnamed,unnamed,unnamed,unnamed,unnamed,unnamed,unnamed,unnamed,unnamed,unnamed,unnamed,unnamed,unnamed,unnamed,unnamed,unnamed,unnamed,unnamed,unnamed	unnamed,unnamed,unnamed,unnamed,unnamed,unnamed,unnamed,unnamed,unnamed,unnamed,unnamed,unnamed,unnamed,unnamed,unnamed,unnamed,unnamed,unnamed,unnamed,unnamed,unnamed,unnamed,unnamed,unnamed,unnamed,unnamed,unnamed,unnamed,unnamed,unnamed,unnamed,unnamed,unnamed,unnamed,unnamed,unnamed,unnamed,unnamed,unnamed,unnamed,unnamed,unnamed,unnamed,unnamed,unnamed,unnamed,unnamed,unnamed,unnamed,unnamed…	ACVR1,BMP2,BMP4,CITED2,DUSP6,FOXB1,FOXC1,FOXP1,FOXP2,FOXQ1,FOXS1,GBX2,GJA1,GREM1,HAND2,LRP6,NR2F2,PBX1,PCDH8,PCSK5,RFX3,SEMA5A,TBX18,ZBTB16,ZEB2	ACVR1,ACVR2A,ALDH1A2,ALX4,ARL6,ASCL1,AXIN2,BCOR,BMP2,BMP4,CDX2,CER1,CITED2,COBL,CTNNB1,CXCR4,CXXC4,CYP26A1,CYP26B1,DBX1,DLX2,DNAH11,DSCAML1,DUSP6,EDNRA,EMX2,EN1,ERBB4,EVX1,EYA1,FEZF1,FGF10,FGFR2,FOXA1,FOXA2,FOXB1,FOXC1,FOXD3,FOXG1,FOXL2,FOXO1,FOXP1,FOXP2,FOXQ1,FOXS1,FST,GBX2,GJA1,GLI2,GLI3,GPC3,GREM1,HAND2,HES1,HHEX,HHIP,HOXA2,HOXA3,HOXC13,HOXD10,HOXD11,HOXD12,HOXD13,HOXD8,IHH,INTU,IRX1,IRX2,IRX3…
GO Biological Process	GO:0043062	extracellular structure organization	17	0.000152	1	0.0933	2.85	5.26	15	78	0.0843	0.192	12	48	311	unnamed,unnamed,unnamed,unnamed,unnamed,unnamed,unnamed,unnamed,unnamed,unnamed,unnamed,unnamed,unnamed,unnamed,unnamed	unnamed,unnamed,unnamed,unnamed,unnamed,unnamed,unnamed,unnamed,unnamed,unnamed,unnamed,unnamed,unnamed,unnamed,unnamed,unnamed,unnamed,unnamed,unnamed,unnamed,unnamed,unnamed,unnamed,unnamed,unnamed,unnamed,unnamed,unnamed,unnamed,unnamed,unnamed,unnamed,unnamed,unnamed,unnamed,unnamed,unnamed,unnamed,unnamed,unnamed,unnamed,unnamed,unnamed,unnamed,unnamed,unnamed,unnamed,unnamed,unnamed,unnamed…	ANXA2,BMP2,BMP4,COL25A1,COL8A1,FOXC1,FOXS1,GREM1,ITGAV,LAMA4,THSD4,TLL1	ADAM10,ADAMTS2,ADAMTS20,ANXA2,APP,BMP2,BMP4,CASK,COL10A1,COL15A1,COL23A1,COL25A1,COL4A6,COL8A1,DCN,DMD,EFEMP1,EGFLAM,FOXC1,FOXS1,FSHR,GREM1,HAS2,HAS3,IHH,ITGA6,ITGAV,ITGB1,ITGB8,LAMA1,LAMA3,LAMA4,LMX1B,LRP4,MATN1,MUSK,NCAM1,PRKCA,SMOC1,SOX9,TGFB3,TGFBR1,THSD4,TLL1,TLL2,TNC,TNR,WT1
GO Biological Process	GO:0030198	extracellular matrix organization	17	0.000152	1	0.0933	2.85	5.26	15	78	0.0843	0.192	12	48	310	unnamed,unnamed,unnamed,unnamed,unnamed,unnamed,unnamed,unnamed,unnamed,unnamed,unnamed,unnamed,unnamed,unnamed,unnamed	unnamed,unnamed,unnamed,unnamed,unnamed,unnamed,unnamed,unnamed,unnamed,unnamed,unnamed,unnamed,unnamed,unnamed,unnamed,unnamed,unnamed,unnamed,unnamed,unnamed,unnamed,unnamed,unnamed,unnamed,unnamed,unnamed,unnamed,unnamed,unnamed,unnamed,unnamed,unnamed,unnamed,unnamed,unnamed,unnamed,unnamed,unnamed,unnamed,unnamed,unnamed,unnamed,unnamed,unnamed,unnamed,unnamed,unnamed,unnamed,unnamed,unnamed…	ANXA2,BMP2,BMP4,COL25A1,COL8A1,FOXC1,FOXS1,GREM1,ITGAV,LAMA4,THSD4,TLL1	ADAM10,ADAMTS2,ADAMTS20,ANXA2,APP,BMP2,BMP4,CASK,COL10A1,COL15A1,COL23A1,COL25A1,COL4A6,COL8A1,DCN,DMD,EFEMP1,EGFLAM,FOXC1,FOXS1,FSHR,GREM1,HAS2,HAS3,IHH,ITGA6,ITGAV,ITGB1,ITGB8,LAMA1,LAMA3,LAMA4,LMX1B,LRP4,MATN1,MUSK,NCAM1,PRKCA,SMOC1,SOX9,TGFB3,TGFBR1,THSD4,TLL1,TLL2,TNC,TNR,WT1
GO Biological Process	GO:0010033	response to organic substance	19	0.000197	1	0.108	1.59	32	51	475	0.287	0.107	52	281	2054	unnamed,unnamed,unnamed,unnamed,unnamed,unnamed,unnamed,unnamed,unnamed,unnamed,unnamed,unnamed,unnamed,unnamed,unnamed,unnamed,unnamed,unnamed,unnamed,unnamed,unnamed,unnamed,unnamed,unnamed,unnamed,unnamed,unnamed,unnamed,unnamed,unnamed,unnamed,unnamed,unnamed,unnamed,unnamed,unnamed,unnamed,unnamed,unnamed,unnamed,unnamed,unnamed,unnamed,unnamed,unnamed,unnamed,unnamed,unnamed,unnamed,unnamed…	unnamed,unnamed,unnamed,unnamed,unnamed,unnamed,unnamed,unnamed,unnamed,unnamed,unnamed,unnamed,unnamed,unnamed,unnamed,unnamed,unnamed,unnamed,unnamed,unnamed,unnamed,unnamed,unnamed,unnamed,unnamed,unnamed,unnamed,unnamed,unnamed,unnamed,unnamed,unnamed,unnamed,unnamed,unnamed,unnamed,unnamed,unnamed,unnamed,unnamed,unnamed,unnamed,unnamed,unnamed,unnamed,unnamed,unnamed,unnamed,unnamed,unnamed…	ACKR3,ACVR1,ACVR1C,ADM,AKAP6,BMP2,BMP4,CALCR,CD180,CITED2,CREB1,DCSTAMP,DUSP6,EIF4E,EPHA3,FOXS1,GJA1,HDAC9,HNF4G,IFNG,IL12A,KIF16B,KITLG,LIFR,LRP6,MAP4K3,MGMT,MTUS1,NDUFS4,NFIA,NNMT,NR2F1,NR2F2,NR5A2,NRP2,OSMR,PAPPA,PAX9,PCSK5,PDGFC,PID1,PIK3R1,PLCB1,PLSCR1,RFC3,RIPK2,SH3GL2,SLC1A2,SMAD7,TCF7L2,WWOX,ZC3H15	AATF,ACKR3,ACTR3,ACVR1,ACVR1C,ADAM10,ADCY8,ADCY9,ADCYAP1,ADM,ADRA1A,ADRA2A,AFF3,AGTR2,AKAP6,ALDH1A2,ANG,ANXA1,AP2B1,AR,ARHGEF16,ASCL1,ATP6V0A1,ATP6V1C1,AXIN2,BCL2L11,BMP2,BMP4,CA4,CALCR,CAMK2D,CASQ2,CCL2,CCNG1,CCR7,CD180,CDH1,CDH13,CDIP1,CER1,CHRNB4,CITED2,CMPK2,COL4A6,CPS1,CREB1,CRH,CRIPAK,CSF3R,CTNNB1,CXCR4,CYP26A1,CYP26B1,DAB2,DCC,DCN,DCSTAMP,DNAJC3,DROSHA,DUSP6,EDEM1,EDNRA,EDNRB,EIF4E,EIF4E3,…
GO Biological Process	GO:0048646	anatomical structure formation involved in morphogenesis	20	0.000198	1	0.103	1.77	21.5	38	319	0.213	0.119	35	164	772	unnamed,unnamed,unnamed,unnamed,unnamed,unnamed,unnamed,unnamed,unnamed,unnamed,unnamed,unnamed,unnamed,unnamed,unnamed,unnamed,unnamed,unnamed,unnamed,unnamed,unnamed,unnamed,unnamed,unnamed,unnamed,unnamed,unnamed,unnamed,unnamed,unnamed,unnamed,unnamed,unnamed,unnamed,unnamed,unnamed,unnamed,unnamed	unnamed,unnamed,unnamed,unnamed,unnamed,unnamed,unnamed,unnamed,unnamed,unnamed,unnamed,unnamed,unnamed,unnamed,unnamed,unnamed,unnamed,unnamed,unnamed,unnamed,unnamed,unnamed,unnamed,unnamed,unnamed,unnamed,unnamed,unnamed,unnamed,unnamed,unnamed,unnamed,unnamed,unnamed,unnamed,unnamed,unnamed,unnamed,unnamed,unnamed,unnamed,unnamed,unnamed,unnamed,unnamed,unnamed,unnamed,unnamed,unnamed,unnamed…	ACKR3,ACVR1,ADM,ANXA2,BMP4,CITED2,COL8A1,DCSTAMP,DLC1,EOMES,FOXB1,FOXC1,FOXP1,FOXS1,GBX2,GJA1,GREM1,HAND2,ITGAV,KIAA1009,KIF16B,LRP6,NRP2,PCDH8,RBPJ,RFX3,SEMA5A,SNX10,SP3,TBX18,TCF21,THSD7A,TWIST1,ZEB2,ZIC5	ACKR3,ACVR1,ADAMTS1,ADM,ANG,ANGPT1,ANXA2,APAF1,AR,ARL6,AXIN2,BCL2L11,BMP4,BMPER,CCDC41,CCL2,CCNG1,CDH1,CDH13,CDX2,CEP164,CITED2,COBL,COL15A1,COL8A1,CTNNB1,CXCR4,CYP1B1,DCSTAMP,DLC1,DLX6,DMD,E2F7,EDA,EDNRA,EFNB2,EMCN,EOMES,ESRRB,ETS1,FGF10,FGF18,FGF9,FGFR2,FHOD3,FOXA2,FOXB1,FOXC1,FOXD3,FOXP1,FOXS1,GATA3,GBX2,GDNF,GJA1,GLI2,GLI3,GREM1,GSK3B,HAND2,HECTD1,HHEX,HOXA3,HS6ST1,IHH,INHBA,INTU,IRX1,IRX2,IR…
GO Biological Process	GO:0010717	regulation of epithelial to mesenchymal transition	21	0.000199	1	0.099	4.56	1.75	8	26	0.0449	0.308	7	17	42	unnamed,unnamed,unnamed,unnamed,unnamed,unnamed,unnamed,unnamed	unnamed,unnamed,unnamed,unnamed,unnamed,unnamed,unnamed,unnamed,unnamed,unnamed,unnamed,unnamed,unnamed,unnamed,unnamed,unnamed,unnamed,unnamed,unnamed,unnamed,unnamed,unnamed,unnamed,unnamed,unnamed,unnamed	BMP2,EPHA3,GREM1,RGCC,SMAD7,TCF7L2,TWIST1	AXIN2,BCL9L,BMP2,CTNNB1,DAB2,EPHA3,FOXA1,FOXA2,GREM1,RGCC,SMAD2,SMAD7,TBX5,TCF7L2,TGFB3,TWIST1,ZNF703
GO Biological Process	GO:0009790	embryo development	22	0.0002	1	0.0948	1.7	24.7	42	366	0.236	0.115	39	200	946	unnamed,unnamed,unnamed,unnamed,unnamed,unnamed,unnamed,unnamed,unnamed,unnamed,unnamed,unnamed,unnamed,unnamed,unnamed,unnamed,unnamed,unnamed,unnamed,unnamed,unnamed,unnamed,unnamed,unnamed,unnamed,unnamed,unnamed,unnamed,unnamed,unnamed,unnamed,unnamed,unnamed,unnamed,unnamed,unnamed,unnamed,unnamed,unnamed,unnamed,unnamed,unnamed	unnamed,unnamed,unnamed,unnamed,unnamed,unnamed,unnamed,unnamed,unnamed,unnamed,unnamed,unnamed,unnamed,unnamed,unnamed,unnamed,unnamed,unnamed,unnamed,unnamed,unnamed,unnamed,unnamed,unnamed,unnamed,unnamed,unnamed,unnamed,unnamed,unnamed,unnamed,unnamed,unnamed,unnamed,unnamed,unnamed,unnamed,unnamed,unnamed,unnamed,unnamed,unnamed,unnamed,unnamed,unnamed,unnamed,unnamed,unnamed,unnamed,unnamed…	ACVR1,ADM,BMP2,BMP4,CITED2,DLC1,EOMES,EXT1,EYA4,FOXB1,FOXC1,FOXP1,FOXP2,FOXQ1,FOXS1,GBX2,GJA1,GREM1,HAND2,KIF16B,KITLG,LRP6,NR2F2,NR5A2,PBX1,PCDH8,PCSK5,PRDM1,RBPJ,RUNX1,SP3,TBX18,TCF21,TCF7L2,TWIST1,ZBTB16,ZEB2,ZIC5,ZNF281	AATF,ACVR1,ACVR2A,ADAM10,ADM,AFF3,ALDH1A2,ALX4,ANGPT1,ANKRD11,APAF1,AR,ATOH1,AXIN2,BCL2L11,BMP2,BMP4,BNIP2,CDH1,CDX2,CELF4,CER1,CITED2,COBL,CTNNB1,CXXC4,CYP26B1,DAB2,DAD1,DLC1,DLX2,DLX6,DSC3,DSCAML1,E2F7,EDNRA,EN1,EOMES,ERBB4,ESRRB,EVX1,EXT1,EYA1,EYA4,FGF10,FGF9,FGFR2,FOXA1,FOXA2,FOXB1,FOXC1,FOXD3,FOXG1,FOXI1,FOXL2,FOXO1,FOXP1,FOXP2,FOXQ1,FOXS1,FUT8,FZD1,FZD8,G2E3,GATA3,GBX2,GDNF,GJA1,GJB5,GLI2,G…
GO Biological Process	GO:0003007	heart morphogenesis	23	0.00024	1	0.109	2.64	6.07	16	90	0.0899	0.178	15	49	190	unnamed,unnamed,unnamed,unnamed,unnamed,unnamed,unnamed,unnamed,unnamed,unnamed,unnamed,unnamed,unnamed,unnamed,unnamed,unnamed	unnamed,unnamed,unnamed,unnamed,unnamed,unnamed,unnamed,unnamed,unnamed,unnamed,unnamed,unnamed,unnamed,unnamed,unnamed,unnamed,unnamed,unnamed,unnamed,unnamed,unnamed,unnamed,unnamed,unnamed,unnamed,unnamed,unnamed,unnamed,unnamed,unnamed,unnamed,unnamed,unnamed,unnamed,unnamed,unnamed,unnamed,unnamed,unnamed,unnamed,unnamed,unnamed,unnamed,unnamed,unnamed,unnamed,unnamed,unnamed,unnamed,unnamed…	ACVR1,BMP2,BMP4,CITED2,CPE,DLC1,FOXC1,FOXS1,GJA1,HAND2,LRP6,MYLK2,RBPJ,SMAD7,TWIST1	ACVR1,ADAMTS1,ALDH1A2,BMP2,BMP4,CITED2,CPE,DLC1,EYA1,FGFR2,FOXC1,FOXS1,FZD1,GATA3,GJA1,HAND2,HAS2,HES1,ID2,IHH,ISL1,JAG1,LRP6,MEF2C,MSX2,MYLK2,POU4F1,PROX1,PTCH1,RBPJ,RYR2,SHOX2,SIX1,SLC8A1,SMAD7,SOX11,SOX4,SOX9,TBX2,TBX3,TBX5,TTN,TWIST1,WNT2,WNT5A,XIRP2,ZFPM2,ZIC3,ZMIZ1
GO Biological Process	GO:0001707	mesoderm formation	24	0.000259	1	0.113	5.93	1.01	6	15	0.0337	0.4	5	9	62	unnamed,unnamed,unnamed,unnamed,unnamed,unnamed	unnamed,unnamed,unnamed,unnamed,unnamed,unnamed,unnamed,unnamed,unnamed,unnamed,unnamed,unnamed,unnamed,unnamed,unnamed	ACVR1,BMP4,EOMES,FOXC1,FOXS1	ACVR1,BMP4,EOMES,FOXC1,FOXS1,INHBA,KLF4,SIX2,SMAD2
GO Biological Process	GO:0014033	neural crest cell differentiation	25	0.000283	1	0.118	2.97	4.38	13	65	0.073	0.2	10	25	66	unnamed,unnamed,unnamed,unnamed,unnamed,unnamed,unnamed,unnamed,unnamed,unnamed,unnamed,unnamed,unnamed	unnamed,unnamed,unnamed,unnamed,unnamed,unnamed,unnamed,unnamed,unnamed,unnamed,unnamed,unnamed,unnamed,unnamed,unnamed,unnamed,unnamed,unnamed,unnamed,unnamed,unnamed,unnamed,unnamed,unnamed,unnamed,unnamed,unnamed,unnamed,unnamed,unnamed,unnamed,unnamed,unnamed,unnamed,unnamed,unnamed,unnamed,unnamed,unnamed,unnamed,unnamed,unnamed,unnamed,unnamed,unnamed,unnamed,unnamed,unnamed,unnamed,unnamed…	ACVR1,CITED2,FOXC1,GBX2,HAND2,KITLG,LRP6,NRP2,TWIST1,ZEB2	ACVR1,ALDH1A2,CITED2,CYP26A1,EDNRA,EDNRB,ERBB4,FOXC1,FOXD3,GBX2,GDNF,HAND2,HES1,ISL1,JAG1,KITLG,LRP6,MEF2C,NRP2,PAX3,PHOX2B,SOX11,SOX9,TWIST1,ZEB2
GO Biological Process	GO:0048598	embryonic morphogenesis	26	0.000291	1	0.117	1.93	15	29	223	0.163	0.13	27	130	508	unnamed,unnamed,unnamed,unnamed,unnamed,unnamed,unnamed,unnamed,unnamed,unnamed,unnamed,unnamed,unnamed,unnamed,unnamed,unnamed,unnamed,unnamed,unnamed,unnamed,unnamed,unnamed,unnamed,unnamed,unnamed,unnamed,unnamed,unnamed,unnamed	unnamed,unnamed,unnamed,unnamed,unnamed,unnamed,unnamed,unnamed,unnamed,unnamed,unnamed,unnamed,unnamed,unnamed,unnamed,unnamed,unnamed,unnamed,unnamed,unnamed,unnamed,unnamed,unnamed,unnamed,unnamed,unnamed,unnamed,unnamed,unnamed,unnamed,unnamed,unnamed,unnamed,unnamed,unnamed,unnamed,unnamed,unnamed,unnamed,unnamed,unnamed,unnamed,unnamed,unnamed,unnamed,unnamed,unnamed,unnamed,unnamed,unnamed…	ACVR1,ADM,BMP4,CITED2,DLC1,EOMES,EXT1,EYA4,FOXC1,FOXS1,GBX2,GJA1,GREM1,HAND2,KIF16B,LRP6,PBX1,PCDH8,SP3,TBX18,TCF21,TCF7L2,TWIST1,ZBTB16,ZEB2,ZIC5,ZNF281	ACVR1,ACVR2A,ADM,AFF3,ALDH1A2,ALX4,APAF1,ATOH1,BMP4,CER1,CITED2,COBL,CTNNB1,CYP26B1,DLC1,DLX2,DLX6,DSCAML1,EN1,EOMES,ESRRB,EXT1,EYA1,EYA4,FGF10,FGF9,FGFR2,FOXA2,FOXC1,FOXG1,FOXI1,FOXL2,FOXS1,GATA3,GBX2,GDNF,GJA1,GJB5,GLI2,GLI3,GNAQ,GPC3,GREM1,HAND2,HECTD1,HES1,HHEX,HOXA2,HOXA3,HOXD10,HOXD11,HOXD12,HOXD13,ID2,IHH,INHBA,INSIG2,IRX1,IRX2,IRX3,IRX5,ITGA4,KIAA1715,KIF16B,KLF4,LHX2,LMO4,LRP4,LRP6,MAFB,…
GO Biological Process	GO:0002009	morphogenesis of an epithelium	27	0.000298	1	0.115	2.09	11.5	24	170	0.135	0.141	21	91	373	unnamed,unnamed,unnamed,unnamed,unnamed,unnamed,unnamed,unnamed,unnamed,unnamed,unnamed,unnamed,unnamed,unnamed,unnamed,unnamed,unnamed,unnamed,unnamed,unnamed,unnamed,unnamed,unnamed,unnamed	unnamed,unnamed,unnamed,unnamed,unnamed,unnamed,unnamed,unnamed,unnamed,unnamed,unnamed,unnamed,unnamed,unnamed,unnamed,unnamed,unnamed,unnamed,unnamed,unnamed,unnamed,unnamed,unnamed,unnamed,unnamed,unnamed,unnamed,unnamed,unnamed,unnamed,unnamed,unnamed,unnamed,unnamed,unnamed,unnamed,unnamed,unnamed,unnamed,unnamed,unnamed,unnamed,unnamed,unnamed,unnamed,unnamed,unnamed,unnamed,unnamed,unnamed…	ACVR1,ADM,BMP2,BMP4,CITED2,DLC1,FOXS1,GBX2,GJA1,GREM1,HAND2,LRP6,PBX1,PCDH8,RBPJ,SEMA5A,TBX18,TCF21,TWIST1,ZEB2,ZIC5	ACVR1,ADM,ALDH1A2,APAF1,AR,BMP2,BMP4,C11orf34,CITED2,COBL,CTNNB1,CXCR4,CYP7B1,DLC1,EDNRA,EYA1,FGF10,FGFR2,FOXA1,FOXA2,FOXD3,FOXS1,GATA3,GBX2,GDNF,GJA1,GLI2,GLI3,GPC3,GREM1,HAND2,HECTD1,HES1,HHEX,HHIP,HOXD11,HOXD13,IGF1,IHH,IRX1,IRX2,IRX3,JAG1,KIF26B,LAMA1,LHX2,LMO4,LRP6,MAP3K7,MEF2C,MSX2,NR3C1,NRP1,NTN1,OPA1,OSR1,PARD3,PAX3,PBX1,PCDH8,PODXL,PRICKLE1,PRKX,PTCH1,RBPJ,ROBO1,ROCK2,RYR2,SALL1,SEMA5A,S…
GO Biological Process	GO:0035295	tube development	28	0.000332	1	0.124	1.84	17.4	32	258	0.18	0.124	27	122	443	unnamed,unnamed,unnamed,unnamed,unnamed,unnamed,unnamed,unnamed,unnamed,unnamed,unnamed,unnamed,unnamed,unnamed,unnamed,unnamed,unnamed,unnamed,unnamed,unnamed,unnamed,unnamed,unnamed,unnamed,unnamed,unnamed,unnamed,unnamed,unnamed,unnamed,unnamed,unnamed	unnamed,unnamed,unnamed,unnamed,unnamed,unnamed,unnamed,unnamed,unnamed,unnamed,unnamed,unnamed,unnamed,unnamed,unnamed,unnamed,unnamed,unnamed,unnamed,unnamed,unnamed,unnamed,unnamed,unnamed,unnamed,unnamed,unnamed,unnamed,unnamed,unnamed,unnamed,unnamed,unnamed,unnamed,unnamed,unnamed,unnamed,unnamed,unnamed,unnamed,unnamed,unnamed,unnamed,unnamed,unnamed,unnamed,unnamed,unnamed,unnamed,unnamed…	ACVR1,ADM,BMP2,BMP4,CITED2,CREB1,DLC1,EIF4E,FOXC1,FOXP1,FOXP2,FOXS1,GBX2,GJA1,GREM1,HAND2,LRP6,PBX1,PCSK5,RBPJ,SEMA5A,SMAD7,SP3,TCF21,TWIST1,ZEB2,ZIC5	ABCA12,ACVR1,ADAMTS2,ADM,ALDH1A2,APAF1,AR,ASCL1,BCL2L11,BMP2,BMP4,BMPER,CDH1,CER1,CITED2,COBL,CREB1,CRH,CTNNB1,CXCR4,DLC1,EDA,EDNRA,EIF4E,ERRFI1,EYA1,FBXW7,FGF10,FGF18,FGF9,FGFR2,FOXA1,FOXA2,FOXC1,FOXD3,FOXP1,FOXP2,FOXS1,FZD1,GATA3,GBX2,GDNF,GJA1,GLI2,GLI3,GPC3,GREM1,HAND2,HECTD1,HES1,HHEX,HHIP,HOXD11,HS6ST1,IGF1,IHH,INSC,IRX1,IRX2,IRX3,JAG1,KIF26B,LAMA1,LHX2,LMO4,LRP6,MAN2A1,MAP3K7,MEF2C,MSX2,NF…
GO Biological Process	GO:0048332	mesoderm morphogenesis	29	0.000392	1	0.141	5.56	1.08	6	16	0.0337	0.375	5	10	65	unnamed,unnamed,unnamed,unnamed,unnamed,unnamed	unnamed,unnamed,unnamed,unnamed,unnamed,unnamed,unnamed,unnamed,unnamed,unnamed,unnamed,unnamed,unnamed,unnamed,unnamed,unnamed	ACVR1,BMP4,EOMES,FOXC1,FOXS1	ACVR1,BMP4,EOMES,FOXC1,FOXS1,INHBA,KLF4,SIX2,SMAD2,TBX3
GO Biological Process	GO:0003197	endocardial cushion development	30	0.000404	1	0.14	4.72	1.48	7	22	0.0393	0.318	6	12	27	unnamed,unnamed,unnamed,unnamed,unnamed,unnamed,unnamed	unnamed,unnamed,unnamed,unnamed,unnamed,unnamed,unnamed,unnamed,unnamed,unnamed,unnamed,unnamed,unnamed,unnamed,unnamed,unnamed,unnamed,unnamed,unnamed,unnamed,unnamed,unnamed	ACVR1,BMP2,BMP4,CITED2,RBPJ,TWIST1	ACVR1,BMP2,BMP4,CITED2,ISL1,JAG1,MSX2,RBPJ,SOX9,TBX2,TBX5,TWIST1
GO Biological Process	GO:0035282	segmentation	31	0.000424	1	0.143	3.2	3.44	11	51	0.0618	0.216	8	25	87	unnamed,unnamed,unnamed,unnamed,unnamed,unnamed,unnamed,unnamed,unnamed,unnamed,unnamed	unnamed,unnamed,unnamed,unnamed,unnamed,unnamed,unnamed,unnamed,unnamed,unnamed,unnamed,unnamed,unnamed,unnamed,unnamed,unnamed,unnamed,unnamed,unnamed,unnamed,unnamed,unnamed,unnamed,unnamed,unnamed,unnamed,unnamed,unnamed,unnamed,unnamed,unnamed,unnamed,unnamed,unnamed,unnamed,unnamed,unnamed,unnamed,unnamed,unnamed,unnamed,unnamed,unnamed,unnamed,unnamed,unnamed,unnamed,unnamed,unnamed,unnamed…	BMP4,FOXB1,FOXC1,FOXS1,LRP6,PCDH8,TBX18,ZEB2	AXIN2,BMP4,COBL,FOXA2,FOXB1,FOXC1,FOXS1,HOXA2,HOXD8,IRX1,IRX2,IRX3,LRP6,MAFB,MEOX2,MLLT3,OSR1,PAX1,PCDH8,PLXNA2,TBX18,TBX3,WNT5A,WT1,ZEB2
GO Biological Process	GO:0030199	collagen fibril organization	32	0.000436	1	0.142	6.74	0.742	5	11	0.0281	0.455	4	7	40	unnamed,unnamed,unnamed,unnamed,unnamed	unnamed,unnamed,unnamed,unnamed,unnamed,unnamed,unnamed,unnamed,unnamed,unnamed,unnamed	ANXA2,FOXC1,FOXS1,GREM1	ADAMTS2,ANXA2,FOXC1,FOXS1,GREM1,LMX1B,TGFBR1
GO Biological Process	GO:0043170	macromolecule metabolic process	33	0.000448	1	0.142	1.22	97.4	119	1445	0.669	0.0824	124	870	6781	unnamed,unnamed,unnamed,unnamed,unnamed,unnamed,unnamed,unnamed,unnamed,unnamed,unnamed,unnamed,unnamed,unnamed,unnamed,unnamed,unnamed,unnamed,unnamed,unnamed,unnamed,unnamed,unnamed,unnamed,unnamed,unnamed,unnamed,unnamed,unnamed,unnamed,unnamed,unnamed,unnamed,unnamed,unnamed,unnamed,unnamed,unnamed,unnamed,unnamed,unnamed,unnamed,unnamed,unnamed,unnamed,unnamed,unnamed,unnamed,unnamed,unnamed…	unnamed,unnamed,unnamed,unnamed,unnamed,unnamed,unnamed,unnamed,unnamed,unnamed,unnamed,unnamed,unnamed,unnamed,unnamed,unnamed,unnamed,unnamed,unnamed,unnamed,unnamed,unnamed,unnamed,unnamed,unnamed,unnamed,unnamed,unnamed,unnamed,unnamed,unnamed,unnamed,unnamed,unnamed,unnamed,unnamed,unnamed,unnamed,unnamed,unnamed,unnamed,unnamed,unnamed,unnamed,unnamed,unnamed,unnamed,unnamed,unnamed,unnamed…	ACKR3,ACVR1,ACVR1C,ADAMTS9,ADM,AHRR,ASB18,ASCC3,BACH1,BMP2,BMP4,BNC2,CALCR,CDCA7,CELF2,CITED2,COL25A1,COL8A1,COPS8,CPE,CREB1,CSTF2,CTIF,CTSO,DCP2,DNPEP,DPF1,DPH6,DUSP6,DYRK2,EBF1,EEPD1,EGLN3,EID1,EIF3H,EIF4E,EOMES,EPHA3,EXOC2,EXT1,EYA4,FAM170A,FANCF,FKBP5,FMN1,FOXB1,FOXC1,FOXP1,FOXP2,FOXQ1,FOXS1,GBX2,GLIS3,GPC5,GPC6,HAND2,HDAC9,HNF4G,HSF2,KIF16B,KLF7,MAP4K3,MBNL2,MED30,MEIS2,MGMT,MITF,MKI67,MMS22…	ABCE1,ABRA,ACKR3,ACVR1,ACVR1C,ACVR2A,ADAM10,ADAM23,ADAMTS1,ADAMTS16,ADAMTS18,ADAMTS2,ADAMTS20,ADAMTS7,ADAMTS9,ADARB2,ADM,ADRA1D,ADRA2A,AEBP2,AFF2,AFF3,AGA,AGBL1,AHRR,AHSP,AIPL1,AKT3,ALG10,ALK,ALX4,AMZ2,ANAPC1,ANG,ANGPT1,ANKK1,ANXA1,AOAH,APAF1,APOL5,APP,APTX,AR,ARGLU1,ARID1B,ARSI,ARSJ,ARX,ASB18,ASCC3,ASCL1,ASCL4,ASXL2,ASXL3,ATG4A,ATG4C,ATG5,ATOH1,ATOH7,AXIN2,B3GALT1,B3GALT2,B3GALTL,B3GAT2,BACH1,BA…
GO Biological Process	GO:0035051	cardiocyte differentiation	34	0.000451	1	0.139	2.84	4.58	13	68	0.073	0.191	12	34	98	unnamed,unnamed,unnamed,unnamed,unnamed,unnamed,unnamed,unnamed,unnamed,unnamed,unnamed,unnamed,unnamed	unnamed,unnamed,unnamed,unnamed,unnamed,unnamed,unnamed,unnamed,unnamed,unnamed,unnamed,unnamed,unnamed,unnamed,unnamed,unnamed,unnamed,unnamed,unnamed,unnamed,unnamed,unnamed,unnamed,unnamed,unnamed,unnamed,unnamed,unnamed,unnamed,unnamed,unnamed,unnamed,unnamed,unnamed,unnamed,unnamed,unnamed,unnamed,unnamed,unnamed,unnamed,unnamed,unnamed,unnamed,unnamed,unnamed,unnamed,unnamed,unnamed,unnamed…	ACVR1,BMP2,BMP4,CITED2,EOMES,FOXP1,GREM1,HAND2,LRP6,MYLK2,RBPJ,TWIST1	ACVR1,AGTR2,ATG5,BMP2,BMP4,CITED2,CXADR,EOMES,FOXP1,GREM1,HAND2,HES1,ISL1,ITGB1,JAG1,LRP6,MEF2C,MYLK2,NEBL,NOX4,PROX1,RARB,RBPJ,REST,SLC8A1,SOX6,SPEG,TBX2,TBX3,TBX5,TENM4,TTN,TWIST1,WT1
GO Biological Process	GO:0014032	neural crest cell development	35	0.000487	1	0.145	2.97	4.05	12	60	0.0674	0.2	9	23	58	unnamed,unnamed,unnamed,unnamed,unnamed,unnamed,unnamed,unnamed,unnamed,unnamed,unnamed,unnamed	unnamed,unnamed,unnamed,unnamed,unnamed,unnamed,unnamed,unnamed,unnamed,unnamed,unnamed,unnamed,unnamed,unnamed,unnamed,unnamed,unnamed,unnamed,unnamed,unnamed,unnamed,unnamed,unnamed,unnamed,unnamed,unnamed,unnamed,unnamed,unnamed,unnamed,unnamed,unnamed,unnamed,unnamed,unnamed,unnamed,unnamed,unnamed,unnamed,unnamed,unnamed,unnamed,unnamed,unnamed,unnamed,unnamed,unnamed,unnamed,unnamed,unnamed…	ACVR1,CITED2,FOXC1,GBX2,HAND2,KITLG,NRP2,TWIST1,ZEB2	ACVR1,ALDH1A2,CITED2,CYP26A1,EDNRA,EDNRB,ERBB4,FOXC1,FOXD3,GBX2,GDNF,HAND2,HES1,ISL1,JAG1,KITLG,NRP2,PAX3,PHOX2B,SOX11,SOX9,TWIST1,ZEB2
GO Biological Process	GO:0001704	formation of primary germ layer	36	0.000547	1	0.159	4.51	1.55	7	23	0.0393	0.304	6	14	84	unnamed,unnamed,unnamed,unnamed,unnamed,unnamed,unnamed	unnamed,unnamed,unnamed,unnamed,unnamed,unnamed,unnamed,unnamed,unnamed,unnamed,unnamed,unnamed,unnamed,unnamed,unnamed,unnamed,unnamed,unnamed,unnamed,unnamed,unnamed,unnamed,unnamed	ACVR1,BMP4,EOMES,FOXC1,FOXS1,KIF16B	ACVR1,BMP4,CTNNB1,EOMES,FOXA2,FOXC1,FOXS1,INHBA,KIF16B,KLF4,SIX2,SMAD2,SOX2,TNRC6C
GO Biological Process	GO:0060562	epithelial tube morphogenesis	37	0.000551	1	0.156	2.09	10.5	22	156	0.124	0.141	19	78	292	unnamed,unnamed,unnamed,unnamed,unnamed,unnamed,unnamed,unnamed,unnamed,unnamed,unnamed,unnamed,unnamed,unnamed,unnamed,unnamed,unnamed,unnamed,unnamed,unnamed,unnamed,unnamed	unnamed,unnamed,unnamed,unnamed,unnamed,unnamed,unnamed,unnamed,unnamed,unnamed,unnamed,unnamed,unnamed,unnamed,unnamed,unnamed,unnamed,unnamed,unnamed,unnamed,unnamed,unnamed,unnamed,unnamed,unnamed,unnamed,unnamed,unnamed,unnamed,unnamed,unnamed,unnamed,unnamed,unnamed,unnamed,unnamed,unnamed,unnamed,unnamed,unnamed,unnamed,unnamed,unnamed,unnamed,unnamed,unnamed,unnamed,unnamed,unnamed,unnamed…	ACVR1,ADM,BMP2,BMP4,CITED2,DLC1,FOXS1,GBX2,GJA1,GREM1,HAND2,LRP6,PBX1,RBPJ,SEMA5A,TCF21,TWIST1,ZEB2,ZIC5	ACVR1,ADM,APAF1,AR,BMP2,BMP4,CITED2,COBL,CTNNB1,CXCR4,DLC1,EDNRA,EYA1,FGF10,FGFR2,FOXA1,FOXA2,FOXD3,FOXS1,GATA3,GBX2,GDNF,GJA1,GLI2,GLI3,GPC3,GREM1,HAND2,HECTD1,HES1,HHEX,HHIP,HOXD11,IGF1,IHH,IRX1,IRX2,IRX3,KIF26B,LAMA1,LHX2,LMO4,LRP6,MAP3K7,MEF2C,MSX2,NR3C1,NRP1,NTN1,OPA1,OSR1,PAX3,PBX1,PODXL,PRICKLE1,PRKX,PTCH1,RBPJ,ROBO1,ROCK2,RYR2,SALL1,SEMA5A,SIX1,SLIT2,SOX11,SOX2,SOX4,SOX9,SPRY2,TBX3,TCF21,…
GO Biological Process	GO:0007369	gastrulation	38	0.000562	1	0.155	3.61	2.49	9	37	0.0506	0.243	8	22	126	unnamed,unnamed,unnamed,unnamed,unnamed,unnamed,unnamed,unnamed,unnamed	unnamed,unnamed,unnamed,unnamed,unnamed,unnamed,unnamed,unnamed,unnamed,unnamed,unnamed,unnamed,unnamed,unnamed,unnamed,unnamed,unnamed,unnamed,unnamed,unnamed,unnamed,unnamed,unnamed,unnamed,unnamed,unnamed,unnamed,unnamed,unnamed,unnamed,unnamed,unnamed,unnamed,unnamed,unnamed,unnamed,unnamed	ACVR1,BMP4,EOMES,EXT1,FOXC1,FOXS1,KIF16B,LRP6	ACVR1,ACVR2A,BMP4,CER1,CTNNB1,EOMES,EXT1,FOXA2,FOXC1,FOXS1,HHEX,INHBA,KIF16B,KLF4,LRP6,PPAP2B,SIX2,SMAD2,SOX2,TENM4,TNRC6C,WNT5A
GO Biological Process	GO:0044763	single-organism cellular process	39	0.000568	1	0.152	1.14	131	149	1939	0.837	0.0768	187	1326	10112	unnamed,unnamed,unnamed,unnamed,unnamed,unnamed,unnamed,unnamed,unnamed,unnamed,unnamed,unnamed,unnamed,unnamed,unnamed,unnamed,unnamed,unnamed,unnamed,unnamed,unnamed,unnamed,unnamed,unnamed,unnamed,unnamed,unnamed,unnamed,unnamed,unnamed,unnamed,unnamed,unnamed,unnamed,unnamed,unnamed,unnamed,unnamed,unnamed,unnamed,unnamed,unnamed,unnamed,unnamed,unnamed,unnamed,unnamed,unnamed,unnamed,unnamed…	unnamed,unnamed,unnamed,unnamed,unnamed,unnamed,unnamed,unnamed,unnamed,unnamed,unnamed,unnamed,unnamed,unnamed,unnamed,unnamed,unnamed,unnamed,unnamed,unnamed,unnamed,unnamed,unnamed,unnamed,unnamed,unnamed,unnamed,unnamed,unnamed,unnamed,unnamed,unnamed,unnamed,unnamed,unnamed,unnamed,unnamed,unnamed,unnamed,unnamed,unnamed,unnamed,unnamed,unnamed,unnamed,unnamed,unnamed,unnamed,unnamed,unnamed…	ABLIM1,ACKR3,ACVR1,ACVR1C,ADAMTS9,ADM,AHRR,AKAP6,ANXA2,APCDD1,ARFGAP3,ARL15,ASB18,ASCC3,BACH1,BLID,BMP2,BMP4,BTBD9,C12orf76,CAAP1,CALCR,CAPZB,CD180,CDCA7,CDH4,CEP152,CITED2,CLINT1,CLSTN2,COL25A1,COL8A1,CPE,CREB1,CRIM1,DCDC1,DCSTAMP,DCT,DDHD1,DES,DLC1,DPF1,DUSP6,DYRK2,EEPD1,EGLN3,EID1,EIF4E,ELFN1,EOMES,EPHA3,EXOC2,EXT1,EYA4,FANCF,FERMT1,FMN1,FOXB1,FOXC1,FOXP1,FOXS1,FRMD4B,FTHL17,GBX2,GJA1,GMDS,GPC…	AATF,ABCA12,ABCB5,ABCC4,ABLIM1,ABRA,ACKR3,ACO1,ACTR3,ACTR3B,ACVR1,ACVR1C,ACVR2A,ADAM10,ADAM23,ADAMTS1,ADAMTS18,ADAMTS2,ADAMTS20,ADAMTS9,ADCY8,ADCY9,ADCYAP1,ADM,ADRA1A,ADRA1D,ADRA2A,ADRB2,AEBP2,AGAP1,AGK,AGTR1,AGTR2,AHRR,AIPL1,AK4,AKAP6,AKT3,ALCAM,ALDH1A2,ALK,AMPH,ANAPC1,ANG,ANGPT1,ANXA1,ANXA2,AP2B1,APAF1,APCDD1,API5,APIP,APP,APTX,AR,ARAP2,ARAP3,ARF1,ARFGAP3,ARFGEF1,ARHGAP11B,ARHGAP15,ARHGAP20,ARH…
GO Biological Process	GO:0007498	mesoderm development	40	0.000591	1	0.154	3.96	2.02	8	30	0.0449	0.267	7	19	112	unnamed,unnamed,unnamed,unnamed,unnamed,unnamed,unnamed,unnamed	unnamed,unnamed,unnamed,unnamed,unnamed,unnamed,unnamed,unnamed,unnamed,unnamed,unnamed,unnamed,unnamed,unnamed,unnamed,unnamed,unnamed,unnamed,unnamed,unnamed,unnamed,unnamed,unnamed,unnamed,unnamed,unnamed,unnamed,unnamed,unnamed,unnamed	ACVR1,BMP4,CITED2,EOMES,EXT1,FOXC1,FOXS1	ACVR1,ACVR2A,BMP4,CITED2,EOMES,EXT1,FOXC1,FOXS1,INHBA,IRX3,KLF4,LHX2,OSR1,POU4F1,RPL38,SIX2,SMAD2,TBX3,TP63
GO Biological Process	GO:0060389	pathway-restricted SMAD protein phosphorylation	41	0.000596	1	0.152	8.48	0.472	4	7	0.0225	0.571	3	4	13	unnamed,unnamed,unnamed,unnamed	unnamed,unnamed,unnamed,unnamed,unnamed,unnamed,unnamed	ACVR1,BMP2,SMAD7	ACVR1,BMP2,SMAD7,TGFBR1
GO Biological Process	GO:0001503	ossification	42	0.000698	1	0.174	2.72	4.79	13	71	0.073	0.183	11	37	197	unnamed,unnamed,unnamed,unnamed,unnamed,unnamed,unnamed,unnamed,unnamed,unnamed,unnamed,unnamed,unnamed	unnamed,unnamed,unnamed,unnamed,unnamed,unnamed,unnamed,unnamed,unnamed,unnamed,unnamed,unnamed,unnamed,unnamed,unnamed,unnamed,unnamed,unnamed,unnamed,unnamed,unnamed,unnamed,unnamed,unnamed,unnamed,unnamed,unnamed,unnamed,unnamed,unnamed,unnamed,unnamed,unnamed,unnamed,unnamed,unnamed,unnamed,unnamed,unnamed,unnamed,unnamed,unnamed,unnamed,unnamed,unnamed,unnamed,unnamed,unnamed,unnamed,unnamed…	BMP2,BMP4,EXT1,FOXC1,FOXS1,GJA1,OSTF1,SP3,TCF7L2,TWIST1,WWOX	AXIN2,BMP2,BMP3,BMP4,CDH11,CER1,CHRDL1,EXT1,FGF18,FGF9,FGFR2,FOXC1,FOXS1,FZD1,GJA1,GLI2,GPC3,HOXA2,IGF1,IGFBP5,IHH,MEF2C,MN1,MSX2,OSTF1,PKDCC,RPL38,RUNX2,SATB2,SHOX2,SOX2,SOX9,SP3,TCF7L2,TGFB3,TWIST1,WWOX
GO Biological Process	GO:1901213	regulation of transcription from RNA polymerase II promoter involved in heart development	43	0.000707	1	0.172	6.18	0.809	5	12	0.0281	0.417	4	6	12	unnamed,unnamed,unnamed,unnamed,unnamed	unnamed,unnamed,unnamed,unnamed,unnamed,unnamed,unnamed,unnamed,unnamed,unnamed,unnamed,unnamed	BMP2,BMP4,GREM1,RBPJ	BMP2,BMP4,GREM1,MSX2,RBPJ,TBX2
GO Biological Process	GO:0006357	regulation of transcription from RNA polymerase II promoter	44	0.000726	1	0.172	1.44	41.5	60	616	0.337	0.0974	56	291	1370	unnamed,unnamed,unnamed,unnamed,unnamed,unnamed,unnamed,unnamed,unnamed,unnamed,unnamed,unnamed,unnamed,unnamed,unnamed,unnamed,unnamed,unnamed,unnamed,unnamed,unnamed,unnamed,unnamed,unnamed,unnamed,unnamed,unnamed,unnamed,unnamed,unnamed,unnamed,unnamed,unnamed,unnamed,unnamed,unnamed,unnamed,unnamed,unnamed,unnamed,unnamed,unnamed,unnamed,unnamed,unnamed,unnamed,unnamed,unnamed,unnamed,unnamed…	unnamed,unnamed,unnamed,unnamed,unnamed,unnamed,unnamed,unnamed,unnamed,unnamed,unnamed,unnamed,unnamed,unnamed,unnamed,unnamed,unnamed,unnamed,unnamed,unnamed,unnamed,unnamed,unnamed,unnamed,unnamed,unnamed,unnamed,unnamed,unnamed,unnamed,unnamed,unnamed,unnamed,unnamed,unnamed,unnamed,unnamed,unnamed,unnamed,unnamed,unnamed,unnamed,unnamed,unnamed,unnamed,unnamed,unnamed,unnamed,unnamed,unnamed…	ACVR1,AHRR,BACH1,BMP2,BMP4,CITED2,CREB1,EGLN3,EID1,EOMES,FOXB1,FOXC1,FOXP1,FOXP2,FOXQ1,FOXS1,GLIS3,GREM1,HAND2,HDAC9,HNF4G,HSF2,IFNG,KLF7,LMO1,LRP6,MEIS2,MITF,NFIA,NR2F1,NR2F2,NR5A2,PAX9,PBX1,PID1,PIK3R1,PKIA,PLSCR1,PPARGC1A,PRDM1,RBPJ,RFX3,RIPK2,RUNX1,SMAD7,TAF4,TBX18,TCF21,TCF7L2,TLE4,TRPS1,TWIST1,WWOX,ZBTB20,ZFHX3,ZMYND11	AATF,ABRA,ACVR1,ACVR2A,ADCYAP1,ADRB2,AHRR,ALX4,APP,AR,ASCL1,ASCL4,ASXL2,ATOH1,BACH1,BARHL2,BARX2,BCL11A,BCL11B,BCL6,BCL9L,BCOR,BHLHE22,BHLHE23,BHLHE40,BMP2,BMP3,BMP4,CALCOCO1,CAMK2D,CAND1,CAPRIN2,CASK,CBX4,CCNH,CD40,CDH13,CDKN1C,CDX2,CEBPG,CER1,CHRDL1,CITED2,CREB1,CREB5,CSRNP3,CTNNB1,DAB2,DACH1,DBX1,DLX2,DMAP1,E2F6,E2F7,EDNRB,EGLN3,EID1,ELP3,ELP4,EN1,EOMES,ESRRB,ETS1,EVX1,EYA1,FEZF1,FGF10,FGFR2,F…
GO Biological Process	GO:0014020	primary neural tube formation	45	0.000729	1	0.169	3.22	3.1	10	46	0.0562	0.217	8	20	77	unnamed,unnamed,unnamed,unnamed,unnamed,unnamed,unnamed,unnamed,unnamed,unnamed	unnamed,unnamed,unnamed,unnamed,unnamed,unnamed,unnamed,unnamed,unnamed,unnamed,unnamed,unnamed,unnamed,unnamed,unnamed,unnamed,unnamed,unnamed,unnamed,unnamed,unnamed,unnamed,unnamed,unnamed,unnamed,unnamed,unnamed,unnamed,unnamed,unnamed,unnamed,unnamed,unnamed,unnamed,unnamed,unnamed,unnamed,unnamed,unnamed,unnamed,unnamed,unnamed,unnamed,unnamed,unnamed,unnamed	ADM,BMP4,CITED2,DLC1,LRP6,TWIST1,ZEB2,ZIC5	ADM,APAF1,BMP4,CITED2,COBL,DLC1,HECTD1,LHX2,LMO4,LRP6,OPA1,PAX3,PRICKLE1,PTCH1,ROCK2,SALL1,TWIST1,WNT5A,ZEB2,ZIC5
GO Biological Process	GO:0001843	neural tube closure	45	0.000729	1	0.169	3.22	3.1	10	46	0.0562	0.217	8	20	72	unnamed,unnamed,unnamed,unnamed,unnamed,unnamed,unnamed,unnamed,unnamed,unnamed	unnamed,unnamed,unnamed,unnamed,unnamed,unnamed,unnamed,unnamed,unnamed,unnamed,unnamed,unnamed,unnamed,unnamed,unnamed,unnamed,unnamed,unnamed,unnamed,unnamed,unnamed,unnamed,unnamed,unnamed,unnamed,unnamed,unnamed,unnamed,unnamed,unnamed,unnamed,unnamed,unnamed,unnamed,unnamed,unnamed,unnamed,unnamed,unnamed,unnamed,unnamed,unnamed,unnamed,unnamed,unnamed,unnamed	ADM,BMP4,CITED2,DLC1,LRP6,TWIST1,ZEB2,ZIC5	ADM,APAF1,BMP4,CITED2,COBL,DLC1,HECTD1,LHX2,LMO4,LRP6,OPA1,PAX3,PRICKLE1,PTCH1,ROCK2,SALL1,TWIST1,WNT5A,ZEB2,ZIC5
GO Biological Process	GO:1902107	positive regulation of leukocyte differentiation	47	0.000729	1	0.162	4.33	1.62	7	24	0.0393	0.292	7	15	104	unnamed,unnamed,unnamed,unnamed,unnamed,unnamed,unnamed	unnamed,unnamed,unnamed,unnamed,unnamed,unnamed,unnamed,unnamed,unnamed,unnamed,unnamed,unnamed,unnamed,unnamed,unnamed,unnamed,unnamed,unnamed,unnamed,unnamed,unnamed,unnamed,unnamed,unnamed	DCSTAMP,IFNG,IL12A,KITLG,PRDM1,RIPK2,RUNX1	DCSTAMP,GATA3,GLI2,GLI3,ID2,IFNG,IHH,IL12A,KITLG,KMT2E,PRDM1,PRKCA,RIPK2,RUNX1,STAT5A
GO Biological Process	GO:0000122	negative regulation of transcription from RNA polymerase II promoter	48	0.000741	1	0.161	1.67	22.1	37	328	0.208	0.113	32	133	572	unnamed,unnamed,unnamed,unnamed,unnamed,unnamed,unnamed,unnamed,unnamed,unnamed,unnamed,unnamed,unnamed,unnamed,unnamed,unnamed,unnamed,unnamed,unnamed,unnamed,unnamed,unnamed,unnamed,unnamed,unnamed,unnamed,unnamed,unnamed,unnamed,unnamed,unnamed,unnamed,unnamed,unnamed,unnamed,unnamed,unnamed	unnamed,unnamed,unnamed,unnamed,unnamed,unnamed,unnamed,unnamed,unnamed,unnamed,unnamed,unnamed,unnamed,unnamed,unnamed,unnamed,unnamed,unnamed,unnamed,unnamed,unnamed,unnamed,unnamed,unnamed,unnamed,unnamed,unnamed,unnamed,unnamed,unnamed,unnamed,unnamed,unnamed,unnamed,unnamed,unnamed,unnamed,unnamed,unnamed,unnamed,unnamed,unnamed,unnamed,unnamed,unnamed,unnamed,unnamed,unnamed,unnamed,unnamed…	AHRR,BACH1,BMP2,BMP4,CITED2,EID1,EOMES,FOXB1,FOXC1,FOXP2,FOXQ1,FOXS1,GLIS3,HDAC9,IFNG,LMO1,MEIS2,NR2F1,NR2F2,PKIA,PRDM1,RBPJ,SMAD7,TBX18,TCF21,TCF7L2,TLE4,TRPS1,TWIST1,ZBTB20,ZFHX3,ZMYND11	AHRR,BACH1,BARX2,BCL6,BCOR,BHLHE40,BMP2,BMP4,CBX4,CDKN1C,CDX2,CITED2,CTNNB1,DACH1,DLX2,DMAP1,E2F6,E2F7,EDNRB,EID1,EOMES,FEZF1,FGFR2,FOXA1,FOXA2,FOXB1,FOXC1,FOXD3,FOXL2,FOXP2,FOXQ1,FOXS1,FST,FZD8,GATA3,GLI2,GLI3,GLIS1,GLIS3,HDAC9,HES1,HHEX,HIC1,HIVEP1,HOXA2,HOXD8,HSBP1,ID2,ID4,IFNG,ISL1,JAZF1,KLF12,KLF4,LMO1,LPIN1,MAF,MAP2K5,MBD2,MEF2C,MEIS2,MSX2,NFIB,NKX6-1,NKX6-2,NR0B1,NR2F1,NR2F2,NRIP1,OSR1,PAW…
GO Biological Process	GO:0006897	endocytosis	49	0.000777	1	0.166	2.83	4.25	12	63	0.0674	0.19	11	46	362	unnamed,unnamed,unnamed,unnamed,unnamed,unnamed,unnamed,unnamed,unnamed,unnamed,unnamed,unnamed	unnamed,unnamed,unnamed,unnamed,unnamed,unnamed,unnamed,unnamed,unnamed,unnamed,unnamed,unnamed,unnamed,unnamed,unnamed,unnamed,unnamed,unnamed,unnamed,unnamed,unnamed,unnamed,unnamed,unnamed,unnamed,unnamed,unnamed,unnamed,unnamed,unnamed,unnamed,unnamed,unnamed,unnamed,unnamed,unnamed,unnamed,unnamed,unnamed,unnamed,unnamed,unnamed,unnamed,unnamed,unnamed,unnamed,unnamed,unnamed,unnamed,unnamed…	ACKR3,ADM,CALCR,CLINT1,ITGAV,LRP6,PACSIN2,PIK3R1,SH3GL2,SORL1,TULP1	ACKR3,ACTR3,ADM,ADRB2,AMPH,AP2B1,APP,CALCR,CD47,CLINT1,CNTN2,DAB2,DENND1A,DNM3,DOCK2,ELMO1,FCGR1A,GTF2H2,HTR1B,ITGAV,ITPR1,LDLRAD3,LDLRAP1,LRP12,LRP1B,LRP4,LRP6,MARCH3,MEGF10,MICALL2,MSR1,NPC1,OPHN1,PACSIN2,PIK3CG,PIK3R1,PLA2G6,PLCG1,PPAPDC1A,RABGEF1,SH3GL2,SORL1,STAB2,TULP1,VLDLR,ZDHHC15
GO Biological Process	GO:0060393	regulation of pathway-restricted SMAD protein phosphorylation	50	0.00081	1	0.169	4.94	1.21	6	18	0.0337	0.333	5	11	33	unnamed,unnamed,unnamed,unnamed,unnamed,unnamed	unnamed,unnamed,unnamed,unnamed,unnamed,unnamed,unnamed,unnamed,unnamed,unnamed,unnamed,unnamed,unnamed,unnamed,unnamed,unnamed,unnamed,unnamed	ACVR1,BMP2,BMP4,GREM1,SMAD7	ACVR1,ACVR2A,BMP2,BMP4,BMPER,DAB2,GREM1,INHBA,SMAD7,TGFB3,TGFBR1
GO Biological Process	GO:0070887	cellular response to chemical stimulus	51	0.000913	1	0.187	1.54	30.6	47	454	0.264	0.104	46	260	1864	unnamed,unnamed,unnamed,unnamed,unnamed,unnamed,unnamed,unnamed,unnamed,unnamed,unnamed,unnamed,unnamed,unnamed,unnamed,unnamed,unnamed,unnamed,unnamed,unnamed,unnamed,unnamed,unnamed,unnamed,unnamed,unnamed,unnamed,unnamed,unnamed,unnamed,unnamed,unnamed,unnamed,unnamed,unnamed,unnamed,unnamed,unnamed,unnamed,unnamed,unnamed,unnamed,unnamed,unnamed,unnamed,unnamed,unnamed	unnamed,unnamed,unnamed,unnamed,unnamed,unnamed,unnamed,unnamed,unnamed,unnamed,unnamed,unnamed,unnamed,unnamed,unnamed,unnamed,unnamed,unnamed,unnamed,unnamed,unnamed,unnamed,unnamed,unnamed,unnamed,unnamed,unnamed,unnamed,unnamed,unnamed,unnamed,unnamed,unnamed,unnamed,unnamed,unnamed,unnamed,unnamed,unnamed,unnamed,unnamed,unnamed,unnamed,unnamed,unnamed,unnamed,unnamed,unnamed,unnamed,unnamed…	ACKR3,ACVR1,AKAP6,ANXA2,BACH1,BMP2,BMP4,CD180,CITED2,CREB1,DCSTAMP,DUSP6,EGLN3,EIF4E,EPHA3,FOXS1,HDAC9,HNF4G,IFNG,KIF16B,KITLG,LIFR,LRP6,MGMT,MTUS1,NAT2,NNMT,NR2F1,NR2F2,NR5A2,NRP2,OSMR,PAX9,PCSK5,PDGFC,PID1,PIK3R1,PLCB1,PPARGC1A,RGCC,RIPK2,SH3GL2,SMAD7,TWIST1,WWOX,ZC3H15	AATF,ACKR3,ACVR1,ADCY8,ADCY9,ADCYAP1,ADRA2A,AGTR1,AGTR2,AK4,AKAP6,ALDH1A2,ANXA1,ANXA2,AP2B1,AR,ARHGEF16,ATP6V0A1,ATP6V1C1,AXIN2,BACH1,BCL2L11,BMP2,BMP4,CAMK2D,CASQ2,CCL2,CCR7,CD180,CD69,CDH1,CDH13,CDIP1,CER1,CITED2,CMPK2,COL4A6,CPS1,CREB1,CRH,CRYGD,CRYZ,CSF3R,CTNNB1,CXADR,CXCR4,CYP1B1,CYP26A1,CYP26B1,CYP7B1,DAB2,DCSTAMP,DNAJC3,DOCK4,DPEP1,DROSHA,DUSP6,EDEM1,EDNRB,EGLN3,EIF4E,EIF4E3,EPHA3,ERBB4,ES…
GO Biological Process	GO:0044237	cellular metabolic process	52	0.000953	1	0.191	1.19	106	126	1575	0.708	0.08	141	1035	8234	unnamed,unnamed,unnamed,unnamed,unnamed,unnamed,unnamed,unnamed,unnamed,unnamed,unnamed,unnamed,unnamed,unnamed,unnamed,unnamed,unnamed,unnamed,unnamed,unnamed,unnamed,unnamed,unnamed,unnamed,unnamed,unnamed,unnamed,unnamed,unnamed,unnamed,unnamed,unnamed,unnamed,unnamed,unnamed,unnamed,unnamed,unnamed,unnamed,unnamed,unnamed,unnamed,unnamed,unnamed,unnamed,unnamed,unnamed,unnamed,unnamed,unnamed…	unnamed,unnamed,unnamed,unnamed,unnamed,unnamed,unnamed,unnamed,unnamed,unnamed,unnamed,unnamed,unnamed,unnamed,unnamed,unnamed,unnamed,unnamed,unnamed,unnamed,unnamed,unnamed,unnamed,unnamed,unnamed,unnamed,unnamed,unnamed,unnamed,unnamed,unnamed,unnamed,unnamed,unnamed,unnamed,unnamed,unnamed,unnamed,unnamed,unnamed,unnamed,unnamed,unnamed,unnamed,unnamed,unnamed,unnamed,unnamed,unnamed,unnamed…	ACKR3,ACVR1,ACVR1C,ADAMTS9,ADM,AHRR,AKAP6,AMPD3,ASB18,ASCC3,BACH1,BMP2,BMP4,BNC2,BTBD9,CALCR,CBR4,CDCA7,CELF2,CITED2,CLYBL,COPS8,CPE,CREB1,CSTF2,CTIF,DCP2,DCT,DNPEP,DPF1,DPH6,DPYD,DPYS,DUSP6,DYRK2,EBF1,EEPD1,EGLN3,EID1,EIF3H,EIF4E,EOMES,EPHA3,ETNPPL,EXOC2,EXT1,EYA4,FAM170A,FANCF,FKBP5,FOXB1,FOXC1,FOXP1,FOXP2,FOXQ1,FOXS1,GBX2,GLIS3,GMDS,GPC5,GPC6,HAND2,HDAC9,HGD,HNF4G,HSF2,KIF16B,KIF20B,KLF7,MAP4K…	AADAT,ABCA12,ABCB5,ABCC4,ABCE1,ABRA,ACAA2,ACKR3,ACO1,ACOXL,ACVR1,ACVR1C,ACVR2A,ADAM10,ADAMTS9,ADARB2,ADCY8,ADCY9,ADCYAP1,ADM,ADPGK,ADRA1D,ADRA2A,AEBP2,AFF2,AFF3,AGA,AGBL1,AGK,AGMO,AGPAT4,AGPAT9,AGTR2,AGXT2,AHRR,AHSP,AIPL1,AK4,AK8,AKAP6,AKR1D1,AKT3,ALDH1A2,ALG10,ALK,ALX4,AMPD3,ANAPC1,ANG,ANGPT1,ANKK1,ANXA1,AOAH,APAF1,APIP,APP,APTX,AR,ARF1,ARGLU1,ARID1B,ARSI,ARSJ,ARX,ASB18,ASCC3,ASCL1,ASCL4,ASXL2,A…
GO Biological Process	GO:2000826	regulation of heart morphogenesis	53	0.000956	1	0.188	4.15	1.69	7	25	0.0393	0.28	6	13	20	unnamed,unnamed,unnamed,unnamed,unnamed,unnamed,unnamed	unnamed,unnamed,unnamed,unnamed,unnamed,unnamed,unnamed,unnamed,unnamed,unnamed,unnamed,unnamed,unnamed,unnamed,unnamed,unnamed,unnamed,unnamed,unnamed,unnamed,unnamed,unnamed,unnamed,unnamed,unnamed	BMP2,BMP4,HAND2,LRP6,RBPJ,TWIST1	BMP2,BMP4,CTNNB1,EYA1,HAND2,HES1,ISL1,LRP6,RBPJ,SIX1,SOX9,TBX2,TWIST1
GO Biological Process	GO:0070167	regulation of biomineral tissue development	53	0.000956	1	0.188	4.15	1.69	7	25	0.0393	0.28	6	15	68	unnamed,unnamed,unnamed,unnamed,unnamed,unnamed,unnamed	unnamed,unnamed,unnamed,unnamed,unnamed,unnamed,unnamed,unnamed,unnamed,unnamed,unnamed,unnamed,unnamed,unnamed,unnamed,unnamed,unnamed,unnamed,unnamed,unnamed,unnamed,unnamed,unnamed,unnamed,unnamed	ACVR1,BMP2,BMP4,GJA1,GREM1,TWIST1	ACVR1,ACVR2A,ADRB2,BCOR,BMP2,BMP4,GJA1,GREM1,MATN1,MEF2C,OSR1,PKDCC,SOX9,TGFB3,TWIST1
GO Biological Process	GO:0030500	regulation of bone mineralization	53	0.000956	1	0.188	4.15	1.69	7	25	0.0393	0.28	6	15	62	unnamed,unnamed,unnamed,unnamed,unnamed,unnamed,unnamed	unnamed,unnamed,unnamed,unnamed,unnamed,unnamed,unnamed,unnamed,unnamed,unnamed,unnamed,unnamed,unnamed,unnamed,unnamed,unnamed,unnamed,unnamed,unnamed,unnamed,unnamed,unnamed,unnamed,unnamed,unnamed	ACVR1,BMP2,BMP4,GJA1,GREM1,TWIST1	ACVR1,ACVR2A,ADRB2,BCOR,BMP2,BMP4,GJA1,GREM1,MATN1,MEF2C,OSR1,PKDCC,SOX9,TGFB3,TWIST1
GO Biological Process	GO:0070482	response to oxygen levels	56	0.000985	1	0.184	2.91	3.78	11	56	0.0618	0.196	8	19	237	unnamed,unnamed,unnamed,unnamed,unnamed,unnamed,unnamed,unnamed,unnamed,unnamed,unnamed	unnamed,unnamed,unnamed,unnamed,unnamed,unnamed,unnamed,unnamed,unnamed,unnamed,unnamed,unnamed,unnamed,unnamed,unnamed,unnamed,unnamed,unnamed,unnamed,unnamed,unnamed,unnamed,unnamed,unnamed,unnamed,unnamed,unnamed,unnamed,unnamed,unnamed,unnamed,unnamed,unnamed,unnamed,unnamed,unnamed,unnamed,unnamed,unnamed,unnamed,unnamed,unnamed,unnamed,unnamed,unnamed,unnamed,unnamed,unnamed,unnamed,unnamed…	ADM,BACH1,BMP2,CITED2,EGLN3,PPARGC1A,RGCC,TWIST1	ADM,ANG,BACH1,BMP2,CCL2,CITED2,CXCR4,EDNRA,EGLN3,ETS1,ITPR1,NOX4,NR4A2,PPARGC1A,RGCC,RYR2,SLC8A1,TGFB3,TWIST1
GO Biological Process	GO:0001666	response to hypoxia	56	0.000985	1	0.184	2.91	3.78	11	56	0.0618	0.196	8	19	221	unnamed,unnamed,unnamed,unnamed,unnamed,unnamed,unnamed,unnamed,unnamed,unnamed,unnamed	unnamed,unnamed,unnamed,unnamed,unnamed,unnamed,unnamed,unnamed,unnamed,unnamed,unnamed,unnamed,unnamed,unnamed,unnamed,unnamed,unnamed,unnamed,unnamed,unnamed,unnamed,unnamed,unnamed,unnamed,unnamed,unnamed,unnamed,unnamed,unnamed,unnamed,unnamed,unnamed,unnamed,unnamed,unnamed,unnamed,unnamed,unnamed,unnamed,unnamed,unnamed,unnamed,unnamed,unnamed,unnamed,unnamed,unnamed,unnamed,unnamed,unnamed…	ADM,BACH1,BMP2,CITED2,EGLN3,PPARGC1A,RGCC,TWIST1	ADM,ANG,BACH1,BMP2,CCL2,CITED2,CXCR4,EDNRA,EGLN3,ETS1,ITPR1,NOX4,NR4A2,PPARGC1A,RGCC,RYR2,SLC8A1,TGFB3,TWIST1
GO Biological Process	GO:0036293	response to decreased oxygen levels	56	0.000985	1	0.184	2.91	3.78	11	56	0.0618	0.196	8	19	224	unnamed,unnamed,unnamed,unnamed,unnamed,unnamed,unnamed,unnamed,unnamed,unnamed,unnamed	unnamed,unnamed,unnamed,unnamed,unnamed,unnamed,unnamed,unnamed,unnamed,unnamed,unnamed,unnamed,unnamed,unnamed,unnamed,unnamed,unnamed,unnamed,unnamed,unnamed,unnamed,unnamed,unnamed,unnamed,unnamed,unnamed,unnamed,unnamed,unnamed,unnamed,unnamed,unnamed,unnamed,unnamed,unnamed,unnamed,unnamed,unnamed,unnamed,unnamed,unnamed,unnamed,unnamed,unnamed,unnamed,unnamed,unnamed,unnamed,unnamed,unnamed…	ADM,BACH1,BMP2,CITED2,EGLN3,PPARGC1A,RGCC,TWIST1	ADM,ANG,BACH1,BMP2,CCL2,CITED2,CXCR4,EDNRA,EGLN3,ETS1,ITPR1,NOX4,NR4A2,PPARGC1A,RGCC,RYR2,SLC8A1,TGFB3,TWIST1
GO Biological Process	GO:0035239	tube morphogenesis	59	0.00102	1	0.18	2	11	22	163	0.124	0.135	19	83	309	unnamed,unnamed,unnamed,unnamed,unnamed,unnamed,unnamed,unnamed,unnamed,unnamed,unnamed,unnamed,unnamed,unnamed,unnamed,unnamed,unnamed,unnamed,unnamed,unnamed,unnamed,unnamed	unnamed,unnamed,unnamed,unnamed,unnamed,unnamed,unnamed,unnamed,unnamed,unnamed,unnamed,unnamed,unnamed,unnamed,unnamed,unnamed,unnamed,unnamed,unnamed,unnamed,unnamed,unnamed,unnamed,unnamed,unnamed,unnamed,unnamed,unnamed,unnamed,unnamed,unnamed,unnamed,unnamed,unnamed,unnamed,unnamed,unnamed,unnamed,unnamed,unnamed,unnamed,unnamed,unnamed,unnamed,unnamed,unnamed,unnamed,unnamed,unnamed,unnamed…	ACVR1,ADM,BMP2,BMP4,CITED2,DLC1,FOXS1,GBX2,GJA1,GREM1,HAND2,LRP6,PBX1,RBPJ,SEMA5A,TCF21,TWIST1,ZEB2,ZIC5	ACVR1,ADM,APAF1,AR,BCL2L11,BMP2,BMP4,CDH1,CITED2,COBL,CTNNB1,CXCR4,DLC1,EDA,EDNRA,EYA1,FGF10,FGFR2,FOXA1,FOXA2,FOXD3,FOXS1,GATA3,GBX2,GDNF,GJA1,GLI2,GLI3,GPC3,GREM1,HAND2,HECTD1,HES1,HHEX,HHIP,HOXD11,IGF1,IHH,IRX1,IRX2,IRX3,KIF26B,LAMA1,LHX2,LMO4,LRP6,MAP3K7,MEF2C,MSX2,NR3C1,NRP1,NTN1,OPA1,OSR1,PAX3,PBX1,PODXL,PRICKLE1,PRKX,PTCH1,RBPJ,ROBO1,ROCK2,RYR2,SALL1,SDCCAG8,SEMA5A,SIX1,SLIT2,SOX11,SOX2,SO…
GO Biological Process	GO:0003002	regionalization	59	0.00102	1	0.18	2	11	22	163	0.124	0.135	17	85	300	unnamed,unnamed,unnamed,unnamed,unnamed,unnamed,unnamed,unnamed,unnamed,unnamed,unnamed,unnamed,unnamed,unnamed,unnamed,unnamed,unnamed,unnamed,unnamed,unnamed,unnamed,unnamed	unnamed,unnamed,unnamed,unnamed,unnamed,unnamed,unnamed,unnamed,unnamed,unnamed,unnamed,unnamed,unnamed,unnamed,unnamed,unnamed,unnamed,unnamed,unnamed,unnamed,unnamed,unnamed,unnamed,unnamed,unnamed,unnamed,unnamed,unnamed,unnamed,unnamed,unnamed,unnamed,unnamed,unnamed,unnamed,unnamed,unnamed,unnamed,unnamed,unnamed,unnamed,unnamed,unnamed,unnamed,unnamed,unnamed,unnamed,unnamed,unnamed,unnamed…	BMP2,BMP4,CITED2,DUSP6,FOXB1,FOXC1,FOXS1,GBX2,GREM1,LRP6,NR2F2,PBX1,PCDH8,PCSK5,TBX18,ZBTB16,ZEB2	ACVR2A,ALDH1A2,ALX4,AXIN2,BMP2,BMP4,CDX2,CER1,CITED2,COBL,CTNNB1,CXXC4,CYP26A1,CYP26B1,DBX1,DLX2,DSCAML1,DUSP6,EMX2,EN1,EVX1,FEZF1,FGF10,FGFR2,FOXA2,FOXB1,FOXC1,FOXG1,FOXS1,GBX2,GLI2,GLI3,GPC3,GREM1,HES1,HHEX,HHIP,HOXA2,HOXA3,HOXC13,HOXD10,HOXD11,HOXD13,HOXD8,INTU,IRX1,IRX2,IRX3,ISL1,LHX2,LMX1B,LRP4,LRP6,MAFB,MEF2C,MEOX2,MLLT3,MSX2,NEUROD1,NKX6-1,NKX6-2,NR2F2,OSR1,PAX1,PAX3,PAX6,PBX1,PBX3,PCDH8,P…
GO Biological Process	GO:0048514	blood vessel morphogenesis	61	0.00105	1	0.179	1.96	11.7	23	174	0.129	0.132	21	85	358	unnamed,unnamed,unnamed,unnamed,unnamed,unnamed,unnamed,unnamed,unnamed,unnamed,unnamed,unnamed,unnamed,unnamed,unnamed,unnamed,unnamed,unnamed,unnamed,unnamed,unnamed,unnamed,unnamed	unnamed,unnamed,unnamed,unnamed,unnamed,unnamed,unnamed,unnamed,unnamed,unnamed,unnamed,unnamed,unnamed,unnamed,unnamed,unnamed,unnamed,unnamed,unnamed,unnamed,unnamed,unnamed,unnamed,unnamed,unnamed,unnamed,unnamed,unnamed,unnamed,unnamed,unnamed,unnamed,unnamed,unnamed,unnamed,unnamed,unnamed,unnamed,unnamed,unnamed,unnamed,unnamed,unnamed,unnamed,unnamed,unnamed,unnamed,unnamed,unnamed,unnamed…	ACKR3,ACVR1,ADM,ANXA2,BMP4,CITED2,COL8A1,FOXC1,FOXS1,GBX2,GJA1,GREM1,HAND2,ITGAV,NR2F2,NRP2,RBPJ,SEMA5A,SMAD7,TCF21,THSD7A	ACKR3,ACVR1,ADM,ANG,ANGPT1,ANXA2,BMP4,BMPER,CCL2,CDH13,CDH2,CITED2,COL15A1,COL8A1,CTNNB1,CXCR4,CYP1B1,E2F7,EDNRA,EFNB2,EMCN,ETS1,EYA1,FBXW7,FGF10,FGF18,FGF9,FGFR2,FOXC1,FOXS1,GBX2,GJA1,GREM1,HAND2,HAS2,HES1,HHEX,HOXA3,HPGD,HS6ST1,IHH,ITGAV,ITGB1,JAG1,LAMA1,MAP3K7,MEIS1,MEOX2,NOX5,NR2F2,NRP1,NRP2,NRXN3,NUS1,PAXIP1,PIK3CG,PRKCA,PRKD1,PRKX,PROX1,PRRX1,QKI,RBPJ,RHOB,ROBO1,S1PR1,SEMA5A,SIX1,SLIT2,SMAD…
GO Biological Process	GO:1901861	regulation of muscle tissue development	62	0.0011	1	0.186	2.39	6.27	15	93	0.0843	0.161	15	37	106	unnamed,unnamed,unnamed,unnamed,unnamed,unnamed,unnamed,unnamed,unnamed,unnamed,unnamed,unnamed,unnamed,unnamed,unnamed	unnamed,unnamed,unnamed,unnamed,unnamed,unnamed,unnamed,unnamed,unnamed,unnamed,unnamed,unnamed,unnamed,unnamed,unnamed,unnamed,unnamed,unnamed,unnamed,unnamed,unnamed,unnamed,unnamed,unnamed,unnamed,unnamed,unnamed,unnamed,unnamed,unnamed,unnamed,unnamed,unnamed,unnamed,unnamed,unnamed,unnamed,unnamed,unnamed,unnamed,unnamed,unnamed,unnamed,unnamed,unnamed,unnamed,unnamed,unnamed,unnamed,unnamed…	ACVR1,AKAP6,BMP2,BMP4,FOXP1,GJA1,GREM1,HDAC9,LRP6,PLCB1,PPARGC1A,RBPJ,TCF7L2,TWIST1,ZFHX3	ACVR1,AKAP6,BMP2,BMP4,BTG1,CXADR,CYP26B1,EFNB2,ERBB4,FGF20,FGF9,FGFR2,FOXP1,GJA1,GREM1,HDAC9,IGFBP3,LRP6,MBNL3,MEF2C,MEGF10,MSTN,MTPN,PLCB1,PPARGC1A,PRICKLE1,RBPJ,SHOX2,SMYD1,SOX9,TBX2,TBX3,TBX5,TCF7L2,TWIST1,WNT2,ZFHX3
GO Biological Process	GO:0048522	positive regulation of cellular process	63	0.00112	1	0.186	1.29	69.1	89	1025	0.5	0.0868	90	526	3308	unnamed,unnamed,unnamed,unnamed,unnamed,unnamed,unnamed,unnamed,unnamed,unnamed,unnamed,unnamed,unnamed,unnamed,unnamed,unnamed,unnamed,unnamed,unnamed,unnamed,unnamed,unnamed,unnamed,unnamed,unnamed,unnamed,unnamed,unnamed,unnamed,unnamed,unnamed,unnamed,unnamed,unnamed,unnamed,unnamed,unnamed,unnamed,unnamed,unnamed,unnamed,unnamed,unnamed,unnamed,unnamed,unnamed,unnamed,unnamed,unnamed,unnamed…	unnamed,unnamed,unnamed,unnamed,unnamed,unnamed,unnamed,unnamed,unnamed,unnamed,unnamed,unnamed,unnamed,unnamed,unnamed,unnamed,unnamed,unnamed,unnamed,unnamed,unnamed,unnamed,unnamed,unnamed,unnamed,unnamed,unnamed,unnamed,unnamed,unnamed,unnamed,unnamed,unnamed,unnamed,unnamed,unnamed,unnamed,unnamed,unnamed,unnamed,unnamed,unnamed,unnamed,unnamed,unnamed,unnamed,unnamed,unnamed,unnamed,unnamed…	ACKR3,ACVR1,ADAMTS9,ADM,AHRR,AKAP6,ANXA2,BMP2,BMP4,CALCR,CD180,CDH4,CITED2,COL8A1,CREB1,DCSTAMP,DCT,DLC1,DUSP6,DYRK2,EBF1,EIF4E,EOMES,EPHA3,FAM170A,FMN1,FOXC1,FOXP1,FOXP2,FOXS1,GJA1,GLIS3,GREM1,GRIK1,GRIK2,HAND2,HDAC9,HNF4G,HSF2,IFNG,IL12A,ITGAV,KITLG,KLF7,LIFR,LMO1,LRP6,MED30,MEIS2,MGMT,MITF,NDUFS4,NFIA,NPAS3,NR2F2,NR5A2,NRP2,OSMR,PAX9,PBX1,PDGFC,PID1,PIK3R1,PLCB1,PLSCR1,PPARGC1A,PRDM1,PRKCQ,RAP…	AATF,ABRA,ACKR3,ACTR3,ACTR3B,ACVR1,ACVR2A,ADAM10,ADAMTS20,ADAMTS9,ADCY8,ADCY9,ADCYAP1,ADM,ADRA1A,ADRA1D,ADRA2A,ADRB2,AGTR1,AGTR2,AGXT2,AHRR,AKAP6,ALDH1A2,ALK,ALX4,ANAPC1,ANG,ANGPT1,ANXA1,ANXA2,APP,AR,ARFGEF1,ARHGEF16,ARID1B,ARRDC3,ARRDC4,ASCL1,ASIC2,ASXL2,ATOH1,AXIN2,BARD1,BARHL2,BARX2,BCL11A,BCL11B,BCL2L11,BCL6,BCL9L,BHLHE23,BIRC7,BMP2,BMP3,BMP4,BMPER,BNIP2,BTG1,C11orf34,CADM1,CALCOCO1,CALCR,CAN…
GO Biological Process	GO:0033688	regulation of osteoblast proliferation	64	0.00113	1	0.184	7.42	0.539	4	8	0.0225	0.5	3	4	18	unnamed,unnamed,unnamed,unnamed	unnamed,unnamed,unnamed,unnamed,unnamed,unnamed,unnamed,unnamed	BMP2,GREM1,ITGAV	BMP2,FGFR2,GREM1,ITGAV
GO Biological Process	GO:0002763	positive regulation of myeloid leukocyte differentiation	64	0.00113	1	0.184	7.42	0.539	4	8	0.0225	0.5	4	8	39	unnamed,unnamed,unnamed,unnamed	unnamed,unnamed,unnamed,unnamed,unnamed,unnamed,unnamed,unnamed	DCSTAMP,IFNG,KITLG,RUNX1	DCSTAMP,ID2,IFNG,KITLG,KMT2E,PRKCA,RUNX1,STAT5A
GO Biological Process	GO:0048341	paraxial mesoderm formation	66	0.00115	1	0.181	11.1	0.27	3	4	0.0169	0.75	2	2	7	unnamed,unnamed,unnamed	unnamed,unnamed,unnamed,unnamed	FOXC1,FOXS1	FOXC1,FOXS1
GO Biological Process	GO:0072358	cardiovascular system development	67	0.00118	1	0.184	1.65	21.8	36	324	0.202	0.111	34	165	723	unnamed,unnamed,unnamed,unnamed,unnamed,unnamed,unnamed,unnamed,unnamed,unnamed,unnamed,unnamed,unnamed,unnamed,unnamed,unnamed,unnamed,unnamed,unnamed,unnamed,unnamed,unnamed,unnamed,unnamed,unnamed,unnamed,unnamed,unnamed,unnamed,unnamed,unnamed,unnamed,unnamed,unnamed,unnamed,unnamed	unnamed,unnamed,unnamed,unnamed,unnamed,unnamed,unnamed,unnamed,unnamed,unnamed,unnamed,unnamed,unnamed,unnamed,unnamed,unnamed,unnamed,unnamed,unnamed,unnamed,unnamed,unnamed,unnamed,unnamed,unnamed,unnamed,unnamed,unnamed,unnamed,unnamed,unnamed,unnamed,unnamed,unnamed,unnamed,unnamed,unnamed,unnamed,unnamed,unnamed,unnamed,unnamed,unnamed,unnamed,unnamed,unnamed,unnamed,unnamed,unnamed,unnamed…	ACKR3,ACVR1,ADM,ANXA2,BMP2,BMP4,CITED2,COL8A1,CPE,DLC1,EOMES,FOXC1,FOXP1,FOXS1,GBX2,GJA1,GREM1,HAND2,HDAC9,ITGAV,LAMA4,LRP6,MYLK2,NR2F2,NRP2,PCSK5,RBPJ,SEMA5A,SMAD7,TBX18,TCF21,TCF7L2,THSD7A,TWIST1	ACKR3,ACVR1,ADAMTS1,ADM,ADRA1A,AGTR2,ALDH1A2,ANG,ANGPT1,ANXA2,ATG5,BCOR,BMP2,BMP4,BMPER,C3orf58,CCL2,CDH13,CDH2,CDH5,CDX2,CITED2,COL15A1,COL8A1,CPE,CTNNB1,CXADR,CXCR4,CYP1B1,DLC1,E2F7,EDNRA,EFNB2,EMCN,EOMES,ERBB4,ERRFI1,ETS1,EYA1,FBXW7,FGF10,FGF18,FGF9,FGFR2,FOXC1,FOXO1,FOXP1,FOXS1,FZD1,FZD7,FZD8,GATA3,GBX2,GJA1,GLI2,GLI3,GNAQ,GPC3,GREM1,HAND2,HAS2,HDAC9,HES1,HHEX,HOXA3,HPGD,HS6ST1,ID2,IGF1,IHH,I…
GO Biological Process	GO:0045935	positive regulation of nucleobase-containing compound metabolic process	68	0.0012	1	0.185	1.44	38.8	56	575	0.315	0.0974	53	269	1273	unnamed,unnamed,unnamed,unnamed,unnamed,unnamed,unnamed,unnamed,unnamed,unnamed,unnamed,unnamed,unnamed,unnamed,unnamed,unnamed,unnamed,unnamed,unnamed,unnamed,unnamed,unnamed,unnamed,unnamed,unnamed,unnamed,unnamed,unnamed,unnamed,unnamed,unnamed,unnamed,unnamed,unnamed,unnamed,unnamed,unnamed,unnamed,unnamed,unnamed,unnamed,unnamed,unnamed,unnamed,unnamed,unnamed,unnamed,unnamed,unnamed,unnamed…	unnamed,unnamed,unnamed,unnamed,unnamed,unnamed,unnamed,unnamed,unnamed,unnamed,unnamed,unnamed,unnamed,unnamed,unnamed,unnamed,unnamed,unnamed,unnamed,unnamed,unnamed,unnamed,unnamed,unnamed,unnamed,unnamed,unnamed,unnamed,unnamed,unnamed,unnamed,unnamed,unnamed,unnamed,unnamed,unnamed,unnamed,unnamed,unnamed,unnamed,unnamed,unnamed,unnamed,unnamed,unnamed,unnamed,unnamed,unnamed,unnamed,unnamed…	ACVR1,ADM,BMP2,BMP4,CALCR,CITED2,CREB1,EBF1,EOMES,FAM170A,FOXC1,FOXP1,FOXS1,GLIS3,GREM1,HAND2,HNF4G,HSF2,IFNG,KITLG,KLF7,LMO1,LRP6,MED30,MEIS2,MGMT,MITF,NFIA,NPAS3,NR2F2,NR5A2,PAX9,PBX1,PDGFC,PID1,PIK3R1,PLCB1,PLSCR1,PPARGC1A,RBPJ,RFX3,RGCC,RIPK2,RUNX1,SMAD7,SP3,TAF4,TCF21,TCF7L2,TWIST1,WWOX,ZBTB16,ZNF281	AATF,ABRA,ACVR1,ADCYAP1,ADM,ADRB2,AGTR2,ALX4,APP,AR,ARID1B,ASCL1,ASXL2,ATOH1,BARHL2,BARX2,BCL11A,BCL11B,BCL9L,BHLHE23,BMP2,BMP3,BMP4,CALCOCO1,CALCR,CAND1,CAPRIN2,CASK,CCNH,CD40,CDH1,CDH13,CDK5RAP2,CDKN1C,CEBPG,CELF4,CITED2,CREB1,CREB5,CREBL2,CRH,CSRNP3,CTNNB1,DAB2,DLX2,E2F7,EBF1,EBF3,EDNRA,EHF,EN1,EOMES,ERBB4,ESRRB,ESRRG,ETS1,ETV1,ETV5,EVX1,EYA1,FAM170A,FEZF1,FGF10,FGFR2,FOXA1,FOXA2,FOXC1,FOXD3,F…
GO Biological Process	GO:0010558	negative regulation of macromolecule biosynthetic process	69	0.00123	1	0.186	1.52	31	47	460	0.264	0.102	43	199	1029	unnamed,unnamed,unnamed,unnamed,unnamed,unnamed,unnamed,unnamed,unnamed,unnamed,unnamed,unnamed,unnamed,unnamed,unnamed,unnamed,unnamed,unnamed,unnamed,unnamed,unnamed,unnamed,unnamed,unnamed,unnamed,unnamed,unnamed,unnamed,unnamed,unnamed,unnamed,unnamed,unnamed,unnamed,unnamed,unnamed,unnamed,unnamed,unnamed,unnamed,unnamed,unnamed,unnamed,unnamed,unnamed,unnamed,unnamed	unnamed,unnamed,unnamed,unnamed,unnamed,unnamed,unnamed,unnamed,unnamed,unnamed,unnamed,unnamed,unnamed,unnamed,unnamed,unnamed,unnamed,unnamed,unnamed,unnamed,unnamed,unnamed,unnamed,unnamed,unnamed,unnamed,unnamed,unnamed,unnamed,unnamed,unnamed,unnamed,unnamed,unnamed,unnamed,unnamed,unnamed,unnamed,unnamed,unnamed,unnamed,unnamed,unnamed,unnamed,unnamed,unnamed,unnamed,unnamed,unnamed,unnamed…	AHRR,BACH1,BMP2,BMP4,CITED2,CREB1,EID1,EOMES,FOXB1,FOXC1,FOXP1,FOXP2,FOXQ1,FOXS1,GLIS3,GREM1,HDAC9,IFNG,ITGAV,LMO1,MEIS2,NR2F1,NR2F2,PAX9,PID1,PKIA,PLCB1,PRDM1,RBPJ,RFX3,SMAD7,SP3,TBX18,TCF21,TCF7L2,TLE4,TRPS1,TWIST1,ZBTB16,ZBTB20,ZFHX3,ZMYND11,ZNF281	AATF,AHRR,ANG,AR,ASCL1,BACH1,BARX2,BCL6,BCOR,BHLHE22,BHLHE40,BMP2,BMP4,C1D,CAPRIN1,CAPRIN2,CBX4,CDKN1C,CDX2,CITED2,CPEB2,CREB1,CTBP2,CTNNB1,DAB2,DACH1,DLX2,DMAP1,E2F6,E2F7,EDNRB,EID1,EOMES,FBXW7,FERD3L,FEZF1,FGFR2,FOXA1,FOXA2,FOXB1,FOXC1,FOXD3,FOXG1,FOXL2,FOXN3,FOXO1,FOXP1,FOXP2,FOXQ1,FOXS1,FST,FZD1,FZD8,GATA3,GCFC2,GLI2,GLI3,GLIS1,GLIS3,GREM1,GSK3B,HDAC9,HES1,HHEX,HIC1,HIVEP1,HOXA2,HOXD8,HSBP1,I…
GO Biological Process	GO:0071456	cellular response to hypoxia	70	0.00124	1	0.184	3.99	1.75	7	26	0.0393	0.269	5	5	86	unnamed,unnamed,unnamed,unnamed,unnamed,unnamed,unnamed	unnamed,unnamed,unnamed,unnamed,unnamed,unnamed,unnamed,unnamed,unnamed,unnamed,unnamed,unnamed,unnamed,unnamed,unnamed,unnamed,unnamed,unnamed,unnamed,unnamed,unnamed,unnamed,unnamed,unnamed,unnamed,unnamed	BACH1,CITED2,EGLN3,RGCC,TWIST1	BACH1,CITED2,EGLN3,RGCC,TWIST1
GO Biological Process	GO:0036294	cellular response to decreased oxygen levels	70	0.00124	1	0.184	3.99	1.75	7	26	0.0393	0.269	5	5	87	unnamed,unnamed,unnamed,unnamed,unnamed,unnamed,unnamed	unnamed,unnamed,unnamed,unnamed,unnamed,unnamed,unnamed,unnamed,unnamed,unnamed,unnamed,unnamed,unnamed,unnamed,unnamed,unnamed,unnamed,unnamed,unnamed,unnamed,unnamed,unnamed,unnamed,unnamed,unnamed,unnamed	BACH1,CITED2,EGLN3,RGCC,TWIST1	BACH1,CITED2,EGLN3,RGCC,TWIST1
GO Biological Process	GO:0071453	cellular response to oxygen levels	70	0.00124	1	0.184	3.99	1.75	7	26	0.0393	0.269	5	5	94	unnamed,unnamed,unnamed,unnamed,unnamed,unnamed,unnamed	unnamed,unnamed,unnamed,unnamed,unnamed,unnamed,unnamed,unnamed,unnamed,unnamed,unnamed,unnamed,unnamed,unnamed,unnamed,unnamed,unnamed,unnamed,unnamed,unnamed,unnamed,unnamed,unnamed,unnamed,unnamed,unnamed	BACH1,CITED2,EGLN3,RGCC,TWIST1	BACH1,CITED2,EGLN3,RGCC,TWIST1
GO Biological Process	GO:0001568	blood vessel development	73	0.00124	1	0.178	1.87	13.4	25	198	0.14	0.126	23	102	422	unnamed,unnamed,unnamed,unnamed,unnamed,unnamed,unnamed,unnamed,unnamed,unnamed,unnamed,unnamed,unnamed,unnamed,unnamed,unnamed,unnamed,unnamed,unnamed,unnamed,unnamed,unnamed,unnamed,unnamed,unnamed	unnamed,unnamed,unnamed,unnamed,unnamed,unnamed,unnamed,unnamed,unnamed,unnamed,unnamed,unnamed,unnamed,unnamed,unnamed,unnamed,unnamed,unnamed,unnamed,unnamed,unnamed,unnamed,unnamed,unnamed,unnamed,unnamed,unnamed,unnamed,unnamed,unnamed,unnamed,unnamed,unnamed,unnamed,unnamed,unnamed,unnamed,unnamed,unnamed,unnamed,unnamed,unnamed,unnamed,unnamed,unnamed,unnamed,unnamed,unnamed,unnamed,unnamed…	ACKR3,ACVR1,ADM,ANXA2,BMP4,CITED2,COL8A1,FOXC1,FOXS1,GBX2,GJA1,GREM1,HAND2,ITGAV,LAMA4,NR2F2,NRP2,RBPJ,SEMA5A,SMAD7,TCF21,TCF7L2,THSD7A	ACKR3,ACVR1,ADM,ALDH1A2,ANG,ANGPT1,ANXA2,BMP4,BMPER,CCL2,CDH13,CDH2,CDH5,CDX2,CITED2,COL15A1,COL8A1,CTNNB1,CXCR4,CYP1B1,E2F7,EDNRA,EFNB2,EMCN,ETS1,EYA1,FBXW7,FGF10,FGF18,FGF9,FGFR2,FOXC1,FOXO1,FOXS1,GBX2,GJA1,GLI3,GPC3,GREM1,HAND2,HAS2,HES1,HHEX,HOXA3,HPGD,HS6ST1,IHH,ITGAV,ITGB1,ITGB8,JAG1,LAMA1,LAMA4,MAP3K7,MEF2C,MEIS1,MEOX2,NOX5,NR2F2,NRP1,NRP2,NRXN3,NUS1,OSR1,PAX6,PAXIP1,PIK3CG,PPAP2B,PRKCA,PR…
GO Biological Process	GO:0031328	positive regulation of cellular biosynthetic process	74	0.00126	1	0.177	1.44	38.8	56	576	0.315	0.0972	54	275	1357	unnamed,unnamed,unnamed,unnamed,unnamed,unnamed,unnamed,unnamed,unnamed,unnamed,unnamed,unnamed,unnamed,unnamed,unnamed,unnamed,unnamed,unnamed,unnamed,unnamed,unnamed,unnamed,unnamed,unnamed,unnamed,unnamed,unnamed,unnamed,unnamed,unnamed,unnamed,unnamed,unnamed,unnamed,unnamed,unnamed,unnamed,unnamed,unnamed,unnamed,unnamed,unnamed,unnamed,unnamed,unnamed,unnamed,unnamed,unnamed,unnamed,unnamed…	unnamed,unnamed,unnamed,unnamed,unnamed,unnamed,unnamed,unnamed,unnamed,unnamed,unnamed,unnamed,unnamed,unnamed,unnamed,unnamed,unnamed,unnamed,unnamed,unnamed,unnamed,unnamed,unnamed,unnamed,unnamed,unnamed,unnamed,unnamed,unnamed,unnamed,unnamed,unnamed,unnamed,unnamed,unnamed,unnamed,unnamed,unnamed,unnamed,unnamed,unnamed,unnamed,unnamed,unnamed,unnamed,unnamed,unnamed,unnamed,unnamed,unnamed…	ACVR1,ADM,BMP2,BMP4,CALCR,CITED2,CREB1,DYRK2,EBF1,EOMES,FAM170A,FOXC1,FOXP1,FOXS1,GLIS3,GREM1,HAND2,HNF4G,HSF2,IFNG,KITLG,KLF7,LMO1,LRP6,MED30,MEIS2,MITF,NFIA,NPAS3,NR2F2,NR5A2,PAX9,PBX1,PDGFC,PID1,PIK3R1,PLCB1,PLSCR1,PPARGC1A,PRKCQ,RBPJ,RFX3,RGCC,RIPK2,RUNX1,SMAD7,SP3,TAF4,TCF21,TCF7L2,TWIST1,WWOX,ZBTB16,ZNF281	AATF,ABRA,ACVR1,ADCYAP1,ADM,ADRB2,AGTR2,AGXT2,ALX4,ANXA1,APP,AR,ARFGEF1,ARID1B,ASCL1,ASXL2,ATOH1,BARHL2,BARX2,BCL11A,BCL11B,BCL9L,BHLHE23,BMP2,BMP3,BMP4,CALCOCO1,CALCR,CAND1,CAPRIN2,CASK,CCNH,CCR7,CD40,CDH1,CDH13,CDK5RAP2,CDKN1C,CEBPG,CITED2,CREB1,CREB5,CREBL2,CRH,CSRNP3,CTNNB1,DAB2,DLX2,DYRK2,E2F7,EBF1,EBF3,EDNRA,EHF,EN1,EOMES,ERBB4,ESRRB,ESRRG,ETS1,ETV1,ETV5,EVX1,EYA1,FAM170A,FEZF1,FGF10,FGFR2,…
GO Biological Process	GO:0010629	negative regulation of gene expression	75	0.00129	1	0.18	1.51	31.1	47	461	0.264	0.102	43	194	980	unnamed,unnamed,unnamed,unnamed,unnamed,unnamed,unnamed,unnamed,unnamed,unnamed,unnamed,unnamed,unnamed,unnamed,unnamed,unnamed,unnamed,unnamed,unnamed,unnamed,unnamed,unnamed,unnamed,unnamed,unnamed,unnamed,unnamed,unnamed,unnamed,unnamed,unnamed,unnamed,unnamed,unnamed,unnamed,unnamed,unnamed,unnamed,unnamed,unnamed,unnamed,unnamed,unnamed,unnamed,unnamed,unnamed,unnamed	unnamed,unnamed,unnamed,unnamed,unnamed,unnamed,unnamed,unnamed,unnamed,unnamed,unnamed,unnamed,unnamed,unnamed,unnamed,unnamed,unnamed,unnamed,unnamed,unnamed,unnamed,unnamed,unnamed,unnamed,unnamed,unnamed,unnamed,unnamed,unnamed,unnamed,unnamed,unnamed,unnamed,unnamed,unnamed,unnamed,unnamed,unnamed,unnamed,unnamed,unnamed,unnamed,unnamed,unnamed,unnamed,unnamed,unnamed,unnamed,unnamed,unnamed…	AHRR,BACH1,BMP2,BMP4,CITED2,CREB1,EID1,EOMES,FOXB1,FOXC1,FOXP1,FOXP2,FOXQ1,FOXS1,GJA1,GLIS3,GREM1,HDAC9,IFNG,LMO1,MEIS2,NR2F1,NR2F2,PAX9,PKIA,PLCB1,PRDM1,RBPJ,RFX3,SFMBT2,SMAD7,SP3,TBX18,TCF21,TCF7L2,TLE4,TRPS1,TWIST1,ZBTB16,ZBTB20,ZFHX3,ZMYND11,ZNF281	AHRR,ASCL1,BACH1,BARX2,BCL11A,BCL6,BCOR,BHLHE22,BHLHE40,BMP2,BMP4,C1D,CBX4,CDKN1C,CDX2,CITED2,CREB1,CRH,CTBP2,CTNNB1,DAB2,DACH1,DLX2,DMAP1,DROSHA,E2F6,E2F7,EDNRB,EID1,EOMES,FERD3L,FEZF1,FGFR2,FOXA1,FOXA2,FOXB1,FOXC1,FOXD3,FOXG1,FOXL2,FOXN3,FOXO1,FOXP1,FOXP2,FOXQ1,FOXS1,FST,FZD1,FZD8,GATA3,GCFC2,GJA1,GLI2,GLI3,GLIS1,GLIS3,GREM1,GSK3B,HDAC9,HES1,HHEX,HIC1,HIVEP1,HOXA2,HOXD8,HSBP1,ID2,ID4,IFNG,ISL1,…
GO Biological Process	GO:0016202	regulation of striated muscle tissue development	76	0.00131	1	0.18	2.44	5.73	14	85	0.0787	0.165	14	36	105	unnamed,unnamed,unnamed,unnamed,unnamed,unnamed,unnamed,unnamed,unnamed,unnamed,unnamed,unnamed,unnamed,unnamed	unnamed,unnamed,unnamed,unnamed,unnamed,unnamed,unnamed,unnamed,unnamed,unnamed,unnamed,unnamed,unnamed,unnamed,unnamed,unnamed,unnamed,unnamed,unnamed,unnamed,unnamed,unnamed,unnamed,unnamed,unnamed,unnamed,unnamed,unnamed,unnamed,unnamed,unnamed,unnamed,unnamed,unnamed,unnamed,unnamed,unnamed,unnamed,unnamed,unnamed,unnamed,unnamed,unnamed,unnamed,unnamed,unnamed,unnamed,unnamed,unnamed,unnamed…	ACVR1,AKAP6,BMP2,BMP4,FOXP1,GJA1,GREM1,HDAC9,LRP6,PLCB1,RBPJ,TCF7L2,TWIST1,ZFHX3	ACVR1,AKAP6,BMP2,BMP4,BTG1,CXADR,CYP26B1,EFNB2,ERBB4,FGF20,FGF9,FGFR2,FOXP1,GJA1,GREM1,HDAC9,IGFBP3,LRP6,MBNL3,MEF2C,MEGF10,MSTN,MTPN,PLCB1,PRICKLE1,RBPJ,SHOX2,SMYD1,SOX9,TBX2,TBX3,TBX5,TCF7L2,TWIST1,WNT2,ZFHX3
GO Biological Process	GO:0048634	regulation of muscle organ development	76	0.00131	1	0.18	2.44	5.73	14	85	0.0787	0.165	14	36	107	unnamed,unnamed,unnamed,unnamed,unnamed,unnamed,unnamed,unnamed,unnamed,unnamed,unnamed,unnamed,unnamed,unnamed	unnamed,unnamed,unnamed,unnamed,unnamed,unnamed,unnamed,unnamed,unnamed,unnamed,unnamed,unnamed,unnamed,unnamed,unnamed,unnamed,unnamed,unnamed,unnamed,unnamed,unnamed,unnamed,unnamed,unnamed,unnamed,unnamed,unnamed,unnamed,unnamed,unnamed,unnamed,unnamed,unnamed,unnamed,unnamed,unnamed,unnamed,unnamed,unnamed,unnamed,unnamed,unnamed,unnamed,unnamed,unnamed,unnamed,unnamed,unnamed,unnamed,unnamed…	ACVR1,AKAP6,BMP2,BMP4,FOXP1,GJA1,GREM1,HDAC9,LRP6,PLCB1,RBPJ,TCF7L2,TWIST1,ZFHX3	ACVR1,AKAP6,BMP2,BMP4,BTG1,CXADR,CYP26B1,EFNB2,ERBB4,FGF20,FGF9,FGFR2,FOXP1,GJA1,GREM1,HDAC9,IGFBP3,LRP6,MBNL3,MEF2C,MEGF10,MSTN,MTPN,PLCB1,PRICKLE1,RBPJ,SHOX2,SMYD1,SOX9,TBX2,TBX3,TBX5,TCF7L2,TWIST1,WNT2,ZFHX3
GO Biological Process	GO:0009890	negative regulation of biosynthetic process	78	0.00131	1	0.176	1.5	32	48	474	0.27	0.101	44	209	1091	unnamed,unnamed,unnamed,unnamed,unnamed,unnamed,unnamed,unnamed,unnamed,unnamed,unnamed,unnamed,unnamed,unnamed,unnamed,unnamed,unnamed,unnamed,unnamed,unnamed,unnamed,unnamed,unnamed,unnamed,unnamed,unnamed,unnamed,unnamed,unnamed,unnamed,unnamed,unnamed,unnamed,unnamed,unnamed,unnamed,unnamed,unnamed,unnamed,unnamed,unnamed,unnamed,unnamed,unnamed,unnamed,unnamed,unnamed,unnamed	unnamed,unnamed,unnamed,unnamed,unnamed,unnamed,unnamed,unnamed,unnamed,unnamed,unnamed,unnamed,unnamed,unnamed,unnamed,unnamed,unnamed,unnamed,unnamed,unnamed,unnamed,unnamed,unnamed,unnamed,unnamed,unnamed,unnamed,unnamed,unnamed,unnamed,unnamed,unnamed,unnamed,unnamed,unnamed,unnamed,unnamed,unnamed,unnamed,unnamed,unnamed,unnamed,unnamed,unnamed,unnamed,unnamed,unnamed,unnamed,unnamed,unnamed…	AHRR,AKAP6,BACH1,BMP2,BMP4,CITED2,CREB1,EID1,EOMES,FOXB1,FOXC1,FOXP1,FOXP2,FOXQ1,FOXS1,GLIS3,GREM1,HDAC9,IFNG,ITGAV,LMO1,MEIS2,NR2F1,NR2F2,PAX9,PID1,PKIA,PLCB1,PRDM1,RBPJ,RFX3,SMAD7,SP3,TBX18,TCF21,TCF7L2,TLE4,TRPS1,TWIST1,ZBTB16,ZBTB20,ZFHX3,ZMYND11,ZNF281	AATF,ADRA2A,AHRR,AKAP6,ANG,AR,ASCL1,ATP1A1,BACH1,BARX2,BCL6,BCOR,BHLHE22,BHLHE40,BMP2,BMP4,C1D,CAPRIN1,CAPRIN2,CBX4,CDKN1C,CDX2,CITED2,CPEB2,CREB1,CTBP2,CTNNB1,DAB2,DACH1,DLX2,DMAP1,E2F6,E2F7,EDNRA,EDNRB,EID1,EOMES,FBXW7,FERD3L,FEZF1,FGFR2,FOXA1,FOXA2,FOXB1,FOXC1,FOXD3,FOXG1,FOXL2,FOXN3,FOXO1,FOXP1,FOXP2,FOXQ1,FOXS1,FST,FZD1,FZD8,GATA3,GCFC2,GLI2,GLI3,GLIS1,GLIS3,GREM1,GRM7,GRM8,GSK3B,HDAC9,HES1,…
GO Biological Process	GO:0007507	heart development	79	0.00134	1	0.177	1.89	12.7	24	188	0.135	0.128	23	95	403	unnamed,unnamed,unnamed,unnamed,unnamed,unnamed,unnamed,unnamed,unnamed,unnamed,unnamed,unnamed,unnamed,unnamed,unnamed,unnamed,unnamed,unnamed,unnamed,unnamed,unnamed,unnamed,unnamed,unnamed	unnamed,unnamed,unnamed,unnamed,unnamed,unnamed,unnamed,unnamed,unnamed,unnamed,unnamed,unnamed,unnamed,unnamed,unnamed,unnamed,unnamed,unnamed,unnamed,unnamed,unnamed,unnamed,unnamed,unnamed,unnamed,unnamed,unnamed,unnamed,unnamed,unnamed,unnamed,unnamed,unnamed,unnamed,unnamed,unnamed,unnamed,unnamed,unnamed,unnamed,unnamed,unnamed,unnamed,unnamed,unnamed,unnamed,unnamed,unnamed,unnamed,unnamed…	ACVR1,ADM,BMP2,BMP4,CITED2,CPE,DLC1,EOMES,FOXC1,FOXP1,FOXS1,GJA1,GREM1,HAND2,HDAC9,LRP6,MYLK2,NRP2,PCSK5,RBPJ,SMAD7,TBX18,TWIST1	ACVR1,ADAMTS1,ADM,ADRA1A,AGTR2,ALDH1A2,ATG5,BCOR,BMP2,BMP4,C3orf58,CITED2,CPE,CTNNB1,CXADR,DLC1,EDNRA,EOMES,ERBB4,EYA1,FGFR2,FOXC1,FOXP1,FOXS1,FZD1,GATA3,GJA1,GLI2,GLI3,GNAQ,GPC3,GREM1,HAND2,HAS2,HDAC9,HES1,HHEX,ID2,IHH,IRX4,ISL1,ITGA4,ITGB1,JAG1,LMO4,LRP6,MAP2K5,MECOM,MEF2C,MSX2,MYLK2,NEBL,NOX4,NRP1,NRP2,OSR1,PAX3,PCSK5,POU4F1,PPP3CA,PPP3CB,PROX1,PTCH1,RARB,RBPJ,REST,RYR2,SALL1,SHOX2,SIX1,SLC8A1…
GO Biological Process	GO:0009891	positive regulation of biosynthetic process	80	0.00137	1	0.179	1.44	39	56	578	0.315	0.0969	54	277	1380	unnamed,unnamed,unnamed,unnamed,unnamed,unnamed,unnamed,unnamed,unnamed,unnamed,unnamed,unnamed,unnamed,unnamed,unnamed,unnamed,unnamed,unnamed,unnamed,unnamed,unnamed,unnamed,unnamed,unnamed,unnamed,unnamed,unnamed,unnamed,unnamed,unnamed,unnamed,unnamed,unnamed,unnamed,unnamed,unnamed,unnamed,unnamed,unnamed,unnamed,unnamed,unnamed,unnamed,unnamed,unnamed,unnamed,unnamed,unnamed,unnamed,unnamed…	unnamed,unnamed,unnamed,unnamed,unnamed,unnamed,unnamed,unnamed,unnamed,unnamed,unnamed,unnamed,unnamed,unnamed,unnamed,unnamed,unnamed,unnamed,unnamed,unnamed,unnamed,unnamed,unnamed,unnamed,unnamed,unnamed,unnamed,unnamed,unnamed,unnamed,unnamed,unnamed,unnamed,unnamed,unnamed,unnamed,unnamed,unnamed,unnamed,unnamed,unnamed,unnamed,unnamed,unnamed,unnamed,unnamed,unnamed,unnamed,unnamed,unnamed…	ACVR1,ADM,BMP2,BMP4,CALCR,CITED2,CREB1,DYRK2,EBF1,EOMES,FAM170A,FOXC1,FOXP1,FOXS1,GLIS3,GREM1,HAND2,HNF4G,HSF2,IFNG,KITLG,KLF7,LMO1,LRP6,MED30,MEIS2,MITF,NFIA,NPAS3,NR2F2,NR5A2,PAX9,PBX1,PDGFC,PID1,PIK3R1,PLCB1,PLSCR1,PPARGC1A,PRKCQ,RBPJ,RFX3,RGCC,RIPK2,RUNX1,SMAD7,SP3,TAF4,TCF21,TCF7L2,TWIST1,WWOX,ZBTB16,ZNF281	AATF,ABRA,ACVR1,ADCYAP1,ADM,ADRB2,AGTR2,AGXT2,ALX4,ANXA1,APP,AR,ARFGEF1,ARID1B,ASCL1,ASXL2,ATOH1,BARHL2,BARX2,BCL11A,BCL11B,BCL9L,BHLHE23,BMP2,BMP3,BMP4,CALCOCO1,CALCR,CAND1,CAPRIN2,CASK,CCL2,CCNH,CCR7,CD40,CDH1,CDH13,CDK5RAP2,CDKN1C,CEBPG,CITED2,CREB1,CREB5,CREBL2,CRH,CSRNP3,CTNNB1,DAB2,DLX2,DYRK2,E2F7,EBF1,EBF3,EDNRA,EHF,EN1,EOMES,ERBB4,ESRRB,ESRRG,ETS1,ETV1,ETV5,EVX1,EYA1,FAM170A,FEZF1,FGF10,F…
GO Biological Process	GO:0051173	positive regulation of nitrogen compound metabolic process	81	0.00143	1	0.185	1.43	39	56	579	0.315	0.0967	53	272	1300	unnamed,unnamed,unnamed,unnamed,unnamed,unnamed,unnamed,unnamed,unnamed,unnamed,unnamed,unnamed,unnamed,unnamed,unnamed,unnamed,unnamed,unnamed,unnamed,unnamed,unnamed,unnamed,unnamed,unnamed,unnamed,unnamed,unnamed,unnamed,unnamed,unnamed,unnamed,unnamed,unnamed,unnamed,unnamed,unnamed,unnamed,unnamed,unnamed,unnamed,unnamed,unnamed,unnamed,unnamed,unnamed,unnamed,unnamed,unnamed,unnamed,unnamed…	unnamed,unnamed,unnamed,unnamed,unnamed,unnamed,unnamed,unnamed,unnamed,unnamed,unnamed,unnamed,unnamed,unnamed,unnamed,unnamed,unnamed,unnamed,unnamed,unnamed,unnamed,unnamed,unnamed,unnamed,unnamed,unnamed,unnamed,unnamed,unnamed,unnamed,unnamed,unnamed,unnamed,unnamed,unnamed,unnamed,unnamed,unnamed,unnamed,unnamed,unnamed,unnamed,unnamed,unnamed,unnamed,unnamed,unnamed,unnamed,unnamed,unnamed…	ACVR1,ADM,BMP2,BMP4,CALCR,CITED2,CREB1,EBF1,EOMES,FAM170A,FOXC1,FOXP1,FOXS1,GLIS3,GREM1,HAND2,HNF4G,HSF2,IFNG,KITLG,KLF7,LMO1,LRP6,MED30,MEIS2,MGMT,MITF,NFIA,NPAS3,NR2F2,NR5A2,PAX9,PBX1,PDGFC,PID1,PIK3R1,PLCB1,PLSCR1,PPARGC1A,RBPJ,RFX3,RGCC,RIPK2,RUNX1,SMAD7,SP3,TAF4,TCF21,TCF7L2,TWIST1,WWOX,ZBTB16,ZNF281	AATF,ABRA,ACVR1,ADCYAP1,ADM,ADRB2,AGTR2,AGXT2,ALX4,APP,AR,ARID1B,ASCL1,ASXL2,ATOH1,BARHL2,BARX2,BCL11A,BCL11B,BCL9L,BHLHE23,BMP2,BMP3,BMP4,CALCOCO1,CALCR,CAND1,CAPRIN2,CASK,CCNH,CD40,CDH1,CDH13,CDK5RAP2,CDKN1C,CEBPG,CELF4,CITED2,CREB1,CREB5,CREBL2,CRH,CSRNP3,CTNNB1,DAB2,DLX2,E2F7,EBF1,EBF3,EDNRA,EHF,EN1,EOMES,ERBB4,ESRRB,ESRRG,ETS1,ETV1,ETV5,EVX1,EYA1,FAM170A,FEZF1,FGF10,FGFR2,FOXA1,FOXA2,FOXC1,F…
GO Biological Process	GO:1902105	regulation of leukocyte differentiation	82	0.00145	1	0.185	2.97	3.37	10	50	0.0562	0.2	10	25	191	unnamed,unnamed,unnamed,unnamed,unnamed,unnamed,unnamed,unnamed,unnamed,unnamed	unnamed,unnamed,unnamed,unnamed,unnamed,unnamed,unnamed,unnamed,unnamed,unnamed,unnamed,unnamed,unnamed,unnamed,unnamed,unnamed,unnamed,unnamed,unnamed,unnamed,unnamed,unnamed,unnamed,unnamed,unnamed,unnamed,unnamed,unnamed,unnamed,unnamed,unnamed,unnamed,unnamed,unnamed,unnamed,unnamed,unnamed,unnamed,unnamed,unnamed,unnamed,unnamed,unnamed,unnamed,unnamed,unnamed,unnamed,unnamed,unnamed,unnamed	BMP4,DCSTAMP,IFNG,IL12A,KITLG,MITF,PIK3R1,PRDM1,RIPK2,RUNX1	BCL6,BMP4,CTNNB1,DCSTAMP,FSHR,GATA3,GLI2,GLI3,ID2,IFNG,IHH,IL12A,INHBA,KITLG,KMT2E,MITF,NFAM1,PIK3R1,PRDM1,PRDM16,PRKCA,RIPK2,RUNX1,STAT5A,TLR4
GO Biological Process	GO:0060606	tube closure	82	0.00145	1	0.185	2.97	3.37	10	50	0.0562	0.2	8	21	73	unnamed,unnamed,unnamed,unnamed,unnamed,unnamed,unnamed,unnamed,unnamed,unnamed	unnamed,unnamed,unnamed,unnamed,unnamed,unnamed,unnamed,unnamed,unnamed,unnamed,unnamed,unnamed,unnamed,unnamed,unnamed,unnamed,unnamed,unnamed,unnamed,unnamed,unnamed,unnamed,unnamed,unnamed,unnamed,unnamed,unnamed,unnamed,unnamed,unnamed,unnamed,unnamed,unnamed,unnamed,unnamed,unnamed,unnamed,unnamed,unnamed,unnamed,unnamed,unnamed,unnamed,unnamed,unnamed,unnamed,unnamed,unnamed,unnamed,unnamed	ADM,BMP4,CITED2,DLC1,LRP6,TWIST1,ZEB2,ZIC5	ADM,APAF1,BMP4,CITED2,COBL,DLC1,FGF10,HECTD1,LHX2,LMO4,LRP6,OPA1,PAX3,PRICKLE1,PTCH1,ROCK2,SALL1,TWIST1,WNT5A,ZEB2,ZIC5
GO Biological Process	GO:0044699	single-organism process	84	0.00152	1	0.189	1.11	140	155	2069	0.871	0.0749	199	1452	11122	unnamed,unnamed,unnamed,unnamed,unnamed,unnamed,unnamed,unnamed,unnamed,unnamed,unnamed,unnamed,unnamed,unnamed,unnamed,unnamed,unnamed,unnamed,unnamed,unnamed,unnamed,unnamed,unnamed,unnamed,unnamed,unnamed,unnamed,unnamed,unnamed,unnamed,unnamed,unnamed,unnamed,unnamed,unnamed,unnamed,unnamed,unnamed,unnamed,unnamed,unnamed,unnamed,unnamed,unnamed,unnamed,unnamed,unnamed,unnamed,unnamed,unnamed…	unnamed,unnamed,unnamed,unnamed,unnamed,unnamed,unnamed,unnamed,unnamed,unnamed,unnamed,unnamed,unnamed,unnamed,unnamed,unnamed,unnamed,unnamed,unnamed,unnamed,unnamed,unnamed,unnamed,unnamed,unnamed,unnamed,unnamed,unnamed,unnamed,unnamed,unnamed,unnamed,unnamed,unnamed,unnamed,unnamed,unnamed,unnamed,unnamed,unnamed,unnamed,unnamed,unnamed,unnamed,unnamed,unnamed,unnamed,unnamed,unnamed,unnamed…	ABLIM1,ACKR3,ACVR1,ACVR1C,ADAMTS9,ADM,AHRR,AKAP6,ANXA2,APCDD1,ARFGAP3,ARL15,ASB18,ASCC3,BACH1,BLID,BMP2,BMP4,BTBD9,C12orf76,CAAP1,CALCR,CAPZB,CD180,CDCA7,CDH4,CEP152,CHODL,CITED2,CLIC6,CLINT1,CLSTN2,COL25A1,COL8A1,CPE,CREB1,CRIM1,DCDC1,DCSTAMP,DCT,DDHD1,DES,DLC1,DPF1,DUSP6,DYRK2,EBF1,EEPD1,EGLN3,EID1,EIF4E,ELFN1,EOMES,EPHA3,EXOC2,EXT1,EYA4,FANCF,FERMT1,FMN1,FOXB1,FOXC1,FOXP1,FOXP2,FOXQ1,FOXS1,FRM…	AATF,ABCA12,ABCB5,ABCC4,ABLIM1,ABRA,ACKR3,ACO1,ACTR3,ACTR3B,ACVR1,ACVR1C,ACVR2A,ADAM10,ADAM23,ADAMTS1,ADAMTS18,ADAMTS2,ADAMTS20,ADAMTS9,ADCY8,ADCY9,ADCYAP1,ADM,ADRA1A,ADRA1D,ADRA2A,ADRB2,AEBP2,AFF2,AFF3,AGAP1,AGK,AGTR1,AGTR2,AHRR,AHSP,AIPL1,AK4,AK8,AKAP6,AKR1D1,AKT3,ALCAM,ALDH1A2,ALK,ALX4,AMPH,AMY1C,ANAPC1,ANG,ANGPT1,ANKRD11,ANXA1,ANXA2,AP2B1,APAF1,APCDD1,API5,APIP,APOL5,APP,APTX,AR,ARAP2,ARAP3,A…
GO Biological Process	GO:0030278	regulation of ossification	85	0.00157	1	0.193	2.62	4.58	12	68	0.0674	0.176	11	41	160	unnamed,unnamed,unnamed,unnamed,unnamed,unnamed,unnamed,unnamed,unnamed,unnamed,unnamed,unnamed	unnamed,unnamed,unnamed,unnamed,unnamed,unnamed,unnamed,unnamed,unnamed,unnamed,unnamed,unnamed,unnamed,unnamed,unnamed,unnamed,unnamed,unnamed,unnamed,unnamed,unnamed,unnamed,unnamed,unnamed,unnamed,unnamed,unnamed,unnamed,unnamed,unnamed,unnamed,unnamed,unnamed,unnamed,unnamed,unnamed,unnamed,unnamed,unnamed,unnamed,unnamed,unnamed,unnamed,unnamed,unnamed,unnamed,unnamed,unnamed,unnamed,unnamed…	ACVR1,BMP2,BMP4,GJA1,GREM1,HAND2,LRP6,PBX1,RBPJ,TWIST1,ZBTB16	ACVR1,ACVR2A,ADRB2,AXIN2,BCOR,BMP2,BMP4,CTNNB1,FGFR2,GJA1,GLI3,GREM1,HAND2,ID2,ID4,IGF1,IGFBP5,IL6ST,LRP4,LRP6,MATN1,MEF2C,MSX2,OSR1,PBX1,PKDCC,PRKD1,PRL,PTCH1,RBPJ,RUNX2,SMOC1,SOX11,SOX2,SOX9,TGFB3,TP63,TWIST1,WNT5A,ZBTB16,ZHX3
GO Biological Process	GO:0061311	cell surface receptor signaling pathway involved in heart development	86	0.0016	1	0.194	5.3	0.944	5	14	0.0281	0.357	4	8	18	unnamed,unnamed,unnamed,unnamed,unnamed	unnamed,unnamed,unnamed,unnamed,unnamed,unnamed,unnamed,unnamed,unnamed,unnamed,unnamed,unnamed,unnamed,unnamed	BMP2,BMP4,LRP6,RBPJ	BMP2,BMP4,CTNNB1,JAG1,LRP6,MSX2,RBPJ,WNT5A
GO Biological Process	GO:0044238	primary metabolic process	87	0.0016	1	0.192	1.18	107	126	1590	0.708	0.0792	141	1040	8315	unnamed,unnamed,unnamed,unnamed,unnamed,unnamed,unnamed,unnamed,unnamed,unnamed,unnamed,unnamed,unnamed,unnamed,unnamed,unnamed,unnamed,unnamed,unnamed,unnamed,unnamed,unnamed,unnamed,unnamed,unnamed,unnamed,unnamed,unnamed,unnamed,unnamed,unnamed,unnamed,unnamed,unnamed,unnamed,unnamed,unnamed,unnamed,unnamed,unnamed,unnamed,unnamed,unnamed,unnamed,unnamed,unnamed,unnamed,unnamed,unnamed,unnamed…	unnamed,unnamed,unnamed,unnamed,unnamed,unnamed,unnamed,unnamed,unnamed,unnamed,unnamed,unnamed,unnamed,unnamed,unnamed,unnamed,unnamed,unnamed,unnamed,unnamed,unnamed,unnamed,unnamed,unnamed,unnamed,unnamed,unnamed,unnamed,unnamed,unnamed,unnamed,unnamed,unnamed,unnamed,unnamed,unnamed,unnamed,unnamed,unnamed,unnamed,unnamed,unnamed,unnamed,unnamed,unnamed,unnamed,unnamed,unnamed,unnamed,unnamed…	ACVR1,ACVR1C,ADAMTS9,ADM,AHRR,AMPD3,ASB18,ASCC3,BACH1,BMP2,BMP4,BNC2,CBR4,CDCA7,CELF2,CITED2,COPS8,CPE,CREB1,CSTF2,CTIF,CTSO,DCP2,DCT,DDHD1,DNPEP,DPF1,DPH6,DPYD,DPYS,DUSP6,DYRK2,EBF1,EEPD1,EGLN3,EID1,EIF3H,EIF4E,EOMES,EPHA3,ETNPPL,EXOC2,EXT1,EYA4,FAM170A,FANCF,FKBP5,FOXB1,FOXC1,FOXP1,FOXP2,FOXQ1,FOXS1,GBX2,GLIS3,GMDS,GPC5,GPC6,HAND2,HDAC9,HGD,HNF4G,HSF2,KIF20B,KLF7,MAP4K3,MBNL2,MED30,MEIS2,MGMT,M…	AADAT,ABCA12,ABCB5,ABCC4,ABCE1,ABRA,ACAA2,ACO1,ACOXL,ACVR1,ACVR1C,ACVR2A,ADAM10,ADAM23,ADAMTS1,ADAMTS16,ADAMTS18,ADAMTS2,ADAMTS20,ADAMTS7,ADAMTS9,ADARB2,ADCY8,ADCY9,ADCYAP1,ADM,ADPGK,ADRA1D,ADRA2A,AEBP2,AFF2,AFF3,AGA,AGBL1,AGK,AGMO,AGPAT4,AGPAT9,AGXT2,AHRR,AHSP,AIPL1,AK4,AK8,AKR1D1,AKT3,ALDH1A2,ALG10,ALK,ALX4,AMPD3,AMY1C,AMZ2,ANAPC1,ANG,ANKK1,ANXA1,AOAH,APAF1,APIP,APOL5,APP,APTX,AR,ARF1,ARGLU1,AR…
GO Biological Process	GO:0021915	neural tube development	88	0.00174	1	0.207	2.47	5.26	13	78	0.073	0.167	11	36	139	unnamed,unnamed,unnamed,unnamed,unnamed,unnamed,unnamed,unnamed,unnamed,unnamed,unnamed,unnamed,unnamed	unnamed,unnamed,unnamed,unnamed,unnamed,unnamed,unnamed,unnamed,unnamed,unnamed,unnamed,unnamed,unnamed,unnamed,unnamed,unnamed,unnamed,unnamed,unnamed,unnamed,unnamed,unnamed,unnamed,unnamed,unnamed,unnamed,unnamed,unnamed,unnamed,unnamed,unnamed,unnamed,unnamed,unnamed,unnamed,unnamed,unnamed,unnamed,unnamed,unnamed,unnamed,unnamed,unnamed,unnamed,unnamed,unnamed,unnamed,unnamed,unnamed,unnamed…	ADM,BMP4,CITED2,DLC1,FOXB1,GBX2,LRP6,TCF7L2,TWIST1,ZEB2,ZIC5	ADM,ALDH1A2,APAF1,BMP4,CITED2,COBL,DLC1,EN1,FOXA2,FOXB1,GBX2,GLI2,GLI3,HECTD1,HES1,LHX2,LMO4,LRP6,MAP3K7,OPA1,PAX3,PAX6,PLXNA2,PRICKLE1,PROX1,PTCH1,ROCK2,SALL1,SOX11,SOX4,TCF7L2,TWIST1,WNT5A,ZEB2,ZIC5,ZNF358
GO Biological Process	GO:0045892	negative regulation of transcription, DNA-dependent	89	0.00174	1	0.205	1.51	29.8	45	442	0.253	0.102	41	183	880	unnamed,unnamed,unnamed,unnamed,unnamed,unnamed,unnamed,unnamed,unnamed,unnamed,unnamed,unnamed,unnamed,unnamed,unnamed,unnamed,unnamed,unnamed,unnamed,unnamed,unnamed,unnamed,unnamed,unnamed,unnamed,unnamed,unnamed,unnamed,unnamed,unnamed,unnamed,unnamed,unnamed,unnamed,unnamed,unnamed,unnamed,unnamed,unnamed,unnamed,unnamed,unnamed,unnamed,unnamed,unnamed	unnamed,unnamed,unnamed,unnamed,unnamed,unnamed,unnamed,unnamed,unnamed,unnamed,unnamed,unnamed,unnamed,unnamed,unnamed,unnamed,unnamed,unnamed,unnamed,unnamed,unnamed,unnamed,unnamed,unnamed,unnamed,unnamed,unnamed,unnamed,unnamed,unnamed,unnamed,unnamed,unnamed,unnamed,unnamed,unnamed,unnamed,unnamed,unnamed,unnamed,unnamed,unnamed,unnamed,unnamed,unnamed,unnamed,unnamed,unnamed,unnamed,unnamed…	AHRR,BACH1,BMP2,BMP4,CITED2,CREB1,EID1,EOMES,FOXB1,FOXC1,FOXP1,FOXP2,FOXQ1,FOXS1,GLIS3,GREM1,HDAC9,IFNG,LMO1,MEIS2,NR2F1,NR2F2,PAX9,PKIA,PLCB1,PRDM1,RBPJ,RFX3,SMAD7,SP3,TBX18,TCF21,TCF7L2,TLE4,TRPS1,TWIST1,ZBTB16,ZBTB20,ZFHX3,ZMYND11,ZNF281	AHRR,ASCL1,BACH1,BARX2,BCL6,BCOR,BHLHE22,BHLHE40,BMP2,BMP4,C1D,CBX4,CDKN1C,CDX2,CITED2,CREB1,CTBP2,CTNNB1,DAB2,DACH1,DLX2,DMAP1,E2F6,E2F7,EDNRB,EID1,EOMES,FERD3L,FEZF1,FGFR2,FOXA1,FOXA2,FOXB1,FOXC1,FOXD3,FOXG1,FOXL2,FOXN3,FOXO1,FOXP1,FOXP2,FOXQ1,FOXS1,FST,FZD1,FZD8,GATA3,GCFC2,GLI2,GLI3,GLIS1,GLIS3,GREM1,GSK3B,HDAC9,HES1,HHEX,HIC1,HIVEP1,HOXA2,HOXD8,HSBP1,ID2,ID4,IFNG,ISL1,JAZF1,KCTD1,KDM5B,KLF12…
GO Biological Process	GO:0009799	specification of symmetry	90	0.00179	1	0.208	3.1	2.9	9	43	0.0506	0.209	8	20	95	unnamed,unnamed,unnamed,unnamed,unnamed,unnamed,unnamed,unnamed,unnamed	unnamed,unnamed,unnamed,unnamed,unnamed,unnamed,unnamed,unnamed,unnamed,unnamed,unnamed,unnamed,unnamed,unnamed,unnamed,unnamed,unnamed,unnamed,unnamed,unnamed,unnamed,unnamed,unnamed,unnamed,unnamed,unnamed,unnamed,unnamed,unnamed,unnamed,unnamed,unnamed,unnamed,unnamed,unnamed,unnamed,unnamed,unnamed,unnamed,unnamed,unnamed,unnamed,unnamed	ACVR1,BMP4,CITED2,GJA1,GREM1,HAND2,LRP6,RFX3	ACVR1,ACVR2A,ALDH1A2,ARL6,BMP4,CER1,CITED2,CTNNB1,DNAH11,FGF10,GJA1,GREM1,HAND2,IHH,LRP6,MEF2C,RFX3,TBX3,WNT5A,ZIC3
GO Biological Process	GO:0001755	neural crest cell migration	90	0.00179	1	0.208	3.1	2.9	9	43	0.0506	0.209	7	14	41	unnamed,unnamed,unnamed,unnamed,unnamed,unnamed,unnamed,unnamed,unnamed	unnamed,unnamed,unnamed,unnamed,unnamed,unnamed,unnamed,unnamed,unnamed,unnamed,unnamed,unnamed,unnamed,unnamed,unnamed,unnamed,unnamed,unnamed,unnamed,unnamed,unnamed,unnamed,unnamed,unnamed,unnamed,unnamed,unnamed,unnamed,unnamed,unnamed,unnamed,unnamed,unnamed,unnamed,unnamed,unnamed,unnamed,unnamed,unnamed,unnamed,unnamed,unnamed,unnamed	ACVR1,GBX2,HAND2,KITLG,NRP2,TWIST1,ZEB2	ACVR1,EDNRB,ERBB4,FOXD3,GBX2,GDNF,HAND2,ISL1,KITLG,NRP2,PAX3,PHOX2B,TWIST1,ZEB2
GO Biological Process	GO:0061138	morphogenesis of a branching epithelium	92	0.00179	1	0.204	2.58	4.65	12	69	0.0674	0.174	11	45	174	unnamed,unnamed,unnamed,unnamed,unnamed,unnamed,unnamed,unnamed,unnamed,unnamed,unnamed,unnamed	unnamed,unnamed,unnamed,unnamed,unnamed,unnamed,unnamed,unnamed,unnamed,unnamed,unnamed,unnamed,unnamed,unnamed,unnamed,unnamed,unnamed,unnamed,unnamed,unnamed,unnamed,unnamed,unnamed,unnamed,unnamed,unnamed,unnamed,unnamed,unnamed,unnamed,unnamed,unnamed,unnamed,unnamed,unnamed,unnamed,unnamed,unnamed,unnamed,unnamed,unnamed,unnamed,unnamed,unnamed,unnamed,unnamed,unnamed,unnamed,unnamed,unnamed…	ACVR1,ADM,BMP2,BMP4,FOXS1,GBX2,GREM1,LRP6,PBX1,SEMA5A,TCF21	ACVR1,ADM,AR,BMP2,BMP4,CTNNB1,CXCR4,EDNRA,EYA1,FGF10,FGFR2,FOXA1,FOXA2,FOXD3,FOXS1,GBX2,GDNF,GLI2,GLI3,GPC3,GREM1,HHEX,HHIP,HOXD11,HOXD13,IGF1,IHH,LAMA1,LRP6,MSX2,NRP1,PBX1,PTCH1,SALL1,SEMA5A,SIX1,SLIT2,SOX2,SOX9,SPRY2,TBX3,TCF21,TP63,WNT5A,WT1
GO Biological Process	GO:0051090	regulation of sequence-specific DNA binding transcription factor activity	93	0.00192	1	0.216	2.2	7.28	16	108	0.0899	0.148	15	60	328	unnamed,unnamed,unnamed,unnamed,unnamed,unnamed,unnamed,unnamed,unnamed,unnamed,unnamed,unnamed,unnamed,unnamed,unnamed,unnamed	unnamed,unnamed,unnamed,unnamed,unnamed,unnamed,unnamed,unnamed,unnamed,unnamed,unnamed,unnamed,unnamed,unnamed,unnamed,unnamed,unnamed,unnamed,unnamed,unnamed,unnamed,unnamed,unnamed,unnamed,unnamed,unnamed,unnamed,unnamed,unnamed,unnamed,unnamed,unnamed,unnamed,unnamed,unnamed,unnamed,unnamed,unnamed,unnamed,unnamed,unnamed,unnamed,unnamed,unnamed,unnamed,unnamed,unnamed,unnamed,unnamed,unnamed…	FOXB1,FOXC1,FOXQ1,FOXS1,GREM1,HAND2,LRP6,PBX1,PPARGC1A,PRKCQ,RGCC,RIPK2,SMAD7,TCF7L2,TWIST1	ABRA,ALK,AR,BHLHE40,CD40,CEBPG,CRTC3,CYLD,EDA,EPHA5,FER,FOXA1,FOXA2,FOXB1,FOXC1,FOXD3,FOXL2,FOXQ1,FOXS1,FZD1,GREM1,HAND2,ID2,KLF4,LRP6,MAP2K5,MAP3K7,MSX2,MTPN,NEUROD1,NFAM1,NHLH2,NKX6-1,NR0B1,PBX1,PEX14,PPAP2B,PPARGC1A,PRKCQ,PRKD1,PRNP,PROX1,PTCH1,RGCC,RIPK2,SMAD7,SUMO1,TAB2,TAF3,TAX1BP1,TCF7L2,TLR2,TLR4,TNFAIP3,TRIB1,TRIM32,TWIST1,USP7,WNT2,WNT5A
GO Biological Process	GO:0046850	regulation of bone remodeling	94	0.00193	1	0.214	6.59	0.607	4	9	0.0225	0.444	4	6	36	unnamed,unnamed,unnamed,unnamed	unnamed,unnamed,unnamed,unnamed,unnamed,unnamed,unnamed,unnamed,unnamed	DCSTAMP,GJA1,GREM1,LRP6	DCSTAMP,FSHR,GJA1,GREM1,LRP6,TNFAIP3
GO Biological Process	GO:0010660	regulation of muscle cell apoptotic process	94	0.00193	1	0.214	6.59	0.607	4	9	0.0225	0.444	4	5	30	unnamed,unnamed,unnamed,unnamed	unnamed,unnamed,unnamed,unnamed,unnamed,unnamed,unnamed,unnamed,unnamed	HAND2,IFNG,IL12A,LRP6	HAND2,IFNG,IGF1,IL12A,LRP6
GO Biological Process	GO:2000113	negative regulation of cellular macromolecule biosynthetic process	96	0.00195	1	0.212	1.49	30.8	46	457	0.258	0.101	42	195	988	unnamed,unnamed,unnamed,unnamed,unnamed,unnamed,unnamed,unnamed,unnamed,unnamed,unnamed,unnamed,unnamed,unnamed,unnamed,unnamed,unnamed,unnamed,unnamed,unnamed,unnamed,unnamed,unnamed,unnamed,unnamed,unnamed,unnamed,unnamed,unnamed,unnamed,unnamed,unnamed,unnamed,unnamed,unnamed,unnamed,unnamed,unnamed,unnamed,unnamed,unnamed,unnamed,unnamed,unnamed,unnamed,unnamed	unnamed,unnamed,unnamed,unnamed,unnamed,unnamed,unnamed,unnamed,unnamed,unnamed,unnamed,unnamed,unnamed,unnamed,unnamed,unnamed,unnamed,unnamed,unnamed,unnamed,unnamed,unnamed,unnamed,unnamed,unnamed,unnamed,unnamed,unnamed,unnamed,unnamed,unnamed,unnamed,unnamed,unnamed,unnamed,unnamed,unnamed,unnamed,unnamed,unnamed,unnamed,unnamed,unnamed,unnamed,unnamed,unnamed,unnamed,unnamed,unnamed,unnamed…	AHRR,BACH1,BMP2,BMP4,CITED2,CREB1,EID1,EOMES,FOXB1,FOXC1,FOXP1,FOXP2,FOXQ1,FOXS1,GLIS3,GREM1,HDAC9,IFNG,LMO1,MEIS2,NR2F1,NR2F2,PAX9,PID1,PKIA,PLCB1,PRDM1,RBPJ,RFX3,SMAD7,SP3,TBX18,TCF21,TCF7L2,TLE4,TRPS1,TWIST1,ZBTB16,ZBTB20,ZFHX3,ZMYND11,ZNF281	AATF,AHRR,ANG,ASCL1,BACH1,BARX2,BCL6,BCOR,BHLHE22,BHLHE40,BMP2,BMP4,C1D,CAPRIN1,CAPRIN2,CBX4,CDKN1C,CDX2,CITED2,CPEB2,CREB1,CTBP2,CTNNB1,DAB2,DACH1,DLX2,DMAP1,E2F6,E2F7,EDNRB,EID1,EOMES,FBXW7,FERD3L,FEZF1,FGFR2,FOXA1,FOXA2,FOXB1,FOXC1,FOXD3,FOXG1,FOXL2,FOXN3,FOXO1,FOXP1,FOXP2,FOXQ1,FOXS1,FST,FZD1,FZD8,GATA3,GCFC2,GLI2,GLI3,GLIS1,GLIS3,GREM1,GSK3B,HDAC9,HES1,HHEX,HIC1,HIVEP1,HOXA2,HOXD8,HSBP1,ID2,…
GO Biological Process	GO:0055008	cardiac muscle tissue morphogenesis	97	0.00198	1	0.213	3.71	1.89	7	28	0.0393	0.25	6	16	54	unnamed,unnamed,unnamed,unnamed,unnamed,unnamed,unnamed	unnamed,unnamed,unnamed,unnamed,unnamed,unnamed,unnamed,unnamed,unnamed,unnamed,unnamed,unnamed,unnamed,unnamed,unnamed,unnamed,unnamed,unnamed,unnamed,unnamed,unnamed,unnamed,unnamed,unnamed,unnamed,unnamed,unnamed,unnamed	BMP2,FOXC1,FOXS1,MYLK2,RBPJ,SMAD7	BMP2,FGFR2,FOXC1,FOXS1,ISL1,MYLK2,POU4F1,PROX1,RBPJ,RYR2,SMAD7,TTN,WNT2,WNT5A,XIRP2,ZFPM2
GO Biological Process	GO:0009653	anatomical structure morphogenesis	98	0.00209	1	0.223	1.35	49.6	67	735	0.376	0.0912	65	392	1898	unnamed,unnamed,unnamed,unnamed,unnamed,unnamed,unnamed,unnamed,unnamed,unnamed,unnamed,unnamed,unnamed,unnamed,unnamed,unnamed,unnamed,unnamed,unnamed,unnamed,unnamed,unnamed,unnamed,unnamed,unnamed,unnamed,unnamed,unnamed,unnamed,unnamed,unnamed,unnamed,unnamed,unnamed,unnamed,unnamed,unnamed,unnamed,unnamed,unnamed,unnamed,unnamed,unnamed,unnamed,unnamed,unnamed,unnamed,unnamed,unnamed,unnamed…	unnamed,unnamed,unnamed,unnamed,unnamed,unnamed,unnamed,unnamed,unnamed,unnamed,unnamed,unnamed,unnamed,unnamed,unnamed,unnamed,unnamed,unnamed,unnamed,unnamed,unnamed,unnamed,unnamed,unnamed,unnamed,unnamed,unnamed,unnamed,unnamed,unnamed,unnamed,unnamed,unnamed,unnamed,unnamed,unnamed,unnamed,unnamed,unnamed,unnamed,unnamed,unnamed,unnamed,unnamed,unnamed,unnamed,unnamed,unnamed,unnamed,unnamed…	ABLIM1,ACKR3,ACVR1,ADM,ANXA2,BMP2,BMP4,CDH4,CITED2,COL8A1,CPE,CREB1,DCSTAMP,DLC1,EOMES,EXT1,EYA4,FMN1,FOXB1,FOXC1,FOXP1,FOXQ1,FOXS1,GBX2,GJA1,GREM1,HAND2,ITGAV,KIAA1009,KIF16B,KIF4B,KLF7,LRP6,MYLK2,NR2F2,NRP2,PACSIN2,PAX9,PBX1,PCDH8,PCSK5,PDGFC,PID1,PRDM1,PRKCQ,RBPJ,RFX3,RUNX1,SEMA5A,SEPT7,SH3GL2,SMAD7,SNX10,SP3,TBX18,TCF21,TCF7L2,THSD7A,TULP1,TWIST1,WWOX,ZBTB16,ZEB2,ZIC5,ZNF281	ABLIM1,ACKR3,ACTR3,ACVR1,ACVR2A,ADAMTS1,ADM,AFF3,AGTR2,ALCAM,ALDH1A2,ALX4,ANG,ANGPT1,ANKRD11,ANXA2,AP2B1,APAF1,APP,AR,ARL6,ARX,ATOH1,AXIN2,BARX2,BCL11B,BCL2L11,BCL6,BCOR,BHLHE22,BHLHE23,BMP2,BMP4,BMPER,C11orf34,C5orf30,CADM1,CCDC41,CCL2,CCNG1,CDH1,CDH13,CDH2,CDH4,CDX2,CEP164,CER1,CHL1,CITED2,CNTN2,CNTN4,CNTN6,COBL,COL15A1,COL8A1,CPE,CREB1,CSF3R,CTNNA2,CTNNB1,CUL1,CXCR4,CYP1B1,CYP26B1,CYP7B1,DAB1,…
GO Biological Process	GO:0031327	negative regulation of cellular biosynthetic process	99	0.00217	1	0.229	1.48	31.8	47	472	0.264	0.0996	43	207	1076	unnamed,unnamed,unnamed,unnamed,unnamed,unnamed,unnamed,unnamed,unnamed,unnamed,unnamed,unnamed,unnamed,unnamed,unnamed,unnamed,unnamed,unnamed,unnamed,unnamed,unnamed,unnamed,unnamed,unnamed,unnamed,unnamed,unnamed,unnamed,unnamed,unnamed,unnamed,unnamed,unnamed,unnamed,unnamed,unnamed,unnamed,unnamed,unnamed,unnamed,unnamed,unnamed,unnamed,unnamed,unnamed,unnamed,unnamed	unnamed,unnamed,unnamed,unnamed,unnamed,unnamed,unnamed,unnamed,unnamed,unnamed,unnamed,unnamed,unnamed,unnamed,unnamed,unnamed,unnamed,unnamed,unnamed,unnamed,unnamed,unnamed,unnamed,unnamed,unnamed,unnamed,unnamed,unnamed,unnamed,unnamed,unnamed,unnamed,unnamed,unnamed,unnamed,unnamed,unnamed,unnamed,unnamed,unnamed,unnamed,unnamed,unnamed,unnamed,unnamed,unnamed,unnamed,unnamed,unnamed,unnamed…	AHRR,AKAP6,BACH1,BMP2,BMP4,CITED2,CREB1,EID1,EOMES,FOXB1,FOXC1,FOXP1,FOXP2,FOXQ1,FOXS1,GLIS3,GREM1,HDAC9,IFNG,LMO1,MEIS2,NR2F1,NR2F2,PAX9,PID1,PKIA,PLCB1,PRDM1,RBPJ,RFX3,SMAD7,SP3,TBX18,TCF21,TCF7L2,TLE4,TRPS1,TWIST1,ZBTB16,ZBTB20,ZFHX3,ZMYND11,ZNF281	AATF,ADRA2A,AHRR,AKAP6,ANG,ASCL1,ATP1A1,BACH1,BARX2,BCL6,BCOR,BHLHE22,BHLHE40,BMP2,BMP4,C1D,CAPRIN1,CAPRIN2,CBX4,CDKN1C,CDX2,CITED2,CPEB2,CREB1,CTBP2,CTNNB1,DAB2,DACH1,DLX2,DMAP1,E2F6,E2F7,EDNRA,EDNRB,EID1,EOMES,FBXW7,FERD3L,FEZF1,FGFR2,FOXA1,FOXA2,FOXB1,FOXC1,FOXD3,FOXG1,FOXL2,FOXN3,FOXO1,FOXP1,FOXP2,FOXQ1,FOXS1,FST,FZD1,FZD8,GATA3,GCFC2,GLI2,GLI3,GLIS1,GLIS3,GREM1,GRM7,GRM8,GSK3B,HDAC9,HES1,HHE…
GO Biological Process	GO:0023051	regulation of signaling	100	0.00227	1	0.237	1.4	40.7	57	603	0.32	0.0945	55	353	2282	unnamed,unnamed,unnamed,unnamed,unnamed,unnamed,unnamed,unnamed,unnamed,unnamed,unnamed,unnamed,unnamed,unnamed,unnamed,unnamed,unnamed,unnamed,unnamed,unnamed,unnamed,unnamed,unnamed,unnamed,unnamed,unnamed,unnamed,unnamed,unnamed,unnamed,unnamed,unnamed,unnamed,unnamed,unnamed,unnamed,unnamed,unnamed,unnamed,unnamed,unnamed,unnamed,unnamed,unnamed,unnamed,unnamed,unnamed,unnamed,unnamed,unnamed…	unnamed,unnamed,unnamed,unnamed,unnamed,unnamed,unnamed,unnamed,unnamed,unnamed,unnamed,unnamed,unnamed,unnamed,unnamed,unnamed,unnamed,unnamed,unnamed,unnamed,unnamed,unnamed,unnamed,unnamed,unnamed,unnamed,unnamed,unnamed,unnamed,unnamed,unnamed,unnamed,unnamed,unnamed,unnamed,unnamed,unnamed,unnamed,unnamed,unnamed,unnamed,unnamed,unnamed,unnamed,unnamed,unnamed,unnamed,unnamed,unnamed,unnamed…	ACKR3,ACVR1,ACVR1C,ADM,AKAP6,APCDD1,ARFGAP3,BMP2,BMP4,BTBD9,CD180,CITED2,CREB1,DLC1,DUSP6,EPHA3,FAM3D,GJA1,GREM1,GRIK1,GRIK2,HAND2,IFNG,IL12A,ITGAV,KIF16B,KITLG,LRP6,NPVF,PID1,PLCB1,PLSCR1,PPARGC1A,PRDM1,PRKCQ,PSD3,RAP2A,RBPJ,RFX3,RIPK2,RUNX1,SH3GL2,SIPA1L3,SMAD7,SPRY3,SYTL4,TBX18,TCF21,TCF7L2,TWIST1,USP6NL,VAPA,WWOX,ZEB2,ZMYND11	ABRA,ACAA2,ACKR3,ACVR1,ACVR1C,ACVR2A,ADAMTS20,ADCYAP1,ADM,ADRA1A,ADRA2A,ADRB2,AGAP1,AGPAT9,AGTR2,AKAP6,ALK,ANGPT1,AP2B1,APCDD1,APIP,APP,AR,ARAP2,ARAP3,ARFGAP2,ARFGAP3,ARFGEF1,ARHGAP11B,ARHGAP15,ARHGAP20,ARHGAP26,ARHGEF16,ARRDC3,ASCL1,ASXL2,AXIN2,BCL2L11,BCL6,BCL9L,BIRC7,BMP2,BMP4,BMPER,BNIP2,BTBD9,C3orf58,CACNA1E,CACNG2,CACNG3,CACNG5,CAPRIN2,CCL2,CCR7,CD180,CD40,CDH13,CDH2,CDK14,CDKL5,CDKN1C,CER1…
GO Biological Process	GO:0048518	positive regulation of biological process	101	0.00228	1	0.236	1.26	72.4	91	1074	0.511	0.0847	93	566	3709	unnamed,unnamed,unnamed,unnamed,unnamed,unnamed,unnamed,unnamed,unnamed,unnamed,unnamed,unnamed,unnamed,unnamed,unnamed,unnamed,unnamed,unnamed,unnamed,unnamed,unnamed,unnamed,unnamed,unnamed,unnamed,unnamed,unnamed,unnamed,unnamed,unnamed,unnamed,unnamed,unnamed,unnamed,unnamed,unnamed,unnamed,unnamed,unnamed,unnamed,unnamed,unnamed,unnamed,unnamed,unnamed,unnamed,unnamed,unnamed,unnamed,unnamed…	unnamed,unnamed,unnamed,unnamed,unnamed,unnamed,unnamed,unnamed,unnamed,unnamed,unnamed,unnamed,unnamed,unnamed,unnamed,unnamed,unnamed,unnamed,unnamed,unnamed,unnamed,unnamed,unnamed,unnamed,unnamed,unnamed,unnamed,unnamed,unnamed,unnamed,unnamed,unnamed,unnamed,unnamed,unnamed,unnamed,unnamed,unnamed,unnamed,unnamed,unnamed,unnamed,unnamed,unnamed,unnamed,unnamed,unnamed,unnamed,unnamed,unnamed…	ACKR3,ACVR1,ADAMTS9,ADM,AHRR,AKAP6,ANXA2,BMP2,BMP4,CALCR,CD180,CDH4,CITED2,COL8A1,CREB1,DCSTAMP,DCT,DLC1,DUSP6,DYRK2,EBF1,EIF4E,EOMES,EPHA3,FAM170A,FMN1,FOXC1,FOXP1,FOXP2,FOXS1,GJA1,GLIS3,GREM1,GRIK1,GRIK2,HAND2,HDAC9,HNF4G,HSF2,IFNG,IL12A,ITGAV,KITLG,KLF7,LIFR,LMO1,LRP6,MED30,MEIS2,MGMT,MITF,MYLK2,NDUFS4,NFIA,NPAS3,NR2F2,NR5A2,NRP2,OSMR,PAX9,PBX1,PDGFC,PID1,PIK3R1,PLCB1,PLSCR1,PPARGC1A,PRDM1,PRK…	AATF,ABRA,ACKR3,ACTR3,ACTR3B,ACVR1,ACVR2A,ADAM10,ADAMTS20,ADAMTS9,ADCY8,ADCY9,ADCYAP1,ADM,ADRA1A,ADRA1D,ADRA2A,ADRB2,AGTR1,AGTR2,AGXT2,AHRR,AKAP6,ALDH1A2,ALK,ALX4,ANAPC1,ANG,ANGPT1,ANXA1,ANXA2,APP,AR,ARFGEF1,ARHGEF16,ARID1B,ARRDC3,ARRDC4,ARX,ASCL1,ASIC2,ASXL2,ATOH1,ATP1A1,AXIN2,BARD1,BARHL2,BARX2,BCL11A,BCL11B,BCL2L11,BCL6,BCL9L,BHLHE23,BIRC7,BMP2,BMP3,BMP4,BMPER,BNIP2,BTG1,C11orf34,C8B,CADM1,CAL…
GO Biological Process	GO:0051172	negative regulation of nitrogen compound metabolic process	102	0.00237	1	0.243	1.47	32	47	474	0.264	0.0992	43	203	1023	unnamed,unnamed,unnamed,unnamed,unnamed,unnamed,unnamed,unnamed,unnamed,unnamed,unnamed,unnamed,unnamed,unnamed,unnamed,unnamed,unnamed,unnamed,unnamed,unnamed,unnamed,unnamed,unnamed,unnamed,unnamed,unnamed,unnamed,unnamed,unnamed,unnamed,unnamed,unnamed,unnamed,unnamed,unnamed,unnamed,unnamed,unnamed,unnamed,unnamed,unnamed,unnamed,unnamed,unnamed,unnamed,unnamed,unnamed	unnamed,unnamed,unnamed,unnamed,unnamed,unnamed,unnamed,unnamed,unnamed,unnamed,unnamed,unnamed,unnamed,unnamed,unnamed,unnamed,unnamed,unnamed,unnamed,unnamed,unnamed,unnamed,unnamed,unnamed,unnamed,unnamed,unnamed,unnamed,unnamed,unnamed,unnamed,unnamed,unnamed,unnamed,unnamed,unnamed,unnamed,unnamed,unnamed,unnamed,unnamed,unnamed,unnamed,unnamed,unnamed,unnamed,unnamed,unnamed,unnamed,unnamed…	AHRR,AKAP6,BACH1,BMP2,BMP4,CITED2,CREB1,EID1,EOMES,FOXB1,FOXC1,FOXP1,FOXP2,FOXQ1,FOXS1,GLIS3,GREM1,HDAC9,IFNG,LMO1,MEIS2,NR2F1,NR2F2,PAX9,PID1,PKIA,PLCB1,PRDM1,RBPJ,RFX3,SMAD7,SP3,TBX18,TCF21,TCF7L2,TLE4,TRPS1,TWIST1,ZBTB16,ZBTB20,ZFHX3,ZMYND11,ZNF281	ADRA2A,AHRR,AKAP6,ASCL1,BACH1,BARD1,BARX2,BCL6,BCOR,BHLHE22,BHLHE40,BMP2,BMP4,C1D,CBX4,CDKN1C,CDX2,CITED2,CPEB2,CREB1,CTBP2,CTNNB1,DAB2,DACH1,DLX2,DMAP1,E2F6,E2F7,EDNRA,EDNRB,EID1,EOMES,ERCC4,FBXW7,FERD3L,FEZF1,FGFR2,FOXA1,FOXA2,FOXB1,FOXC1,FOXD3,FOXG1,FOXL2,FOXN3,FOXO1,FOXP1,FOXP2,FOXQ1,FOXS1,FST,FZD1,FZD8,GATA3,GCFC2,GLI2,GLI3,GLIS1,GLIS3,GREM1,GRM7,GRM8,GSK3B,HDAC9,HES1,HHEX,HIC1,HIVEP1,HOXA2,…
GO Biological Process	GO:0045934	negative regulation of nucleobase-containing compound metabolic process	102	0.00237	1	0.243	1.47	32	47	474	0.264	0.0992	43	203	1009	unnamed,unnamed,unnamed,unnamed,unnamed,unnamed,unnamed,unnamed,unnamed,unnamed,unnamed,unnamed,unnamed,unnamed,unnamed,unnamed,unnamed,unnamed,unnamed,unnamed,unnamed,unnamed,unnamed,unnamed,unnamed,unnamed,unnamed,unnamed,unnamed,unnamed,unnamed,unnamed,unnamed,unnamed,unnamed,unnamed,unnamed,unnamed,unnamed,unnamed,unnamed,unnamed,unnamed,unnamed,unnamed,unnamed,unnamed	unnamed,unnamed,unnamed,unnamed,unnamed,unnamed,unnamed,unnamed,unnamed,unnamed,unnamed,unnamed,unnamed,unnamed,unnamed,unnamed,unnamed,unnamed,unnamed,unnamed,unnamed,unnamed,unnamed,unnamed,unnamed,unnamed,unnamed,unnamed,unnamed,unnamed,unnamed,unnamed,unnamed,unnamed,unnamed,unnamed,unnamed,unnamed,unnamed,unnamed,unnamed,unnamed,unnamed,unnamed,unnamed,unnamed,unnamed,unnamed,unnamed,unnamed…	AHRR,AKAP6,BACH1,BMP2,BMP4,CITED2,CREB1,EID1,EOMES,FOXB1,FOXC1,FOXP1,FOXP2,FOXQ1,FOXS1,GLIS3,GREM1,HDAC9,IFNG,LMO1,MEIS2,NR2F1,NR2F2,PAX9,PID1,PKIA,PLCB1,PRDM1,RBPJ,RFX3,SMAD7,SP3,TBX18,TCF21,TCF7L2,TLE4,TRPS1,TWIST1,ZBTB16,ZBTB20,ZFHX3,ZMYND11,ZNF281	ADRA2A,AHRR,AKAP6,ASCL1,BACH1,BARD1,BARX2,BCL6,BCOR,BHLHE22,BHLHE40,BMP2,BMP4,C1D,CBX4,CDKN1C,CDX2,CITED2,CPEB2,CREB1,CTBP2,CTNNB1,DAB2,DACH1,DLX2,DMAP1,E2F6,E2F7,EDNRA,EDNRB,EID1,EOMES,ERCC4,FBXW7,FERD3L,FEZF1,FGFR2,FOXA1,FOXA2,FOXB1,FOXC1,FOXD3,FOXG1,FOXL2,FOXN3,FOXO1,FOXP1,FOXP2,FOXQ1,FOXS1,FST,FZD1,FZD8,GATA3,GCFC2,GLI2,GLI3,GLIS1,GLIS3,GREM1,GRM7,GRM8,GSK3B,HDAC9,HES1,HHEX,HIC1,HIVEP1,HOXA2,…
GO Biological Process	GO:0048523	negative regulation of cellular process	104	0.0025	1	0.25	1.28	63.9	82	948	0.461	0.0865	81	493	3043	unnamed,unnamed,unnamed,unnamed,unnamed,unnamed,unnamed,unnamed,unnamed,unnamed,unnamed,unnamed,unnamed,unnamed,unnamed,unnamed,unnamed,unnamed,unnamed,unnamed,unnamed,unnamed,unnamed,unnamed,unnamed,unnamed,unnamed,unnamed,unnamed,unnamed,unnamed,unnamed,unnamed,unnamed,unnamed,unnamed,unnamed,unnamed,unnamed,unnamed,unnamed,unnamed,unnamed,unnamed,unnamed,unnamed,unnamed,unnamed,unnamed,unnamed…	unnamed,unnamed,unnamed,unnamed,unnamed,unnamed,unnamed,unnamed,unnamed,unnamed,unnamed,unnamed,unnamed,unnamed,unnamed,unnamed,unnamed,unnamed,unnamed,unnamed,unnamed,unnamed,unnamed,unnamed,unnamed,unnamed,unnamed,unnamed,unnamed,unnamed,unnamed,unnamed,unnamed,unnamed,unnamed,unnamed,unnamed,unnamed,unnamed,unnamed,unnamed,unnamed,unnamed,unnamed,unnamed,unnamed,unnamed,unnamed,unnamed,unnamed…	ACKR3,ACVR1,ACVR1C,ADM,AHRR,AKAP6,APCDD1,BACH1,BMP2,BMP4,CAPZB,CITED2,CREB1,DCSTAMP,DEC1,DLC1,DUSP6,EID1,EOMES,FAM3D,FOXB1,FOXC1,FOXP1,FOXP2,FOXQ1,FOXS1,GJA1,GLIS3,GREM1,GRIK1,GRIK2,HAND2,HDAC9,IFNG,IL12A,ITGAV,KIF20B,KITLG,LMO1,LRP6,MAD1L1,MED30,MEIS2,MGMT,MITF,NPVF,NR2F1,NR2F2,PAX9,PBX1,PID1,PIK3R1,PKIA,PLCB1,PLSCR1,PPARGC1A,PRDM1,PRKCQ,RAP2A,RBPJ,RFX3,RGCC,RIPK2,RUNX1,SH3GL2,SKAP2,SMAD7,SP3,SY…	AATF,ACAA2,ACKR3,ACVR1,ACVR1C,ADAM10,ADAMTS1,ADAMTS20,ADCYAP1,ADM,ADRA1A,ADRA2A,ADRB2,AGTR2,AHRR,AIPL1,AKAP6,ALDH1A2,ANAPC1,ANG,ANGPT1,ANXA1,AP2B1,APCDD1,API5,APIP,APP,AR,ARAP3,ARFGEF1,ASCL1,ASIC2,ASTN2,ATG5,ATP1A1,AXIN2,BACH1,BARD1,BARX2,BCL11A,BCL11B,BCL6,BCL9L,BCOR,BHLHE22,BHLHE23,BHLHE40,BIRC7,BMP2,BMP4,BMPER,BNIP2,BTG1,BTG3,BTG4,BUB3,C11orf34,C1D,CAMK2N1,CAPRIN1,CAPRIN2,CAPZB,CASK,CBX4,CCL2,…
GO Biological Process	GO:0042475	odontogenesis of dentin-containing tooth	105	0.0025	1	0.249	2.97	3.03	9	45	0.0506	0.2	7	26	71	unnamed,unnamed,unnamed,unnamed,unnamed,unnamed,unnamed,unnamed,unnamed	unnamed,unnamed,unnamed,unnamed,unnamed,unnamed,unnamed,unnamed,unnamed,unnamed,unnamed,unnamed,unnamed,unnamed,unnamed,unnamed,unnamed,unnamed,unnamed,unnamed,unnamed,unnamed,unnamed,unnamed,unnamed,unnamed,unnamed,unnamed,unnamed,unnamed,unnamed,unnamed,unnamed,unnamed,unnamed,unnamed,unnamed,unnamed,unnamed,unnamed,unnamed,unnamed,unnamed,unnamed,unnamed	ADM,BMP2,BMP4,FOXC1,HAND2,LRP6,TCF7L2	ADM,ANKRD11,BCL11B,BCL2L11,BMP2,BMP4,CSF3R,CTNNB1,DLX2,EDA,FGF10,FOXC1,FST,GLI2,GLI3,HAND2,ITGA6,LHX8,LRP4,LRP6,MSX2,PVRL1,RUNX2,SLC24A4,TCF7L2,TP63
GO Biological Process	GO:0010557	positive regulation of macromolecule biosynthetic process	106	0.00262	1	0.258	1.41	38.2	54	567	0.303	0.0952	52	266	1268	unnamed,unnamed,unnamed,unnamed,unnamed,unnamed,unnamed,unnamed,unnamed,unnamed,unnamed,unnamed,unnamed,unnamed,unnamed,unnamed,unnamed,unnamed,unnamed,unnamed,unnamed,unnamed,unnamed,unnamed,unnamed,unnamed,unnamed,unnamed,unnamed,unnamed,unnamed,unnamed,unnamed,unnamed,unnamed,unnamed,unnamed,unnamed,unnamed,unnamed,unnamed,unnamed,unnamed,unnamed,unnamed,unnamed,unnamed,unnamed,unnamed,unnamed…	unnamed,unnamed,unnamed,unnamed,unnamed,unnamed,unnamed,unnamed,unnamed,unnamed,unnamed,unnamed,unnamed,unnamed,unnamed,unnamed,unnamed,unnamed,unnamed,unnamed,unnamed,unnamed,unnamed,unnamed,unnamed,unnamed,unnamed,unnamed,unnamed,unnamed,unnamed,unnamed,unnamed,unnamed,unnamed,unnamed,unnamed,unnamed,unnamed,unnamed,unnamed,unnamed,unnamed,unnamed,unnamed,unnamed,unnamed,unnamed,unnamed,unnamed…	ACVR1,BMP2,BMP4,CITED2,CREB1,DYRK2,EBF1,EOMES,FAM170A,FOXC1,FOXP1,FOXS1,GLIS3,GREM1,HAND2,HNF4G,HSF2,IFNG,KITLG,KLF7,LMO1,LRP6,MED30,MEIS2,MITF,NFIA,NPAS3,NR2F2,NR5A2,PAX9,PBX1,PDGFC,PID1,PIK3R1,PLCB1,PLSCR1,PPARGC1A,PRKCQ,RBPJ,RFX3,RGCC,RIPK2,RUNX1,SMAD7,SP3,TAF4,TCF21,TCF7L2,TWIST1,WWOX,ZBTB16,ZNF281	AATF,ABRA,ACVR1,ADCYAP1,ADRB2,AGTR2,ALX4,APP,AR,ARFGEF1,ARID1B,ASCL1,ASXL2,ATOH1,BARHL2,BARX2,BCL11A,BCL11B,BCL9L,BHLHE23,BMP2,BMP3,BMP4,CALCOCO1,CAND1,CAPRIN2,CASK,CCL2,CCNH,CCR7,CD40,CDH1,CDH13,CDK5RAP2,CDKN1C,CEBPG,CITED2,CREB1,CREB5,CREBL2,CSRNP3,CTNNB1,DAB2,DLX2,DYRK2,E2F7,EBF1,EBF3,EHF,EN1,EOMES,ERBB4,ESRRB,ESRRG,ETS1,ETV1,ETV5,EVX1,EYA1,FAM170A,FEZF1,FGF10,FGFR2,FOXA1,FOXA2,FOXC1,FOXD3,FOX…
GO Biological Process	GO:0023057	negative regulation of signaling	107	0.00263	1	0.256	1.75	14.8	26	220	0.146	0.118	24	138	783	unnamed,unnamed,unnamed,unnamed,unnamed,unnamed,unnamed,unnamed,unnamed,unnamed,unnamed,unnamed,unnamed,unnamed,unnamed,unnamed,unnamed,unnamed,unnamed,unnamed,unnamed,unnamed,unnamed,unnamed,unnamed,unnamed	unnamed,unnamed,unnamed,unnamed,unnamed,unnamed,unnamed,unnamed,unnamed,unnamed,unnamed,unnamed,unnamed,unnamed,unnamed,unnamed,unnamed,unnamed,unnamed,unnamed,unnamed,unnamed,unnamed,unnamed,unnamed,unnamed,unnamed,unnamed,unnamed,unnamed,unnamed,unnamed,unnamed,unnamed,unnamed,unnamed,unnamed,unnamed,unnamed,unnamed,unnamed,unnamed,unnamed,unnamed,unnamed,unnamed,unnamed,unnamed,unnamed,unnamed…	ACKR3,ACVR1,ADM,APCDD1,BMP2,BMP4,DLC1,DUSP6,GREM1,GRIK1,GRIK2,ITGAV,LRP6,PID1,PRDM1,PRKCQ,SH3GL2,SMAD7,TBX18,TCF21,TCF7L2,TWIST1,WWOX,ZMYND11	ACKR3,ACVR1,ADM,ADRA1A,ADRA2A,ADRB2,AGTR2,AP2B1,APCDD1,AR,ARAP3,AXIN2,BCL6,BCL9L,BMP2,BMP4,BMPER,CDH2,CER1,CNKSR3,CRIPAK,CTNNB1,CXXC4,CYLD,CYP26A1,CYP26B1,CYP7B1,DAB1,DAB2,DDIT4L,DKK2,DLC1,DUSP16,DUSP6,DYRK1A,ERRFI1,FAF1,FBXW7,FGF9,FOXO1,FST,FZD1,GATA3,GDNF,GLI3,GPC3,GREM1,GRIK1,GRIK2,GRIK3,GSK3B,GTF2H2,HHEX,HHIP,HIC1,HTR1B,HTR2A,IGF1,IGFBP3,IGFBP5,IL6ST,IRS1,ISL1,ITGA1,ITGA6,ITGAV,KLF4,LATS2,LRP…
GO Biological Process	GO:0001944	vasculature development	108	0.0027	1	0.261	1.77	14.1	25	209	0.14	0.12	23	108	451	unnamed,unnamed,unnamed,unnamed,unnamed,unnamed,unnamed,unnamed,unnamed,unnamed,unnamed,unnamed,unnamed,unnamed,unnamed,unnamed,unnamed,unnamed,unnamed,unnamed,unnamed,unnamed,unnamed,unnamed,unnamed	unnamed,unnamed,unnamed,unnamed,unnamed,unnamed,unnamed,unnamed,unnamed,unnamed,unnamed,unnamed,unnamed,unnamed,unnamed,unnamed,unnamed,unnamed,unnamed,unnamed,unnamed,unnamed,unnamed,unnamed,unnamed,unnamed,unnamed,unnamed,unnamed,unnamed,unnamed,unnamed,unnamed,unnamed,unnamed,unnamed,unnamed,unnamed,unnamed,unnamed,unnamed,unnamed,unnamed,unnamed,unnamed,unnamed,unnamed,unnamed,unnamed,unnamed…	ACKR3,ACVR1,ADM,ANXA2,BMP4,CITED2,COL8A1,FOXC1,FOXS1,GBX2,GJA1,GREM1,HAND2,ITGAV,LAMA4,NR2F2,NRP2,RBPJ,SEMA5A,SMAD7,TCF21,TCF7L2,THSD7A	ACKR3,ACVR1,ADM,ALDH1A2,ANG,ANGPT1,ANXA2,BMP4,BMPER,CCL2,CDH13,CDH2,CDH5,CDX2,CITED2,COL15A1,COL8A1,CTNNB1,CXCR4,CYP1B1,E2F7,EDNRA,EFNB2,EMCN,ERRFI1,ETS1,EYA1,FBXW7,FGF10,FGF18,FGF9,FGFR2,FOXC1,FOXO1,FOXS1,FZD1,FZD7,FZD8,GBX2,GJA1,GLI3,GPC3,GREM1,HAND2,HAS2,HES1,HHEX,HOXA3,HPGD,HS6ST1,IGF1,IHH,ITGAV,ITGB1,ITGB8,JAG1,LAMA1,LAMA4,MAP3K7,MEF2C,MEIS1,MEOX2,NOX5,NR2F2,NRP1,NRP2,NRXN3,NUS1,OSR1,PAX6,PA…
GO Biological Process	GO:0033690	positive regulation of osteoblast proliferation	109	0.00272	1	0.261	8.9	0.337	3	5	0.0169	0.6	2	2	7	unnamed,unnamed,unnamed	unnamed,unnamed,unnamed,unnamed,unnamed	BMP2,ITGAV	BMP2,ITGAV
GO Biological Process	GO:0003308	negative regulation of Wnt receptor signaling pathway involved in heart development	109	0.00272	1	0.261	8.9	0.337	3	5	0.0169	0.6	2	2	6	unnamed,unnamed,unnamed	unnamed,unnamed,unnamed,unnamed,unnamed	BMP2,LRP6	BMP2,LRP6
GO Biological Process	GO:0003307	regulation of Wnt receptor signaling pathway involved in heart development	109	0.00272	1	0.261	8.9	0.337	3	5	0.0169	0.6	2	2	7	unnamed,unnamed,unnamed	unnamed,unnamed,unnamed,unnamed,unnamed	BMP2,LRP6	BMP2,LRP6
GO Biological Process	GO:0051253	negative regulation of RNA metabolic process	112	0.00291	1	0.272	1.47	30.5	45	453	0.253	0.0993	41	188	918	unnamed,unnamed,unnamed,unnamed,unnamed,unnamed,unnamed,unnamed,unnamed,unnamed,unnamed,unnamed,unnamed,unnamed,unnamed,unnamed,unnamed,unnamed,unnamed,unnamed,unnamed,unnamed,unnamed,unnamed,unnamed,unnamed,unnamed,unnamed,unnamed,unnamed,unnamed,unnamed,unnamed,unnamed,unnamed,unnamed,unnamed,unnamed,unnamed,unnamed,unnamed,unnamed,unnamed,unnamed,unnamed	unnamed,unnamed,unnamed,unnamed,unnamed,unnamed,unnamed,unnamed,unnamed,unnamed,unnamed,unnamed,unnamed,unnamed,unnamed,unnamed,unnamed,unnamed,unnamed,unnamed,unnamed,unnamed,unnamed,unnamed,unnamed,unnamed,unnamed,unnamed,unnamed,unnamed,unnamed,unnamed,unnamed,unnamed,unnamed,unnamed,unnamed,unnamed,unnamed,unnamed,unnamed,unnamed,unnamed,unnamed,unnamed,unnamed,unnamed,unnamed,unnamed,unnamed…	AHRR,BACH1,BMP2,BMP4,CITED2,CREB1,EID1,EOMES,FOXB1,FOXC1,FOXP1,FOXP2,FOXQ1,FOXS1,GLIS3,GREM1,HDAC9,IFNG,LMO1,MEIS2,NR2F1,NR2F2,PAX9,PKIA,PLCB1,PRDM1,RBPJ,RFX3,SMAD7,SP3,TBX18,TCF21,TCF7L2,TLE4,TRPS1,TWIST1,ZBTB16,ZBTB20,ZFHX3,ZMYND11,ZNF281	AHRR,ASCL1,BACH1,BARD1,BARX2,BCL6,BCOR,BHLHE22,BHLHE40,BMP2,BMP4,C1D,CBX4,CDKN1C,CDX2,CITED2,CREB1,CTBP2,CTNNB1,DAB2,DACH1,DLX2,DMAP1,E2F6,E2F7,EDNRB,EID1,EOMES,FERD3L,FEZF1,FGFR2,FOXA1,FOXA2,FOXB1,FOXC1,FOXD3,FOXG1,FOXL2,FOXN3,FOXO1,FOXP1,FOXP2,FOXQ1,FOXS1,FST,FZD1,FZD8,GATA3,GCFC2,GLI2,GLI3,GLIS1,GLIS3,GREM1,GSK3B,HDAC9,HES1,HHEX,HIC1,HIVEP1,HOXA2,HOXD8,HSBP1,ID2,ID4,IFNG,ISL1,JAZF1,KCTD1,KDM5B…
GO Biological Process	GO:0065007	biological regulation	113	0.00292	1	0.269	1.13	127	143	1882	0.803	0.076	169	1258	9853	unnamed,unnamed,unnamed,unnamed,unnamed,unnamed,unnamed,unnamed,unnamed,unnamed,unnamed,unnamed,unnamed,unnamed,unnamed,unnamed,unnamed,unnamed,unnamed,unnamed,unnamed,unnamed,unnamed,unnamed,unnamed,unnamed,unnamed,unnamed,unnamed,unnamed,unnamed,unnamed,unnamed,unnamed,unnamed,unnamed,unnamed,unnamed,unnamed,unnamed,unnamed,unnamed,unnamed,unnamed,unnamed,unnamed,unnamed,unnamed,unnamed,unnamed…	unnamed,unnamed,unnamed,unnamed,unnamed,unnamed,unnamed,unnamed,unnamed,unnamed,unnamed,unnamed,unnamed,unnamed,unnamed,unnamed,unnamed,unnamed,unnamed,unnamed,unnamed,unnamed,unnamed,unnamed,unnamed,unnamed,unnamed,unnamed,unnamed,unnamed,unnamed,unnamed,unnamed,unnamed,unnamed,unnamed,unnamed,unnamed,unnamed,unnamed,unnamed,unnamed,unnamed,unnamed,unnamed,unnamed,unnamed,unnamed,unnamed,unnamed…	ACKR3,ACVR1,ACVR1C,ADAMTS9,ADM,AHRR,AKAP6,ANXA2,APCDD1,ARFGAP3,ARL15,ASB18,ASCC3,BACH1,BMP2,BMP4,BNC2,BTBD9,C12orf76,CALCR,CAPZB,CD180,CDCA7,CDH4,CELF2,CITED2,CLIC6,COL8A1,CPE,CREB1,CRIM1,CTIF,DCDC1,DCSTAMP,DCT,DEC1,DES,DLC1,DPF1,DUSP6,DYRK2,EBF1,EGLN3,EID1,EIF3H,EIF4E,ELFN1,EOMES,EPHA3,EXT1,EYA4,FAM170A,FAM3D,FMN1,FOXB1,FOXC1,FOXP1,FOXP2,FOXQ1,FOXS1,FTHL17,GBX2,GJA1,GLIS3,GMDS,GPC5,GPC6,GPR125,G…	AATF,ABCA12,ABCB5,ABCC4,ABCE1,ABRA,ACAA2,ACKR3,ACO1,ACTR3,ACTR3B,ACVR1,ACVR1C,ACVR2A,ADAM10,ADAM23,ADAMTS1,ADAMTS18,ADAMTS20,ADAMTS9,ADCY8,ADCY9,ADCYAP1,ADM,ADRA1A,ADRA1D,ADRA2A,ADRB2,AEBP2,AFF2,AFF3,AGAP1,AGK,AGPAT9,AGTR1,AGTR2,AGXT2,AHRR,AHSP,AIPL1,AKAP6,AKR1D1,AKT3,ALCAM,ALDH1A2,ALK,ALX4,ANAPC1,ANG,ANGPT1,ANKRD11,ANXA1,ANXA2,AOAH,AP2B1,APAF1,APCDD1,API5,APIP,APP,APTX,AR,ARAP2,ARAP3,ARF1,ARFGAP…
GO Biological Process	GO:0007167	enzyme linked receptor protein signaling pathway	114	0.00299	1	0.274	1.74	15	26	222	0.146	0.117	24	123	759	unnamed,unnamed,unnamed,unnamed,unnamed,unnamed,unnamed,unnamed,unnamed,unnamed,unnamed,unnamed,unnamed,unnamed,unnamed,unnamed,unnamed,unnamed,unnamed,unnamed,unnamed,unnamed,unnamed,unnamed,unnamed,unnamed	unnamed,unnamed,unnamed,unnamed,unnamed,unnamed,unnamed,unnamed,unnamed,unnamed,unnamed,unnamed,unnamed,unnamed,unnamed,unnamed,unnamed,unnamed,unnamed,unnamed,unnamed,unnamed,unnamed,unnamed,unnamed,unnamed,unnamed,unnamed,unnamed,unnamed,unnamed,unnamed,unnamed,unnamed,unnamed,unnamed,unnamed,unnamed,unnamed,unnamed,unnamed,unnamed,unnamed,unnamed,unnamed,unnamed,unnamed,unnamed,unnamed,unnamed…	ACVR1,ACVR1C,BMP2,BMP4,CITED2,CREB1,CRIM1,DUSP6,EIF4E,EPHA3,FOXC1,FOXS1,KIF16B,KITLG,LIFR,NRP2,PCSK5,PDGFC,PDGFRL,PIK3R1,PLCB1,RIPK2,SH3GL2,SMAD7	AATF,ACVR1,ACVR1C,ACVR2A,ADAM10,ADCY8,ADCY9,ADCYAP1,ADRB2,ALK,ANGPT1,AP2B1,ARHGEF16,ATP6V0A1,ATP6V1C1,BCL2L11,BLNK,BMP2,BMP4,CCL2,CER1,CHRDL1,CITED2,CLNK,CREB1,CRIM1,DOK5,DUSP6,EFEMP1,EFNA5,EFNB2,EIF4E,EPHA3,EPHA4,EPHA5,EPHA6,EPHA7,ERBB4,FER,FGF10,FGF18,FGF20,FGF5,FGF9,FGFR2,FOXC1,FOXO1,FOXS1,FST,FUT8,GAREM,GFRA1,GFRA2,GSK3B,HPGD,IGF1,IL6ST,INHBA,IRS1,ITPR1,JAK1,KIF16B,KITLG,LIFR,LINGO1,MAGED1,MA…
GO Biological Process	GO:0045600	positive regulation of fat cell differentiation	115	0.00304	1	0.276	5.93	0.674	4	10	0.0225	0.4	3	6	33	unnamed,unnamed,unnamed,unnamed	unnamed,unnamed,unnamed,unnamed,unnamed,unnamed,unnamed,unnamed,unnamed,unnamed	BMP2,CREB1,ZBTB16	ASXL2,BMP2,CREB1,CREBL2,ID2,ZBTB16
GO Biological Process	GO:0034103	regulation of tissue remodeling	115	0.00304	1	0.276	5.93	0.674	4	10	0.0225	0.4	4	7	52	unnamed,unnamed,unnamed,unnamed	unnamed,unnamed,unnamed,unnamed,unnamed,unnamed,unnamed,unnamed,unnamed,unnamed	DCSTAMP,GJA1,GREM1,LRP6	DCSTAMP,FSHR,GJA1,GREM1,LRP6,THBS4,TNFAIP3
GO Biological Process	GO:0001841	neural tube formation	117	0.00307	1	0.274	2.7	3.71	10	55	0.0562	0.182	8	23	90	unnamed,unnamed,unnamed,unnamed,unnamed,unnamed,unnamed,unnamed,unnamed,unnamed	unnamed,unnamed,unnamed,unnamed,unnamed,unnamed,unnamed,unnamed,unnamed,unnamed,unnamed,unnamed,unnamed,unnamed,unnamed,unnamed,unnamed,unnamed,unnamed,unnamed,unnamed,unnamed,unnamed,unnamed,unnamed,unnamed,unnamed,unnamed,unnamed,unnamed,unnamed,unnamed,unnamed,unnamed,unnamed,unnamed,unnamed,unnamed,unnamed,unnamed,unnamed,unnamed,unnamed,unnamed,unnamed,unnamed,unnamed,unnamed,unnamed,unnamed…	ADM,BMP4,CITED2,DLC1,LRP6,TWIST1,ZEB2,ZIC5	ADM,APAF1,BMP4,CITED2,COBL,DLC1,HECTD1,LHX2,LMO4,LRP6,MAP3K7,OPA1,PAX3,PRICKLE1,PTCH1,ROCK2,SALL1,SOX11,SOX4,TWIST1,WNT5A,ZEB2,ZIC5
GO Biological Process	GO:0044706	multi-multicellular organism process	118	0.00332	1	0.293	2.41	4.99	12	74	0.0674	0.162	8	30	195	unnamed,unnamed,unnamed,unnamed,unnamed,unnamed,unnamed,unnamed,unnamed,unnamed,unnamed,unnamed	unnamed,unnamed,unnamed,unnamed,unnamed,unnamed,unnamed,unnamed,unnamed,unnamed,unnamed,unnamed,unnamed,unnamed,unnamed,unnamed,unnamed,unnamed,unnamed,unnamed,unnamed,unnamed,unnamed,unnamed,unnamed,unnamed,unnamed,unnamed,unnamed,unnamed,unnamed,unnamed,unnamed,unnamed,unnamed,unnamed,unnamed,unnamed,unnamed,unnamed,unnamed,unnamed,unnamed,unnamed,unnamed,unnamed,unnamed,unnamed,unnamed,unnamed…	ADM,CITED2,NPAS3,NR2F2,PAPPA,PCSK5,PRDM1,SP3	ACVR2A,ADCYAP1,ADM,ADRA2A,AR,CCL2,CITED2,CRH,DDO,EDDM3A,EDNRA,EPYC,ETS1,HPGD,IGFBP2,ITGB1,MBD2,NPAS3,NR2F2,NRK,PAPPA,PCSK5,PLA2G6,PRDM1,PRL,PRLHR,SP3,STAT5A,TFCP2L1,TGFB3
GO Biological Process	GO:0051240	positive regulation of multicellular organismal process	119	0.00344	1	0.302	1.8	12.8	23	190	0.129	0.121	22	98	585	unnamed,unnamed,unnamed,unnamed,unnamed,unnamed,unnamed,unnamed,unnamed,unnamed,unnamed,unnamed,unnamed,unnamed,unnamed,unnamed,unnamed,unnamed,unnamed,unnamed,unnamed,unnamed,unnamed	unnamed,unnamed,unnamed,unnamed,unnamed,unnamed,unnamed,unnamed,unnamed,unnamed,unnamed,unnamed,unnamed,unnamed,unnamed,unnamed,unnamed,unnamed,unnamed,unnamed,unnamed,unnamed,unnamed,unnamed,unnamed,unnamed,unnamed,unnamed,unnamed,unnamed,unnamed,unnamed,unnamed,unnamed,unnamed,unnamed,unnamed,unnamed,unnamed,unnamed,unnamed,unnamed,unnamed,unnamed,unnamed,unnamed,unnamed,unnamed,unnamed,unnamed…	ACVR1,ADM,AKAP6,BMP2,BMP4,CREB1,DCSTAMP,FOXS1,GREM1,GRIK1,GRIK2,IFNG,IL12A,LRP6,PLCB1,PPARGC1A,PRKCQ,RBPJ,RGCC,RIPK2,TWIST1,ZBTB16	ACVR1,ACVR2A,ADCYAP1,ADM,ADRA1A,ADRA2A,ADRB2,AGTR2,AKAP6,ARX,ATP1A1,BMP2,BMP4,CAMK2D,CCL2,CCR7,CD40,CPS1,CREB1,CRH,CTNNB1,DCSTAMP,EDNRA,EDNRB,ERBB4,FGF10,FGF9,FGFR2,FOXS1,FST,GATA3,GDNF,GPAM,GREM1,GRIK1,GRIK2,HOXD11,HRH2,HTR2A,IFNG,IGF1,IHH,IL12A,IL20RB,IL6ST,INHBA,ISL1,LIPG,LRP6,LZTS1,MAGED1,MAP3K7,MEF2C,MSX2,MTPN,NFAM1,NFE2L2,NLGN1,NLRP1,OMA1,OSR1,PDE4D,PKDCC,PLA2G6,PLCB1,POU1F1,POU3F2,PPARGC1A…
GO Biological Process	GO:0009416	response to light stimulus	120	0.00352	1	0.307	2.65	3.78	10	56	0.0562	0.179	9	35	296	unnamed,unnamed,unnamed,unnamed,unnamed,unnamed,unnamed,unnamed,unnamed,unnamed	unnamed,unnamed,unnamed,unnamed,unnamed,unnamed,unnamed,unnamed,unnamed,unnamed,unnamed,unnamed,unnamed,unnamed,unnamed,unnamed,unnamed,unnamed,unnamed,unnamed,unnamed,unnamed,unnamed,unnamed,unnamed,unnamed,unnamed,unnamed,unnamed,unnamed,unnamed,unnamed,unnamed,unnamed,unnamed,unnamed,unnamed,unnamed,unnamed,unnamed,unnamed,unnamed,unnamed,unnamed,unnamed,unnamed,unnamed,unnamed,unnamed,unnamed…	FOXB1,GPC5,GPC6,IL12A,MAP4K3,PIK3R1,PRKCQ,SLC1A2,TULP1	AIPL1,APP,ASIC2,BHLHE40,CACNA1E,DTL,ERCC4,ERCC5,FBXW7,FOXB1,GJA10,GPC3,GPC4,GPC5,GPC6,GRIN2A,GTF2H2,HRH2,IL12A,MAP4K3,N4BP1,NETO1,PIK3R1,PRKCA,PRKCQ,PTPRK,RCVRN,REV1,RGS9,SLC1A2,TP63,TRIM32,TULP1,UACA,UVSSA
GO Biological Process	GO:0071310	cellular response to organic substance	121	0.00353	1	0.305	1.53	24.9	38	369	0.213	0.103	38	217	1498	unnamed,unnamed,unnamed,unnamed,unnamed,unnamed,unnamed,unnamed,unnamed,unnamed,unnamed,unnamed,unnamed,unnamed,unnamed,unnamed,unnamed,unnamed,unnamed,unnamed,unnamed,unnamed,unnamed,unnamed,unnamed,unnamed,unnamed,unnamed,unnamed,unnamed,unnamed,unnamed,unnamed,unnamed,unnamed,unnamed,unnamed,unnamed	unnamed,unnamed,unnamed,unnamed,unnamed,unnamed,unnamed,unnamed,unnamed,unnamed,unnamed,unnamed,unnamed,unnamed,unnamed,unnamed,unnamed,unnamed,unnamed,unnamed,unnamed,unnamed,unnamed,unnamed,unnamed,unnamed,unnamed,unnamed,unnamed,unnamed,unnamed,unnamed,unnamed,unnamed,unnamed,unnamed,unnamed,unnamed,unnamed,unnamed,unnamed,unnamed,unnamed,unnamed,unnamed,unnamed,unnamed,unnamed,unnamed,unnamed…	ACKR3,ACVR1,AKAP6,BMP2,BMP4,CD180,CITED2,CREB1,DCSTAMP,DUSP6,EIF4E,EPHA3,FOXS1,HDAC9,HNF4G,IFNG,KIF16B,KITLG,LIFR,LRP6,MGMT,MTUS1,NR2F1,NR2F2,NR5A2,NRP2,OSMR,PAX9,PCSK5,PDGFC,PID1,PIK3R1,PLCB1,RIPK2,SH3GL2,SMAD7,WWOX,ZC3H15	AATF,ACKR3,ACVR1,ADCY8,ADCY9,ADCYAP1,ADRA2A,AGTR2,AKAP6,ALDH1A2,ANXA1,AP2B1,AR,ARHGEF16,ATP6V0A1,ATP6V1C1,AXIN2,BCL2L11,BMP2,BMP4,CAMK2D,CASQ2,CCL2,CCR7,CD180,CDH1,CDH13,CDIP1,CER1,CITED2,CMPK2,COL4A6,CPS1,CREB1,CRH,CSF3R,CTNNB1,CXCR4,CYP26A1,CYP26B1,DAB2,DCSTAMP,DNAJC3,DROSHA,DUSP6,EDEM1,EDNRB,EIF4E,EIF4E3,EPHA3,ERBB4,ESRRB,ESRRG,FCGR1A,FER,FEZ1,FGF10,FGF18,FGF20,FGF5,FGF9,FGFR2,FOXO1,FOXS1,FUT8…
GO Biological Process	GO:0050789	regulation of biological process	122	0.00353	1	0.302	1.13	123	139	1822	0.781	0.0763	164	1189	9329	unnamed,unnamed,unnamed,unnamed,unnamed,unnamed,unnamed,unnamed,unnamed,unnamed,unnamed,unnamed,unnamed,unnamed,unnamed,unnamed,unnamed,unnamed,unnamed,unnamed,unnamed,unnamed,unnamed,unnamed,unnamed,unnamed,unnamed,unnamed,unnamed,unnamed,unnamed,unnamed,unnamed,unnamed,unnamed,unnamed,unnamed,unnamed,unnamed,unnamed,unnamed,unnamed,unnamed,unnamed,unnamed,unnamed,unnamed,unnamed,unnamed,unnamed…	unnamed,unnamed,unnamed,unnamed,unnamed,unnamed,unnamed,unnamed,unnamed,unnamed,unnamed,unnamed,unnamed,unnamed,unnamed,unnamed,unnamed,unnamed,unnamed,unnamed,unnamed,unnamed,unnamed,unnamed,unnamed,unnamed,unnamed,unnamed,unnamed,unnamed,unnamed,unnamed,unnamed,unnamed,unnamed,unnamed,unnamed,unnamed,unnamed,unnamed,unnamed,unnamed,unnamed,unnamed,unnamed,unnamed,unnamed,unnamed,unnamed,unnamed…	ACKR3,ACVR1,ACVR1C,ADAMTS9,ADM,AHRR,AKAP6,ANXA2,APCDD1,ARFGAP3,ARL15,ASB18,ASCC3,BACH1,BMP2,BMP4,BNC2,BTBD9,C12orf76,CALCR,CAPZB,CD180,CDCA7,CDH4,CELF2,CITED2,CLIC6,COL8A1,CPE,CREB1,CRIM1,CTIF,DCDC1,DCSTAMP,DCT,DEC1,DES,DLC1,DPF1,DUSP6,DYRK2,EBF1,EGLN3,EID1,EIF3H,EIF4E,ELFN1,EOMES,EPHA3,EXT1,EYA4,FAM170A,FAM3D,FMN1,FOXB1,FOXC1,FOXP1,FOXP2,FOXQ1,FOXS1,GBX2,GJA1,GLIS3,GMDS,GPC5,GPC6,GPR125,GREM1,GR…	AATF,ABRA,ACAA2,ACKR3,ACO1,ACTR3,ACTR3B,ACVR1,ACVR1C,ACVR2A,ADAM10,ADAM23,ADAMTS1,ADAMTS18,ADAMTS20,ADAMTS9,ADCY8,ADCY9,ADCYAP1,ADM,ADRA1A,ADRA1D,ADRA2A,ADRB2,AEBP2,AFF2,AFF3,AGAP1,AGK,AGPAT9,AGTR1,AGTR2,AGXT2,AHRR,AHSP,AIPL1,AKAP6,AKT3,ALCAM,ALDH1A2,ALK,ALX4,ANAPC1,ANG,ANGPT1,ANXA1,ANXA2,AOAH,AP2B1,APAF1,APCDD1,API5,APIP,APP,APTX,AR,ARAP2,ARAP3,ARF1,ARFGAP2,ARFGAP3,ARFGEF1,ARGLU1,ARHGAP11B,ARHGA…
GO Biological Process	GO:0008283	cell proliferation	123	0.00361	1	0.306	1.71	15.2	26	225	0.146	0.116	22	112	603	unnamed,unnamed,unnamed,unnamed,unnamed,unnamed,unnamed,unnamed,unnamed,unnamed,unnamed,unnamed,unnamed,unnamed,unnamed,unnamed,unnamed,unnamed,unnamed,unnamed,unnamed,unnamed,unnamed,unnamed,unnamed,unnamed	unnamed,unnamed,unnamed,unnamed,unnamed,unnamed,unnamed,unnamed,unnamed,unnamed,unnamed,unnamed,unnamed,unnamed,unnamed,unnamed,unnamed,unnamed,unnamed,unnamed,unnamed,unnamed,unnamed,unnamed,unnamed,unnamed,unnamed,unnamed,unnamed,unnamed,unnamed,unnamed,unnamed,unnamed,unnamed,unnamed,unnamed,unnamed,unnamed,unnamed,unnamed,unnamed,unnamed,unnamed,unnamed,unnamed,unnamed,unnamed,unnamed,unnamed…	ASCC3,BMP2,BMP4,CD180,CITED2,COL8A1,DCT,FERMT1,FOXC1,FOXS1,GBX2,HAND2,KITLG,LRP6,MKI67,OSMR,RIPK2,RUNX1,TCF7L2,TWIST1,ZEB2,ZMYND11	ACVR2A,ADRA1D,ALK,AR,ARX,ASCC3,ASCL1,AXIN2,BCAT1,BMP2,BMP4,BMPER,C3orf58,CD180,CD40,CDH13,CEP120,CER1,CITED2,COL8A1,CTNNB1,CUL1,CXCR4,DAB2,DACH1,DCT,DISC1,DOCK2,EDNRA,EHF,EMP1,EMX2,ERBB4,ESRRB,FER,FERMT1,FGF10,FGF13,FGF5,FGFR2,FOXC1,FOXS1,FSHR,FST,GBX2,GLI2,GLI3,GMNC,GPC3,GPC4,GRPR,HAND2,HHEX,HHIP,ID2,ID4,IFNAR2,IGF1,IGFBP3,IGFBP5,IHH,IL5RA,KITLG,LHX5,LIPG,LMX1B,LRP6,LY86,MECOM,MEF2C,MEGF10,MELK,…
GO Biological Process	GO:0010648	negative regulation of cell communication	123	0.00361	1	0.306	1.71	15.2	26	225	0.146	0.116	24	140	786	unnamed,unnamed,unnamed,unnamed,unnamed,unnamed,unnamed,unnamed,unnamed,unnamed,unnamed,unnamed,unnamed,unnamed,unnamed,unnamed,unnamed,unnamed,unnamed,unnamed,unnamed,unnamed,unnamed,unnamed,unnamed,unnamed	unnamed,unnamed,unnamed,unnamed,unnamed,unnamed,unnamed,unnamed,unnamed,unnamed,unnamed,unnamed,unnamed,unnamed,unnamed,unnamed,unnamed,unnamed,unnamed,unnamed,unnamed,unnamed,unnamed,unnamed,unnamed,unnamed,unnamed,unnamed,unnamed,unnamed,unnamed,unnamed,unnamed,unnamed,unnamed,unnamed,unnamed,unnamed,unnamed,unnamed,unnamed,unnamed,unnamed,unnamed,unnamed,unnamed,unnamed,unnamed,unnamed,unnamed…	ACKR3,ACVR1,ADM,APCDD1,BMP2,BMP4,DLC1,DUSP6,GREM1,GRIK1,GRIK2,ITGAV,LRP6,PID1,PRDM1,PRKCQ,SH3GL2,SMAD7,TBX18,TCF21,TCF7L2,TWIST1,WWOX,ZMYND11	ACKR3,ACVR1,ADM,ADRA1A,ADRA2A,ADRB2,AGTR2,AP2B1,APCDD1,AR,ARAP3,AXIN2,BCL6,BCL9L,BMP2,BMP4,BMPER,CDH2,CER1,CNKSR3,CRIPAK,CTNNB1,CXXC4,CYLD,CYP26A1,CYP26B1,CYP7B1,DAB1,DAB2,DDIT4L,DKK2,DLC1,DUSP16,DUSP6,DYRK1A,ERRFI1,FAF1,FBXW7,FGF9,FOXO1,FST,FZD1,GATA3,GDNF,GLI3,GPC3,GREM1,GRIK1,GRIK2,GRIK3,GSK3B,GTF2H2,HHEX,HHIP,HIC1,HTR1B,HTR2A,IGF1,IGFBP3,IGFBP5,IL6ST,IRS1,ISL1,ITGA1,ITGA6,ITGAV,KLF4,LATS2,LRP…
GO Biological Process	GO:0060415	muscle tissue morphogenesis	125	0.0037	1	0.309	3.35	2.09	7	31	0.0393	0.226	6	17	60	unnamed,unnamed,unnamed,unnamed,unnamed,unnamed,unnamed	unnamed,unnamed,unnamed,unnamed,unnamed,unnamed,unnamed,unnamed,unnamed,unnamed,unnamed,unnamed,unnamed,unnamed,unnamed,unnamed,unnamed,unnamed,unnamed,unnamed,unnamed,unnamed,unnamed,unnamed,unnamed,unnamed,unnamed,unnamed,unnamed,unnamed,unnamed	BMP2,FOXC1,FOXS1,MYLK2,RBPJ,SMAD7	BMP2,FGFR2,FOXC1,FOXS1,ISL1,MYLK2,POU4F1,PROX1,RBPJ,RYR2,SHOX2,SMAD7,TTN,WNT2,WNT5A,XIRP2,ZFPM2
GO Biological Process	GO:0048644	muscle organ morphogenesis	125	0.0037	1	0.309	3.35	2.09	7	31	0.0393	0.226	6	17	67	unnamed,unnamed,unnamed,unnamed,unnamed,unnamed,unnamed	unnamed,unnamed,unnamed,unnamed,unnamed,unnamed,unnamed,unnamed,unnamed,unnamed,unnamed,unnamed,unnamed,unnamed,unnamed,unnamed,unnamed,unnamed,unnamed,unnamed,unnamed,unnamed,unnamed,unnamed,unnamed,unnamed,unnamed,unnamed,unnamed,unnamed,unnamed	BMP2,FOXC1,FOXS1,MYLK2,RBPJ,SMAD7	BMP2,FGFR2,FOXC1,FOXS1,ISL1,MYLK2,POU4F1,PROX1,RBPJ,RYR2,SHOX2,SMAD7,TTN,WNT2,WNT5A,XIRP2,ZFPM2
GO Biological Process	GO:0001763	morphogenesis of a branching structure	127	0.00372	1	0.306	2.37	5.06	12	75	0.0674	0.16	11	47	182	unnamed,unnamed,unnamed,unnamed,unnamed,unnamed,unnamed,unnamed,unnamed,unnamed,unnamed,unnamed	unnamed,unnamed,unnamed,unnamed,unnamed,unnamed,unnamed,unnamed,unnamed,unnamed,unnamed,unnamed,unnamed,unnamed,unnamed,unnamed,unnamed,unnamed,unnamed,unnamed,unnamed,unnamed,unnamed,unnamed,unnamed,unnamed,unnamed,unnamed,unnamed,unnamed,unnamed,unnamed,unnamed,unnamed,unnamed,unnamed,unnamed,unnamed,unnamed,unnamed,unnamed,unnamed,unnamed,unnamed,unnamed,unnamed,unnamed,unnamed,unnamed,unnamed…	ACVR1,ADM,BMP2,BMP4,FOXS1,GBX2,GREM1,LRP6,PBX1,SEMA5A,TCF21	ACVR1,ADM,AR,BMP2,BMP4,CTNNB1,CXCR4,DLX2,EDNRA,EPHA7,EYA1,FGF10,FGFR2,FOXA1,FOXA2,FOXD3,FOXS1,GBX2,GDNF,GLI2,GLI3,GPC3,GREM1,HHEX,HHIP,HOXD11,HOXD13,IGF1,IHH,LAMA1,LRP6,MSX2,NRP1,PBX1,PTCH1,SALL1,SEMA5A,SIX1,SLIT2,SOX2,SOX9,SPRY2,TBX3,TCF21,TP63,WNT5A,WT1
GO Biological Process	GO:0009987	cellular process	128	0.00374	1	0.305	1.08	152	164	2255	0.921	0.0727	233	1700	13509	unnamed,unnamed,unnamed,unnamed,unnamed,unnamed,unnamed,unnamed,unnamed,unnamed,unnamed,unnamed,unnamed,unnamed,unnamed,unnamed,unnamed,unnamed,unnamed,unnamed,unnamed,unnamed,unnamed,unnamed,unnamed,unnamed,unnamed,unnamed,unnamed,unnamed,unnamed,unnamed,unnamed,unnamed,unnamed,unnamed,unnamed,unnamed,unnamed,unnamed,unnamed,unnamed,unnamed,unnamed,unnamed,unnamed,unnamed,unnamed,unnamed,unnamed…	unnamed,unnamed,unnamed,unnamed,unnamed,unnamed,unnamed,unnamed,unnamed,unnamed,unnamed,unnamed,unnamed,unnamed,unnamed,unnamed,unnamed,unnamed,unnamed,unnamed,unnamed,unnamed,unnamed,unnamed,unnamed,unnamed,unnamed,unnamed,unnamed,unnamed,unnamed,unnamed,unnamed,unnamed,unnamed,unnamed,unnamed,unnamed,unnamed,unnamed,unnamed,unnamed,unnamed,unnamed,unnamed,unnamed,unnamed,unnamed,unnamed,unnamed…	ABLIM1,ACKR3,ACVR1,ACVR1C,ADAMTS9,ADM,AHRR,AKAP6,AMPD3,ANXA2,APCDD1,ARFGAP3,ARL15,ASB18,ASCC3,BACH1,BLID,BMP2,BMP4,BNC2,BTBD9,C12orf76,CAAP1,CALCR,CAPZB,CBR4,CD180,CDCA7,CDH4,CELF2,CEP152,CITED2,CLINT1,CLSTN2,CLYBL,COL25A1,COL8A1,COPS8,CPE,CREB1,CRIM1,CSTF2,CTIF,DCDC1,DCP2,DCSTAMP,DCT,DDHD1,DES,DLC1,DNPEP,DPF1,DPH6,DPYD,DPYS,DUSP6,DYRK2,EBF1,EEPD1,EGLN3,EID1,EIF3H,EIF4E,ELFN1,EOMES,EPHA3,ETNPPL,E…	AADAT,AATF,ABCA12,ABCB5,ABCC4,ABCE1,ABLIM1,ABRA,ACAA2,ACKR3,ACO1,ACOXL,ACTR3,ACTR3B,ACVR1,ACVR1C,ACVR2A,ADAM10,ADAM23,ADAMTS1,ADAMTS18,ADAMTS2,ADAMTS20,ADAMTS9,ADARB2,ADCY8,ADCY9,ADCYAP1,ADM,ADPGK,ADRA1A,ADRA1D,ADRA2A,ADRB2,AEBP2,AFF2,AFF3,AGA,AGAP1,AGBL1,AGK,AGMO,AGPAT4,AGPAT9,AGTR1,AGTR2,AGXT2,AHRR,AHSP,AIPL1,AK4,AK8,AKAP6,AKR1D1,AKT3,ALCAM,ALDH1A2,ALG10,ALK,ALX4,AMPD3,AMPH,ANAPC1,ANG,ANGPT1,AN…
GO Biological Process	GO:0001667	ameboidal cell migration	129	0.00384	1	0.311	2.27	5.73	13	85	0.073	0.153	10	32	126	unnamed,unnamed,unnamed,unnamed,unnamed,unnamed,unnamed,unnamed,unnamed,unnamed,unnamed,unnamed,unnamed	unnamed,unnamed,unnamed,unnamed,unnamed,unnamed,unnamed,unnamed,unnamed,unnamed,unnamed,unnamed,unnamed,unnamed,unnamed,unnamed,unnamed,unnamed,unnamed,unnamed,unnamed,unnamed,unnamed,unnamed,unnamed,unnamed,unnamed,unnamed,unnamed,unnamed,unnamed,unnamed,unnamed,unnamed,unnamed,unnamed,unnamed,unnamed,unnamed,unnamed,unnamed,unnamed,unnamed,unnamed,unnamed,unnamed,unnamed,unnamed,unnamed,unnamed…	ACVR1,FERMT1,GBX2,GREM1,HAND2,KITLG,LRP6,NRP2,TWIST1,ZEB2	ACVR1,CDH13,CER1,CXCR4,CYP1B1,EDNRB,EFNB2,ERBB4,FERMT1,FGF10,FOXD3,GBX2,GDNF,GREM1,HAND2,ISL1,ITGB1,KITLG,LRP6,NRP1,NRP2,PAX3,PAXIP1,PHOX2B,PKN2,PRKX,ROBO1,SLIT2,TGFBR1,TWIST1,WNT5A,ZEB2
GO Biological Process	GO:0042221	response to chemical stimulus	130	0.00405	1	0.325	1.32	50.8	67	753	0.376	0.089	69	422	3303	unnamed,unnamed,unnamed,unnamed,unnamed,unnamed,unnamed,unnamed,unnamed,unnamed,unnamed,unnamed,unnamed,unnamed,unnamed,unnamed,unnamed,unnamed,unnamed,unnamed,unnamed,unnamed,unnamed,unnamed,unnamed,unnamed,unnamed,unnamed,unnamed,unnamed,unnamed,unnamed,unnamed,unnamed,unnamed,unnamed,unnamed,unnamed,unnamed,unnamed,unnamed,unnamed,unnamed,unnamed,unnamed,unnamed,unnamed,unnamed,unnamed,unnamed…	unnamed,unnamed,unnamed,unnamed,unnamed,unnamed,unnamed,unnamed,unnamed,unnamed,unnamed,unnamed,unnamed,unnamed,unnamed,unnamed,unnamed,unnamed,unnamed,unnamed,unnamed,unnamed,unnamed,unnamed,unnamed,unnamed,unnamed,unnamed,unnamed,unnamed,unnamed,unnamed,unnamed,unnamed,unnamed,unnamed,unnamed,unnamed,unnamed,unnamed,unnamed,unnamed,unnamed,unnamed,unnamed,unnamed,unnamed,unnamed,unnamed,unnamed…	ABLIM1,ACKR3,ACVR1,ACVR1C,ADM,AKAP6,ANXA2,BACH1,BMP2,BMP4,CALCR,CD180,CDH4,CITED2,CREB1,DCSTAMP,DUSP6,EGLN3,EIF4E,EPHA3,EXT1,FOXP1,FOXS1,GBX2,GJA1,HDAC9,HNF4G,IFNG,IL12A,ITGAV,KIF16B,KIF4B,KITLG,KLF7,LIFR,LRP6,MAP4K3,MGMT,MTUS1,NAT2,NDUFS4,NFIA,NNMT,NR2F1,NR2F2,NR5A2,NRP2,OSMR,PAPPA,PAX9,PCSK5,PDGFC,PID1,PIK3R1,PLCB1,PLSCR1,PPARGC1A,PRKCQ,RFC3,RGCC,RIPK2,SEMA5A,SH3GL2,SLC1A2,SMAD7,TCF7L2,TWIST1,W…	AATF,ABLIM1,ACKR3,ACO1,ACTR3,ACVR1,ACVR1C,ADAM10,ADCY8,ADCY9,ADCYAP1,ADM,ADRA1A,ADRA2A,AFF3,AGTR1,AGTR2,AK4,AKAP6,ALCAM,ALDH1A2,ANG,ANGPT1,ANXA1,ANXA2,AP2B1,APP,APTX,AR,ARHGEF16,ARX,ASCL1,ASIC2,ATG5,ATOH1,ATP1A1,ATP6V0A1,ATP6V1C1,AXIN2,BACH1,BCL11B,BCL2L11,BMP2,BMP4,CA4,CALCR,CAMK2D,CASQ2,CCL2,CCNG1,CCR7,CD180,CD69,CDH1,CDH13,CDH4,CDIP1,CER1,CHL1,CHRNB4,CITED2,CMPK2,CNTN2,CNTN4,CNTN6,COL4A6,CPS1,…
GO Biological Process	GO:0030155	regulation of cell adhesion	131	0.00406	1	0.324	2.05	7.82	16	116	0.0899	0.138	14	63	285	unnamed,unnamed,unnamed,unnamed,unnamed,unnamed,unnamed,unnamed,unnamed,unnamed,unnamed,unnamed,unnamed,unnamed,unnamed,unnamed	unnamed,unnamed,unnamed,unnamed,unnamed,unnamed,unnamed,unnamed,unnamed,unnamed,unnamed,unnamed,unnamed,unnamed,unnamed,unnamed,unnamed,unnamed,unnamed,unnamed,unnamed,unnamed,unnamed,unnamed,unnamed,unnamed,unnamed,unnamed,unnamed,unnamed,unnamed,unnamed,unnamed,unnamed,unnamed,unnamed,unnamed,unnamed,unnamed,unnamed,unnamed,unnamed,unnamed,unnamed,unnamed,unnamed,unnamed,unnamed,unnamed,unnamed…	BMP2,CITED2,COL8A1,EPHA3,GREM1,IFNG,IL12A,ITGAV,LAMA4,PIK3R1,PRKCQ,RGCC,SMAD7,TBX18	ADAM10,ANGPT1,BCL6,BMP2,C11orf34,CASK,CCR7,CD47,CDH1,CDH13,CITED2,COL8A1,DAB1,DAB2,DMD,DSCAML1,EDIL3,EFNA5,EGFLAM,EMCN,EPHA3,EPHA7,FAF1,FOXA1,FOXA2,FZD7,GREM1,GSK3B,HAS2,IFNG,IL12A,ITGA6,ITGAV,ITGB1,KIF26B,KLF4,LAMA1,LAMA3,LAMA4,MAP2K5,ONECUT1,ONECUT2,PIK3CG,PIK3R1,PODXL,PPAP2B,PRKCA,PRKCQ,PRKX,RGCC,ROCK1,ROCK2,S1PR1,SERPINI1,SMAD7,SMOC1,SOX9,STAT5A,TBX18,TNR,VWC2,WNT5A,ZNF703
GO Biological Process	GO:0009628	response to abiotic stimulus	132	0.0041	1	0.325	1.74	13.8	24	204	0.135	0.118	21	99	866	unnamed,unnamed,unnamed,unnamed,unnamed,unnamed,unnamed,unnamed,unnamed,unnamed,unnamed,unnamed,unnamed,unnamed,unnamed,unnamed,unnamed,unnamed,unnamed,unnamed,unnamed,unnamed,unnamed,unnamed	unnamed,unnamed,unnamed,unnamed,unnamed,unnamed,unnamed,unnamed,unnamed,unnamed,unnamed,unnamed,unnamed,unnamed,unnamed,unnamed,unnamed,unnamed,unnamed,unnamed,unnamed,unnamed,unnamed,unnamed,unnamed,unnamed,unnamed,unnamed,unnamed,unnamed,unnamed,unnamed,unnamed,unnamed,unnamed,unnamed,unnamed,unnamed,unnamed,unnamed,unnamed,unnamed,unnamed,unnamed,unnamed,unnamed,unnamed,unnamed,unnamed,unnamed…	ADM,BACH1,BMP2,CITED2,EGLN3,FOXB1,FOXP2,GJA1,GPC5,GPC6,IL12A,MAP4K3,MGMT,MKI67,PIK3R1,PPARGC1A,PRKCQ,RGCC,SLC1A2,TULP1,TWIST1	ADM,ADRB2,AIPL1,ANG,ANXA1,APP,ARPP21,ASCL1,ASIC2,ATP1A1,BACH1,BHLHE40,BMP2,CACNA1E,CCL2,CD40,CDH8,CITED2,CXCR4,DCN,DTL,EDNRA,EGLN3,ERCC4,ERCC5,ETS1,ETV1,EYA1,FBXW7,FOXB1,FOXO1,FOXP2,GATA3,GJA1,GJA10,GLI2,GPC3,GPC4,GPC5,GPC6,GRIN2A,GRIN2B,GTF2H2,HNMT,HRH2,HTR1B,IGFBP2,IL12A,ITGB1,ITPR1,KCNJ3,MAP3K1,MAP4K3,MGMT,MKI67,MSTN,MYOF,N4BP1,NETO1,NGFR,NHEJ1,NOX3,NOX4,NR4A2,PAXIP1,PIK3R1,PPARGC1A,PRKCA,PRKC…
GO Biological Process	GO:0010646	regulation of cell communication	133	0.00416	1	0.326	1.37	40.8	56	605	0.315	0.0926	54	354	2285	unnamed,unnamed,unnamed,unnamed,unnamed,unnamed,unnamed,unnamed,unnamed,unnamed,unnamed,unnamed,unnamed,unnamed,unnamed,unnamed,unnamed,unnamed,unnamed,unnamed,unnamed,unnamed,unnamed,unnamed,unnamed,unnamed,unnamed,unnamed,unnamed,unnamed,unnamed,unnamed,unnamed,unnamed,unnamed,unnamed,unnamed,unnamed,unnamed,unnamed,unnamed,unnamed,unnamed,unnamed,unnamed,unnamed,unnamed,unnamed,unnamed,unnamed…	unnamed,unnamed,unnamed,unnamed,unnamed,unnamed,unnamed,unnamed,unnamed,unnamed,unnamed,unnamed,unnamed,unnamed,unnamed,unnamed,unnamed,unnamed,unnamed,unnamed,unnamed,unnamed,unnamed,unnamed,unnamed,unnamed,unnamed,unnamed,unnamed,unnamed,unnamed,unnamed,unnamed,unnamed,unnamed,unnamed,unnamed,unnamed,unnamed,unnamed,unnamed,unnamed,unnamed,unnamed,unnamed,unnamed,unnamed,unnamed,unnamed,unnamed…	ACKR3,ACVR1,ACVR1C,ADM,AKAP6,APCDD1,ARFGAP3,BMP2,BMP4,BTBD9,CD180,CITED2,CREB1,DLC1,DUSP6,EPHA3,FAM3D,GJA1,GREM1,GRIK1,GRIK2,HAND2,IFNG,IL12A,ITGAV,KITLG,LRP6,NPVF,PID1,PLCB1,PLSCR1,PPARGC1A,PRDM1,PRKCQ,PSD3,RAP2A,RBPJ,RFX3,RIPK2,RUNX1,SH3GL2,SIPA1L3,SMAD7,SPRY3,SYTL4,TBX18,TCF21,TCF7L2,TWIST1,USP6NL,VAPA,WWOX,ZEB2,ZMYND11	ABRA,ACAA2,ACKR3,ACVR1,ACVR1C,ACVR2A,ADAMTS20,ADCYAP1,ADM,ADRA1A,ADRA2A,ADRB2,AGAP1,AGPAT9,AGTR2,AKAP6,ALK,ANGPT1,AP2B1,APCDD1,APIP,APP,AR,ARAP2,ARAP3,ARFGAP2,ARFGAP3,ARFGEF1,ARHGAP11B,ARHGAP15,ARHGAP20,ARHGAP26,ARHGEF16,ARRDC3,ASCL1,ASXL2,AXIN2,BCL2L11,BCL6,BCL9L,BIRC7,BMP2,BMP4,BMPER,BNIP2,BTBD9,C3orf58,CACNA1E,CACNG2,CACNG3,CACNG5,CAPRIN2,CASQ2,CCL2,CCR7,CD180,CD40,CDH13,CDH2,CDK14,CDKL5,CDKN1…
GO Biological Process	GO:0045778	positive regulation of ossification	134	0.00418	1	0.326	3.71	1.62	6	24	0.0337	0.25	5	13	40	unnamed,unnamed,unnamed,unnamed,unnamed,unnamed	unnamed,unnamed,unnamed,unnamed,unnamed,unnamed,unnamed,unnamed,unnamed,unnamed,unnamed,unnamed,unnamed,unnamed,unnamed,unnamed,unnamed,unnamed,unnamed,unnamed,unnamed,unnamed,unnamed,unnamed	ACVR1,BMP2,BMP4,LRP6,ZBTB16	ACVR1,ACVR2A,ADRB2,BMP2,BMP4,LRP6,MEF2C,OSR1,PKDCC,SOX11,TGFB3,WNT5A,ZBTB16
GO Biological Process	GO:0006898	receptor-mediated endocytosis	134	0.00418	1	0.326	3.71	1.62	6	24	0.0337	0.25	6	17	96	unnamed,unnamed,unnamed,unnamed,unnamed,unnamed	unnamed,unnamed,unnamed,unnamed,unnamed,unnamed,unnamed,unnamed,unnamed,unnamed,unnamed,unnamed,unnamed,unnamed,unnamed,unnamed,unnamed,unnamed,unnamed,unnamed,unnamed,unnamed,unnamed,unnamed	ACKR3,ADM,CALCR,LRP6,PACSIN2,SORL1	ACKR3,ADM,ADRB2,CALCR,CNTN2,DAB2,GTF2H2,HTR1B,LDLRAD3,LDLRAP1,LRP1B,LRP6,MSR1,PACSIN2,SORL1,STAB2,VLDLR
GO Biological Process	GO:0061061	muscle structure development	136	0.00421	1	0.323	1.77	13	23	193	0.129	0.119	22	93	420	unnamed,unnamed,unnamed,unnamed,unnamed,unnamed,unnamed,unnamed,unnamed,unnamed,unnamed,unnamed,unnamed,unnamed,unnamed,unnamed,unnamed,unnamed,unnamed,unnamed,unnamed,unnamed,unnamed	unnamed,unnamed,unnamed,unnamed,unnamed,unnamed,unnamed,unnamed,unnamed,unnamed,unnamed,unnamed,unnamed,unnamed,unnamed,unnamed,unnamed,unnamed,unnamed,unnamed,unnamed,unnamed,unnamed,unnamed,unnamed,unnamed,unnamed,unnamed,unnamed,unnamed,unnamed,unnamed,unnamed,unnamed,unnamed,unnamed,unnamed,unnamed,unnamed,unnamed,unnamed,unnamed,unnamed,unnamed,unnamed,unnamed,unnamed,unnamed,unnamed,unnamed…	ACVR1,ADM,BMP2,BMP4,CAPZB,CHODL,CITED2,EOMES,FOXC1,FOXP1,FOXP2,FOXS1,GREM1,MYLK2,NR2F2,RBPJ,SMAD7,TBX18,TCF21,TCF7L2,TWIST1,ZFHX3	ACVR1,ADM,AGTR2,ALX4,ATG5,BARX2,BCL9L,BMP2,BMP4,BNIP2,CAPZB,CDH2,CHODL,CITED2,CTNNA2,CTNNB1,CXADR,DCN,DMD,DMRTA2,EDNRB,EOMES,ETV1,FGF10,FGFR2,FHOD3,FOXC1,FOXL2,FOXP1,FOXP2,FOXS1,GREM1,GSK3B,HES1,HOXD10,IGF1,IGFBP5,ISL1,ITGB1,JAG1,MEF2C,MEGF10,MEOX2,METTL8,MSC,MSTN,MTPN,MYLK2,NEBL,NEO1,NR2F2,PAX3,PAX5,PHOX2B,PITX1,POU4F1,PPP3CA,PPP3CB,PROX1,QKI,RARB,RBPJ,REST,RYR2,SGCD,SGCG,SGCZ,SHOX2,SIX1,SIX4,SL…
GO Biological Process	GO:0060627	regulation of vesicle-mediated transport	137	0.00443	1	0.337	2.44	4.52	11	67	0.0618	0.164	10	37	233	unnamed,unnamed,unnamed,unnamed,unnamed,unnamed,unnamed,unnamed,unnamed,unnamed,unnamed	unnamed,unnamed,unnamed,unnamed,unnamed,unnamed,unnamed,unnamed,unnamed,unnamed,unnamed,unnamed,unnamed,unnamed,unnamed,unnamed,unnamed,unnamed,unnamed,unnamed,unnamed,unnamed,unnamed,unnamed,unnamed,unnamed,unnamed,unnamed,unnamed,unnamed,unnamed,unnamed,unnamed,unnamed,unnamed,unnamed,unnamed,unnamed,unnamed,unnamed,unnamed,unnamed,unnamed,unnamed,unnamed,unnamed,unnamed,unnamed,unnamed,unnamed…	ANXA2,BTBD9,GREM1,ITGAV,PACSIN2,PLCB1,SH3GL2,STXBP5,SYTL4,TULP1	ADRA2A,ANGPT1,ANXA1,ANXA2,BTBD9,CCL2,CD47,CDH13,DAB2,DOCK2,GOPC,GPC3,GREM1,IL1RAPL1,ITGAV,ITGB1,LDLRAP1,MTMR2,NLGN1,NRP1,OPHN1,PACSIN2,PKDCC,PLA2G6,PLCB1,PRKD1,RAB27B,RALA,REST,SH3GL2,SLC30A8,STXBP5,SYT1,SYT9,SYTL4,TULP1,ZP4
GO Biological Process	GO:0048754	branching morphogenesis of an epithelial tube	137	0.00443	1	0.337	2.44	4.52	11	67	0.0618	0.164	10	42	150	unnamed,unnamed,unnamed,unnamed,unnamed,unnamed,unnamed,unnamed,unnamed,unnamed,unnamed	unnamed,unnamed,unnamed,unnamed,unnamed,unnamed,unnamed,unnamed,unnamed,unnamed,unnamed,unnamed,unnamed,unnamed,unnamed,unnamed,unnamed,unnamed,unnamed,unnamed,unnamed,unnamed,unnamed,unnamed,unnamed,unnamed,unnamed,unnamed,unnamed,unnamed,unnamed,unnamed,unnamed,unnamed,unnamed,unnamed,unnamed,unnamed,unnamed,unnamed,unnamed,unnamed,unnamed,unnamed,unnamed,unnamed,unnamed,unnamed,unnamed,unnamed…	ACVR1,BMP2,BMP4,FOXS1,GBX2,GREM1,LRP6,PBX1,SEMA5A,TCF21	ACVR1,AR,BMP2,BMP4,CTNNB1,CXCR4,EDNRA,EYA1,FGF10,FGFR2,FOXA1,FOXA2,FOXD3,FOXS1,GBX2,GDNF,GLI2,GLI3,GPC3,GREM1,HHEX,HHIP,HOXD11,IGF1,IHH,LAMA1,LRP6,MSX2,NRP1,PBX1,PTCH1,SALL1,SEMA5A,SIX1,SLIT2,SOX2,SOX9,SPRY2,TBX3,TCF21,WNT5A,WT1
GO Biological Process	GO:0051546	keratinocyte migration	139	0.00452	1	0.34	14.8	0.135	2	2	0.0112	1	1	1	4	unnamed,unnamed	unnamed,unnamed	FERMT1	FERMT1
GO Biological Process	GO:0060373	regulation of ventricular cardiac muscle cell membrane depolarization	139	0.00452	1	0.34	14.8	0.135	2	2	0.0112	1	2	2	7	unnamed,unnamed	unnamed,unnamed	GJA1,SMAD7	GJA1,SMAD7
GO Biological Process	GO:0060394	negative regulation of pathway-restricted SMAD protein phosphorylation	139	0.00452	1	0.34	14.8	0.135	2	2	0.0112	1	2	2	6	unnamed,unnamed	unnamed,unnamed	GREM1,SMAD7	GREM1,SMAD7
GO Biological Process	GO:0034105	positive regulation of tissue remodeling	139	0.00452	1	0.34	14.8	0.135	2	2	0.0112	1	2	2	23	unnamed,unnamed	unnamed,unnamed	DCSTAMP,LRP6	DCSTAMP,LRP6
GO Biological Process	GO:0045780	positive regulation of bone resorption	139	0.00452	1	0.34	14.8	0.135	2	2	0.0112	1	2	2	12	unnamed,unnamed	unnamed,unnamed	DCSTAMP,LRP6	DCSTAMP,LRP6
GO Biological Process	GO:0002302	CD8-positive, alpha-beta T cell differentiation involved in immune response	139	0.00452	1	0.34	14.8	0.135	2	2	0.0112	1	2	2	2	unnamed,unnamed	unnamed,unnamed	EOMES,IFNG	EOMES,IFNG
GO Biological Process	GO:0003254	regulation of membrane depolarization	139	0.00452	1	0.34	14.8	0.135	2	2	0.0112	1	2	2	25	unnamed,unnamed	unnamed,unnamed	GJA1,SMAD7	GJA1,SMAD7
GO Biological Process	GO:0061307	cardiac neural crest cell differentiation involved in heart development	146	0.00453	1	0.324	5.39	0.742	4	11	0.0225	0.364	4	6	7	unnamed,unnamed,unnamed,unnamed	unnamed,unnamed,unnamed,unnamed,unnamed,unnamed,unnamed,unnamed,unnamed,unnamed,unnamed	CITED2,HAND2,LRP6,TWIST1	CITED2,HAND2,HES1,JAG1,LRP6,TWIST1
GO Biological Process	GO:0006892	post-Golgi vesicle-mediated transport	146	0.00453	1	0.324	5.39	0.742	4	11	0.0225	0.364	3	7	77	unnamed,unnamed,unnamed,unnamed	unnamed,unnamed,unnamed,unnamed,unnamed,unnamed,unnamed,unnamed,unnamed,unnamed,unnamed	CLINT1,KIF16B,SH3GL2	ARF1,CLINT1,DTNBP1,GOPC,KIF16B,SH3GL2,VAMP3
GO Biological Process	GO:0009968	negative regulation of signal transduction	148	0.00466	1	0.329	1.73	13.9	24	206	0.135	0.117	22	130	749	unnamed,unnamed,unnamed,unnamed,unnamed,unnamed,unnamed,unnamed,unnamed,unnamed,unnamed,unnamed,unnamed,unnamed,unnamed,unnamed,unnamed,unnamed,unnamed,unnamed,unnamed,unnamed,unnamed,unnamed	unnamed,unnamed,unnamed,unnamed,unnamed,unnamed,unnamed,unnamed,unnamed,unnamed,unnamed,unnamed,unnamed,unnamed,unnamed,unnamed,unnamed,unnamed,unnamed,unnamed,unnamed,unnamed,unnamed,unnamed,unnamed,unnamed,unnamed,unnamed,unnamed,unnamed,unnamed,unnamed,unnamed,unnamed,unnamed,unnamed,unnamed,unnamed,unnamed,unnamed,unnamed,unnamed,unnamed,unnamed,unnamed,unnamed,unnamed,unnamed,unnamed,unnamed…	ACKR3,ACVR1,ADM,APCDD1,BMP2,BMP4,DLC1,DUSP6,GREM1,ITGAV,LRP6,PID1,PRDM1,PRKCQ,SH3GL2,SMAD7,TBX18,TCF21,TCF7L2,TWIST1,WWOX,ZMYND11	ACKR3,ACVR1,ADM,ADRA1A,ADRA2A,ADRB2,AGTR2,AP2B1,APCDD1,AR,ARAP3,AXIN2,BCL6,BCL9L,BMP2,BMP4,BMPER,CDH2,CER1,CNKSR3,CRIPAK,CXXC4,CYLD,CYP26A1,CYP26B1,CYP7B1,DAB1,DAB2,DDIT4L,DKK2,DLC1,DUSP16,DUSP6,DYRK1A,ERRFI1,FAF1,FBXW7,FGF9,FOXO1,FST,FZD1,GATA3,GDNF,GLI3,GPC3,GREM1,GSK3B,GTF2H2,HHEX,HHIP,HIC1,HTR1B,IGF1,IGFBP3,IGFBP5,IL6ST,IRS1,ISL1,ITGA1,ITGA6,ITGAV,KLF4,LATS2,LRP4,LRP6,MAP2K5,MBIP,MECOM,MGRN1,…
GO Biological Process	GO:0050794	regulation of cellular process	149	0.00495	1	0.347	1.13	121	137	1800	0.77	0.0761	161	1160	8854	unnamed,unnamed,unnamed,unnamed,unnamed,unnamed,unnamed,unnamed,unnamed,unnamed,unnamed,unnamed,unnamed,unnamed,unnamed,unnamed,unnamed,unnamed,unnamed,unnamed,unnamed,unnamed,unnamed,unnamed,unnamed,unnamed,unnamed,unnamed,unnamed,unnamed,unnamed,unnamed,unnamed,unnamed,unnamed,unnamed,unnamed,unnamed,unnamed,unnamed,unnamed,unnamed,unnamed,unnamed,unnamed,unnamed,unnamed,unnamed,unnamed,unnamed…	unnamed,unnamed,unnamed,unnamed,unnamed,unnamed,unnamed,unnamed,unnamed,unnamed,unnamed,unnamed,unnamed,unnamed,unnamed,unnamed,unnamed,unnamed,unnamed,unnamed,unnamed,unnamed,unnamed,unnamed,unnamed,unnamed,unnamed,unnamed,unnamed,unnamed,unnamed,unnamed,unnamed,unnamed,unnamed,unnamed,unnamed,unnamed,unnamed,unnamed,unnamed,unnamed,unnamed,unnamed,unnamed,unnamed,unnamed,unnamed,unnamed,unnamed…	ACKR3,ACVR1,ACVR1C,ADAMTS9,ADM,AHRR,AKAP6,ANXA2,APCDD1,ARFGAP3,ARL15,ASB18,ASCC3,BACH1,BMP2,BMP4,BNC2,BTBD9,C12orf76,CALCR,CAPZB,CD180,CDCA7,CDH4,CITED2,CLIC6,COL8A1,CPE,CREB1,CRIM1,CTIF,DCDC1,DCSTAMP,DCT,DEC1,DLC1,DPF1,DUSP6,DYRK2,EBF1,EGLN3,EID1,EIF3H,EIF4E,ELFN1,EOMES,EPHA3,EXT1,EYA4,FAM170A,FAM3D,FMN1,FOXB1,FOXC1,FOXP1,FOXP2,FOXQ1,FOXS1,GBX2,GJA1,GLIS3,GMDS,GPC5,GPC6,GPR125,GREM1,GRIA2,GRIK1,…	AATF,ABRA,ACAA2,ACKR3,ACO1,ACTR3,ACTR3B,ACVR1,ACVR1C,ACVR2A,ADAM10,ADAM23,ADAMTS1,ADAMTS18,ADAMTS20,ADAMTS9,ADCY8,ADCY9,ADCYAP1,ADM,ADRA1A,ADRA1D,ADRA2A,ADRB2,AEBP2,AFF2,AFF3,AGAP1,AGK,AGPAT9,AGTR1,AGTR2,AGXT2,AHRR,AIPL1,AKAP6,AKT3,ALCAM,ALDH1A2,ALK,ALX4,ANAPC1,ANG,ANGPT1,ANXA1,ANXA2,AP2B1,APAF1,APCDD1,API5,APIP,APP,AR,ARAP2,ARAP3,ARF1,ARFGAP2,ARFGAP3,ARFGEF1,ARGLU1,ARHGAP11B,ARHGAP15,ARHGAP20,AR…
GO Biological Process	GO:0031325	positive regulation of cellular metabolic process	150	0.00501	1	0.349	1.32	48.4	64	718	0.36	0.0891	60	353	2039	unnamed,unnamed,unnamed,unnamed,unnamed,unnamed,unnamed,unnamed,unnamed,unnamed,unnamed,unnamed,unnamed,unnamed,unnamed,unnamed,unnamed,unnamed,unnamed,unnamed,unnamed,unnamed,unnamed,unnamed,unnamed,unnamed,unnamed,unnamed,unnamed,unnamed,unnamed,unnamed,unnamed,unnamed,unnamed,unnamed,unnamed,unnamed,unnamed,unnamed,unnamed,unnamed,unnamed,unnamed,unnamed,unnamed,unnamed,unnamed,unnamed,unnamed…	unnamed,unnamed,unnamed,unnamed,unnamed,unnamed,unnamed,unnamed,unnamed,unnamed,unnamed,unnamed,unnamed,unnamed,unnamed,unnamed,unnamed,unnamed,unnamed,unnamed,unnamed,unnamed,unnamed,unnamed,unnamed,unnamed,unnamed,unnamed,unnamed,unnamed,unnamed,unnamed,unnamed,unnamed,unnamed,unnamed,unnamed,unnamed,unnamed,unnamed,unnamed,unnamed,unnamed,unnamed,unnamed,unnamed,unnamed,unnamed,unnamed,unnamed…	ACVR1,ADM,AHRR,BMP2,BMP4,CALCR,CITED2,CREB1,DLC1,DYRK2,EBF1,EOMES,FAM170A,FOXC1,FOXP1,FOXS1,GLIS3,GREM1,HAND2,HNF4G,HSF2,IFNG,IL12A,KITLG,KLF7,LMO1,LRP6,MED30,MEIS2,MGMT,MITF,NFIA,NPAS3,NR2F2,NR5A2,PAX9,PBX1,PDGFC,PID1,PIK3R1,PLCB1,PLSCR1,PPARGC1A,PRKCQ,RAP2A,RBPJ,RFX3,RGCC,RIPK2,RUNX1,SMAD7,SP3,TAF4,TCF21,TCF7L2,TWIST1,WWOX,ZBTB16,ZEB2,ZNF281	AATF,ABRA,ACVR1,ACVR2A,ADCY8,ADCY9,ADCYAP1,ADM,ADRA2A,ADRB2,AGTR1,AGTR2,AGXT2,AHRR,ALK,ALX4,ANAPC1,ANG,ANGPT1,ANXA1,APP,AR,ARFGEF1,ARID1B,ARRDC3,ARRDC4,ASCL1,ASXL2,ATOH1,AXIN2,BARHL2,BARX2,BCL11A,BCL11B,BCL9L,BHLHE23,BIRC7,BMP2,BMP3,BMP4,CALCOCO1,CALCR,CAND1,CAPRIN2,CASK,CCL2,CCNH,CCR7,CD40,CDH1,CDH13,CDK5RAP2,CDKN1C,CEBPG,CELF4,CITED2,CREB1,CREB5,CREBL2,CRH,CSRNP3,CTNNB1,CUL1,CXCR4,DAB1,DAB2,DIS…
GO Biological Process	GO:0040011	locomotion	151	0.00502	1	0.347	1.46	28.8	42	427	0.236	0.0984	36	198	1042	unnamed,unnamed,unnamed,unnamed,unnamed,unnamed,unnamed,unnamed,unnamed,unnamed,unnamed,unnamed,unnamed,unnamed,unnamed,unnamed,unnamed,unnamed,unnamed,unnamed,unnamed,unnamed,unnamed,unnamed,unnamed,unnamed,unnamed,unnamed,unnamed,unnamed,unnamed,unnamed,unnamed,unnamed,unnamed,unnamed,unnamed,unnamed,unnamed,unnamed,unnamed,unnamed	unnamed,unnamed,unnamed,unnamed,unnamed,unnamed,unnamed,unnamed,unnamed,unnamed,unnamed,unnamed,unnamed,unnamed,unnamed,unnamed,unnamed,unnamed,unnamed,unnamed,unnamed,unnamed,unnamed,unnamed,unnamed,unnamed,unnamed,unnamed,unnamed,unnamed,unnamed,unnamed,unnamed,unnamed,unnamed,unnamed,unnamed,unnamed,unnamed,unnamed,unnamed,unnamed,unnamed,unnamed,unnamed,unnamed,unnamed,unnamed,unnamed,unnamed…	ABLIM1,ACKR3,ACVR1,APCDD1,BMP4,CDH4,CREB1,EPHA3,EXT1,FERMT1,FOXB1,FOXC1,FOXP1,GBX2,GJA1,GPC6,GREM1,HAND2,IFNG,IL12A,ITGAV,KIF4B,KIRREL3,KITLG,KLF7,LRP6,NR2F1,NR2F2,NRP2,PIK3R1,PRKCQ,RFX3,SEMA5A,SH3GL2,TWIST1,ZEB2	ABLIM1,ACKR3,ACVR1,AGTR1,ALCAM,ANG,ANGPT1,AP2B1,APCDD1,APP,ARHGEF16,ARX,ASCL1,ASTN1,ATOH1,BARHL2,BCL11B,BMP4,BTG1,C11orf34,CACNA1E,CCL2,CCR7,CD47,CDH13,CDH2,CDH4,CDKL5,CER1,CHL1,CNTN2,CNTN4,CNTN6,CREB1,CSF3R,CTNNA2,CTNNB1,CXADR,CXCR4,CYP1B1,DAB1,DCC,DISC1,DNAH11,DNAH5,DOCK2,DOCK4,EDNRB,EFNA5,EFNB2,EMX2,EPHA3,EPHA4,EPHA5,EPHA7,ERBB4,ETS1,ETV1,EXT1,FAT1,FER,FERMT1,FEZ1,FEZ2,FEZF1,FGF10,FGF13,FOXB1,…
GO Biological Process	GO:0001525	angiogenesis	152	0.00502	1	0.345	2.06	7.28	15	108	0.0843	0.139	14	56	274	unnamed,unnamed,unnamed,unnamed,unnamed,unnamed,unnamed,unnamed,unnamed,unnamed,unnamed,unnamed,unnamed,unnamed,unnamed	unnamed,unnamed,unnamed,unnamed,unnamed,unnamed,unnamed,unnamed,unnamed,unnamed,unnamed,unnamed,unnamed,unnamed,unnamed,unnamed,unnamed,unnamed,unnamed,unnamed,unnamed,unnamed,unnamed,unnamed,unnamed,unnamed,unnamed,unnamed,unnamed,unnamed,unnamed,unnamed,unnamed,unnamed,unnamed,unnamed,unnamed,unnamed,unnamed,unnamed,unnamed,unnamed,unnamed,unnamed,unnamed,unnamed,unnamed,unnamed,unnamed,unnamed…	ACKR3,ACVR1,ANXA2,BMP4,COL8A1,FOXS1,GBX2,GREM1,HAND2,ITGAV,NRP2,RBPJ,SEMA5A,THSD7A	ACKR3,ACVR1,ANG,ANGPT1,ANXA2,BMP4,BMPER,CCL2,CDH13,COL15A1,COL8A1,CTNNB1,CXCR4,CYP1B1,E2F7,EDNRA,EFNB2,EMCN,ETS1,FGF10,FGF18,FGF9,FGFR2,FOXS1,GBX2,GREM1,HAND2,HOXA3,HS6ST1,IHH,ITGAV,ITGB1,JAG1,MAP3K7,MEIS1,MEOX2,NOX5,NRP1,NRP2,NRXN3,NUS1,PIK3CG,PRKCA,PRKD1,PRKX,RBPJ,RHOB,ROBO1,S1PR1,SEMA5A,SLIT2,STAB2,TGFBR1,THSD7A,TNFAIP2,TSPAN12
GO Biological Process	GO:0048844	artery morphogenesis	153	0.00508	1	0.347	2.89	2.76	8	41	0.0449	0.195	7	19	48	unnamed,unnamed,unnamed,unnamed,unnamed,unnamed,unnamed,unnamed	unnamed,unnamed,unnamed,unnamed,unnamed,unnamed,unnamed,unnamed,unnamed,unnamed,unnamed,unnamed,unnamed,unnamed,unnamed,unnamed,unnamed,unnamed,unnamed,unnamed,unnamed,unnamed,unnamed,unnamed,unnamed,unnamed,unnamed,unnamed,unnamed,unnamed,unnamed,unnamed,unnamed,unnamed,unnamed,unnamed,unnamed,unnamed,unnamed,unnamed,unnamed	BMP4,CITED2,FOXC1,FOXS1,HAND2,RBPJ,SMAD7	BMP4,CITED2,EYA1,FOXC1,FOXS1,HAND2,HES1,HPGD,JAG1,PROX1,PRRX1,RBPJ,SIX1,SMAD7,SOX4,TBX2,TFAP2B,TGFBR1,ZMIZ1
GO Biological Process	GO:0009855	determination of bilateral symmetry	153	0.00508	1	0.347	2.89	2.76	8	41	0.0449	0.195	7	19	94	unnamed,unnamed,unnamed,unnamed,unnamed,unnamed,unnamed,unnamed	unnamed,unnamed,unnamed,unnamed,unnamed,unnamed,unnamed,unnamed,unnamed,unnamed,unnamed,unnamed,unnamed,unnamed,unnamed,unnamed,unnamed,unnamed,unnamed,unnamed,unnamed,unnamed,unnamed,unnamed,unnamed,unnamed,unnamed,unnamed,unnamed,unnamed,unnamed,unnamed,unnamed,unnamed,unnamed,unnamed,unnamed,unnamed,unnamed,unnamed,unnamed	ACVR1,CITED2,GJA1,GREM1,HAND2,LRP6,RFX3	ACVR1,ACVR2A,ALDH1A2,ARL6,CER1,CITED2,CTNNB1,DNAH11,FGF10,GJA1,GREM1,HAND2,IHH,LRP6,MEF2C,RFX3,TBX3,WNT5A,ZIC3
GO Biological Process	GO:0045786	negative regulation of cell cycle	155	0.00517	1	0.348	2.28	5.26	12	78	0.0674	0.154	10	39	248	unnamed,unnamed,unnamed,unnamed,unnamed,unnamed,unnamed,unnamed,unnamed,unnamed,unnamed,unnamed	unnamed,unnamed,unnamed,unnamed,unnamed,unnamed,unnamed,unnamed,unnamed,unnamed,unnamed,unnamed,unnamed,unnamed,unnamed,unnamed,unnamed,unnamed,unnamed,unnamed,unnamed,unnamed,unnamed,unnamed,unnamed,unnamed,unnamed,unnamed,unnamed,unnamed,unnamed,unnamed,unnamed,unnamed,unnamed,unnamed,unnamed,unnamed,unnamed,unnamed,unnamed,unnamed,unnamed,unnamed,unnamed,unnamed,unnamed,unnamed,unnamed,unnamed…	BMP2,BMP4,FOXC1,IFNG,IL12A,KIF20B,MAD1L1,NR2F2,RGCC,TCF7L2	ADCYAP1,ANAPC1,BARD1,BMP2,BMP4,BTG3,BTG4,BUB3,CDKN1C,CUL1,DBC1,ETS1,FGFR2,FOXC1,GATA3,HHEX,HPGD,IFNG,IL12A,INHBA,KIF20B,KMT2E,LATS2,MAD1L1,MTBP,NGFR,NR2F2,PRKAB2,PRNP,PTPRK,RGCC,RHOB,RPRM,SESN3,SOX2,TCF7L2,TGFBR1,TNFAIP3,TOM1L1
GO Biological Process	GO:0034391	regulation of smooth muscle cell apoptotic process	156	0.00518	1	0.347	7.42	0.405	3	6	0.0169	0.5	3	4	13	unnamed,unnamed,unnamed	unnamed,unnamed,unnamed,unnamed,unnamed,unnamed	IFNG,IL12A,LRP6	IFNG,IGF1,IL12A,LRP6
GO Biological Process	GO:0048340	paraxial mesoderm morphogenesis	156	0.00518	1	0.347	7.42	0.405	3	6	0.0169	0.5	2	3	11	unnamed,unnamed,unnamed	unnamed,unnamed,unnamed,unnamed,unnamed,unnamed	FOXC1,FOXS1	FOXC1,FOXS1,SMAD2
GO Biological Process	GO:0060395	SMAD protein signal transduction	156	0.00518	1	0.347	7.42	0.405	3	6	0.0169	0.5	2	2	17	unnamed,unnamed,unnamed	unnamed,unnamed,unnamed,unnamed,unnamed,unnamed	BMP2,BMP4	BMP2,BMP4
GO Biological Process	GO:0048339	paraxial mesoderm development	156	0.00518	1	0.347	7.42	0.405	3	6	0.0169	0.5	2	3	19	unnamed,unnamed,unnamed	unnamed,unnamed,unnamed,unnamed,unnamed,unnamed	FOXC1,FOXS1	FOXC1,FOXS1,SMAD2
GO Biological Process	GO:0002090	regulation of receptor internalization	156	0.00518	1	0.347	7.42	0.405	3	6	0.0169	0.5	2	4	22	unnamed,unnamed,unnamed	unnamed,unnamed,unnamed,unnamed,unnamed,unnamed	GREM1,SH3GL2	ANGPT1,GREM1,MTMR2,SH3GL2
GO Biological Process	GO:0003130	BMP signaling pathway involved in heart induction	156	0.00518	1	0.347	7.42	0.405	3	6	0.0169	0.5	2	2	3	unnamed,unnamed,unnamed	unnamed,unnamed,unnamed,unnamed,unnamed,unnamed	BMP2,BMP4	BMP2,BMP4
GO Biological Process	GO:0016486	peptide hormone processing	156	0.00518	1	0.347	7.42	0.405	3	6	0.0169	0.5	2	4	35	unnamed,unnamed,unnamed	unnamed,unnamed,unnamed,unnamed,unnamed,unnamed	CPE,PCSK5	CPA3,CPE,PCSK5,POMC
GO Biological Process	GO:0051052	regulation of DNA metabolic process	163	0.00521	1	0.334	2.51	3.98	10	59	0.0562	0.169	10	32	230	unnamed,unnamed,unnamed,unnamed,unnamed,unnamed,unnamed,unnamed,unnamed,unnamed	unnamed,unnamed,unnamed,unnamed,unnamed,unnamed,unnamed,unnamed,unnamed,unnamed,unnamed,unnamed,unnamed,unnamed,unnamed,unnamed,unnamed,unnamed,unnamed,unnamed,unnamed,unnamed,unnamed,unnamed,unnamed,unnamed,unnamed,unnamed,unnamed,unnamed,unnamed,unnamed,unnamed,unnamed,unnamed,unnamed,unnamed,unnamed,unnamed,unnamed,unnamed,unnamed,unnamed,unnamed,unnamed,unnamed,unnamed,unnamed,unnamed,unnamed…	BMP4,GREM1,IFNG,KITLG,MGMT,PDGFC,PID1,PPARGC1A,RGCC,TWIST1	AXIN2,BCL6,BMP4,CD40,CEBPG,E2F7,ERCC4,EYA1,FBXW7,FGF10,GLI2,GREM1,GSK3B,IFNG,IGF1,KITLG,KPNA2,MGMT,NOX4,PAXIP1,PDGFC,PID1,POT1,PPARGC1A,PRDM9,RGCC,RNF169,SPIDR,TGFB3,TNKS,TWIST1,XRCC5
GO Biological Process	GO:0042476	odontogenesis	163	0.00521	1	0.334	2.51	3.98	10	59	0.0562	0.169	8	33	99	unnamed,unnamed,unnamed,unnamed,unnamed,unnamed,unnamed,unnamed,unnamed,unnamed	unnamed,unnamed,unnamed,unnamed,unnamed,unnamed,unnamed,unnamed,unnamed,unnamed,unnamed,unnamed,unnamed,unnamed,unnamed,unnamed,unnamed,unnamed,unnamed,unnamed,unnamed,unnamed,unnamed,unnamed,unnamed,unnamed,unnamed,unnamed,unnamed,unnamed,unnamed,unnamed,unnamed,unnamed,unnamed,unnamed,unnamed,unnamed,unnamed,unnamed,unnamed,unnamed,unnamed,unnamed,unnamed,unnamed,unnamed,unnamed,unnamed,unnamed…	ADM,BMP2,BMP4,FOXC1,HAND2,LRP6,PAX9,TCF7L2	ADM,ANKRD11,AXIN2,BCL11B,BCL2L11,BCOR,BMP2,BMP4,CSF3R,CTNNB1,DLX2,EDA,FGF10,FGFR2,FOXC1,FST,GLI2,GLI3,HAND2,INHBA,ITGA6,LHX8,LRP4,LRP6,MSX2,OSR1,PAX9,PVRL1,RUNX2,SLC24A4,TCF7L2,TGFB3,TP63
GO Biological Process	GO:0007219	Notch signaling pathway	163	0.00521	1	0.334	2.51	3.98	10	59	0.0562	0.169	8	22	121	unnamed,unnamed,unnamed,unnamed,unnamed,unnamed,unnamed,unnamed,unnamed,unnamed	unnamed,unnamed,unnamed,unnamed,unnamed,unnamed,unnamed,unnamed,unnamed,unnamed,unnamed,unnamed,unnamed,unnamed,unnamed,unnamed,unnamed,unnamed,unnamed,unnamed,unnamed,unnamed,unnamed,unnamed,unnamed,unnamed,unnamed,unnamed,unnamed,unnamed,unnamed,unnamed,unnamed,unnamed,unnamed,unnamed,unnamed,unnamed,unnamed,unnamed,unnamed,unnamed,unnamed,unnamed,unnamed,unnamed,unnamed,unnamed,unnamed,unnamed…	BMP2,CREB1,FOXC1,FOXS1,GMDS,HDAC9,RBPJ,TLE4	ADAM10,APP,ASCL1,BMP2,CNTN6,CREB1,CUL1,FBXW7,FOXC1,FOXS1,GMDS,HDAC9,HES1,JAG1,MAML2,RBPJ,SEL1L,TBL1X,TLE3,TLE4,TNRC6C,TP63
GO Biological Process	GO:0014706	striated muscle tissue development	166	0.00525	1	0.33	1.99	8.02	16	119	0.0899	0.134	15	63	241	unnamed,unnamed,unnamed,unnamed,unnamed,unnamed,unnamed,unnamed,unnamed,unnamed,unnamed,unnamed,unnamed,unnamed,unnamed,unnamed	unnamed,unnamed,unnamed,unnamed,unnamed,unnamed,unnamed,unnamed,unnamed,unnamed,unnamed,unnamed,unnamed,unnamed,unnamed,unnamed,unnamed,unnamed,unnamed,unnamed,unnamed,unnamed,unnamed,unnamed,unnamed,unnamed,unnamed,unnamed,unnamed,unnamed,unnamed,unnamed,unnamed,unnamed,unnamed,unnamed,unnamed,unnamed,unnamed,unnamed,unnamed,unnamed,unnamed,unnamed,unnamed,unnamed,unnamed,unnamed,unnamed,unnamed…	ACVR1,BMP2,BMP4,CITED2,EOMES,FOXC1,FOXP1,FOXP2,FOXS1,GREM1,MYLK2,NR2F2,RBPJ,SMAD7,TCF21	ACVR1,AGTR2,ALDH1A2,ATG5,BCL9L,BMP2,BMP4,C3orf58,CITED2,CXADR,DCN,DMD,DMRTA2,EOMES,EYA1,FGFR2,FOXC1,FOXL2,FOXP1,FOXP2,FOXS1,GREM1,HOXD10,IGFBP5,ISL1,ITGB1,MEF2C,MEGF10,MEOX2,METTL8,MSC,MYLK2,NEBL,NR2F2,PAX5,PHOX2B,PITX1,POU4F1,PPP3CA,PPP3CB,PROX1,RARB,RBPJ,REST,RYR2,SIX1,SIX4,SLC8A1,SMAD7,SMYD1,SOX11,SPEG,TBX2,TBX3,TBX5,TCF21,TENM4,TTN,WNT2,WNT5A,WT1,XIRP2,ZFPM2
GO Biological Process	GO:0044767	single-organism developmental process	167	0.00537	1	0.336	1.23	73.2	90	1086	0.506	0.0829	94	588	3308	unnamed,unnamed,unnamed,unnamed,unnamed,unnamed,unnamed,unnamed,unnamed,unnamed,unnamed,unnamed,unnamed,unnamed,unnamed,unnamed,unnamed,unnamed,unnamed,unnamed,unnamed,unnamed,unnamed,unnamed,unnamed,unnamed,unnamed,unnamed,unnamed,unnamed,unnamed,unnamed,unnamed,unnamed,unnamed,unnamed,unnamed,unnamed,unnamed,unnamed,unnamed,unnamed,unnamed,unnamed,unnamed,unnamed,unnamed,unnamed,unnamed,unnamed…	unnamed,unnamed,unnamed,unnamed,unnamed,unnamed,unnamed,unnamed,unnamed,unnamed,unnamed,unnamed,unnamed,unnamed,unnamed,unnamed,unnamed,unnamed,unnamed,unnamed,unnamed,unnamed,unnamed,unnamed,unnamed,unnamed,unnamed,unnamed,unnamed,unnamed,unnamed,unnamed,unnamed,unnamed,unnamed,unnamed,unnamed,unnamed,unnamed,unnamed,unnamed,unnamed,unnamed,unnamed,unnamed,unnamed,unnamed,unnamed,unnamed,unnamed…	ABLIM1,ACKR3,ACVR1,ADM,ANXA2,BMP2,BMP4,CAPZB,CDH4,CHODL,CITED2,COL8A1,CPE,CREB1,DCSTAMP,DCT,DLC1,EIF4E,EOMES,EPHA3,EXT1,EYA4,FMN1,FOXB1,FOXC1,FOXP1,FOXP2,FOXQ1,FOXS1,GBX2,GJA1,GREM1,HAND2,HDAC9,HNF4G,IFNG,ITGAV,KIAA1009,KIF16B,KIF4B,KIRREL3,KITLG,KLF7,LAMA4,LRP6,MED30,MEIS2,MGMT,MITF,MKI67,MYLK2,NDUFS4,NNMT,NR2F1,NR2F2,NR5A2,NRP2,PACSIN2,PAX9,PBX1,PCDH8,PCSK5,PDGFC,PID1,PIK3R1,PLCB1,PRDM1,PRICKLE…	AATF,ABCA12,ABLIM1,ACKR3,ACTR3,ACVR1,ACVR2A,ADAM10,ADAMTS1,ADAMTS2,ADCYAP1,ADM,ADRA1A,AFF2,AFF3,AGTR1,AGTR2,AHSP,AK4,AK8,ALCAM,ALDH1A2,ALK,ALX4,ANG,ANGPT1,ANKRD11,ANXA1,ANXA2,AP2B1,APAF1,APP,AR,ARL6,ARX,ASCL1,ATG5,ATOH1,AXIN2,BARX2,BBX,BCL11A,BCL11B,BCL2L11,BCL6,BCL9L,BCOR,BHLHE22,BHLHE23,BLNK,BMP2,BMP4,BMPER,BNIP2,C11orf34,C3orf58,C5orf30,CA10,CADM1,CADM2,CAPZB,CCDC41,CCL2,CCNG1,CCR7,CD1D,CDH1,C…
GO Biological Process	GO:0030509	BMP signaling pathway	168	0.00548	1	0.341	4.12	1.21	5	18	0.0281	0.278	4	12	66	unnamed,unnamed,unnamed,unnamed,unnamed	unnamed,unnamed,unnamed,unnamed,unnamed,unnamed,unnamed,unnamed,unnamed,unnamed,unnamed,unnamed,unnamed,unnamed,unnamed,unnamed,unnamed,unnamed	ACVR1,BMP2,BMP4,SMAD7	ACVR1,ACVR2A,BMP2,BMP4,CER1,CHRDL1,FST,MSX2,RUNX2,RYR2,SMAD7,USP9X
GO Biological Process	GO:0048738	cardiac muscle tissue development	169	0.00558	1	0.345	2.36	4.65	11	69	0.0618	0.159	10	37	131	unnamed,unnamed,unnamed,unnamed,unnamed,unnamed,unnamed,unnamed,unnamed,unnamed,unnamed	unnamed,unnamed,unnamed,unnamed,unnamed,unnamed,unnamed,unnamed,unnamed,unnamed,unnamed,unnamed,unnamed,unnamed,unnamed,unnamed,unnamed,unnamed,unnamed,unnamed,unnamed,unnamed,unnamed,unnamed,unnamed,unnamed,unnamed,unnamed,unnamed,unnamed,unnamed,unnamed,unnamed,unnamed,unnamed,unnamed,unnamed,unnamed,unnamed,unnamed,unnamed,unnamed,unnamed,unnamed,unnamed,unnamed,unnamed,unnamed,unnamed,unnamed…	ACVR1,BMP2,BMP4,FOXC1,FOXP1,FOXS1,GREM1,MYLK2,RBPJ,SMAD7	ACVR1,AGTR2,ALDH1A2,ATG5,BMP2,BMP4,C3orf58,CXADR,FGFR2,FOXC1,FOXP1,FOXS1,GREM1,ISL1,ITGB1,MEF2C,MYLK2,NEBL,POU4F1,PROX1,RARB,RBPJ,REST,RYR2,SLC8A1,SMAD7,SPEG,TBX2,TBX3,TBX5,TENM4,TTN,WNT2,WNT5A,WT1,XIRP2,ZFPM2
GO Biological Process	GO:0060840	artery development	170	0.00592	1	0.364	2.83	2.83	8	42	0.0449	0.19	7	20	55	unnamed,unnamed,unnamed,unnamed,unnamed,unnamed,unnamed,unnamed	unnamed,unnamed,unnamed,unnamed,unnamed,unnamed,unnamed,unnamed,unnamed,unnamed,unnamed,unnamed,unnamed,unnamed,unnamed,unnamed,unnamed,unnamed,unnamed,unnamed,unnamed,unnamed,unnamed,unnamed,unnamed,unnamed,unnamed,unnamed,unnamed,unnamed,unnamed,unnamed,unnamed,unnamed,unnamed,unnamed,unnamed,unnamed,unnamed,unnamed,unnamed,unnamed	BMP4,CITED2,FOXC1,FOXS1,HAND2,RBPJ,SMAD7	BMP4,CITED2,EYA1,FOXC1,FOXS1,GLI3,HAND2,HES1,HPGD,JAG1,PROX1,PRRX1,RBPJ,SIX1,SMAD7,SOX4,TBX2,TFAP2B,TGFBR1,ZMIZ1
GO Biological Process	GO:0016331	morphogenesis of embryonic epithelium	171	0.00635	1	0.387	2.14	6.07	13	90	0.073	0.144	11	41	134	unnamed,unnamed,unnamed,unnamed,unnamed,unnamed,unnamed,unnamed,unnamed,unnamed,unnamed,unnamed,unnamed	unnamed,unnamed,unnamed,unnamed,unnamed,unnamed,unnamed,unnamed,unnamed,unnamed,unnamed,unnamed,unnamed,unnamed,unnamed,unnamed,unnamed,unnamed,unnamed,unnamed,unnamed,unnamed,unnamed,unnamed,unnamed,unnamed,unnamed,unnamed,unnamed,unnamed,unnamed,unnamed,unnamed,unnamed,unnamed,unnamed,unnamed,unnamed,unnamed,unnamed,unnamed,unnamed,unnamed,unnamed,unnamed,unnamed,unnamed,unnamed,unnamed,unnamed…	ADM,BMP4,CITED2,DLC1,GREM1,LRP6,PCDH8,TBX18,TWIST1,ZEB2,ZIC5	ADM,ALDH1A2,APAF1,BMP4,CITED2,COBL,CTNNB1,DLC1,FGF10,FGFR2,GATA3,GDNF,GLI2,GREM1,HECTD1,HHEX,IRX1,IRX2,IRX3,LHX2,LMO4,LRP6,MAP3K7,OPA1,OSR1,PAX3,PCDH8,PRICKLE1,PTCH1,ROCK2,SALL1,SIX1,SOX11,SOX4,SOX9,TBX18,TP63,TWIST1,WNT5A,ZEB2,ZIC5
GO Biological Process	GO:0048519	negative regulation of biological process	172	0.0064	1	0.388	1.24	66.8	83	991	0.466	0.0838	85	522	3320	unnamed,unnamed,unnamed,unnamed,unnamed,unnamed,unnamed,unnamed,unnamed,unnamed,unnamed,unnamed,unnamed,unnamed,unnamed,unnamed,unnamed,unnamed,unnamed,unnamed,unnamed,unnamed,unnamed,unnamed,unnamed,unnamed,unnamed,unnamed,unnamed,unnamed,unnamed,unnamed,unnamed,unnamed,unnamed,unnamed,unnamed,unnamed,unnamed,unnamed,unnamed,unnamed,unnamed,unnamed,unnamed,unnamed,unnamed,unnamed,unnamed,unnamed…	unnamed,unnamed,unnamed,unnamed,unnamed,unnamed,unnamed,unnamed,unnamed,unnamed,unnamed,unnamed,unnamed,unnamed,unnamed,unnamed,unnamed,unnamed,unnamed,unnamed,unnamed,unnamed,unnamed,unnamed,unnamed,unnamed,unnamed,unnamed,unnamed,unnamed,unnamed,unnamed,unnamed,unnamed,unnamed,unnamed,unnamed,unnamed,unnamed,unnamed,unnamed,unnamed,unnamed,unnamed,unnamed,unnamed,unnamed,unnamed,unnamed,unnamed…	ACKR3,ACVR1,ACVR1C,ADM,AHRR,AKAP6,ANXA2,APCDD1,BACH1,BMP2,BMP4,CAPZB,CITED2,CREB1,DCSTAMP,DEC1,DLC1,DUSP6,DYRK2,EID1,EOMES,FAM3D,FOXB1,FOXC1,FOXP1,FOXP2,FOXQ1,FOXS1,GJA1,GLIS3,GREM1,GRIK1,GRIK2,HAND2,HDAC9,IFNG,IL12A,ITGAV,KIF20B,KITLG,LMO1,LRP6,MAD1L1,MED30,MEIS2,MGMT,MITF,NPVF,NR2F1,NR2F2,PACSIN2,PAX9,PBX1,PID1,PIK3R1,PKIA,PLCB1,PLSCR1,PPARGC1A,PRDM1,PRKCQ,RAP2A,RBPJ,RFX3,RGCC,RIPK2,RUNX1,SFMBT…	AATF,ACAA2,ACKR3,ACVR1,ACVR1C,ADAM10,ADAMTS1,ADAMTS20,ADCYAP1,ADM,ADRA1A,ADRA1D,ADRA2A,ADRB2,AGTR2,AHRR,AIPL1,AKAP6,ALDH1A2,ANAPC1,ANG,ANGPT1,ANXA1,ANXA2,AOAH,AP2B1,APCDD1,API5,APIP,APP,AR,ARAP3,ARFGEF1,ARRDC3,ASCL1,ASIC2,ASTN2,ATG5,ATP1A1,AXIN2,BACH1,BAI3,BARD1,BARX2,BCL11A,BCL11B,BCL6,BCL9L,BCOR,BHLHE22,BHLHE23,BHLHE40,BIRC7,BMP2,BMP4,BMPER,BNIP2,BTG1,BTG3,BTG4,BUB3,C11orf34,C1D,CAMK2N1,CAPRIN1…
GO Biological Process	GO:0010605	negative regulation of macromolecule metabolic process	173	0.00666	1	0.402	1.37	37.2	51	551	0.287	0.0926	47	257	1480	unnamed,unnamed,unnamed,unnamed,unnamed,unnamed,unnamed,unnamed,unnamed,unnamed,unnamed,unnamed,unnamed,unnamed,unnamed,unnamed,unnamed,unnamed,unnamed,unnamed,unnamed,unnamed,unnamed,unnamed,unnamed,unnamed,unnamed,unnamed,unnamed,unnamed,unnamed,unnamed,unnamed,unnamed,unnamed,unnamed,unnamed,unnamed,unnamed,unnamed,unnamed,unnamed,unnamed,unnamed,unnamed,unnamed,unnamed,unnamed,unnamed,unnamed…	unnamed,unnamed,unnamed,unnamed,unnamed,unnamed,unnamed,unnamed,unnamed,unnamed,unnamed,unnamed,unnamed,unnamed,unnamed,unnamed,unnamed,unnamed,unnamed,unnamed,unnamed,unnamed,unnamed,unnamed,unnamed,unnamed,unnamed,unnamed,unnamed,unnamed,unnamed,unnamed,unnamed,unnamed,unnamed,unnamed,unnamed,unnamed,unnamed,unnamed,unnamed,unnamed,unnamed,unnamed,unnamed,unnamed,unnamed,unnamed,unnamed,unnamed…	AHRR,BACH1,BMP2,BMP4,CITED2,CREB1,DUSP6,EID1,EOMES,FOXB1,FOXC1,FOXP1,FOXP2,FOXQ1,FOXS1,GJA1,GLIS3,GREM1,HDAC9,IFNG,ITGAV,LMO1,LRP6,MEIS2,NR2F1,NR2F2,PAX9,PID1,PKIA,PLCB1,PRDM1,RBPJ,RFX3,SFMBT2,SMAD7,SP3,TBX18,TCF21,TCF7L2,TLE4,TRPS1,TWIST1,ZBTB16,ZBTB20,ZFHX3,ZMYND11,ZNF281	AATF,AHRR,ANAPC1,ANG,AR,ASCL1,ATG5,BACH1,BARD1,BARX2,BCL11A,BCL6,BCOR,BHLHE22,BHLHE40,BMP2,BMP4,BUB3,C1D,CAMK2N1,CAPRIN1,CAPRIN2,CBX4,CDKN1C,CDX2,CITED2,CNKSR3,CPEB2,CREB1,CRH,CRIPAK,CTBP2,CTNNB1,DAB2,DACH1,DLX2,DMAP1,DMD,DNAJC3,DROSHA,DUSP16,DUSP6,E2F6,E2F7,EDNRB,EID1,EOMES,ERCC4,ERRFI1,FBXW7,FERD3L,FEZF1,FGFR2,FHIT,FOXA1,FOXA2,FOXB1,FOXC1,FOXD3,FOXG1,FOXL2,FOXN3,FOXO1,FOXP1,FOXP2,FOXQ1,FOXS1,FS…
GO Biological Process	GO:0009893	positive regulation of metabolic process	174	0.00667	1	0.4	1.3	49.9	65	740	0.365	0.0878	63	371	2153	unnamed,unnamed,unnamed,unnamed,unnamed,unnamed,unnamed,unnamed,unnamed,unnamed,unnamed,unnamed,unnamed,unnamed,unnamed,unnamed,unnamed,unnamed,unnamed,unnamed,unnamed,unnamed,unnamed,unnamed,unnamed,unnamed,unnamed,unnamed,unnamed,unnamed,unnamed,unnamed,unnamed,unnamed,unnamed,unnamed,unnamed,unnamed,unnamed,unnamed,unnamed,unnamed,unnamed,unnamed,unnamed,unnamed,unnamed,unnamed,unnamed,unnamed…	unnamed,unnamed,unnamed,unnamed,unnamed,unnamed,unnamed,unnamed,unnamed,unnamed,unnamed,unnamed,unnamed,unnamed,unnamed,unnamed,unnamed,unnamed,unnamed,unnamed,unnamed,unnamed,unnamed,unnamed,unnamed,unnamed,unnamed,unnamed,unnamed,unnamed,unnamed,unnamed,unnamed,unnamed,unnamed,unnamed,unnamed,unnamed,unnamed,unnamed,unnamed,unnamed,unnamed,unnamed,unnamed,unnamed,unnamed,unnamed,unnamed,unnamed…	ACVR1,ADM,AHRR,BMP2,BMP4,CALCR,CITED2,CREB1,DLC1,DYRK2,EBF1,EOMES,FAM170A,FOXC1,FOXP1,FOXS1,GJA1,GLIS3,GREM1,HAND2,HNF4G,HSF2,IFNG,IL12A,KITLG,KLF7,LMO1,LRP6,MED30,MEIS2,MGMT,MITF,MYLK2,NFIA,NPAS3,NR2F2,NR5A2,PAX9,PBX1,PDGFC,PID1,PIK3R1,PLCB1,PLSCR1,PPARGC1A,PRDM1,PRKCQ,RAP2A,RBPJ,RFX3,RGCC,RIPK2,RUNX1,SMAD7,SP3,TAF4,TCF21,TCF7L2,TWIST1,WWOX,ZBTB16,ZEB2,ZNF281	AATF,ABRA,ACVR1,ACVR2A,ADCY8,ADCY9,ADCYAP1,ADM,ADRA2A,ADRB2,AGTR1,AGTR2,AGXT2,AHRR,ALDH1A2,ALK,ALX4,ANAPC1,ANG,ANGPT1,ANXA1,APP,AR,ARFGEF1,ARID1B,ARRDC3,ARRDC4,ASCL1,ASXL2,ATOH1,AXIN2,BARD1,BARHL2,BARX2,BCL11A,BCL11B,BCL9L,BHLHE23,BIRC7,BMP2,BMP3,BMP4,CALCOCO1,CALCR,CAND1,CAPRIN2,CASK,CCL2,CCNH,CCR7,CD40,CDH1,CDH13,CDK5RAP2,CDKN1C,CEBPG,CELF4,CITED2,CNTN2,CREB1,CREB5,CREBL2,CRH,CSRNP3,CTNNB1,CUL1…
GO Biological Process	GO:0051050	positive regulation of transport	175	0.00684	1	0.408	1.85	9.71	18	144	0.101	0.125	18	81	533	unnamed,unnamed,unnamed,unnamed,unnamed,unnamed,unnamed,unnamed,unnamed,unnamed,unnamed,unnamed,unnamed,unnamed,unnamed,unnamed,unnamed,unnamed	unnamed,unnamed,unnamed,unnamed,unnamed,unnamed,unnamed,unnamed,unnamed,unnamed,unnamed,unnamed,unnamed,unnamed,unnamed,unnamed,unnamed,unnamed,unnamed,unnamed,unnamed,unnamed,unnamed,unnamed,unnamed,unnamed,unnamed,unnamed,unnamed,unnamed,unnamed,unnamed,unnamed,unnamed,unnamed,unnamed,unnamed,unnamed,unnamed,unnamed,unnamed,unnamed,unnamed,unnamed,unnamed,unnamed,unnamed,unnamed,unnamed,unnamed…	AKAP6,ANXA2,BMP4,CREB1,GREM1,GRIK1,IFNG,ITGAV,PIK3R1,PLCB1,RGCC,RUNX1,SLC1A2,STXBP5,SYTL4,TCF7L2,TULP1,TWIST1	ADCYAP1,ADRA2A,AGTR2,AKAP6,ANG,ANGPT1,ANXA1,ANXA2,BMP4,CADM1,CASK,CCL2,CD47,CDH1,CNKSR3,CREB1,CREBL2,CRH,DAB2,DMAP1,DMD,DOCK2,DTNBP1,EDA,EDNRA,EDNRB,ERBB4,GATA3,GDNF,GLI3,GPC3,GREM1,GRIK1,GSK3B,IFNG,IGF1,INHBA,IRS1,ISL1,ITGAV,ITGB1,KCNQ1,LDLRAP1,LIPG,MTMR2,NKX6-1,NLGN1,NLRP1,PARK7,PIK3R1,PLA2G6,PLCB1,PPP3CA,PPP3CB,PTCH1,RAB27B,RASL10B,RGCC,RUNX1,RYR2,SEC16B,SLC1A2,SLC30A8,SOX11,SOX4,STXBP5,SYTL4,…
GO Biological Process	GO:2001234	negative regulation of apoptotic signaling pathway	176	0.00704	1	0.418	3.9	1.28	5	19	0.0281	0.263	5	16	95	unnamed,unnamed,unnamed,unnamed,unnamed	unnamed,unnamed,unnamed,unnamed,unnamed,unnamed,unnamed,unnamed,unnamed,unnamed,unnamed,unnamed,unnamed,unnamed,unnamed,unnamed,unnamed,unnamed,unnamed	ACKR3,ACVR1,ITGAV,TCF7L2,ZMYND11	ACKR3,ACVR1,AR,GDNF,IGF1,ITGA6,ITGAV,MAP2K5,NFE2L2,PARK7,SCRT2,TCF7L2,TGFBR1,TNFAIP3,TRIM32,ZMYND11
GO Biological Process	GO:0055010	ventricular cardiac muscle tissue morphogenesis	176	0.00704	1	0.418	3.9	1.28	5	19	0.0281	0.263	4	10	40	unnamed,unnamed,unnamed,unnamed,unnamed	unnamed,unnamed,unnamed,unnamed,unnamed,unnamed,unnamed,unnamed,unnamed,unnamed,unnamed,unnamed,unnamed,unnamed,unnamed,unnamed,unnamed,unnamed,unnamed	FOXC1,FOXS1,RBPJ,SMAD7	FGFR2,FOXC1,FOXS1,ISL1,POU4F1,PROX1,RBPJ,RYR2,SMAD7,ZFPM2
[truncated: 6,493 more rows]
