# Supplementary material for: PREDICTD PaRallel Epigenomics Data Imputation with Cloud-based Tensor Decomposition
Source: Nat Commun. 2018 Apr 11;9:1402. doi: 10.1038/s41467-018-03635-9 (PMC5895786; doi:10.1038/s41467-018-03635-9)
Supplement: Supplementary file 12 — Supplementary Dataset 10(XLSX 910 kb) [file 41467_2018_3635_MOESM12_ESM.xlsx]

## Sheet: Supplementary Data 10
GREAT Analysis
ncHARClusterName	ncHARClusterIndex	Background
Non-Immune	3	Whole Genome
# GREAT version 3.0.0	Species assembly: hg19	Association rule: Basal+extension: 5000 bp upstream, 1000 bp downstream, 1000000 bp max extension, curated regulatory domains included
# Ontology summary statistics are provided in the footer.
#
# Ontology	ID	Desc	BinomRank	BinomP	BinomBonfP	BinomFdrQ	RegionFoldEnrich	ExpRegions	ObsRegions	GenomeFrac	SetCov	HyperRank	HyperP	HyperBonfP	HyperFdrQ	GeneFoldEnrich	ExpGenes	ObsGenes	TotalGenes	GeneSetCov	TermCov	Regions	Genes
GO Molecular Function	GO:0046983	protein dimerization activity	1	2.89e-05	0.106	0.106	3.21	4.67	15	0.104	0.333	6	8.73e-05	0.322	0.0537	3.24	4.32	14	987	0.177	0.0142	unnamed,unnamed,unnamed,unnamed,unnamed,unnamed,unnamed,unnamed,unnamed,unnamed,unnamed,unnamed,unnamed,unnamed,unnamed	EBF3,ITGB1,LRP4,NR2F2,PDGFC,PPP3CA,PRDM6,RUNX1T1,SRR,SYT14,TBC1D22A,TENM3,TGFB3,TOP2B
GO Molecular Function	GO:0003700	sequence-specific DNA binding transcription factor activity	2	9.45e-05	0.348	0.174	2.75	5.82	16	0.129	0.356	1	3.79e-07	0.0014	0.0014	3.98	4.53	18	1034	0.228	0.0174	unnamed,unnamed,unnamed,unnamed,unnamed,unnamed,unnamed,unnamed,unnamed,unnamed,unnamed,unnamed,unnamed,unnamed,unnamed,unnamed	CITED2,DMRTB1,E2F6,FOXB1,GLI2,HIC1,HOXA2,HOXA3,MAF,NR2F1,NR2F2,PRDM1,RARB,RUNX1T1,TBX2,TFCP2L1,ZEB2,ZFHX4
GO Molecular Function	GO:0001071	nucleic acid binding transcription factor activity	3	9.99e-05	0.368	0.123	2.74	5.85	16	0.13	0.356	2	3.85e-07	0.00142	0.000709	3.97	4.53	18	1035	0.228	0.0174	unnamed,unnamed,unnamed,unnamed,unnamed,unnamed,unnamed,unnamed,unnamed,unnamed,unnamed,unnamed,unnamed,unnamed,unnamed,unnamed	CITED2,DMRTB1,E2F6,FOXB1,GLI2,HIC1,HOXA2,HOXA3,MAF,NR2F1,NR2F2,PRDM1,RARB,RUNX1T1,TBX2,TFCP2L1,ZEB2,ZFHX4
GO Molecular Function	GO:0043565	sequence-specific DNA binding	4	0.00017	0.628	0.157	3.09	4.21	13	0.0935	0.289	3	1.76e-06	0.00649	0.00216	4.59	3.05	14	697	0.177	0.0201	unnamed,unnamed,unnamed,unnamed,unnamed,unnamed,unnamed,unnamed,unnamed,unnamed,unnamed,unnamed,unnamed	DMRTB1,FOXB1,GLI2,HIC1,HOXA2,HOXA3,MAF,NR2F1,NR2F2,PRDM1,RARB,TBX2,ZEB2,ZFHX4
GO Molecular Function	GO:0042802	identical protein binding	5	0.000273	1	0.201	2.95	4.41	13	0.098	0.289	11	0.000972	1	0.326	2.83	4.23	12	967	0.152	0.0124	unnamed,unnamed,unnamed,unnamed,unnamed,unnamed,unnamed,unnamed,unnamed,unnamed,unnamed,unnamed,unnamed	DES,LRP4,MOCS2,NR2F2,PDGFC,PRDM6,RUNX1T1,SRR,SYT14,TBC1D22A,TENM3,TGFB3
GO Molecular Function	GO:0042803	protein homodimerization activity	6	0.000347	1	0.214	3.6	2.78	10	0.0618	0.222	10	0.000924	1	0.341	3.56	2.53	9	577	0.114	0.0156	unnamed,unnamed,unnamed,unnamed,unnamed,unnamed,unnamed,unnamed,unnamed,unnamed	LRP4,NR2F2,PDGFC,PRDM6,RUNX1T1,SRR,SYT14,TBC1D22A,TENM3
GO Molecular Function	GO:0003677	DNA binding	7	0.000553	1	0.291	2.05	9.77	20	0.217	0.444	4	1.7e-05	0.0625	0.0156	2.4	10.4	25	2381	0.316	0.0105	unnamed,unnamed,unnamed,unnamed,unnamed,unnamed,unnamed,unnamed,unnamed,unnamed,unnamed,unnamed,unnamed,unnamed,unnamed,unnamed,unnamed,unnamed,unnamed,unnamed	BNC2,CASZ1,DMRTB1,E2F6,EBF3,FOXB1,GLI2,GLIS1,HIC1,HOXA2,HOXA3,MAF,MGMT,NR2F1,NR2F2,PRDM1,PSIP1,RARB,RUNX1T1,TBX2,TFCP2L1,TOP2B,TOX,ZEB2,ZFHX4
GO Molecular Function	GO:0005515	protein binding	8	0.000854	1	0.394	1.37	27.8	38	0.618	0.844	30	0.0047	1	0.578	1.34	35	47	7997	0.595	0.00588	unnamed,unnamed,unnamed,unnamed,unnamed,unnamed,unnamed,unnamed,unnamed,unnamed,unnamed,unnamed,unnamed,unnamed,unnamed,unnamed,unnamed,unnamed,unnamed,unnamed,unnamed,unnamed,unnamed,unnamed,unnamed,unnamed,unnamed,unnamed,unnamed,unnamed,unnamed,unnamed,unnamed,unnamed,unnamed,unnamed,unnamed,unnamed	ANXA2,BCAS3,CALD1,CEP120,CITED2,CRIM1,CTBP2,DES,DLC1,DPEP1,EBF3,FAM101B,FEZ2,FOXB1,FST,GLI2,GNA14,GNAQ,HIC1,HOXA3,ITGB1,LRP4,MOCS2,NR2F1,NR2F2,NRP1,NSMAF,PDGFC,PEX14,PEX2,PHF17,PPP3CA,PRDM1,PRDM6,PSIP1,RARB,ROCK2,RUNX1T1,SRR,SYT14,TBC1D22A,TBX2,TENM3,TGFB3,TOP2B,VPS53,ZEB2
GO Molecular Function	GO:0003707	steroid hormone receptor activity	9	0.000974	1	0.399	9.13	0.438	4	0.00974	0.0889	5	7.86e-05	0.29	0.058	17.6	0.228	4	52	0.0506	0.0769	unnamed,unnamed,unnamed,unnamed	NR2F1,NR2F2,PGRMC2,RARB
GO Molecular Function	GO:0003714	transcription corepressor activity	10	0.00164	1	0.606	4.7	1.28	6	0.0284	0.133	7	0.000219	0.808	0.115	6.99	0.858	6	196	0.0759	0.0306	unnamed,unnamed,unnamed,unnamed,unnamed,unnamed	CITED2,CTBP2,E2F6,NR2F2,PEX14,TFCP2L1
GO Molecular Function	GO:0046982	protein heterodimerization activity	11	0.00288	1	0.966	3.63	1.93	7	0.0429	0.156	31	0.00865	1	1	3.38	1.77	6	405	0.0759	0.0148	unnamed,unnamed,unnamed,unnamed,unnamed,unnamed,unnamed	ITGB1,PPP3CA,SYT14,TENM3,TGFB3,TOP2B
GO Molecular Function	GO:0030378	serine racemase activity	12	0.00388	1	1	257	0.00389	1	8.65e-05	0.0222	23	0.00438	1	0.702	228	0.00438	1	1	0.0127	1	unnamed	SRR
GO Molecular Function	GO:0008721	D-serine ammonia-lyase activity	12	0.00388	1	1	257	0.00389	1	8.65e-05	0.0222	23	0.00438	1	0.702	228	0.00438	1	1	0.0127	1	unnamed	SRR
GO Molecular Function	GO:0018114	threonine racemase activity	12	0.00388	1	1	257	0.00389	1	8.65e-05	0.0222	23	0.00438	1	0.702	228	0.00438	1	1	0.0127	1	unnamed	SRR
GO Molecular Function	GO:0047661	amino-acid racemase activity	15	0.00418	1	1	239	0.00419	1	9.31e-05	0.0222	32	0.00874	1	1	114	0.00876	1	2	0.0127	0.5	unnamed	SRR
GO Molecular Function	GO:0046872	metal ion binding	16	0.00427	1	0.984	1.57	15.9	25	0.353	0.556	8	0.000384	1	0.177	1.79	17.4	31	3964	0.392	0.00782	unnamed,unnamed,unnamed,unnamed,unnamed,unnamed,unnamed,unnamed,unnamed,unnamed,unnamed,unnamed,unnamed,unnamed,unnamed,unnamed,unnamed,unnamed,unnamed,unnamed,unnamed,unnamed,unnamed,unnamed,unnamed	ANXA2,BNC2,CASZ1,DCTD,DMRTB1,DPEP1,EBF3,GLI2,GLIS1,GNA14,GNAQ,HIC1,ITGB1,LRP4,MGMT,NR2F1,NR2F2,NRP1,PDZRN3,PEX2,PHF17,PPP3CA,PRDM1,PRDM6,RARB,ROCK2,RUNX1T1,SRR,TOP2B,ZEB2,ZFHX4
GO Molecular Function	GO:0003712	transcription cofactor activity	17	0.00522	1	1	2.93	2.73	8	0.0606	0.178	12	0.00125	1	0.383	3.77	2.12	8	484	0.101	0.0165	unnamed,unnamed,unnamed,unnamed,unnamed,unnamed,unnamed,unnamed	CITED2,CTBP2,E2F6,NR2F1,NR2F2,PEX14,PSIP1,TFCP2L1
GO Molecular Function	GO:0003941	L-serine ammonia-lyase activity	18	0.00563	1	1	177	0.00564	1	0.000125	0.0222	38	0.0131	1	1	76.1	0.0131	1	3	0.0127	0.333	unnamed	SRR
GO Molecular Function	GO:0043169	cation binding	19	0.00592	1	1	1.54	16.2	25	0.361	0.556	9	0.000519	1	0.213	1.76	17.6	31	4030	0.392	0.00769	unnamed,unnamed,unnamed,unnamed,unnamed,unnamed,unnamed,unnamed,unnamed,unnamed,unnamed,unnamed,unnamed,unnamed,unnamed,unnamed,unnamed,unnamed,unnamed,unnamed,unnamed,unnamed,unnamed,unnamed,unnamed	ANXA2,BNC2,CASZ1,DCTD,DMRTB1,DPEP1,EBF3,GLI2,GLIS1,GNA14,GNAQ,HIC1,ITGB1,LRP4,MGMT,NR2F1,NR2F2,NRP1,PDZRN3,PEX2,PHF17,PPP3CA,PRDM1,PRDM6,RARB,ROCK2,RUNX1T1,SRR,TOP2B,ZEB2,ZFHX4
GO Molecular Function	GO:0042826	histone deacetylase binding	20	0.0065	1	1	7.92	0.379	3	0.00842	0.0667	19	0.00344	1	0.668	9.93	0.302	3	69	0.038	0.0435	unnamed,unnamed,unnamed	HIC1,PRDM1,TOP2B
GO Molecular Function	GO:0005488	binding	21	0.00685	1	1	1.17	36.8	43	0.817	0.956	17	0.00244	1	0.529	1.22	53.3	65	12174	0.823	0.00534	unnamed,unnamed,unnamed,unnamed,unnamed,unnamed,unnamed,unnamed,unnamed,unnamed,unnamed,unnamed,unnamed,unnamed,unnamed,unnamed,unnamed,unnamed,unnamed,unnamed,unnamed,unnamed,unnamed,unnamed,unnamed,unnamed,unnamed,unnamed,unnamed,unnamed,unnamed,unnamed,unnamed,unnamed,unnamed,unnamed,unnamed,unnamed,unnamed,unnamed,unnamed,unnamed,unnamed	ANXA2,ARHGAP15,BCAS3,BNC2,CALD1,CASZ1,CEP120,CITED2,CRIM1,CTBP2,DCTD,DES,DLC1,DMRTB1,DPEP1,E2F6,EBF3,EMCN,FAM101B,FEZ2,FOXB1,FST,GLI2,GLIS1,GNA14,GNAQ,HHAT,HIC1,HOXA2,HOXA3,ITGB1,LRP4,MAF,MGMT,MOCS2,NR2F1,NR2F2,NRP1,NSMAF,PDGFC,PDZRN3,PEX14,PEX2,PGRMC2,PHF17,PPP3CA,PRDM1,PRDM6,PSIP1,RARB,ROCK2,RUNX1T1,SPEG,SRR,SYT14,TBC1D22A,TBX2,TENM3,TFCP2L1,TGFB3,TOP2B,TOX,VPS53,ZEB2,ZFHX4
GO Molecular Function	GO:0004879	ligand-activated sequence-specific DNA binding RNA polymerase II transcription factor activity	22	0.00693	1	1	7.74	0.388	3	0.00862	0.0667	13	0.00129	1	0.365	14	0.215	3	49	0.038	0.0612	unnamed,unnamed,unnamed	NR2F1,NR2F2,RARB
GO Molecular Function	GO:0000989	transcription factor binding transcription factor activity	23	0.00703	1	1	2.79	2.87	8	0.0638	0.178	14	0.00184	1	0.486	3.55	2.26	8	515	0.101	0.0155	unnamed,unnamed,unnamed,unnamed,unnamed,unnamed,unnamed,unnamed	CITED2,CTBP2,E2F6,NR2F1,NR2F2,PEX14,PSIP1,TFCP2L1
GO Molecular Function	GO:0003676	nucleic acid binding	24	0.00704	1	1	1.64	12.8	21	0.284	0.467	16	0.00199	1	0.459	1.75	14.9	26	3397	0.329	0.00765	unnamed,unnamed,unnamed,unnamed,unnamed,unnamed,unnamed,unnamed,unnamed,unnamed,unnamed,unnamed,unnamed,unnamed,unnamed,unnamed,unnamed,unnamed,unnamed,unnamed,unnamed	BNC2,CASZ1,DMRTB1,E2F6,EBF3,FOXB1,GLI2,GLIS1,HIC1,HOXA2,HOXA3,MAF,MGMT,NR2F1,NR2F2,PRDM1,PRDM6,PSIP1,RARB,RUNX1T1,TBX2,TFCP2L1,TOP2B,TOX,ZEB2,ZFHX4
GO Molecular Function	GO:0008168	methyltransferase activity	25	0.0073	1	1	5.2	0.77	4	0.0171	0.0889	37	0.0123	1	1	4.48	0.893	4	204	0.0506	0.0196	unnamed,unnamed,unnamed,unnamed	KIAA1456,MGMT,PRDM1,PRDM6
GO Molecular Function	GO:0004083	bisphosphoglycerate 2-phosphatase activity	26	0.00756	1	1	132	0.00759	1	0.000169	0.0222	45	0.0174	1	1	57.1	0.0175	1	4	0.0127	0.25	unnamed	BPGM
GO Molecular Function	GO:0004619	phosphoglycerate mutase activity	26	0.00756	1	1	132	0.00759	1	0.000169	0.0222	45	0.0174	1	1	57.1	0.0175	1	4	0.0127	0.25	unnamed	BPGM
GO Molecular Function	GO:0004082	bisphosphoglycerate mutase activity	26	0.00756	1	1	132	0.00759	1	0.000169	0.0222	45	0.0174	1	1	57.1	0.0175	1	4	0.0127	0.25	unnamed	BPGM
GO Molecular Function	GO:0030366	Mo-molybdopterin synthase activity	29	0.0076	1	0.967	131	0.00763	1	0.00017	0.0222	23	0.00438	1	0.702	228	0.00438	1	1	0.0127	1	unnamed	MOCS2
GO Molecular Function	GO:0000988	protein binding transcription factor activity	30	0.00767	1	0.943	2.75	2.91	8	0.0647	0.178	15	0.00196	1	0.482	3.51	2.28	8	520	0.101	0.0154	unnamed,unnamed,unnamed,unnamed,unnamed,unnamed,unnamed,unnamed	CITED2,CTBP2,E2F6,NR2F1,NR2F2,PEX14,PSIP1,TFCP2L1
GO Molecular Function	GO:0016741	transferase activity, transferring one-carbon groups	31	0.00774	1	0.92	5.11	0.783	4	0.0174	0.0889	40	0.0136	1	1	4.35	0.92	4	210	0.0506	0.019	unnamed,unnamed,unnamed,unnamed	KIAA1456,MGMT,PRDM1,PRDM6
GO Molecular Function	GO:0016841	ammonia-lyase activity	32	0.00836	1	0.963	119	0.00839	1	0.000186	0.0222	51	0.0217	1	1	45.7	0.0219	1	5	0.0127	0.2	unnamed	SRR
GO Molecular Function	GO:0008270	zinc ion binding	33	0.0105	1	1	2.15	5.12	11	0.114	0.244	41	0.0144	1	1	2.11	5.22	11	1191	0.139	0.00924	unnamed,unnamed,unnamed,unnamed,unnamed,unnamed,unnamed,unnamed,unnamed,unnamed,unnamed	BNC2,DCTD,DPEP1,GLI2,NR2F1,NR2F2,PDZRN3,PEX2,PHF17,RARB,ZFHX4
GO Molecular Function	GO:0070573	metallodipeptidase activity	34	0.0134	1	1	74.1	0.0135	1	0.0003	0.0222	32	0.00874	1	1	114	0.00876	1	2	0.0127	0.5	unnamed	DPEP1
GO Molecular Function	GO:0003918	DNA topoisomerase type II (ATP-hydrolyzing) activity	35	0.0146	1	1	68.2	0.0147	1	0.000326	0.0222	45	0.0174	1	1	57.1	0.0175	1	4	0.0127	0.25	unnamed	TOP2B
GO Molecular Function	GO:1901363	heterocyclic compound binding	36	0.0147	1	1	1.4	19.2	27	0.427	0.6	18	0.00338	1	0.692	1.51	23.2	35	5300	0.443	0.0066	unnamed,unnamed,unnamed,unnamed,unnamed,unnamed,unnamed,unnamed,unnamed,unnamed,unnamed,unnamed,unnamed,unnamed,unnamed,unnamed,unnamed,unnamed,unnamed,unnamed,unnamed,unnamed,unnamed,unnamed,unnamed,unnamed,unnamed	BNC2,CASZ1,CTBP2,DMRTB1,E2F6,EBF3,FOXB1,GLI2,GLIS1,GNA14,GNAQ,HHAT,HIC1,HOXA2,HOXA3,MAF,MGMT,MOCS2,NR2F1,NR2F2,PGRMC2,PRDM1,PRDM6,PSIP1,RARB,ROCK2,RUNX1T1,SPEG,SRR,TBX2,TFCP2L1,TOP2B,TOX,ZEB2,ZFHX4
GO Molecular Function	GO:0016853	isomerase activity	37	0.0148	1	1	5.84	0.514	3	0.0114	0.0667	61	0.0301	1	1	4.45	0.674	3	154	0.038	0.0195	unnamed,unnamed,unnamed	BPGM,SRR,TOP2B
GO Molecular Function	GO:0034416	bisphosphoglycerate phosphatase activity	38	0.0162	1	1	61.3	0.0163	1	0.000363	0.0222	51	0.0217	1	1	45.7	0.0219	1	5	0.0127	0.2	unnamed	BPGM
GO Molecular Function	GO:0004132	dCMP deaminase activity	39	0.0168	1	1	59.1	0.0169	1	0.000376	0.0222	23	0.00438	1	0.702	228	0.00438	1	1	0.0127	1	unnamed	DCTD
GO Molecular Function	GO:0097100	supercoiled DNA binding	40	0.017	1	1	58.5	0.0171	1	0.00038	0.0222	23	0.00438	1	0.702	228	0.00438	1	1	0.0127	1	unnamed	PSIP1
GO Molecular Function	GO:0097159	organic cyclic compound binding	41	0.0175	1	1	1.39	19.5	27	0.432	0.6	22	0.00431	1	0.723	1.49	23.5	35	5373	0.443	0.00651	unnamed,unnamed,unnamed,unnamed,unnamed,unnamed,unnamed,unnamed,unnamed,unnamed,unnamed,unnamed,unnamed,unnamed,unnamed,unnamed,unnamed,unnamed,unnamed,unnamed,unnamed,unnamed,unnamed,unnamed,unnamed,unnamed,unnamed	BNC2,CASZ1,CTBP2,DMRTB1,E2F6,EBF3,FOXB1,GLI2,GLIS1,GNA14,GNAQ,HHAT,HIC1,HOXA2,HOXA3,MAF,MGMT,MOCS2,NR2F1,NR2F2,PGRMC2,PRDM1,PRDM6,PSIP1,RARB,ROCK2,RUNX1T1,SPEG,SRR,TBX2,TFCP2L1,TOP2B,TOX,ZEB2,ZFHX4
GO Molecular Function	GO:0034235	GPI anchor binding	42	0.0186	1	1	53.1	0.0188	1	0.000418	0.0222	62	0.0303	1	1	32.6	0.0307	1	7	0.0127	0.143	unnamed	DPEP1
GO Molecular Function	GO:0003916	DNA topoisomerase activity	43	0.0198	1	1	50.1	0.02	1	0.000444	0.0222	56	0.026	1	1	38.1	0.0263	1	6	0.0127	0.167	unnamed	TOP2B
GO Molecular Function	GO:0003908	methylated-DNA-[protein]-cysteine S-methyltransferase activity	44	0.0233	1	1	42.5	0.0235	1	0.000523	0.0222	23	0.00438	1	0.702	228	0.00438	1	1	0.0127	1	unnamed	MGMT
GO Molecular Function	GO:0016840	carbon-nitrogen lyase activity	45	0.0243	1	1	40.7	0.0245	1	0.000545	0.0222	71	0.0387	1	1	25.4	0.0394	1	9	0.0127	0.111	unnamed	SRR
GO Molecular Function	GO:0019838	growth factor binding	46	0.026	1	1	4.7	0.638	3	0.0142	0.0667	35	0.0113	1	1	6.46	0.464	3	106	0.038	0.0283	unnamed,unnamed,unnamed	CRIM1,NRP1,TGFB3
GO Molecular Function	GO:0005100	Rho GTPase activator activity	47	0.027	1	1	7.85	0.255	2	0.00566	0.0444	36	0.012	1	1	12	0.166	2	38	0.0253	0.0526	unnamed,unnamed	ARHGAP15,DLC1
GO Molecular Function	GO:0016868	intramolecular transferase activity, phosphotransferases	48	0.0278	1	1	35.5	0.0282	1	0.000627	0.0222	78	0.0471	1	1	20.8	0.0482	1	11	0.0127	0.0909	unnamed	BPGM
GO Molecular Function	GO:0005099	Ras GTPase activator activity	49	0.0285	1	1	4.53	0.662	3	0.0147	0.0667	42	0.0144	1	1	5.91	0.508	3	116	0.038	0.0259	unnamed,unnamed,unnamed	ARHGAP15,DLC1,TBC1D22A
GO Molecular Function	GO:0033192	calmodulin-dependent protein phosphatase activity	50	0.029	1	1	34	0.0294	1	0.000653	0.0222	45	0.0174	1	1	57.1	0.0175	1	4	0.0127	0.25	unnamed	PPP3CA
GO Molecular Function	GO:0046914	transition metal ion binding	51	0.0295	1	1	1.85	5.95	11	0.132	0.244	77	0.0455	1	1	1.76	6.24	11	1424	0.139	0.00772	unnamed,unnamed,unnamed,unnamed,unnamed,unnamed,unnamed,unnamed,unnamed,unnamed,unnamed	BNC2,DCTD,DPEP1,GLI2,NR2F1,NR2F2,PDZRN3,PEX2,PHF17,RARB,ZFHX4
GO Molecular Function	GO:0008289	lipid binding	52	0.0304	1	1	2.14	3.74	8	0.083	0.178	44	0.0173	1	1	2.42	3.31	8	755	0.101	0.0106	unnamed,unnamed,unnamed,unnamed,unnamed,unnamed,unnamed,unnamed	ANXA2,ARHGAP15,DLC1,DPEP1,NR2F2,PGRMC2,ROCK2,SYT14
GO Molecular Function	GO:0016854	racemase and epimerase activity	53	0.0311	1	1	31.7	0.0316	1	0.000702	0.0222	84	0.0555	1	1	17.6	0.0569	1	13	0.0127	0.0769	unnamed	SRR
GO Molecular Function	GO:0008172	S-methyltransferase activity	54	0.0319	1	1	30.9	0.0324	1	0.000719	0.0222	56	0.026	1	1	38.1	0.0263	1	6	0.0127	0.167	unnamed	MGMT
GO Molecular Function	GO:0004723	calcium-dependent protein serine/threonine phosphatase activity	55	0.0333	1	1	29.5	0.0339	1	0.000753	0.0222	56	0.026	1	1	38.1	0.0263	1	6	0.0127	0.167	unnamed	PPP3CA
GO Molecular Function	GO:0009008	DNA-methyltransferase activity	56	0.0348	1	1	28.2	0.0354	1	0.000788	0.0222	51	0.0217	1	1	45.7	0.0219	1	5	0.0127	0.2	unnamed	MGMT
GO Molecular Function	GO:0001105	RNA polymerase II transcription coactivator activity	57	0.0378	1	1	6.53	0.306	2	0.0068	0.0444	20	0.00413	1	0.762	20.8	0.0963	2	22	0.0253	0.0909	unnamed,unnamed	CITED2,PSIP1
GO Molecular Function	GO:0005010	insulin-like growth factor-activated receptor activity	58	0.0385	1	1	25.5	0.0392	1	0.000871	0.0222	38	0.0131	1	1	76.1	0.0131	1	3	0.0127	0.333	unnamed	CRIM1
GO Molecular Function	GO:0031005	filamin binding	59	0.0386	1	1	25.4	0.0394	1	0.000875	0.0222	56	0.026	1	1	38.1	0.0263	1	6	0.0127	0.167	unnamed	FAM101B
GO Molecular Function	GO:0019955	cytokine binding	60	0.0393	1	1	6.39	0.313	2	0.00695	0.0444	68	0.033	1	1	7.03	0.285	2	65	0.0253	0.0308	unnamed,unnamed	NRP1,TGFB3
GO Molecular Function	GO:0050693	LBD domain binding	61	0.0407	1	1	24.1	0.0415	1	0.000923	0.0222	45	0.0174	1	1	57.1	0.0175	1	4	0.0127	0.25	unnamed	CITED2
GO Molecular Function	GO:0016805	dipeptidase activity	62	0.0427	1	1	22.9	0.0437	1	0.00097	0.0222	84	0.0555	1	1	17.6	0.0569	1	13	0.0127	0.0769	unnamed	DPEP1
GO Molecular Function	GO:0031406	carboxylic acid binding	63	0.0429	1	1	3.85	0.779	3	0.0173	0.0667	75	0.0433	1	1	3.85	0.779	3	178	0.038	0.0169	unnamed,unnamed,unnamed	DPEP1,NR2F2,SRR
GO Molecular Function	GO:0043177	organic acid binding	64	0.0434	1	1	3.83	0.782	3	0.0174	0.0667	76	0.0439	1	1	3.83	0.784	3	179	0.038	0.0168	unnamed,unnamed,unnamed	DPEP1,NR2F2,SRR
GO Molecular Function	GO:0005114	type II transforming growth factor beta receptor binding	65	0.0437	1	1	22.4	0.0446	1	0.000992	0.0222	62	0.0303	1	1	32.6	0.0307	1	7	0.0127	0.143	unnamed	TGFB3
GO Molecular Function	GO:0008239	dipeptidyl-peptidase activity	66	0.0473	1	1	20.7	0.0484	1	0.00108	0.0222	74	0.0429	1	1	22.8	0.0438	1	10	0.0127	0.1	unnamed	DPEP1
GO Molecular Function	GO:0043167	ion binding	67	0.0476	1	1	1.26	22.9	29	0.51	0.644	43	0.0165	1	1	1.36	26.4	36	6034	0.456	0.00597	unnamed,unnamed,unnamed,unnamed,unnamed,unnamed,unnamed,unnamed,unnamed,unnamed,unnamed,unnamed,unnamed,unnamed,unnamed,unnamed,unnamed,unnamed,unnamed,unnamed,unnamed,unnamed,unnamed,unnamed,unnamed,unnamed,unnamed,unnamed,unnamed	ANXA2,ARHGAP15,BNC2,CASZ1,DCTD,DMRTB1,DPEP1,EBF3,FST,GLI2,GLIS1,GNA14,GNAQ,HHAT,HIC1,ITGB1,LRP4,MGMT,NR2F1,NR2F2,NRP1,PDZRN3,PEX2,PHF17,PPP3CA,PRDM1,PRDM6,RARB,ROCK2,RUNX1T1,SPEG,SRR,SYT14,TOP2B,ZEB2,ZFHX4
GO Molecular Function	GO:0003708	retinoic acid receptor activity	68	0.0491	1	1	19.9	0.0503	1	0.00112	0.0222	70	0.0345	1	1	28.5	0.035	1	8	0.0127	0.125	unnamed	RARB
GO Molecular Function	GO:0005096	GTPase activator activity	69	0.0492	1	1	2.89	1.38	4	0.0308	0.0889	55	0.0257	1	1	3.58	1.12	4	255	0.0506	0.0157	unnamed,unnamed,unnamed,unnamed	ARHGAP15,DLC1,GNAQ,TBC1D22A
GO Molecular Function	GO:0070008	serine-type exopeptidase activity	70	0.053	1	1	18.4	0.0544	1	0.00121	0.0222	78	0.0471	1	1	20.8	0.0482	1	11	0.0127	0.0909	unnamed	PREP
GO Molecular Function	GO:0001190	RNA polymerase II transcription factor binding transcription factor activity involved in positive regulation of transcription	71	0.0535	1	1	5.38	0.372	2	0.00826	0.0444	34	0.00916	1	0.993	13.8	0.145	2	33	0.0253	0.0606	unnamed,unnamed	CITED2,PSIP1
GO Molecular Function	GO:0005523	tropomyosin binding	72	0.0547	1	1	17.8	0.0563	1	0.00125	0.0222	89	0.0637	1	1	15.2	0.0657	1	15	0.0127	0.0667	unnamed	CALD1
GO Molecular Function	GO:0033613	activating transcription factor binding	73	0.0549	1	1	5.3	0.377	2	0.00838	0.0444	54	0.0218	1	1	8.78	0.228	2	52	0.0253	0.0385	unnamed,unnamed	CITED2,PSIP1
GO Molecular Function	GO:0051861	glycolipid binding	74	0.056	1	1	17.4	0.0576	1	0.00128	0.0222	110	0.0881	1	1	10.9	0.092	1	21	0.0127	0.0476	unnamed	DPEP1
GO Molecular Function	GO:0004859	phospholipase inhibitor activity	75	0.0572	1	1	17	0.0588	1	0.00131	0.0222	78	0.0471	1	1	20.8	0.0482	1	11	0.0127	0.0909	unnamed	ANXA2
GO Molecular Function	GO:0048185	activin binding	76	0.0615	1	1	15.8	0.0635	1	0.00141	0.0222	82	0.0513	1	1	19	0.0525	1	12	0.0127	0.0833	unnamed	FST
GO Molecular Function	GO:0001948	glycoprotein binding	77	0.0622	1	1	4.93	0.405	2	0.00901	0.0444	60	0.0276	1	1	7.74	0.258	2	59	0.0253	0.0339	unnamed,unnamed	FST,ITGB1
GO Molecular Function	GO:0034713	type I transforming growth factor beta receptor binding	78	0.063	1	1	15.4	0.065	1	0.00144	0.0222	62	0.0303	1	1	32.6	0.0307	1	7	0.0127	0.143	unnamed	TGFB3
GO Molecular Function	GO:0055102	lipase inhibitor activity	79	0.0632	1	1	15.3	0.0652	1	0.00145	0.0222	94	0.0678	1	1	14.3	0.0701	1	16	0.0127	0.0625	unnamed	ANXA2
GO Molecular Function	GO:0030234	enzyme regulator activity	80	0.0664	1	1	1.83	4.38	8	0.0972	0.178	93	0.0673	1	1	1.85	4.33	8	989	0.101	0.00809	unnamed,unnamed,unnamed,unnamed,unnamed,unnamed,unnamed,unnamed	ANXA2,ARHGAP15,CRIM1,DLC1,DPEP1,GNAQ,TBC1D22A,ZEB2
GO Molecular Function	GO:0016866	intramolecular transferase activity	81	0.0682	1	1	14.2	0.0706	1	0.00157	0.0222	117	0.116	1	1	8.16	0.123	1	28	0.0127	0.0357	unnamed	BPGM
GO Molecular Function	GO:0001972	retinoic acid binding	82	0.0714	1	1	13.5	0.074	1	0.00164	0.0222	89	0.0637	1	1	15.2	0.0657	1	15	0.0127	0.0667	unnamed	NR2F2
GO Molecular Function	GO:0050431	transforming growth factor beta binding	83	0.072	1	1	13.4	0.0746	1	0.00166	0.0222	82	0.0513	1	1	19	0.0525	1	12	0.0127	0.0833	unnamed	TGFB3
GO Molecular Function	GO:0003824	catalytic activity	84	0.0721	1	1	1.27	19.6	25	0.436	0.556	203	0.357	1	1	1.08	24.1	26	5494	0.329	0.00473	unnamed,unnamed,unnamed,unnamed,unnamed,unnamed,unnamed,unnamed,unnamed,unnamed,unnamed,unnamed,unnamed,unnamed,unnamed,unnamed,unnamed,unnamed,unnamed,unnamed,unnamed,unnamed,unnamed,unnamed,unnamed	BPGM,COX6C,CRIM1,CTBP2,CTSO,DCTD,DPEP1,DYNLRB2,GNA14,GNAQ,GTDC1,HHAT,KIAA1456,MGMT,MOCS2,NRP1,PDZRN3,PPP3CA,PRDM1,PRDM6,PREP,ROCK2,SPEG,SRR,TOP2B,TTLL5
GO Molecular Function	GO:0005161	platelet-derived growth factor receptor binding	85	0.0723	1	1	13.3	0.075	1	0.00167	0.0222	87	0.0596	1	1	16.3	0.0613	1	14	0.0127	0.0714	unnamed	PDGFC
GO Molecular Function	GO:0005021	vascular endothelial growth factor-activated receptor activity	86	0.0729	1	1	13.2	0.0756	1	0.00168	0.0222	62	0.0303	1	1	32.6	0.0307	1	7	0.0127	0.143	unnamed	NRP1
GO Molecular Function	GO:0016597	amino acid binding	87	0.0742	1	1	4.46	0.448	2	0.00996	0.0444	92	0.0651	1	1	4.81	0.416	2	95	0.0253	0.0211	unnamed,unnamed	DPEP1,SRR
GO Molecular Function	GO:0008238	exopeptidase activity	88	0.0751	1	1	4.43	0.451	2	0.01	0.0444	101	0.0787	1	1	4.31	0.464	2	106	0.0253	0.0189	unnamed,unnamed	DPEP1,PREP
GO Molecular Function	GO:0016594	glycine binding	89	0.0771	1	1	12.5	0.0802	1	0.00178	0.0222	84	0.0555	1	1	17.6	0.0569	1	13	0.0127	0.0769	unnamed	SRR
GO Molecular Function	GO:0046332	SMAD binding	90	0.0847	1	1	4.13	0.484	2	0.0108	0.0444	66	0.0311	1	1	7.25	0.276	2	63	0.0253	0.0317	unnamed,unnamed	CITED2,ZEB2
GO Molecular Function	GO:0016740	transferase activity	91	0.0895	1	1	1.5	7.99	12	0.177	0.267	159	0.182	1	1	1.36	8.09	11	1848	0.139	0.00595	unnamed,unnamed,unnamed,unnamed,unnamed,unnamed,unnamed,unnamed,unnamed,unnamed,unnamed,unnamed	CRIM1,GTDC1,HHAT,KIAA1456,MGMT,MOCS2,NRP1,PRDM1,PRDM6,ROCK2,SPEG
GO Molecular Function	GO:0035035	histone acetyltransferase binding	92	0.0926	1	1	10.3	0.097	1	0.00216	0.0222	96	0.0719	1	1	13.4	0.0744	1	17	0.0127	0.0588	unnamed	CITED2
GO Molecular Function	GO:0005501	retinoid binding	93	0.0956	1	1	9.96	0.1	1	0.00223	0.0222	122	0.12	1	1	7.87	0.127	1	29	0.0127	0.0345	unnamed	NR2F2
GO Molecular Function	GO:0043027	cysteine-type endopeptidase inhibitor activity involved in apoptotic process	94	0.0959	1	1	9.93	0.101	1	0.00224	0.0222	106	0.0841	1	1	11.4	0.0876	1	20	0.0127	0.05	unnamed	DPEP1
GO Molecular Function	GO:0004866	endopeptidase inhibitor activity	95	0.0962	1	1	3.83	0.522	2	0.0116	0.0444	143	0.157	1	1	2.84	0.705	2	161	0.0253	0.0124	unnamed,unnamed	CRIM1,DPEP1
GO Molecular Function	GO:0008092	cytoskeletal protein binding	96	0.0982	1	1	1.87	3.2	6	0.0712	0.133	105	0.0821	1	1	1.98	3.03	6	691	0.0759	0.00868	unnamed,unnamed,unnamed,unnamed,unnamed,unnamed	ANXA2,CALD1,DES,FAM101B,ITGB1,PEX14
GO Molecular Function	GO:0030675	Rac GTPase activator activity	97	0.1	1	1	9.5	0.105	1	0.00234	0.0222	87	0.0596	1	1	16.3	0.0613	1	14	0.0127	0.0714	unnamed	ARHGAP15
GO Molecular Function	GO:0004714	transmembrane receptor protein tyrosine kinase activity	98	0.1	1	1	3.73	0.536	2	0.0119	0.0444	68	0.033	1	1	7.03	0.285	2	65	0.0253	0.0308	unnamed,unnamed	CRIM1,NRP1
GO Molecular Function	GO:0061135	endopeptidase regulator activity	99	0.101	1	1	3.71	0.539	2	0.012	0.0444	148	0.165	1	1	2.75	0.727	2	166	0.0253	0.012	unnamed,unnamed	CRIM1,DPEP1
GO Molecular Function	GO:0048487	beta-tubulin binding	100	0.101	1	1	9.37	0.107	1	0.00237	0.0222	122	0.12	1	1	7.87	0.127	1	29	0.0127	0.0345	unnamed	PEX14
GO Molecular Function	GO:0017154	semaphorin receptor activity	101	0.105	1	1	9.06	0.11	1	0.00245	0.0222	71	0.0387	1	1	25.4	0.0394	1	9	0.0127	0.111	unnamed	NRP1
GO Molecular Function	GO:0030414	peptidase inhibitor activity	102	0.106	1	1	3.61	0.553	2	0.0123	0.0444	152	0.166	1	1	2.73	0.731	2	167	0.0253	0.012	unnamed,unnamed	CRIM1,DPEP1
GO Molecular Function	GO:0019239	deaminase activity	103	0.106	1	1	8.94	0.112	1	0.00249	0.0222	117	0.116	1	1	8.16	0.123	1	28	0.0127	0.0357	unnamed	DCTD
GO Molecular Function	GO:0001618	virus receptor activity	104	0.111	1	1	8.51	0.118	1	0.00261	0.0222	117	0.116	1	1	8.16	0.123	1	28	0.0127	0.0357	unnamed	ITGB1
GO Molecular Function	GO:0016814	hydrolase activity, acting on carbon-nitrogen (but not peptide) bonds, in cyclic amidines	105	0.112	1	1	8.44	0.118	1	0.00263	0.0222	131	0.135	1	1	6.92	0.145	1	33	0.0127	0.0303	unnamed	DCTD
GO Molecular Function	GO:0001968	fibronectin binding	106	0.113	1	1	8.38	0.119	1	0.00265	0.0222	96	0.0719	1	1	13.4	0.0744	1	17	0.0127	0.0588	unnamed	ITGB1
GO Molecular Function	GO:0031683	G-protein beta/gamma-subunit complex binding	107	0.114	1	1	8.31	0.12	1	0.00267	0.0222	20	0.00413	1	0.762	20.8	0.0963	2	22	0.0253	0.0909	unnamed	GNA14,GNAQ
GO Molecular Function	GO:0005160	transforming growth factor beta receptor binding	108	0.115	1	1	8.22	0.122	1	0.0027	0.0222	106	0.0841	1	1	11.4	0.0876	1	20	0.0127	0.05	unnamed	TGFB3
GO Molecular Function	GO:0043236	laminin binding	109	0.116	1	1	8.14	0.123	1	0.00273	0.0222	111	0.0921	1	1	10.4	0.0963	1	22	0.0127	0.0455	unnamed	ITGB1
GO Molecular Function	GO:0001104	RNA polymerase II transcription cofactor activity	110	0.119	1	1	3.37	0.593	2	0.0132	0.0444	73	0.0407	1	1	6.26	0.32	2	73	0.0253	0.0274	unnamed,unnamed	CITED2,PSIP1
GO Molecular Function	GO:0004857	enzyme inhibitor activity	111	0.122	1	1	2.47	1.22	3	0.027	0.0667	153	0.168	1	1	2.12	1.41	3	323	0.038	0.00929	unnamed,unnamed,unnamed	ANXA2,CRIM1,DPEP1
GO Molecular Function	GO:0004129	cytochrome-c oxidase activity	112	0.123	1	1	7.65	0.131	1	0.00291	0.0222	117	0.116	1	1	8.16	0.123	1	28	0.0127	0.0357	unnamed	COX6C
GO Molecular Function	GO:0016675	oxidoreductase activity, acting on a heme group of donors	113	0.125	1	1	7.5	0.133	1	0.00296	0.0222	122	0.12	1	1	7.87	0.127	1	29	0.0127	0.0345	unnamed	COX6C
GO Molecular Function	GO:0043395	heparan sulfate proteoglycan binding	114	0.13	1	1	7.22	0.139	1	0.00308	0.0222	89	0.0637	1	1	15.2	0.0657	1	15	0.0127	0.0667	unnamed	FST
GO Molecular Function	GO:0016409	palmitoyltransferase activity	115	0.13	1	1	7.17	0.14	1	0.0031	0.0222	135	0.143	1	1	6.52	0.153	1	35	0.0127	0.0286	unnamed	HHAT
GO Molecular Function	GO:0003682	chromatin binding	116	0.132	1	1	2.04	1.96	4	0.0436	0.0889	98	0.0732	1	1	2.54	1.58	4	360	0.0506	0.0111	unnamed,unnamed,unnamed,unnamed	CITED2,GLI2,PSIP1,TOP2B
GO Molecular Function	GO:0070412	R-SMAD binding	117	0.133	1	1	7.05	0.142	1	0.00315	0.0222	102	0.08	1	1	12	0.0832	1	19	0.0127	0.0526	unnamed	ZEB2
GO Molecular Function	GO:0000981	sequence-specific DNA binding RNA polymerase II transcription factor activity	118	0.135	1	1	2.02	1.98	4	0.044	0.0889	67	0.0319	1	1	3.35	1.2	4	273	0.0506	0.0147	unnamed,unnamed,unnamed,unnamed	FOXB1,NR2F1,NR2F2,RARB
GO Molecular Function	GO:0071837	HMG box domain binding	119	0.136	1	1	6.85	0.146	1	0.00324	0.0222	102	0.08	1	1	12	0.0832	1	19	0.0127	0.0526	unnamed	HOXA3
GO Molecular Function	GO:0019199	transmembrane receptor protein kinase activity	120	0.137	1	1	3.09	0.647	2	0.0144	0.0444	81	0.0502	1	1	5.57	0.359	2	82	0.0253	0.0244	unnamed,unnamed	CRIM1,NRP1
GO Molecular Function	GO:0015026	coreceptor activity	121	0.14	1	1	6.62	0.151	1	0.00336	0.0222	115	0.108	1	1	8.78	0.114	1	26	0.0127	0.0385	unnamed	NRP1
GO Molecular Function	GO:0019904	protein domain specific binding	122	0.141	1	1	1.81	2.77	5	0.0615	0.111	109	0.0869	1	1	2.12	2.36	5	538	0.0633	0.00929	unnamed,unnamed,unnamed,unnamed,unnamed	CITED2,DLC1,HOXA3,ITGB1,SRR
GO Molecular Function	GO:0005520	insulin-like growth factor binding	123	0.141	1	1	6.58	0.152	1	0.00338	0.0222	113	0.104	1	1	9.13	0.109	1	25	0.0127	0.04	unnamed	CRIM1
GO Molecular Function	GO:0019899	enzyme binding	124	0.143	1	1	1.54	5.21	8	0.116	0.178	133	0.139	1	1	1.56	5.12	8	1170	0.101	0.00684	unnamed,unnamed,unnamed,unnamed,unnamed,unnamed,unnamed,unnamed	ANXA2,CITED2,HIC1,ITGB1,PPP3CA,PRDM1,ROCK2,TOP2B
GO Molecular Function	GO:0005543	phospholipid binding	125	0.145	1	1	1.79	2.79	5	0.062	0.111	95	0.071	1	1	2.26	2.22	5	506	0.0633	0.00988	unnamed,unnamed,unnamed,unnamed,unnamed	ANXA2,ARHGAP15,DPEP1,ROCK2,SYT14
GO Molecular Function	GO:0061134	peptidase regulator activity	126	0.146	1	1	2.97	0.674	2	0.015	0.0444	173	0.22	1	1	2.27	0.88	2	201	0.0253	0.00995	unnamed,unnamed	CRIM1,DPEP1
GO Molecular Function	GO:0042169	SH2 domain binding	127	0.147	1	1	6.32	0.158	1	0.00352	0.0222	127	0.131	1	1	7.14	0.14	1	32	0.0127	0.0313	unnamed	DLC1
GO Molecular Function	GO:0051393	alpha-actinin binding	128	0.149	1	1	6.19	0.162	1	0.00359	0.0222	100	0.076	1	1	12.7	0.0788	1	18	0.0127	0.0556	unnamed	ITGB1
GO Molecular Function	GO:0072341	modified amino acid binding	129	0.151	1	1	6.1	0.164	1	0.00364	0.0222	154	0.172	1	1	5.31	0.188	1	43	0.0127	0.0233	unnamed	DPEP1
GO Molecular Function	GO:0017016	Ras GTPase binding	130	0.154	1	1	2.86	0.698	2	0.0155	0.0444	130	0.134	1	1	3.13	0.639	2	146	0.0253	0.0137	unnamed,unnamed	ANXA2,ROCK2
GO Molecular Function	GO:0051287	NAD binding	131	0.157	1	1	5.86	0.171	1	0.00379	0.0222	160	0.183	1	1	4.96	0.201	1	46	0.0127	0.0217	unnamed	CTBP2
GO Molecular Function	GO:0004722	protein serine/threonine phosphatase activity	132	0.157	1	1	5.85	0.171	1	0.0038	0.0222	165	0.201	1	1	4.48	0.223	1	51	0.0127	0.0196	unnamed	PPP3CA
GO Molecular Function	GO:0043028	cysteine-type endopeptidase regulator activity involved in apoptotic process	133	0.158	1	1	5.83	0.171	1	0.00381	0.0222	147	0.161	1	1	5.71	0.175	1	40	0.0127	0.025	unnamed	DPEP1
GO Molecular Function	GO:0033293	monocarboxylic acid binding	134	0.16	1	1	5.73	0.175	1	0.00388	0.0222	165	0.201	1	1	4.48	0.223	1	51	0.0127	0.0196	unnamed	NR2F2
GO Molecular Function	GO:0008047	enzyme activator activity	135	0.161	1	1	1.88	2.12	4	0.0472	0.0889	116	0.11	1	1	2.19	1.83	4	417	0.0506	0.00959	unnamed,unnamed,unnamed,unnamed	ARHGAP15,DLC1,GNAQ,TBC1D22A
GO Molecular Function	GO:0017022	myosin binding	136	0.163	1	1	5.62	0.178	1	0.00396	0.0222	131	0.135	1	1	6.92	0.145	1	33	0.0127	0.0303	unnamed	CALD1
GO Molecular Function	GO:0018024	histone-lysine N-methyltransferase activity	137	0.164	1	1	5.58	0.179	1	0.00398	0.0222	150	0.165	1	1	5.57	0.18	1	41	0.0127	0.0244	unnamed	PRDM6
GO Molecular Function	GO:0001106	RNA polymerase II transcription corepressor activity	138	0.165	1	1	5.56	0.18	1	0.004	0.0222	102	0.08	1	1	12	0.0832	1	19	0.0127	0.0526	unnamed	CITED2
GO Molecular Function	GO:0004869	cysteine-type endopeptidase inhibitor activity	139	0.165	1	1	5.56	0.18	1	0.004	0.0222	163	0.194	1	1	4.66	0.215	1	49	0.0127	0.0204	unnamed	DPEP1
GO Molecular Function	GO:0042805	actinin binding	140	0.166	1	1	5.51	0.181	1	0.00403	0.0222	111	0.0921	1	1	10.4	0.0963	1	22	0.0127	0.0455	unnamed	ITGB1
GO Molecular Function	GO:0008022	protein C-terminus binding	141	0.169	1	1	2.71	0.739	2	0.0164	0.0444	139	0.154	1	1	2.87	0.696	2	159	0.0253	0.0126	unnamed,unnamed	CEP120,TOP2B
GO Molecular Function	GO:0031267	small GTPase binding	142	0.171	1	1	2.68	0.746	2	0.0166	0.0444	139	0.154	1	1	2.87	0.696	2	159	0.0253	0.0126	unnamed,unnamed	ANXA2,ROCK2
GO Molecular Function	GO:0005544	calcium-dependent phospholipid binding	143	0.177	1	1	5.16	0.194	1	0.00431	0.0222	122	0.12	1	1	7.87	0.127	1	29	0.0127	0.0345	unnamed	ANXA2
GO Molecular Function	GO:0008235	metalloexopeptidase activity	144	0.177	1	1	5.15	0.194	1	0.00431	0.0222	144	0.157	1	1	5.86	0.171	1	39	0.0127	0.0256	unnamed	DPEP1
GO Molecular Function	GO:0003713	transcription coactivator activity	145	0.177	1	1	2.07	1.45	3	0.0323	0.0667	126	0.12	1	1	2.49	1.2	3	275	0.038	0.0109	unnamed,unnamed,unnamed	CITED2,NR2F1,PSIP1
GO Molecular Function	GO:0030695	GTPase regulator activity	146	0.182	1	1	1.79	2.23	4	0.0495	0.0889	134	0.14	1	1	2	2	4	456	0.0506	0.00877	unnamed,unnamed,unnamed,unnamed	ARHGAP15,DLC1,GNAQ,TBC1D22A
GO Molecular Function	GO:0051020	GTPase binding	147	0.185	1	1	2.55	0.784	2	0.0174	0.0444	155	0.172	1	1	2.67	0.749	2	171	0.0253	0.0117	unnamed,unnamed	ANXA2,ROCK2
GO Molecular Function	GO:0043394	proteoglycan binding	148	0.186	1	1	4.86	0.206	1	0.00457	0.0222	106	0.0841	1	1	11.4	0.0876	1	20	0.0127	0.05	unnamed	FST
GO Molecular Function	GO:0001076	RNA polymerase II transcription factor binding transcription factor activity	149	0.187	1	1	2.53	0.79	2	0.0175	0.0444	99	0.0749	1	1	4.43	0.451	2	103	0.0253	0.0194	unnamed,unnamed	CITED2,PSIP1
GO Molecular Function	GO:0016279	protein-lysine N-methyltransferase activity	150	0.188	1	1	4.81	0.208	1	0.00462	0.0222	161	0.187	1	1	4.86	0.206	1	47	0.0127	0.0213	unnamed	PRDM6
GO Molecular Function	GO:0005083	small GTPase regulator activity	151	0.192	1	1	1.98	1.51	3	0.0336	0.0667	142	0.156	1	1	2.2	1.36	3	311	0.038	0.00965	unnamed,unnamed,unnamed	ARHGAP15,DLC1,TBC1D22A
GO Molecular Function	GO:0005546	phosphatidylinositol-4,5-bisphosphate binding	152	0.192	1	1	4.69	0.213	1	0.00474	0.0222	127	0.131	1	1	7.14	0.14	1	32	0.0127	0.0313	unnamed	ANXA2
GO Molecular Function	GO:0002020	protease binding	153	0.194	1	1	4.66	0.215	1	0.00477	0.0222	176	0.239	1	1	3.68	0.271	1	62	0.0127	0.0161	unnamed	ITGB1
GO Molecular Function	GO:0050840	extracellular matrix binding	154	0.194	1	1	4.66	0.215	1	0.00477	0.0222	150	0.165	1	1	5.57	0.18	1	41	0.0127	0.0244	unnamed	ITGB1
GO Molecular Function	GO:0060589	nucleoside-triphosphatase regulator activity	155	0.195	1	1	1.75	2.29	4	0.0509	0.0889	137	0.149	1	1	1.95	2.05	4	468	0.0506	0.00855	unnamed,unnamed,unnamed,unnamed	ARHGAP15,DLC1,GNAQ,TBC1D22A
GO Molecular Function	GO:0042054	histone methyltransferase activity	156	0.196	1	1	4.59	0.218	1	0.00484	0.0222	164	0.197	1	1	4.57	0.219	1	50	0.0127	0.02	unnamed	PRDM6
GO Molecular Function	GO:0005080	protein kinase C binding	157	0.204	1	1	4.39	0.228	1	0.00506	0.0222	158	0.179	1	1	5.07	0.197	1	45	0.0127	0.0222	unnamed	TOP2B
GO Molecular Function	GO:0030971	receptor tyrosine kinase binding	158	0.213	1	1	4.19	0.239	1	0.00531	0.0222	138	0.15	1	1	6.17	0.162	1	37	0.0127	0.027	unnamed	LRP4
GO Molecular Function	GO:0004713	protein tyrosine kinase activity	159	0.215	1	1	2.31	0.868	2	0.0193	0.0444	129	0.133	1	1	3.15	0.635	2	145	0.0253	0.0138	unnamed,unnamed	CRIM1,NRP1
GO Molecular Function	GO:0030170	pyridoxal phosphate binding	160	0.215	1	1	4.13	0.242	1	0.00538	0.0222	168	0.215	1	1	4.15	0.241	1	55	0.0127	0.0182	unnamed	SRR
GO Molecular Function	GO:0017048	Rho GTPase binding	161	0.217	1	1	4.1	0.244	1	0.00542	0.0222	168	0.215	1	1	4.15	0.241	1	55	0.0127	0.0182	unnamed	ROCK2
GO Molecular Function	GO:0001191	RNA polymerase II transcription factor binding transcription factor activity involved in negative regulation of transcription	162	0.218	1	1	4.08	0.245	1	0.00545	0.0222	117	0.116	1	1	8.16	0.123	1	28	0.0127	0.0357	unnamed	CITED2
GO Molecular Function	GO:0005097	Rab GTPase activator activity	163	0.22	1	1	4.04	0.248	1	0.00551	0.0222	171	0.218	1	1	4.08	0.245	1	56	0.0127	0.0179	unnamed	TBC1D22A
GO Molecular Function	GO:0035091	phosphatidylinositol binding	164	0.222	1	1	2.26	0.886	2	0.0197	0.0444	145	0.158	1	1	2.82	0.709	2	162	0.0253	0.0123	unnamed,unnamed	ANXA2,DPEP1
GO Molecular Function	GO:0001102	RNA polymerase II activating transcription factor binding	165	0.223	1	1	3.98	0.251	1	0.00559	0.0222	135	0.143	1	1	6.52	0.153	1	35	0.0127	0.0286	unnamed	CITED2
GO Molecular Function	GO:0004197	cysteine-type endopeptidase activity	166	0.223	1	1	3.97	0.252	1	0.0056	0.0222	179	0.262	1	1	3.31	0.302	1	69	0.0127	0.0145	unnamed	CTSO
GO Molecular Function	GO:0004871	signal transducer activity	167	0.233	1	1	1.32	6.81	9	0.151	0.2	141	0.154	1	1	1.44	6.94	10	1586	0.127	0.00631	unnamed,unnamed,unnamed,unnamed,unnamed,unnamed,unnamed,unnamed,unnamed	CRIM1,FST,GNA14,GNAQ,NR2F1,NR2F2,NRP1,NSMAF,PGRMC2,RARB
GO Molecular Function	GO:0017137	Rab GTPase binding	168	0.237	1	1	3.71	0.27	1	0.00599	0.0222	165	0.201	1	1	4.48	0.223	1	51	0.0127	0.0196	unnamed	ANXA2
GO Molecular Function	GO:0008083	growth factor activity	169	0.242	1	1	2.13	0.94	2	0.0209	0.0444	146	0.16	1	1	2.8	0.714	2	163	0.0253	0.0123	unnamed,unnamed	PDGFC,TGFB3
GO Molecular Function	GO:0005518	collagen binding	170	0.244	1	1	3.59	0.278	1	0.00618	0.0222	162	0.19	1	1	4.76	0.21	1	48	0.0127	0.0208	unnamed	ITGB1
GO Molecular Function	GO:0004867	serine-type endopeptidase inhibitor activity	171	0.245	1	1	3.57	0.28	1	0.00622	0.0222	200	0.339	1	1	2.43	0.412	1	94	0.0127	0.0106	unnamed	CRIM1
GO Molecular Function	GO:0032403	protein complex binding	172	0.253	1	1	1.56	2.56	4	0.0569	0.0889	114	0.108	1	1	1.99	2.52	5	575	0.0633	0.0087	unnamed,unnamed,unnamed,unnamed	FST,GNA14,GNAQ,ITGB1,PEX14
GO Molecular Function	GO:0005516	calmodulin binding	173	0.255	1	1	2.05	0.975	2	0.0217	0.0444	148	0.165	1	1	2.75	0.727	2	166	0.0253	0.012	unnamed,unnamed	CALD1,PPP3CA
GO Molecular Function	GO:0008170	N-methyltransferase activity	174	0.258	1	1	3.36	0.298	1	0.00662	0.0222	179	0.262	1	1	3.31	0.302	1	69	0.0127	0.0145	unnamed	PRDM6
GO Molecular Function	GO:0048037	cofactor binding	175	0.259	1	1	2.03	0.986	2	0.0219	0.0444	192	0.312	1	1	1.77	1.13	2	258	0.0253	0.00775	unnamed,unnamed	CTBP2,SRR
GO Molecular Function	GO:0008094	DNA-dependent ATPase activity	176	0.264	1	1	3.28	0.305	1	0.00678	0.0222	183	0.271	1	1	3.17	0.315	1	72	0.0127	0.0139	unnamed	TOP2B
GO Molecular Function	GO:1901681	sulfur compound binding	177	0.266	1	1	1.99	1	2	0.0223	0.0444	156	0.175	1	1	2.64	0.758	2	173	0.0253	0.0116	unnamed,unnamed	FST,NRP1
GO Molecular Function	GO:0008276	protein methyltransferase activity	178	0.267	1	1	3.23	0.31	1	0.00688	0.0222	181	0.268	1	1	3.22	0.311	1	71	0.0127	0.0141	unnamed	PRDM6
GO Molecular Function	GO:0043566	structure-specific DNA binding	179	0.283	1	1	1.91	1.05	2	0.0233	0.0444	175	0.233	1	1	2.19	0.915	2	209	0.0253	0.00957	unnamed,unnamed	FOXB1,PSIP1
GO Molecular Function	GO:0015078	hydrogen ion transmembrane transporter activity	180	0.297	1	1	2.85	0.351	1	0.00781	0.0222	202	0.356	1	1	2.28	0.438	1	100	0.0127	0.01	unnamed	COX6C
GO Molecular Function	GO:0008144	drug binding	181	0.303	1	1	2.78	0.36	1	0.008	0.0222	189	0.3	1	1	2.82	0.355	1	81	0.0127	0.0123	unnamed	PPP3CA
GO Molecular Function	GO:0004252	serine-type endopeptidase activity	182	0.306	1	1	2.75	0.364	1	0.00809	0.0222	224	0.488	1	1	1.5	0.666	1	152	0.0127	0.00658	unnamed	PREP
GO Molecular Function	GO:0005200	structural constituent of cytoskeleton	183	0.31	1	1	2.7	0.37	1	0.00822	0.0222	200	0.339	1	1	2.43	0.412	1	94	0.0127	0.0106	unnamed	DES
GO Molecular Function	GO:0008301	DNA binding, bending	184	0.314	1	1	2.67	0.375	1	0.00833	0.0222	168	0.215	1	1	4.15	0.241	1	55	0.0127	0.0182	unnamed	FOXB1
GO Molecular Function	GO:0016810	hydrolase activity, acting on carbon-nitrogen (but not peptide) bonds	185	0.316	1	1	2.65	0.378	1	0.00839	0.0222	208	0.4	1	1	1.97	0.508	1	116	0.0127	0.00862	unnamed	DCTD
GO Molecular Function	GO:0047485	protein N-terminus binding	186	0.32	1	1	2.61	0.383	1	0.00852	0.0222	197	0.33	1	1	2.51	0.398	1	91	0.0127	0.011	unnamed	PEX14
GO Molecular Function	GO:0019208	phosphatase regulator activity	187	0.32	1	1	2.6	0.384	1	0.00854	0.0222	183	0.271	1	1	3.17	0.315	1	72	0.0127	0.0139	unnamed	ZEB2
GO Molecular Function	GO:0005509	calcium ion binding	188	0.323	1	1	1.33	3.76	5	0.0836	0.111	157	0.177	1	1	1.68	2.98	5	680	0.0633	0.00735	unnamed,unnamed,unnamed,unnamed,unnamed	ANXA2,LRP4,MGMT,PPP3CA,SRR
GO Molecular Function	GO:0016616	oxidoreductase activity, acting on the CH-OH group of donors, NAD or NADP as acceptor	189	0.326	1	1	2.55	0.393	1	0.00873	0.0222	209	0.403	1	1	1.95	0.512	1	117	0.0127	0.00855	unnamed	CTBP2
GO Molecular Function	GO:0020037	heme binding	190	0.328	1	1	2.53	0.395	1	0.00878	0.0222	212	0.433	1	1	1.77	0.565	1	129	0.0127	0.00775	unnamed	PGRMC2
GO Molecular Function	GO:0008757	S-adenosylmethionine-dependent methyltransferase activity	191	0.328	1	1	2.53	0.396	1	0.0088	0.0222	205	0.376	1	1	2.13	0.469	1	107	0.0127	0.00935	unnamed	PRDM6
GO Molecular Function	GO:0005496	steroid binding	192	0.334	1	1	2.47	0.405	1	0.009	0.0222	187	0.294	1	1	2.89	0.346	1	79	0.0127	0.0127	unnamed	PGRMC2
GO Molecular Function	GO:1901981	phosphatidylinositol phosphate binding	193	0.338	1	1	2.43	0.411	1	0.00913	0.0222	183	0.271	1	1	3.17	0.315	1	72	0.0127	0.0139	unnamed	ANXA2
GO Molecular Function	GO:0016791	phosphatase activity	194	0.35	1	1	1.62	1.23	2	0.0274	0.0444	193	0.314	1	1	1.76	1.13	2	259	0.0253	0.00772	unnamed,unnamed	BPGM,PPP3CA
GO Molecular Function	GO:0003777	microtubule motor activity	195	0.354	1	1	2.3	0.435	1	0.00966	0.0222	188	0.297	1	1	2.85	0.35	1	80	0.0127	0.0125	unnamed	DYNLRB2
GO Molecular Function	GO:0046906	tetrapyrrole binding	196	0.359	1	1	2.26	0.443	1	0.00984	0.0222	216	0.456	1	1	1.65	0.604	1	138	0.0127	0.00725	unnamed	PGRMC2
GO Molecular Function	GO:0004672	protein kinase activity	197	0.363	1	1	1.31	3.04	4	0.0677	0.0889	178	0.262	1	1	1.54	2.6	4	593	0.0506	0.00675	unnamed,unnamed,unnamed,unnamed	CRIM1,NRP1,ROCK2,SPEG
GO Molecular Function	GO:0016614	oxidoreductase activity, acting on CH-OH group of donors	198	0.371	1	1	2.17	0.462	1	0.0103	0.0222	213	0.438	1	1	1.74	0.574	1	131	0.0127	0.00763	unnamed	CTBP2
GO Molecular Function	GO:0005178	integrin binding	199	0.377	1	1	2.13	0.47	1	0.0105	0.0222	194	0.315	1	1	2.66	0.377	1	86	0.0127	0.0116	unnamed	ITGB1
GO Molecular Function	GO:0070011	peptidase activity, acting on L-amino acid peptides	200	0.379	1	1	1.36	2.2	3	0.049	0.0667	218	0.464	1	1	1.19	2.52	3	576	0.038	0.00521	unnamed,unnamed,unnamed	CTSO,DPEP1,PREP
GO Molecular Function	GO:0004175	endopeptidase activity	201	0.387	1	1	1.5	1.33	2	0.0297	0.0444	225	0.49	1	1	1.22	1.64	2	374	0.0253	0.00535	unnamed,unnamed	CTSO,PREP
GO Molecular Function	GO:0008236	serine-type peptidase activity	202	0.399	1	1	1.97	0.507	1	0.0113	0.0222	236	0.532	1	1	1.33	0.753	1	172	0.0127	0.00581	unnamed	PREP
GO Molecular Function	GO:0017171	serine hydrolase activity	203	0.403	1	1	1.95	0.513	1	0.0114	0.0222	237	0.538	1	1	1.3	0.766	1	175	0.0127	0.00571	unnamed	PREP
GO Molecular Function	GO:0005525	GTP binding	204	0.418	1	1	1.41	1.42	2	0.0316	0.0444	174	0.222	1	1	1.85	1.62	3	371	0.038	0.00809	unnamed,unnamed	GNA14,GNAQ,HHAT
GO Molecular Function	GO:0016757	transferase activity, transferring glycosyl groups	205	0.418	1	1	1.41	1.42	2	0.0316	0.0444	258	0.698	1	1	0.843	1.19	1	271	0.0127	0.00369	unnamed,unnamed	GTDC1
GO Molecular Function	GO:0008233	peptidase activity	206	0.421	1	1	1.27	2.36	3	0.0523	0.0667	231	0.498	1	1	1.13	2.65	3	606	0.038	0.00495	unnamed,unnamed,unnamed	CTSO,DPEP1,PREP
GO Molecular Function	GO:0030165	PDZ domain binding	207	0.423	1	1	1.83	0.546	1	0.0121	0.0222	189	0.3	1	1	2.82	0.355	1	81	0.0127	0.0123	unnamed	SRR
GO Molecular Function	GO:0070851	growth factor receptor binding	208	0.438	1	1	1.75	0.573	1	0.0127	0.0222	207	0.381	1	1	2.1	0.477	1	109	0.0127	0.00917	unnamed	PDGFC
GO Molecular Function	GO:0008134	transcription factor binding	209	0.438	1	1	1.24	2.42	3	0.0538	0.0667	196	0.326	1	1	1.49	2.01	3	459	0.038	0.00654	unnamed,unnamed,unnamed	CITED2,FOXB1,PSIP1
GO Molecular Function	GO:0038023	signaling receptor activity	210	0.44	1	1	1.13	5.3	6	0.118	0.133	226	0.49	1	1	1.07	5.59	6	1276	0.0759	0.0047	unnamed,unnamed,unnamed,unnamed,unnamed,unnamed	CRIM1,NR2F1,NR2F2,NRP1,PGRMC2,RARB
GO Molecular Function	GO:0001085	RNA polymerase II transcription factor binding	211	0.45	1	1	1.68	0.594	1	0.0132	0.0222	195	0.321	1	1	2.6	0.385	1	88	0.0127	0.0114	unnamed	CITED2
GO Molecular Function	GO:0005057	receptor signaling protein activity	212	0.451	1	1	1.68	0.596	1	0.0133	0.0222	204	0.37	1	1	2.17	0.46	1	105	0.0127	0.00952	unnamed	NSMAF
GO Molecular Function	GO:0032561	guanyl ribonucleotide binding	213	0.456	1	1	1.3	1.53	2	0.0341	0.0444	177	0.241	1	1	1.77	1.7	3	388	0.038	0.00773	unnamed,unnamed	GNA14,GNAQ,HHAT
GO Molecular Function	GO:0016773	phosphotransferase activity, alcohol group as acceptor	214	0.459	1	1	1.16	3.46	4	0.0769	0.0889	206	0.376	1	1	1.29	3.1	4	708	0.0506	0.00565	unnamed,unnamed,unnamed,unnamed	CRIM1,NRP1,ROCK2,SPEG
GO Molecular Function	GO:0008234	cysteine-type peptidase activity	215	0.46	1	1	1.64	0.611	1	0.0136	0.0222	234	0.519	1	1	1.38	0.727	1	166	0.0127	0.00602	unnamed	CTSO
GO Molecular Function	GO:0003774	motor activity	216	0.468	1	1	1.59	0.627	1	0.0139	0.0222	215	0.446	1	1	1.7	0.587	1	134	0.0127	0.00746	unnamed	DYNLRB2
GO Molecular Function	GO:0003690	double-stranded DNA binding	217	0.468	1	1	1.59	0.628	1	0.0139	0.0222	210	0.421	1	1	1.84	0.543	1	124	0.0127	0.00806	unnamed	FOXB1
GO Molecular Function	GO:0005102	receptor binding	218	0.47	1	1	1.1	5.47	6	0.121	0.133	186	0.276	1	1	1.33	5.28	7	1206	0.0886	0.0058	unnamed,unnamed,unnamed,unnamed,unnamed,unnamed	GNA14,GNAQ,ITGB1,LRP4,PDGFC,PEX14,TGFB3
GO Molecular Function	GO:0016829	lyase activity	219	0.472	1	1	1.57	0.635	1	0.0141	0.0222	233	0.506	1	1	1.43	0.701	1	160	0.0127	0.00625	unnamed	SRR
GO Molecular Function	GO:0003705	RNA polymerase II distal enhancer sequence-specific DNA binding transcription factor activity	220	0.487	1	1	1.51	0.663	1	0.0147	0.0222	197	0.33	1	1	2.51	0.398	1	91	0.0127	0.011	unnamed	FOXB1
GO Molecular Function	GO:0050662	coenzyme binding	221	0.491	1	1	1.49	0.669	1	0.0149	0.0222	240	0.552	1	1	1.25	0.797	1	182	0.0127	0.00549	unnamed	CTBP2
GO Molecular Function	GO:0008017	microtubule binding	222	0.502	1	1	1.44	0.693	1	0.0154	0.0222	227	0.49	1	1	1.49	0.67	1	153	0.0127	0.00654	unnamed	PEX14
GO Molecular Function	GO:0043168	anion binding	223	0.503	1	1	1.03	11.6	12	0.258	0.267	191	0.301	1	1	1.17	11.9	14	2725	0.177	0.00514	unnamed,unnamed,unnamed,unnamed,unnamed,unnamed,unnamed,unnamed,unnamed,unnamed,unnamed,unnamed	ANXA2,ARHGAP15,DPEP1,FST,GNA14,GNAQ,HHAT,NR2F2,NRP1,ROCK2,SPEG,SRR,SYT14,TOP2B
GO Molecular Function	GO:0042277	peptide binding	224	0.512	1	1	1.4	0.712	1	0.0158	0.0222	229	0.495	1	1	1.47	0.679	1	155	0.0127	0.00645	unnamed	ITGB1
GO Molecular Function	GO:0033218	amide binding	225	0.522	1	1	1.37	0.732	1	0.0163	0.0222	232	0.504	1	1	1.44	0.696	1	159	0.0127	0.00629	unnamed	ITGB1
GO Molecular Function	GO:0003779	actin binding	226	0.524	1	1	1.15	1.74	2	0.0387	0.0444	222	0.474	1	1	1.26	1.59	2	363	0.0253	0.00551	unnamed,unnamed	CALD1,ITGB1
GO Molecular Function	GO:0016747	transferase activity, transferring acyl groups other than amino-acyl groups	227	0.525	1	1	1.35	0.739	1	0.0164	0.0222	244	0.575	1	1	1.18	0.85	1	194	0.0127	0.00515	unnamed	HHAT
GO Molecular Function	GO:0042578	phosphoric ester hydrolase activity	228	0.528	1	1	1.14	1.75	2	0.039	0.0444	217	0.461	1	1	1.29	1.55	2	354	0.0253	0.00565	unnamed,unnamed	BPGM,PPP3CA
GO Molecular Function	GO:0005126	cytokine receptor binding	229	0.536	1	1	1.31	0.761	1	0.0169	0.0222	248	0.62	1	1	1.04	0.959	1	219	0.0127	0.00457	unnamed	TGFB3
GO Molecular Function	GO:0016787	hydrolase activity	230	0.536	1	1	1.02	8.84	9	0.197	0.2	247	0.619	1	1	0.95	10.5	10	2403	0.127	0.00416	unnamed,unnamed,unnamed,unnamed,unnamed,unnamed,unnamed,unnamed,unnamed	BPGM,CTSO,DCTD,DPEP1,DYNLRB2,GNA14,GNAQ,PPP3CA,PREP,TOP2B
GO Molecular Function	GO:0008201	heparin binding	231	0.536	1	1	1.31	0.762	1	0.0169	0.0222	214	0.443	1	1	1.72	0.582	1	133	0.0127	0.00752	unnamed	NRP1
GO Molecular Function	GO:0019901	protein kinase binding	232	0.542	1	1	1.11	1.8	2	0.04	0.0444	230	0.497	1	1	1.21	1.66	2	379	0.0253	0.00528	unnamed,unnamed	ITGB1,TOP2B
GO Molecular Function	GO:0017111	nucleoside-triphosphatase activity	233	0.555	1	1	1.04	2.87	3	0.0638	0.0667	211	0.429	1	1	1.2	3.33	4	761	0.0506	0.00526	unnamed,unnamed,unnamed	DYNLRB2,GNA14,GNAQ,TOP2B
GO Molecular Function	GO:0003924	GTPase activity	234	0.555	1	1	1.25	0.801	1	0.0178	0.0222	182	0.269	1	1	1.98	1.01	2	231	0.0253	0.00866	unnamed	GNA14,GNAQ
GO Molecular Function	GO:0097367	carbohydrate derivative binding	235	0.557	1	1	1	8.98	9	0.2	0.2	199	0.333	1	1	1.17	9.37	11	2139	0.139	0.00514	unnamed,unnamed,unnamed,unnamed,unnamed,unnamed,unnamed,unnamed,unnamed	DPEP1,FST,GNA14,GNAQ,HHAT,ITGB1,NRP1,ROCK2,SPEG,SRR,TOP2B
GO Molecular Function	GO:0016301	kinase activity	236	0.56	1	1	1.02	3.92	4	0.0872	0.0889	228	0.495	1	1	1.1	3.63	4	829	0.0506	0.00483	unnamed,unnamed,unnamed,unnamed	CRIM1,NRP1,ROCK2,SPEG
GO Molecular Function	GO:0000287	magnesium ion binding	237	0.565	1	1	1.21	0.826	1	0.0183	0.0222	242	0.562	1	1	1.22	0.819	1	187	0.0127	0.00535	unnamed	SRR
GO Molecular Function	GO:0001664	G-protein coupled receptor binding	238	0.567	1	1	1.2	0.83	1	0.0184	0.0222	172	0.218	1	1	2.28	0.876	2	200	0.0253	0.01	unnamed	GNA14,GNAQ
GO Molecular Function	GO:0030246	carbohydrate binding	239	0.573	1	1	1.19	0.842	1	0.0187	0.0222	250	0.628	1	1	1.02	0.981	1	224	0.0127	0.00446	unnamed	EMCN
GO Molecular Function	GO:0016746	transferase activity, transferring acyl groups	240	0.582	1	1	1.16	0.865	1	0.0192	0.0222	251	0.643	1	1	0.98	1.02	1	233	0.0127	0.00429	unnamed	HHAT
GO Molecular Function	GO:0019900	kinase binding	241	0.587	1	1	1.02	1.95	2	0.0434	0.0444	241	0.553	1	1	1.08	1.84	2	421	0.0253	0.00475	unnamed,unnamed	ITGB1,TOP2B
GO Molecular Function	GO:0016462	pyrophosphatase activity	242	0.589	1	1	0.994	3.02	3	0.0671	0.0667	219	0.466	1	1	1.14	3.5	4	799	0.0506	0.00501	unnamed,unnamed,unnamed	DYNLRB2,GNA14,GNAQ,TOP2B
GO Molecular Function	GO:0004721	phosphoprotein phosphatase activity	243	0.589	1	1	1.14	0.881	1	0.0196	0.0222	235	0.525	1	1	1.35	0.74	1	169	0.0127	0.00592	unnamed	PPP3CA
GO Molecular Function	GO:0016818	hydrolase activity, acting on acid anhydrides, in phosphorus-containing anhydrides	244	0.591	1	1	0.991	3.03	3	0.0673	0.0667	220	0.469	1	1	1.14	3.51	4	802	0.0506	0.00499	unnamed,unnamed,unnamed	DYNLRB2,GNA14,GNAQ,TOP2B
GO Molecular Function	GO:0016817	hydrolase activity, acting on acid anhydrides	245	0.593	1	1	0.989	3.03	3	0.0674	0.0667	221	0.473	1	1	1.13	3.53	4	807	0.0506	0.00496	unnamed,unnamed,unnamed	DYNLRB2,GNA14,GNAQ,TOP2B
GO Molecular Function	GO:0036094	small molecule binding	246	0.599	1	1	0.972	10.3	10	0.229	0.222	245	0.58	1	1	0.979	11.2	11	2567	0.139	0.00429	unnamed,unnamed,unnamed,unnamed,unnamed,unnamed,unnamed,unnamed,unnamed,unnamed	CTBP2,DPEP1,GNA14,GNAQ,HHAT,MOCS2,NR2F2,ROCK2,SPEG,SRR,TOP2B
GO Molecular Function	GO:0004872	receptor activity	247	0.601	1	1	0.966	6.21	6	0.138	0.133	223	0.482	1	1	1.07	6.53	7	1492	0.0886	0.00469	unnamed,unnamed,unnamed,unnamed,unnamed,unnamed	CRIM1,ITGB1,NR2F1,NR2F2,NRP1,PGRMC2,RARB
GO Molecular Function	GO:0015631	tubulin binding	248	0.603	1	1	1.09	0.914	1	0.0203	0.0222	246	0.604	1	1	1.09	0.92	1	210	0.0127	0.00476	unnamed	PEX14
GO Molecular Function	GO:0008237	metallopeptidase activity	249	0.609	1	1	1.08	0.929	1	0.0207	0.0222	239	0.55	1	1	1.26	0.793	1	181	0.0127	0.00552	unnamed	DPEP1
GO Molecular Function	GO:0004674	protein serine/threonine kinase activity	250	0.613	1	1	0.978	2.05	2	0.0455	0.0444	243	0.571	1	1	1.05	1.9	2	435	0.0253	0.0046	unnamed,unnamed	ROCK2,SPEG
GO Molecular Function	GO:0016874	ligase activity	251	0.62	1	1	0.965	2.07	2	0.0461	0.0444	252	0.644	1	1	0.919	2.18	2	497	0.0253	0.00402	unnamed,unnamed	PDZRN3,TTLL5
GO Molecular Function	GO:0005198	structural molecule activity	252	0.624	1	1	0.958	2.09	2	0.0464	0.0444	269	0.772	1	1	0.719	2.78	2	635	0.0253	0.00315	unnamed,unnamed	DES,ROCK2
GO Molecular Function	GO:0005539	glycosaminoglycan binding	253	0.633	1	1	1.01	0.99	1	0.022	0.0222	238	0.54	1	1	1.3	0.771	1	176	0.0127	0.00568	unnamed	NRP1
GO Molecular Function	GO:0016772	transferase activity, transferring phosphorus-containing groups	254	0.638	1	1	0.927	4.32	4	0.0959	0.0889	249	0.621	1	1	0.941	4.25	4	971	0.0506	0.00412	unnamed,unnamed,unnamed,unnamed	CRIM1,NRP1,ROCK2,SPEG
GO Molecular Function	GO:0042623	ATPase activity, coupled	255	0.68	1	1	0.889	1.13	1	0.025	0.0222	265	0.718	1	1	0.798	1.25	1	286	0.0127	0.0035	unnamed	TOP2B
GO Molecular Function	GO:0004842	ubiquitin-protein ligase activity	256	0.7	1	1	0.842	1.19	1	0.0264	0.0222	253	0.685	1	1	0.875	1.14	1	261	0.0127	0.00383	unnamed	PDZRN3
GO Molecular Function	GO:0019787	small conjugating protein ligase activity	257	0.714	1	1	0.811	1.23	1	0.0274	0.0222	262	0.705	1	1	0.827	1.21	1	276	0.0127	0.00362	unnamed	PDZRN3
GO Molecular Function	GO:0016881	acid-amino acid ligase activity	258	0.741	1	1	0.752	1.33	1	0.0296	0.0222	267	0.737	1	1	0.756	1.32	1	302	0.0127	0.00331	unnamed	PDZRN3
GO Molecular Function	GO:0000166	nucleotide binding	259	0.747	1	1	0.854	9.36	8	0.208	0.178	259	0.699	1	1	0.888	10.1	9	2315	0.114	0.00389	unnamed,unnamed,unnamed,unnamed,unnamed,unnamed,unnamed,unnamed	CTBP2,GNA14,GNAQ,HHAT,MOCS2,ROCK2,SPEG,SRR,TOP2B
GO Molecular Function	GO:1901265	nucleoside phosphate binding	260	0.747	1	1	0.854	9.37	8	0.208	0.178	260	0.7	1	1	0.887	10.1	9	2316	0.114	0.00389	unnamed,unnamed,unnamed,unnamed,unnamed,unnamed,unnamed,unnamed	CTBP2,GNA14,GNAQ,HHAT,MOCS2,ROCK2,SPEG,SRR,TOP2B
GO Molecular Function	GO:0016887	ATPase activity	261	0.757	1	1	0.718	1.39	1	0.031	0.0222	271	0.795	1	1	0.64	1.56	1	357	0.0127	0.0028	unnamed	TOP2B
GO Molecular Function	GO:0016491	oxidoreductase activity	262	0.765	1	1	0.735	2.72	2	0.0605	0.0444	274	0.826	1	1	0.639	3.13	2	715	0.0253	0.0028	unnamed,unnamed	COX6C,CTBP2
GO Molecular Function	GO:0035639	purine ribonucleoside triphosphate binding	263	0.771	1	1	0.812	7.39	6	0.164	0.133	254	0.689	1	1	0.885	7.91	7	1807	0.0886	0.00387	unnamed,unnamed,unnamed,unnamed,unnamed,unnamed	GNA14,GNAQ,HHAT,ROCK2,SPEG,SRR,TOP2B
GO Molecular Function	GO:0032550	purine ribonucleoside binding	264	0.775	1	1	0.808	7.43	6	0.165	0.133	255	0.694	1	1	0.88	7.95	7	1816	0.0886	0.00385	unnamed,unnamed,unnamed,unnamed,unnamed,unnamed	GNA14,GNAQ,HHAT,ROCK2,SPEG,SRR,TOP2B
GO Molecular Function	GO:0001883	purine nucleoside binding	265	0.776	1	1	0.807	7.43	6	0.165	0.133	256	0.696	1	1	0.879	7.97	7	1819	0.0886	0.00385	unnamed,unnamed,unnamed,unnamed,unnamed,unnamed	GNA14,GNAQ,HHAT,ROCK2,SPEG,SRR,TOP2B
GO Molecular Function	GO:0032549	ribonucleoside binding	266	0.776	1	1	0.807	7.44	6	0.165	0.133	257	0.696	1	1	0.878	7.97	7	1820	0.0886	0.00385	unnamed,unnamed,unnamed,unnamed,unnamed,unnamed	GNA14,GNAQ,HHAT,ROCK2,SPEG,SRR,TOP2B
GO Molecular Function	GO:0016879	ligase activity, forming carbon-nitrogen bonds	267	0.777	1	1	0.677	1.48	1	0.0328	0.0222	270	0.774	1	1	0.68	1.47	1	336	0.0127	0.00298	unnamed	PDZRN3
GO Molecular Function	GO:0001882	nucleoside binding	268	0.779	1	1	0.804	7.46	6	0.166	0.133	261	0.702	1	1	0.874	8.01	7	1830	0.0886	0.00383	unnamed,unnamed,unnamed,unnamed,unnamed,unnamed	GNA14,GNAQ,HHAT,ROCK2,SPEG,SRR,TOP2B
GO Molecular Function	GO:0032555	purine ribonucleotide binding	269	0.797	1	1	0.787	7.62	6	0.169	0.133	263	0.71	1	1	0.866	8.08	7	1845	0.0886	0.00379	unnamed,unnamed,unnamed,unnamed,unnamed,unnamed	GNA14,GNAQ,HHAT,ROCK2,SPEG,SRR,TOP2B
GO Molecular Function	GO:0017076	purine nucleotide binding	270	0.801	1	1	0.784	7.66	6	0.17	0.133	266	0.719	1	1	0.859	8.15	7	1862	0.0886	0.00376	unnamed,unnamed,unnamed,unnamed,unnamed,unnamed	GNA14,GNAQ,HHAT,ROCK2,SPEG,SRR,TOP2B
GO Molecular Function	GO:0032553	ribonucleotide binding	271	0.804	1	1	0.78	7.69	6	0.171	0.133	264	0.718	1	1	0.86	8.14	7	1859	0.0886	0.00377	unnamed,unnamed,unnamed,unnamed,unnamed,unnamed	GNA14,GNAQ,HHAT,ROCK2,SPEG,SRR,TOP2B
GO Molecular Function	GO:0015077	monovalent inorganic cation transmembrane transporter activity	272	0.806	1	1	0.622	1.61	1	0.0357	0.0222	268	0.768	1	1	0.692	1.45	1	330	0.0127	0.00303	unnamed	COX6C
GO Molecular Function	GO:0016788	hydrolase activity, acting on ester bonds	273	0.817	1	1	0.658	3.04	2	0.0676	0.0444	275	0.85	1	1	0.603	3.32	2	758	0.0253	0.00264	unnamed,unnamed	BPGM,PPP3CA
GO Molecular Function	GO:0005524	ATP binding	274	0.884	1	1	0.646	6.19	4	0.138	0.0889	277	0.894	1	1	0.621	6.44	4	1470	0.0506	0.00272	unnamed,unnamed,unnamed,unnamed	ROCK2,SPEG,SRR,TOP2B
GO Molecular Function	GO:0032559	adenyl ribonucleotide binding	275	0.901	1	1	0.623	6.42	4	0.143	0.0889	278	0.904	1	1	0.608	6.58	4	1502	0.0506	0.00266	unnamed,unnamed,unnamed,unnamed	ROCK2,SPEG,SRR,TOP2B
GO Molecular Function	GO:0030554	adenyl nucleotide binding	276	0.902	1	1	0.621	6.44	4	0.143	0.0889	279	0.908	1	1	0.602	6.64	4	1517	0.0506	0.00264	unnamed,unnamed,unnamed,unnamed	ROCK2,SPEG,SRR,TOP2B
GO Molecular Function	GO:0044212	transcription regulatory region DNA binding	277	0.906	1	1	0.434	2.31	1	0.0512	0.0222	272	0.797	1	1	0.634	1.58	1	360	0.0127	0.00278	unnamed	GLI2
GO Molecular Function	GO:0000975	regulatory region DNA binding	278	0.91	1	1	0.426	2.35	1	0.0521	0.0222	273	0.804	1	1	0.622	1.61	1	367	0.0127	0.00272	unnamed	GLI2
GO Molecular Function	GO:0022890	inorganic cation transmembrane transporter activity	279	0.919	1	1	0.41	2.44	1	0.0542	0.0222	276	0.881	1	1	0.478	2.09	1	478	0.0127	0.00209	unnamed	COX6C
GO Molecular Function	GO:0008324	cation transmembrane transporter activity	280	0.949	1	1	0.347	2.88	1	0.0641	0.0222	280	0.928	1	1	0.387	2.58	1	590	0.0127	0.00169	unnamed	COX6C
GO Molecular Function	GO:0004888	transmembrane signaling receptor activity	281	0.956	1	1	0.427	4.69	2	0.104	0.0444	282	0.969	1	1	0.387	5.17	2	1181	0.0253	0.00169	unnamed,unnamed	CRIM1,NRP1
GO Molecular Function	GO:0005215	transporter activity	282	0.964	1	1	0.408	4.9	2	0.109	0.0444	283	0.97	1	1	0.386	5.18	2	1184	0.0253	0.00169	unnamed,unnamed	COX6C,CPNE7
GO Molecular Function	GO:0015075	ion transmembrane transporter activity	283	0.978	1	1	0.274	3.66	1	0.0812	0.0222	281	0.968	1	1	0.299	3.35	1	765	0.0127	0.00131	unnamed	COX6C
GO Molecular Function	GO:0022891	substrate-specific transmembrane transporter activity	284	0.981	1	1	0.262	3.82	1	0.0848	0.0222	284	0.975	1	1	0.277	3.61	1	824	0.0127	0.00121	unnamed	COX6C
GO Molecular Function	GO:0022857	transmembrane transporter activity	285	0.987	1	1	0.242	4.13	1	0.0917	0.0222	285	0.983	1	1	0.252	3.97	1	907	0.0127	0.0011	unnamed	COX6C
GO Molecular Function	GO:0022892	substrate-specific transporter activity	286	0.987	1	1	0.24	4.16	1	0.0925	0.0222	286	0.987	1	1	0.239	4.18	1	955	0.0127	0.00105	unnamed	COX6C
GO Biological Process	GO:2000113	negative regulation of cellular macromolecule biosynthetic process	1	3.22e-07	0.00336	0.00336	3.53	5.38	19	0.12	0.422	3	5.91e-09	6.17e-05	2.06e-05	4.62	4.33	20	988	0.253	0.0202	unnamed,unnamed,unnamed,unnamed,unnamed,unnamed,unnamed,unnamed,unnamed,unnamed,unnamed,unnamed,unnamed,unnamed,unnamed,unnamed,unnamed,unnamed,unnamed	CITED2,CTBP2,E2F6,FOXB1,FST,GLI2,GLIS1,HIC1,HOXA2,MAF,NR2F1,NR2F2,PEX14,PEX2,PRDM1,PRDM6,RARB,TBX2,TFCP2L1,TGFB3
GO Biological Process	GO:0010558	negative regulation of macromolecule biosynthetic process	2	5.06e-07	0.00528	0.00264	3.43	5.54	19	0.123	0.422	7	1.17e-08	0.000123	1.75e-05	4.44	4.51	20	1029	0.253	0.0194	unnamed,unnamed,unnamed,unnamed,unnamed,unnamed,unnamed,unnamed,unnamed,unnamed,unnamed,unnamed,unnamed,unnamed,unnamed,unnamed,unnamed,unnamed,unnamed	CITED2,CTBP2,E2F6,FOXB1,FST,GLI2,GLIS1,HIC1,HOXA2,MAF,NR2F1,NR2F2,PEX14,PEX2,PRDM1,PRDM6,RARB,TBX2,TFCP2L1,TGFB3
GO Biological Process	GO:0045892	negative regulation of transcription, DNA-dependent	3	5.27e-07	0.0055	0.00183	3.62	4.97	18	0.11	0.4	2	5.42e-09	5.66e-05	2.83e-05	4.93	3.85	19	880	0.241	0.0216	unnamed,unnamed,unnamed,unnamed,unnamed,unnamed,unnamed,unnamed,unnamed,unnamed,unnamed,unnamed,unnamed,unnamed,unnamed,unnamed,unnamed,unnamed	CITED2,CTBP2,E2F6,FOXB1,FST,GLI2,GLIS1,HIC1,HOXA2,MAF,NR2F1,NR2F2,PEX14,PEX2,PRDM1,PRDM6,RARB,TBX2,TFCP2L1
GO Biological Process	GO:0045934	negative regulation of nucleobase-containing compound metabolic process	4	5.46e-07	0.0057	0.00143	3.41	5.57	19	0.124	0.422	4	8.44e-09	8.81e-05	2.2e-05	4.53	4.42	20	1009	0.253	0.0198	unnamed,unnamed,unnamed,unnamed,unnamed,unnamed,unnamed,unnamed,unnamed,unnamed,unnamed,unnamed,unnamed,unnamed,unnamed,unnamed,unnamed,unnamed,unnamed	CITED2,CTBP2,E2F6,FOXB1,FST,GLI2,GLIS1,HIC1,HOXA2,MAF,NR2F1,NR2F2,PEX14,PEX2,PRDM1,PRDM6,RARB,TBX2,TFCP2L1,TGFB3
GO Biological Process	GO:0051172	negative regulation of nitrogen compound metabolic process	5	6.2e-07	0.00647	0.00129	3.39	5.61	19	0.125	0.422	5	1.06e-08	0.000111	2.22e-05	4.46	4.48	20	1023	0.253	0.0196	unnamed,unnamed,unnamed,unnamed,unnamed,unnamed,unnamed,unnamed,unnamed,unnamed,unnamed,unnamed,unnamed,unnamed,unnamed,unnamed,unnamed,unnamed,unnamed	CITED2,CTBP2,E2F6,FOXB1,FST,GLI2,GLIS1,HIC1,HOXA2,MAF,NR2F1,NR2F2,PEX14,PEX2,PRDM1,PRDM6,RARB,TBX2,TFCP2L1,TGFB3
GO Biological Process	GO:0051253	negative regulation of RNA metabolic process	6	7.56e-07	0.0079	0.00132	3.53	5.09	18	0.113	0.4	6	1.08e-08	0.000112	1.87e-05	4.73	4.02	19	918	0.241	0.0207	unnamed,unnamed,unnamed,unnamed,unnamed,unnamed,unnamed,unnamed,unnamed,unnamed,unnamed,unnamed,unnamed,unnamed,unnamed,unnamed,unnamed,unnamed	CITED2,CTBP2,E2F6,FOXB1,FST,GLI2,GLIS1,HIC1,HOXA2,MAF,NR2F1,NR2F2,PEX14,PEX2,PRDM1,PRDM6,RARB,TBX2,TFCP2L1
GO Biological Process	GO:0000122	negative regulation of transcription from RNA polymerase II promoter	7	8.67e-07	0.00905	0.00129	4.27	3.51	15	0.078	0.333	1	2.87e-09	3e-05	3e-05	6.39	2.5	16	572	0.203	0.028	unnamed,unnamed,unnamed,unnamed,unnamed,unnamed,unnamed,unnamed,unnamed,unnamed,unnamed,unnamed,unnamed,unnamed,unnamed	CITED2,E2F6,FOXB1,FST,GLI2,GLIS1,HIC1,HOXA2,MAF,NR2F1,NR2F2,PEX2,PRDM1,RARB,TBX2,TFCP2L1
GO Biological Process	GO:0031327	negative regulation of cellular biosynthetic process	8	1.1e-06	0.0115	0.00143	3.26	5.82	19	0.129	0.422	11	2.48e-08	0.000259	2.36e-05	4.24	4.71	20	1076	0.253	0.0186	unnamed,unnamed,unnamed,unnamed,unnamed,unnamed,unnamed,unnamed,unnamed,unnamed,unnamed,unnamed,unnamed,unnamed,unnamed,unnamed,unnamed,unnamed,unnamed	CITED2,CTBP2,E2F6,FOXB1,FST,GLI2,GLIS1,HIC1,HOXA2,MAF,NR2F1,NR2F2,PEX14,PEX2,PRDM1,PRDM6,RARB,TBX2,TFCP2L1,TGFB3
GO Biological Process	GO:0009890	negative regulation of biosynthetic process	9	1.28e-06	0.0133	0.00148	3.23	5.88	19	0.131	0.422	13	3.12e-08	0.000326	2.51e-05	4.19	4.78	20	1091	0.253	0.0183	unnamed,unnamed,unnamed,unnamed,unnamed,unnamed,unnamed,unnamed,unnamed,unnamed,unnamed,unnamed,unnamed,unnamed,unnamed,unnamed,unnamed,unnamed,unnamed	CITED2,CTBP2,E2F6,FOXB1,FST,GLI2,GLIS1,HIC1,HOXA2,MAF,NR2F1,NR2F2,PEX14,PEX2,PRDM1,PRDM6,RARB,TBX2,TFCP2L1,TGFB3
GO Biological Process	GO:0010629	negative regulation of gene expression	10	1.71e-06	0.0179	0.00179	3.34	5.38	18	0.12	0.4	12	3.07e-08	0.000321	2.68e-05	4.43	4.29	19	980	0.241	0.0194	unnamed,unnamed,unnamed,unnamed,unnamed,unnamed,unnamed,unnamed,unnamed,unnamed,unnamed,unnamed,unnamed,unnamed,unnamed,unnamed,unnamed,unnamed	CITED2,CTBP2,E2F6,FOXB1,FST,GLI2,GLIS1,HIC1,HOXA2,MAF,NR2F1,NR2F2,PEX14,PEX2,PRDM1,PRDM6,RARB,TBX2,TFCP2L1
GO Biological Process	GO:0018130	heterocycle biosynthetic process	11	2.91e-06	0.0304	0.00276	2.31	11.2	26	0.25	0.578	29	1.04e-06	0.0109	0.000376	2.44	12.3	30	2806	0.38	0.0107	unnamed,unnamed,unnamed,unnamed,unnamed,unnamed,unnamed,unnamed,unnamed,unnamed,unnamed,unnamed,unnamed,unnamed,unnamed,unnamed,unnamed,unnamed,unnamed,unnamed,unnamed,unnamed,unnamed,unnamed,unnamed,unnamed	BNC2,C10orf137,CASZ1,CITED2,CTBP2,DCTD,DMRTB1,E2F6,EBF3,FOXB1,GLI2,GLIS1,HIC1,HOXA2,HOXA3,MAF,MOCS2,NR2F1,NR2F2,PHF17,PRDM1,PRDM6,PSIP1,RARB,RUNX1T1,TBX2,TFCP2L1,TTLL5,ZEB2,ZFHX4
GO Biological Process	GO:0006351	transcription, DNA-dependent	12	5.84e-06	0.0609	0.00508	2.39	10.1	24	0.223	0.533	22	5.5e-07	0.00574	0.000261	2.65	10.6	28	2414	0.354	0.0116	unnamed,unnamed,unnamed,unnamed,unnamed,unnamed,unnamed,unnamed,unnamed,unnamed,unnamed,unnamed,unnamed,unnamed,unnamed,unnamed,unnamed,unnamed,unnamed,unnamed,unnamed,unnamed,unnamed,unnamed	BNC2,C10orf137,CASZ1,CITED2,CTBP2,DMRTB1,E2F6,EBF3,FOXB1,GLI2,GLIS1,HIC1,HOXA2,HOXA3,MAF,NR2F1,NR2F2,PHF17,PRDM1,PRDM6,PSIP1,RARB,RUNX1T1,TBX2,TFCP2L1,TTLL5,ZEB2,ZFHX4
GO Biological Process	GO:1901362	organic cyclic compound biosynthetic process	13	6.15e-06	0.0642	0.00494	2.23	11.7	26	0.259	0.578	24	7.49e-07	0.00782	0.000326	2.42	12.8	31	2924	0.392	0.0106	unnamed,unnamed,unnamed,unnamed,unnamed,unnamed,unnamed,unnamed,unnamed,unnamed,unnamed,unnamed,unnamed,unnamed,unnamed,unnamed,unnamed,unnamed,unnamed,unnamed,unnamed,unnamed,unnamed,unnamed,unnamed,unnamed	BNC2,C10orf137,CASZ1,CITED2,CTBP2,DCTD,DMRTB1,E2F6,EBF3,FOXB1,GLI2,GLIS1,HIC1,HOXA2,HOXA3,MAF,MOCS2,NR2F1,NR2F2,PEX2,PHF17,PRDM1,PRDM6,PSIP1,RARB,RUNX1T1,TBX2,TFCP2L1,TTLL5,ZEB2,ZFHX4
GO Biological Process	GO:0032774	RNA biosynthetic process	14	7.72e-06	0.0806	0.00576	2.35	10.2	24	0.227	0.533	31	1.19e-06	0.0124	0.000399	2.55	11	28	2506	0.354	0.0112	unnamed,unnamed,unnamed,unnamed,unnamed,unnamed,unnamed,unnamed,unnamed,unnamed,unnamed,unnamed,unnamed,unnamed,unnamed,unnamed,unnamed,unnamed,unnamed,unnamed,unnamed,unnamed,unnamed,unnamed	BNC2,C10orf137,CASZ1,CITED2,CTBP2,DMRTB1,E2F6,EBF3,FOXB1,GLI2,GLIS1,HIC1,HOXA2,HOXA3,MAF,NR2F1,NR2F2,PHF17,PRDM1,PRDM6,PSIP1,RARB,RUNX1T1,TBX2,TFCP2L1,TTLL5,ZEB2,ZFHX4
GO Biological Process	GO:0034654	nucleobase-containing compound biosynthetic process	15	8e-06	0.0836	0.00557	2.27	11	25	0.245	0.556	34	2.02e-06	0.0211	0.000621	2.42	12	29	2732	0.367	0.0106	unnamed,unnamed,unnamed,unnamed,unnamed,unnamed,unnamed,unnamed,unnamed,unnamed,unnamed,unnamed,unnamed,unnamed,unnamed,unnamed,unnamed,unnamed,unnamed,unnamed,unnamed,unnamed,unnamed,unnamed,unnamed	BNC2,C10orf137,CASZ1,CITED2,CTBP2,DCTD,DMRTB1,E2F6,EBF3,FOXB1,GLI2,GLIS1,HIC1,HOXA2,HOXA3,MAF,NR2F1,NR2F2,PHF17,PRDM1,PRDM6,PSIP1,RARB,RUNX1T1,TBX2,TFCP2L1,TTLL5,ZEB2,ZFHX4
GO Biological Process	GO:0010605	negative regulation of macromolecule metabolic process	16	8.82e-06	0.0921	0.00576	2.72	7.36	20	0.164	0.444	28	9.82e-07	0.0102	0.000366	3.24	6.48	21	1480	0.266	0.0142	unnamed,unnamed,unnamed,unnamed,unnamed,unnamed,unnamed,unnamed,unnamed,unnamed,unnamed,unnamed,unnamed,unnamed,unnamed,unnamed,unnamed,unnamed,unnamed,unnamed	CITED2,CTBP2,E2F6,FOXB1,FST,GLI2,GLIS1,GNAQ,HIC1,HOXA2,MAF,NR2F1,NR2F2,PEX14,PEX2,PRDM1,PRDM6,RARB,TBX2,TFCP2L1,TGFB3
GO Biological Process	GO:0031324	negative regulation of cellular metabolic process	17	9.05e-06	0.0944	0.00556	2.71	7.37	20	0.164	0.444	27	9.19e-07	0.00959	0.000355	3.25	6.45	21	1474	0.266	0.0142	unnamed,unnamed,unnamed,unnamed,unnamed,unnamed,unnamed,unnamed,unnamed,unnamed,unnamed,unnamed,unnamed,unnamed,unnamed,unnamed,unnamed,unnamed,unnamed,unnamed	CITED2,CTBP2,E2F6,FOXB1,FST,GLI2,GLIS1,GNAQ,HIC1,HOXA2,MAF,NR2F1,NR2F2,PEX14,PEX2,PRDM1,PRDM6,RARB,TBX2,TFCP2L1,TGFB3
GO Biological Process	GO:0019219	regulation of nucleobase-containing compound metabolic process	18	1.08e-05	0.113	0.00627	1.88	16.5	31	0.366	0.689	15	1.95e-07	0.00204	0.000136	2.21	17.2	38	3927	0.481	0.00968	unnamed,unnamed,unnamed,unnamed,unnamed,unnamed,unnamed,unnamed,unnamed,unnamed,unnamed,unnamed,unnamed,unnamed,unnamed,unnamed,unnamed,unnamed,unnamed,unnamed,unnamed,unnamed,unnamed,unnamed,unnamed,unnamed,unnamed,unnamed,unnamed,unnamed,unnamed	ARHGAP15,BNC2,C10orf137,CASZ1,CITED2,CTBP2,DLC1,DMRTB1,E2F6,EBF3,FOXB1,FST,GLI2,GLIS1,GNAQ,HIC1,HOXA2,HOXA3,MAF,MGMT,NR2F1,NR2F2,PDGFC,PEX14,PEX2,PHF17,PPP3CA,PRDM1,PRDM6,PSIP1,RARB,RUNX1T1,TBC1D22A,TBX2,TFCP2L1,TGFB3,ZEB2,ZFHX4
GO Biological Process	GO:0019438	aromatic compound biosynthetic process	19	1.3e-05	0.136	0.00716	2.21	11.3	25	0.251	0.556	42	3.53e-06	0.0368	0.000877	2.36	12.3	29	2807	0.367	0.0103	unnamed,unnamed,unnamed,unnamed,unnamed,unnamed,unnamed,unnamed,unnamed,unnamed,unnamed,unnamed,unnamed,unnamed,unnamed,unnamed,unnamed,unnamed,unnamed,unnamed,unnamed,unnamed,unnamed,unnamed,unnamed	BNC2,C10orf137,CASZ1,CITED2,CTBP2,DCTD,DMRTB1,E2F6,EBF3,FOXB1,GLI2,GLIS1,HIC1,HOXA2,HOXA3,MAF,NR2F1,NR2F2,PHF17,PRDM1,PRDM6,PSIP1,RARB,RUNX1T1,TBX2,TFCP2L1,TTLL5,ZEB2,ZFHX4
GO Biological Process	GO:0051171	regulation of nitrogen compound metabolic process	20	1.5e-05	0.157	0.00783	1.86	16.7	31	0.371	0.689	19	3.56e-07	0.00372	0.000196	2.16	17.6	38	4015	0.481	0.00946	unnamed,unnamed,unnamed,unnamed,unnamed,unnamed,unnamed,unnamed,unnamed,unnamed,unnamed,unnamed,unnamed,unnamed,unnamed,unnamed,unnamed,unnamed,unnamed,unnamed,unnamed,unnamed,unnamed,unnamed,unnamed,unnamed,unnamed,unnamed,unnamed,unnamed,unnamed	ARHGAP15,BNC2,C10orf137,CASZ1,CITED2,CTBP2,DLC1,DMRTB1,E2F6,EBF3,FOXB1,FST,GLI2,GLIS1,GNAQ,HIC1,HOXA2,HOXA3,MAF,MGMT,NR2F1,NR2F2,PDGFC,PEX14,PEX2,PHF17,PPP3CA,PRDM1,PRDM6,PSIP1,RARB,RUNX1T1,TBC1D22A,TBX2,TFCP2L1,TGFB3,ZEB2,ZFHX4
GO Biological Process	GO:0044271	cellular nitrogen compound biosynthetic process	21	1.51e-05	0.157	0.00749	2.19	11.4	25	0.253	0.556	49	5.09e-06	0.0531	0.00108	2.32	12.5	29	2858	0.367	0.0101	unnamed,unnamed,unnamed,unnamed,unnamed,unnamed,unnamed,unnamed,unnamed,unnamed,unnamed,unnamed,unnamed,unnamed,unnamed,unnamed,unnamed,unnamed,unnamed,unnamed,unnamed,unnamed,unnamed,unnamed,unnamed	BNC2,C10orf137,CASZ1,CITED2,CTBP2,DCTD,DMRTB1,E2F6,EBF3,FOXB1,GLI2,GLIS1,HIC1,HOXA2,HOXA3,MAF,NR2F1,NR2F2,PHF17,PRDM1,PRDM6,PSIP1,RARB,RUNX1T1,TBX2,TFCP2L1,TTLL5,ZEB2,ZFHX4
GO Biological Process	GO:0048523	negative regulation of cellular process	22	2.11e-05	0.22	0.01	1.98	14.2	28	0.315	0.622	52	5.81e-06	0.0606	0.00117	2.25	13.3	30	3043	0.38	0.00986	unnamed,unnamed,unnamed,unnamed,unnamed,unnamed,unnamed,unnamed,unnamed,unnamed,unnamed,unnamed,unnamed,unnamed,unnamed,unnamed,unnamed,unnamed,unnamed,unnamed,unnamed,unnamed,unnamed,unnamed,unnamed,unnamed,unnamed,unnamed	CITED2,CTBP2,DLC1,DPEP1,E2F6,FOXB1,FST,GLI2,GLIS1,GNAQ,HIC1,HOXA2,ITGB1,LRP4,MAF,MGMT,NR2F1,NR2F2,NRP1,PEX14,PEX2,PHF17,PPP3CA,PRDM1,PRDM6,RARB,SPEG,TBX2,TFCP2L1,TGFB3
GO Biological Process	GO:0009892	negative regulation of metabolic process	23	2.35e-05	0.246	0.0107	2.55	7.85	20	0.174	0.444	41	3.14e-06	0.0328	0.000799	3.01	6.97	21	1591	0.266	0.0132	unnamed,unnamed,unnamed,unnamed,unnamed,unnamed,unnamed,unnamed,unnamed,unnamed,unnamed,unnamed,unnamed,unnamed,unnamed,unnamed,unnamed,unnamed,unnamed,unnamed	CITED2,CTBP2,E2F6,FOXB1,FST,GLI2,GLIS1,GNAQ,HIC1,HOXA2,MAF,NR2F1,NR2F2,PEX14,PEX2,PRDM1,PRDM6,RARB,TBX2,TFCP2L1,TGFB3
GO Biological Process	GO:0019222	regulation of metabolic process	24	2.86e-05	0.299	0.0125	1.64	21.3	35	0.473	0.778	56	8.4e-06	0.0877	0.00157	1.78	24.1	43	5512	0.544	0.0078	unnamed,unnamed,unnamed,unnamed,unnamed,unnamed,unnamed,unnamed,unnamed,unnamed,unnamed,unnamed,unnamed,unnamed,unnamed,unnamed,unnamed,unnamed,unnamed,unnamed,unnamed,unnamed,unnamed,unnamed,unnamed,unnamed,unnamed,unnamed,unnamed,unnamed,unnamed,unnamed,unnamed,unnamed,unnamed	ARHGAP15,BNC2,C10orf137,CASZ1,CITED2,CRIM1,CTBP2,DLC1,DMRTB1,DPEP1,E2F6,EBF3,FOXB1,FST,GLI2,GLIS1,GNAQ,HIC1,HOXA2,HOXA3,ITGB1,LRP4,MAF,MGMT,NR2F1,NR2F2,NRP1,PDGFC,PEX14,PEX2,PHF17,PPP3CA,PRDM1,PRDM6,PSIP1,RARB,RUNX1T1,TBC1D22A,TBX2,TFCP2L1,TGFB3,ZEB2,ZFHX4
GO Biological Process	GO:0080090	regulation of primary metabolic process	25	5.24e-05	0.547	0.0219	1.68	19.6	33	0.436	0.733	40	3.03e-06	0.0316	0.000791	1.9	21.6	41	4925	0.519	0.00832	unnamed,unnamed,unnamed,unnamed,unnamed,unnamed,unnamed,unnamed,unnamed,unnamed,unnamed,unnamed,unnamed,unnamed,unnamed,unnamed,unnamed,unnamed,unnamed,unnamed,unnamed,unnamed,unnamed,unnamed,unnamed,unnamed,unnamed,unnamed,unnamed,unnamed,unnamed,unnamed,unnamed	ARHGAP15,BNC2,C10orf137,CASZ1,CITED2,CTBP2,DLC1,DMRTB1,E2F6,EBF3,FOXB1,FST,GLI2,GLIS1,GNAQ,HIC1,HOXA2,HOXA3,ITGB1,LRP4,MAF,MGMT,NR2F1,NR2F2,NRP1,PDGFC,PEX14,PEX2,PHF17,PPP3CA,PRDM1,PRDM6,PSIP1,RARB,RUNX1T1,TBC1D22A,TBX2,TFCP2L1,TGFB3,ZEB2,ZFHX4
GO Biological Process	GO:0031323	regulation of cellular metabolic process	26	6.63e-05	0.692	0.0266	1.66	19.8	33	0.441	0.733	48	4.16e-06	0.0434	0.000904	1.88	21.8	41	4982	0.519	0.00823	unnamed,unnamed,unnamed,unnamed,unnamed,unnamed,unnamed,unnamed,unnamed,unnamed,unnamed,unnamed,unnamed,unnamed,unnamed,unnamed,unnamed,unnamed,unnamed,unnamed,unnamed,unnamed,unnamed,unnamed,unnamed,unnamed,unnamed,unnamed,unnamed,unnamed,unnamed,unnamed,unnamed	ARHGAP15,BNC2,C10orf137,CASZ1,CITED2,CTBP2,DLC1,DMRTB1,E2F6,EBF3,FOXB1,FST,GLI2,GLIS1,GNAQ,HIC1,HOXA2,HOXA3,ITGB1,LRP4,MAF,MGMT,NR2F1,NR2F2,NRP1,PDGFC,PEX14,PEX2,PHF17,PPP3CA,PRDM1,PRDM6,PSIP1,RARB,RUNX1T1,TBC1D22A,TBX2,TFCP2L1,TGFB3,ZEB2,ZFHX4
GO Biological Process	GO:0009790	embryo development	27	6.93e-05	0.724	0.0268	2.82	5.67	16	0.126	0.356	21	5.47e-07	0.00572	0.000272	4.1	4.14	17	946	0.215	0.018	unnamed,unnamed,unnamed,unnamed,unnamed,unnamed,unnamed,unnamed,unnamed,unnamed,unnamed,unnamed,unnamed,unnamed,unnamed,unnamed	CITED2,DLC1,FOXB1,GLI2,GNAQ,HOXA2,HOXA3,ITGB1,LRP4,NR2F2,PRDM1,RARB,ROCK2,SPEG,TBX2,TGFB3,ZEB2
GO Biological Process	GO:0030154	cell differentiation	28	8.05e-05	0.841	0.03	1.9	14.2	27	0.316	0.6	16	2.27e-07	0.00237	0.000148	2.62	11.5	30	2617	0.38	0.0115	unnamed,unnamed,unnamed,unnamed,unnamed,unnamed,unnamed,unnamed,unnamed,unnamed,unnamed,unnamed,unnamed,unnamed,unnamed,unnamed,unnamed,unnamed,unnamed,unnamed,unnamed,unnamed,unnamed,unnamed,unnamed,unnamed,unnamed	CEP120,CITED2,CTBP2,FAM101B,FEZ2,FOXB1,FST,GLI2,GNAQ,HOXA2,ITGB1,LRP4,MAF,MGMT,NR2F1,NR2F2,NRP1,PEX2,PPP3CA,PRDM1,PRDM6,RARB,ROCK2,RUNX1T1,SPEG,TBX2,TENM3,TFCP2L1,TOP2B,ZEB2
GO Biological Process	GO:0048519	negative regulation of biological process	29	8.43e-05	0.88	0.0304	1.85	15.2	28	0.337	0.622	46	3.83e-06	0.04	0.00087	2.2	14.5	32	3320	0.405	0.00964	unnamed,unnamed,unnamed,unnamed,unnamed,unnamed,unnamed,unnamed,unnamed,unnamed,unnamed,unnamed,unnamed,unnamed,unnamed,unnamed,unnamed,unnamed,unnamed,unnamed,unnamed,unnamed,unnamed,unnamed,unnamed,unnamed,unnamed,unnamed	ANXA2,CITED2,CTBP2,DLC1,DPEP1,E2F6,FOXB1,FST,GLI2,GLIS1,GNAQ,HIC1,HOXA2,ITGB1,LRP4,MAF,MGMT,NR2F1,NR2F2,NRP1,PEX14,PEX2,PHF17,PPP3CA,PRDM1,PRDM6,RARB,ROCK2,SPEG,TBX2,TFCP2L1,TGFB3
GO Biological Process	GO:0007565	female pregnancy	30	0.000105	1	0.0367	7.92	0.757	6	0.0168	0.133	76	6.5e-05	0.678	0.00893	8.73	0.687	6	157	0.0759	0.0382	unnamed,unnamed,unnamed,unnamed,unnamed,unnamed	CITED2,ITGB1,NR2F2,PRDM1,TFCP2L1,TGFB3
GO Biological Process	GO:0043009	chordate embryonic development	31	0.000114	1	0.0385	3.46	3.47	12	0.0772	0.267	30	1.09e-06	0.0113	0.000378	5.2	2.5	13	571	0.165	0.0228	unnamed,unnamed,unnamed,unnamed,unnamed,unnamed,unnamed,unnamed,unnamed,unnamed,unnamed,unnamed	CITED2,DLC1,FOXB1,GLI2,HOXA2,HOXA3,ITGB1,NR2F2,PRDM1,ROCK2,SPEG,TGFB3,ZEB2
GO Biological Process	GO:0048869	cellular developmental process	32	0.000119	1	0.0387	1.86	14.5	27	0.323	0.6	23	5.99e-07	0.00625	0.000272	2.5	12	30	2735	0.38	0.011	unnamed,unnamed,unnamed,unnamed,unnamed,unnamed,unnamed,unnamed,unnamed,unnamed,unnamed,unnamed,unnamed,unnamed,unnamed,unnamed,unnamed,unnamed,unnamed,unnamed,unnamed,unnamed,unnamed,unnamed,unnamed,unnamed,unnamed	CEP120,CITED2,CTBP2,FAM101B,FEZ2,FOXB1,FST,GLI2,GNAQ,HOXA2,ITGB1,LRP4,MAF,MGMT,NR2F1,NR2F2,NRP1,PEX2,PPP3CA,PRDM1,PRDM6,RARB,ROCK2,RUNX1T1,SPEG,TBX2,TENM3,TFCP2L1,TOP2B,ZEB2
GO Biological Process	GO:0009792	embryo development ending in birth or egg hatching	33	0.000121	1	0.0384	3.43	3.49	12	0.0777	0.267	32	1.24e-06	0.013	0.000406	5.14	2.53	13	578	0.165	0.0225	unnamed,unnamed,unnamed,unnamed,unnamed,unnamed,unnamed,unnamed,unnamed,unnamed,unnamed,unnamed	CITED2,DLC1,FOXB1,GLI2,HOXA2,HOXA3,ITGB1,NR2F2,PRDM1,ROCK2,SPEG,TGFB3,ZEB2
GO Biological Process	GO:2000112	regulation of cellular macromolecule biosynthetic process	34	0.000127	1	0.039	1.85	14.6	27	0.324	0.6	47	4.15e-06	0.0433	0.000922	2.15	15.3	33	3505	0.418	0.00942	unnamed,unnamed,unnamed,unnamed,unnamed,unnamed,unnamed,unnamed,unnamed,unnamed,unnamed,unnamed,unnamed,unnamed,unnamed,unnamed,unnamed,unnamed,unnamed,unnamed,unnamed,unnamed,unnamed,unnamed,unnamed,unnamed,unnamed	BNC2,C10orf137,CASZ1,CITED2,CTBP2,DMRTB1,E2F6,EBF3,FOXB1,FST,GLI2,GLIS1,HIC1,HOXA2,HOXA3,MAF,NR2F1,NR2F2,PDGFC,PEX14,PEX2,PHF17,PPP3CA,PRDM1,PRDM6,PSIP1,RARB,RUNX1T1,TBX2,TFCP2L1,TGFB3,ZEB2,ZFHX4
GO Biological Process	GO:0006355	regulation of transcription, DNA-dependent	35	0.00013	1	0.0387	1.9	13.7	26	0.304	0.578	35	2.08e-06	0.0217	0.00062	2.26	14.1	32	3230	0.405	0.00991	unnamed,unnamed,unnamed,unnamed,unnamed,unnamed,unnamed,unnamed,unnamed,unnamed,unnamed,unnamed,unnamed,unnamed,unnamed,unnamed,unnamed,unnamed,unnamed,unnamed,unnamed,unnamed,unnamed,unnamed,unnamed,unnamed	BNC2,C10orf137,CASZ1,CITED2,CTBP2,DMRTB1,E2F6,EBF3,FOXB1,FST,GLI2,GLIS1,HIC1,HOXA2,HOXA3,MAF,NR2F1,NR2F2,PEX14,PEX2,PHF17,PPP3CA,PRDM1,PRDM6,PSIP1,RARB,RUNX1T1,TBX2,TFCP2L1,TGFB3,ZEB2,ZFHX4
GO Biological Process	GO:2001141	regulation of RNA biosynthetic process	36	0.000132	1	0.0383	1.9	13.7	26	0.305	0.578	36	2.34e-06	0.0244	0.000678	2.25	14.2	32	3247	0.405	0.00986	unnamed,unnamed,unnamed,unnamed,unnamed,unnamed,unnamed,unnamed,unnamed,unnamed,unnamed,unnamed,unnamed,unnamed,unnamed,unnamed,unnamed,unnamed,unnamed,unnamed,unnamed,unnamed,unnamed,unnamed,unnamed,unnamed	BNC2,C10orf137,CASZ1,CITED2,CTBP2,DMRTB1,E2F6,EBF3,FOXB1,FST,GLI2,GLIS1,HIC1,HOXA2,HOXA3,MAF,NR2F1,NR2F2,PEX14,PEX2,PHF17,PPP3CA,PRDM1,PRDM6,PSIP1,RARB,RUNX1T1,TBX2,TFCP2L1,TGFB3,ZEB2,ZFHX4
GO Biological Process	GO:0006357	regulation of transcription from RNA polymerase II promoter	37	0.000134	1	0.0378	2.44	7.37	18	0.164	0.4	51	5.12e-06	0.0535	0.00105	3.17	6	19	1370	0.241	0.0139	unnamed,unnamed,unnamed,unnamed,unnamed,unnamed,unnamed,unnamed,unnamed,unnamed,unnamed,unnamed,unnamed,unnamed,unnamed,unnamed,unnamed,unnamed	CITED2,E2F6,FOXB1,FST,GLI2,GLIS1,HIC1,HOXA2,MAF,NR2F1,NR2F2,PEX2,PPP3CA,PRDM1,PSIP1,RARB,TBX2,TFCP2L1,TGFB3
GO Biological Process	GO:0060135	maternal process involved in female pregnancy	38	0.000141	1	0.0387	15.3	0.262	4	0.00581	0.0889	72	5.26e-05	0.55	0.00763	19.4	0.206	4	47	0.0506	0.0851	unnamed,unnamed,unnamed,unnamed	CITED2,ITGB1,NR2F2,PRDM1
GO Biological Process	GO:0060255	regulation of macromolecule metabolic process	39	0.000146	1	0.039	1.68	18.5	31	0.41	0.689	50	5.11e-06	0.0533	0.00107	1.92	20.3	39	4634	0.494	0.00842	unnamed,unnamed,unnamed,unnamed,unnamed,unnamed,unnamed,unnamed,unnamed,unnamed,unnamed,unnamed,unnamed,unnamed,unnamed,unnamed,unnamed,unnamed,unnamed,unnamed,unnamed,unnamed,unnamed,unnamed,unnamed,unnamed,unnamed,unnamed,unnamed,unnamed,unnamed	BNC2,C10orf137,CASZ1,CITED2,CTBP2,DLC1,DMRTB1,E2F6,EBF3,FOXB1,FST,GLI2,GLIS1,GNAQ,HIC1,HOXA2,HOXA3,ITGB1,LRP4,MAF,MGMT,NR2F1,NR2F2,NRP1,PDGFC,PEX14,PEX2,PHF17,PPP3CA,PRDM1,PRDM6,PSIP1,RARB,RUNX1T1,TBX2,TFCP2L1,TGFB3,ZEB2,ZFHX4
GO Biological Process	GO:0016070	RNA metabolic process	40	0.000151	1	0.0393	1.99	12.1	24	0.269	0.533	84	0.000112	1	0.0139	2.01	13.9	28	3177	0.354	0.00881	unnamed,unnamed,unnamed,unnamed,unnamed,unnamed,unnamed,unnamed,unnamed,unnamed,unnamed,unnamed,unnamed,unnamed,unnamed,unnamed,unnamed,unnamed,unnamed,unnamed,unnamed,unnamed,unnamed,unnamed	BNC2,C10orf137,CASZ1,CITED2,CTBP2,DMRTB1,E2F6,EBF3,FOXB1,GLI2,GLIS1,HIC1,HOXA2,HOXA3,MAF,NR2F1,NR2F2,PHF17,PRDM1,PRDM6,PSIP1,RARB,RUNX1T1,TBX2,TFCP2L1,TTLL5,ZEB2,ZFHX4
GO Biological Process	GO:0048731	system development	41	0.00016	1	0.0408	1.71	17.6	30	0.39	0.667	8	1.24e-08	0.000129	1.61e-05	2.49	14.8	37	3390	0.468	0.0109	unnamed,unnamed,unnamed,unnamed,unnamed,unnamed,unnamed,unnamed,unnamed,unnamed,unnamed,unnamed,unnamed,unnamed,unnamed,unnamed,unnamed,unnamed,unnamed,unnamed,unnamed,unnamed,unnamed,unnamed,unnamed,unnamed,unnamed,unnamed,unnamed,unnamed	ANXA2,CEP120,CITED2,CNTN3,CRIM1,DLC1,EMCN,FAM101B,FEZ2,FOXB1,FST,GLI2,GNAQ,HOXA2,HOXA3,ITGB1,LRP4,MAF,MGMT,NR2F1,NR2F2,NRP1,PDGFC,PEX2,PPP3CA,PRDM1,PRDM6,RARB,ROCK2,SPEG,SRR,TBX2,TENM3,TFCP2L1,TGFB3,TOP2B,ZEB2
GO Biological Process	GO:0034645	cellular macromolecule biosynthetic process	42	0.000168	1	0.0417	1.92	13	25	0.289	0.556	64	3.17e-05	0.33	0.00516	2.07	14.5	30	3309	0.38	0.00907	unnamed,unnamed,unnamed,unnamed,unnamed,unnamed,unnamed,unnamed,unnamed,unnamed,unnamed,unnamed,unnamed,unnamed,unnamed,unnamed,unnamed,unnamed,unnamed,unnamed,unnamed,unnamed,unnamed,unnamed,unnamed	BNC2,C10orf137,CASZ1,CITED2,CTBP2,DMRTB1,E2F6,EBF3,FOXB1,GLI2,GLIS1,HHAT,HIC1,HOXA2,HOXA3,MAF,NR2F1,NR2F2,PHF17,PRDM1,PRDM6,PSIP1,RARB,RUNX1T1,TBX2,TFCP2L1,TOP2B,TTLL5,ZEB2,ZFHX4
GO Biological Process	GO:0010556	regulation of macromolecule biosynthetic process	43	0.000168	1	0.0407	1.83	14.8	27	0.329	0.6	55	6.85e-06	0.0715	0.0013	2.1	15.7	33	3584	0.418	0.00921	unnamed,unnamed,unnamed,unnamed,unnamed,unnamed,unnamed,unnamed,unnamed,unnamed,unnamed,unnamed,unnamed,unnamed,unnamed,unnamed,unnamed,unnamed,unnamed,unnamed,unnamed,unnamed,unnamed,unnamed,unnamed,unnamed,unnamed	BNC2,C10orf137,CASZ1,CITED2,CTBP2,DMRTB1,E2F6,EBF3,FOXB1,FST,GLI2,GLIS1,HIC1,HOXA2,HOXA3,MAF,NR2F1,NR2F2,PDGFC,PEX14,PEX2,PHF17,PPP3CA,PRDM1,PRDM6,PSIP1,RARB,RUNX1T1,TBX2,TFCP2L1,TGFB3,ZEB2,ZFHX4
GO Biological Process	GO:0051252	regulation of RNA metabolic process	44	0.000196	1	0.0465	1.86	14	26	0.311	0.578	45	3.68e-06	0.0384	0.000854	2.21	14.5	32	3314	0.405	0.00966	unnamed,unnamed,unnamed,unnamed,unnamed,unnamed,unnamed,unnamed,unnamed,unnamed,unnamed,unnamed,unnamed,unnamed,unnamed,unnamed,unnamed,unnamed,unnamed,unnamed,unnamed,unnamed,unnamed,unnamed,unnamed,unnamed	BNC2,C10orf137,CASZ1,CITED2,CTBP2,DMRTB1,E2F6,EBF3,FOXB1,FST,GLI2,GLIS1,HIC1,HOXA2,HOXA3,MAF,NR2F1,NR2F2,PEX14,PEX2,PHF17,PPP3CA,PRDM1,PRDM6,PSIP1,RARB,RUNX1T1,TBX2,TFCP2L1,TGFB3,ZEB2,ZFHX4
GO Biological Process	GO:0009888	tissue development	45	0.000207	1	0.0479	2.36	7.61	18	0.169	0.4	25	7.89e-07	0.00824	0.00033	3.43	5.83	20	1332	0.253	0.015	unnamed,unnamed,unnamed,unnamed,unnamed,unnamed,unnamed,unnamed,unnamed,unnamed,unnamed,unnamed,unnamed,unnamed,unnamed,unnamed,unnamed,unnamed	CITED2,DLC1,FAM101B,FOXB1,FST,GLI2,HOXA3,ITGB1,LRP4,MAF,MGMT,NR2F2,NRP1,PPP3CA,RARB,ROCK2,SPEG,TBX2,TFCP2L1,ZEB2
GO Biological Process	GO:0009059	macromolecule biosynthetic process	46	0.000242	1	0.055	1.88	13.3	25	0.296	0.556	66	4.25e-05	0.444	0.00672	2.04	14.7	30	3359	0.38	0.00893	unnamed,unnamed,unnamed,unnamed,unnamed,unnamed,unnamed,unnamed,unnamed,unnamed,unnamed,unnamed,unnamed,unnamed,unnamed,unnamed,unnamed,unnamed,unnamed,unnamed,unnamed,unnamed,unnamed,unnamed,unnamed	BNC2,C10orf137,CASZ1,CITED2,CTBP2,DMRTB1,E2F6,EBF3,FOXB1,GLI2,GLIS1,HHAT,HIC1,HOXA2,HOXA3,MAF,NR2F1,NR2F2,PHF17,PRDM1,PRDM6,PSIP1,RARB,RUNX1T1,TBX2,TFCP2L1,TOP2B,TTLL5,ZEB2,ZFHX4
GO Biological Process	GO:0032502	developmental process	47	0.000247	1	0.0548	1.57	21	33	0.466	0.733	14	4.21e-08	0.00044	3.14e-05	2.17	19.4	42	4428	0.532	0.00949	unnamed,unnamed,unnamed,unnamed,unnamed,unnamed,unnamed,unnamed,unnamed,unnamed,unnamed,unnamed,unnamed,unnamed,unnamed,unnamed,unnamed,unnamed,unnamed,unnamed,unnamed,unnamed,unnamed,unnamed,unnamed,unnamed,unnamed,unnamed,unnamed,unnamed,unnamed,unnamed,unnamed	ANXA2,CEP120,CITED2,CNTN3,CRIM1,CTBP2,DLC1,EBF3,EMCN,FAM101B,FEZ2,FOXB1,FST,GLI2,GNAQ,HHAT,HIC1,HOXA2,HOXA3,ITGB1,LRP4,MAF,MGMT,NR2F1,NR2F2,NRP1,PDGFC,PEX2,PPP3CA,PRDM1,PRDM6,RARB,ROCK2,RUNX1T1,SPEG,SRR,TBX2,TENM3,TFCP2L1,TGFB3,TOP2B,ZEB2
GO Biological Process	GO:0009058	biosynthetic process	48	0.000288	1	0.0626	1.73	16.1	28	0.359	0.622	69	4.4e-05	0.459	0.00666	1.87	18.7	35	4276	0.443	0.00819	unnamed,unnamed,unnamed,unnamed,unnamed,unnamed,unnamed,unnamed,unnamed,unnamed,unnamed,unnamed,unnamed,unnamed,unnamed,unnamed,unnamed,unnamed,unnamed,unnamed,unnamed,unnamed,unnamed,unnamed,unnamed,unnamed,unnamed,unnamed	BNC2,C10orf137,CASZ1,CITED2,CTBP2,DCTD,DMRTB1,E2F6,EBF3,FOXB1,GLI2,GLIS1,GTDC1,HHAT,HIC1,HOXA2,HOXA3,MAF,MOCS2,NR2F1,NR2F2,PEX2,PHF17,PRDM1,PRDM6,PSIP1,RARB,RUNX1T1,SRR,TBX2,TFCP2L1,TOP2B,TTLL5,ZEB2,ZFHX4
GO Biological Process	GO:0001893	maternal placenta development	49	0.000299	1	0.0637	23.4	0.128	3	0.00285	0.0667	90	0.000195	1	0.0227	26.4	0.114	3	26	0.038	0.115	unnamed,unnamed,unnamed	CITED2,NR2F2,PRDM1
GO Biological Process	GO:0021915	neural tube development	50	0.000327	1	0.0682	6.42	0.935	6	0.0208	0.133	65	3.29e-05	0.343	0.00528	9.86	0.609	6	139	0.0759	0.0432	unnamed,unnamed,unnamed,unnamed,unnamed,unnamed	CITED2,DLC1,FOXB1,GLI2,ROCK2,ZEB2
GO Biological Process	GO:0048598	embryonic morphogenesis	51	0.000332	1	0.0679	3.32	3.31	11	0.0736	0.244	33	2.01e-06	0.021	0.000637	5.39	2.22	12	508	0.152	0.0236	unnamed,unnamed,unnamed,unnamed,unnamed,unnamed,unnamed,unnamed,unnamed,unnamed,unnamed	CITED2,DLC1,GLI2,GNAQ,HOXA2,HOXA3,LRP4,RARB,ROCK2,TBX2,TGFB3,ZEB2
GO Biological Process	GO:0048513	organ development	52	0.000345	1	0.0693	1.89	12.7	24	0.282	0.533	18	3.47e-07	0.00362	0.000201	2.71	10.3	28	2361	0.354	0.0119	unnamed,unnamed,unnamed,unnamed,unnamed,unnamed,unnamed,unnamed,unnamed,unnamed,unnamed,unnamed,unnamed,unnamed,unnamed,unnamed,unnamed,unnamed,unnamed,unnamed,unnamed,unnamed,unnamed,unnamed	CEP120,CITED2,DLC1,FAM101B,FOXB1,FST,GLI2,GNAQ,HOXA2,HOXA3,ITGB1,LRP4,MAF,MGMT,NR2F1,NR2F2,NRP1,PDGFC,PPP3CA,PRDM1,RARB,SPEG,SRR,TBX2,TFCP2L1,TGFB3,TOP2B,ZEB2
GO Biological Process	GO:0010467	gene expression	53	0.000371	1	0.0732	1.88	12.8	24	0.284	0.533	105	0.000426	1	0.0424	1.86	15	28	3431	0.354	0.00816	unnamed,unnamed,unnamed,unnamed,unnamed,unnamed,unnamed,unnamed,unnamed,unnamed,unnamed,unnamed,unnamed,unnamed,unnamed,unnamed,unnamed,unnamed,unnamed,unnamed,unnamed,unnamed,unnamed,unnamed	BNC2,C10orf137,CASZ1,CITED2,CTBP2,DMRTB1,E2F6,EBF3,FOXB1,GLI2,GLIS1,HIC1,HOXA2,HOXA3,MAF,NR2F1,NR2F2,PHF17,PRDM1,PRDM6,PSIP1,RARB,RUNX1T1,TBX2,TFCP2L1,TTLL5,ZEB2,ZFHX4
GO Biological Process	GO:0031326	regulation of cellular biosynthetic process	54	0.000383	1	0.074	1.75	15.5	27	0.343	0.6	59	1.68e-05	0.175	0.00297	2.02	16.3	33	3733	0.418	0.00884	unnamed,unnamed,unnamed,unnamed,unnamed,unnamed,unnamed,unnamed,unnamed,unnamed,unnamed,unnamed,unnamed,unnamed,unnamed,unnamed,unnamed,unnamed,unnamed,unnamed,unnamed,unnamed,unnamed,unnamed,unnamed,unnamed,unnamed	BNC2,C10orf137,CASZ1,CITED2,CTBP2,DMRTB1,E2F6,EBF3,FOXB1,FST,GLI2,GLIS1,HIC1,HOXA2,HOXA3,MAF,NR2F1,NR2F2,PDGFC,PEX14,PEX2,PHF17,PPP3CA,PRDM1,PRDM6,PSIP1,RARB,RUNX1T1,TBX2,TFCP2L1,TGFB3,ZEB2,ZFHX4
GO Biological Process	GO:0010468	regulation of gene expression	55	0.000384	1	0.0728	1.75	15.5	27	0.343	0.6	53	6.31e-06	0.0659	0.00124	2.07	16.4	34	3748	0.43	0.00907	unnamed,unnamed,unnamed,unnamed,unnamed,unnamed,unnamed,unnamed,unnamed,unnamed,unnamed,unnamed,unnamed,unnamed,unnamed,unnamed,unnamed,unnamed,unnamed,unnamed,unnamed,unnamed,unnamed,unnamed,unnamed,unnamed,unnamed	BNC2,C10orf137,CASZ1,CITED2,CTBP2,DMRTB1,E2F6,EBF3,FOXB1,FST,GLI2,GLIS1,GNAQ,HIC1,HOXA2,HOXA3,MAF,MGMT,NR2F1,NR2F2,PEX14,PEX2,PHF17,PPP3CA,PRDM1,PRDM6,PSIP1,RARB,RUNX1T1,TBX2,TFCP2L1,TGFB3,ZEB2,ZFHX4
GO Biological Process	GO:0046483	heterocycle metabolic process	56	0.000417	1	0.0778	1.7	16.5	28	0.366	0.622	94	0.000273	1	0.0304	1.72	20.4	35	4656	0.443	0.00752	unnamed,unnamed,unnamed,unnamed,unnamed,unnamed,unnamed,unnamed,unnamed,unnamed,unnamed,unnamed,unnamed,unnamed,unnamed,unnamed,unnamed,unnamed,unnamed,unnamed,unnamed,unnamed,unnamed,unnamed,unnamed,unnamed,unnamed,unnamed	BNC2,C10orf137,CASZ1,CITED2,CTBP2,DCTD,DMRTB1,DPEP1,E2F6,EBF3,FOXB1,GLI2,GLIS1,GNA14,GNAQ,HIC1,HOXA2,HOXA3,MAF,MGMT,MOCS2,NR2F1,NR2F2,PHF17,PRDM1,PRDM6,PSIP1,RARB,RUNX1T1,TBX2,TFCP2L1,TOP2B,TTLL5,ZEB2,ZFHX4
GO Biological Process	GO:0009889	regulation of biosynthetic process	57	0.000428	1	0.0783	1.74	15.5	27	0.346	0.6	62	2e-05	0.209	0.00337	2	16.5	33	3763	0.418	0.00877	unnamed,unnamed,unnamed,unnamed,unnamed,unnamed,unnamed,unnamed,unnamed,unnamed,unnamed,unnamed,unnamed,unnamed,unnamed,unnamed,unnamed,unnamed,unnamed,unnamed,unnamed,unnamed,unnamed,unnamed,unnamed,unnamed,unnamed	BNC2,C10orf137,CASZ1,CITED2,CTBP2,DMRTB1,E2F6,EBF3,FOXB1,FST,GLI2,GLIS1,HIC1,HOXA2,HOXA3,MAF,NR2F1,NR2F2,PDGFC,PEX14,PEX2,PHF17,PPP3CA,PRDM1,PRDM6,PSIP1,RARB,RUNX1T1,TBX2,TFCP2L1,TGFB3,ZEB2,ZFHX4
GO Biological Process	GO:0007399	nervous system development	58	0.000431	1	0.0776	1.96	11.2	22	0.249	0.489	9	2.12e-08	0.000222	2.46e-05	3.3	7.88	26	1799	0.329	0.0145	unnamed,unnamed,unnamed,unnamed,unnamed,unnamed,unnamed,unnamed,unnamed,unnamed,unnamed,unnamed,unnamed,unnamed,unnamed,unnamed,unnamed,unnamed,unnamed,unnamed,unnamed,unnamed	CEP120,CITED2,CNTN3,CRIM1,DLC1,FEZ2,FOXB1,GLI2,GNAQ,HOXA2,HOXA3,ITGB1,LRP4,NR2F1,NR2F2,NRP1,PDGFC,PEX2,PRDM1,PRDM6,RARB,ROCK2,SRR,TENM3,TOP2B,ZEB2
GO Biological Process	GO:0044703	multi-organism reproductive process	59	0.000435	1	0.077	6.08	0.987	6	0.0219	0.133	92	0.000231	1	0.0263	6.92	0.867	6	198	0.0759	0.0303	unnamed,unnamed,unnamed,unnamed,unnamed,unnamed	CITED2,ITGB1,NR2F2,PRDM1,TFCP2L1,TGFB3
GO Biological Process	GO:0044706	multi-multicellular organism process	60	0.00046	1	0.08	6.02	0.997	6	0.0222	0.133	91	0.000213	1	0.0245	7.03	0.854	6	195	0.0759	0.0308	unnamed,unnamed,unnamed,unnamed,unnamed,unnamed	CITED2,ITGB1,NR2F2,PRDM1,TFCP2L1,TGFB3
GO Biological Process	GO:0044249	cellular biosynthetic process	61	0.000463	1	0.0792	1.73	15.6	27	0.347	0.6	71	5.05e-05	0.527	0.00742	1.89	18	34	4115	0.43	0.00826	unnamed,unnamed,unnamed,unnamed,unnamed,unnamed,unnamed,unnamed,unnamed,unnamed,unnamed,unnamed,unnamed,unnamed,unnamed,unnamed,unnamed,unnamed,unnamed,unnamed,unnamed,unnamed,unnamed,unnamed,unnamed,unnamed,unnamed	BNC2,C10orf137,CASZ1,CITED2,CTBP2,DCTD,DMRTB1,E2F6,EBF3,FOXB1,GLI2,GLIS1,HHAT,HIC1,HOXA2,HOXA3,MAF,MOCS2,NR2F1,NR2F2,PEX2,PHF17,PRDM1,PRDM6,PSIP1,RARB,RUNX1T1,SRR,TBX2,TFCP2L1,TOP2B,TTLL5,ZEB2,ZFHX4
GO Biological Process	GO:0007275	multicellular organismal development	62	0.000534	1	0.09	1.58	19.6	31	0.436	0.689	10	2.14e-08	0.000223	2.23e-05	2.3	17.4	40	3973	0.506	0.0101	unnamed,unnamed,unnamed,unnamed,unnamed,unnamed,unnamed,unnamed,unnamed,unnamed,unnamed,unnamed,unnamed,unnamed,unnamed,unnamed,unnamed,unnamed,unnamed,unnamed,unnamed,unnamed,unnamed,unnamed,unnamed,unnamed,unnamed,unnamed,unnamed,unnamed,unnamed	ANXA2,CEP120,CITED2,CNTN3,CRIM1,DLC1,EBF3,EMCN,FAM101B,FEZ2,FOXB1,FST,GLI2,GNAQ,HHAT,HIC1,HOXA2,HOXA3,ITGB1,LRP4,MAF,MGMT,NR2F1,NR2F2,NRP1,PDGFC,PEX2,PPP3CA,PRDM1,PRDM6,RARB,ROCK2,SPEG,SRR,TBX2,TENM3,TFCP2L1,TGFB3,TOP2B,ZEB2
GO Biological Process	GO:0071407	cellular response to organic cyclic compound	63	0.000638	1	0.106	4.72	1.48	7	0.033	0.156	80	8.68e-05	0.906	0.0113	6.66	1.05	7	240	0.0886	0.0292	unnamed,unnamed,unnamed,unnamed,unnamed,unnamed,unnamed	GLI2,ITGB1,MGMT,NR2F1,NR2F2,PGRMC2,RARB
GO Biological Process	GO:1901576	organic substance biosynthetic process	64	0.00065	1	0.106	1.7	15.9	27	0.354	0.6	79	8.01e-05	0.837	0.0106	1.85	18.4	34	4205	0.43	0.00809	unnamed,unnamed,unnamed,unnamed,unnamed,unnamed,unnamed,unnamed,unnamed,unnamed,unnamed,unnamed,unnamed,unnamed,unnamed,unnamed,unnamed,unnamed,unnamed,unnamed,unnamed,unnamed,unnamed,unnamed,unnamed,unnamed,unnamed	BNC2,C10orf137,CASZ1,CITED2,CTBP2,DCTD,DMRTB1,E2F6,EBF3,FOXB1,GLI2,GLIS1,HHAT,HIC1,HOXA2,HOXA3,MAF,MOCS2,NR2F1,NR2F2,PEX2,PHF17,PRDM1,PRDM6,PSIP1,RARB,RUNX1T1,SRR,TBX2,TFCP2L1,TOP2B,TTLL5,ZEB2,ZFHX4
GO Biological Process	GO:0030900	forebrain development	65	0.000746	1	0.12	3.58	2.51	9	0.0558	0.2	26	8.21e-07	0.00858	0.00033	7.51	1.33	10	304	0.127	0.0329	unnamed,unnamed,unnamed,unnamed,unnamed,unnamed,unnamed,unnamed,unnamed	CEP120,DLC1,FOXB1,GLI2,GNAQ,NR2F1,NR2F2,RARB,TOP2B,ZEB2
GO Biological Process	GO:0021602	cranial nerve morphogenesis	66	0.000747	1	0.118	17.1	0.176	3	0.0039	0.0667	82	0.000102	1	0.0129	32.6	0.092	3	21	0.038	0.143	unnamed,unnamed,unnamed	CITED2,HOXA3,NRP1
GO Biological Process	GO:0042733	embryonic digit morphogenesis	67	0.000782	1	0.122	9.69	0.413	4	0.00917	0.0889	75	5.72e-05	0.598	0.00797	19	0.21	4	48	0.0506	0.0833	unnamed,unnamed,unnamed,unnamed	GLI2,GNAQ,LRP4,TBX2
GO Biological Process	GO:0048856	anatomical structure development	68	0.00086	1	0.132	1.57	19.1	30	0.423	0.667	20	5.03e-07	0.00525	0.000263	2.17	17	37	3888	0.468	0.00952	unnamed,unnamed,unnamed,unnamed,unnamed,unnamed,unnamed,unnamed,unnamed,unnamed,unnamed,unnamed,unnamed,unnamed,unnamed,unnamed,unnamed,unnamed,unnamed,unnamed,unnamed,unnamed,unnamed,unnamed,unnamed,unnamed,unnamed,unnamed,unnamed,unnamed	ANXA2,CEP120,CITED2,CNTN3,CRIM1,DLC1,EMCN,FAM101B,FEZ2,FOXB1,FST,GLI2,GNAQ,HOXA2,HOXA3,ITGB1,LRP4,MAF,MGMT,NR2F1,NR2F2,NRP1,PDGFC,PEX2,PPP3CA,PRDM1,PRDM6,RARB,ROCK2,SPEG,SRR,TBX2,TENM3,TFCP2L1,TGFB3,TOP2B,ZEB2
GO Biological Process	GO:0014070	response to organic cyclic compound	69	0.00088	1	0.133	3.2	3.13	10	0.0695	0.222	97	0.0003	1	0.0323	3.77	2.65	10	605	0.127	0.0165	unnamed,unnamed,unnamed,unnamed,unnamed,unnamed,unnamed,unnamed,unnamed,unnamed	CITED2,GLI2,ITGB1,MGMT,NR2F1,NR2F2,PGRMC2,RARB,SRR,TGFB3
GO Biological Process	GO:0050794	regulation of cellular process	70	0.000903	1	0.135	1.31	30.4	40	0.676	0.889	103	0.000402	1	0.0407	1.39	38.8	54	8854	0.684	0.0061	unnamed,unnamed,unnamed,unnamed,unnamed,unnamed,unnamed,unnamed,unnamed,unnamed,unnamed,unnamed,unnamed,unnamed,unnamed,unnamed,unnamed,unnamed,unnamed,unnamed,unnamed,unnamed,unnamed,unnamed,unnamed,unnamed,unnamed,unnamed,unnamed,unnamed,unnamed,unnamed,unnamed,unnamed,unnamed,unnamed,unnamed,unnamed,unnamed,unnamed	ANXA2,ARHGAP15,BNC2,C10orf137,CASZ1,CEP120,CITED2,CRIM1,CTBP2,DLC1,DMRTB1,DPEP1,E2F6,EBF3,EMCN,FEZ2,FOXB1,FST,GLI2,GLIS1,GNA14,GNAQ,HHAT,HIC1,HOXA2,HOXA3,ITGB1,LRP4,MAF,MGMT,NR2F1,NR2F2,NRP1,NSMAF,PDGFC,PEX14,PEX2,PGRMC2,PHF17,PPP3CA,PRDM1,PRDM6,PSIP1,RARB,ROCK2,RUNX1T1,SPEG,TBC1D22A,TBX2,TENM3,TFCP2L1,TGFB3,ZEB2,ZFHX4
GO Biological Process	GO:0048732	gland development	71	0.000947	1	0.139	3.86	2.07	8	0.0461	0.178	37	2.41e-06	0.0251	0.000679	7.73	1.16	9	266	0.114	0.0338	unnamed,unnamed,unnamed,unnamed,unnamed,unnamed,unnamed,unnamed	CITED2,FOXB1,GLI2,HOXA3,MGMT,NRP1,TBX2,TFCP2L1,TGFB3
GO Biological Process	GO:0014706	striated muscle tissue development	72	0.000973	1	0.141	4.39	1.59	7	0.0354	0.156	81	8.9e-05	0.93	0.0115	6.63	1.06	7	241	0.0886	0.029	unnamed,unnamed,unnamed,unnamed,unnamed,unnamed,unnamed	CITED2,ITGB1,NR2F2,PPP3CA,RARB,SPEG,TBX2
GO Biological Process	GO:0035051	cardiocyte differentiation	73	0.00104	1	0.149	6.45	0.775	5	0.0172	0.111	77	7e-05	0.731	0.00949	11.7	0.429	5	98	0.0633	0.051	unnamed,unnamed,unnamed,unnamed,unnamed	CITED2,ITGB1,RARB,SPEG,TBX2
GO Biological Process	GO:0043401	steroid hormone mediated signaling pathway	74	0.00111	1	0.157	8.8	0.454	4	0.0101	0.0889	78	7.28e-05	0.76	0.00974	17.9	0.223	4	51	0.0506	0.0784	unnamed,unnamed,unnamed,unnamed	NR2F1,NR2F2,PGRMC2,RARB
GO Biological Process	GO:0072340	cellular lactam catabolic process	75	0.0012	1	0.166	836	0.0012	1	2.66e-05	0.0222	190	0.00438	1	0.241	228	0.00438	1	1	0.0127	1	unnamed	DPEP1
GO Biological Process	GO:0090304	nucleic acid metabolic process	76	0.00127	1	0.175	1.74	13.8	24	0.307	0.533	104	0.000426	1	0.0427	1.8	16.6	30	3799	0.38	0.0079	unnamed,unnamed,unnamed,unnamed,unnamed,unnamed,unnamed,unnamed,unnamed,unnamed,unnamed,unnamed,unnamed,unnamed,unnamed,unnamed,unnamed,unnamed,unnamed,unnamed,unnamed,unnamed,unnamed,unnamed	BNC2,C10orf137,CASZ1,CITED2,CTBP2,DMRTB1,E2F6,EBF3,FOXB1,GLI2,GLIS1,HIC1,HOXA2,HOXA3,MAF,MGMT,NR2F1,NR2F2,PHF17,PRDM1,PRDM6,PSIP1,RARB,RUNX1T1,TBX2,TFCP2L1,TOP2B,TTLL5,ZEB2,ZFHX4
GO Biological Process	GO:0007507	heart development	77	0.00132	1	0.179	3.3	2.72	9	0.0606	0.2	57	1.01e-05	0.105	0.00185	5.67	1.76	10	403	0.127	0.0248	unnamed,unnamed,unnamed,unnamed,unnamed,unnamed,unnamed,unnamed,unnamed	CITED2,DLC1,GLI2,GNAQ,ITGB1,NRP1,PPP3CA,RARB,SPEG,TBX2
GO Biological Process	GO:0016558	protein import into peroxisome matrix	78	0.00135	1	0.18	37.5	0.0534	2	0.00119	0.0444	150	0.00143	1	0.0996	35.1	0.0569	2	13	0.0253	0.154	unnamed,unnamed	PEX14,PEX2
GO Biological Process	GO:0060537	muscle tissue development	79	0.00143	1	0.189	4.11	1.7	7	0.0379	0.156	85	0.00012	1	0.0148	6.32	1.11	7	253	0.0886	0.0277	unnamed,unnamed,unnamed,unnamed,unnamed,unnamed,unnamed	CITED2,ITGB1,NR2F2,PPP3CA,RARB,SPEG,TBX2
GO Biological Process	GO:0007417	central nervous system development	80	0.00144	1	0.188	2.48	5.25	13	0.117	0.289	39	2.74e-06	0.0286	0.000734	4.42	3.17	14	724	0.177	0.0193	unnamed,unnamed,unnamed,unnamed,unnamed,unnamed,unnamed,unnamed,unnamed,unnamed,unnamed,unnamed,unnamed	CEP120,CITED2,DLC1,FOXB1,GLI2,GNAQ,HOXA2,NR2F1,NR2F2,PDGFC,RARB,SRR,TOP2B,ZEB2
GO Biological Process	GO:0001843	neural tube closure	81	0.0015	1	0.193	8.12	0.493	4	0.011	0.0889	95	0.000279	1	0.0307	12.7	0.315	4	72	0.0506	0.0556	unnamed,unnamed,unnamed,unnamed	CITED2,DLC1,ROCK2,ZEB2
GO Biological Process	GO:0006807	nitrogen compound metabolic process	82	0.00151	1	0.192	1.56	18.6	29	0.414	0.644	119	0.000694	1	0.0609	1.6	23.1	37	5277	0.468	0.00701	unnamed,unnamed,unnamed,unnamed,unnamed,unnamed,unnamed,unnamed,unnamed,unnamed,unnamed,unnamed,unnamed,unnamed,unnamed,unnamed,unnamed,unnamed,unnamed,unnamed,unnamed,unnamed,unnamed,unnamed,unnamed,unnamed,unnamed,unnamed,unnamed	BNC2,C10orf137,CASZ1,CITED2,CTBP2,DCTD,DMRTB1,DPEP1,E2F6,EBF3,FOXB1,GLI2,GLIS1,GNA14,GNAQ,HIC1,HOXA2,HOXA3,MAF,MGMT,MOCS2,NR2F1,NR2F2,NSMAF,PHF17,PRDM1,PRDM6,PSIP1,RARB,RUNX1T1,SRR,TBX2,TFCP2L1,TOP2B,TTLL5,ZEB2,ZFHX4
GO Biological Process	GO:0007420	brain development	83	0.00154	1	0.193	2.76	3.98	11	0.0884	0.244	44	3.57e-06	0.0372	0.000846	5.1	2.35	12	537	0.152	0.0223	unnamed,unnamed,unnamed,unnamed,unnamed,unnamed,unnamed,unnamed,unnamed,unnamed,unnamed	CEP120,DLC1,FOXB1,GLI2,GNAQ,HOXA2,NR2F1,NR2F2,RARB,SRR,TOP2B,ZEB2
GO Biological Process	GO:0033504	floor plate development	84	0.00156	1	0.193	34.8	0.0574	2	0.00128	0.0444	114	0.000521	1	0.0477	57.1	0.035	2	8	0.0253	0.25	unnamed,unnamed	FOXB1,GLI2
GO Biological Process	GO:0014020	primary neural tube formation	85	0.00165	1	0.203	7.9	0.506	4	0.0113	0.0889	99	0.000362	1	0.0381	11.9	0.337	4	77	0.0506	0.0519	unnamed,unnamed,unnamed,unnamed	CITED2,DLC1,ROCK2,ZEB2
GO Biological Process	GO:0060173	limb development	86	0.00167	1	0.203	4.68	1.28	6	0.0285	0.133	74	5.63e-05	0.588	0.00794	8.96	0.67	6	153	0.0759	0.0392	unnamed,unnamed,unnamed,unnamed,unnamed,unnamed	GLI2,GNAQ,LRP4,NR2F2,RARB,TBX2
GO Biological Process	GO:0060606	tube closure	87	0.00172	1	0.206	7.82	0.512	4	0.0114	0.0889	96	0.000295	1	0.0321	12.5	0.32	4	73	0.0506	0.0548	unnamed,unnamed,unnamed,unnamed	CITED2,DLC1,ROCK2,ZEB2
GO Biological Process	GO:0006139	nucleobase-containing compound metabolic process	88	0.00172	1	0.204	1.64	15.9	26	0.353	0.578	120	0.000696	1	0.0606	1.68	19.6	33	4482	0.418	0.00736	unnamed,unnamed,unnamed,unnamed,unnamed,unnamed,unnamed,unnamed,unnamed,unnamed,unnamed,unnamed,unnamed,unnamed,unnamed,unnamed,unnamed,unnamed,unnamed,unnamed,unnamed,unnamed,unnamed,unnamed,unnamed,unnamed	BNC2,C10orf137,CASZ1,CITED2,CTBP2,DCTD,DMRTB1,E2F6,EBF3,FOXB1,GLI2,GLIS1,GNA14,GNAQ,HIC1,HOXA2,HOXA3,MAF,MGMT,NR2F1,NR2F2,PHF17,PRDM1,PRDM6,PSIP1,RARB,RUNX1T1,TBX2,TFCP2L1,TOP2B,TTLL5,ZEB2,ZFHX4
GO Biological Process	GO:0006928	cellular component movement	89	0.00173	1	0.203	2.22	6.77	15	0.15	0.333	67	4.3e-05	0.449	0.0067	3.1	5.16	16	1179	0.203	0.0136	unnamed,unnamed,unnamed,unnamed,unnamed,unnamed,unnamed,unnamed,unnamed,unnamed,unnamed,unnamed,unnamed,unnamed,unnamed	CALD1,DES,DYNLRB2,FEZ2,FOXB1,GLI2,HOXA2,ITGB1,NR2F1,NR2F2,NRP1,PEX14,PEX2,ROCK2,TOP2B,ZEB2
GO Biological Process	GO:0006625	protein targeting to peroxisome	90	0.00176	1	0.204	32.7	0.0611	2	0.00136	0.0444	174	0.00277	1	0.166	25.4	0.0788	2	18	0.0253	0.111	unnamed,unnamed	PEX14,PEX2
GO Biological Process	GO:0043574	peroxisomal transport	91	0.00179	1	0.205	32.4	0.0617	2	0.00137	0.0444	176	0.00308	1	0.183	24	0.0832	2	19	0.0253	0.105	unnamed,unnamed	PEX14,PEX2
GO Biological Process	GO:0050789	regulation of biological process	92	0.00184	1	0.209	1.28	31.1	40	0.692	0.889	131	0.000904	1	0.072	1.35	40.9	55	9329	0.696	0.0059	unnamed,unnamed,unnamed,unnamed,unnamed,unnamed,unnamed,unnamed,unnamed,unnamed,unnamed,unnamed,unnamed,unnamed,unnamed,unnamed,unnamed,unnamed,unnamed,unnamed,unnamed,unnamed,unnamed,unnamed,unnamed,unnamed,unnamed,unnamed,unnamed,unnamed,unnamed,unnamed,unnamed,unnamed,unnamed,unnamed,unnamed,unnamed,unnamed,unnamed	ANXA2,ARHGAP15,BNC2,C10orf137,CASZ1,CEP120,CITED2,CRIM1,CTBP2,DES,DLC1,DMRTB1,DPEP1,E2F6,EBF3,EMCN,FEZ2,FOXB1,FST,GLI2,GLIS1,GNA14,GNAQ,HHAT,HIC1,HOXA2,HOXA3,ITGB1,LRP4,MAF,MGMT,NR2F1,NR2F2,NRP1,NSMAF,PDGFC,PEX14,PEX2,PGRMC2,PHF17,PPP3CA,PRDM1,PRDM6,PSIP1,RARB,ROCK2,RUNX1T1,SPEG,TBC1D22A,TBX2,TENM3,TFCP2L1,TGFB3,ZEB2,ZFHX4
GO Biological Process	GO:0007389	pattern specification process	93	0.00187	1	0.21	3.14	2.86	9	0.0637	0.2	58	1.57e-05	0.164	0.00282	5.39	1.86	10	424	0.127	0.0236	unnamed,unnamed,unnamed,unnamed,unnamed,unnamed,unnamed,unnamed,unnamed	CITED2,FOXB1,FST,GLI2,HOXA2,HOXA3,LRP4,NR2F2,NRP1,ZEB2
GO Biological Process	GO:0034641	cellular nitrogen compound metabolic process	94	0.00197	1	0.219	1.59	17	27	0.377	0.6	152	0.00145	1	0.0994	1.6	21.3	34	4862	0.43	0.00699	unnamed,unnamed,unnamed,unnamed,unnamed,unnamed,unnamed,unnamed,unnamed,unnamed,unnamed,unnamed,unnamed,unnamed,unnamed,unnamed,unnamed,unnamed,unnamed,unnamed,unnamed,unnamed,unnamed,unnamed,unnamed,unnamed,unnamed	BNC2,C10orf137,CASZ1,CITED2,CTBP2,DCTD,DMRTB1,DPEP1,E2F6,EBF3,FOXB1,GLI2,GLIS1,GNA14,GNAQ,HIC1,HOXA2,HOXA3,MAF,MGMT,NR2F1,NR2F2,PHF17,PRDM1,PRDM6,PSIP1,RARB,RUNX1T1,TBX2,TFCP2L1,TOP2B,TTLL5,ZEB2,ZFHX4
GO Biological Process	GO:0072358	cardiovascular system development	95	0.00197	1	0.216	2.52	4.76	12	0.106	0.267	38	2.7e-06	0.0282	0.000742	4.42	3.17	14	723	0.177	0.0194	unnamed,unnamed,unnamed,unnamed,unnamed,unnamed,unnamed,unnamed,unnamed,unnamed,unnamed,unnamed	ANXA2,CITED2,DLC1,EMCN,GLI2,GNAQ,HOXA3,ITGB1,NR2F2,NRP1,PPP3CA,RARB,SPEG,TBX2
GO Biological Process	GO:0048048	embryonic eye morphogenesis	96	0.00201	1	0.219	12.1	0.249	3	0.00552	0.0667	100	0.000366	1	0.0382	21.4	0.14	3	32	0.038	0.0938	unnamed,unnamed,unnamed	CITED2,RARB,TBX2
GO Biological Process	GO:0030326	embryonic limb morphogenesis	97	0.00202	1	0.217	5.55	0.901	5	0.02	0.111	88	0.000168	1	0.02	9.68	0.517	5	118	0.0633	0.0424	unnamed,unnamed,unnamed,unnamed,unnamed	GLI2,GNAQ,LRP4,RARB,TBX2
GO Biological Process	GO:0009755	hormone-mediated signaling pathway	98	0.00252	1	0.269	7.03	0.569	4	0.0127	0.0889	107	0.000439	1	0.0428	11.3	0.355	4	81	0.0506	0.0494	unnamed,unnamed,unnamed,unnamed	NR2F1,NR2F2,PGRMC2,RARB
GO Biological Process	GO:1901360	organic cyclic compound metabolic process	99	0.00256	1	0.27	1.57	17.2	27	0.383	0.6	124	0.000728	1	0.0613	1.64	21.4	35	4887	0.443	0.00716	unnamed,unnamed,unnamed,unnamed,unnamed,unnamed,unnamed,unnamed,unnamed,unnamed,unnamed,unnamed,unnamed,unnamed,unnamed,unnamed,unnamed,unnamed,unnamed,unnamed,unnamed,unnamed,unnamed,unnamed,unnamed,unnamed,unnamed	BNC2,C10orf137,CASZ1,CITED2,CTBP2,DCTD,DMRTB1,E2F6,EBF3,FOXB1,GLI2,GLIS1,GNA14,GNAQ,HIC1,HOXA2,HOXA3,MAF,MGMT,MOCS2,NR2F1,NR2F2,PEX2,PHF17,PRDM1,PRDM6,PSIP1,RARB,RUNX1T1,TBX2,TFCP2L1,TOP2B,TTLL5,ZEB2,ZFHX4
GO Biological Process	GO:0001764	neuron migration	100	0.00264	1	0.276	5.21	0.959	5	0.0213	0.111	83	0.000106	1	0.0134	10.7	0.469	5	107	0.0633	0.0467	unnamed,unnamed,unnamed,unnamed,unnamed	NR2F1,NR2F2,NRP1,PEX2,TOP2B
GO Biological Process	GO:0043605	cellular amide catabolic process	101	0.0027	1	0.279	370	0.0027	1	6.01e-05	0.0222	241	0.00874	1	0.379	114	0.00876	1	2	0.0127	0.5	unnamed	DPEP1
GO Biological Process	GO:0007568	aging	102	0.0028	1	0.287	5.14	0.972	5	0.0216	0.111	146	0.00137	1	0.0983	6.11	0.819	5	187	0.0633	0.0267	unnamed,unnamed,unnamed,unnamed,unnamed	CITED2,SRR,TBX2,TFCP2L1,TGFB3
GO Biological Process	GO:0009887	organ morphogenesis	103	0.00289	1	0.293	2.41	4.98	12	0.111	0.267	63	2.64e-05	0.275	0.00437	3.87	3.36	13	767	0.165	0.0169	unnamed,unnamed,unnamed,unnamed,unnamed,unnamed,unnamed,unnamed,unnamed,unnamed,unnamed,unnamed	CITED2,DLC1,FST,GLI2,HOXA2,HOXA3,LRP4,NRP1,PDGFC,PRDM1,RARB,TBX2,TGFB3
GO Biological Process	GO:0007431	salivary gland development	104	0.00293	1	0.294	10.6	0.284	3	0.00631	0.0667	106	0.000439	1	0.0432	20.2	0.149	3	34	0.038	0.0882	unnamed,unnamed,unnamed	NRP1,TFCP2L1,TGFB3
GO Biological Process	GO:0009653	anatomical structure morphogenesis	105	0.00297	1	0.295	1.8	11.1	20	0.247	0.444	17	2.67e-07	0.00279	0.000164	3.01	8.31	25	1898	0.316	0.0132	unnamed,unnamed,unnamed,unnamed,unnamed,unnamed,unnamed,unnamed,unnamed,unnamed,unnamed,unnamed,unnamed,unnamed,unnamed,unnamed,unnamed,unnamed,unnamed,unnamed	ANXA2,CITED2,DLC1,EMCN,FAM101B,FEZ2,FOXB1,FST,GLI2,GNAQ,HOXA2,HOXA3,ITGB1,LRP4,NR2F2,NRP1,PDGFC,PRDM1,RARB,ROCK2,TBX2,TFCP2L1,TGFB3,TOP2B,ZEB2
GO Biological Process	GO:0055007	cardiac muscle cell differentiation	106	0.00301	1	0.297	6.69	0.598	4	0.0133	0.0889	102	0.000399	1	0.0408	11.6	0.346	4	79	0.0506	0.0506	unnamed,unnamed,unnamed,unnamed	ITGB1,RARB,SPEG,TBX2
GO Biological Process	GO:0051054	positive regulation of DNA metabolic process	107	0.00325	1	0.317	6.55	0.611	4	0.0136	0.0889	141	0.00121	1	0.0893	8.62	0.464	4	106	0.0506	0.0377	unnamed,unnamed,unnamed,unnamed	GLI2,MGMT,PDGFC,TGFB3
GO Biological Process	GO:0016331	morphogenesis of embryonic epithelium	108	0.00325	1	0.315	4.97	1.01	5	0.0224	0.111	98	0.000304	1	0.0324	8.52	0.587	5	134	0.0633	0.0373	unnamed,unnamed,unnamed,unnamed,unnamed	CITED2,DLC1,GLI2,ROCK2,ZEB2
GO Biological Process	GO:0051146	striated muscle cell differentiation	109	0.00328	1	0.314	4.96	1.01	5	0.0224	0.111	118	0.000685	1	0.0606	7.14	0.701	5	160	0.0633	0.0313	unnamed,unnamed,unnamed,unnamed,unnamed	ITGB1,PPP3CA,RARB,SPEG,TBX2
GO Biological Process	GO:0003002	regionalization	110	0.00333	1	0.316	3.53	1.98	7	0.044	0.156	70	4.99e-05	0.521	0.00745	6.09	1.31	8	300	0.101	0.0267	unnamed,unnamed,unnamed,unnamed,unnamed,unnamed,unnamed	CITED2,FOXB1,GLI2,HOXA2,HOXA3,LRP4,NR2F2,ZEB2
GO Biological Process	GO:0008152	metabolic process	111	0.0034	1	0.32	1.3	29.3	38	0.651	0.844	333	0.0182	1	0.571	1.24	40.3	50	9196	0.633	0.00544	unnamed,unnamed,unnamed,unnamed,unnamed,unnamed,unnamed,unnamed,unnamed,unnamed,unnamed,unnamed,unnamed,unnamed,unnamed,unnamed,unnamed,unnamed,unnamed,unnamed,unnamed,unnamed,unnamed,unnamed,unnamed,unnamed,unnamed,unnamed,unnamed,unnamed,unnamed,unnamed,unnamed,unnamed,unnamed,unnamed,unnamed,unnamed	BNC2,BPGM,C10orf137,CASZ1,CITED2,COX6C,CPNE7,CTBP2,CTSO,DCTD,DMRTB1,DPEP1,E2F6,EBF3,FOXB1,GLI2,GLIS1,GNA14,GNAQ,GTDC1,HHAT,HIC1,HOXA2,HOXA3,KIAA1456,MAF,MGMT,MOCS2,NR2F1,NR2F2,NSMAF,PDZRN3,PEX2,PHF17,PPP3CA,PRDM1,PRDM6,PREP,PSIP1,RARB,ROCK2,RUNX1T1,SPEG,SRR,TBX2,TFCP2L1,TOP2B,TTLL5,ZEB2,ZFHX4
GO Biological Process	GO:0006725	cellular aromatic compound metabolic process	112	0.00341	1	0.318	1.57	16.6	26	0.368	0.578	153	0.00148	1	0.101	1.61	20.4	33	4669	0.418	0.00707	unnamed,unnamed,unnamed,unnamed,unnamed,unnamed,unnamed,unnamed,unnamed,unnamed,unnamed,unnamed,unnamed,unnamed,unnamed,unnamed,unnamed,unnamed,unnamed,unnamed,unnamed,unnamed,unnamed,unnamed,unnamed,unnamed	BNC2,C10orf137,CASZ1,CITED2,CTBP2,DCTD,DMRTB1,E2F6,EBF3,FOXB1,GLI2,GLIS1,GNA14,GNAQ,HIC1,HOXA2,HOXA3,MAF,MGMT,NR2F1,NR2F2,PHF17,PRDM1,PRDM6,PSIP1,RARB,RUNX1T1,TBX2,TFCP2L1,TOP2B,TTLL5,ZEB2,ZFHX4
GO Biological Process	GO:0045740	positive regulation of DNA replication	113	0.00351	1	0.325	9.9	0.303	3	0.00674	0.0667	155	0.00153	1	0.103	13.2	0.228	3	52	0.038	0.0577	unnamed,unnamed,unnamed	GLI2,PDGFC,TGFB3
GO Biological Process	GO:0017038	protein import	114	0.00357	1	0.327	6.38	0.627	4	0.0139	0.0889	166	0.00221	1	0.139	7.31	0.547	4	125	0.0506	0.032	unnamed,unnamed,unnamed,unnamed	PEX14,PEX2,PPP3CA,TGFB3
GO Biological Process	GO:0030879	mammary gland development	115	0.00357	1	0.324	4.86	1.03	5	0.0229	0.111	93	0.000237	1	0.0266	8.99	0.556	5	127	0.0633	0.0394	unnamed,unnamed,unnamed,unnamed,unnamed	FOXB1,GLI2,MGMT,TBX2,TGFB3
GO Biological Process	GO:0001841	neural tube formation	116	0.00365	1	0.328	6.34	0.631	4	0.014	0.0889	117	0.000654	1	0.0584	10.1	0.394	4	90	0.0506	0.0444	unnamed,unnamed,unnamed,unnamed	CITED2,DLC1,ROCK2,ZEB2
GO Biological Process	GO:0001701	in utero embryonic development	117	0.00381	1	0.34	3.45	2.03	7	0.0451	0.156	129	0.000882	1	0.0714	4.54	1.54	7	352	0.0886	0.0199	unnamed,unnamed,unnamed,unnamed,unnamed,unnamed,unnamed	CITED2,GLI2,ITGB1,NR2F2,PRDM1,SPEG,TGFB3
GO Biological Process	GO:0040013	negative regulation of locomotion	118	0.00387	1	0.342	4.77	1.05	5	0.0233	0.111	122	0.000704	1	0.0603	7.09	0.705	5	161	0.0633	0.0311	unnamed,unnamed,unnamed,unnamed,unnamed	CITED2,DLC1,DPEP1,NR2F2,NRP1
GO Biological Process	GO:0070179	D-serine biosynthetic process	119	0.00388	1	0.341	257	0.00389	1	8.65e-05	0.0222	190	0.00438	1	0.241	228	0.00438	1	1	0.0127	1	unnamed	SRR
GO Biological Process	GO:0044767	single-organism developmental process	120	0.00418	1	0.363	1.55	16.8	26	0.373	0.578	43	3.54e-06	0.0369	0.000859	2.21	14.5	32	3308	0.405	0.00967	unnamed,unnamed,unnamed,unnamed,unnamed,unnamed,unnamed,unnamed,unnamed,unnamed,unnamed,unnamed,unnamed,unnamed,unnamed,unnamed,unnamed,unnamed,unnamed,unnamed,unnamed,unnamed,unnamed,unnamed,unnamed,unnamed	ANXA2,CEP120,CITED2,DLC1,EMCN,FAM101B,FEZ2,FOXB1,FST,GLI2,GNAQ,HOXA2,HOXA3,ITGB1,LRP4,MAF,MGMT,NR2F1,NR2F2,NRP1,PDGFC,PPP3CA,PRDM1,RARB,ROCK2,SPEG,SRR,TBX2,TFCP2L1,TGFB3,TOP2B,ZEB2
GO Biological Process	GO:0048568	embryonic organ development	121	0.0043	1	0.371	3.03	2.64	8	0.0587	0.178	73	5.3e-05	0.553	0.00757	5.24	1.72	9	392	0.114	0.023	unnamed,unnamed,unnamed,unnamed,unnamed,unnamed,unnamed,unnamed	CITED2,GLI2,HOXA2,HOXA3,NR2F2,PRDM1,RARB,TBX2,TGFB3
GO Biological Process	GO:0050793	regulation of developmental process	122	0.00447	1	0.383	1.89	9	17	0.2	0.378	109	0.000444	1	0.0425	2.44	6.97	17	1592	0.215	0.0107	unnamed,unnamed,unnamed,unnamed,unnamed,unnamed,unnamed,unnamed,unnamed,unnamed,unnamed,unnamed,unnamed,unnamed,unnamed,unnamed,unnamed	ARHGAP15,CITED2,DLC1,FST,GLI2,GNAQ,HOXA2,ITGB1,MAF,NRP1,PRDM1,PRDM6,RARB,ROCK2,TBX2,TENM3,TGFB3
GO Biological Process	GO:0051239	regulation of multicellular organismal process	123	0.00467	1	0.397	1.78	10.7	19	0.237	0.422	125	0.000741	1	0.0619	2.19	8.68	19	1982	0.241	0.00959	unnamed,unnamed,unnamed,unnamed,unnamed,unnamed,unnamed,unnamed,unnamed,unnamed,unnamed,unnamed,unnamed,unnamed,unnamed,unnamed,unnamed,unnamed,unnamed	ANXA2,CITED2,DES,FST,GLI2,GNAQ,HOXA2,ITGB1,LRP4,MAF,NR2F2,NRP1,PPP3CA,PRDM1,RARB,ROCK2,TBX2,TENM3,TGFB3
GO Biological Process	GO:0044743	intracellular protein transmembrane import	124	0.00472	1	0.397	19.7	0.101	2	0.00225	0.0444	230	0.00712	1	0.323	15.7	0.127	2	29	0.0253	0.069	unnamed,unnamed	PEX14,PEX2
GO Biological Process	GO:0065007	biological regulation	125	0.0048	1	0.401	1.24	32.2	40	0.715	0.889	203	0.00455	1	0.234	1.27	43.1	55	9853	0.696	0.00558	unnamed,unnamed,unnamed,unnamed,unnamed,unnamed,unnamed,unnamed,unnamed,unnamed,unnamed,unnamed,unnamed,unnamed,unnamed,unnamed,unnamed,unnamed,unnamed,unnamed,unnamed,unnamed,unnamed,unnamed,unnamed,unnamed,unnamed,unnamed,unnamed,unnamed,unnamed,unnamed,unnamed,unnamed,unnamed,unnamed,unnamed,unnamed,unnamed,unnamed	ANXA2,ARHGAP15,BNC2,C10orf137,CASZ1,CEP120,CITED2,CRIM1,CTBP2,DES,DLC1,DMRTB1,DPEP1,E2F6,EBF3,EMCN,FEZ2,FOXB1,FST,GLI2,GLIS1,GNA14,GNAQ,HHAT,HIC1,HOXA2,HOXA3,ITGB1,LRP4,MAF,MGMT,NR2F1,NR2F2,NRP1,NSMAF,PDGFC,PEX14,PEX2,PGRMC2,PHF17,PPP3CA,PRDM1,PRDM6,PSIP1,RARB,ROCK2,RUNX1T1,SPEG,TBC1D22A,TBX2,TENM3,TFCP2L1,TGFB3,ZEB2,ZFHX4
GO Biological Process	GO:0010825	positive regulation of centrosome duplication	126	0.00484	1	0.401	206	0.00486	1	0.000108	0.0222	190	0.00438	1	0.241	228	0.00438	1	1	0.0127	1	unnamed	ROCK2
GO Biological Process	GO:0035272	exocrine system development	127	0.00494	1	0.406	8.75	0.343	3	0.00762	0.0667	133	0.00094	1	0.0738	15.6	0.193	3	44	0.038	0.0682	unnamed,unnamed,unnamed	NRP1,TFCP2L1,TGFB3
GO Biological Process	GO:0071383	cellular response to steroid hormone stimulus	128	0.00508	1	0.414	5.77	0.693	4	0.0154	0.0889	130	0.000901	1	0.0723	9.32	0.429	4	98	0.0506	0.0408	unnamed,unnamed,unnamed,unnamed	NR2F1,NR2F2,PGRMC2,RARB
GO Biological Process	GO:0036250	peroxisome transport along microtubule	129	0.00511	1	0.414	195	0.00512	1	0.000114	0.0222	190	0.00438	1	0.241	228	0.00438	1	1	0.0127	1	unnamed	PEX14
GO Biological Process	GO:0044721	protein import into peroxisome matrix, substrate release	129	0.00511	1	0.414	195	0.00512	1	0.000114	0.0222	190	0.00438	1	0.241	228	0.00438	1	1	0.0127	1	unnamed	PEX14
GO Biological Process	GO:0008285	negative regulation of cell proliferation	131	0.00521	1	0.415	2.7	3.34	9	0.0742	0.2	121	0.000702	1	0.0605	3.7	2.43	9	555	0.114	0.0162	unnamed,unnamed,unnamed,unnamed,unnamed,unnamed,unnamed,unnamed,unnamed	CTBP2,DLC1,ITGB1,NR2F2,PEX2,PRDM1,RARB,SPEG,TGFB3
GO Biological Process	GO:0021658	rhombomere 3 morphogenesis	132	0.00534	1	0.422	187	0.00535	1	0.000119	0.0222	241	0.00874	1	0.379	114	0.00876	1	2	0.0127	0.5	unnamed	HOXA2
GO Biological Process	GO:0042476	odontogenesis	133	0.0055	1	0.432	5.64	0.71	4	0.0158	0.0889	132	0.000935	1	0.074	9.23	0.434	4	99	0.0506	0.0404	unnamed,unnamed,unnamed,unnamed	FST,GLI2,LRP4,TGFB3
GO Biological Process	GO:0070178	D-serine metabolic process	134	0.00568	1	0.443	175	0.0057	1	0.000127	0.0222	241	0.00874	1	0.379	114	0.00876	1	2	0.0127	0.5	unnamed	SRR
GO Biological Process	GO:0021545	cranial nerve development	135	0.00591	1	0.457	8.2	0.366	3	0.00813	0.0667	135	0.001	1	0.0777	15.2	0.197	3	45	0.038	0.0667	unnamed,unnamed,unnamed	CITED2,HOXA3,NRP1
GO Biological Process	GO:0065002	intracellular protein transmembrane transport	136	0.00603	1	0.463	17.4	0.115	2	0.00256	0.0444	264	0.00916	1	0.362	13.8	0.145	2	33	0.0253	0.0606	unnamed,unnamed	PEX14,PEX2
GO Biological Process	GO:0070483	detection of hypoxia	137	0.00616	1	0.469	162	0.00618	1	0.000137	0.0222	241	0.00874	1	0.379	114	0.00876	1	2	0.0127	0.5	unnamed	TGFB3
GO Biological Process	GO:0035108	limb morphogenesis	138	0.00655	1	0.496	4.2	1.19	5	0.0264	0.111	101	0.000372	1	0.0385	8.16	0.613	5	140	0.0633	0.0357	unnamed,unnamed,unnamed,unnamed,unnamed	GLI2,GNAQ,LRP4,RARB,TBX2
GO Biological Process	GO:0042866	pyruvate biosynthetic process	139	0.00685	1	0.515	145	0.00687	1	0.000153	0.0222	353	0.0217	1	0.642	45.7	0.0219	1	5	0.0127	0.2	unnamed	SRR
GO Biological Process	GO:0032330	regulation of chondrocyte differentiation	140	0.00687	1	0.512	7.76	0.386	3	0.00859	0.0667	113	0.00052	1	0.048	19	0.158	3	36	0.038	0.0833	unnamed,unnamed,unnamed	GLI2,MAF,RARB
GO Biological Process	GO:0007031	peroxisome organization	141	0.00705	1	0.522	16	0.125	2	0.00278	0.0444	239	0.00862	1	0.377	14.3	0.14	2	32	0.0253	0.0625	unnamed,unnamed	PEX14,PEX2
GO Biological Process	GO:1901094	negative regulation of protein homotetramerization	142	0.00769	1	0.566	129	0.00772	1	0.000172	0.0222	241	0.00874	1	0.379	114	0.00876	1	2	0.0127	0.5	unnamed	PEX14
GO Biological Process	GO:0016561	protein import into peroxisome matrix, translocation	143	0.00804	1	0.587	124	0.00808	1	0.000179	0.0222	280	0.0131	1	0.488	76.1	0.0131	1	3	0.0127	0.333	unnamed	PEX14
GO Biological Process	GO:0048545	response to steroid hormone stimulus	144	0.00807	1	0.585	3.39	1.77	6	0.0393	0.133	171	0.0025	1	0.153	4.38	1.37	6	313	0.0759	0.0192	unnamed,unnamed,unnamed,unnamed,unnamed,unnamed	CITED2,NR2F1,NR2F2,PGRMC2,RARB,TGFB3
GO Biological Process	GO:0060644	mammary gland epithelial cell differentiation	145	0.00816	1	0.588	14.8	0.135	2	0.003	0.0444	165	0.00218	1	0.138	28.5	0.0701	2	16	0.0253	0.125	unnamed,unnamed	FOXB1,MGMT
GO Biological Process	GO:0043932	ossification involved in bone remodeling	146	0.00827	1	0.591	120	0.0083	1	0.000184	0.0222	280	0.0131	1	0.488	76.1	0.0131	1	3	0.0127	0.333	unnamed	TGFB3
GO Biological Process	GO:0045165	cell fate commitment	147	0.00843	1	0.599	3.36	1.79	6	0.0397	0.133	110	0.000448	1	0.0425	6.12	0.981	6	224	0.0759	0.0268	unnamed,unnamed,unnamed,unnamed,unnamed,unnamed	GLI2,HOXA2,ITGB1,NR2F2,PRDM1,TBX2
GO Biological Process	GO:0021569	rhombomere 3 development	148	0.00921	1	0.65	108	0.00925	1	0.000206	0.0222	313	0.0174	1	0.58	57.1	0.0175	1	4	0.0127	0.25	unnamed	HOXA2
GO Biological Process	GO:0044237	cellular metabolic process	149	0.00946	1	0.663	1.3	27	35	0.6	0.778	407	0.0282	1	0.723	1.25	36.1	45	8234	0.57	0.00547	unnamed,unnamed,unnamed,unnamed,unnamed,unnamed,unnamed,unnamed,unnamed,unnamed,unnamed,unnamed,unnamed,unnamed,unnamed,unnamed,unnamed,unnamed,unnamed,unnamed,unnamed,unnamed,unnamed,unnamed,unnamed,unnamed,unnamed,unnamed,unnamed,unnamed,unnamed,unnamed,unnamed,unnamed,unnamed	BNC2,BPGM,C10orf137,CASZ1,CITED2,COX6C,CTBP2,DCTD,DMRTB1,DPEP1,E2F6,EBF3,FOXB1,GLI2,GLIS1,GNA14,GNAQ,HHAT,HIC1,HOXA2,HOXA3,MAF,MGMT,MOCS2,NR2F1,NR2F2,NSMAF,PDZRN3,PEX2,PHF17,PPP3CA,PRDM1,PRDM6,PSIP1,RARB,ROCK2,RUNX1T1,SPEG,SRR,TBX2,TFCP2L1,TOP2B,TTLL5,ZEB2,ZFHX4
GO Biological Process	GO:0002076	osteoblast development	150	0.00952	1	0.662	13.7	0.146	2	0.00325	0.0444	176	0.00308	1	0.183	24	0.0832	2	19	0.0253	0.105	unnamed,unnamed	GLI2,HOXA2
GO Biological Process	GO:0032331	negative regulation of chondrocyte differentiation	151	0.00966	1	0.668	13.6	0.147	2	0.00327	0.0444	150	0.00143	1	0.0996	35.1	0.0569	2	13	0.0253	0.154	unnamed,unnamed	GLI2,RARB
GO Biological Process	GO:0048562	embryonic organ morphogenesis	152	0.0098	1	0.673	3.25	1.84	6	0.041	0.133	87	0.000164	1	0.0197	6.01	1.16	7	266	0.0886	0.0263	unnamed,unnamed,unnamed,unnamed,unnamed,unnamed	CITED2,GLI2,HOXA2,HOXA3,RARB,TBX2,TGFB3
GO Biological Process	GO:0001838	embryonic epithelial tube formation	153	0.00985	1	0.672	4.76	0.84	4	0.0187	0.0889	147	0.00138	1	0.0982	8.3	0.482	4	110	0.0506	0.0364	unnamed,unnamed,unnamed,unnamed	CITED2,DLC1,ROCK2,ZEB2
GO Biological Process	GO:0030336	negative regulation of cell migration	154	0.0104	1	0.707	4.68	0.854	4	0.019	0.0889	175	0.00308	1	0.184	6.67	0.6	4	137	0.0506	0.0292	unnamed,unnamed,unnamed,unnamed	CITED2,DLC1,DPEP1,NR2F2
GO Biological Process	GO:0072175	epithelial tube formation	155	0.0106	1	0.716	4.65	0.859	4	0.0191	0.0889	149	0.00143	1	0.1	8.23	0.486	4	111	0.0506	0.036	unnamed,unnamed,unnamed,unnamed	CITED2,DLC1,ROCK2,ZEB2
GO Biological Process	GO:2000026	regulation of multicellular organismal development	156	0.0109	1	0.729	1.89	7.4	14	0.164	0.311	116	0.00063	1	0.0567	2.67	5.24	14	1196	0.177	0.0117	unnamed,unnamed,unnamed,unnamed,unnamed,unnamed,unnamed,unnamed,unnamed,unnamed,unnamed,unnamed,unnamed,unnamed	CITED2,FST,GLI2,GNAQ,HOXA2,ITGB1,MAF,NRP1,PRDM1,RARB,ROCK2,TBX2,TENM3,TGFB3
GO Biological Process	GO:0061374	mammillothalamic axonal tract development	157	0.011	1	0.731	90.5	0.011	1	0.000245	0.0222	190	0.00438	1	0.241	228	0.00438	1	1	0.0127	1	unnamed	FOXB1
GO Biological Process	GO:0061381	cell migration in diencephalon	157	0.011	1	0.731	90.5	0.011	1	0.000245	0.0222	190	0.00438	1	0.241	228	0.00438	1	1	0.0127	1	unnamed	FOXB1
GO Biological Process	GO:0022008	neurogenesis	159	0.0111	1	0.726	1.83	8.2	15	0.182	0.333	60	1.76e-05	0.183	0.00306	3.17	5.36	17	1224	0.215	0.0139	unnamed,unnamed,unnamed,unnamed,unnamed,unnamed,unnamed,unnamed,unnamed,unnamed,unnamed,unnamed,unnamed,unnamed,unnamed	CEP120,FEZ2,FOXB1,GLI2,GNAQ,HOXA2,ITGB1,NR2F1,NR2F2,NRP1,PEX2,PRDM1,PRDM6,RARB,ROCK2,TENM3,TOP2B
GO Biological Process	GO:0048514	blood vessel morphogenesis	160	0.0111	1	0.725	2.82	2.48	7	0.0552	0.156	89	0.00017	1	0.02	5.1	1.57	8	358	0.101	0.0223	unnamed,unnamed,unnamed,unnamed,unnamed,unnamed,unnamed	ANXA2,CITED2,EMCN,HOXA3,ITGB1,NR2F2,NRP1,TBX2
GO Biological Process	GO:0044238	primary metabolic process	161	0.0114	1	0.736	1.28	27.2	35	0.605	0.778	274	0.0113	1	0.431	1.29	36.4	47	8315	0.595	0.00565	unnamed,unnamed,unnamed,unnamed,unnamed,unnamed,unnamed,unnamed,unnamed,unnamed,unnamed,unnamed,unnamed,unnamed,unnamed,unnamed,unnamed,unnamed,unnamed,unnamed,unnamed,unnamed,unnamed,unnamed,unnamed,unnamed,unnamed,unnamed,unnamed,unnamed,unnamed,unnamed,unnamed,unnamed,unnamed	BNC2,BPGM,C10orf137,CASZ1,CITED2,CPNE7,CTBP2,CTSO,DCTD,DMRTB1,DPEP1,E2F6,EBF3,FOXB1,GLI2,GLIS1,GNA14,GNAQ,HHAT,HIC1,HOXA2,HOXA3,MAF,MGMT,MOCS2,NR2F1,NR2F2,NSMAF,PDZRN3,PEX2,PHF17,PPP3CA,PRDM1,PRDM6,PREP,PSIP1,RARB,ROCK2,RUNX1T1,SPEG,SRR,TBX2,TFCP2L1,TOP2B,TTLL5,ZEB2,ZFHX4
GO Biological Process	GO:2000146	negative regulation of cell motility	162	0.0114	1	0.736	4.56	0.878	4	0.0195	0.0889	179	0.00333	1	0.194	6.52	0.613	4	140	0.0506	0.0286	unnamed,unnamed,unnamed,unnamed	CITED2,DLC1,DPEP1,NR2F2
GO Biological Process	GO:0048468	cell development	163	0.012	1	0.767	1.81	8.27	15	0.184	0.333	68	4.35e-05	0.454	0.00667	2.95	5.75	17	1314	0.215	0.0129	unnamed,unnamed,unnamed,unnamed,unnamed,unnamed,unnamed,unnamed,unnamed,unnamed,unnamed,unnamed,unnamed,unnamed,unnamed	CITED2,FAM101B,FEZ2,FOXB1,GLI2,GNAQ,HOXA2,ITGB1,MAF,NRP1,PPP3CA,PRDM1,ROCK2,SPEG,TFCP2L1,TOP2B,ZEB2
GO Biological Process	GO:1901208	negative regulation of heart looping	164	0.0121	1	0.769	82.3	0.0121	1	0.00027	0.0222	190	0.00438	1	0.241	228	0.00438	1	1	0.0127	1	unnamed	TBX2
GO Biological Process	GO:1901211	negative regulation of cardiac chamber formation	164	0.0121	1	0.769	82.3	0.0121	1	0.00027	0.0222	190	0.00438	1	0.241	228	0.00438	1	1	0.0127	1	unnamed	TBX2
GO Biological Process	GO:0034405	response to fluid shear stress	166	0.0122	1	0.768	12	0.167	2	0.0037	0.0444	202	0.00451	1	0.233	19.9	0.101	2	23	0.0253	0.087	unnamed,unnamed	CITED2,TGFB3
GO Biological Process	GO:0021568	rhombomere 2 development	167	0.0123	1	0.768	80.9	0.0124	1	0.000275	0.0222	241	0.00874	1	0.379	114	0.00876	1	2	0.0127	0.5	unnamed	HOXA2
GO Biological Process	GO:0042127	regulation of cell proliferation	168	0.0125	1	0.778	1.93	6.74	13	0.15	0.289	134	0.000948	1	0.0738	2.56	5.46	14	1247	0.177	0.0112	unnamed,unnamed,unnamed,unnamed,unnamed,unnamed,unnamed,unnamed,unnamed,unnamed,unnamed,unnamed,unnamed	CTBP2,DLC1,GLI2,HOXA3,ITGB1,NR2F2,NRP1,PDGFC,PEX2,PRDM1,RARB,SPEG,TBX2,TGFB3
GO Biological Process	GO:0007423	sensory organ development	169	0.0128	1	0.789	2.51	3.18	8	0.0707	0.178	128	0.000839	1	0.0684	4.02	1.99	8	455	0.101	0.0176	unnamed,unnamed,unnamed,unnamed,unnamed,unnamed,unnamed,unnamed	CITED2,GLI2,HOXA2,MAF,PRDM1,RARB,TBX2,TGFB3
GO Biological Process	GO:0006275	regulation of DNA replication	170	0.0129	1	0.791	6.15	0.488	3	0.0108	0.0667	279	0.0128	1	0.478	6.17	0.486	3	111	0.038	0.027	unnamed,unnamed,unnamed	GLI2,PDGFC,TGFB3
GO Biological Process	GO:0051271	negative regulation of cellular component movement	171	0.013	1	0.792	4.39	0.912	4	0.0203	0.0889	186	0.00377	1	0.212	6.3	0.635	4	145	0.0506	0.0276	unnamed,unnamed,unnamed,unnamed	CITED2,DLC1,DPEP1,NR2F2
GO Biological Process	GO:0001101	response to acid	172	0.0131	1	0.792	6.12	0.49	3	0.0109	0.0667	263	0.00912	1	0.362	6.99	0.429	3	98	0.038	0.0306	unnamed,unnamed,unnamed	ANXA2,MGMT,PDGFC
GO Biological Process	GO:0061035	regulation of cartilage development	173	0.0131	1	0.791	6.11	0.491	3	0.0109	0.0667	145	0.00137	1	0.0983	13.7	0.219	3	50	0.038	0.06	unnamed,unnamed,unnamed	GLI2,MAF,RARB
GO Biological Process	GO:0044707	single-multicellular organism process	174	0.0132	1	0.792	1.32	24.2	32	0.537	0.711	54	6.42e-06	0.067	0.00124	1.77	24.8	44	5662	0.557	0.00777	unnamed,unnamed,unnamed,unnamed,unnamed,unnamed,unnamed,unnamed,unnamed,unnamed,unnamed,unnamed,unnamed,unnamed,unnamed,unnamed,unnamed,unnamed,unnamed,unnamed,unnamed,unnamed,unnamed,unnamed,unnamed,unnamed,unnamed,unnamed,unnamed,unnamed,unnamed,unnamed	ANXA2,BPGM,CALD1,CEP120,CITED2,CNTN3,CRIM1,DES,DLC1,EBF3,EMCN,FAM101B,FEZ2,FOXB1,FST,GLI2,GNA14,GNAQ,HHAT,HIC1,HOXA2,HOXA3,ITGB1,LRP4,MAF,MGMT,NR2F1,NR2F2,NRP1,PDGFC,PEX2,PPP3CA,PRDM1,PRDM6,RARB,ROCK2,SPEG,SRR,TBX2,TENM3,TFCP2L1,TGFB3,TOP2B,ZEB2
GO Biological Process	GO:0022612	gland morphogenesis	175	0.0136	1	0.811	4.33	0.925	4	0.0206	0.0889	138	0.00112	1	0.085	8.78	0.455	4	104	0.0506	0.0385	unnamed,unnamed,unnamed,unnamed	GLI2,NRP1,TBX2,TGFB3
GO Biological Process	GO:0030953	astral microtubule organization	176	0.0137	1	0.814	72.4	0.0138	1	0.000307	0.0222	280	0.0131	1	0.488	76.1	0.0131	1	3	0.0127	0.333	unnamed	CEP120
GO Biological Process	GO:0048565	digestive tract development	177	0.0138	1	0.814	4.31	0.929	4	0.0206	0.0889	157	0.00168	1	0.112	7.87	0.508	4	116	0.0506	0.0345	unnamed,unnamed,unnamed,unnamed	GLI2,RARB,TBX2,TGFB3
GO Biological Process	GO:0033993	response to lipid	178	0.014	1	0.824	2.47	3.24	8	0.072	0.178	189	0.00437	1	0.241	3.08	2.6	8	593	0.101	0.0135	unnamed,unnamed,unnamed,unnamed,unnamed,unnamed,unnamed,unnamed	CITED2,ITGB1,NR2F1,NR2F2,PGRMC2,RARB,SRR,TGFB3
GO Biological Process	GO:0048589	developmental growth	179	0.0141	1	0.823	3.47	1.44	5	0.032	0.111	160	0.00185	1	0.121	5.71	0.876	5	200	0.0633	0.025	unnamed,unnamed,unnamed,unnamed,unnamed	GLI2,LRP4,NRP1,RARB,TBX2
GO Biological Process	GO:0051124	synaptic growth at neuromuscular junction	180	0.0143	1	0.827	69.7	0.0144	1	0.000319	0.0222	241	0.00874	1	0.379	114	0.00876	1	2	0.0127	0.5	unnamed	LRP4
GO Biological Process	GO:0061061	muscle structure development	181	0.0147	1	0.845	2.67	2.62	7	0.0582	0.156	169	0.00242	1	0.149	3.81	1.84	7	420	0.0886	0.0167	unnamed,unnamed,unnamed,unnamed,unnamed,unnamed,unnamed	CITED2,ITGB1,NR2F2,PPP3CA,RARB,SPEG,TBX2
GO Biological Process	GO:0060032	notochord regression	182	0.015	1	0.86	66.2	0.0151	1	0.000336	0.0222	241	0.00874	1	0.379	114	0.00876	1	2	0.0127	0.5	unnamed	GLI2
GO Biological Process	GO:0016999	antibiotic metabolic process	183	0.0151	1	0.859	65.9	0.0152	1	0.000337	0.0222	280	0.0131	1	0.488	76.1	0.0131	1	3	0.0127	0.333	unnamed	DPEP1
GO Biological Process	GO:0001892	embryonic placenta development	184	0.0152	1	0.862	5.78	0.519	3	0.0115	0.0667	217	0.00617	1	0.297	8.06	0.372	3	85	0.038	0.0353	unnamed,unnamed,unnamed	CITED2,NR2F2,PRDM1
GO Biological Process	GO:0042475	odontogenesis of dentin-containing tooth	185	0.0153	1	0.863	5.76	0.52	3	0.0116	0.0667	185	0.00373	1	0.21	9.65	0.311	3	71	0.038	0.0423	unnamed,unnamed,unnamed	FST,GLI2,LRP4
GO Biological Process	GO:0045595	regulation of cell differentiation	186	0.0153	1	0.86	1.88	6.91	13	0.154	0.289	143	0.00126	1	0.0918	2.61	4.98	13	1138	0.165	0.0114	unnamed,unnamed,unnamed,unnamed,unnamed,unnamed,unnamed,unnamed,unnamed,unnamed,unnamed,unnamed,unnamed	FST,GLI2,GNAQ,HOXA2,ITGB1,MAF,NRP1,PRDM1,PRDM6,RARB,ROCK2,TENM3,TGFB3
GO Biological Process	GO:0060465	pharynx development	187	0.0155	1	0.864	64.1	0.0156	1	0.000347	0.0222	241	0.00874	1	0.379	114	0.00876	1	2	0.0127	0.5	unnamed	TBX2
GO Biological Process	GO:0035148	tube formation	188	0.0159	1	0.885	4.12	0.97	4	0.0216	0.0889	163	0.00208	1	0.133	7.43	0.539	4	123	0.0506	0.0325	unnamed,unnamed,unnamed,unnamed	CITED2,DLC1,ROCK2,ZEB2
GO Biological Process	GO:0021508	floor plate formation	189	0.016	1	0.884	62	0.0161	1	0.000359	0.0222	280	0.0131	1	0.488	76.1	0.0131	1	3	0.0127	0.333	unnamed	GLI2
GO Biological Process	GO:0032259	methylation	190	0.0161	1	0.884	4.11	0.973	4	0.0216	0.0889	379	0.025	1	0.689	3.61	1.11	4	253	0.0506	0.0158	unnamed,unnamed,unnamed,unnamed	KIAA1456,MGMT,PRDM1,PRDM6
GO Biological Process	GO:0048738	cardiac muscle tissue development	191	0.0161	1	0.88	4.11	0.973	4	0.0216	0.0889	172	0.00262	1	0.159	6.97	0.574	4	131	0.0506	0.0305	unnamed,unnamed,unnamed,unnamed	ITGB1,RARB,SPEG,TBX2
GO Biological Process	GO:0048646	anatomical structure formation involved in morphogenesis	192	0.0163	1	0.886	2.12	4.71	10	0.105	0.222	86	0.000127	1	0.0154	3.55	3.38	12	772	0.152	0.0155	unnamed,unnamed,unnamed,unnamed,unnamed,unnamed,unnamed,unnamed,unnamed,unnamed	ANXA2,CITED2,DLC1,EMCN,FOXB1,GLI2,HOXA3,ITGB1,NRP1,ROCK2,TBX2,ZEB2
GO Biological Process	GO:0035295	tube development	193	0.0163	1	0.883	2.4	3.33	8	0.074	0.178	123	0.000705	1	0.0598	4.12	1.94	8	443	0.101	0.0181	unnamed,unnamed,unnamed,unnamed,unnamed,unnamed,unnamed,unnamed	CITED2,DLC1,GLI2,NRP1,RARB,ROCK2,TGFB3,ZEB2
GO Biological Process	GO:1901219	regulation of cardiac chamber morphogenesis	194	0.0164	1	0.882	60.5	0.0165	1	0.000367	0.0222	241	0.00874	1	0.379	114	0.00876	1	2	0.0127	0.5	unnamed	TBX2
GO Biological Process	GO:0060429	epithelium development	195	0.0168	1	0.898	2.11	4.73	10	0.105	0.222	111	0.000467	1	0.0439	3.3	3.34	11	762	0.139	0.0144	unnamed,unnamed,unnamed,unnamed,unnamed,unnamed,unnamed,unnamed,unnamed,unnamed	CITED2,DLC1,FOXB1,GLI2,MAF,MGMT,NR2F2,NRP1,ROCK2,TFCP2L1,ZEB2
GO Biological Process	GO:0055123	digestive system development	196	0.0168	1	0.896	4.06	0.986	4	0.0219	0.0889	167	0.00228	1	0.142	7.25	0.552	4	126	0.0506	0.0317	unnamed,unnamed,unnamed,unnamed	GLI2,RARB,TBX2,TGFB3
GO Biological Process	GO:0032594	protein transport within lipid bilayer	197	0.017	1	0.901	58.3	0.0171	1	0.000381	0.0222	241	0.00874	1	0.379	114	0.00876	1	2	0.0127	0.5	unnamed	ITGB1
GO Biological Process	GO:0033505	floor plate morphogenesis	198	0.0171	1	0.9	58.1	0.0172	1	0.000383	0.0222	313	0.0174	1	0.58	57.1	0.0175	1	4	0.0127	0.25	unnamed	GLI2
GO Biological Process	GO:0061180	mammary gland epithelium development	199	0.0171	1	0.897	5.53	0.543	3	0.0121	0.0667	170	0.00242	1	0.149	11.2	0.267	3	61	0.038	0.0492	unnamed,unnamed,unnamed	FOXB1,GLI2,MGMT
GO Biological Process	GO:0048729	tissue morphogenesis	200	0.0171	1	0.894	2.38	3.36	8	0.0746	0.178	140	0.0012	1	0.0894	3.8	2.11	8	481	0.101	0.0166	unnamed,unnamed,unnamed,unnamed,unnamed,unnamed,unnamed,unnamed	CITED2,DLC1,FST,GLI2,NRP1,ROCK2,TBX2,ZEB2
GO Biological Process	GO:0046416	D-amino acid metabolic process	201	0.0174	1	0.906	56.8	0.0176	1	0.000391	0.0222	380	0.026	1	0.714	38.1	0.0263	1	6	0.0127	0.167	unnamed	SRR
GO Biological Process	GO:0021675	nerve development	202	0.0177	1	0.913	5.46	0.55	3	0.0122	0.0667	182	0.00344	1	0.197	9.93	0.302	3	69	0.038	0.0435	unnamed,unnamed,unnamed	CITED2,HOXA3,NRP1
GO Biological Process	GO:0051098	regulation of binding	203	0.0179	1	0.92	3.98	1	4	0.0223	0.0889	265	0.00952	1	0.375	4.83	0.828	4	189	0.0506	0.0212	unnamed,unnamed,unnamed,unnamed	ANXA2,NRP1,PEX14,RUNX1T1
GO Biological Process	GO:0042692	muscle cell differentiation	204	0.0181	1	0.926	3.26	1.53	5	0.0341	0.111	178	0.0032	1	0.187	5.03	0.994	5	227	0.0633	0.022	unnamed,unnamed,unnamed,unnamed,unnamed	ITGB1,PPP3CA,RARB,SPEG,TBX2
GO Biological Process	GO:1900164	nodal signaling pathway involved in determination of lateral mesoderm left/right asymmetry	205	0.0181	1	0.922	54.8	0.0183	1	0.000406	0.0222	280	0.0131	1	0.488	76.1	0.0131	1	3	0.0127	0.333	unnamed	CITED2
GO Biological Process	GO:0048008	platelet-derived growth factor receptor signaling pathway	206	0.0186	1	0.942	9.61	0.208	2	0.00463	0.0444	235	0.00761	1	0.338	15.2	0.131	2	30	0.0253	0.0667	unnamed,unnamed	NRP1,PDGFC
GO Biological Process	GO:0071704	organic substance metabolic process	207	0.0186	1	0.938	1.25	27.9	35	0.62	0.778	347	0.0209	1	0.63	1.25	37.5	47	8562	0.595	0.00549	unnamed,unnamed,unnamed,unnamed,unnamed,unnamed,unnamed,unnamed,unnamed,unnamed,unnamed,unnamed,unnamed,unnamed,unnamed,unnamed,unnamed,unnamed,unnamed,unnamed,unnamed,unnamed,unnamed,unnamed,unnamed,unnamed,unnamed,unnamed,unnamed,unnamed,unnamed,unnamed,unnamed,unnamed,unnamed	BNC2,BPGM,C10orf137,CASZ1,CITED2,CPNE7,CTBP2,CTSO,DCTD,DMRTB1,DPEP1,E2F6,EBF3,FOXB1,GLI2,GLIS1,GNA14,GNAQ,HHAT,HIC1,HOXA2,HOXA3,MAF,MGMT,MOCS2,NR2F1,NR2F2,NSMAF,PDZRN3,PEX2,PHF17,PPP3CA,PRDM1,PRDM6,PREP,PSIP1,RARB,ROCK2,RUNX1T1,SPEG,SRR,TBX2,TFCP2L1,TOP2B,TTLL5,ZEB2,ZFHX4
GO Biological Process	GO:0003032	detection of oxygen	208	0.0188	1	0.943	52.7	0.019	1	0.000421	0.0222	353	0.0217	1	0.642	45.7	0.0219	1	5	0.0127	0.2	unnamed	TGFB3
GO Biological Process	GO:0055002	striated muscle cell development	209	0.0191	1	0.952	5.3	0.566	3	0.0126	0.0667	238	0.00838	1	0.368	7.21	0.416	3	95	0.038	0.0316	unnamed,unnamed,unnamed	ITGB1,PPP3CA,SPEG
GO Biological Process	GO:0048699	generation of neurons	210	0.0194	1	0.964	1.77	7.92	14	0.176	0.311	108	0.000441	1	0.0426	2.77	5.05	14	1154	0.177	0.0121	unnamed,unnamed,unnamed,unnamed,unnamed,unnamed,unnamed,unnamed,unnamed,unnamed,unnamed,unnamed,unnamed,unnamed	FEZ2,FOXB1,GLI2,GNAQ,HOXA2,ITGB1,NR2F1,NR2F2,NRP1,PEX2,PRDM1,ROCK2,TENM3,TOP2B
GO Biological Process	GO:0060349	bone morphogenesis	211	0.0197	1	0.976	5.23	0.573	3	0.0127	0.0667	188	0.00419	1	0.233	9.26	0.324	3	74	0.038	0.0405	unnamed,unnamed,unnamed	CITED2,RARB,TGFB3
GO Biological Process	GO:0035690	cellular response to drug	212	0.0201	1	0.99	9.21	0.217	2	0.00483	0.0444	311	0.0166	1	0.557	10.1	0.197	2	45	0.0253	0.0444	unnamed,unnamed	DPEP1,PPP3CA
GO Biological Process	GO:0043170	macromolecule metabolic process	213	0.0201	1	0.987	1.31	23.7	31	0.527	0.689	350	0.0213	1	0.636	1.31	29.7	39	6781	0.494	0.00575	unnamed,unnamed,unnamed,unnamed,unnamed,unnamed,unnamed,unnamed,unnamed,unnamed,unnamed,unnamed,unnamed,unnamed,unnamed,unnamed,unnamed,unnamed,unnamed,unnamed,unnamed,unnamed,unnamed,unnamed,unnamed,unnamed,unnamed,unnamed,unnamed,unnamed,unnamed	BNC2,C10orf137,CASZ1,CITED2,CTBP2,CTSO,DMRTB1,DPEP1,E2F6,EBF3,FOXB1,GLI2,GLIS1,HHAT,HIC1,HOXA2,HOXA3,MAF,MGMT,MOCS2,NR2F1,NR2F2,PDZRN3,PHF17,PPP3CA,PRDM1,PRDM6,PREP,PSIP1,RARB,ROCK2,RUNX1T1,SPEG,TBX2,TFCP2L1,TOP2B,TTLL5,ZEB2,ZFHX4
GO Biological Process	GO:0048592	eye morphogenesis	214	0.0202	1	0.986	3.84	1.04	4	0.0232	0.0889	172	0.00262	1	0.159	6.97	0.574	4	131	0.0506	0.0305	unnamed,unnamed,unnamed,unnamed	CITED2,PRDM1,RARB,TBX2
GO Biological Process	GO:0000395	mRNA 5'-splice site recognition	215	0.0205	1	0.996	48.3	0.0207	1	0.00046	0.0222	313	0.0174	1	0.58	57.1	0.0175	1	4	0.0127	0.25	unnamed	PSIP1
GO Biological Process	GO:0071479	cellular response to ionizing radiation	216	0.0206	1	0.997	9.08	0.22	2	0.00489	0.0444	302	0.0146	1	0.503	10.9	0.184	2	42	0.0253	0.0476	unnamed,unnamed	ITGB1,MGMT
GO Biological Process	GO:0061428	negative regulation of transcription from RNA polymerase II promoter in response to hypoxia	217	0.0207	1	0.997	47.8	0.0209	1	0.000465	0.0222	280	0.0131	1	0.488	76.1	0.0131	1	3	0.0127	0.333	unnamed	CITED2
GO Biological Process	GO:0071732	cellular response to nitric oxide	218	0.0208	1	0.995	47.6	0.021	1	0.000466	0.0222	380	0.026	1	0.714	38.1	0.0263	1	6	0.0127	0.167	unnamed	DPEP1
GO Biological Process	GO:0051052	regulation of DNA metabolic process	219	0.021	1	1	3.79	1.05	4	0.0234	0.0889	334	0.0184	1	0.574	3.97	1.01	4	230	0.0506	0.0174	unnamed,unnamed,unnamed,unnamed	GLI2,MGMT,PDGFC,TGFB3
GO Biological Process	GO:0010976	positive regulation of neuron projection development	220	0.0211	1	1	5.1	0.589	3	0.0131	0.0667	439	0.0339	1	0.806	6.92	0.289	2	66	0.0253	0.0303	unnamed,unnamed,unnamed	ITGB1,TENM3
GO Biological Process	GO:0048596	embryonic camera-type eye morphogenesis	221	0.0214	1	1	8.91	0.224	2	0.00499	0.0444	218	0.00619	1	0.296	16.9	0.118	2	27	0.0253	0.0741	unnamed,unnamed	CITED2,TBX2
GO Biological Process	GO:0060301	positive regulation of cytokine activity	222	0.0214	1	1	46.3	0.0216	1	0.00048	0.0222	190	0.00438	1	0.241	228	0.00438	1	1	0.0127	1	unnamed	NRP1
GO Biological Process	GO:0051492	regulation of stress fiber assembly	223	0.0216	1	1	8.87	0.225	2	0.00501	0.0444	302	0.0146	1	0.503	10.9	0.184	2	42	0.0253	0.0476	unnamed,unnamed	DLC1,ROCK2
GO Biological Process	GO:0009719	response to endogenous stimulus	224	0.022	1	1	1.93	5.69	11	0.126	0.244	271	0.0106	1	0.409	2.2	4.99	11	1140	0.139	0.00965	unnamed,unnamed,unnamed,unnamed,unnamed,unnamed,unnamed,unnamed,unnamed,unnamed,unnamed	CITED2,ITGB1,MGMT,NR2F1,NR2F2,PDGFC,PGRMC2,PPP3CA,RARB,SRR,TGFB3
GO Biological Process	GO:0045682	regulation of epidermis development	225	0.0221	1	1	8.76	0.228	2	0.00507	0.0444	312	0.0173	1	0.579	9.93	0.201	2	46	0.0253	0.0435	unnamed,unnamed	FST,ROCK2
GO Biological Process	GO:0010936	negative regulation of macrophage cytokine production	226	0.0221	1	1	44.7	0.0224	1	0.000497	0.0222	313	0.0174	1	0.58	57.1	0.0175	1	4	0.0127	0.25	unnamed	TGFB3
GO Biological Process	GO:0014883	transition between fast and slow fiber	227	0.0225	1	1	43.9	0.0228	1	0.000506	0.0222	241	0.00874	1	0.379	114	0.00876	1	2	0.0127	0.5	unnamed	PPP3CA
GO Biological Process	GO:0048702	embryonic neurocranium morphogenesis	228	0.0226	1	1	43.7	0.0229	1	0.000509	0.0222	380	0.026	1	0.714	38.1	0.0263	1	6	0.0127	0.167	unnamed	TGFB3
GO Biological Process	GO:0061379	inferior colliculus development	229	0.0227	1	1	43.5	0.023	1	0.000511	0.0222	241	0.00874	1	0.379	114	0.00876	1	2	0.0127	0.5	unnamed	FOXB1
GO Biological Process	GO:0060562	epithelial tube morphogenesis	230	0.0228	1	1	2.69	2.23	6	0.0495	0.133	158	0.00177	1	0.117	4.69	1.28	6	292	0.0759	0.0205	unnamed,unnamed,unnamed,unnamed,unnamed,unnamed	CITED2,DLC1,GLI2,NRP1,ROCK2,ZEB2
GO Biological Process	GO:0032501	multicellular organismal process	231	0.0228	1	1	1.28	24.9	32	0.554	0.711	61	1.94e-05	0.203	0.00333	1.71	25.8	44	5887	0.557	0.00747	unnamed,unnamed,unnamed,unnamed,unnamed,unnamed,unnamed,unnamed,unnamed,unnamed,unnamed,unnamed,unnamed,unnamed,unnamed,unnamed,unnamed,unnamed,unnamed,unnamed,unnamed,unnamed,unnamed,unnamed,unnamed,unnamed,unnamed,unnamed,unnamed,unnamed,unnamed,unnamed	ANXA2,BPGM,CALD1,CEP120,CITED2,CNTN3,CRIM1,DES,DLC1,EBF3,EMCN,FAM101B,FEZ2,FOXB1,FST,GLI2,GNA14,GNAQ,HHAT,HIC1,HOXA2,HOXA3,ITGB1,LRP4,MAF,MGMT,NR2F1,NR2F2,NRP1,PDGFC,PEX2,PPP3CA,PRDM1,PRDM6,RARB,ROCK2,SPEG,SRR,TBX2,TENM3,TFCP2L1,TGFB3,TOP2B,ZEB2
GO Biological Process	GO:1900119	positive regulation of execution phase of apoptosis	232	0.023	1	1	43	0.0233	1	0.000517	0.0222	380	0.026	1	0.714	38.1	0.0263	1	6	0.0127	0.167	unnamed	DLC1
GO Biological Process	GO:0007528	neuromuscular junction development	233	0.023	1	1	8.56	0.234	2	0.00519	0.0444	272	0.0108	1	0.416	12.7	0.158	2	36	0.0253	0.0556	unnamed,unnamed	LRP4,PDZRN3
GO Biological Process	GO:0071396	cellular response to lipid	234	0.0231	1	1	3.06	1.63	5	0.0363	0.111	216	0.00613	1	0.297	4.31	1.16	5	265	0.0633	0.0189	unnamed,unnamed,unnamed,unnamed,unnamed	ITGB1,NR2F1,NR2F2,PGRMC2,RARB
GO Biological Process	GO:0033173	calcineurin-NFAT signaling cascade	235	0.0234	1	1	42.3	0.0236	1	0.000525	0.0222	280	0.0131	1	0.488	76.1	0.0131	1	3	0.0127	0.333	unnamed	PPP3CA
GO Biological Process	GO:0060971	embryonic heart tube left/right pattern formation	236	0.0236	1	1	41.9	0.0239	1	0.000531	0.0222	280	0.0131	1	0.488	76.1	0.0131	1	3	0.0127	0.333	unnamed	CITED2
GO Biological Process	GO:0035802	adrenal cortex formation	237	0.0243	1	1	40.6	0.0246	1	0.000547	0.0222	241	0.00874	1	0.379	114	0.00876	1	2	0.0127	0.5	unnamed	CITED2
GO Biological Process	GO:0016560	protein import into peroxisome matrix, docking	238	0.0244	1	1	40.5	0.0247	1	0.000549	0.0222	313	0.0174	1	0.58	57.1	0.0175	1	4	0.0127	0.25	unnamed	PEX14
GO Biological Process	GO:0021615	glossopharyngeal nerve morphogenesis	239	0.0245	1	1	40.4	0.0248	1	0.00055	0.0222	313	0.0174	1	0.58	57.1	0.0175	1	4	0.0127	0.25	unnamed	HOXA3
GO Biological Process	GO:0007412	axon target recognition	240	0.0246	1	1	40.2	0.0248	1	0.000552	0.0222	313	0.0174	1	0.58	57.1	0.0175	1	4	0.0127	0.25	unnamed	FOXB1
GO Biological Process	GO:0001568	blood vessel development	241	0.0249	1	1	2.4	2.92	7	0.0648	0.156	112	0.000513	1	0.0478	4.33	1.85	8	422	0.101	0.019	unnamed,unnamed,unnamed,unnamed,unnamed,unnamed,unnamed	ANXA2,CITED2,EMCN,HOXA3,ITGB1,NR2F2,NRP1,TBX2
GO Biological Process	GO:0035360	positive regulation of peroxisome proliferator activated receptor signaling pathway	242	0.0249	1	1	39.6	0.0253	1	0.000561	0.0222	280	0.0131	1	0.488	76.1	0.0131	1	3	0.0127	0.333	unnamed	CITED2
GO Biological Process	GO:0051093	negative regulation of developmental process	243	0.025	1	1	2.22	3.6	8	0.08	0.178	144	0.00129	1	0.0932	3.4	2.65	9	605	0.114	0.0149	unnamed,unnamed,unnamed,unnamed,unnamed,unnamed,unnamed,unnamed	FST,GLI2,HOXA2,ITGB1,NRP1,PRDM6,RARB,ROCK2,TBX2
GO Biological Process	GO:0021846	cell proliferation in forebrain	244	0.0252	1	1	8.15	0.245	2	0.00545	0.0444	218	0.00619	1	0.296	16.9	0.118	2	27	0.0253	0.0741	unnamed,unnamed	CEP120,ZEB2
GO Biological Process	GO:0032231	regulation of actin filament bundle assembly	245	0.0255	1	1	8.1	0.247	2	0.00549	0.0444	336	0.0188	1	0.583	9.52	0.21	2	48	0.0253	0.0417	unnamed,unnamed	DLC1,ROCK2
GO Biological Process	GO:0035284	brain segmentation	246	0.026	1	1	38	0.0263	1	0.000585	0.0222	280	0.0131	1	0.488	76.1	0.0131	1	3	0.0127	0.333	unnamed	HOXA2
GO Biological Process	GO:0043983	histone H4-K12 acetylation	247	0.0262	1	1	37.6	0.0266	1	0.000591	0.0222	445	0.0345	1	0.81	28.5	0.035	1	8	0.0127	0.125	unnamed	PHF17
GO Biological Process	GO:0055001	muscle cell development	248	0.0262	1	1	4.68	0.64	3	0.0142	0.0667	273	0.0113	1	0.432	6.46	0.464	3	106	0.038	0.0283	unnamed,unnamed,unnamed	ITGB1,PPP3CA,SPEG
GO Biological Process	GO:0000082	G1/S transition of mitotic cell cycle	249	0.0263	1	1	4.68	0.641	3	0.0143	0.0667	463	0.0348	1	0.784	4.2	0.714	3	163	0.038	0.0184	unnamed,unnamed,unnamed	E2F6,ITGB1,PPP3CA
GO Biological Process	GO:0071731	response to nitric oxide	250	0.0264	1	1	37.5	0.0267	1	0.000593	0.0222	475	0.0387	1	0.851	25.4	0.0394	1	9	0.0127	0.111	unnamed	DPEP1
GO Biological Process	GO:0002698	negative regulation of immune effector process	251	0.0265	1	1	7.94	0.252	2	0.0056	0.0444	413	0.0293	1	0.741	7.49	0.267	2	61	0.0253	0.0328	unnamed,unnamed	PPP3CA,TGFB3
GO Biological Process	GO:0044260	cellular macromolecule metabolic process	252	0.0269	1	1	1.31	22.1	29	0.49	0.644	375	0.0237	1	0.659	1.33	27	36	6173	0.456	0.00583	unnamed,unnamed,unnamed,unnamed,unnamed,unnamed,unnamed,unnamed,unnamed,unnamed,unnamed,unnamed,unnamed,unnamed,unnamed,unnamed,unnamed,unnamed,unnamed,unnamed,unnamed,unnamed,unnamed,unnamed,unnamed,unnamed,unnamed,unnamed,unnamed	BNC2,C10orf137,CASZ1,CITED2,CTBP2,DMRTB1,E2F6,EBF3,FOXB1,GLI2,GLIS1,HHAT,HIC1,HOXA2,HOXA3,MAF,MGMT,MOCS2,NR2F1,NR2F2,PDZRN3,PHF17,PPP3CA,PRDM1,PRDM6,PSIP1,RARB,ROCK2,RUNX1T1,SPEG,TBX2,TFCP2L1,TOP2B,TTLL5,ZEB2,ZFHX4
GO Biological Process	GO:0071229	cellular response to acid	253	0.0272	1	1	7.82	0.256	2	0.00569	0.0444	341	0.0195	1	0.597	9.32	0.215	2	49	0.0253	0.0408	unnamed,unnamed	ANXA2,PDGFC
GO Biological Process	GO:0035282	segmentation	254	0.0274	1	1	4.6	0.652	3	0.0145	0.0667	225	0.00658	1	0.305	7.87	0.381	3	87	0.038	0.0345	unnamed,unnamed,unnamed	FOXB1,HOXA2,ZEB2
GO Biological Process	GO:0010628	positive regulation of gene expression	255	0.0275	1	1	1.8	6.66	12	0.148	0.267	204	0.00458	1	0.234	2.35	5.1	12	1165	0.152	0.0103	unnamed,unnamed,unnamed,unnamed,unnamed,unnamed,unnamed,unnamed,unnamed,unnamed,unnamed,unnamed	CITED2,EBF3,GLI2,GLIS1,HOXA2,MAF,NR2F2,PPP3CA,PRDM1,PSIP1,RARB,TGFB3
GO Biological Process	GO:0007161	calcium-independent cell-matrix adhesion	256	0.0275	1	1	35.9	0.0279	1	0.00062	0.0222	280	0.0131	1	0.488	76.1	0.0131	1	3	0.0127	0.333	unnamed	ITGB1
GO Biological Process	GO:0040007	growth	257	0.0276	1	1	2.58	2.33	6	0.0517	0.133	207	0.00502	1	0.253	3.8	1.58	6	361	0.0759	0.0166	unnamed,unnamed,unnamed,unnamed,unnamed,unnamed	GLI2,LRP4,NRP1,RARB,TBX2,TGFB3
GO Biological Process	GO:1902336	positive regulation of retinal ganglion cell axon guidance	258	0.028	1	1	35.3	0.0283	1	0.00063	0.0222	241	0.00874	1	0.379	114	0.00876	1	2	0.0127	0.5	unnamed	NRP1
GO Biological Process	GO:0010604	positive regulation of macromolecule metabolic process	259	0.028	1	1	1.6	9.97	16	0.222	0.356	164	0.00212	1	0.135	2.06	8.74	18	1997	0.228	0.00901	unnamed,unnamed,unnamed,unnamed,unnamed,unnamed,unnamed,unnamed,unnamed,unnamed,unnamed,unnamed,unnamed,unnamed,unnamed,unnamed	CITED2,DLC1,EBF3,GLI2,GLIS1,HOXA2,ITGB1,MAF,MGMT,NR2F2,NRP1,PDGFC,PPP3CA,PRDM1,PSIP1,RARB,TGFB3,ZEB2
GO Biological Process	GO:0007519	skeletal muscle tissue development	260	0.0285	1	1	4.54	0.661	3	0.0147	0.0667	306	0.0154	1	0.525	5.76	0.521	3	119	0.038	0.0252	unnamed,unnamed,unnamed	CITED2,NR2F2,PPP3CA
GO Biological Process	GO:0022027	interkinetic nuclear migration	261	0.0285	1	1	34.5	0.029	1	0.000643	0.0222	418	0.0303	1	0.756	32.6	0.0307	1	7	0.0127	0.143	unnamed	CEP120
GO Biological Process	GO:0009953	dorsal/ventral pattern formation	262	0.0286	1	1	4.53	0.662	3	0.0147	0.0667	232	0.00722	1	0.325	7.61	0.394	3	90	0.038	0.0333	unnamed,unnamed,unnamed	GLI2,HOXA2,LRP4
GO Biological Process	GO:0021855	hypothalamus cell migration	263	0.0287	1	1	34.4	0.0291	1	0.000646	0.0222	241	0.00874	1	0.379	114	0.00876	1	2	0.0127	0.5	unnamed	FOXB1
GO Biological Process	GO:0048522	positive regulation of cellular process	264	0.0287	1	1	1.43	15.4	22	0.341	0.489	223	0.0064	1	0.3	1.66	14.5	24	3308	0.304	0.00726	unnamed,unnamed,unnamed,unnamed,unnamed,unnamed,unnamed,unnamed,unnamed,unnamed,unnamed,unnamed,unnamed,unnamed,unnamed,unnamed,unnamed,unnamed,unnamed,unnamed,unnamed,unnamed	ANXA2,CITED2,DLC1,EBF3,GLI2,GLIS1,HIC1,HOXA2,HOXA3,ITGB1,MAF,MGMT,NR2F2,NRP1,PDGFC,PPP3CA,PRDM1,PSIP1,RARB,ROCK2,TBX2,TENM3,TGFB3,ZEB2
GO Biological Process	GO:0006563	L-serine metabolic process	265	0.0292	1	1	33.7	0.0297	1	0.000659	0.0222	445	0.0345	1	0.81	28.5	0.035	1	8	0.0127	0.125	unnamed	SRR
GO Biological Process	GO:0035239	tube morphogenesis	266	0.0293	1	1	2.54	2.36	6	0.0524	0.133	168	0.00234	1	0.146	4.43	1.35	6	309	0.0759	0.0194	unnamed,unnamed,unnamed,unnamed,unnamed,unnamed	CITED2,DLC1,GLI2,NRP1,ROCK2,ZEB2
GO Biological Process	GO:0021575	hindbrain morphogenesis	267	0.0294	1	1	7.49	0.267	2	0.00593	0.0444	297	0.0133	1	0.466	11.4	0.175	2	40	0.0253	0.05	unnamed,unnamed	DLC1,GLI2
GO Biological Process	GO:0007435	salivary gland morphogenesis	268	0.0297	1	1	7.46	0.268	2	0.00596	0.0444	237	0.00811	1	0.357	14.7	0.136	2	31	0.0253	0.0645	unnamed,unnamed	NRP1,TGFB3
GO Biological Process	GO:2001022	positive regulation of response to DNA damage stimulus	269	0.03	1	1	7.42	0.27	2	0.00599	0.0444	348	0.021	1	0.63	8.96	0.223	2	51	0.0253	0.0392	unnamed,unnamed	HIC1,MGMT
GO Biological Process	GO:0045292	mRNA cis splicing, via spliceosome	270	0.0301	1	1	32.8	0.0305	1	0.000678	0.0222	542	0.0513	1	0.988	19	0.0525	1	12	0.0127	0.0833	unnamed	PSIP1
GO Biological Process	GO:0031346	positive regulation of cell projection organization	271	0.0302	1	1	3.38	1.18	4	0.0263	0.0889	205	0.00467	1	0.238	5.93	0.674	4	154	0.0506	0.026	unnamed,unnamed,unnamed,unnamed	ITGB1,NRP1,TENM3,TGFB3
GO Biological Process	GO:0006265	DNA topological change	272	0.0303	1	1	32.6	0.0307	1	0.000683	0.0222	475	0.0387	1	0.851	25.4	0.0394	1	9	0.0127	0.111	unnamed	TOP2B
GO Biological Process	GO:0009956	radial pattern formation	273	0.031	1	1	31.8	0.0315	1	0.000699	0.0222	190	0.00438	1	0.241	228	0.00438	1	1	0.0127	1	unnamed	NR2F2
GO Biological Process	GO:0010557	positive regulation of macromolecule biosynthetic process	274	0.031	1	1	1.77	6.78	12	0.151	0.267	262	0.00883	1	0.352	2.16	5.55	12	1268	0.152	0.00946	unnamed,unnamed,unnamed,unnamed,unnamed,unnamed,unnamed,unnamed,unnamed,unnamed,unnamed,unnamed	CITED2,EBF3,GLI2,GLIS1,HOXA2,MAF,NR2F2,PDGFC,PPP3CA,PSIP1,RARB,TGFB3
GO Biological Process	GO:0072594	establishment of protein localization to organelle	275	0.0314	1	1	3.34	1.2	4	0.0266	0.0889	521	0.0458	1	0.917	2.98	1.34	4	307	0.0506	0.013	unnamed,unnamed,unnamed,unnamed	PEX14,PEX2,PPP3CA,TGFB3
GO Biological Process	GO:0001890	placenta development	276	0.0316	1	1	4.35	0.689	3	0.0153	0.0667	370	0.0223	1	0.629	5	0.6	3	137	0.038	0.0219	unnamed,unnamed,unnamed	CITED2,NR2F2,PRDM1
GO Biological Process	GO:0009952	anterior/posterior pattern specification	277	0.032	1	1	3.32	1.2	4	0.0267	0.0889	156	0.00165	1	0.111	5.86	0.854	5	195	0.0633	0.0256	unnamed,unnamed,unnamed,unnamed	FOXB1,HOXA2,HOXA3,NR2F2,ZEB2
GO Biological Process	GO:0001944	vasculature development	278	0.0322	1	1	2.27	3.08	7	0.0685	0.156	126	0.000792	1	0.0656	4.05	1.97	8	451	0.101	0.0177	unnamed,unnamed,unnamed,unnamed,unnamed,unnamed,unnamed	ANXA2,CITED2,EMCN,HOXA3,ITGB1,NR2F2,NRP1,TBX2
GO Biological Process	GO:0060538	skeletal muscle organ development	279	0.0331	1	1	4.28	0.701	3	0.0156	0.0667	331	0.0179	1	0.564	5.44	0.552	3	126	0.038	0.0238	unnamed,unnamed,unnamed	CITED2,NR2F2,PPP3CA
GO Biological Process	GO:0009954	proximal/distal pattern formation	280	0.0332	1	1	7.01	0.285	2	0.00634	0.0444	239	0.00862	1	0.377	14.3	0.14	2	32	0.0253	0.0625	unnamed,unnamed	GLI2,LRP4
GO Biological Process	GO:0021938	smoothened signaling pathway involved in regulation of cerebellar granule cell precursor cell proliferation	281	0.0337	1	1	29.2	0.0343	1	0.000762	0.0222	313	0.0174	1	0.58	57.1	0.0175	1	4	0.0127	0.25	unnamed	GLI2
GO Biological Process	GO:0042730	fibrinolysis	282	0.0338	1	1	29.1	0.0344	1	0.000764	0.0222	648	0.076	1	1	12.7	0.0788	1	18	0.0127	0.0556	unnamed	ANXA2
GO Biological Process	GO:0031076	embryonic camera-type eye development	283	0.0339	1	1	6.93	0.288	2	0.00641	0.0444	276	0.0114	1	0.432	12.3	0.162	2	37	0.0253	0.0541	unnamed,unnamed	CITED2,TBX2
GO Biological Process	GO:0007418	ventral midline development	284	0.034	1	1	29	0.0345	1	0.000768	0.0222	353	0.0217	1	0.642	45.7	0.0219	1	5	0.0127	0.2	unnamed	GLI2
GO Biological Process	GO:0003197	endocardial cushion development	285	0.034	1	1	6.92	0.289	2	0.00642	0.0444	218	0.00619	1	0.296	16.9	0.118	2	27	0.0253	0.0741	unnamed,unnamed	CITED2,TBX2
GO Biological Process	GO:0045579	positive regulation of B cell differentiation	286	0.0348	1	1	28.3	0.0354	1	0.000787	0.0222	497	0.0429	1	0.902	22.8	0.0438	1	10	0.0127	0.1	unnamed	PRDM1
GO Biological Process	GO:0014733	regulation of skeletal muscle adaptation	287	0.0348	1	1	28.2	0.0354	1	0.000787	0.0222	353	0.0217	1	0.642	45.7	0.0219	1	5	0.0127	0.2	unnamed	PPP3CA
GO Biological Process	GO:0031340	positive regulation of vesicle fusion	288	0.035	1	1	28.1	0.0356	1	0.000792	0.0222	353	0.0217	1	0.642	45.7	0.0219	1	5	0.0127	0.2	unnamed	ANXA2
GO Biological Process	GO:0021775	smoothened signaling pathway involved in ventral spinal cord interneuron specification	289	0.0355	1	1	27.7	0.0361	1	0.000803	0.0222	280	0.0131	1	0.488	76.1	0.0131	1	3	0.0127	0.333	unnamed	GLI2
GO Biological Process	GO:0021776	smoothened signaling pathway involved in spinal cord motor neuron cell fate specification	289	0.0355	1	1	27.7	0.0361	1	0.000803	0.0222	280	0.0131	1	0.488	76.1	0.0131	1	3	0.0127	0.333	unnamed	GLI2
GO Biological Process	GO:0040011	locomotion	291	0.0359	1	1	1.8	6.13	11	0.136	0.244	159	0.00184	1	0.121	2.63	4.56	12	1042	0.152	0.0115	unnamed,unnamed,unnamed,unnamed,unnamed,unnamed,unnamed,unnamed,unnamed,unnamed,unnamed	FEZ2,FOXB1,GLI2,HOXA2,ITGB1,NR2F1,NR2F2,NRP1,PEX2,ROCK2,TOP2B,ZEB2
GO Biological Process	GO:0046888	negative regulation of hormone secretion	292	0.0361	1	1	6.7	0.298	2	0.00663	0.0444	371	0.0226	1	0.636	8.62	0.232	2	53	0.0253	0.0377	unnamed,unnamed	FST,PPP3CA
GO Biological Process	GO:0051497	negative regulation of stress fiber assembly	293	0.0365	1	1	26.9	0.0372	1	0.000826	0.0222	380	0.026	1	0.714	38.1	0.0263	1	6	0.0127	0.167	unnamed	DLC1
GO Biological Process	GO:0021910	smoothened signaling pathway involved in ventral spinal cord patterning	294	0.0366	1	1	26.8	0.0373	1	0.000829	0.0222	313	0.0174	1	0.58	57.1	0.0175	1	4	0.0127	0.25	unnamed	GLI2
GO Biological Process	GO:0045935	positive regulation of nucleobase-containing compound metabolic process	295	0.0367	1	1	1.73	6.95	12	0.154	0.267	181	0.00338	1	0.195	2.33	5.57	13	1273	0.165	0.0102	unnamed,unnamed,unnamed,unnamed,unnamed,unnamed,unnamed,unnamed,unnamed,unnamed,unnamed,unnamed	CITED2,EBF3,GLI2,GLIS1,HOXA2,MAF,MGMT,NR2F2,PDGFC,PPP3CA,PSIP1,RARB,TGFB3
GO Biological Process	GO:0045893	positive regulation of transcription, DNA-dependent	296	0.0368	1	1	1.79	6.15	11	0.137	0.244	228	0.00693	1	0.317	2.34	4.7	11	1074	0.139	0.0102	unnamed,unnamed,unnamed,unnamed,unnamed,unnamed,unnamed,unnamed,unnamed,unnamed,unnamed	CITED2,EBF3,GLI2,GLIS1,HOXA2,MAF,NR2F2,PPP3CA,PSIP1,RARB,TGFB3
GO Biological Process	GO:0072338	cellular lactam metabolic process	297	0.0369	1	1	26.6	0.0376	1	0.000835	0.0222	353	0.0217	1	0.642	45.7	0.0219	1	5	0.0127	0.2	unnamed	DPEP1
GO Biological Process	GO:0042493	response to drug	298	0.0372	1	1	2.69	1.86	5	0.0413	0.111	345	0.0204	1	0.617	3.19	1.57	5	358	0.0633	0.014	unnamed,unnamed,unnamed,unnamed,unnamed	DPEP1,ITGB1,MGMT,PPP3CA,SRR
GO Biological Process	GO:0003140	determination of left/right asymmetry in lateral mesoderm	299	0.0372	1	1	26.4	0.0379	1	0.000842	0.0222	380	0.026	1	0.714	38.1	0.0263	1	6	0.0127	0.167	unnamed	CITED2
GO Biological Process	GO:0016322	neuron remodeling	300	0.0373	1	1	26.3	0.038	1	0.000845	0.0222	445	0.0345	1	0.81	28.5	0.035	1	8	0.0127	0.125	unnamed	GNAQ
GO Biological Process	GO:0007010	cytoskeleton organization	301	0.0374	1	1	2.2	3.18	7	0.0707	0.156	465	0.0348	1	0.782	2.26	3.09	7	706	0.0886	0.00992	unnamed,unnamed,unnamed,unnamed,unnamed,unnamed,unnamed	CEP120,DES,DLC1,FAM101B,ITGB1,PEX14,ROCK2
GO Biological Process	GO:0022601	menstrual cycle phase	302	0.0374	1	1	26.2	0.0381	1	0.000847	0.0222	418	0.0303	1	0.756	32.6	0.0307	1	7	0.0127	0.143	unnamed	TGFB3
GO Biological Process	GO:0002719	negative regulation of cytokine production involved in immune response	303	0.0374	1	1	26.2	0.0381	1	0.000847	0.0222	542	0.0513	1	0.988	19	0.0525	1	12	0.0127	0.0833	unnamed	TGFB3
GO Biological Process	GO:0075713	establishment of integrated proviral latency	304	0.0375	1	1	26.2	0.0382	1	0.000849	0.0222	445	0.0345	1	0.81	28.5	0.035	1	8	0.0127	0.125	unnamed	PSIP1
GO Biological Process	GO:0030029	actin filament-based process	305	0.0376	1	1	2.68	1.86	5	0.0414	0.111	400	0.0261	1	0.681	2.99	1.67	5	382	0.0633	0.0131	unnamed,unnamed,unnamed,unnamed,unnamed	DES,DLC1,FAM101B,ITGB1,ROCK2
GO Biological Process	GO:0000712	resolution of meiotic recombination intermediates	306	0.0378	1	1	26	0.0385	1	0.000856	0.0222	445	0.0345	1	0.81	28.5	0.035	1	8	0.0127	0.125	unnamed	TOP2B
GO Biological Process	GO:0060300	regulation of cytokine activity	307	0.0378	1	1	25.9	0.0385	1	0.000856	0.0222	241	0.00874	1	0.379	114	0.00876	1	2	0.0127	0.5	unnamed	NRP1
GO Biological Process	GO:0048705	skeletal system morphogenesis	308	0.0379	1	1	3.15	1.27	4	0.0282	0.0889	154	0.00151	1	0.102	5.98	0.836	5	191	0.0633	0.0262	unnamed,unnamed,unnamed,unnamed	CITED2,HOXA2,HOXA3,RARB,TGFB3
GO Biological Process	GO:0045944	positive regulation of transcription from RNA polymerase II promoter	309	0.038	1	1	1.94	4.64	9	0.103	0.2	221	0.00624	1	0.295	2.68	3.36	9	767	0.114	0.0117	unnamed,unnamed,unnamed,unnamed,unnamed,unnamed,unnamed,unnamed,unnamed	CITED2,GLI2,GLIS1,HOXA2,MAF,PPP3CA,PSIP1,RARB,TGFB3
GO Biological Process	GO:0060485	mesenchyme development	310	0.0383	1	1	3.14	1.28	4	0.0283	0.0889	179	0.00333	1	0.194	6.52	0.613	4	140	0.0506	0.0286	unnamed,unnamed,unnamed,unnamed	CITED2,FAM101B,TBX2,ZEB2
GO Biological Process	GO:0021563	glossopharyngeal nerve development	311	0.0384	1	1	25.6	0.0391	1	0.000869	0.0222	353	0.0217	1	0.642	45.7	0.0219	1	5	0.0127	0.2	unnamed	HOXA3
GO Biological Process	GO:0019043	establishment of viral latency	312	0.0388	1	1	25.3	0.0396	1	0.000879	0.0222	497	0.0429	1	0.902	22.8	0.0438	1	10	0.0127	0.1	unnamed	PSIP1
GO Biological Process	GO:0010159	specification of organ position	313	0.0392	1	1	25	0.04	1	0.000888	0.0222	313	0.0174	1	0.58	57.1	0.0175	1	4	0.0127	0.25	unnamed	HOXA3
GO Biological Process	GO:0019042	viral latency	314	0.0392	1	1	25	0.04	1	0.000888	0.0222	525	0.0471	1	0.937	20.8	0.0482	1	11	0.0127	0.0909	unnamed	PSIP1
GO Biological Process	GO:0060136	embryonic process involved in female pregnancy	315	0.0392	1	1	25	0.04	1	0.000889	0.0222	418	0.0303	1	0.756	32.6	0.0307	1	7	0.0127	0.143	unnamed	CITED2
GO Biological Process	GO:0051307	meiotic chromosome separation	316	0.0392	1	1	25	0.04	1	0.000889	0.0222	475	0.0387	1	0.851	25.4	0.0394	1	9	0.0127	0.111	unnamed	TOP2B
GO Biological Process	GO:0043627	response to estrogen stimulus	317	0.0393	1	1	3.99	0.752	3	0.0167	0.0667	352	0.0214	1	0.636	5.07	0.591	3	135	0.038	0.0222	unnamed,unnamed,unnamed	CITED2,NR2F2,TGFB3
GO Biological Process	GO:0007224	smoothened signaling pathway	318	0.0395	1	1	6.38	0.314	2	0.00697	0.0444	404	0.0276	1	0.713	7.74	0.258	2	59	0.0253	0.0339	unnamed,unnamed	GLI2,HHAT
GO Biological Process	GO:0046882	negative regulation of follicle-stimulating hormone secretion	319	0.0396	1	1	24.8	0.0403	1	0.000897	0.0222	353	0.0217	1	0.642	45.7	0.0219	1	5	0.0127	0.2	unnamed	FST
GO Biological Process	GO:0048518	positive regulation of biological process	320	0.0407	1	1	1.37	16.8	23	0.373	0.511	227	0.00687	1	0.316	1.6	16.2	26	3709	0.329	0.00701	unnamed,unnamed,unnamed,unnamed,unnamed,unnamed,unnamed,unnamed,unnamed,unnamed,unnamed,unnamed,unnamed,unnamed,unnamed,unnamed,unnamed,unnamed,unnamed,unnamed,unnamed,unnamed,unnamed	ANXA2,CITED2,DLC1,EBF3,FST,GLI2,GLIS1,HIC1,HOXA2,HOXA3,ITGB1,MAF,MGMT,NR2F2,NRP1,PDGFC,PPP3CA,PRDM1,PSIP1,RARB,ROCK2,TBX2,TENM3,TFCP2L1,TGFB3,ZEB2
GO Biological Process	GO:0007569	cell aging	321	0.0411	1	1	6.24	0.321	2	0.00713	0.0444	436	0.033	1	0.789	7.03	0.285	2	65	0.0253	0.0308	unnamed,unnamed	CITED2,TBX2
GO Biological Process	GO:0051173	positive regulation of nitrogen compound metabolic process	322	0.0412	1	1	1.7	7.06	12	0.157	0.267	187	0.00404	1	0.226	2.28	5.69	13	1300	0.165	0.01	unnamed,unnamed,unnamed,unnamed,unnamed,unnamed,unnamed,unnamed,unnamed,unnamed,unnamed,unnamed	CITED2,EBF3,GLI2,GLIS1,HOXA2,MAF,MGMT,NR2F2,PDGFC,PPP3CA,PSIP1,RARB,TGFB3
GO Biological Process	GO:0032463	negative regulation of protein homooligomerization	323	0.0418	1	1	23.5	0.0426	1	0.000947	0.0222	380	0.026	1	0.714	38.1	0.0263	1	6	0.0127	0.167	unnamed	PEX14
GO Biological Process	GO:0003006	developmental process involved in reproduction	324	0.0419	1	1	2.33	2.57	6	0.0572	0.133	277	0.0115	1	0.434	3.18	1.89	6	431	0.0759	0.0139	unnamed,unnamed,unnamed,unnamed,unnamed,unnamed	CITED2,FST,GLI2,NR2F2,PRDM1,TGFB3
GO Biological Process	GO:0032460	negative regulation of protein oligomerization	325	0.0421	1	1	23.3	0.043	1	0.000954	0.0222	418	0.0303	1	0.756	32.6	0.0307	1	7	0.0127	0.143	unnamed	PEX14
GO Biological Process	GO:0021546	rhombomere development	326	0.0434	1	1	22.6	0.0443	1	0.000985	0.0222	445	0.0345	1	0.81	28.5	0.035	1	8	0.0127	0.125	unnamed	HOXA2
GO Biological Process	GO:0048701	embryonic cranial skeleton morphogenesis	327	0.0434	1	1	6.05	0.331	2	0.00735	0.0444	297	0.0133	1	0.466	11.4	0.175	2	40	0.0253	0.05	unnamed,unnamed	HOXA2,TGFB3
GO Biological Process	GO:0051254	positive regulation of RNA metabolic process	328	0.0434	1	1	1.74	6.31	11	0.14	0.244	269	0.0104	1	0.402	2.21	4.97	11	1136	0.139	0.00968	unnamed,unnamed,unnamed,unnamed,unnamed,unnamed,unnamed,unnamed,unnamed,unnamed,unnamed	CITED2,EBF3,GLI2,GLIS1,HOXA2,MAF,NR2F2,PPP3CA,PSIP1,RARB,TGFB3
GO Biological Process	GO:0060158	phospholipase C-activating dopamine receptor signaling pathway	329	0.0436	1	1	22.5	0.0445	1	0.000989	0.0222	114	0.000521	1	0.0477	57.1	0.035	2	8	0.0253	0.25	unnamed	GNA14,GNAQ
GO Biological Process	GO:0035767	endothelial cell chemotaxis	330	0.044	1	1	22.2	0.045	1	0.001	0.0222	418	0.0303	1	0.756	32.6	0.0307	1	7	0.0127	0.143	unnamed	NRP1
GO Biological Process	GO:0001654	eye development	331	0.0441	1	1	2.57	1.95	5	0.0432	0.111	261	0.00876	1	0.35	3.95	1.27	5	289	0.0633	0.0173	unnamed,unnamed,unnamed,unnamed,unnamed	CITED2,MAF,PRDM1,RARB,TBX2
GO Biological Process	GO:0060017	parathyroid gland development	332	0.0441	1	1	22.2	0.045	1	0.001	0.0222	418	0.0303	1	0.756	32.6	0.0307	1	7	0.0127	0.143	unnamed	HOXA3
GO Biological Process	GO:0051151	negative regulation of smooth muscle cell differentiation	333	0.0441	1	1	22.2	0.045	1	0.001	0.0222	445	0.0345	1	0.81	28.5	0.035	1	8	0.0127	0.125	unnamed	PRDM6
GO Biological Process	GO:0046880	regulation of follicle-stimulating hormone secretion	334	0.0442	1	1	22.1	0.0452	1	0.001	0.0222	380	0.026	1	0.714	38.1	0.0263	1	6	0.0127	0.167	unnamed	FST
GO Biological Process	GO:0044763	single-organism cellular process	335	0.0442	1	1	1.16	33.7	39	0.75	0.867	538	0.0493	1	0.957	1.17	44.3	52	10112	0.658	0.00514	unnamed,unnamed,unnamed,unnamed,unnamed,unnamed,unnamed,unnamed,unnamed,unnamed,unnamed,unnamed,unnamed,unnamed,unnamed,unnamed,unnamed,unnamed,unnamed,unnamed,unnamed,unnamed,unnamed,unnamed,unnamed,unnamed,unnamed,unnamed,unnamed,unnamed,unnamed,unnamed,unnamed,unnamed,unnamed,unnamed,unnamed,unnamed,unnamed	ANXA2,ARHGAP15,CALD1,CEP120,CITED2,CNTN3,CRIM1,CTBP2,DES,DLC1,DPEP1,DYNLRB2,E2F6,EMCN,FAM101B,FEZ2,FOXB1,FST,GLI2,GNA14,GNAQ,HHAT,HIC1,HOXA2,ITGB1,LRP4,MAF,MGMT,NR2F1,NR2F2,NRP1,NSMAF,PDGFC,PDZRN3,PEX14,PEX2,PGRMC2,PHF17,PPP3CA,PRDM1,PRDM6,RARB,ROCK2,RUNX1T1,SPEG,SYT14,TBX2,TENM3,TFCP2L1,TGFB3,TOP2B,ZEB2
GO Biological Process	GO:0021636	trigeminal nerve morphogenesis	336	0.0443	1	1	22.1	0.0452	1	0.00101	0.0222	241	0.00874	1	0.379	114	0.00876	1	2	0.0127	0.5	unnamed	NRP1
GO Biological Process	GO:0031338	regulation of vesicle fusion	337	0.0444	1	1	22	0.0454	1	0.00101	0.0222	475	0.0387	1	0.851	25.4	0.0394	1	9	0.0127	0.111	unnamed	ANXA2
GO Biological Process	GO:0048538	thymus development	338	0.0446	1	1	5.95	0.336	2	0.00746	0.0444	278	0.0126	1	0.474	11.7	0.171	2	39	0.0253	0.0513	unnamed,unnamed	CITED2,HOXA3
GO Biological Process	GO:0001915	negative regulation of T cell mediated cytotoxicity	339	0.045	1	1	21.8	0.046	1	0.00102	0.0222	353	0.0217	1	0.642	45.7	0.0219	1	5	0.0127	0.2	unnamed	PPP3CA
GO Biological Process	GO:0043981	histone H4-K5 acetylation	340	0.0452	1	1	21.7	0.0462	1	0.00103	0.0222	602	0.0637	1	1	15.2	0.0657	1	15	0.0127	0.0667	unnamed	PHF17
GO Biological Process	GO:0043982	histone H4-K8 acetylation	340	0.0452	1	1	21.7	0.0462	1	0.00103	0.0222	602	0.0637	1	1	15.2	0.0657	1	15	0.0127	0.0667	unnamed	PHF17
GO Biological Process	GO:0021965	spinal cord ventral commissure morphogenesis	342	0.0452	1	1	21.6	0.0462	1	0.00103	0.0222	241	0.00874	1	0.379	114	0.00876	1	2	0.0127	0.5	unnamed	GLI2
GO Biological Process	GO:0001911	negative regulation of leukocyte mediated cytotoxicity	343	0.0453	1	1	21.6	0.0463	1	0.00103	0.0222	380	0.026	1	0.714	38.1	0.0263	1	6	0.0127	0.167	unnamed	PPP3CA
GO Biological Process	GO:0061030	epithelial cell differentiation involved in mammary gland alveolus development	344	0.0453	1	1	21.6	0.0464	1	0.00103	0.0222	313	0.0174	1	0.58	57.1	0.0175	1	4	0.0127	0.25	unnamed	FOXB1
GO Biological Process	GO:0060513	prostatic bud formation	345	0.0455	1	1	21.5	0.0466	1	0.00103	0.0222	280	0.0131	1	0.488	76.1	0.0131	1	3	0.0127	0.333	unnamed	GLI2
GO Biological Process	GO:0009612	response to mechanical stimulus	346	0.0456	1	1	3.76	0.798	3	0.0177	0.0667	378	0.0249	1	0.688	4.79	0.626	3	143	0.038	0.021	unnamed,unnamed,unnamed	CITED2,GLI2,ITGB1
GO Biological Process	GO:0031328	positive regulation of cellular biosynthetic process	347	0.0459	1	1	1.67	7.18	12	0.16	0.267	304	0.0146	1	0.502	2.02	5.94	12	1357	0.152	0.00884	unnamed,unnamed,unnamed,unnamed,unnamed,unnamed,unnamed,unnamed,unnamed,unnamed,unnamed,unnamed	CITED2,EBF3,GLI2,GLIS1,HOXA2,MAF,NR2F2,PDGFC,PPP3CA,PSIP1,RARB,TGFB3
GO Biological Process	GO:0033089	positive regulation of T cell differentiation in thymus	348	0.0461	1	1	21.2	0.0472	1	0.00105	0.0222	445	0.0345	1	0.81	28.5	0.035	1	8	0.0127	0.125	unnamed	GLI2
GO Biological Process	GO:0065009	regulation of molecular function	349	0.0461	1	1	1.55	9.71	15	0.216	0.333	339	0.0189	1	0.582	1.74	9.22	16	2105	0.203	0.0076	unnamed,unnamed,unnamed,unnamed,unnamed,unnamed,unnamed,unnamed,unnamed,unnamed,unnamed,unnamed,unnamed,unnamed,unnamed	ANXA2,ARHGAP15,CRIM1,DLC1,DPEP1,FOXB1,GNAQ,MGMT,NR2F2,NRP1,PDGFC,PEX14,RUNX1T1,TBC1D22A,TGFB3,ZEB2
GO Biological Process	GO:0060033	anatomical structure regression	350	0.0462	1	1	21.1	0.0473	1	0.00105	0.0222	525	0.0471	1	0.937	20.8	0.0482	1	11	0.0127	0.0909	unnamed	GLI2
GO Biological Process	GO:0048645	organ formation	351	0.0464	1	1	5.83	0.343	2	0.00763	0.0444	235	0.00761	1	0.338	15.2	0.131	2	30	0.0253	0.0667	unnamed,unnamed	GLI2,HOXA3
GO Biological Process	GO:0007184	SMAD protein import into nucleus	352	0.0465	1	1	21	0.0476	1	0.00106	0.0222	445	0.0345	1	0.81	28.5	0.035	1	8	0.0127	0.125	unnamed	TGFB3
GO Biological Process	GO:0007521	muscle cell fate determination	353	0.0465	1	1	21	0.0476	1	0.00106	0.0222	280	0.0131	1	0.488	76.1	0.0131	1	3	0.0127	0.333	unnamed	TBX2
GO Biological Process	GO:0060364	frontal suture morphogenesis	354	0.0466	1	1	21	0.0477	1	0.00106	0.0222	313	0.0174	1	0.58	57.1	0.0175	1	4	0.0127	0.25	unnamed	TGFB3
GO Biological Process	GO:0051798	positive regulation of hair follicle development	355	0.0468	1	1	20.9	0.0479	1	0.00106	0.0222	475	0.0387	1	0.851	25.4	0.0394	1	9	0.0127	0.111	unnamed	FST
GO Biological Process	GO:0001501	skeletal system development	356	0.0469	1	1	2.27	2.64	6	0.0588	0.133	161	0.00192	1	0.124	3.97	1.76	7	403	0.0886	0.0174	unnamed,unnamed,unnamed,unnamed,unnamed,unnamed	CITED2,GLI2,GNAQ,HOXA2,HOXA3,RARB,TGFB3
GO Biological Process	GO:0021937	cerebellar Purkinje cell-granule cell precursor cell signaling involved in regulation of granule cell precursor cell proliferation	357	0.0471	1	1	20.7	0.0482	1	0.00107	0.0222	380	0.026	1	0.714	38.1	0.0263	1	6	0.0127	0.167	unnamed	GLI2
GO Biological Process	GO:0009893	positive regulation of metabolic process	358	0.0474	1	1	1.51	10.6	16	0.236	0.356	206	0.0048	1	0.243	1.91	9.43	18	2153	0.228	0.00836	unnamed,unnamed,unnamed,unnamed,unnamed,unnamed,unnamed,unnamed,unnamed,unnamed,unnamed,unnamed,unnamed,unnamed,unnamed,unnamed	CITED2,DLC1,EBF3,GLI2,GLIS1,HOXA2,ITGB1,MAF,MGMT,NR2F2,NRP1,PDGFC,PPP3CA,PRDM1,PSIP1,RARB,TGFB3,ZEB2
GO Biological Process	GO:0033273	response to vitamin	359	0.0475	1	1	5.75	0.348	2	0.00773	0.0444	404	0.0276	1	0.713	7.74	0.258	2	59	0.0253	0.0339	unnamed,unnamed	ITGB1,MGMT
GO Biological Process	GO:0048842	positive regulation of axon extension involved in axon guidance	360	0.0476	1	1	20.5	0.0487	1	0.00108	0.0222	280	0.0131	1	0.488	76.1	0.0131	1	3	0.0127	0.333	unnamed	NRP1
GO Biological Process	GO:0043281	regulation of cysteine-type endopeptidase activity involved in apoptotic process	361	0.0479	1	1	3.68	0.814	3	0.0181	0.0667	518	0.0445	1	0.897	3.81	0.788	3	180	0.038	0.0167	unnamed,unnamed,unnamed	DLC1,DPEP1,MGMT
GO Biological Process	GO:0060385	axonogenesis involved in innervation	362	0.048	1	1	20.3	0.0492	1	0.00109	0.0222	353	0.0217	1	0.642	45.7	0.0219	1	5	0.0127	0.2	unnamed	NRP1
GO Biological Process	GO:1900117	regulation of execution phase of apoptosis	363	0.0481	1	1	20.3	0.0493	1	0.0011	0.0222	602	0.0637	1	1	15.2	0.0657	1	15	0.0127	0.0667	unnamed	DLC1
GO Biological Process	GO:0009987	cellular process	364	0.0483	1	1	1.1	39	43	0.866	0.956	376	0.0238	1	0.66	1.13	59.2	67	13509	0.848	0.00496	unnamed,unnamed,unnamed,unnamed,unnamed,unnamed,unnamed,unnamed,unnamed,unnamed,unnamed,unnamed,unnamed,unnamed,unnamed,unnamed,unnamed,unnamed,unnamed,unnamed,unnamed,unnamed,unnamed,unnamed,unnamed,unnamed,unnamed,unnamed,unnamed,unnamed,unnamed,unnamed,unnamed,unnamed,unnamed,unnamed,unnamed,unnamed,unnamed,unnamed,unnamed,unnamed,unnamed	ANXA2,ARHGAP15,BNC2,BPGM,C10orf137,CALD1,CASZ1,CEP120,CITED2,CNTN3,COX6C,CRIM1,CTBP2,DCTD,DES,DLC1,DMRTB1,DPEP1,DYNLRB2,E2F6,EBF3,EMCN,FAM101B,FEZ2,FOXB1,FST,GLI2,GLIS1,GNA14,GNAQ,HHAT,HIC1,HOXA2,HOXA3,ITGB1,LRP4,MAF,MGMT,MOCS2,NR2F1,NR2F2,NRP1,NSMAF,PDGFC,PDZRN3,PEX14,PEX2,PGRMC2,PHF17,PPP3CA,PRDM1,PRDM6,PSIP1,RARB,ROCK2,RUNX1T1,SPEG,SRR,SYT14,TBX2,TENM3,TFCP2L1,TGFB3,TOP2B,TTLL5,ZEB2,ZFHX4
GO Biological Process	GO:0048609	multicellular organismal reproductive process	365	0.0485	1	1	2.08	3.37	7	0.0748	0.156	403	0.0273	1	0.707	2.39	2.93	7	670	0.0886	0.0104	unnamed,unnamed,unnamed,unnamed,unnamed,unnamed,unnamed	CITED2,FOXB1,FST,ITGB1,NR2F2,PRDM1,TGFB3
GO Biological Process	GO:0060831	smoothened signaling pathway involved in dorsal/ventral neural tube patterning	366	0.0486	1	1	20.1	0.0498	1	0.00111	0.0222	380	0.026	1	0.714	38.1	0.0263	1	6	0.0127	0.167	unnamed	GLI2
GO Biological Process	GO:0051704	multi-organism process	367	0.0486	1	1	1.85	4.86	9	0.108	0.2	906	0.146	1	1	1.49	6.02	9	1375	0.114	0.00655	unnamed,unnamed,unnamed,unnamed,unnamed,unnamed,unnamed,unnamed,unnamed	CITED2,CTBP2,ITGB1,NR2F2,PRDM1,PSIP1,SRR,TFCP2L1,TGFB3
GO Biological Process	GO:0031665	negative regulation of lipopolysaccharide-mediated signaling pathway	368	0.0492	1	1	19.8	0.0505	1	0.00112	0.0222	475	0.0387	1	0.851	25.4	0.0394	1	9	0.0127	0.111	unnamed	PRDM1
GO Biological Process	GO:0035774	positive regulation of insulin secretion involved in cellular response to glucose stimulus	369	0.0494	1	1	19.8	0.0506	1	0.00112	0.0222	566	0.0555	1	1	17.6	0.0569	1	13	0.0127	0.0769	unnamed	PPP3CA
GO Biological Process	GO:0060849	regulation of transcription involved in lymphatic endothelial cell fate commitment	370	0.0495	1	1	19.7	0.0507	1	0.00113	0.0222	241	0.00874	1	0.379	114	0.00876	1	2	0.0127	0.5	unnamed	NR2F2
GO Biological Process	GO:0032232	negative regulation of actin filament bundle assembly	371	0.0495	1	1	19.7	0.0507	1	0.00113	0.0222	475	0.0387	1	0.851	25.4	0.0394	1	9	0.0127	0.111	unnamed	DLC1
GO Biological Process	GO:0035358	regulation of peroxisome proliferator activated receptor signaling pathway	372	0.0495	1	1	19.7	0.0508	1	0.00113	0.0222	418	0.0303	1	0.756	32.6	0.0307	1	7	0.0127	0.143	unnamed	CITED2
GO Biological Process	GO:0006777	Mo-molybdopterin cofactor biosynthetic process	373	0.0497	1	1	19.6	0.0509	1	0.00113	0.0222	418	0.0303	1	0.756	32.6	0.0307	1	7	0.0127	0.143	unnamed	MOCS2
GO Biological Process	GO:0007028	cytoplasm organization	374	0.0497	1	1	19.6	0.051	1	0.00113	0.0222	418	0.0303	1	0.756	32.6	0.0307	1	7	0.0127	0.143	unnamed	TFCP2L1
GO Biological Process	GO:0003256	regulation of transcription from RNA polymerase II promoter involved in myocardial precursor cell differentiation	375	0.0498	1	1	19.6	0.051	1	0.00113	0.0222	418	0.0303	1	0.756	32.6	0.0307	1	7	0.0127	0.143	unnamed	TBX2
GO Biological Process	GO:0048570	notochord morphogenesis	376	0.0499	1	1	19.5	0.0512	1	0.00114	0.0222	445	0.0345	1	0.81	28.5	0.035	1	8	0.0127	0.125	unnamed	GLI2
GO Biological Process	GO:0002244	hematopoietic progenitor cell differentiation	377	0.0499	1	1	5.59	0.358	2	0.00795	0.0444	343	0.0202	1	0.616	9.13	0.219	2	50	0.0253	0.04	unnamed,unnamed	CITED2,FST
GO Biological Process	GO:0071305	cellular response to vitamin D	378	0.0502	1	1	19.4	0.0515	1	0.00114	0.0222	380	0.026	1	0.714	38.1	0.0263	1	6	0.0127	0.167	unnamed	ITGB1
GO Biological Process	GO:0009725	response to hormone stimulus	379	0.0503	1	1	2.06	3.4	7	0.0755	0.156	465	0.0348	1	0.782	2.26	3.09	7	706	0.0886	0.00992	unnamed,unnamed,unnamed,unnamed,unnamed,unnamed,unnamed	CITED2,ITGB1,NR2F1,NR2F2,PGRMC2,RARB,TGFB3
GO Biological Process	GO:0006266	DNA ligation	380	0.0506	1	1	19.3	0.0519	1	0.00115	0.0222	497	0.0429	1	0.902	22.8	0.0438	1	10	0.0127	0.1	unnamed	MGMT
GO Biological Process	GO:0009891	positive regulation of biosynthetic process	381	0.0509	1	1	1.65	7.29	12	0.162	0.267	310	0.0165	1	0.555	1.99	6.04	12	1380	0.152	0.0087	unnamed,unnamed,unnamed,unnamed,unnamed,unnamed,unnamed,unnamed,unnamed,unnamed,unnamed,unnamed	CITED2,EBF3,GLI2,GLIS1,HOXA2,MAF,NR2F2,PDGFC,PPP3CA,PSIP1,RARB,TGFB3
GO Biological Process	GO:0045621	positive regulation of lymphocyte differentiation	382	0.0509	1	1	5.53	0.362	2	0.00804	0.0444	471	0.0368	1	0.815	6.62	0.302	2	69	0.0253	0.029	unnamed,unnamed	GLI2,PRDM1
GO Biological Process	GO:0060560	developmental growth involved in morphogenesis	383	0.0511	1	1	3.59	0.836	3	0.0186	0.0667	232	0.00722	1	0.325	7.61	0.394	3	90	0.038	0.0333	unnamed,unnamed,unnamed	NRP1,RARB,TBX2
GO Biological Process	GO:1900120	regulation of receptor binding	384	0.0516	1	1	18.9	0.0529	1	0.00118	0.0222	353	0.0217	1	0.642	45.7	0.0219	1	5	0.0127	0.2	unnamed	NRP1
GO Biological Process	GO:0051593	response to folic acid	385	0.052	1	1	18.7	0.0534	1	0.00119	0.0222	445	0.0345	1	0.81	28.5	0.035	1	8	0.0127	0.125	unnamed	MGMT
GO Biological Process	GO:0032926	negative regulation of activin receptor signaling pathway	386	0.0521	1	1	18.7	0.0534	1	0.00119	0.0222	497	0.0429	1	0.902	22.8	0.0438	1	10	0.0127	0.1	unnamed	FST
GO Biological Process	GO:0002009	morphogenesis of an epithelium	387	0.0521	1	1	2.21	2.71	6	0.0603	0.133	215	0.00587	1	0.285	3.67	1.63	6	373	0.0759	0.0161	unnamed,unnamed,unnamed,unnamed,unnamed,unnamed	CITED2,DLC1,GLI2,NRP1,ROCK2,ZEB2
GO Biological Process	GO:0051298	centrosome duplication	388	0.0525	1	1	18.6	0.0539	1	0.0012	0.0222	665	0.08	1	1	12	0.0832	1	19	0.0127	0.0526	unnamed	ROCK2
GO Biological Process	GO:0048566	embryonic digestive tract development	389	0.053	1	1	5.41	0.37	2	0.00822	0.0444	268	0.0103	1	0.4	13	0.153	2	35	0.0253	0.0571	unnamed,unnamed	GLI2,RARB
GO Biological Process	GO:0033631	cell-cell adhesion mediated by integrin	390	0.0535	1	1	18.2	0.0549	1	0.00122	0.0222	380	0.026	1	0.714	38.1	0.0263	1	6	0.0127	0.167	unnamed	ITGB1
GO Biological Process	GO:0060348	bone development	391	0.0535	1	1	3.52	0.852	3	0.0189	0.0667	300	0.014	1	0.489	5.96	0.504	3	115	0.038	0.0261	unnamed,unnamed,unnamed	CITED2,RARB,TGFB3
GO Biological Process	GO:0050667	homocysteine metabolic process	392	0.0536	1	1	18.2	0.0551	1	0.00122	0.0222	418	0.0303	1	0.756	32.6	0.0307	1	7	0.0127	0.143	unnamed	DPEP1
GO Biological Process	GO:0051781	positive regulation of cell division	393	0.0537	1	1	5.37	0.373	2	0.00828	0.0444	435	0.032	1	0.769	7.14	0.28	2	64	0.0253	0.0313	unnamed,unnamed	PDGFC,TGFB3
GO Biological Process	GO:0035729	cellular response to hepatocyte growth factor stimulus	394	0.0538	1	1	18.1	0.0552	1	0.00123	0.0222	380	0.026	1	0.714	38.1	0.0263	1	6	0.0127	0.167	unnamed	NRP1
GO Biological Process	GO:0048844	artery morphogenesis	395	0.0538	1	1	5.36	0.373	2	0.00829	0.0444	336	0.0188	1	0.583	9.52	0.21	2	48	0.0253	0.0417	unnamed,unnamed	CITED2,TBX2
GO Biological Process	GO:2000116	regulation of cysteine-type endopeptidase activity	396	0.0542	1	1	3.5	0.857	3	0.019	0.0667	556	0.0515	1	0.966	3.59	0.836	3	191	0.038	0.0157	unnamed,unnamed,unnamed	DLC1,DPEP1,MGMT
GO Biological Process	GO:0006307	DNA dealkylation involved in DNA repair	397	0.0546	1	1	17.8	0.0561	1	0.00125	0.0222	418	0.0303	1	0.756	32.6	0.0307	1	7	0.0127	0.143	unnamed	MGMT
GO Biological Process	GO:0070887	cellular response to chemical stimulus	398	0.0549	1	1	1.58	8.22	13	0.183	0.289	431	0.0307	1	0.743	1.72	8.16	14	1864	0.177	0.00751	unnamed,unnamed,unnamed,unnamed,unnamed,unnamed,unnamed,unnamed,unnamed,unnamed,unnamed,unnamed,unnamed	ANXA2,CITED2,DPEP1,GLI2,ITGB1,MGMT,NR2F1,NR2F2,NRP1,PDGFC,PGRMC2,PPP3CA,RARB,TGFB3
GO Biological Process	GO:0007409	axonogenesis	399	0.055	1	1	2.02	3.46	7	0.077	0.156	127	0.000827	1	0.068	4.02	1.99	8	454	0.101	0.0176	unnamed,unnamed,unnamed,unnamed,unnamed,unnamed,unnamed	FEZ2,FOXB1,GLI2,HOXA2,ITGB1,NRP1,ROCK2,TOP2B
GO Biological Process	GO:0060322	head development	400	0.0553	1	1	5.28	0.379	2	0.00842	0.0444	369	0.0218	1	0.617	8.78	0.228	2	52	0.0253	0.0385	unnamed,unnamed	GLI2,TGFB3
GO Biological Process	GO:0048012	hepatocyte growth factor receptor signaling pathway	401	0.0559	1	1	17.4	0.0575	1	0.00128	0.0222	353	0.0217	1	0.642	45.7	0.0219	1	5	0.0127	0.2	unnamed	NRP1
GO Biological Process	GO:0035024	negative regulation of Rho protein signal transduction	402	0.0561	1	1	17.3	0.0577	1	0.00128	0.0222	497	0.0429	1	0.902	22.8	0.0438	1	10	0.0127	0.1	unnamed	DLC1
GO Biological Process	GO:0045540	regulation of cholesterol biosynthetic process	403	0.0562	1	1	17.3	0.0578	1	0.00128	0.0222	542	0.0513	1	0.988	19	0.0525	1	12	0.0127	0.0833	unnamed	PEX2
GO Biological Process	GO:0035307	positive regulation of protein dephosphorylation	404	0.0562	1	1	17.3	0.0578	1	0.00129	0.0222	602	0.0637	1	1	15.2	0.0657	1	15	0.0127	0.0667	unnamed	DLC1
GO Biological Process	GO:0008340	determination of adult lifespan	405	0.0563	1	1	17.3	0.0579	1	0.00129	0.0222	542	0.0513	1	0.988	19	0.0525	1	12	0.0127	0.0833	unnamed	TFCP2L1
GO Biological Process	GO:0032504	multicellular organism reproduction	406	0.0563	1	1	2.01	3.48	7	0.0774	0.156	433	0.0313	1	0.755	2.32	3.02	7	690	0.0886	0.0101	unnamed,unnamed,unnamed,unnamed,unnamed,unnamed,unnamed	CITED2,FOXB1,FST,ITGB1,NR2F2,PRDM1,TGFB3
GO Biological Process	GO:0051304	chromosome separation	407	0.0566	1	1	17.2	0.0582	1	0.00129	0.0222	566	0.0555	1	1	17.6	0.0569	1	13	0.0127	0.0769	unnamed	TOP2B
GO Biological Process	GO:0030902	hindbrain development	408	0.0566	1	1	3.44	0.872	3	0.0194	0.0667	309	0.0164	1	0.555	5.62	0.534	3	122	0.038	0.0246	unnamed,unnamed,unnamed	DLC1,GLI2,HOXA2
GO Biological Process	GO:0061037	negative regulation of cartilage development	409	0.0569	1	1	17.1	0.0586	1	0.0013	0.0222	445	0.0345	1	0.81	28.5	0.035	1	8	0.0127	0.125	unnamed	RARB
GO Biological Process	GO:0006605	protein targeting	410	0.0572	1	1	2.75	1.46	4	0.0324	0.0889	659	0.0774	1	1	2.49	1.61	4	367	0.0506	0.0109	unnamed,unnamed,unnamed,unnamed	PEX14,PEX2,PPP3CA,TGFB3
GO Biological Process	GO:0001709	cell fate determination	411	0.0573	1	1	5.18	0.386	2	0.00859	0.0444	297	0.0133	1	0.466	11.4	0.175	2	40	0.0253	0.05	unnamed,unnamed	HOXA2,TBX2
GO Biological Process	GO:0036302	atrioventricular canal development	412	0.0576	1	1	16.9	0.0593	1	0.00132	0.0222	353	0.0217	1	0.642	45.7	0.0219	1	5	0.0127	0.2	unnamed	TBX2
GO Biological Process	GO:0035306	positive regulation of dephosphorylation	413	0.0578	1	1	16.8	0.0595	1	0.00132	0.0222	621	0.0678	1	1	14.3	0.0701	1	16	0.0127	0.0625	unnamed	DLC1
GO Biological Process	GO:0031325	positive regulation of cellular metabolic process	414	0.0596	1	1	1.49	10	15	0.223	0.333	222	0.00639	1	0.301	1.9	8.93	17	2039	0.215	0.00834	unnamed,unnamed,unnamed,unnamed,unnamed,unnamed,unnamed,unnamed,unnamed,unnamed,unnamed,unnamed,unnamed,unnamed,unnamed	CITED2,DLC1,EBF3,GLI2,GLIS1,HOXA2,ITGB1,MAF,MGMT,NR2F2,NRP1,PDGFC,PPP3CA,PSIP1,RARB,TGFB3,ZEB2
GO Biological Process	GO:0046697	decidualization	415	0.0613	1	1	15.8	0.0632	1	0.0014	0.0222	632	0.0719	1	1	13.4	0.0744	1	17	0.0127	0.0588	unnamed	CITED2
GO Biological Process	GO:0032277	negative regulation of gonadotropin secretion	416	0.0615	1	1	15.8	0.0635	1	0.00141	0.0222	445	0.0345	1	0.81	28.5	0.035	1	8	0.0127	0.125	unnamed	FST
GO Biological Process	GO:0060836	lymphatic endothelial cell differentiation	417	0.0616	1	1	15.7	0.0635	1	0.00141	0.0222	380	0.026	1	0.714	38.1	0.0263	1	6	0.0127	0.167	unnamed	NR2F2
GO Biological Process	GO:0061564	axon development	418	0.0617	1	1	1.97	3.56	7	0.0791	0.156	136	0.00102	1	0.0783	3.9	2.05	8	469	0.101	0.0171	unnamed,unnamed,unnamed,unnamed,unnamed,unnamed,unnamed	FEZ2,FOXB1,GLI2,HOXA2,ITGB1,NRP1,ROCK2,TOP2B
GO Biological Process	GO:0061156	pulmonary artery morphogenesis	419	0.0621	1	1	15.6	0.0641	1	0.00142	0.0222	353	0.0217	1	0.642	45.7	0.0219	1	5	0.0127	0.2	unnamed	CITED2
GO Biological Process	GO:0035304	regulation of protein dephosphorylation	420	0.0622	1	1	15.6	0.0641	1	0.00142	0.0222	665	0.08	1	1	12	0.0832	1	19	0.0127	0.0526	unnamed	DLC1
GO Biological Process	GO:0060839	endothelial cell fate commitment	421	0.0624	1	1	15.5	0.0643	1	0.00143	0.0222	353	0.0217	1	0.642	45.7	0.0219	1	5	0.0127	0.2	unnamed	NR2F2
GO Biological Process	GO:0048666	neuron development	422	0.0625	1	1	1.77	5.09	9	0.113	0.2	139	0.00119	1	0.0894	3.16	3.17	10	723	0.127	0.0138	unnamed,unnamed,unnamed,unnamed,unnamed,unnamed,unnamed,unnamed,unnamed	FEZ2,FOXB1,GLI2,GNAQ,HOXA2,ITGB1,NRP1,PRDM1,ROCK2,TOP2B
GO Biological Process	GO:0071295	cellular response to vitamin	423	0.0625	1	1	15.5	0.0645	1	0.00143	0.0222	475	0.0387	1	0.851	25.4	0.0394	1	9	0.0127	0.111	unnamed	ITGB1
GO Biological Process	GO:0000904	cell morphogenesis involved in differentiation	424	0.0627	1	1	1.85	4.32	8	0.0961	0.178	137	0.00108	1	0.0823	3.48	2.58	9	590	0.114	0.0153	unnamed,unnamed,unnamed,unnamed,unnamed,unnamed,unnamed,unnamed	FAM101B,FEZ2,FOXB1,GLI2,HOXA2,ITGB1,NRP1,ROCK2,TOP2B
GO Biological Process	GO:0032321	positive regulation of Rho GTPase activity	425	0.0628	1	1	4.91	0.407	2	0.00905	0.0444	531	0.048	1	0.944	5.71	0.35	2	80	0.0253	0.025	unnamed,unnamed	ARHGAP15,DLC1
GO Biological Process	GO:0002832	negative regulation of response to biotic stimulus	426	0.0628	1	1	15.4	0.0648	1	0.00144	0.0222	665	0.08	1	1	12	0.0832	1	19	0.0127	0.0526	unnamed	PRDM1
GO Biological Process	GO:0033627	cell adhesion mediated by integrin	427	0.0628	1	1	15.4	0.0649	1	0.00144	0.0222	497	0.0429	1	0.902	22.8	0.0438	1	10	0.0127	0.1	unnamed	ITGB1
GO Biological Process	GO:0048741	skeletal muscle fiber development	428	0.0631	1	1	15.4	0.0651	1	0.00145	0.0222	621	0.0678	1	1	14.3	0.0701	1	16	0.0127	0.0625	unnamed	PPP3CA
GO Biological Process	GO:0060391	positive regulation of SMAD protein import into nucleus	429	0.0631	1	1	15.3	0.0652	1	0.00145	0.0222	497	0.0429	1	0.902	22.8	0.0438	1	10	0.0127	0.1	unnamed	TGFB3
GO Biological Process	GO:0071559	response to transforming growth factor beta stimulus	430	0.0633	1	1	3.28	0.914	3	0.0203	0.0667	434	0.0316	1	0.761	4.36	0.687	3	157	0.038	0.0191	unnamed,unnamed,unnamed	CITED2,ITGB1,TGFB3
GO Biological Process	GO:0071679	commissural neuron axon guidance	431	0.0637	1	1	15.2	0.0658	1	0.00146	0.0222	380	0.026	1	0.714	38.1	0.0263	1	6	0.0127	0.167	unnamed	NRP1
GO Biological Process	GO:0070986	left/right axis specification	432	0.0638	1	1	15.2	0.0659	1	0.00146	0.0222	445	0.0345	1	0.81	28.5	0.035	1	8	0.0127	0.125	unnamed	CITED2
GO Biological Process	GO:2000145	regulation of cell motility	433	0.0642	1	1	2.1	2.86	6	0.0636	0.133	184	0.00372	1	0.211	3.52	1.99	7	454	0.0886	0.0154	unnamed,unnamed,unnamed,unnamed,unnamed,unnamed	CITED2,DLC1,DPEP1,ITGB1,NR2F2,NRP1,ROCK2
GO Biological Process	GO:0032320	positive regulation of Ras GTPase activity	434	0.0655	1	1	3.23	0.927	3	0.0206	0.0667	492	0.0403	1	0.856	3.96	0.758	3	173	0.038	0.0173	unnamed,unnamed,unnamed	ARHGAP15,DLC1,TBC1D22A
GO Biological Process	GO:0021940	positive regulation of cerebellar granule cell precursor proliferation	435	0.0656	1	1	14.7	0.0678	1	0.00151	0.0222	475	0.0387	1	0.851	25.4	0.0394	1	9	0.0127	0.111	unnamed	GLI2
GO Biological Process	GO:0060596	mammary placode formation	436	0.0657	1	1	14.7	0.0679	1	0.00151	0.0222	313	0.0174	1	0.58	57.1	0.0175	1	4	0.0127	0.25	unnamed	TBX2
GO Biological Process	GO:0007160	cell-matrix adhesion	437	0.0659	1	1	4.78	0.419	2	0.0093	0.0444	618	0.0675	1	1	4.71	0.425	2	97	0.0253	0.0206	unnamed,unnamed	DLC1,ITGB1
GO Biological Process	GO:0097490	sympathetic neuron projection extension	438	0.066	1	1	14.7	0.0682	1	0.00152	0.0222	313	0.0174	1	0.58	57.1	0.0175	1	4	0.0127	0.25	unnamed	NRP1
GO Biological Process	GO:0097491	sympathetic neuron projection guidance	438	0.066	1	1	14.7	0.0682	1	0.00152	0.0222	313	0.0174	1	0.58	57.1	0.0175	1	4	0.0127	0.25	unnamed	NRP1
GO Biological Process	GO:0061549	sympathetic ganglion development	438	0.066	1	1	14.7	0.0682	1	0.00152	0.0222	313	0.0174	1	0.58	57.1	0.0175	1	4	0.0127	0.25	unnamed	NRP1
GO Biological Process	GO:1902285	semaphorin-plexin signaling pathway involved in neuron projection guidance	438	0.066	1	1	14.7	0.0682	1	0.00152	0.0222	313	0.0174	1	0.58	57.1	0.0175	1	4	0.0127	0.25	unnamed	NRP1
GO Biological Process	GO:0006886	intracellular protein transport	442	0.0663	1	1	2.29	2.19	5	0.0486	0.111	813	0.116	1	1	1.94	2.58	5	590	0.0633	0.00847	unnamed,unnamed,unnamed,unnamed,unnamed	ITGB1,PEX14,PEX2,PPP3CA,TGFB3
GO Biological Process	GO:0090259	regulation of retinal ganglion cell axon guidance	443	0.0664	1	1	14.6	0.0686	1	0.00153	0.0222	313	0.0174	1	0.58	57.1	0.0175	1	4	0.0127	0.25	unnamed	NRP1
GO Biological Process	GO:0021537	telencephalon development	444	0.0664	1	1	2.61	1.53	4	0.034	0.0889	231	0.00716	1	0.324	5.25	0.762	4	174	0.0506	0.023	unnamed,unnamed,unnamed,unnamed	CEP120,FOXB1,RARB,ZEB2
GO Biological Process	GO:0051099	positive regulation of binding	445	0.0664	1	1	4.76	0.421	2	0.00935	0.0444	531	0.048	1	0.944	5.71	0.35	2	80	0.0253	0.025	unnamed,unnamed	ANXA2,NRP1
GO Biological Process	GO:0032276	regulation of gonadotropin secretion	446	0.0667	1	1	14.5	0.0689	1	0.00153	0.0222	497	0.0429	1	0.902	22.8	0.0438	1	10	0.0127	0.1	unnamed	FST
GO Biological Process	GO:0018345	protein palmitoylation	447	0.0669	1	1	14.4	0.0692	1	0.00154	0.0222	586	0.0596	1	1	16.3	0.0613	1	14	0.0127	0.0714	unnamed	HHAT
GO Biological Process	GO:0060390	regulation of SMAD protein import into nucleus	448	0.0673	1	1	14.4	0.0696	1	0.00155	0.0222	542	0.0513	1	0.988	19	0.0525	1	12	0.0127	0.0833	unnamed	TGFB3
GO Biological Process	GO:0002710	negative regulation of T cell mediated immunity	449	0.0674	1	1	14.3	0.0697	1	0.00155	0.0222	542	0.0513	1	0.988	19	0.0525	1	12	0.0127	0.0833	unnamed	PPP3CA
GO Biological Process	GO:0034616	response to laminar fluid shear stress	450	0.0676	1	1	14.3	0.0699	1	0.00155	0.0222	542	0.0513	1	0.988	19	0.0525	1	12	0.0127	0.0833	unnamed	TGFB3
GO Biological Process	GO:0048667	cell morphogenesis involved in neuron differentiation	451	0.0676	1	1	1.93	3.63	7	0.0807	0.156	142	0.00125	1	0.0917	3.77	2.12	8	484	0.101	0.0165	unnamed,unnamed,unnamed,unnamed,unnamed,unnamed,unnamed	FEZ2,FOXB1,GLI2,HOXA2,ITGB1,NRP1,ROCK2,TOP2B
GO Biological Process	GO:0030889	negative regulation of B cell proliferation	452	0.0677	1	1	14.3	0.0701	1	0.00156	0.0222	566	0.0555	1	1	17.6	0.0569	1	13	0.0127	0.0769	unnamed	PRDM1
GO Biological Process	GO:0009070	serine family amino acid biosynthetic process	453	0.0678	1	1	14.3	0.0701	1	0.00156	0.0222	586	0.0596	1	1	16.3	0.0613	1	14	0.0127	0.0714	unnamed	SRR
GO Biological Process	GO:0038092	nodal signaling pathway	454	0.0681	1	1	14.2	0.0704	1	0.00157	0.0222	475	0.0387	1	0.851	25.4	0.0394	1	9	0.0127	0.111	unnamed	CITED2
GO Biological Process	GO:0048145	regulation of fibroblast proliferation	455	0.0685	1	1	4.67	0.428	2	0.00951	0.0444	467	0.0348	1	0.779	6.82	0.293	2	67	0.0253	0.0299	unnamed,unnamed	PDGFC,PEX2
GO Biological Process	GO:0060840	artery development	456	0.0686	1	1	4.67	0.429	2	0.00952	0.0444	377	0.0242	1	0.67	8.3	0.241	2	55	0.0253	0.0364	unnamed,unnamed	CITED2,TBX2
GO Biological Process	GO:0006694	steroid biosynthetic process	457	0.0687	1	1	4.66	0.429	2	0.00953	0.0444	686	0.0839	1	1	4.15	0.482	2	110	0.0253	0.0182	unnamed,unnamed	PEX2,TFCP2L1
GO Biological Process	GO:0051716	cellular response to stimulus	458	0.0688	1	1	1.27	20.5	26	0.456	0.578	928	0.153	1	1	1.2	23.4	28	5335	0.354	0.00525	unnamed,unnamed,unnamed,unnamed,unnamed,unnamed,unnamed,unnamed,unnamed,unnamed,unnamed,unnamed,unnamed,unnamed,unnamed,unnamed,unnamed,unnamed,unnamed,unnamed,unnamed,unnamed,unnamed,unnamed,unnamed,unnamed	ANXA2,ARHGAP15,CITED2,CRIM1,DLC1,DPEP1,FEZ2,FST,GLI2,GNA14,GNAQ,HHAT,HIC1,ITGB1,LRP4,MGMT,NR2F1,NR2F2,NRP1,NSMAF,PDGFC,PGRMC2,PPP3CA,RARB,ROCK2,TBX2,TENM3,TGFB3
GO Biological Process	GO:0001756	somitogenesis	459	0.069	1	1	4.65	0.43	2	0.00955	0.0444	413	0.0293	1	0.741	7.49	0.267	2	61	0.0253	0.0328	unnamed,unnamed	FOXB1,ZEB2
GO Biological Process	GO:0030851	granulocyte differentiation	460	0.0694	1	1	13.9	0.0718	1	0.0016	0.0222	602	0.0637	1	1	15.2	0.0657	1	15	0.0127	0.0667	unnamed	CITED2
GO Biological Process	GO:0031122	cytoplasmic microtubule organization	461	0.0695	1	1	13.9	0.0719	1	0.0016	0.0222	665	0.08	1	1	12	0.0832	1	19	0.0127	0.0526	unnamed	CEP120
GO Biological Process	GO:0035510	DNA dealkylation	462	0.0695	1	1	13.9	0.072	1	0.0016	0.0222	632	0.0719	1	1	13.4	0.0744	1	17	0.0127	0.0588	unnamed	MGMT
GO Biological Process	GO:0043200	response to amino acid stimulus	463	0.0696	1	1	4.63	0.432	2	0.0096	0.0444	536	0.0491	1	0.957	5.64	0.355	2	81	0.0253	0.0247	unnamed,unnamed	MGMT,PDGFC
GO Biological Process	GO:0002707	negative regulation of lymphocyte mediated immunity	464	0.07	1	1	13.8	0.0725	1	0.00161	0.0222	602	0.0637	1	1	15.2	0.0657	1	15	0.0127	0.0667	unnamed	PPP3CA
GO Biological Process	GO:0043583	ear development	465	0.0702	1	1	2.56	1.56	4	0.0347	0.0889	265	0.00952	1	0.375	4.83	0.828	4	189	0.0506	0.0212	unnamed,unnamed,unnamed,unnamed	GLI2,HOXA2,MAF,TGFB3
GO Biological Process	GO:0002704	negative regulation of leukocyte mediated immunity	466	0.0709	1	1	13.6	0.0734	1	0.00163	0.0222	632	0.0719	1	1	13.4	0.0744	1	17	0.0127	0.0588	unnamed	PPP3CA
GO Biological Process	GO:0048703	embryonic viscerocranium morphogenesis	467	0.0712	1	1	13.5	0.0738	1	0.00164	0.0222	525	0.0471	1	0.937	20.8	0.0482	1	11	0.0127	0.0909	unnamed	HOXA2
GO Biological Process	GO:0007517	muscle organ development	468	0.0714	1	1	2.55	1.57	4	0.0349	0.0889	410	0.0287	1	0.73	3.46	1.16	4	264	0.0506	0.0152	unnamed,unnamed,unnamed,unnamed	CITED2,NR2F2,PPP3CA,SPEG
GO Biological Process	GO:0014031	mesenchymal cell development	469	0.0717	1	1	3.11	0.963	3	0.0214	0.0667	270	0.0104	1	0.404	6.65	0.451	3	103	0.038	0.0291	unnamed,unnamed,unnamed	CITED2,FAM101B,ZEB2
GO Biological Process	GO:0043517	positive regulation of DNA damage response, signal transduction by p53 class mediator	470	0.0725	1	1	13.3	0.0752	1	0.00167	0.0222	566	0.0555	1	1	17.6	0.0569	1	13	0.0127	0.0769	unnamed	HIC1
GO Biological Process	GO:0002683	negative regulation of immune system process	471	0.0731	1	1	3.09	0.971	3	0.0216	0.0667	563	0.0541	1	1	3.51	0.854	3	195	0.038	0.0154	unnamed,unnamed,unnamed	PPP3CA,PRDM1,TGFB3
GO Biological Process	GO:0019079	viral genome replication	472	0.0731	1	1	13.2	0.0758	1	0.00169	0.0222	566	0.0555	1	1	17.6	0.0569	1	13	0.0127	0.0769	unnamed	CTBP2
GO Biological Process	GO:0045596	negative regulation of cell differentiation	473	0.0732	1	1	2.03	2.96	6	0.0658	0.133	212	0.00544	1	0.268	3.28	2.13	7	487	0.0886	0.0144	unnamed,unnamed,unnamed,unnamed,unnamed,unnamed	FST,GLI2,HOXA2,ITGB1,NRP1,PRDM6,RARB
GO Biological Process	GO:0090181	regulation of cholesterol metabolic process	474	0.0734	1	1	13.1	0.0762	1	0.00169	0.0222	665	0.08	1	1	12	0.0832	1	19	0.0127	0.0526	unnamed	PEX2
GO Biological Process	GO:0003417	growth plate cartilage development	475	0.0739	1	1	13	0.0767	1	0.0017	0.0222	497	0.0429	1	0.902	22.8	0.0438	1	10	0.0127	0.1	unnamed	RARB
GO Biological Process	GO:0060707	trophoblast giant cell differentiation	476	0.0743	1	1	13	0.0771	1	0.00171	0.0222	525	0.0471	1	0.937	20.8	0.0482	1	11	0.0127	0.0909	unnamed	NR2F2
GO Biological Process	GO:0032462	regulation of protein homooligomerization	477	0.0743	1	1	13	0.0772	1	0.00171	0.0222	602	0.0637	1	1	15.2	0.0657	1	15	0.0127	0.0667	unnamed	PEX14
GO Biological Process	GO:0014911	positive regulation of smooth muscle cell migration	478	0.0744	1	1	12.9	0.0773	1	0.00172	0.0222	566	0.0555	1	1	17.6	0.0569	1	13	0.0127	0.0769	unnamed	NRP1
GO Biological Process	GO:2000114	regulation of establishment of cell polarity	479	0.0749	1	1	12.9	0.0778	1	0.00173	0.0222	497	0.0429	1	0.902	22.8	0.0438	1	10	0.0127	0.1	unnamed	ROCK2
GO Biological Process	GO:0048812	neuron projection morphogenesis	480	0.0752	1	1	1.88	3.73	7	0.0828	0.156	148	0.00142	1	0.1	3.7	2.16	8	494	0.101	0.0162	unnamed,unnamed,unnamed,unnamed,unnamed,unnamed,unnamed	FEZ2,FOXB1,GLI2,HOXA2,ITGB1,NRP1,ROCK2,TOP2B
GO Biological Process	GO:0061351	neural precursor cell proliferation	481	0.0755	1	1	4.42	0.453	2	0.0101	0.0444	401	0.0267	1	0.696	7.87	0.254	2	58	0.0253	0.0345	unnamed,unnamed	CEP120,ZEB2
GO Biological Process	GO:0060411	cardiac septum morphogenesis	482	0.076	1	1	4.4	0.455	2	0.0101	0.0444	307	0.0159	1	0.541	10.4	0.193	2	44	0.0253	0.0455	unnamed,unnamed	CITED2,TBX2
GO Biological Process	GO:0051797	regulation of hair follicle development	483	0.0762	1	1	12.6	0.0791	1	0.00176	0.0222	566	0.0555	1	1	17.6	0.0569	1	13	0.0127	0.0769	unnamed	FST
GO Biological Process	GO:0048041	focal adhesion assembly	484	0.0764	1	1	12.6	0.0794	1	0.00177	0.0222	648	0.076	1	1	12.7	0.0788	1	18	0.0127	0.0556	unnamed	DLC1
GO Biological Process	GO:0050872	white fat cell differentiation	485	0.0765	1	1	12.6	0.0795	1	0.00177	0.0222	542	0.0513	1	0.988	19	0.0525	1	12	0.0127	0.0833	unnamed	CTBP2
GO Biological Process	GO:0048821	erythrocyte development	486	0.0766	1	1	12.6	0.0796	1	0.00177	0.0222	754	0.1	1	1	9.52	0.105	1	24	0.0127	0.0417	unnamed	CITED2
GO Biological Process	GO:0071310	cellular response to organic substance	487	0.0773	1	1	1.58	6.95	11	0.154	0.244	412	0.0292	1	0.74	1.83	6.56	12	1498	0.152	0.00801	unnamed,unnamed,unnamed,unnamed,unnamed,unnamed,unnamed,unnamed,unnamed,unnamed,unnamed	CITED2,GLI2,ITGB1,MGMT,NR2F1,NR2F2,NRP1,PDGFC,PGRMC2,PPP3CA,RARB,TGFB3
GO Biological Process	GO:0045634	regulation of melanocyte differentiation	488	0.0779	1	1	12.3	0.0811	1	0.0018	0.0222	380	0.026	1	0.714	38.1	0.0263	1	6	0.0127	0.167	unnamed	GNAQ
GO Biological Process	GO:0010935	regulation of macrophage cytokine production	489	0.078	1	1	12.3	0.0812	1	0.0018	0.0222	497	0.0429	1	0.902	22.8	0.0438	1	10	0.0127	0.1	unnamed	TGFB3
GO Biological Process	GO:0030878	thyroid gland development	490	0.0787	1	1	12.2	0.0818	1	0.00182	0.0222	665	0.08	1	1	12	0.0832	1	19	0.0127	0.0526	unnamed	HOXA3
GO Biological Process	GO:0033280	response to vitamin D	491	0.0788	1	1	12.2	0.0821	1	0.00182	0.0222	621	0.0678	1	1	14.3	0.0701	1	16	0.0127	0.0625	unnamed	ITGB1
GO Biological Process	GO:0021936	regulation of cerebellar granule cell precursor proliferation	492	0.0793	1	1	12.1	0.0825	1	0.00183	0.0222	542	0.0513	1	0.988	19	0.0525	1	12	0.0127	0.0833	unnamed	GLI2
GO Biological Process	GO:0060666	dichotomous subdivision of terminal units involved in salivary gland branching	493	0.0802	1	1	12	0.0835	1	0.00186	0.0222	353	0.0217	1	0.642	45.7	0.0219	1	5	0.0127	0.2	unnamed	NRP1
GO Biological Process	GO:0000038	very long-chain fatty acid metabolic process	494	0.0804	1	1	11.9	0.0838	1	0.00186	0.0222	766	0.104	1	1	9.13	0.109	1	25	0.0127	0.04	unnamed	PEX2
GO Biological Process	GO:0002070	epithelial cell maturation	495	0.0804	1	1	11.9	0.0838	1	0.00186	0.0222	586	0.0596	1	1	16.3	0.0613	1	14	0.0127	0.0714	unnamed	TFCP2L1
GO Biological Process	GO:0060972	left/right pattern formation	496	0.081	1	1	11.9	0.0844	1	0.00187	0.0222	602	0.0637	1	1	15.2	0.0657	1	15	0.0127	0.0667	unnamed	CITED2
GO Biological Process	GO:0002823	negative regulation of adaptive immune response based on somatic recombination of immune receptors built from immunoglobulin superfamily domains	497	0.0811	1	1	11.8	0.0845	1	0.00188	0.0222	632	0.0719	1	1	13.4	0.0744	1	17	0.0127	0.0588	unnamed	PPP3CA
GO Biological Process	GO:0048368	lateral mesoderm development	498	0.0814	1	1	11.8	0.0848	1	0.00188	0.0222	566	0.0555	1	1	17.6	0.0569	1	13	0.0127	0.0769	unnamed	CITED2
GO Biological Process	GO:0050932	regulation of pigment cell differentiation	499	0.0815	1	1	11.8	0.085	1	0.00189	0.0222	445	0.0345	1	0.81	28.5	0.035	1	8	0.0127	0.125	unnamed	GNAQ
GO Biological Process	GO:0006699	bile acid biosynthetic process	500	0.0816	1	1	11.8	0.085	1	0.00189	0.0222	727	0.0921	1	1	10.4	0.0963	1	22	0.0127	0.0455	unnamed	PEX2
GO Cellular Component	GO:0042383	sarcolemma	1	0.00303	1	1	6.68	0.599	4	0.0133	0.0889	2	0.000551	0.697	0.348	10.6	0.377	4	86	0.0506	0.0465	unnamed,unnamed,unnamed,unnamed	ANXA2,DES,ITGB1,TGFB3
GO Cellular Component	GO:0005634	nucleus	2	0.00327	1	1	1.45	21.4	31	0.477	0.689	1	4.62e-05	0.0584	0.0584	1.65	26.6	44	6074	0.557	0.00724	unnamed,unnamed,unnamed,unnamed,unnamed,unnamed,unnamed,unnamed,unnamed,unnamed,unnamed,unnamed,unnamed,unnamed,unnamed,unnamed,unnamed,unnamed,unnamed,unnamed,unnamed,unnamed,unnamed,unnamed,unnamed,unnamed,unnamed,unnamed,unnamed,unnamed,unnamed	BCAS3,BNC2,C10orf137,CASZ1,CITED2,CTBP2,DLC1,DMRTB1,E2F6,EBF3,FOXB1,FST,GLI2,GLIS1,GNAQ,HIC1,HOXA2,HOXA3,MAF,MGMT,MOCS2,NR2F1,NR2F2,PDGFC,PEX14,PEX2,PHF17,PPP3CA,PRDM1,PRDM6,PREP,PSIP1,RARB,ROCK2,RUNX1T1,SPEG,TBX2,TFCP2L1,TGFB3,TOP2B,TOX,TTLL5,ZEB2,ZFHX4
GO Cellular Component	GO:0031594	neuromuscular junction	3	0.00442	1	1	9.11	0.329	3	0.00731	0.0667	3	0.000764	0.967	0.322	16.7	0.18	3	41	0.038	0.0732	unnamed,unnamed,unnamed	DES,ITGB1,PDZRN3
GO Cellular Component	GO:0000785	chromatin	4	0.0086	1	1	3.93	1.27	5	0.0283	0.111	17	0.0167	1	1	3.36	1.49	5	340	0.0633	0.0147	unnamed,unnamed,unnamed,unnamed,unnamed	CITED2,HIC1,MAF,PSIP1,TOP2B
GO Cellular Component	GO:0000938	GARP complex	5	0.00865	1	1	115	0.00869	1	0.000193	0.0222	11	0.0131	1	1	76.1	0.0131	1	3	0.0127	0.333	unnamed	VPS53
GO Cellular Component	GO:0043209	myelin sheath	6	0.0117	1	1	12.3	0.163	2	0.00363	0.0444	9	0.0103	1	1	13	0.153	2	35	0.0253	0.0571	unnamed,unnamed	ANXA2,ITGB1
GO Cellular Component	GO:0035749	myelin sheath adaxonal region	7	0.0127	1	1	78.4	0.0127	1	0.000283	0.0222	19	0.0217	1	1	45.7	0.0219	1	5	0.0127	0.2	unnamed	ANXA2
GO Cellular Component	GO:0030478	actin cap	8	0.0127	1	1	78.2	0.0128	1	0.000284	0.0222	11	0.0131	1	1	76.1	0.0131	1	3	0.0127	0.333	unnamed	CALD1
GO Cellular Component	GO:0034679	alpha9-beta1 integrin complex	9	0.0153	1	1	64.7	0.0155	1	0.000344	0.0222	4	0.00438	1	1	228	0.00438	1	1	0.0127	1	unnamed	ITGB1
GO Cellular Component	GO:0034667	alpha3-beta1 integrin complex	9	0.0153	1	1	64.7	0.0155	1	0.000344	0.0222	4	0.00438	1	1	228	0.00438	1	1	0.0127	1	unnamed	ITGB1
GO Cellular Component	GO:0005778	peroxisomal membrane	11	0.0159	1	1	10.4	0.191	2	0.00425	0.0444	21	0.0242	1	1	8.3	0.241	2	55	0.0253	0.0364	unnamed,unnamed	PEX14,PEX2
GO Cellular Component	GO:0019008	molybdopterin synthase complex	12	0.0199	1	1	49.8	0.0201	1	0.000446	0.0222	8	0.00874	1	1	114	0.00876	1	2	0.0127	0.5	unnamed	MOCS2
GO Cellular Component	GO:0031616	spindle pole centrosome	13	0.022	1	1	45	0.0222	1	0.000493	0.0222	30	0.0345	1	1	28.5	0.035	1	8	0.0127	0.125	unnamed	ROCK2
GO Cellular Component	GO:0000792	heterochromatin	14	0.0269	1	1	7.87	0.254	2	0.00565	0.0444	25	0.0284	1	1	7.61	0.263	2	60	0.0253	0.0333	unnamed,unnamed	PSIP1,TOP2B
GO Cellular Component	GO:0016593	Cdc73/Paf1 complex	15	0.0293	1	1	33.7	0.0297	1	0.00066	0.0222	26	0.0303	1	1	32.6	0.0307	1	7	0.0127	0.143	unnamed	PEX2
GO Cellular Component	GO:0044439	peroxisomal part	16	0.0306	1	1	7.33	0.273	2	0.00606	0.0444	42	0.048	1	1	5.71	0.35	2	80	0.0253	0.025	unnamed,unnamed	PEX14,PEX2
GO Cellular Component	GO:0035327	transcriptionally active chromatin	17	0.0307	1	1	32	0.0312	1	0.000694	0.0222	40	0.0471	1	1	20.8	0.0482	1	11	0.0127	0.0909	unnamed	PSIP1
GO Cellular Component	GO:0034678	alpha8-beta1 integrin complex	18	0.0319	1	1	30.8	0.0325	1	0.000721	0.0222	11	0.0131	1	1	76.1	0.0131	1	3	0.0127	0.333	unnamed	ITGB1
GO Cellular Component	GO:0005955	calcineurin complex	19	0.0332	1	1	29.6	0.0338	1	0.000751	0.0222	18	0.0174	1	1	57.1	0.0175	1	4	0.0127	0.25	unnamed	PPP3CA
GO Cellular Component	GO:0005779	integral to peroxisomal membrane	20	0.0343	1	1	28.7	0.0349	1	0.000776	0.0222	49	0.0596	1	1	16.3	0.0613	1	14	0.0127	0.0714	unnamed	PEX2
GO Cellular Component	GO:0005882	intermediate filament	21	0.036	1	1	6.71	0.298	2	0.00662	0.0444	99	0.21	1	1	2.34	0.854	2	195	0.0253	0.0103	unnamed,unnamed	DES,NRP1
GO Cellular Component	GO:0044464	cell part	22	0.036	1	1	1.1	40.1	44	0.891	0.978	79	0.137	1	1	1.06	64.8	69	14799	0.873	0.00466	unnamed,unnamed,unnamed,unnamed,unnamed,unnamed,unnamed,unnamed,unnamed,unnamed,unnamed,unnamed,unnamed,unnamed,unnamed,unnamed,unnamed,unnamed,unnamed,unnamed,unnamed,unnamed,unnamed,unnamed,unnamed,unnamed,unnamed,unnamed,unnamed,unnamed,unnamed,unnamed,unnamed,unnamed,unnamed,unnamed,unnamed,unnamed,unnamed,unnamed,unnamed,unnamed,unnamed,unnamed	ANXA2,ARHGAP15,BCAS3,BNC2,C10orf137,CALD1,CASZ1,CEP120,CITED2,CNTN3,COX6C,CRIM1,CTBP2,CTSO,DCTD,DES,DLC1,DMRTB1,DPEP1,DYNLRB2,E2F6,EBF3,EMCN,FAM101B,FOXB1,FST,GLI2,GLIS1,GNA14,GNAQ,GSDMC,HHAT,HIC1,HOXA2,HOXA3,ITGB1,LRP4,MAF,MGMT,MOCS2,NR2F1,NR2F2,NRP1,NSMAF,PDGFC,PEX14,PEX2,PHF17,PPP3CA,PRDM1,PRDM6,PREP,PSIP1,RARB,ROCK2,RUNX1T1,SPEG,SRR,TBX2,TENM3,TFCP2L1,TGFB3,TOP2B,TOX,TRIQK,TTLL5,VPS53,ZEB2,ZF…
GO Cellular Component	GO:0005623	cell	23	0.0363	1	1	1.1	40.1	44	0.891	0.978	80	0.137	1	1	1.06	64.8	69	14800	0.873	0.00466	unnamed,unnamed,unnamed,unnamed,unnamed,unnamed,unnamed,unnamed,unnamed,unnamed,unnamed,unnamed,unnamed,unnamed,unnamed,unnamed,unnamed,unnamed,unnamed,unnamed,unnamed,unnamed,unnamed,unnamed,unnamed,unnamed,unnamed,unnamed,unnamed,unnamed,unnamed,unnamed,unnamed,unnamed,unnamed,unnamed,unnamed,unnamed,unnamed,unnamed,unnamed,unnamed,unnamed,unnamed	ANXA2,ARHGAP15,BCAS3,BNC2,C10orf137,CALD1,CASZ1,CEP120,CITED2,CNTN3,COX6C,CRIM1,CTBP2,CTSO,DCTD,DES,DLC1,DMRTB1,DPEP1,DYNLRB2,E2F6,EBF3,EMCN,FAM101B,FOXB1,FST,GLI2,GLIS1,GNA14,GNAQ,GSDMC,HHAT,HIC1,HOXA2,HOXA3,ITGB1,LRP4,MAF,MGMT,MOCS2,NR2F1,NR2F2,NRP1,NSMAF,PDGFC,PEX14,PEX2,PHF17,PPP3CA,PRDM1,PRDM6,PREP,PSIP1,RARB,ROCK2,RUNX1T1,SPEG,SRR,TBX2,TENM3,TFCP2L1,TGFB3,TOP2B,TOX,TRIQK,TTLL5,VPS53,ZEB2,ZF…
GO Cellular Component	GO:0071778	WINAC complex	24	0.038	1	1	25.8	0.0387	1	0.000861	0.0222	24	0.026	1	1	38.1	0.0263	1	6	0.0127	0.167	unnamed	TOP2B
GO Cellular Component	GO:0005654	nucleoplasm	25	0.0404	1	1	1.83	5.46	10	0.121	0.222	37	0.0447	1	1	1.77	6.22	11	1420	0.139	0.00775	unnamed,unnamed,unnamed,unnamed,unnamed,unnamed,unnamed,unnamed,unnamed,unnamed	CTBP2,E2F6,GLI2,MGMT,NR2F1,PEX2,PHF17,PPP3CA,PSIP1,RARB,TOP2B
GO Cellular Component	GO:0031981	nuclear lumen	26	0.0406	1	1	1.65	7.87	13	0.175	0.289	33	0.0351	1	1	1.65	9.12	15	2082	0.19	0.0072	unnamed,unnamed,unnamed,unnamed,unnamed,unnamed,unnamed,unnamed,unnamed,unnamed,unnamed,unnamed,unnamed	CITED2,CTBP2,E2F6,GLI2,MGMT,NR2F1,PEX2,PHF17,PPP3CA,PSIP1,RARB,RUNX1T1,TFCP2L1,TOP2B,ZEB2
GO Cellular Component	GO:0070062	extracellular vesicular exosome	27	0.0418	1	1	6.18	0.324	2	0.0072	0.0444	36	0.0428	1	1	6.09	0.328	2	75	0.0253	0.0267	unnamed,unnamed	ANXA2,DPEP1
GO Cellular Component	GO:0031512	motile primary cilium	28	0.0422	1	1	23.2	0.0431	1	0.000957	0.0222	30	0.0345	1	1	28.5	0.035	1	8	0.0127	0.125	unnamed	GLI2
GO Cellular Component	GO:0065010	extracellular membrane-bounded organelle	29	0.0426	1	1	6.11	0.327	2	0.00728	0.0444	38	0.0449	1	1	5.93	0.337	2	77	0.0253	0.026	unnamed,unnamed	ANXA2,DPEP1
GO Cellular Component	GO:0014704	intercalated disc	30	0.0444	1	1	5.97	0.335	2	0.00744	0.0444	15	0.0139	1	1	11.1	0.18	2	41	0.0253	0.0488	unnamed,unnamed	DES,ITGB1
GO Cellular Component	GO:0035748	myelin sheath abaxonal region	31	0.0455	1	1	21.5	0.0465	1	0.00103	0.0222	26	0.0303	1	1	32.6	0.0307	1	7	0.0127	0.143	unnamed	ITGB1
GO Cellular Component	GO:0043227	membrane-bounded organelle	32	0.046	1	1	1.18	31.5	37	0.699	0.822	23	0.0256	1	1	1.2	44	53	10046	0.671	0.00528	unnamed,unnamed,unnamed,unnamed,unnamed,unnamed,unnamed,unnamed,unnamed,unnamed,unnamed,unnamed,unnamed,unnamed,unnamed,unnamed,unnamed,unnamed,unnamed,unnamed,unnamed,unnamed,unnamed,unnamed,unnamed,unnamed,unnamed,unnamed,unnamed,unnamed,unnamed,unnamed,unnamed,unnamed,unnamed,unnamed,unnamed	ANXA2,BCAS3,BNC2,C10orf137,CASZ1,CITED2,COX6C,CTBP2,CTSO,DLC1,DMRTB1,DPEP1,E2F6,EBF3,FOXB1,FST,GLI2,GLIS1,GNAQ,GSDMC,HHAT,HIC1,HOXA2,HOXA3,ITGB1,MAF,MGMT,MOCS2,NR2F1,NR2F2,PDGFC,PEX14,PEX2,PHF17,PPP3CA,PRDM1,PRDM6,PREP,PSIP1,RARB,ROCK2,RUNX1T1,SPEG,TBX2,TFCP2L1,TGFB3,TOP2B,TOX,TRIQK,TTLL5,VPS53,ZEB2,ZFHX4
GO Cellular Component	GO:0044291	cell-cell contact zone	33	0.0495	1	1	5.62	0.356	2	0.00791	0.0444	16	0.0166	1	1	10.1	0.197	2	45	0.0253	0.0444	unnamed,unnamed	DES,ITGB1
GO Cellular Component	GO:0043220	Schmidt-Lanterman incisure	34	0.052	1	1	18.7	0.0534	1	0.00119	0.0222	40	0.0471	1	1	20.8	0.0482	1	11	0.0127	0.0909	unnamed	ANXA2
GO Cellular Component	GO:0042470	melanosome	35	0.0545	1	1	5.32	0.376	2	0.00835	0.0444	52	0.0639	1	1	4.86	0.412	2	94	0.0253	0.0213	unnamed,unnamed	ANXA2,ITGB1
GO Cellular Component	GO:0005868	cytoplasmic dynein complex	36	0.0587	1	1	16.5	0.0605	1	0.00134	0.0222	46	0.0555	1	1	17.6	0.0569	1	13	0.0127	0.0769	unnamed	DYNLRB2
GO Cellular Component	GO:0043233	organelle lumen	37	0.0599	1	1	1.49	10	15	0.223	0.333	60	0.0852	1	1	1.41	12	17	2750	0.215	0.00618	unnamed,unnamed,unnamed,unnamed,unnamed,unnamed,unnamed,unnamed,unnamed,unnamed,unnamed,unnamed,unnamed,unnamed,unnamed	CITED2,CTBP2,E2F6,GLI2,MGMT,NR2F1,PDGFC,PEX2,PHF17,PPP3CA,PSIP1,RARB,RUNX1T1,TFCP2L1,TGFB3,TOP2B,ZEB2
GO Cellular Component	GO:0030056	hemidesmosome	38	0.0625	1	1	15.5	0.0645	1	0.00143	0.0222	30	0.0345	1	1	28.5	0.035	1	8	0.0127	0.125	unnamed	ITGB1
GO Cellular Component	GO:0019897	extrinsic to plasma membrane	39	0.0645	1	1	4.84	0.413	2	0.00919	0.0444	6	0.00637	1	1	7.97	0.377	3	86	0.038	0.0349	unnamed,unnamed	ANXA2,GNA14,GNAQ
GO Cellular Component	GO:0031974	membrane-enclosed lumen	40	0.0647	1	1	1.48	10.1	15	0.226	0.333	62	0.0969	1	1	1.39	12.3	17	2800	0.215	0.00607	unnamed,unnamed,unnamed,unnamed,unnamed,unnamed,unnamed,unnamed,unnamed,unnamed,unnamed,unnamed,unnamed,unnamed,unnamed	CITED2,CTBP2,E2F6,GLI2,MGMT,NR2F1,PDGFC,PEX2,PHF17,PPP3CA,PSIP1,RARB,RUNX1T1,TFCP2L1,TGFB3,TOP2B,ZEB2
GO Cellular Component	GO:0044427	chromosomal part	41	0.0651	1	1	2.3	2.18	5	0.0483	0.111	69	0.116	1	1	1.94	2.58	5	590	0.0633	0.00847	unnamed,unnamed,unnamed,unnamed,unnamed	CITED2,HIC1,MAF,PSIP1,TOP2B
GO Cellular Component	GO:0044428	nuclear part	42	0.0666	1	1	1.5	9.32	14	0.207	0.311	54	0.0679	1	1	1.48	10.8	16	2472	0.203	0.00647	unnamed,unnamed,unnamed,unnamed,unnamed,unnamed,unnamed,unnamed,unnamed,unnamed,unnamed,unnamed,unnamed,unnamed	CITED2,CTBP2,E2F6,GLI2,GNAQ,MGMT,NR2F1,PEX2,PHF17,PPP3CA,PSIP1,RARB,RUNX1T1,TFCP2L1,TOP2B,ZEB2
GO Cellular Component	GO:0030016	myofibril	43	0.0669	1	1	3.21	0.935	3	0.0208	0.0667	43	0.0502	1	1	3.62	0.828	3	189	0.038	0.0159	unnamed,unnamed,unnamed	CALD1,DES,PPP3CA
GO Cellular Component	GO:0071339	MLL1 complex	44	0.0669	1	1	14.5	0.0692	1	0.00154	0.0222	67	0.116	1	1	8.16	0.123	1	28	0.0127	0.0357	unnamed	E2F6
GO Cellular Component	GO:0005883	neurofilament	45	0.0746	1	1	12.9	0.0775	1	0.00172	0.0222	34	0.0387	1	1	25.4	0.0394	1	9	0.0127	0.111	unnamed	NRP1
GO Cellular Component	GO:0043226	organelle	46	0.0748	1	1	1.14	33.4	38	0.742	0.844	7	0.00776	1	1	1.22	48.3	59	11024	0.747	0.00535	unnamed,unnamed,unnamed,unnamed,unnamed,unnamed,unnamed,unnamed,unnamed,unnamed,unnamed,unnamed,unnamed,unnamed,unnamed,unnamed,unnamed,unnamed,unnamed,unnamed,unnamed,unnamed,unnamed,unnamed,unnamed,unnamed,unnamed,unnamed,unnamed,unnamed,unnamed,unnamed,unnamed,unnamed,unnamed,unnamed,unnamed,unnamed	ANXA2,BCAS3,BNC2,C10orf137,CALD1,CASZ1,CEP120,CITED2,COX6C,CTBP2,CTSO,DES,DLC1,DMRTB1,DPEP1,DYNLRB2,E2F6,EBF3,FAM101B,FOXB1,FST,GLI2,GLIS1,GNAQ,GSDMC,HHAT,HIC1,HOXA2,HOXA3,ITGB1,MAF,MGMT,MOCS2,NR2F1,NR2F2,NRP1,PDGFC,PEX14,PEX2,PHF17,PPP3CA,PRDM1,PRDM6,PREP,PSIP1,RARB,ROCK2,RUNX1T1,SPEG,TBX2,TFCP2L1,TGFB3,TOP2B,TOX,TRIQK,TTLL5,VPS53,ZEB2,ZFHX4
GO Cellular Component	GO:0043292	contractile fiber	47	0.0753	1	1	3.05	0.984	3	0.0219	0.0667	47	0.0568	1	1	3.44	0.871	3	199	0.038	0.0151	unnamed,unnamed,unnamed	CALD1,DES,PPP3CA
GO Cellular Component	GO:0005777	peroxisome	48	0.0765	1	1	4.38	0.457	2	0.0101	0.0444	63	0.104	1	1	3.65	0.547	2	125	0.0253	0.016	unnamed,unnamed	PEX14,PEX2
GO Cellular Component	GO:0043218	compact myelin	49	0.0785	1	1	12.2	0.0817	1	0.00181	0.0222	51	0.0637	1	1	15.2	0.0657	1	15	0.0127	0.0667	unnamed	ANXA2
GO Cellular Component	GO:0045111	intermediate filament cytoskeleton	50	0.0793	1	1	4.29	0.466	2	0.0104	0.0444	120	0.275	1	1	1.94	1.03	2	235	0.0253	0.00851	unnamed,unnamed	DES,NRP1
GO Cellular Component	GO:0000795	synaptonemal complex	51	0.0841	1	1	11.4	0.0878	1	0.00195	0.0222	72	0.123	1	1	7.61	0.131	1	30	0.0127	0.0333	unnamed	TOP2B
GO Cellular Component	GO:0043231	intracellular membrane-bounded organelle	52	0.0872	1	1	1.15	31.4	36	0.697	0.8	35	0.0401	1	1	1.19	43.8	52	10012	0.658	0.00519	unnamed,unnamed,unnamed,unnamed,unnamed,unnamed,unnamed,unnamed,unnamed,unnamed,unnamed,unnamed,unnamed,unnamed,unnamed,unnamed,unnamed,unnamed,unnamed,unnamed,unnamed,unnamed,unnamed,unnamed,unnamed,unnamed,unnamed,unnamed,unnamed,unnamed,unnamed,unnamed,unnamed,unnamed,unnamed,unnamed	ANXA2,BCAS3,BNC2,C10orf137,CASZ1,CITED2,COX6C,CTBP2,CTSO,DLC1,DMRTB1,E2F6,EBF3,FOXB1,FST,GLI2,GLIS1,GNAQ,GSDMC,HHAT,HIC1,HOXA2,HOXA3,ITGB1,MAF,MGMT,MOCS2,NR2F1,NR2F2,PDGFC,PEX14,PEX2,PHF17,PPP3CA,PRDM1,PRDM6,PREP,PSIP1,RARB,ROCK2,RUNX1T1,SPEG,TBX2,TFCP2L1,TGFB3,TOP2B,TOX,TRIQK,TTLL5,VPS53,ZEB2,ZFHX4
GO Cellular Component	GO:0008023	transcription elongation factor complex	53	0.0933	1	1	10.2	0.0978	1	0.00217	0.0222	77	0.131	1	1	7.14	0.14	1	32	0.0127	0.0313	unnamed	PEX2
GO Cellular Component	GO:0070013	intracellular organelle lumen	54	0.0944	1	1	1.43	9.8	14	0.218	0.311	71	0.121	1	1	1.36	11.8	16	2690	0.203	0.00595	unnamed,unnamed,unnamed,unnamed,unnamed,unnamed,unnamed,unnamed,unnamed,unnamed,unnamed,unnamed,unnamed,unnamed	CITED2,CTBP2,E2F6,GLI2,MGMT,NR2F1,PDGFC,PEX2,PHF17,PPP3CA,PSIP1,RARB,RUNX1T1,TFCP2L1,TOP2B,ZEB2
GO Cellular Component	GO:0005912	adherens junction	55	0.0945	1	1	2.76	1.09	3	0.0241	0.0667	48	0.0575	1	1	3.43	0.876	3	200	0.038	0.015	unnamed,unnamed,unnamed	DES,DLC1,ITGB1
GO Cellular Component	GO:0031528	microvillus membrane	56	0.0959	1	1	9.93	0.101	1	0.00224	0.0222	53	0.0678	1	1	14.3	0.0701	1	16	0.0127	0.0625	unnamed	DPEP1
GO Cellular Component	GO:0060053	neurofilament cytoskeleton	57	0.0972	1	1	9.79	0.102	1	0.00227	0.0222	44	0.0513	1	1	19	0.0525	1	12	0.0127	0.0833	unnamed	NRP1
GO Cellular Component	GO:0002116	semaphorin receptor complex	58	0.0991	1	1	9.59	0.104	1	0.00232	0.0222	26	0.0303	1	1	32.6	0.0307	1	7	0.0127	0.143	unnamed	NRP1
GO Cellular Component	GO:0034399	nuclear periphery	59	0.101	1	1	3.73	0.536	2	0.0119	0.0444	57	0.0737	1	1	4.48	0.447	2	102	0.0253	0.0196	unnamed,unnamed	PSIP1,RUNX1T1
GO Cellular Component	GO:0005720	nuclear heterochromatin	60	0.104	1	1	9.11	0.11	1	0.00244	0.0222	64	0.108	1	1	8.78	0.114	1	26	0.0127	0.0385	unnamed	PSIP1
GO Cellular Component	GO:0044446	intracellular organelle part	61	0.105	1	1	1.22	21.3	26	0.473	0.578	103	0.232	1	1	1.13	28.4	32	6486	0.405	0.00493	unnamed,unnamed,unnamed,unnamed,unnamed,unnamed,unnamed,unnamed,unnamed,unnamed,unnamed,unnamed,unnamed,unnamed,unnamed,unnamed,unnamed,unnamed,unnamed,unnamed,unnamed,unnamed,unnamed,unnamed,unnamed,unnamed	CALD1,CEP120,CITED2,COX6C,CTBP2,DES,DYNLRB2,E2F6,GLI2,GNAQ,HHAT,HIC1,MAF,MGMT,NR2F1,NRP1,PDGFC,PEX14,PEX2,PHF17,PPP3CA,PSIP1,RARB,ROCK2,RUNX1T1,TFCP2L1,TGFB3,TOP2B,TRIQK,TTLL5,VPS53,ZEB2
GO Cellular Component	GO:0044454	nuclear chromosome part	62	0.105	1	1	2.63	1.14	3	0.0253	0.0667	65	0.109	1	1	2.6	1.16	3	264	0.038	0.0114	unnamed,unnamed,unnamed	CITED2,PSIP1,TOP2B
GO Cellular Component	GO:0044451	nucleoplasm part	63	0.108	1	1	1.97	2.54	5	0.0564	0.111	82	0.148	1	1	1.79	2.8	5	639	0.0633	0.00782	unnamed,unnamed,unnamed,unnamed,unnamed	CTBP2,E2F6,GLI2,PEX2,PHF17
GO Cellular Component	GO:0005925	focal adhesion	64	0.108	1	1	3.57	0.561	2	0.0125	0.0444	66	0.112	1	1	3.49	0.574	2	131	0.0253	0.0153	unnamed,unnamed	DLC1,ITGB1
GO Cellular Component	GO:0005694	chromosome	65	0.108	1	1	1.97	2.54	5	0.0564	0.111	94	0.187	1	1	1.65	3.03	5	693	0.0633	0.00722	unnamed,unnamed,unnamed,unnamed,unnamed	CITED2,HIC1,MAF,PSIP1,TOP2B
GO Cellular Component	GO:0005604	basement membrane	66	0.11	1	1	3.54	0.565	2	0.0126	0.0444	50	0.0627	1	1	4.91	0.407	2	93	0.0253	0.0215	unnamed,unnamed	ANXA2,ITGB1
GO Cellular Component	GO:0005916	fascia adherens	67	0.11	1	1	8.61	0.116	1	0.00258	0.0222	44	0.0513	1	1	19	0.0525	1	12	0.0127	0.0833	unnamed	DES
GO Cellular Component	GO:0070161	anchoring junction	68	0.111	1	1	2.57	1.17	3	0.0259	0.0667	56	0.0699	1	1	3.16	0.95	3	217	0.038	0.0138	unnamed,unnamed,unnamed	DES,DLC1,ITGB1
GO Cellular Component	GO:0005811	lipid particle	69	0.112	1	1	8.42	0.119	1	0.00264	0.0222	98	0.204	1	1	4.39	0.228	1	52	0.0127	0.0192	unnamed	ANXA2
GO Cellular Component	GO:0005924	cell-substrate adherens junction	70	0.112	1	1	3.49	0.573	2	0.0127	0.0444	70	0.118	1	1	3.38	0.591	2	135	0.0253	0.0148	unnamed,unnamed	DLC1,ITGB1
GO Cellular Component	GO:0030864	cortical actin cytoskeleton	71	0.115	1	1	8.21	0.122	1	0.00271	0.0222	81	0.143	1	1	6.52	0.153	1	35	0.0127	0.0286	unnamed	CALD1
GO Cellular Component	GO:0008305	integrin complex	72	0.121	1	1	7.79	0.128	1	0.00285	0.0222	74	0.127	1	1	7.37	0.136	1	31	0.0127	0.0323	unnamed	ITGB1
GO Cellular Component	GO:0030018	Z disc	73	0.126	1	1	3.25	0.616	2	0.0137	0.0444	55	0.0687	1	1	4.66	0.429	2	98	0.0253	0.0204	unnamed,unnamed	DES,PPP3CA
GO Cellular Component	GO:0044422	organelle part	74	0.126	1	1	1.2	21.7	26	0.481	0.578	118	0.269	1	1	1.11	28.9	32	6598	0.405	0.00485	unnamed,unnamed,unnamed,unnamed,unnamed,unnamed,unnamed,unnamed,unnamed,unnamed,unnamed,unnamed,unnamed,unnamed,unnamed,unnamed,unnamed,unnamed,unnamed,unnamed,unnamed,unnamed,unnamed,unnamed,unnamed,unnamed	CALD1,CEP120,CITED2,COX6C,CTBP2,DES,DYNLRB2,E2F6,GLI2,GNAQ,HHAT,HIC1,MAF,MGMT,NR2F1,NRP1,PDGFC,PEX14,PEX2,PHF17,PPP3CA,PSIP1,RARB,ROCK2,RUNX1T1,TFCP2L1,TGFB3,TOP2B,TRIQK,TTLL5,VPS53,ZEB2
GO Cellular Component	GO:0043229	intracellular organelle	75	0.137	1	1	1.11	33.3	37	0.74	0.822	14	0.0137	1	1	1.2	48.1	58	10992	0.734	0.00528	unnamed,unnamed,unnamed,unnamed,unnamed,unnamed,unnamed,unnamed,unnamed,unnamed,unnamed,unnamed,unnamed,unnamed,unnamed,unnamed,unnamed,unnamed,unnamed,unnamed,unnamed,unnamed,unnamed,unnamed,unnamed,unnamed,unnamed,unnamed,unnamed,unnamed,unnamed,unnamed,unnamed,unnamed,unnamed,unnamed,unnamed	ANXA2,BCAS3,BNC2,C10orf137,CALD1,CASZ1,CEP120,CITED2,COX6C,CTBP2,CTSO,DES,DLC1,DMRTB1,DYNLRB2,E2F6,EBF3,FAM101B,FOXB1,FST,GLI2,GLIS1,GNAQ,GSDMC,HHAT,HIC1,HOXA2,HOXA3,ITGB1,MAF,MGMT,MOCS2,NR2F1,NR2F2,NRP1,PDGFC,PEX14,PEX2,PHF17,PPP3CA,PRDM1,PRDM6,PREP,PSIP1,RARB,ROCK2,RUNX1T1,SPEG,TBX2,TFCP2L1,TGFB3,TOP2B,TOX,TRIQK,TTLL5,VPS53,ZEB2,ZFHX4
GO Cellular Component	GO:0032154	cleavage furrow	76	0.138	1	1	6.75	0.148	1	0.00329	0.0222	87	0.161	1	1	5.71	0.175	1	40	0.0127	0.025	unnamed	ITGB1
GO Cellular Component	GO:0031674	I band	77	0.138	1	1	3.07	0.651	2	0.0145	0.0444	61	0.0878	1	1	4.04	0.495	2	113	0.0253	0.0177	unnamed,unnamed	DES,PPP3CA
GO Cellular Component	GO:0030055	cell-substrate junction	78	0.138	1	1	3.07	0.652	2	0.0145	0.0444	75	0.128	1	1	3.22	0.622	2	142	0.0253	0.0141	unnamed,unnamed	DLC1,ITGB1
GO Cellular Component	GO:0000228	nuclear chromosome	79	0.148	1	1	2.25	1.33	3	0.0296	0.0667	83	0.152	1	1	2.23	1.34	3	307	0.038	0.00977	unnamed,unnamed,unnamed	CITED2,PSIP1,TOP2B
GO Cellular Component	GO:0032155	cell division site part	80	0.149	1	1	6.22	0.161	1	0.00357	0.0222	89	0.172	1	1	5.31	0.188	1	43	0.0127	0.0233	unnamed	ITGB1
GO Cellular Component	GO:0005834	heterotrimeric G-protein complex	81	0.15	1	1	6.15	0.163	1	0.00361	0.0222	10	0.0108	1	1	12.7	0.158	2	36	0.0253	0.0556	unnamed	GNA14,GNAQ
GO Cellular Component	GO:0019898	extrinsic to membrane	82	0.154	1	1	2.87	0.698	2	0.0155	0.0444	20	0.0223	1	1	5	0.6	3	137	0.038	0.0219	unnamed,unnamed	ANXA2,GNA14,GNAQ
GO Cellular Component	GO:0030286	dynein complex	83	0.165	1	1	5.54	0.18	1	0.00401	0.0222	86	0.157	1	1	5.86	0.171	1	39	0.0127	0.0256	unnamed	DYNLRB2
GO Cellular Component	GO:0000790	nuclear chromatin	84	0.178	1	1	2.61	0.765	2	0.017	0.0444	84	0.152	1	1	2.89	0.692	2	158	0.0253	0.0127	unnamed,unnamed	CITED2,PSIP1
GO Cellular Component	GO:0005813	centrosome	85	0.184	1	1	2.03	1.48	3	0.0329	0.0667	114	0.254	1	1	1.72	1.75	3	399	0.038	0.00752	unnamed,unnamed,unnamed	CEP120,ROCK2,TTLL5
GO Cellular Component	GO:0044424	intracellular part	86	0.184	1	1	1.08	36.1	39	0.802	0.867	29	0.0309	1	1	1.14	55.1	63	12578	0.797	0.00501	unnamed,unnamed,unnamed,unnamed,unnamed,unnamed,unnamed,unnamed,unnamed,unnamed,unnamed,unnamed,unnamed,unnamed,unnamed,unnamed,unnamed,unnamed,unnamed,unnamed,unnamed,unnamed,unnamed,unnamed,unnamed,unnamed,unnamed,unnamed,unnamed,unnamed,unnamed,unnamed,unnamed,unnamed,unnamed,unnamed,unnamed,unnamed,unnamed	ANXA2,ARHGAP15,BCAS3,BNC2,C10orf137,CALD1,CASZ1,CEP120,CITED2,COX6C,CTBP2,CTSO,DCTD,DES,DLC1,DMRTB1,DYNLRB2,E2F6,EBF3,FAM101B,FOXB1,FST,GLI2,GLIS1,GNA14,GNAQ,GSDMC,HHAT,HIC1,HOXA2,HOXA3,ITGB1,MAF,MGMT,MOCS2,NR2F1,NR2F2,NRP1,NSMAF,PDGFC,PEX14,PEX2,PHF17,PPP3CA,PRDM1,PRDM6,PREP,PSIP1,RARB,ROCK2,RUNX1T1,SPEG,SRR,TBX2,TFCP2L1,TGFB3,TOP2B,TOX,TRIQK,TTLL5,VPS53,ZEB2,ZFHX4
GO Cellular Component	GO:0008287	protein serine/threonine phosphatase complex	87	0.191	1	1	4.72	0.212	1	0.00471	0.0222	89	0.172	1	1	5.31	0.188	1	43	0.0127	0.0233	unnamed	PPP3CA
GO Cellular Component	GO:0000794	condensed nuclear chromosome	88	0.197	1	1	4.57	0.219	1	0.00486	0.0222	119	0.275	1	1	3.13	0.32	1	73	0.0127	0.0137	unnamed	TOP2B
GO Cellular Component	GO:0030863	cortical cytoskeleton	89	0.2	1	1	4.5	0.222	1	0.00494	0.0222	101	0.228	1	1	3.87	0.258	1	59	0.0127	0.0169	unnamed	CALD1
GO Cellular Component	GO:0005622	intracellular	90	0.206	1	1	1.07	36.3	39	0.806	0.867	39	0.0455	1	1	1.13	55.8	63	12748	0.797	0.00494	unnamed,unnamed,unnamed,unnamed,unnamed,unnamed,unnamed,unnamed,unnamed,unnamed,unnamed,unnamed,unnamed,unnamed,unnamed,unnamed,unnamed,unnamed,unnamed,unnamed,unnamed,unnamed,unnamed,unnamed,unnamed,unnamed,unnamed,unnamed,unnamed,unnamed,unnamed,unnamed,unnamed,unnamed,unnamed,unnamed,unnamed,unnamed,unnamed	ANXA2,ARHGAP15,BCAS3,BNC2,C10orf137,CALD1,CASZ1,CEP120,CITED2,COX6C,CTBP2,CTSO,DCTD,DES,DLC1,DMRTB1,DYNLRB2,E2F6,EBF3,FAM101B,FOXB1,FST,GLI2,GLIS1,GNA14,GNAQ,GSDMC,HHAT,HIC1,HOXA2,HOXA3,ITGB1,MAF,MGMT,MOCS2,NR2F1,NR2F2,NRP1,NSMAF,PDGFC,PEX14,PEX2,PHF17,PPP3CA,PRDM1,PRDM6,PREP,PSIP1,RARB,ROCK2,RUNX1T1,SPEG,SRR,TBX2,TFCP2L1,TGFB3,TOP2B,TOX,TRIQK,TTLL5,VPS53,ZEB2,ZFHX4
GO Cellular Component	GO:0031093	platelet alpha granule lumen	91	0.208	1	1	4.3	0.232	1	0.00517	0.0222	95	0.19	1	1	4.76	0.21	1	48	0.0127	0.0208	unnamed	TGFB3
GO Cellular Component	GO:0030017	sarcomere	92	0.208	1	1	2.36	0.849	2	0.0189	0.0444	88	0.161	1	1	2.78	0.718	2	164	0.0253	0.0122	unnamed,unnamed	DES,PPP3CA
GO Cellular Component	GO:0030315	T-tubule	93	0.209	1	1	4.27	0.234	1	0.0052	0.0222	67	0.116	1	1	8.16	0.123	1	28	0.0127	0.0357	unnamed	TGFB3
GO Cellular Component	GO:0035097	histone methyltransferase complex	94	0.21	1	1	4.26	0.235	1	0.00521	0.0222	109	0.245	1	1	3.57	0.28	1	64	0.0127	0.0156	unnamed	E2F6
GO Cellular Component	GO:0034708	methyltransferase complex	95	0.211	1	1	4.23	0.236	1	0.00525	0.0222	112	0.252	1	1	3.46	0.289	1	66	0.0127	0.0152	unnamed	E2F6
GO Cellular Component	GO:0031225	anchored to membrane	96	0.212	1	1	2.33	0.858	2	0.0191	0.0444	73	0.125	1	1	3.26	0.613	2	140	0.0253	0.0143	unnamed,unnamed	CNTN3,DPEP1
GO Cellular Component	GO:0070603	SWI/SNF superfamily-type complex	97	0.214	1	1	4.17	0.24	1	0.00533	0.0222	104	0.232	1	1	3.81	0.263	1	60	0.0127	0.0167	unnamed	TOP2B
GO Cellular Component	GO:0043232	intracellular non-membrane-bounded organelle	98	0.217	1	1	1.23	12.2	15	0.271	0.333	143	0.383	1	1	1.1	14.6	16	3327	0.203	0.00481	unnamed,unnamed,unnamed,unnamed,unnamed,unnamed,unnamed,unnamed,unnamed,unnamed,unnamed,unnamed,unnamed,unnamed,unnamed	CALD1,CEP120,CITED2,DES,DYNLRB2,FAM101B,HIC1,MAF,NRP1,PPP3CA,PSIP1,ROCK2,TFCP2L1,TOP2B,TTLL5,ZEB2
GO Cellular Component	GO:0005667	transcription factor complex	99	0.221	1	1	1.85	1.62	3	0.0361	0.0667	78	0.135	1	1	2.35	1.27	3	291	0.038	0.0103	unnamed,unnamed,unnamed	E2F6,FOXB1,TBX2
GO Cellular Component	GO:0031234	extrinsic to cytoplasmic side of plasma membrane	100	0.224	1	1	3.95	0.253	1	0.00563	0.0222	21	0.0242	1	1	8.3	0.241	2	55	0.0253	0.0364	unnamed	GNA14,GNAQ
GO Cellular Component	GO:0001669	acrosomal vesicle	101	0.227	1	1	3.9	0.256	1	0.0057	0.0222	121	0.278	1	1	3.09	0.324	1	74	0.0127	0.0135	unnamed	ITGB1
GO Cellular Component	GO:0043025	neuronal cell body	102	0.227	1	1	1.82	1.65	3	0.0366	0.0667	76	0.128	1	1	2.41	1.24	3	284	0.038	0.0106	unnamed,unnamed,unnamed	NRP1,SRR,TGFB3
GO Cellular Component	GO:0044449	contractile fiber part	103	0.231	1	1	2.2	0.911	2	0.0202	0.0444	93	0.185	1	1	2.55	0.784	2	179	0.0253	0.0112	unnamed,unnamed	DES,PPP3CA
GO Cellular Component	GO:0031091	platelet alpha granule	104	0.238	1	1	3.69	0.271	1	0.00602	0.0222	104	0.232	1	1	3.81	0.263	1	60	0.0127	0.0167	unnamed	TGFB3
GO Cellular Component	GO:0005737	cytoplasm	105	0.246	1	1	1.09	30.3	33	0.673	0.733	147	0.403	1	1	1.04	41.4	43	9455	0.544	0.00455	unnamed,unnamed,unnamed,unnamed,unnamed,unnamed,unnamed,unnamed,unnamed,unnamed,unnamed,unnamed,unnamed,unnamed,unnamed,unnamed,unnamed,unnamed,unnamed,unnamed,unnamed,unnamed,unnamed,unnamed,unnamed,unnamed,unnamed,unnamed,unnamed,unnamed,unnamed,unnamed,unnamed	ANXA2,ARHGAP15,BCAS3,BNC2,CALD1,CASZ1,CEP120,CITED2,COX6C,CTSO,DCTD,DES,DLC1,DYNLRB2,FST,GLI2,GNAQ,GSDMC,HHAT,HIC1,ITGB1,MAF,MOCS2,NRP1,NSMAF,PDGFC,PEX14,PEX2,PHF17,PPP3CA,PRDM1,PREP,PSIP1,RARB,ROCK2,SRR,TFCP2L1,TGFB3,TOP2B,TRIQK,TTLL5,VPS53,ZEB2
GO Cellular Component	GO:0034774	secretory granule lumen	106	0.247	1	1	3.54	0.283	1	0.00628	0.0222	108	0.242	1	1	3.62	0.276	1	63	0.0127	0.0159	unnamed	TGFB3
GO Cellular Component	GO:0000123	histone acetyltransferase complex	107	0.249	1	1	3.51	0.285	1	0.00634	0.0222	122	0.284	1	1	3	0.333	1	76	0.0127	0.0132	unnamed	PHF17
GO Cellular Component	GO:0032587	ruffle membrane	108	0.261	1	1	3.32	0.301	1	0.00669	0.0222	109	0.245	1	1	3.57	0.28	1	64	0.0127	0.0156	unnamed	ITGB1
GO Cellular Component	GO:0016591	DNA-directed RNA polymerase II, holoenzyme	109	0.263	1	1	3.28	0.305	1	0.00677	0.0222	132	0.336	1	1	2.46	0.407	1	93	0.0127	0.0108	unnamed	PEX2
GO Cellular Component	GO:0044297	cell body	110	0.266	1	1	1.67	1.79	3	0.0398	0.0667	85	0.155	1	1	2.21	1.36	3	310	0.038	0.00968	unnamed,unnamed,unnamed	NRP1,SRR,TGFB3
GO Cellular Component	GO:0005932	microtubule basal body	111	0.267	1	1	3.23	0.31	1	0.00688	0.0222	117	0.268	1	1	3.22	0.311	1	71	0.0127	0.0141	unnamed	TTLL5
GO Cellular Component	GO:0097223	sperm part	112	0.271	1	1	3.17	0.315	1	0.007	0.0222	129	0.324	1	1	2.57	0.39	1	89	0.0127	0.0112	unnamed	ITGB1
GO Cellular Component	GO:0005913	cell-cell adherens junction	113	0.272	1	1	3.17	0.316	1	0.00702	0.0222	89	0.172	1	1	5.31	0.188	1	43	0.0127	0.0233	unnamed	DES
GO Cellular Component	GO:0060205	cytoplasmic membrane-bounded vesicle lumen	114	0.275	1	1	3.12	0.32	1	0.00711	0.0222	124	0.3	1	1	2.82	0.355	1	81	0.0127	0.0123	unnamed	TGFB3
GO Cellular Component	GO:0055029	nuclear DNA-directed RNA polymerase complex	115	0.28	1	1	3.05	0.328	1	0.00729	0.0222	137	0.373	1	1	2.15	0.464	1	106	0.0127	0.00943	unnamed	PEX2
GO Cellular Component	GO:0031253	cell projection membrane	116	0.281	1	1	1.91	1.05	2	0.0232	0.0444	115	0.256	1	1	2.05	0.976	2	223	0.0253	0.00897	unnamed,unnamed	DPEP1,ITGB1
GO Cellular Component	GO:0030880	RNA polymerase complex	117	0.282	1	1	3.03	0.331	1	0.00735	0.0222	138	0.376	1	1	2.13	0.469	1	107	0.0127	0.00935	unnamed	PEX2
GO Cellular Component	GO:0009897	external side of plasma membrane	118	0.283	1	1	1.9	1.05	2	0.0233	0.0444	102	0.23	1	1	2.21	0.906	2	207	0.0253	0.00966	unnamed,unnamed	EMCN,ITGB1
GO Cellular Component	GO:0005902	microvillus	119	0.289	1	1	2.95	0.339	1	0.00754	0.0222	116	0.262	1	1	3.31	0.302	1	69	0.0127	0.0145	unnamed	DPEP1
GO Cellular Component	GO:0045121	membrane raft	120	0.289	1	1	1.88	1.07	2	0.0237	0.0444	96	0.196	1	1	2.46	0.814	2	186	0.0253	0.0108	unnamed,unnamed	DLC1,ITGB1
GO Cellular Component	GO:0030141	secretory granule	121	0.289	1	1	1.88	1.07	2	0.0237	0.0444	131	0.335	1	1	1.68	1.19	2	272	0.0253	0.00735	unnamed,unnamed	ITGB1,TGFB3
GO Cellular Component	GO:0044430	cytoskeletal part	122	0.298	1	1	1.29	5.44	7	0.121	0.156	144	0.391	1	1	1.17	5.99	7	1367	0.0886	0.00512	unnamed,unnamed,unnamed,unnamed,unnamed,unnamed,unnamed	CALD1,CEP120,DES,DYNLRB2,NRP1,ROCK2,TTLL5
GO Cellular Component	GO:0005901	caveola	123	0.313	1	1	2.67	0.374	1	0.00832	0.0222	107	0.239	1	1	3.68	0.271	1	62	0.0127	0.0161	unnamed	DLC1
GO Cellular Component	GO:0017053	transcriptional repressor complex	124	0.313	1	1	2.67	0.375	1	0.00832	0.0222	112	0.252	1	1	3.46	0.289	1	66	0.0127	0.0152	unnamed	CTBP2
GO Cellular Component	GO:0055037	recycling endosome	125	0.315	1	1	2.66	0.377	1	0.00837	0.0222	127	0.318	1	1	2.62	0.381	1	87	0.0127	0.0115	unnamed	ITGB1
GO Cellular Component	GO:0009986	cell surface	126	0.316	1	1	1.41	2.84	4	0.0632	0.0889	59	0.0787	1	1	2.19	2.29	5	522	0.0633	0.00958	unnamed,unnamed,unnamed,unnamed	EMCN,ITGB1,NRP1,PDGFC,TGFB3
GO Cellular Component	GO:0044420	extracellular matrix part	127	0.317	1	1	1.75	1.14	2	0.0254	0.0444	100	0.217	1	1	2.3	0.871	2	199	0.0253	0.0101	unnamed,unnamed	ANXA2,ITGB1
GO Cellular Component	GO:0030424	axon	128	0.325	1	1	1.49	2.01	3	0.0446	0.0667	128	0.324	1	1	1.72	1.16	2	265	0.0253	0.00755	unnamed,unnamed,unnamed	NRP1,TENM3
GO Cellular Component	GO:0005829	cytosol	129	0.33	1	1	1.17	9.38	11	0.208	0.244	169	0.592	1	1	0.971	11.3	11	2588	0.139	0.00425	unnamed,unnamed,unnamed,unnamed,unnamed,unnamed,unnamed,unnamed,unnamed,unnamed,unnamed	ARHGAP15,CALD1,DCTD,DES,DLC1,MOCS2,NRP1,PPP3CA,PSIP1,ROCK2,TOP2B
GO Cellular Component	GO:0044448	cell cortex part	130	0.332	1	1	2.49	0.402	1	0.00894	0.0222	134	0.362	1	1	2.24	0.447	1	102	0.0127	0.0098	unnamed	CALD1
GO Cellular Component	GO:0030496	midbody	131	0.333	1	1	2.48	0.403	1	0.00895	0.0222	135	0.367	1	1	2.2	0.455	1	104	0.0127	0.00962	unnamed	ANXA2
GO Cellular Component	GO:0005815	microtubule organizing center	132	0.335	1	1	1.47	2.04	3	0.0454	0.0667	145	0.4	1	1	1.31	2.28	3	521	0.038	0.00576	unnamed,unnamed,unnamed	CEP120,ROCK2,TTLL5
GO Cellular Component	GO:0000922	spindle pole	133	0.357	1	1	2.27	0.44	1	0.00978	0.0222	140	0.378	1	1	2.11	0.473	1	108	0.0127	0.00926	unnamed	ROCK2
GO Cellular Component	GO:0009898	cytoplasmic side of plasma membrane	134	0.363	1	1	2.23	0.449	1	0.00998	0.0222	58	0.0775	1	1	4.35	0.46	2	105	0.0253	0.019	unnamed	GNA14,GNAQ
GO Cellular Component	GO:0016363	nuclear matrix	135	0.371	1	1	2.17	0.461	1	0.0102	0.0222	126	0.312	1	1	2.69	0.372	1	85	0.0127	0.0118	unnamed	RUNX1T1
GO Cellular Component	GO:0044444	cytoplasmic part	136	0.372	1	1	1.07	23.4	25	0.52	0.556	202	0.84	1	1	0.877	30.8	27	7033	0.342	0.00384	unnamed,unnamed,unnamed,unnamed,unnamed,unnamed,unnamed,unnamed,unnamed,unnamed,unnamed,unnamed,unnamed,unnamed,unnamed,unnamed,unnamed,unnamed,unnamed,unnamed,unnamed,unnamed,unnamed,unnamed,unnamed	ANXA2,ARHGAP15,CALD1,COX6C,CTSO,DCTD,DES,DLC1,DYNLRB2,GNAQ,GSDMC,HHAT,ITGB1,MOCS2,NRP1,PDGFC,PEX14,PEX2,PHF17,PPP3CA,PSIP1,ROCK2,TFCP2L1,TGFB3,TOP2B,TRIQK,VPS53
GO Cellular Component	GO:0005929	cilium	137	0.381	1	1	1.52	1.32	2	0.0292	0.0444	146	0.402	1	1	1.45	1.38	2	315	0.0253	0.00635	unnamed,unnamed	GLI2,TTLL5
GO Cellular Component	GO:0043234	protein complex	138	0.381	1	1	1.1	13.6	15	0.303	0.333	106	0.233	1	1	1.19	15.9	19	3642	0.241	0.00522	unnamed,unnamed,unnamed,unnamed,unnamed,unnamed,unnamed,unnamed,unnamed,unnamed,unnamed,unnamed,unnamed,unnamed,unnamed	ANXA2,CTBP2,DES,DYNLRB2,E2F6,FOXB1,GNA14,GNAQ,ITGB1,MOCS2,NRP1,PEX14,PEX2,PHF17,PPP3CA,ROCK2,TBX2,TOP2B,VPS53
GO Cellular Component	GO:0030175	filopodium	139	0.403	1	1	1.95	0.513	1	0.0114	0.0222	111	0.249	1	1	3.51	0.285	1	65	0.0127	0.0154	unnamed	ITGB1
GO Cellular Component	GO:0031988	membrane-bounded vesicle	140	0.41	1	1	1.19	4.19	5	0.0931	0.111	150	0.433	1	1	1.16	4.31	5	984	0.0633	0.00508	unnamed,unnamed,unnamed,unnamed,unnamed	ANXA2,DPEP1,ITGB1,TGFB3,VPS53
GO Cellular Component	GO:0072372	primary cilium	141	0.416	1	1	1.87	0.535	1	0.0119	0.0222	149	0.416	1	1	1.87	0.534	1	122	0.0127	0.0082	unnamed	GLI2
GO Cellular Component	GO:0005875	microtubule associated complex	142	0.433	1	1	1.77	0.564	1	0.0125	0.0222	152	0.451	1	1	1.68	0.596	1	136	0.0127	0.00735	unnamed	DYNLRB2
GO Cellular Component	GO:0045177	apical part of cell	143	0.441	1	1	1.34	1.49	2	0.0331	0.0444	139	0.378	1	1	1.53	1.31	2	299	0.0253	0.00669	unnamed,unnamed	DPEP1,SRR
GO Cellular Component	GO:0005764	lysosome	144	0.452	1	1	1.32	1.52	2	0.0338	0.0444	165	0.568	1	1	1.06	1.89	2	432	0.0253	0.00463	unnamed,unnamed	CTSO,GNAQ
GO Cellular Component	GO:0031256	leading edge membrane	145	0.455	1	1	1.66	0.604	1	0.0134	0.0222	140	0.378	1	1	2.11	0.473	1	108	0.0127	0.00926	unnamed	ITGB1
GO Cellular Component	GO:0031012	extracellular matrix	146	0.461	1	1	1.2	2.5	3	0.0556	0.0667	125	0.301	1	1	1.56	1.92	3	438	0.038	0.00685	unnamed,unnamed,unnamed	ANXA2,ITGB1,TGFB3
GO Cellular Component	GO:0000793	condensed chromosome	147	0.474	1	1	1.57	0.638	1	0.0142	0.0222	163	0.538	1	1	1.3	0.766	1	175	0.0127	0.00571	unnamed	TOP2B
GO Cellular Component	GO:0031982	vesicle	148	0.479	1	1	1.1	4.53	5	0.101	0.111	130	0.333	1	1	1.27	4.72	6	1078	0.0759	0.00557	unnamed,unnamed,unnamed,unnamed,unnamed	ANXA2,DPEP1,ITGB1,NRP1,TGFB3,VPS53
GO Cellular Component	GO:0005768	endosome	149	0.48	1	1	1.16	2.58	3	0.0573	0.0667	158	0.494	1	1	1.14	2.64	3	602	0.038	0.00498	unnamed,unnamed,unnamed	ANXA2,ITGB1,VPS53
GO Cellular Component	GO:0001726	ruffle	150	0.481	1	1	1.53	0.652	1	0.0145	0.0222	153	0.453	1	1	1.67	0.6	1	137	0.0127	0.0073	unnamed	ITGB1
GO Cellular Component	GO:0016607	nuclear speck	151	0.485	1	1	1.52	0.658	1	0.0146	0.0222	161	0.51	1	1	1.41	0.709	1	162	0.0127	0.00617	unnamed	GLI2
GO Cellular Component	GO:0015629	actin cytoskeleton	152	0.506	1	1	1.19	1.68	2	0.0374	0.0444	162	0.526	1	1	1.14	1.75	2	400	0.0253	0.005	unnamed,unnamed	CALD1,FAM101B
GO Cellular Component	GO:0005773	vacuole	153	0.514	1	1	1.17	1.71	2	0.038	0.0444	180	0.637	1	1	0.932	2.15	2	490	0.0253	0.00408	unnamed,unnamed	CTSO,GNAQ
GO Cellular Component	GO:0005788	endoplasmic reticulum lumen	154	0.517	1	1	1.39	0.721	1	0.016	0.0222	164	0.54	1	1	1.3	0.771	1	176	0.0127	0.00568	unnamed	PDGFC
GO Cellular Component	GO:0005911	cell-cell junction	155	0.524	1	1	1.15	1.74	2	0.0387	0.0444	142	0.382	1	1	1.51	1.32	2	302	0.0253	0.00662	unnamed,unnamed	DES,ITGB1
GO Cellular Component	GO:0030027	lamellipodium	156	0.526	1	1	1.35	0.741	1	0.0165	0.0222	153	0.453	1	1	1.67	0.6	1	137	0.0127	0.0073	unnamed	ITGB1
GO Cellular Component	GO:0005856	cytoskeleton	157	0.528	1	1	1.03	7.79	8	0.173	0.178	168	0.589	1	1	0.971	8.24	8	1881	0.101	0.00425	unnamed,unnamed,unnamed,unnamed,unnamed,unnamed,unnamed,unnamed	CALD1,CEP120,DES,DYNLRB2,FAM101B,NRP1,ROCK2,TTLL5
GO Cellular Component	GO:0031301	integral to organelle membrane	158	0.53	1	1	1.34	0.748	1	0.0166	0.0222	170	0.595	1	1	1.11	0.898	1	205	0.0127	0.00488	unnamed	PEX2
GO Cellular Component	GO:0005765	lysosomal membrane	159	0.538	1	1	1.3	0.767	1	0.017	0.0222	181	0.649	1	1	0.964	1.04	1	237	0.0127	0.00422	unnamed	GNAQ
GO Cellular Component	GO:0015630	microtubule cytoskeleton	160	0.544	1	1	1.04	3.85	4	0.0855	0.0889	167	0.588	1	1	0.98	4.08	4	932	0.0506	0.00429	unnamed,unnamed,unnamed,unnamed	CEP120,DYNLRB2,ROCK2,TTLL5
GO Cellular Component	GO:0045202	synapse	161	0.546	1	1	1.04	3.86	4	0.0857	0.0889	92	0.184	1	1	1.79	2.23	4	509	0.0506	0.00786	unnamed,unnamed,unnamed,unnamed	CTBP2,DES,ITGB1,PDZRN3
GO Cellular Component	GO:0030426	growth cone	162	0.549	1	1	1.27	0.789	1	0.0175	0.0222	133	0.359	1	1	2.26	0.442	1	101	0.0127	0.0099	unnamed	NRP1
GO Cellular Component	GO:0031300	intrinsic to organelle membrane	163	0.551	1	1	1.26	0.794	1	0.0177	0.0222	176	0.616	1	1	1.05	0.95	1	217	0.0127	0.00461	unnamed	PEX2
GO Cellular Component	GO:0030427	site of polarized growth	164	0.554	1	1	1.25	0.8	1	0.0178	0.0222	136	0.37	1	1	2.17	0.46	1	105	0.0127	0.00952	unnamed	NRP1
GO Cellular Component	GO:0032991	macromolecular complex	165	0.564	1	1	0.996	15.1	15	0.335	0.333	157	0.489	1	1	1.03	18.5	19	4222	0.241	0.0045	unnamed,unnamed,unnamed,unnamed,unnamed,unnamed,unnamed,unnamed,unnamed,unnamed,unnamed,unnamed,unnamed,unnamed,unnamed	ANXA2,CTBP2,DES,DYNLRB2,E2F6,FOXB1,GNA14,GNAQ,ITGB1,MOCS2,NRP1,PEX14,PEX2,PHF17,PPP3CA,ROCK2,TBX2,TOP2B,VPS53
GO Cellular Component	GO:0016023	cytoplasmic membrane-bounded vesicle	166	0.565	1	1	1.01	3.95	4	0.0877	0.0889	166	0.579	1	1	0.992	4.03	4	921	0.0506	0.00434	unnamed,unnamed,unnamed,unnamed	ANXA2,ITGB1,TGFB3,VPS53
GO Cellular Component	GO:0033267	axon part	167	0.575	1	1	1.18	0.848	1	0.0188	0.0222	148	0.413	1	1	1.89	0.53	1	121	0.0127	0.00826	unnamed	NRP1
GO Cellular Component	GO:0005774	vacuolar membrane	168	0.586	1	1	1.15	0.872	1	0.0194	0.0222	184	0.704	1	1	0.83	1.2	1	275	0.0127	0.00364	unnamed	GNAQ
GO Cellular Component	GO:0044421	extracellular region part	169	0.6	1	1	0.969	5.16	5	0.115	0.111	172	0.599	1	1	0.964	5.19	5	1185	0.0633	0.00422	unnamed,unnamed,unnamed,unnamed,unnamed	ANXA2,DPEP1,ITGB1,PDGFC,TGFB3
GO Cellular Component	GO:0097458	neuron part	170	0.6	1	1	0.968	5.16	5	0.115	0.111	156	0.471	1	1	1.14	3.52	4	804	0.0506	0.00498	unnamed,unnamed,unnamed,unnamed,unnamed	NRP1,SRR,TENM3,TGFB3
GO Cellular Component	GO:0031965	nuclear membrane	171	0.602	1	1	1.1	0.912	1	0.0203	0.0222	170	0.595	1	1	1.11	0.898	1	205	0.0127	0.00488	unnamed	GNAQ
GO Cellular Component	GO:0016020	membrane	172	0.613	1	1	0.986	28.4	28	0.631	0.622	199	0.812	1	1	0.901	34.4	31	7854	0.392	0.00395	unnamed,unnamed,unnamed,unnamed,unnamed,unnamed,unnamed,unnamed,unnamed,unnamed,unnamed,unnamed,unnamed,unnamed,unnamed,unnamed,unnamed,unnamed,unnamed,unnamed,unnamed,unnamed,unnamed,unnamed,unnamed,unnamed,unnamed,unnamed	ANXA2,ARHGAP15,BNC2,CALD1,CNTN3,COX6C,CRIM1,DES,DLC1,DPEP1,EMCN,GLI2,GNA14,GNAQ,HHAT,ITGB1,LRP4,NRP1,PDGFC,PEX14,PEX2,PGRMC2,PPP3CA,ROCK2,SRR,SYT14,TENM3,TFCP2L1,TGFB3,TRIQK,VPS53
GO Cellular Component	GO:0031410	cytoplasmic vesicle	173	0.615	1	1	0.953	4.2	4	0.0933	0.0889	151	0.441	1	1	1.15	4.35	5	993	0.0633	0.00504	unnamed,unnamed,unnamed,unnamed	ANXA2,ITGB1,NRP1,TGFB3,VPS53
GO Cellular Component	GO:0005769	early endosome	174	0.615	1	1	1.06	0.946	1	0.021	0.0222	175	0.609	1	1	1.07	0.933	1	213	0.0127	0.00469	unnamed	ANXA2
GO Cellular Component	GO:0005739	mitochondrion	175	0.619	1	1	0.948	5.27	5	0.117	0.111	200	0.835	1	1	0.72	6.94	5	1586	0.0633	0.00315	unnamed,unnamed,unnamed,unnamed,unnamed	COX6C,GSDMC,PHF17,PPP3CA,TFCP2L1
GO Cellular Component	GO:0005576	extracellular region	176	0.64	1	1	0.937	8.53	8	0.19	0.178	179	0.633	1	1	0.938	9.59	9	2191	0.114	0.00411	unnamed,unnamed,unnamed,unnamed,unnamed,unnamed,unnamed,unnamed	ANXA2,CRIM1,DPEP1,EMCN,FST,ITGB1,NRP1,PDGFC,TGFB3
GO Cellular Component	GO:0005578	proteinaceous extracellular matrix	177	0.641	1	1	0.929	2.15	2	0.0478	0.0444	159	0.494	1	1	1.21	1.65	2	377	0.0253	0.00531	unnamed,unnamed	ANXA2,ITGB1
GO Cellular Component	GO:0044433	cytoplasmic vesicle part	178	0.645	1	1	0.922	2.17	2	0.0482	0.0444	177	0.622	1	1	0.958	2.09	2	477	0.0253	0.00419	unnamed,unnamed	TGFB3,VPS53
GO Cellular Component	GO:0005938	cell cortex	179	0.646	1	1	0.975	1.03	1	0.0228	0.0222	173	0.602	1	1	1.09	0.915	1	209	0.0127	0.00478	unnamed	CALD1
GO Cellular Component	GO:0005819	spindle	180	0.657	1	1	0.947	1.06	1	0.0235	0.0222	183	0.673	1	1	0.903	1.11	1	253	0.0127	0.00395	unnamed	ROCK2
GO Cellular Component	GO:0005743	mitochondrial inner membrane	181	0.663	1	1	0.931	1.07	1	0.0239	0.0222	198	0.81	1	1	0.611	1.64	1	374	0.0127	0.00267	unnamed	COX6C
GO Cellular Component	GO:0016324	apical plasma membrane	182	0.669	1	1	0.915	1.09	1	0.0243	0.0222	178	0.631	1	1	1.01	0.99	1	226	0.0127	0.00442	unnamed	DPEP1
GO Cellular Component	GO:0044463	cell projection part	183	0.68	1	1	0.871	3.45	3	0.0766	0.0667	123	0.298	1	1	1.45	2.76	4	630	0.0506	0.00635	unnamed,unnamed,unnamed	DPEP1,ITGB1,NRP1,TTLL5
GO Cellular Component	GO:0044437	vacuolar part	184	0.689	1	1	0.867	1.15	1	0.0256	0.0222	193	0.785	1	1	0.658	1.52	1	347	0.0127	0.00288	unnamed	GNAQ
GO Cellular Component	GO:0044432	endoplasmic reticulum part	185	0.697	1	1	0.848	3.54	3	0.0786	0.0667	195	0.787	1	1	0.729	4.12	3	940	0.038	0.00319	unnamed,unnamed,unnamed	HHAT,PDGFC,TRIQK
GO Cellular Component	GO:0016604	nuclear body	186	0.697	1	1	0.848	1.18	1	0.0262	0.0222	187	0.734	1	1	0.764	1.31	1	299	0.0127	0.00334	unnamed	GLI2
GO Cellular Component	GO:0005730	nucleolus	187	0.7	1	1	0.833	2.4	2	0.0534	0.0444	194	0.786	1	1	0.698	2.86	2	654	0.0253	0.00306	unnamed,unnamed	TFCP2L1,ZEB2
GO Cellular Component	GO:0005615	extracellular space	188	0.711	1	1	0.83	3.61	3	0.0803	0.0667	188	0.748	1	1	0.779	3.85	3	880	0.038	0.00341	unnamed,unnamed,unnamed	DPEP1,PDGFC,TGFB3
GO Cellular Component	GO:0019866	organelle inner membrane	189	0.713	1	1	0.811	1.23	1	0.0274	0.0222	201	0.837	1	1	0.56	1.79	1	408	0.0127	0.00245	unnamed	COX6C
GO Cellular Component	GO:0043235	receptor complex	190	0.713	1	1	0.811	1.23	1	0.0274	0.0222	97	0.199	1	1	2.43	0.823	2	188	0.0253	0.0106	unnamed	ITGB1,NRP1
GO Cellular Component	GO:0030054	cell junction	191	0.733	1	1	0.82	4.88	4	0.108	0.0889	155	0.459	1	1	1.15	3.47	4	792	0.0506	0.00505	unnamed,unnamed,unnamed,unnamed	CTBP2,DES,DLC1,ITGB1
GO Cellular Component	GO:0042995	cell projection	192	0.746	1	1	0.834	7.19	6	0.16	0.133	160	0.507	1	1	1.06	5.68	6	1298	0.0759	0.00462	unnamed,unnamed,unnamed,unnamed,unnamed,unnamed	DPEP1,GLI2,ITGB1,NRP1,TENM3,TTLL5
GO Cellular Component	GO:0010008	endosome membrane	193	0.751	1	1	0.73	1.37	1	0.0305	0.0222	190	0.769	1	1	0.69	1.45	1	331	0.0127	0.00302	unnamed	VPS53
GO Cellular Component	GO:0044440	endosomal part	194	0.76	1	1	0.712	1.4	1	0.0312	0.0222	191	0.778	1	1	0.672	1.49	1	340	0.0127	0.00294	unnamed	VPS53
GO Cellular Component	GO:0071944	cell periphery	195	0.762	1	1	0.901	18.9	17	0.419	0.378	174	0.606	1	1	0.969	19.6	19	4477	0.241	0.00424	unnamed,unnamed,unnamed,unnamed,unnamed,unnamed,unnamed,unnamed,unnamed,unnamed,unnamed,unnamed,unnamed,unnamed,unnamed,unnamed,unnamed	ANXA2,BCAS3,BNC2,CALD1,CNTN3,CRIM1,DES,DLC1,DPEP1,EMCN,GNA14,GNAQ,ITGB1,LRP4,NRP1,PPP3CA,ROCK2,SRR,TGFB3
GO Cellular Component	GO:0005635	nuclear envelope	196	0.765	1	1	0.702	1.42	1	0.0316	0.0222	189	0.755	1	1	0.718	1.39	1	318	0.0127	0.00314	unnamed	GNAQ
GO Cellular Component	GO:0031090	organelle membrane	197	0.772	1	1	0.834	9.59	8	0.213	0.178	206	0.893	1	1	0.71	11.3	8	2574	0.101	0.00311	unnamed,unnamed,unnamed,unnamed,unnamed,unnamed,unnamed,unnamed	COX6C,GNAQ,HHAT,PDGFC,PEX14,PEX2,TRIQK,VPS53
GO Cellular Component	GO:0031252	cell leading edge	198	0.791	1	1	0.649	1.54	1	0.0342	0.0222	186	0.72	1	1	0.793	1.26	1	288	0.0127	0.00347	unnamed	ITGB1
GO Cellular Component	GO:0005789	endoplasmic reticulum membrane	199	0.799	1	1	0.685	2.92	2	0.0649	0.0444	203	0.865	1	1	0.58	3.45	2	787	0.0253	0.00254	unnamed,unnamed	HHAT,TRIQK
GO Cellular Component	GO:0042175	nuclear outer membrane-endoplasmic reticulum membrane network	200	0.814	1	1	0.662	3.02	2	0.0671	0.0444	204	0.874	1	1	0.567	3.53	2	806	0.0253	0.00248	unnamed,unnamed	HHAT,TRIQK
GO Cellular Component	GO:0005874	microtubule	201	0.817	1	1	0.601	1.66	1	0.037	0.0222	197	0.805	1	1	0.619	1.62	1	369	0.0127	0.00271	unnamed	DYNLRB2
GO Cellular Component	GO:0031966	mitochondrial membrane	202	0.817	1	1	0.6	1.67	1	0.037	0.0222	209	0.906	1	1	0.43	2.33	1	531	0.0127	0.00188	unnamed	COX6C
GO Cellular Component	GO:0031967	organelle envelope	203	0.821	1	1	0.652	3.07	2	0.0681	0.0444	207	0.898	1	1	0.528	3.79	2	865	0.0253	0.00231	unnamed,unnamed	COX6C,GNAQ
GO Cellular Component	GO:0031975	envelope	204	0.822	1	1	0.651	3.07	2	0.0683	0.0444	208	0.899	1	1	0.526	3.81	2	869	0.0253	0.0023	unnamed,unnamed	COX6C,GNAQ
GO Cellular Component	GO:0005886	plasma membrane	205	0.823	1	1	0.862	18.6	16	0.413	0.356	182	0.663	1	1	0.939	19.2	18	4378	0.228	0.00411	unnamed,unnamed,unnamed,unnamed,unnamed,unnamed,unnamed,unnamed,unnamed,unnamed,unnamed,unnamed,unnamed,unnamed,unnamed,unnamed	ANXA2,BNC2,CALD1,CNTN3,CRIM1,DES,DLC1,DPEP1,EMCN,GNA14,GNAQ,ITGB1,LRP4,NRP1,PPP3CA,ROCK2,SRR,TGFB3
GO Cellular Component	GO:0005740	mitochondrial envelope	206	0.828	1	1	0.58	1.72	1	0.0383	0.0222	211	0.917	1	1	0.409	2.44	1	558	0.0127	0.00179	unnamed	COX6C
GO Cellular Component	GO:0043005	neuron projection	207	0.829	1	1	0.682	4.4	3	0.0978	0.0667	192	0.785	1	1	0.699	2.86	2	653	0.0253	0.00306	unnamed,unnamed,unnamed	NRP1,TENM3
GO Cellular Component	GO:0044431	Golgi apparatus part	208	0.833	1	1	0.634	3.16	2	0.0702	0.0444	196	0.799	1	1	0.679	2.95	2	673	0.0253	0.00297	unnamed,unnamed	PDGFC,VPS53
GO Cellular Component	GO:0048471	perinuclear region of cytoplasm	209	0.892	1	1	0.46	2.17	1	0.0483	0.0222	205	0.889	1	1	0.461	2.17	1	495	0.0127	0.00202	unnamed	ANXA2
GO Cellular Component	GO:0005783	endoplasmic reticulum	210	0.909	1	1	0.571	5.25	3	0.117	0.0667	213	0.94	1	1	0.509	5.89	3	1346	0.038	0.00223	unnamed,unnamed,unnamed	HHAT,PDGFC,TRIQK
GO Cellular Component	GO:0044429	mitochondrial part	211	0.922	1	1	0.404	2.47	1	0.055	0.0222	215	0.972	1	1	0.288	3.47	1	793	0.0127	0.00126	unnamed	COX6C
GO Cellular Component	GO:0012505	endomembrane system	212	0.925	1	1	0.587	6.81	4	0.151	0.0889	212	0.938	1	1	0.555	7.21	4	1646	0.0506	0.00243	unnamed,unnamed,unnamed,unnamed	GNAQ,HHAT,PDGFC,TRIQK
GO Cellular Component	GO:0044459	plasma membrane part	213	0.931	1	1	0.661	10.6	7	0.235	0.156	185	0.705	1	1	0.877	9.12	8	2082	0.101	0.00384	unnamed,unnamed,unnamed,unnamed,unnamed,unnamed,unnamed	ANXA2,DLC1,DPEP1,EMCN,GNA14,GNAQ,ITGB1,TGFB3
GO Cellular Component	GO:0000139	Golgi membrane	214	0.931	1	1	0.385	2.6	1	0.0578	0.0222	210	0.914	1	1	0.414	2.41	1	551	0.0127	0.00181	unnamed	PDGFC
GO Cellular Component	GO:0044425	membrane part	215	0.971	1	1	0.756	23.8	18	0.529	0.4	214	0.967	1	1	0.738	27.1	20	6193	0.253	0.00323	unnamed,unnamed,unnamed,unnamed,unnamed,unnamed,unnamed,unnamed,unnamed,unnamed,unnamed,unnamed,unnamed,unnamed,unnamed,unnamed,unnamed,unnamed	ANXA2,CNTN3,COX6C,CRIM1,DLC1,DPEP1,EMCN,GNA14,GNAQ,HHAT,ITGB1,LRP4,NRP1,PEX14,PEX2,PGRMC2,SYT14,TENM3,TGFB3,TRIQK
GO Cellular Component	GO:0005794	Golgi apparatus	216	0.982	1	1	0.355	5.63	2	0.125	0.0444	216	0.973	1	1	0.376	5.32	2	1214	0.0253	0.00165	unnamed,unnamed	PDGFC,VPS53
GO Cellular Component	GO:0031224	intrinsic to membrane	217	0.99	1	1	0.663	21.1	14	0.469	0.311	217	0.99	1	1	0.637	23.5	15	5374	0.19	0.00279	unnamed,unnamed,unnamed,unnamed,unnamed,unnamed,unnamed,unnamed,unnamed,unnamed,unnamed,unnamed,unnamed,unnamed	CNTN3,COX6C,CRIM1,DPEP1,EMCN,HHAT,ITGB1,LRP4,NRP1,PEX14,PEX2,PGRMC2,SYT14,TENM3,TRIQK
GO Cellular Component	GO:0016021	integral to membrane	218	0.997	1	1	0.582	20.6	12	0.458	0.267	219	0.997	1	1	0.564	23	13	5261	0.165	0.00247	unnamed,unnamed,unnamed,unnamed,unnamed,unnamed,unnamed,unnamed,unnamed,unnamed,unnamed,unnamed	COX6C,CRIM1,EMCN,HHAT,ITGB1,LRP4,NRP1,PEX14,PEX2,PGRMC2,SYT14,TENM3,TRIQK
GO Cellular Component	GO:0005887	integral to plasma membrane	219	0.999	1	1	0.152	6.58	1	0.146	0.0222	218	0.997	1	1	0.183	5.46	1	1246	0.0127	0.000803	unnamed	ITGB1
GO Cellular Component	GO:0031226	intrinsic to plasma membrane	220	0.999	1	1	0.147	6.81	1	0.151	0.0222	220	0.997	1	1	0.176	5.67	1	1294	0.0127	0.000773	unnamed	ITGB1
Mouse Phenotype	MP:0003935	abnormal craniofacial development	1	3.01e-09	2.39e-05	2.39e-05	5.98	2.68	16	0.0595	0.356	1	1.3e-13	1.03e-09	1.03e-09	11.2	1.52	17	348	0.215	0.0489	unnamed,unnamed,unnamed,unnamed,unnamed,unnamed,unnamed,unnamed,unnamed,unnamed,unnamed,unnamed,unnamed,unnamed,unnamed,unnamed	BNC2,DLC1,FST,GLI2,HHAT,HIC1,HOXA2,HOXA3,ITGB1,LRP4,NRP1,PDGFC,PRDM1,RARB,TBX2,TGFB3,ZEB2
Mouse Phenotype	MP:0010769	abnormal survival	2	4.4e-08	0.000348	0.000174	2.01	17.9	36	0.398	0.8	7	1.15e-09	9.14e-06	1.31e-06	2.48	16.5	41	3777	0.519	0.0109	unnamed,unnamed,unnamed,unnamed,unnamed,unnamed,unnamed,unnamed,unnamed,unnamed,unnamed,unnamed,unnamed,unnamed,unnamed,unnamed,unnamed,unnamed,unnamed,unnamed,unnamed,unnamed,unnamed,unnamed,unnamed,unnamed,unnamed,unnamed,unnamed,unnamed,unnamed,unnamed,unnamed,unnamed,unnamed,unnamed	BNC2,CALD1,CITED2,CRIM1,CTBP2,DES,DLC1,E2F6,EBF3,FOXB1,FST,GLI2,GNAQ,HHAT,HIC1,HOXA2,HOXA3,ITGB1,LRP4,MAF,NR2F1,NR2F2,NRP1,PDGFC,PEX14,PEX2,PHF17,PPP3CA,PRDM1,PSIP1,RARB,ROCK2,RUNX1T1,SPEG,TBX2,TENM3,TFCP2L1,TGFB3,TOP2B,VPS53,ZEB2
Mouse Phenotype	MP:0010768	mortality/aging	3	1.58e-07	0.00125	0.000417	1.93	18.7	36	0.416	0.8	8	2.5e-09	1.98e-05	2.48e-06	2.37	17.7	42	4046	0.532	0.0104	unnamed,unnamed,unnamed,unnamed,unnamed,unnamed,unnamed,unnamed,unnamed,unnamed,unnamed,unnamed,unnamed,unnamed,unnamed,unnamed,unnamed,unnamed,unnamed,unnamed,unnamed,unnamed,unnamed,unnamed,unnamed,unnamed,unnamed,unnamed,unnamed,unnamed,unnamed,unnamed,unnamed,unnamed,unnamed,unnamed	BNC2,CALD1,CITED2,CRIM1,CTBP2,DES,DLC1,E2F6,EBF3,FOXB1,FST,GLI2,GNAQ,HHAT,HIC1,HOXA2,HOXA3,ITGB1,LRP4,MAF,MGMT,NR2F1,NR2F2,NRP1,PDGFC,PEX14,PEX2,PHF17,PPP3CA,PRDM1,PSIP1,RARB,ROCK2,RUNX1T1,SPEG,TBX2,TENM3,TFCP2L1,TGFB3,TOP2B,VPS53,ZEB2
Mouse Phenotype	MP:0010832	lethality during fetal growth through weaning	4	2.77e-07	0.00219	0.000548	2.34	12.4	29	0.276	0.644	3	9.41e-12	7.45e-08	2.48e-08	3.6	9.18	33	2096	0.418	0.0157	unnamed,unnamed,unnamed,unnamed,unnamed,unnamed,unnamed,unnamed,unnamed,unnamed,unnamed,unnamed,unnamed,unnamed,unnamed,unnamed,unnamed,unnamed,unnamed,unnamed,unnamed,unnamed,unnamed,unnamed,unnamed,unnamed,unnamed,unnamed,unnamed	BNC2,CALD1,CITED2,CRIM1,CTBP2,E2F6,EBF3,FOXB1,FST,GLI2,GNAQ,HHAT,HIC1,HOXA2,HOXA3,ITGB1,LRP4,MAF,NR2F1,NR2F2,NRP1,PDGFC,PEX2,PHF17,PRDM1,PSIP1,RARB,RUNX1T1,SPEG,TBX2,TFCP2L1,TGFB3,TOP2B
Mouse Phenotype	MP:0010770	preweaning lethality	5	3.44e-07	0.00273	0.000545	2.05	16.1	33	0.359	0.733	5	9.73e-10	7.7e-06	1.54e-06	2.66	14.3	38	3259	0.481	0.0117	unnamed,unnamed,unnamed,unnamed,unnamed,unnamed,unnamed,unnamed,unnamed,unnamed,unnamed,unnamed,unnamed,unnamed,unnamed,unnamed,unnamed,unnamed,unnamed,unnamed,unnamed,unnamed,unnamed,unnamed,unnamed,unnamed,unnamed,unnamed,unnamed,unnamed,unnamed,unnamed,unnamed	BNC2,CALD1,CITED2,CRIM1,CTBP2,DLC1,E2F6,EBF3,FOXB1,FST,GLI2,GNAQ,HHAT,HIC1,HOXA2,HOXA3,ITGB1,LRP4,MAF,NR2F1,NR2F2,NRP1,PDGFC,PEX14,PEX2,PHF17,PRDM1,PSIP1,RARB,ROCK2,RUNX1T1,SPEG,TBX2,TFCP2L1,TGFB3,TOP2B,VPS53,ZEB2
Mouse Phenotype	MP:0002081	perinatal lethality	6	3.5e-07	0.00277	0.000462	2.89	7.96	23	0.177	0.511	2	4.62e-12	3.66e-08	1.83e-08	4.87	5.34	26	1219	0.329	0.0213	unnamed,unnamed,unnamed,unnamed,unnamed,unnamed,unnamed,unnamed,unnamed,unnamed,unnamed,unnamed,unnamed,unnamed,unnamed,unnamed,unnamed,unnamed,unnamed,unnamed,unnamed,unnamed,unnamed	BNC2,CALD1,CITED2,CRIM1,EBF3,FOXB1,FST,GLI2,GNAQ,HHAT,HIC1,HOXA2,HOXA3,ITGB1,LRP4,MAF,NR2F1,NR2F2,NRP1,PDGFC,PEX2,PSIP1,RARB,RUNX1T1,TGFB3,TOP2B
Mouse Phenotype	MP:0000428	abnormal craniofacial morphology	7	7.96e-07	0.0063	0.0009	3.16	6.32	20	0.14	0.444	4	1.42e-10	1.12e-06	2.8e-07	5.08	4.33	22	989	0.278	0.0222	unnamed,unnamed,unnamed,unnamed,unnamed,unnamed,unnamed,unnamed,unnamed,unnamed,unnamed,unnamed,unnamed,unnamed,unnamed,unnamed,unnamed,unnamed,unnamed,unnamed	BNC2,CITED2,DLC1,FST,GLI2,GNAQ,HHAT,HIC1,HOXA2,HOXA3,ITGB1,LRP4,MAF,NRP1,PDGFC,PEX2,PRDM1,PSIP1,RARB,TBX2,TGFB3,ZEB2
Mouse Phenotype	MP:0001672	abnormal embryogenesis/ development	8	1.52e-06	0.0121	0.00151	2.78	7.92	22	0.176	0.489	10	2.57e-08	0.000203	2.03e-05	3.52	6.81	24	1555	0.304	0.0154	unnamed,unnamed,unnamed,unnamed,unnamed,unnamed,unnamed,unnamed,unnamed,unnamed,unnamed,unnamed,unnamed,unnamed,unnamed,unnamed,unnamed,unnamed,unnamed,unnamed,unnamed,unnamed	BNC2,CITED2,CTBP2,DLC1,FOXB1,GLI2,HHAT,HIC1,HOXA2,HOXA3,ITGB1,LRP4,NR2F2,NRP1,PDGFC,PEX2,PRDM1,RARB,ROCK2,TBX2,TGFB3,TOP2B,VPS53,ZEB2
Mouse Phenotype	MP:0002058	neonatal lethality	9	1.83e-06	0.0145	0.00161	3.16	6.02	19	0.134	0.422	6	1e-09	7.95e-06	1.33e-06	5.13	3.9	20	891	0.253	0.0224	unnamed,unnamed,unnamed,unnamed,unnamed,unnamed,unnamed,unnamed,unnamed,unnamed,unnamed,unnamed,unnamed,unnamed,unnamed,unnamed,unnamed,unnamed,unnamed	BNC2,CALD1,EBF3,FOXB1,FST,GLI2,GNAQ,HHAT,HOXA2,HOXA3,ITGB1,LRP4,MAF,NR2F1,PDGFC,PEX2,RARB,RUNX1T1,TGFB3,TOP2B
Mouse Phenotype	MP:0000432	abnormal head morphology	10	2.22e-06	0.0176	0.00176	3.48	4.89	17	0.109	0.378	9	2.91e-09	2.31e-05	2.56e-06	5.47	3.29	18	751	0.228	0.024	unnamed,unnamed,unnamed,unnamed,unnamed,unnamed,unnamed,unnamed,unnamed,unnamed,unnamed,unnamed,unnamed,unnamed,unnamed,unnamed,unnamed	BNC2,FST,GLI2,GNAQ,HHAT,HIC1,HOXA2,HOXA3,ITGB1,LRP4,MAF,PDGFC,PEX2,PSIP1,RARB,TBX2,TGFB3,ZEB2
Mouse Phenotype	MP:0002085	abnormal embryonic tissue morphology	11	3.87e-06	0.0307	0.00279	3.34	5.09	17	0.113	0.378	11	2.75e-08	0.000218	1.98e-05	4.74	3.8	18	868	0.228	0.0207	unnamed,unnamed,unnamed,unnamed,unnamed,unnamed,unnamed,unnamed,unnamed,unnamed,unnamed,unnamed,unnamed,unnamed,unnamed,unnamed,unnamed	BNC2,CITED2,CTBP2,DLC1,FOXB1,GLI2,HHAT,HOXA2,HOXA3,ITGB1,LRP4,NR2F2,NRP1,PDGFC,PRDM1,RARB,TBX2,ZEB2
Mouse Phenotype	MP:0009890	cleft secondary palate	12	5.24e-06	0.0415	0.00346	6.85	1.31	9	0.0292	0.2	19	2.31e-07	0.00183	9.63e-05	12.6	0.635	8	145	0.101	0.0552	unnamed,unnamed,unnamed,unnamed,unnamed,unnamed,unnamed,unnamed,unnamed	BNC2,FST,GLI2,HHAT,HOXA2,PDGFC,TBX2,TGFB3
Mouse Phenotype	MP:0003743	abnormal facial morphology	13	5.8e-06	0.0459	0.00353	3.67	4.09	15	0.0909	0.333	13	4.55e-08	0.00036	2.77e-05	5.68	2.64	15	603	0.19	0.0249	unnamed,unnamed,unnamed,unnamed,unnamed,unnamed,unnamed,unnamed,unnamed,unnamed,unnamed,unnamed,unnamed,unnamed,unnamed	BNC2,FST,GLI2,GNAQ,HHAT,HIC1,HOXA2,HOXA3,ITGB1,LRP4,PDGFC,RARB,TBX2,TGFB3,ZEB2
Mouse Phenotype	MP:0011088	partial neonatal lethality	14	8.99e-06	0.0712	0.00508	4.95	2.22	11	0.0494	0.244	21	2.85e-07	0.00226	0.000107	7.32	1.5	11	343	0.139	0.0321	unnamed,unnamed,unnamed,unnamed,unnamed,unnamed,unnamed,unnamed,unnamed,unnamed,unnamed	CALD1,FOXB1,GLI2,GNAQ,HOXA3,ITGB1,MAF,NR2F1,PDGFC,PEX2,RUNX1T1
Mouse Phenotype	MP:0004445	small exoccipital bone	15	9.01e-06	0.0713	0.00476	76.9	0.039	3	0.000867	0.0667	36	1.6e-06	0.0127	0.000352	114	0.0263	3	6	0.038	0.5	unnamed,unnamed,unnamed	HHAT,HOXA3,PSIP1
Mouse Phenotype	MP:0003755	abnormal palate morphology	16	1.06e-05	0.0839	0.00524	4.87	2.26	11	0.0502	0.244	12	3.67e-08	0.000291	2.42e-05	8.97	1.23	11	280	0.139	0.0393	unnamed,unnamed,unnamed,unnamed,unnamed,unnamed,unnamed,unnamed,unnamed,unnamed,unnamed	BNC2,FST,GLI2,HHAT,HIC1,HOXA2,HOXA3,ITGB1,PDGFC,TBX2,TGFB3
Mouse Phenotype	MP:0000111	cleft palate	17	2.41e-05	0.191	0.0112	4.97	2.01	10	0.0447	0.222	35	1.44e-06	0.0114	0.000326	8.22	1.09	9	250	0.114	0.036	unnamed,unnamed,unnamed,unnamed,unnamed,unnamed,unnamed,unnamed,unnamed,unnamed	BNC2,FST,GLI2,HHAT,HOXA2,ITGB1,PDGFC,TBX2,TGFB3
Mouse Phenotype	MP:0001914	hemorrhage	18	2.51e-05	0.199	0.011	4.04	2.97	12	0.066	0.267	24	4.7e-07	0.00372	0.000155	5.6	2.32	13	530	0.165	0.0245	unnamed,unnamed,unnamed,unnamed,unnamed,unnamed,unnamed,unnamed,unnamed,unnamed,unnamed,unnamed	CRIM1,CTBP2,DES,FST,GNAQ,HHAT,ITGB1,NR2F2,NRP1,PRDM1,ROCK2,RUNX1T1,TGFB3
Mouse Phenotype	MP:0000462	abnormal digestive system morphology	19	2.64e-05	0.209	0.011	3.05	5.24	16	0.117	0.356	16	1.8e-07	0.00142	8.89e-05	4.44	3.83	17	874	0.215	0.0195	unnamed,unnamed,unnamed,unnamed,unnamed,unnamed,unnamed,unnamed,unnamed,unnamed,unnamed,unnamed,unnamed,unnamed,unnamed,unnamed	BNC2,CITED2,FST,GLI2,HHAT,HIC1,HOXA2,HOXA3,ITGB1,NR2F2,PDGFC,RARB,RUNX1T1,TBX2,TFCP2L1,TGFB3,TOX
Mouse Phenotype	MP:0000080	abnormal exoccipital bone morphology	20	2.78e-05	0.22	0.011	52.6	0.0571	3	0.00127	0.0667	78	4.34e-05	0.344	0.00441	42.8	0.0701	3	16	0.038	0.188	unnamed,unnamed,unnamed	HHAT,HOXA3,PSIP1
Mouse Phenotype	MP:0001698	decreased embryo size	21	3.14e-05	0.249	0.0118	3.95	3.04	12	0.0675	0.267	29	9.09e-07	0.0072	0.000248	5.28	2.46	13	562	0.165	0.0231	unnamed,unnamed,unnamed,unnamed,unnamed,unnamed,unnamed,unnamed,unnamed,unnamed,unnamed,unnamed	CITED2,CTBP2,FOXB1,GLI2,HHAT,HIC1,ITGB1,NRP1,PDGFC,PEX2,PRDM1,TOP2B,VPS53
Mouse Phenotype	MP:0003632	abnormal nervous system morphology	22	3.28e-05	0.26	0.0118	2.04	12.7	26	0.283	0.578	15	1.41e-07	0.00112	7.44e-05	2.83	9.91	28	2262	0.354	0.0124	unnamed,unnamed,unnamed,unnamed,unnamed,unnamed,unnamed,unnamed,unnamed,unnamed,unnamed,unnamed,unnamed,unnamed,unnamed,unnamed,unnamed,unnamed,unnamed,unnamed,unnamed,unnamed,unnamed,unnamed,unnamed,unnamed	CITED2,CTBP2,DLC1,E2F6,EBF3,FOXB1,FST,GLI2,GLIS1,GNAQ,HHAT,HIC1,HOXA2,HOXA3,ITGB1,LRP4,MAF,NR2F1,NR2F2,NRP1,PDGFC,PEX2,PPP3CA,RARB,TENM3,TGFB3,TOP2B,ZEB2
Mouse Phenotype	MP:0002082	postnatal lethality	23	3.64e-05	0.288	0.0125	2.58	7.37	19	0.164	0.422	14	5.24e-08	0.000415	2.96e-05	3.86	5.44	21	1242	0.266	0.0169	unnamed,unnamed,unnamed,unnamed,unnamed,unnamed,unnamed,unnamed,unnamed,unnamed,unnamed,unnamed,unnamed,unnamed,unnamed,unnamed,unnamed,unnamed,unnamed	CITED2,CRIM1,CTBP2,E2F6,FOXB1,GLI2,GNAQ,ITGB1,LRP4,MAF,NR2F2,NRP1,PDGFC,PEX2,PHF17,PRDM1,PSIP1,RUNX1T1,SPEG,TFCP2L1,TGFB3
Mouse Phenotype	MP:0009655	abnormal secondary palate development	24	3.83e-05	0.303	0.0126	7.48	0.936	7	0.0208	0.156	50	7e-06	0.0555	0.00111	12.9	0.464	6	106	0.0759	0.0566	unnamed,unnamed,unnamed,unnamed,unnamed,unnamed,unnamed	BNC2,GLI2,HHAT,PDGFC,TBX2,TGFB3
Mouse Phenotype	MP:0001697	abnormal embryo size	25	3.96e-05	0.313	0.0125	3.86	3.11	12	0.0691	0.267	32	1.09e-06	0.0086	0.000269	5.2	2.5	13	571	0.165	0.0228	unnamed,unnamed,unnamed,unnamed,unnamed,unnamed,unnamed,unnamed,unnamed,unnamed,unnamed,unnamed	CITED2,CTBP2,FOXB1,GLI2,HHAT,HIC1,ITGB1,NRP1,PDGFC,PEX2,PRDM1,TOP2B,VPS53
Mouse Phenotype	MP:0000079	abnormal basioccipital bone morphology	26	4.29e-05	0.34	0.0131	20.8	0.192	4	0.00427	0.0889	17	1.85e-07	0.00147	8.63e-05	38.1	0.131	5	30	0.0633	0.167	unnamed,unnamed,unnamed,unnamed	GLI2,HHAT,HOXA2,HOXA3,RARB
Mouse Phenotype	MP:0009653	abnormal palate development	27	4.68e-05	0.37	0.0137	7.24	0.967	7	0.0215	0.156	51	7.8e-06	0.0618	0.00121	12.7	0.473	6	108	0.0759	0.0556	unnamed,unnamed,unnamed,unnamed,unnamed,unnamed,unnamed	BNC2,GLI2,HHAT,PDGFC,TBX2,TGFB3
Mouse Phenotype	MP:0000452	abnormal mouth morphology	28	4.8e-05	0.38	0.0136	3.78	3.17	12	0.0705	0.267	25	5.92e-07	0.00469	0.000188	6.06	1.98	12	452	0.152	0.0265	unnamed,unnamed,unnamed,unnamed,unnamed,unnamed,unnamed,unnamed,unnamed,unnamed,unnamed,unnamed	BNC2,FST,GLI2,HHAT,HIC1,HOXA2,HOXA3,ITGB1,LRP4,PDGFC,TBX2,TGFB3
Mouse Phenotype	MP:0003744	abnormal orofacial morphology	29	4.97e-05	0.393	0.0136	3.77	3.18	12	0.0708	0.267	26	6.35e-07	0.00503	0.000193	6.02	1.99	12	455	0.152	0.0264	unnamed,unnamed,unnamed,unnamed,unnamed,unnamed,unnamed,unnamed,unnamed,unnamed,unnamed,unnamed	BNC2,FST,GLI2,HHAT,HIC1,HOXA2,HOXA3,ITGB1,LRP4,PDGFC,TBX2,TGFB3
Mouse Phenotype	MP:0010866	abnormal prenatal body size	30	6e-05	0.475	0.0158	3.42	3.8	13	0.0844	0.289	37	2.01e-06	0.0159	0.000431	4.53	3.09	14	705	0.177	0.0199	unnamed,unnamed,unnamed,unnamed,unnamed,unnamed,unnamed,unnamed,unnamed,unnamed,unnamed,unnamed,unnamed	CITED2,CTBP2,FOXB1,FST,GLI2,HHAT,HIC1,ITGB1,NRP1,PDGFC,PEX2,PRDM1,TOP2B,VPS53
Mouse Phenotype	MP:0002088	abnormal embryonic growth/weight/body size	31	7.79e-05	0.617	0.0199	3.13	4.48	14	0.0995	0.311	39	2.5e-06	0.0198	0.000507	4.15	3.62	15	826	0.19	0.0182	unnamed,unnamed,unnamed,unnamed,unnamed,unnamed,unnamed,unnamed,unnamed,unnamed,unnamed,unnamed,unnamed,unnamed	CITED2,CTBP2,DLC1,FOXB1,GLI2,HHAT,HIC1,ITGB1,NRP1,PDGFC,PEX2,PRDM1,TBX2,TOP2B,VPS53
Mouse Phenotype	MP:0002128	abnormal blood circulation	32	7.99e-05	0.633	0.0198	3.33	3.9	13	0.0867	0.289	27	7.57e-07	0.006	0.000222	4.93	2.84	14	649	0.177	0.0216	unnamed,unnamed,unnamed,unnamed,unnamed,unnamed,unnamed,unnamed,unnamed,unnamed,unnamed,unnamed,unnamed	CITED2,CRIM1,CTBP2,DES,FST,GNAQ,HHAT,ITGB1,NR2F2,NRP1,PRDM1,ROCK2,RUNX1T1,TGFB3
Mouse Phenotype	MP:0008803	abnormal placental labyrinth vasculature morphology	33	9.01e-05	0.713	0.0216	11	0.453	5	0.0101	0.111	81	5.17e-05	0.41	0.00506	12.4	0.403	5	92	0.0633	0.0543	unnamed,unnamed,unnamed,unnamed,unnamed	CTBP2,DLC1,ITGB1,NR2F2,PRDM1
Mouse Phenotype	MP:0002113	abnormal skeleton development	34	9.23e-05	0.731	0.0215	3.84	2.86	11	0.0636	0.244	44	3.48e-06	0.0275	0.000626	5.67	1.94	11	443	0.139	0.0248	unnamed,unnamed,unnamed,unnamed,unnamed,unnamed,unnamed,unnamed,unnamed,unnamed,unnamed	BNC2,CTBP2,FST,GLI2,GNAQ,HHAT,HOXA2,ITGB1,PDGFC,PSIP1,TGFB3
Mouse Phenotype	MP:0004196	abnormal prenatal growth/weight/body size	35	0.000119	0.946	0.027	2.84	5.28	15	0.117	0.333	46	4.33e-06	0.0343	0.000745	3.73	4.29	16	980	0.203	0.0163	unnamed,unnamed,unnamed,unnamed,unnamed,unnamed,unnamed,unnamed,unnamed,unnamed,unnamed,unnamed,unnamed,unnamed,unnamed	CITED2,CTBP2,DLC1,FOXB1,FST,GLI2,HHAT,HIC1,ITGB1,NRP1,PDGFC,PEX2,PRDM1,TBX2,TOP2B,VPS53
Mouse Phenotype	MP:0000104	abnormal sphenoid bone morphology	36	0.000134	1	0.0294	7.58	0.791	6	0.0176	0.133	69	3.15e-05	0.249	0.00361	13.8	0.363	5	83	0.0633	0.0602	unnamed,unnamed,unnamed,unnamed,unnamed,unnamed	BNC2,GLI2,GNAQ,HOXA2,RARB
Mouse Phenotype	MP:0002080	prenatal lethality	37	0.000136	1	0.0292	2.19	9.6	21	0.213	0.467	58	1.34e-05	0.106	0.00183	2.57	8.94	23	2041	0.291	0.0113	unnamed,unnamed,unnamed,unnamed,unnamed,unnamed,unnamed,unnamed,unnamed,unnamed,unnamed,unnamed,unnamed,unnamed,unnamed,unnamed,unnamed,unnamed,unnamed,unnamed,unnamed	CITED2,CTBP2,DLC1,E2F6,FOXB1,GLI2,GNAQ,HHAT,HIC1,HOXA2,ITGB1,MAF,NR2F2,NRP1,PDGFC,PEX14,PRDM1,ROCK2,SPEG,TBX2,TGFB3,VPS53,ZEB2
Mouse Phenotype	MP:0002884	abnormal branchial arch morphology	38	0.000155	1	0.0323	5.97	1.17	7	0.0261	0.156	23	3.16e-07	0.0025	0.000109	12.1	0.661	8	151	0.101	0.053	unnamed,unnamed,unnamed,unnamed,unnamed,unnamed,unnamed	DLC1,HOXA3,ITGB1,NRP1,PRDM1,RARB,TBX2,ZEB2
Mouse Phenotype	MP:0002114	abnormal axial skeleton morphology	39	0.000167	1	0.0338	2.76	5.44	15	0.121	0.333	18	2.18e-07	0.00173	9.59e-05	4.38	3.88	17	886	0.215	0.0192	unnamed,unnamed,unnamed,unnamed,unnamed,unnamed,unnamed,unnamed,unnamed,unnamed,unnamed,unnamed,unnamed,unnamed,unnamed	BNC2,CITED2,CTBP2,E2F6,FST,GLI2,GNAQ,HHAT,HIC1,HOXA2,HOXA3,ITGB1,PDGFC,PEX2,PSIP1,RARB,TOP2B
Mouse Phenotype	MP:0002116	abnormal craniofacial bone morphology	40	0.000171	1	0.0339	3.31	3.62	12	0.0805	0.267	20	2.54e-07	0.00201	0.0001	5.91	2.2	13	502	0.165	0.0259	unnamed,unnamed,unnamed,unnamed,unnamed,unnamed,unnamed,unnamed,unnamed,unnamed,unnamed,unnamed	BNC2,CITED2,GLI2,GNAQ,HHAT,HIC1,HOXA2,HOXA3,ITGB1,PDGFC,PEX2,PSIP1,RARB
Mouse Phenotype	MP:0005262	coloboma	41	0.000183	1	0.0353	14.3	0.28	4	0.00623	0.0889	54	9.79e-06	0.0775	0.00144	29.5	0.136	4	31	0.0506	0.129	unnamed,unnamed,unnamed,unnamed	CITED2,NR2F1,NR2F2,RARB
Mouse Phenotype	MP:0000001	mammalian phenotype	42	0.000184	1	0.0346	1.38	28.9	40	0.642	0.889	56	1.26e-05	0.1	0.00179	1.58	32.9	52	7524	0.658	0.00691	unnamed,unnamed,unnamed,unnamed,unnamed,unnamed,unnamed,unnamed,unnamed,unnamed,unnamed,unnamed,unnamed,unnamed,unnamed,unnamed,unnamed,unnamed,unnamed,unnamed,unnamed,unnamed,unnamed,unnamed,unnamed,unnamed,unnamed,unnamed,unnamed,unnamed,unnamed,unnamed,unnamed,unnamed,unnamed,unnamed,unnamed,unnamed,unnamed,unnamed	ANXA2,ARHGAP15,BNC2,CALD1,CITED2,CRIM1,CTBP2,DES,DLC1,DPEP1,E2F6,EBF3,FAM101B,FOXB1,FST,GLI2,GLIS1,GNAQ,HHAT,HIC1,HOXA2,HOXA3,ITGB1,LRP4,MAF,MGMT,NR2F1,NR2F2,NRP1,NSMAF,PDGFC,PEX14,PEX2,PHF17,PPP3CA,PRDM1,PREP,PSIP1,RARB,ROCK2,RUNX1T1,SPEG,SRR,TBX2,TENM3,TFCP2L1,TGFB3,TOP2B,TOX,TTLL5,VPS53,ZEB2
Mouse Phenotype	MP:0001716	abnormal placenta labyrinth morphology	43	0.000214	1	0.0394	6.95	0.864	6	0.0192	0.133	97	0.000115	0.908	0.00936	7.87	0.762	6	174	0.0759	0.0345	unnamed,unnamed,unnamed,unnamed,unnamed,unnamed	CTBP2,DLC1,ITGB1,NR2F2,PRDM1,VPS53
Mouse Phenotype	MP:0005381	digestive/alimentary phenotype	44	0.000214	1	0.0386	2.57	6.23	16	0.139	0.356	49	6.93e-06	0.0548	0.00112	3.41	4.99	17	1140	0.215	0.0149	unnamed,unnamed,unnamed,unnamed,unnamed,unnamed,unnamed,unnamed,unnamed,unnamed,unnamed,unnamed,unnamed,unnamed,unnamed,unnamed	BNC2,CITED2,FST,GLI2,HHAT,HIC1,HOXA2,HOXA3,ITGB1,NR2F2,PDGFC,RARB,RUNX1T1,TBX2,TFCP2L1,TGFB3,TOX
Mouse Phenotype	MP:0004869	frontal bone hypoplasia	45	0.000222	1	0.039	93.3	0.0214	2	0.000476	0.0444	371	0.00874	1	0.187	114	0.00876	1	2	0.0127	0.5	unnamed,unnamed	BNC2
Mouse Phenotype	MP:0002152	abnormal brain morphology	46	0.000227	1	0.0391	2.26	8.41	19	0.187	0.422	38	2.16e-06	0.0171	0.00045	3.21	6.22	20	1421	0.253	0.0141	unnamed,unnamed,unnamed,unnamed,unnamed,unnamed,unnamed,unnamed,unnamed,unnamed,unnamed,unnamed,unnamed,unnamed,unnamed,unnamed,unnamed,unnamed,unnamed	CITED2,CTBP2,DLC1,E2F6,EBF3,FOXB1,GLI2,GLIS1,GNAQ,HHAT,HIC1,HOXA2,ITGB1,NR2F1,NRP1,PEX2,PPP3CA,TGFB3,TOP2B,ZEB2
Mouse Phenotype	MP:0000572	abnormal autopod morphology	47	0.000236	1	0.0397	4.2	2.15	9	0.0477	0.2	52	7.91e-06	0.0627	0.00121	6.67	1.35	9	308	0.114	0.0292	unnamed,unnamed,unnamed,unnamed,unnamed,unnamed,unnamed,unnamed,unnamed	CRIM1,GLI2,GLIS1,GNAQ,HHAT,LRP4,PRDM1,TBX2,TGFB3
Mouse Phenotype	MP:0002840	abnormal lens fiber morphology	48	0.000247	1	0.0407	13.2	0.303	4	0.00674	0.0889	87	6.73e-05	0.533	0.00612	18.3	0.219	4	50	0.0506	0.08	unnamed,unnamed,unnamed,unnamed	ITGB1,MAF,RARB,ZEB2
Mouse Phenotype	MP:0002169	no abnormal phenotype detected	49	0.00026	1	0.0419	2.24	8.49	19	0.189	0.422	70	3.19e-05	0.252	0.0036	2.68	7.45	20	1702	0.253	0.0118	unnamed,unnamed,unnamed,unnamed,unnamed,unnamed,unnamed,unnamed,unnamed,unnamed,unnamed,unnamed,unnamed,unnamed,unnamed,unnamed,unnamed,unnamed,unnamed	CITED2,CRIM1,DLC1,DPEP1,E2F6,FAM101B,GLI2,GLIS1,GNAQ,HIC1,HOXA2,ITGB1,PDGFC,PRDM1,PSIP1,RARB,RUNX1T1,TBX2,TGFB3,TOP2B
Mouse Phenotype	MP:0002873	normal phenotype	50	0.000263	1	0.0417	2.24	8.5	19	0.189	0.422	72	3.32e-05	0.263	0.00365	2.68	7.47	20	1707	0.253	0.0117	unnamed,unnamed,unnamed,unnamed,unnamed,unnamed,unnamed,unnamed,unnamed,unnamed,unnamed,unnamed,unnamed,unnamed,unnamed,unnamed,unnamed,unnamed,unnamed	CITED2,CRIM1,DLC1,DPEP1,E2F6,FAM101B,GLI2,GLIS1,GNAQ,HIC1,HOXA2,ITGB1,PDGFC,PRDM1,PSIP1,RARB,RUNX1T1,TBX2,TGFB3,TOP2B
Mouse Phenotype	MP:0009406	decreased skeletal muscle fiber number	51	0.000264	1	0.0409	24.5	0.123	3	0.00273	0.0667	100	0.000134	1	0.0106	29.8	0.101	3	23	0.038	0.13	unnamed,unnamed,unnamed	DES,ITGB1,PPP3CA
Mouse Phenotype	MP:0005269	abnormal occipital bone morphology	52	0.000296	1	0.045	8.54	0.586	5	0.013	0.111	34	1.25e-06	0.00992	0.000292	17.3	0.346	6	79	0.0759	0.0759	unnamed,unnamed,unnamed,unnamed,unnamed	GLI2,HHAT,HOXA2,HOXA3,PSIP1,RARB
Mouse Phenotype	MP:0003631	nervous system phenotype	53	0.000337	1	0.0503	1.76	15.3	27	0.341	0.6	28	8.54e-07	0.00676	0.000242	2.46	12.2	30	2780	0.38	0.0108	unnamed,unnamed,unnamed,unnamed,unnamed,unnamed,unnamed,unnamed,unnamed,unnamed,unnamed,unnamed,unnamed,unnamed,unnamed,unnamed,unnamed,unnamed,unnamed,unnamed,unnamed,unnamed,unnamed,unnamed,unnamed,unnamed,unnamed	CITED2,CTBP2,DLC1,E2F6,EBF3,FOXB1,FST,GLI2,GLIS1,GNAQ,HHAT,HIC1,HOXA2,HOXA3,ITGB1,LRP4,MAF,NR2F1,NR2F2,NRP1,PDGFC,PEX2,PPP3CA,PREP,RARB,SRR,TENM3,TGFB3,TOP2B,ZEB2
Mouse Phenotype	MP:0011086	partial postnatal lethality	54	0.000342	1	0.0502	2.88	4.51	13	0.1	0.289	40	2.57e-06	0.0204	0.000509	4.44	3.15	14	720	0.177	0.0194	unnamed,unnamed,unnamed,unnamed,unnamed,unnamed,unnamed,unnamed,unnamed,unnamed,unnamed,unnamed,unnamed	CITED2,CTBP2,E2F6,FOXB1,GLI2,LRP4,MAF,NR2F2,PHF17,PRDM1,PSIP1,RUNX1T1,TFCP2L1,TGFB3
Mouse Phenotype	MP:0008259	abnormal optic disc morphology	55	0.000347	1	0.0499	22.3	0.135	3	0.00299	0.0667	63	2.24e-05	0.177	0.00281	52.7	0.0569	3	13	0.038	0.231	unnamed,unnamed,unnamed	NR2F1,NR2F2,RARB
Mouse Phenotype	MP:0009845	abnormal neural crest cell morphology	56	0.000348	1	0.0492	12	0.332	4	0.00738	0.0889	61	1.8e-05	0.143	0.00234	25.4	0.158	4	36	0.0506	0.111	unnamed,unnamed,unnamed,unnamed	CITED2,HHAT,ITGB1,ZEB2
Mouse Phenotype	MP:0002823	abnormal rib development	57	0.000355	1	0.0494	22.1	0.136	3	0.00302	0.0667	134	0.000366	1	0.0216	21.4	0.14	3	32	0.038	0.0938	unnamed,unnamed,unnamed	FST,GNAQ,PSIP1
Mouse Phenotype	MP:0001614	abnormal blood vessel morphology	58	0.000367	1	0.0501	2.57	5.84	15	0.13	0.333	41	2.79e-06	0.0221	0.000538	3.65	4.66	17	1065	0.215	0.016	unnamed,unnamed,unnamed,unnamed,unnamed,unnamed,unnamed,unnamed,unnamed,unnamed,unnamed,unnamed,unnamed,unnamed,unnamed	ANXA2,CITED2,CRIM1,CTBP2,DES,DLC1,HHAT,HOXA2,HOXA3,ITGB1,NR2F2,NRP1,PRDM1,RARB,ROCK2,TBX2,TGFB3
Mouse Phenotype	MP:0009846	abnormal neural crest morphology	59	0.000377	1	0.0506	11.8	0.339	4	0.00754	0.0889	64	2.24e-05	0.178	0.00278	24	0.166	4	38	0.0506	0.105	unnamed,unnamed,unnamed,unnamed	CITED2,HHAT,ITGB1,ZEB2
Mouse Phenotype	MP:0009887	abnormal palatal shelf fusion at midline	60	0.000379	1	0.05	8.09	0.618	5	0.0137	0.111	114	0.000212	1	0.0147	13.6	0.293	4	67	0.0506	0.0597	unnamed,unnamed,unnamed,unnamed,unnamed	BNC2,GLI2,PDGFC,TGFB3
Mouse Phenotype	MP:0000107	abnormal frontal bone morphology	61	0.000385	1	0.05	8.06	0.621	5	0.0138	0.111	131	0.000344	1	0.0208	12	0.333	4	76	0.0506	0.0526	unnamed,unnamed,unnamed,unnamed,unnamed	BNC2,GLI2,HHAT,PEX2
Mouse Phenotype	MP:0002110	abnormal digit morphology	62	0.000394	1	0.0503	4.41	1.81	8	0.0403	0.178	59	1.57e-05	0.124	0.0021	7.16	1.12	8	255	0.101	0.0314	unnamed,unnamed,unnamed,unnamed,unnamed,unnamed,unnamed,unnamed	CRIM1,GLI2,GLIS1,HHAT,LRP4,PRDM1,TBX2,TGFB3
Mouse Phenotype	MP:0005378	growth/size phenotype	63	0.00041	1	0.0515	1.74	15.5	27	0.345	0.6	22	3.07e-07	0.00243	0.00011	2.4	13.7	33	3134	0.418	0.0105	unnamed,unnamed,unnamed,unnamed,unnamed,unnamed,unnamed,unnamed,unnamed,unnamed,unnamed,unnamed,unnamed,unnamed,unnamed,unnamed,unnamed,unnamed,unnamed,unnamed,unnamed,unnamed,unnamed,unnamed,unnamed,unnamed,unnamed	ANXA2,BNC2,CALD1,CITED2,CTBP2,DLC1,E2F6,FOXB1,FST,GLI2,GNAQ,HHAT,HIC1,HOXA2,HOXA3,ITGB1,LRP4,MAF,NR2F2,NRP1,PDGFC,PEX2,PPP3CA,PRDM1,PREP,RARB,ROCK2,RUNX1T1,TBX2,TFCP2L1,TOP2B,VPS53,ZEB2
Mouse Phenotype	MP:0000259	abnormal vascular development	64	0.000448	1	0.0554	3.21	3.43	11	0.0762	0.244	67	2.69e-05	0.213	0.00318	4.56	2.41	11	551	0.139	0.02	unnamed,unnamed,unnamed,unnamed,unnamed,unnamed,unnamed,unnamed,unnamed,unnamed,unnamed	ANXA2,CTBP2,DLC1,HOXA3,NR2F2,NRP1,PRDM1,RARB,ROCK2,TBX2,TGFB3
Mouse Phenotype	MP:0000074	abnormal neurocranium morphology	65	0.000451	1	0.0549	4.32	1.85	8	0.0411	0.178	30	9.94e-07	0.00787	0.000262	8.6	1.05	9	239	0.114	0.0377	unnamed,unnamed,unnamed,unnamed,unnamed,unnamed,unnamed,unnamed	BNC2,GLI2,GNAQ,HHAT,HOXA2,HOXA3,PEX2,PSIP1,RARB
Mouse Phenotype	MP:0006339	abnormal third branchial arch morphology	66	0.000467	1	0.056	20.1	0.149	3	0.00332	0.0667	105	0.000173	1	0.0131	27.4	0.109	3	25	0.038	0.12	unnamed,unnamed,unnamed	HOXA3,NRP1,PRDM1
Mouse Phenotype	MP:0003756	abnormal hard palate morphology	67	0.000475	1	0.0561	7.69	0.65	5	0.0144	0.111	108	0.000177	1	0.013	14.3	0.28	4	64	0.0506	0.0625	unnamed,unnamed,unnamed,unnamed,unnamed	BNC2,FST,GLI2,PDGFC
Mouse Phenotype	MP:0009885	abnormal palatal shelf elevation	68	0.000508	1	0.0591	10.9	0.368	4	0.00817	0.0889	74	3.36e-05	0.266	0.00359	21.7	0.184	4	42	0.0506	0.0952	unnamed,unnamed,unnamed,unnamed	GLI2,HHAT,PDGFC,TBX2
Mouse Phenotype	MP:0002925	abnormal cardiovascular development	69	0.000525	1	0.0602	2.76	4.72	13	0.105	0.289	45	4.13e-06	0.0327	0.000726	4.26	3.28	14	750	0.177	0.0187	unnamed,unnamed,unnamed,unnamed,unnamed,unnamed,unnamed,unnamed,unnamed,unnamed,unnamed,unnamed,unnamed	ANXA2,CITED2,CTBP2,DLC1,HOXA3,ITGB1,NR2F2,NRP1,PRDM1,RARB,ROCK2,SPEG,TBX2,TGFB3
Mouse Phenotype	MP:0004666	absent stapedial artery	70	0.000546	1	0.0618	59.2	0.0338	2	0.000751	0.0444	138	0.000392	1	0.0225	65.2	0.0307	2	7	0.0253	0.286	unnamed,unnamed	HOXA2,RARB
Mouse Phenotype	MP:0001286	abnormal eye development	71	0.000549	1	0.0612	4.2	1.91	8	0.0424	0.178	60	1.8e-05	0.143	0.00238	7.03	1.14	8	260	0.101	0.0308	unnamed,unnamed,unnamed,unnamed,unnamed,unnamed,unnamed,unnamed	CITED2,CRIM1,GLI2,HHAT,MAF,NR2F1,NR2F2,RARB
Mouse Phenotype	MP:0010728	fusion of atlas and occipital bones	72	0.000552	1	0.0607	58.9	0.034	2	0.000755	0.0444	180	0.00101	1	0.0446	41.5	0.0482	2	11	0.0253	0.182	unnamed,unnamed	HOXA3,RARB
Mouse Phenotype	MP:0006207	embryonic lethality during organogenesis	73	0.00056	1	0.0608	2.74	4.75	13	0.106	0.289	65	2.42e-05	0.191	0.00295	3.65	3.84	14	877	0.177	0.016	unnamed,unnamed,unnamed,unnamed,unnamed,unnamed,unnamed,unnamed,unnamed,unnamed,unnamed,unnamed,unnamed	CITED2,DLC1,GLI2,GNAQ,HIC1,ITGB1,MAF,NR2F2,NRP1,PDGFC,PRDM1,TBX2,TGFB3,ZEB2
Mouse Phenotype	MP:0000438	abnormal cranium morphology	74	0.000572	1	0.0612	3.11	3.53	11	0.0785	0.244	33	1.24e-06	0.00984	0.000298	5.65	2.12	12	485	0.152	0.0247	unnamed,unnamed,unnamed,unnamed,unnamed,unnamed,unnamed,unnamed,unnamed,unnamed,unnamed	BNC2,CITED2,GLI2,GNAQ,HHAT,HIC1,HOXA2,HOXA3,ITGB1,PEX2,PSIP1,RARB
Mouse Phenotype	MP:0003861	abnormal nervous system development	75	0.000577	1	0.0609	2.36	6.79	16	0.151	0.356	43	2.97e-06	0.0235	0.000547	3.63	4.69	17	1070	0.215	0.0159	unnamed,unnamed,unnamed,unnamed,unnamed,unnamed,unnamed,unnamed,unnamed,unnamed,unnamed,unnamed,unnamed,unnamed,unnamed,unnamed	CITED2,CTBP2,DLC1,FOXB1,FST,GLI2,HHAT,HIC1,HOXA2,ITGB1,NR2F1,NRP1,PDGFC,PEX2,TGFB3,TOP2B,ZEB2
Mouse Phenotype	MP:0000678	abnormal parathyroid gland morphology	76	0.000588	1	0.0613	18.6	0.162	3	0.00359	0.0667	127	0.000301	1	0.0188	22.8	0.131	3	30	0.038	0.1	unnamed,unnamed,unnamed	GNAQ,HOXA3,RARB
Mouse Phenotype	MP:0002725	abnormal vein morphology	77	0.000589	1	0.0606	7.33	0.682	5	0.0152	0.111	79	4.41e-05	0.349	0.00442	12.8	0.39	5	89	0.0633	0.0562	unnamed,unnamed,unnamed,unnamed,unnamed	CITED2,HOXA3,NR2F2,RARB,TGFB3
Mouse Phenotype	MP:0002151	abnormal neural tube morphology/development	78	0.000614	1	0.0624	3.35	2.99	10	0.0664	0.222	89	8.79e-05	0.696	0.00782	4.39	2.28	10	520	0.127	0.0192	unnamed,unnamed,unnamed,unnamed,unnamed,unnamed,unnamed,unnamed,unnamed,unnamed	CITED2,CTBP2,DLC1,FOXB1,GLI2,HHAT,HOXA2,ITGB1,PDGFC,ZEB2
Mouse Phenotype	MP:0004665	abnormal stapedial artery morphology	79	0.000619	1	0.062	55.6	0.036	2	0.0008	0.0444	161	0.000668	1	0.0329	50.7	0.0394	2	9	0.0253	0.222	unnamed,unnamed	HOXA2,RARB
Mouse Phenotype	MP:0003231	abnormal placenta vasculature	80	0.000619	1	0.0613	7.25	0.689	5	0.0153	0.111	119	0.000255	1	0.017	8.85	0.565	5	129	0.0633	0.0388	unnamed,unnamed,unnamed,unnamed,unnamed	CTBP2,DLC1,ITGB1,NR2F2,PRDM1
Mouse Phenotype	MP:0003720	abnormal neural tube closure	81	0.000623	1	0.0609	4.12	1.94	8	0.0432	0.178	88	8.02e-05	0.635	0.00722	5.69	1.41	8	321	0.101	0.0249	unnamed,unnamed,unnamed,unnamed,unnamed,unnamed,unnamed,unnamed	CITED2,CTBP2,DLC1,FOXB1,GLI2,ITGB1,PDGFC,ZEB2
Mouse Phenotype	MP:0005274	abnormal viscerocranium morphology	82	0.000676	1	0.0653	3.63	2.48	9	0.0551	0.2	31	1.04e-06	0.00823	0.000266	7.32	1.37	10	312	0.127	0.0321	unnamed,unnamed,unnamed,unnamed,unnamed,unnamed,unnamed,unnamed,unnamed	BNC2,GLI2,GNAQ,HHAT,HOXA2,HOXA3,ITGB1,PEX2,PSIP1,RARB
Mouse Phenotype	MP:0004615	cervical vertebral transformation	83	0.000719	1	0.0686	17.3	0.173	3	0.00385	0.0667	178	0.001	1	0.0447	15.2	0.197	3	45	0.038	0.0667	unnamed,unnamed,unnamed	E2F6,PSIP1,RARB
Mouse Phenotype	MP:0004618	thoracic vertebral transformation	84	0.00074	1	0.0697	17.1	0.175	3	0.00389	0.0667	207	0.00171	1	0.0653	12.7	0.236	3	54	0.038	0.0556	unnamed,unnamed,unnamed	E2F6,PSIP1,RARB
Mouse Phenotype	MP:0010551	abnormal coronary vessel morphology	85	0.000794	1	0.0739	9.65	0.415	4	0.00921	0.0889	91	9.12e-05	0.722	0.00794	16.9	0.236	4	54	0.0506	0.0741	unnamed,unnamed,unnamed,unnamed	CITED2,HOXA3,NRP1,SPEG
Mouse Phenotype	MP:0009247	meteorism	86	0.000821	1	0.0756	16.5	0.182	3	0.00403	0.0667	277	0.00413	1	0.118	20.8	0.0963	2	22	0.0253	0.0909	unnamed,unnamed,unnamed	BNC2,HOXA2
Mouse Phenotype	MP:0005508	abnormal skeleton morphology	87	0.000822	1	0.0748	2.2	7.74	17	0.172	0.378	47	4.46e-06	0.0353	0.000751	3.2	5.94	19	1357	0.241	0.014	unnamed,unnamed,unnamed,unnamed,unnamed,unnamed,unnamed,unnamed,unnamed,unnamed,unnamed,unnamed,unnamed,unnamed,unnamed,unnamed,unnamed	BNC2,CITED2,CTBP2,E2F6,FST,GLI2,GNAQ,HHAT,HIC1,HOXA2,HOXA3,ITGB1,LRP4,PDGFC,PEX2,PSIP1,RARB,TGFB3,TOP2B
Mouse Phenotype	MP:0000913	abnormal brain development	88	0.000823	1	0.0741	2.79	4.3	12	0.0956	0.267	77	3.78e-05	0.299	0.00388	4.03	2.98	12	680	0.152	0.0176	unnamed,unnamed,unnamed,unnamed,unnamed,unnamed,unnamed,unnamed,unnamed,unnamed,unnamed,unnamed	CITED2,CTBP2,DLC1,GLI2,HHAT,HIC1,HOXA2,ITGB1,PEX2,TGFB3,TOP2B,ZEB2
Mouse Phenotype	MP:0010454	abnormal truncus arteriosus septation	89	0.000858	1	0.0763	6.74	0.742	5	0.0165	0.111	73	3.34e-05	0.264	0.00362	13.6	0.368	5	84	0.0633	0.0595	unnamed,unnamed,unnamed,unnamed,unnamed	CITED2,HOXA3,NRP1,RARB,TBX2
Mouse Phenotype	MP:0009569	abnormal left lung morphology	90	0.00086	1	0.0757	16.3	0.185	3	0.0041	0.0667	105	0.000173	1	0.0131	27.4	0.109	3	25	0.038	0.12	unnamed,unnamed,unnamed	CITED2,GLI2,RARB
Mouse Phenotype	MP:0005556	abnormal kidney clearance	91	0.000863	1	0.0751	16.2	0.185	3	0.00411	0.0667	146	0.00052	1	0.0282	19	0.158	3	36	0.038	0.0833	unnamed,unnamed,unnamed	CRIM1,ITGB1,PPP3CA
Mouse Phenotype	MP:0003641	small lung	92	0.000881	1	0.0758	6.7	0.746	5	0.0166	0.111	90	8.87e-05	0.702	0.0078	11.1	0.451	5	103	0.0633	0.0485	unnamed,unnamed,unnamed,unnamed,unnamed	GLI2,LRP4,RARB,SPEG,TGFB3
Mouse Phenotype	MP:0004420	parietal bone hypoplasia	93	0.000903	1	0.0768	45.9	0.0436	2	0.000968	0.0444	484	0.0174	1	0.285	57.1	0.0175	1	4	0.0127	0.25	unnamed,unnamed	BNC2
Mouse Phenotype	MP:0001297	microphthalmia	94	0.000913	1	0.0769	5.27	1.14	6	0.0253	0.133	82	5.43e-05	0.43	0.00524	9.01	0.666	6	152	0.0759	0.0395	unnamed,unnamed,unnamed,unnamed,unnamed,unnamed	CRIM1,HHAT,ITGB1,MAF,NR2F1,NR2F2
Mouse Phenotype	MP:0006354	abnormal fourth branchial arch artery morphology	95	0.000915	1	0.0763	15.9	0.189	3	0.00419	0.0667	103	0.000153	1	0.0118	28.5	0.105	3	24	0.038	0.125	unnamed,unnamed,unnamed	HOXA3,NRP1,RARB
Mouse Phenotype	MP:0006355	abnormal sixth branchial arch artery morphology	96	0.000968	1	0.0798	15.6	0.192	3	0.00427	0.0667	94	0.000102	0.804	0.00855	32.6	0.092	3	21	0.038	0.143	unnamed,unnamed,unnamed	NRP1,RARB,TBX2
Mouse Phenotype	MP:0004616	lumbar vertebral transformation	97	0.000971	1	0.0792	15.6	0.192	3	0.00428	0.0667	186	0.00121	1	0.0516	14.3	0.21	3	48	0.038	0.0625	unnamed,unnamed,unnamed	E2F6,PSIP1,RARB
Mouse Phenotype	MP:0005299	abnormal eye posterior chamber morphology	98	0.000977	1	0.079	44.1	0.0454	2	0.00101	0.0444	124	0.000281	1	0.0179	76.1	0.0263	2	6	0.0253	0.333	unnamed,unnamed	CRIM1,TGFB3
Mouse Phenotype	MP:0002752	abnormal somatic nervous system morphology	99	0.00101	1	0.0808	2.57	5.05	13	0.112	0.289	53	9.14e-06	0.0724	0.00137	3.98	3.52	14	804	0.177	0.0174	unnamed,unnamed,unnamed,unnamed,unnamed,unnamed,unnamed,unnamed,unnamed,unnamed,unnamed,unnamed,unnamed	CITED2,EBF3,FST,HHAT,HOXA2,HOXA3,ITGB1,LRP4,MAF,NR2F1,NR2F2,NRP1,RARB,TENM3
Mouse Phenotype	MP:0002092	abnormal eye morphology	100	0.00102	1	0.0807	2.33	6.43	15	0.143	0.333	62	1.97e-05	0.156	0.00252	3.3	4.84	16	1106	0.203	0.0145	unnamed,unnamed,unnamed,unnamed,unnamed,unnamed,unnamed,unnamed,unnamed,unnamed,unnamed,unnamed,unnamed,unnamed,unnamed	CITED2,CRIM1,FST,GLI2,HHAT,ITGB1,MAF,NR2F1,NR2F2,NRP1,PDGFC,PSIP1,RARB,ROCK2,TGFB3,ZEB2
Mouse Phenotype	MP:0011087	complete neonatal lethality	101	0.00105	1	0.0822	2.71	4.42	12	0.0983	0.267	42	2.95e-06	0.0234	0.000556	4.75	2.74	13	625	0.165	0.0208	unnamed,unnamed,unnamed,unnamed,unnamed,unnamed,unnamed,unnamed,unnamed,unnamed,unnamed,unnamed	BNC2,EBF3,FST,GNAQ,HHAT,HOXA2,HOXA3,ITGB1,LRP4,MAF,RARB,TGFB3,TOP2B
Mouse Phenotype	MP:0000137	abnormal vertebrae morphology	102	0.0011	1	0.0855	3.77	2.12	8	0.0472	0.178	110	0.00018	1	0.013	5.06	1.58	8	361	0.101	0.0222	unnamed,unnamed,unnamed,unnamed,unnamed,unnamed,unnamed,unnamed	CTBP2,E2F6,FST,GLI2,HOXA3,PDGFC,PSIP1,RARB
Mouse Phenotype	MP:0011576	absent cervical atlas	103	0.00111	1	0.0854	900	0.00111	1	2.47e-05	0.0222	433	0.0131	1	0.239	76.1	0.0131	1	3	0.0127	0.333	unnamed	HOXA3
Mouse Phenotype	MP:0004703	abnormal vertebral column morphology	104	0.00115	1	0.0877	3.08	3.24	10	0.072	0.222	71	3.23e-05	0.255	0.0036	4.47	2.46	11	562	0.139	0.0196	unnamed,unnamed,unnamed,unnamed,unnamed,unnamed,unnamed,unnamed,unnamed,unnamed	CTBP2,E2F6,FST,GLI2,HHAT,HOXA3,ITGB1,PDGFC,PSIP1,RARB,TOP2B
Mouse Phenotype	MP:0006340	abnormal fourth branchial arch morphology	105	0.00115	1	0.0869	14.7	0.204	3	0.00454	0.0667	116	0.000219	1	0.015	25.4	0.118	3	27	0.038	0.111	unnamed,unnamed,unnamed	HOXA3,NRP1,RARB
Mouse Phenotype	MP:0011091	complete prenatal lethality	106	0.00118	1	0.0885	3.73	2.15	8	0.0477	0.178	104	0.000158	1	0.012	5.16	1.55	8	354	0.101	0.0226	unnamed,unnamed,unnamed,unnamed,unnamed,unnamed,unnamed,unnamed	DLC1,GLI2,HHAT,NR2F2,NRP1,PEX14,PRDM1,SPEG
Mouse Phenotype	MP:0002109	abnormal limb morphology	107	0.00126	1	0.0933	2.83	3.88	11	0.0863	0.244	86	6.28e-05	0.498	0.00579	4.15	2.65	11	605	0.139	0.0182	unnamed,unnamed,unnamed,unnamed,unnamed,unnamed,unnamed,unnamed,unnamed,unnamed,unnamed	CRIM1,GLI2,GLIS1,GNAQ,HHAT,HIC1,ITGB1,LRP4,PRDM1,TBX2,TGFB3
Mouse Phenotype	MP:0001438	aphagia	108	0.00127	1	0.0929	6.17	0.81	5	0.018	0.111	117	0.000229	1	0.0155	9.06	0.552	5	126	0.0633	0.0397	unnamed,unnamed,unnamed,unnamed,unnamed	HOXA2,PEX2,PSIP1,RUNX1T1,TGFB3
Mouse Phenotype	MP:0011089	complete perinatal lethality	109	0.00127	1	0.0925	3.68	2.17	8	0.0482	0.178	48	5.15e-06	0.0407	0.000849	7.04	1.28	9	292	0.114	0.0308	unnamed,unnamed,unnamed,unnamed,unnamed,unnamed,unnamed,unnamed	CITED2,CRIM1,GLI2,HIC1,HOXA2,HOXA3,NR2F1,NRP1,RARB
Mouse Phenotype	MP:0004549	small trachea	110	0.0013	1	0.0932	38.2	0.0523	2	0.00116	0.0444	148	0.000521	1	0.0279	57.1	0.035	2	8	0.0253	0.25	unnamed,unnamed	GLI2,HOXA3
Mouse Phenotype	MP:0009907	decreased tongue size	111	0.00131	1	0.0931	14.1	0.213	3	0.00474	0.0667	256	0.00308	1	0.0954	24	0.0832	2	19	0.0253	0.105	unnamed,unnamed,unnamed	BNC2,HHAT
Mouse Phenotype	MP:0002697	abnormal eye size	112	0.00133	1	0.0939	4.9	1.22	6	0.0272	0.133	93	0.000101	0.799	0.00859	8.06	0.744	6	170	0.0759	0.0353	unnamed,unnamed,unnamed,unnamed,unnamed,unnamed	CRIM1,HHAT,ITGB1,MAF,NR2F1,NR2F2
Mouse Phenotype	MP:0001784	abnormal fluid regulation	113	0.00133	1	0.0932	2.81	3.91	11	0.0869	0.244	102	0.000143	1	0.0111	3.78	2.91	11	664	0.139	0.0166	unnamed,unnamed,unnamed,unnamed,unnamed,unnamed,unnamed,unnamed,unnamed,unnamed,unnamed	CITED2,CRIM1,GLI2,GNAQ,HHAT,ITGB1,NR2F2,NSMAF,PDGFC,TBX2,TGFB3
Mouse Phenotype	MP:0005390	skeleton phenotype	114	0.00133	1	0.0926	2.11	8.07	17	0.179	0.378	57	1.29e-05	0.102	0.00179	2.97	6.4	19	1461	0.241	0.013	unnamed,unnamed,unnamed,unnamed,unnamed,unnamed,unnamed,unnamed,unnamed,unnamed,unnamed,unnamed,unnamed,unnamed,unnamed,unnamed,unnamed	BNC2,CITED2,CTBP2,E2F6,FST,GLI2,GNAQ,HHAT,HIC1,HOXA2,HOXA3,ITGB1,LRP4,PDGFC,PEX2,PSIP1,RARB,TGFB3,TOP2B
Mouse Phenotype	MP:0011389	absent optic disc	115	0.00142	1	0.0981	36.4	0.0549	2	0.00122	0.0444	96	0.000113	0.894	0.00932	114	0.0175	2	4	0.0253	0.5	unnamed,unnamed	NR2F1,NR2F2
Mouse Phenotype	MP:0011509	dilated glomerular capillary	116	0.00147	1	0.1	35.8	0.0558	2	0.00124	0.0444	180	0.00101	1	0.0446	41.5	0.0482	2	11	0.0253	0.182	unnamed,unnamed	CRIM1,ITGB1
Mouse Phenotype	MP:0004624	abnormal thoracic cage morphology	117	0.00149	1	0.101	3.6	2.23	8	0.0495	0.178	99	0.000122	0.965	0.00975	5.36	1.49	8	341	0.101	0.0235	unnamed,unnamed,unnamed,unnamed,unnamed,unnamed,unnamed,unnamed	CTBP2,E2F6,FST,GLI2,GNAQ,PDGFC,PSIP1,RARB
Mouse Phenotype	MP:0009891	abnormal palate bone morphology	118	0.00157	1	0.105	8.01	0.499	4	0.0111	0.0889	190	0.00129	1	0.0537	14	0.215	3	49	0.038	0.0612	unnamed,unnamed,unnamed,unnamed	BNC2,GLI2,PDGFC
Mouse Phenotype	MP:0002672	abnormal branchial arch artery morphology	119	0.00158	1	0.105	8	0.5	4	0.0111	0.0889	92	9.8e-05	0.776	0.00844	16.6	0.241	4	55	0.0506	0.0727	unnamed,unnamed,unnamed,unnamed	HOXA3,NRP1,RARB,TBX2
Mouse Phenotype	MP:0005391	vision/eye phenotype	120	0.00174	1	0.115	2.22	6.77	15	0.15	0.333	80	4.48e-05	0.355	0.00443	3.09	5.18	16	1183	0.203	0.0135	unnamed,unnamed,unnamed,unnamed,unnamed,unnamed,unnamed,unnamed,unnamed,unnamed,unnamed,unnamed,unnamed,unnamed,unnamed	CITED2,CRIM1,FST,GLI2,HHAT,ITGB1,MAF,NR2F1,NR2F2,NRP1,PDGFC,PSIP1,RARB,ROCK2,TGFB3,ZEB2
Mouse Phenotype	MP:0003235	abnormal alisphenoid bone morphology	121	0.00189	1	0.124	12.3	0.243	3	0.00541	0.0667	348	0.00761	1	0.173	15.2	0.131	2	30	0.0253	0.0667	unnamed,unnamed,unnamed	BNC2,GNAQ
Mouse Phenotype	MP:0002108	abnormal muscle morphology	122	0.002	1	0.13	2.52	4.76	12	0.106	0.267	84	5.96e-05	0.472	0.00561	3.58	3.63	13	830	0.165	0.0157	unnamed,unnamed,unnamed,unnamed,unnamed,unnamed,unnamed,unnamed,unnamed,unnamed,unnamed,unnamed	CTBP2,DES,FST,GLI2,GNAQ,HOXA2,HOXA3,ITGB1,NR2F2,PDGFC,PPP3CA,PRDM1,RARB
Mouse Phenotype	MP:0004607	abnormal cervical atlas morphology	123	0.002	1	0.129	12.1	0.248	3	0.00552	0.0667	186	0.00121	1	0.0516	14.3	0.21	3	48	0.038	0.0625	unnamed,unnamed,unnamed	HOXA3,PSIP1,RARB
Mouse Phenotype	MP:0005371	limbs/digits/tail phenotype	124	0.00202	1	0.129	2.52	4.77	12	0.106	0.267	98	0.000121	0.957	0.00977	3.57	3.36	12	768	0.152	0.0156	unnamed,unnamed,unnamed,unnamed,unnamed,unnamed,unnamed,unnamed,unnamed,unnamed,unnamed,unnamed	CITED2,CRIM1,GLI2,GLIS1,GNAQ,HHAT,HIC1,ITGB1,LRP4,PRDM1,TBX2,TGFB3
Mouse Phenotype	MP:0000109	abnormal parietal bone morphology	125	0.00202	1	0.128	7.47	0.535	4	0.0119	0.0889	245	0.00266	1	0.0859	10.9	0.276	3	63	0.038	0.0476	unnamed,unnamed,unnamed,unnamed	BNC2,GLI2,HHAT
Mouse Phenotype	MP:0009643	abnormal urine homeostasis	126	0.00204	1	0.129	3.86	1.82	7	0.0403	0.156	233	0.0022	1	0.0748	3.87	1.81	7	413	0.0886	0.0169	unnamed,unnamed,unnamed,unnamed,unnamed,unnamed,unnamed	CRIM1,GNAQ,ITGB1,MAF,PPP3CA,PRDM1,TFCP2L1
Mouse Phenotype	MP:0003446	renal hypoplasia	127	0.00209	1	0.13	7.41	0.54	4	0.012	0.0889	108	0.000177	1	0.013	14.3	0.28	4	64	0.0506	0.0625	unnamed,unnamed,unnamed,unnamed	CRIM1,ITGB1,RARB,TFCP2L1
Mouse Phenotype	MP:0000733	abnormal muscle development	128	0.0021	1	0.13	7.4	0.541	4	0.012	0.0889	158	0.000627	1	0.0314	10.3	0.39	4	89	0.0506	0.0449	unnamed,unnamed,unnamed,unnamed	CTBP2,ITGB1,PDGFC,PRDM1
Mouse Phenotype	MP:0004452	abnormal pterygoid process morphology	129	0.00216	1	0.133	11.8	0.255	3	0.00567	0.0667	323	0.00619	1	0.152	16.9	0.118	2	27	0.0253	0.0741	unnamed,unnamed,unnamed	BNC2,GNAQ
Mouse Phenotype	MP:0005106	abnormal incus morphology	130	0.00221	1	0.134	11.7	0.257	3	0.00571	0.0667	129	0.000333	1	0.0204	22.1	0.136	3	31	0.038	0.0968	unnamed,unnamed,unnamed	GNAQ,HOXA2,RARB
Mouse Phenotype	MP:0000078	abnormal supraoccipital bone morphology	131	0.00224	1	0.135	11.6	0.258	3	0.00573	0.0667	134	0.000366	1	0.0216	21.4	0.14	3	32	0.038	0.0938	unnamed,unnamed,unnamed	HHAT,HOXA3,PSIP1
Mouse Phenotype	MP:0002127	abnormal cardiovascular system morphology	132	0.00226	1	0.135	2.01	8.46	17	0.188	0.378	55	1.16e-05	0.0917	0.00167	2.88	6.95	20	1588	0.253	0.0126	unnamed,unnamed,unnamed,unnamed,unnamed,unnamed,unnamed,unnamed,unnamed,unnamed,unnamed,unnamed,unnamed,unnamed,unnamed,unnamed,unnamed	ANXA2,CITED2,CRIM1,CTBP2,DES,DLC1,GNAQ,HHAT,HOXA2,HOXA3,ITGB1,NR2F2,NRP1,PDGFC,PRDM1,RARB,ROCK2,SPEG,TBX2,TGFB3
Mouse Phenotype	MP:0002163	abnormal gland morphology	133	0.00234	1	0.139	2.15	6.97	15	0.155	0.333	118	0.000247	1	0.0166	2.67	5.99	16	1369	0.203	0.0117	unnamed,unnamed,unnamed,unnamed,unnamed,unnamed,unnamed,unnamed,unnamed,unnamed,unnamed,unnamed,unnamed,unnamed,unnamed	CITED2,E2F6,FOXB1,FST,GLI2,GNAQ,HOXA3,ITGB1,LRP4,MGMT,NR2F2,PEX2,PRDM1,PSIP1,RARB,TFCP2L1
Mouse Phenotype	MP:0001198	tight skin	134	0.00244	1	0.144	27.6	0.0724	2	0.00161	0.0444	227	0.00218	1	0.0762	28.5	0.0701	2	16	0.0253	0.125	unnamed,unnamed	FST,ITGB1
Mouse Phenotype	MP:0002132	abnormal respiratory system morphology	135	0.00271	1	0.159	2.57	4.27	11	0.095	0.244	122	0.000275	1	0.0179	3.51	3.14	11	716	0.139	0.0154	unnamed,unnamed,unnamed,unnamed,unnamed,unnamed,unnamed,unnamed,unnamed,unnamed,unnamed	CITED2,FST,GLI2,GNAQ,HHAT,HOXA3,LRP4,PDGFC,RARB,SPEG,TGFB3
Mouse Phenotype	MP:0006208	lethality throughout fetal growth and development	136	0.00272	1	0.158	2.97	3.03	9	0.0673	0.2	107	0.000176	1	0.013	4.48	2.01	9	459	0.114	0.0196	unnamed,unnamed,unnamed,unnamed,unnamed,unnamed,unnamed,unnamed,unnamed	CITED2,CTBP2,FOXB1,GLI2,HOXA2,ITGB1,MAF,PRDM1,TBX2
Mouse Phenotype	MP:0010527	bicuspid pulmonary valve	137	0.00282	1	0.163	354	0.00283	1	6.28e-05	0.0222	433	0.0131	1	0.239	76.1	0.0131	1	3	0.0127	0.333	unnamed	HOXA3
Mouse Phenotype	MP:0004608	abnormal cervical axis morphology	138	0.00299	1	0.171	10.5	0.286	3	0.00636	0.0667	173	0.000879	1	0.0402	15.9	0.188	3	43	0.038	0.0698	unnamed,unnamed,unnamed	HOXA3,PSIP1,RARB
Mouse Phenotype	MP:0005193	abnormal anterior eye segment morphology	139	0.003	1	0.171	3.21	2.49	8	0.0553	0.178	145	0.000489	1	0.0267	4.36	1.83	8	419	0.101	0.0191	unnamed,unnamed,unnamed,unnamed,unnamed,unnamed,unnamed,unnamed	CITED2,CRIM1,ITGB1,MAF,RARB,ROCK2,TGFB3,ZEB2
Mouse Phenotype	MP:0000433	microcephaly	140	0.00305	1	0.173	6.66	0.6	4	0.0133	0.0889	281	0.00419	1	0.118	9.26	0.324	3	74	0.038	0.0405	unnamed,unnamed,unnamed,unnamed	BNC2,GLI2,PEX2
Mouse Phenotype	MP:0001711	abnormal placenta morphology	141	0.00312	1	0.175	3.58	1.96	7	0.0435	0.156	198	0.00152	1	0.0609	4.13	1.69	7	387	0.0886	0.0181	unnamed,unnamed,unnamed,unnamed,unnamed,unnamed,unnamed	CTBP2,DLC1,ITGB1,NR2F2,PRDM1,ROCK2,VPS53
Mouse Phenotype	MP:0005107	abnormal stapes morphology	142	0.00317	1	0.177	10.3	0.292	3	0.00649	0.0667	146	0.00052	1	0.0282	19	0.158	3	36	0.038	0.0833	unnamed,unnamed,unnamed	GNAQ,HOXA2,RARB
Mouse Phenotype	MP:0000150	abnormal rib morphology	143	0.00327	1	0.181	4.09	1.47	6	0.0326	0.133	167	0.00078	1	0.037	5.5	1.09	6	249	0.0759	0.0241	unnamed,unnamed,unnamed,unnamed,unnamed,unnamed	CTBP2,FST,GLI2,GNAQ,PDGFC,PSIP1
Mouse Phenotype	MP:0000260	abnormal angiogenesis	144	0.00331	1	0.182	3.16	2.53	8	0.0562	0.178	132	0.00036	1	0.0216	4.57	1.75	8	400	0.101	0.02	unnamed,unnamed,unnamed,unnamed,unnamed,unnamed,unnamed,unnamed	ANXA2,HOXA3,NR2F2,NRP1,PRDM1,RARB,ROCK2,TBX2
Mouse Phenotype	MP:0003104	acrania	145	0.00339	1	0.185	23.4	0.0856	2	0.0019	0.0444	148	0.000521	1	0.0279	57.1	0.035	2	8	0.0253	0.25	unnamed,unnamed	HHAT,HIC1
Mouse Phenotype	MP:0009772	abnormal retinal development	146	0.00342	1	0.185	9.99	0.3	3	0.00667	0.0667	143	0.000478	1	0.0265	19.6	0.153	3	35	0.038	0.0857	unnamed,unnamed,unnamed	NR2F1,NR2F2,RARB
Mouse Phenotype	MP:0006126	abnormal outflow tract development	147	0.00345	1	0.186	4.9	1.02	5	0.0227	0.111	119	0.000255	1	0.017	8.85	0.565	5	129	0.0633	0.0388	unnamed,unnamed,unnamed,unnamed,unnamed	CITED2,HOXA3,NRP1,RARB,TBX2
Mouse Phenotype	MP:0010029	abnormal basicranium morphology	148	0.00363	1	0.194	6.35	0.63	4	0.014	0.0889	66	2.48e-05	0.196	0.00297	14.5	0.346	5	79	0.0633	0.0633	unnamed,unnamed,unnamed,unnamed	GLI2,HHAT,HOXA2,HOXA3,RARB
Mouse Phenotype	MP:0003410	abnormal artery development	149	0.00364	1	0.193	4.84	1.03	5	0.023	0.111	133	0.00036	1	0.0215	8.21	0.609	5	139	0.0633	0.036	unnamed,unnamed,unnamed,unnamed,unnamed	HOXA3,NRP1,PRDM1,RARB,TBX2
Mouse Phenotype	MP:0002633	persistent truncus arteriosis	150	0.00368	1	0.194	6.32	0.633	4	0.0141	0.0889	121	0.000265	1	0.0173	12.9	0.311	4	71	0.0506	0.0563	unnamed,unnamed,unnamed,unnamed	CITED2,HOXA3,NRP1,RARB
Mouse Phenotype	MP:0005385	cardiovascular system phenotype	151	0.00371	1	0.195	1.81	10.5	19	0.233	0.422	75	3.43e-05	0.271	0.00362	2.5	8.8	22	2009	0.278	0.011	unnamed,unnamed,unnamed,unnamed,unnamed,unnamed,unnamed,unnamed,unnamed,unnamed,unnamed,unnamed,unnamed,unnamed,unnamed,unnamed,unnamed,unnamed,unnamed	ANXA2,CITED2,CRIM1,CTBP2,DES,DLC1,FST,GNAQ,HHAT,HOXA2,HOXA3,ITGB1,NR2F2,NRP1,PDGFC,PRDM1,RARB,ROCK2,RUNX1T1,SPEG,TBX2,TGFB3
Mouse Phenotype	MP:0011098	complete embryonic lethality during organogenesis	152	0.00372	1	0.194	2.63	3.8	10	0.0844	0.222	115	0.000216	1	0.0149	3.61	3.05	11	696	0.139	0.0158	unnamed,unnamed,unnamed,unnamed,unnamed,unnamed,unnamed,unnamed,unnamed,unnamed	DLC1,GLI2,GNAQ,HIC1,ITGB1,NR2F2,NRP1,PDGFC,PRDM1,TBX2,ZEB2
Mouse Phenotype	MP:0009004	progressive hair loss	153	0.00373	1	0.193	22.2	0.0899	2	0.002	0.0444	202	0.00167	1	0.0653	32.6	0.0613	2	14	0.0253	0.143	unnamed,unnamed	GLI2,ITGB1
Mouse Phenotype	MP:0010651	aorticopulmonary septal defect	154	0.00374	1	0.192	6.29	0.636	4	0.0141	0.0889	123	0.000279	1	0.018	12.7	0.315	4	72	0.0506	0.0556	unnamed,unnamed,unnamed,unnamed	CITED2,HOXA3,NRP1,RARB
Mouse Phenotype	MP:0004881	abnormal lung size	155	0.00387	1	0.197	4.77	1.05	5	0.0233	0.111	157	0.00061	1	0.0308	7.32	0.683	5	156	0.0633	0.0321	unnamed,unnamed,unnamed,unnamed,unnamed	GLI2,LRP4,RARB,SPEG,TGFB3
Mouse Phenotype	MP:0008380	abnormal gonial bone morphology	156	0.00394	1	0.2	21.6	0.0924	2	0.00205	0.0444	214	0.00192	1	0.0709	30.4	0.0657	2	15	0.0253	0.133	unnamed,unnamed	HOXA2,RARB
Mouse Phenotype	MP:0000454	abnormal jaw morphology	157	0.00404	1	0.204	3.41	2.05	7	0.0456	0.156	167	0.00078	1	0.037	5.5	1.09	6	249	0.0759	0.0241	unnamed,unnamed,unnamed,unnamed,unnamed,unnamed,unnamed	BNC2,GLI2,GNAQ,HHAT,HOXA3,ITGB1
Mouse Phenotype	MP:0003232	abnormal forebrain development	158	0.00413	1	0.207	3.9	1.54	6	0.0342	0.133	126	0.000294	1	0.0185	6.62	0.906	6	207	0.0759	0.029	unnamed,unnamed,unnamed,unnamed,unnamed,unnamed	CTBP2,DLC1,GLI2,HHAT,ITGB1,TOP2B
Mouse Phenotype	MP:0000909	abnormal facial motor nucleus morphology	159	0.00417	1	0.207	21	0.0951	2	0.00211	0.0444	227	0.00218	1	0.0762	28.5	0.0701	2	16	0.0253	0.125	unnamed,unnamed	HOXA2,NRP1
Mouse Phenotype	MP:0011430	mesangiolysis	160	0.00421	1	0.208	20.9	0.0956	2	0.00213	0.0444	202	0.00167	1	0.0653	32.6	0.0613	2	14	0.0253	0.143	unnamed,unnamed	CRIM1,ITGB1
Mouse Phenotype	MP:0001303	abnormal lens morphology	161	0.00421	1	0.207	3.89	1.54	6	0.0343	0.133	144	0.00048	1	0.0264	6.04	0.994	6	227	0.0759	0.0264	unnamed,unnamed,unnamed,unnamed,unnamed,unnamed	CRIM1,ITGB1,MAF,RARB,TGFB3,ZEB2
Mouse Phenotype	MP:0000929	open neural tube	162	0.00423	1	0.207	3.88	1.55	6	0.0343	0.133	155	0.000589	1	0.0301	5.81	1.03	6	236	0.0759	0.0254	unnamed,unnamed,unnamed,unnamed,unnamed,unnamed	CITED2,DLC1,FOXB1,ITGB1,PDGFC,ZEB2
Mouse Phenotype	MP:0000959	abnormal somatic sensory system morphology	163	0.00431	1	0.21	2.58	3.88	10	0.0862	0.222	128	0.000328	1	0.0203	3.73	2.68	10	612	0.127	0.0163	unnamed,unnamed,unnamed,unnamed,unnamed,unnamed,unnamed,unnamed,unnamed,unnamed	CITED2,EBF3,FST,HHAT,HOXA2,HOXA3,MAF,NR2F1,NRP1,TENM3
Mouse Phenotype	MP:0010975	abnormal lung lobe morphology	164	0.00432	1	0.209	9.18	0.327	3	0.00726	0.0667	142	0.000439	1	0.0245	20.2	0.149	3	34	0.038	0.0882	unnamed,unnamed,unnamed	CITED2,GLI2,RARB
Mouse Phenotype	MP:0004647	decreased lumbar vertebrae number	165	0.00437	1	0.21	20.5	0.0976	2	0.00217	0.0444	308	0.00491	1	0.126	19	0.105	2	24	0.0253	0.0833	unnamed,unnamed	FST,PSIP1
Mouse Phenotype	MP:0003049	abnormal lumbar vertebrae morphology	166	0.00441	1	0.21	6.01	0.666	4	0.0148	0.0889	199	0.00153	1	0.0608	8.08	0.495	4	113	0.0506	0.0354	unnamed,unnamed,unnamed,unnamed	E2F6,FST,PSIP1,RARB
Mouse Phenotype	MP:0011496	abnormal head size	167	0.00443	1	0.21	6	0.667	4	0.0148	0.0889	343	0.00745	1	0.172	7.53	0.398	3	91	0.038	0.033	unnamed,unnamed,unnamed,unnamed	BNC2,GLI2,PEX2
Mouse Phenotype	MP:0006113	abnormal heart septum morphology	168	0.00445	1	0.21	3.35	2.09	7	0.0464	0.156	136	0.000377	1	0.022	5.24	1.34	7	305	0.0886	0.023	unnamed,unnamed,unnamed,unnamed,unnamed,unnamed,unnamed	CITED2,DES,GNAQ,HOXA3,NRP1,PDGFC,RARB
Mouse Phenotype	MP:0002882	abnormal neuron morphology	169	0.00446	1	0.209	1.95	8.21	16	0.182	0.356	85	6.04e-05	0.478	0.00563	2.88	5.91	17	1349	0.215	0.0126	unnamed,unnamed,unnamed,unnamed,unnamed,unnamed,unnamed,unnamed,unnamed,unnamed,unnamed,unnamed,unnamed,unnamed,unnamed,unnamed	EBF3,FST,GLI2,GNAQ,HHAT,HOXA2,HOXA3,ITGB1,LRP4,MAF,NR2F1,NR2F2,NRP1,PEX2,TENM3,TGFB3,TOP2B
Mouse Phenotype	MP:0002249	abnormal larynx morphology	170	0.00451	1	0.21	9.05	0.332	3	0.00737	0.0667	165	0.000764	1	0.0367	16.7	0.18	3	41	0.038	0.0732	unnamed,unnamed,unnamed	GNAQ,HOXA3,RARB
Mouse Phenotype	MP:0004158	right aortic arch	171	0.00457	1	0.211	9	0.333	3	0.0074	0.0667	169	0.00082	1	0.0384	16.3	0.184	3	42	0.038	0.0714	unnamed,unnamed,unnamed	CITED2,NRP1,RARB
Mouse Phenotype	MP:0010714	iris coloboma	172	0.00462	1	0.213	19.9	0.1	2	0.00223	0.0444	171	0.000833	1	0.0386	45.7	0.0438	2	10	0.0253	0.2	unnamed,unnamed	CITED2,RARB
Mouse Phenotype	MP:0003048	abnormal cervical vertebrae morphology	173	0.00467	1	0.214	5.91	0.677	4	0.015	0.0889	209	0.00174	1	0.0658	7.81	0.512	4	117	0.0506	0.0342	unnamed,unnamed,unnamed,unnamed	E2F6,HOXA3,PSIP1,RARB
Mouse Phenotype	MP:0004538	abnormal maxillary shelf morphology	174	0.00471	1	0.214	8.91	0.337	3	0.00748	0.0667	355	0.00811	1	0.181	14.7	0.136	2	31	0.0253	0.0645	unnamed,unnamed,unnamed	BNC2,GLI2
Mouse Phenotype	MP:0001785	edema	175	0.00472	1	0.213	2.98	2.68	8	0.0596	0.178	151	0.000529	1	0.0277	4.31	1.86	8	424	0.101	0.0189	unnamed,unnamed,unnamed,unnamed,unnamed,unnamed,unnamed,unnamed	CITED2,CRIM1,GLI2,HHAT,ITGB1,NR2F2,PDGFC,TBX2
Mouse Phenotype	MP:0005379	endocrine/exocrine gland phenotype	176	0.00491	1	0.221	2	7.52	15	0.167	0.333	163	0.000722	1	0.0351	2.42	6.6	16	1508	0.203	0.0106	unnamed,unnamed,unnamed,unnamed,unnamed,unnamed,unnamed,unnamed,unnamed,unnamed,unnamed,unnamed,unnamed,unnamed,unnamed	CITED2,E2F6,FOXB1,FST,GLI2,GNAQ,HOXA3,ITGB1,LRP4,MGMT,NR2F2,PEX2,PRDM1,PSIP1,RARB,TFCP2L1
Mouse Phenotype	MP:0002705	dilated renal tubules	177	0.00511	1	0.228	5.76	0.694	4	0.0154	0.0889	195	0.00138	1	0.0562	8.3	0.482	4	110	0.0506	0.0364	unnamed,unnamed,unnamed,unnamed	CRIM1,ITGB1,MAF,TFCP2L1
Mouse Phenotype	MP:0000484	abnormal pulmonary artery morphology	178	0.00512	1	0.228	8.64	0.347	3	0.00771	0.0667	197	0.00145	1	0.0581	13.4	0.223	3	51	0.038	0.0588	unnamed,unnamed,unnamed	CITED2,NRP1,RARB
Mouse Phenotype	MP:0005367	renal/urinary system phenotype	179	0.0053	1	0.235	2.24	5.36	12	0.119	0.267	140	0.00043	1	0.0243	2.93	4.44	13	1014	0.165	0.0128	unnamed,unnamed,unnamed,unnamed,unnamed,unnamed,unnamed,unnamed,unnamed,unnamed,unnamed,unnamed	CITED2,CRIM1,GNAQ,ITGB1,LRP4,MAF,PDGFC,PEX2,PPP3CA,PRDM1,PREP,RARB,TFCP2L1
Mouse Phenotype	MP:0006027	impaired lung alveolus development	180	0.00533	1	0.234	8.52	0.352	3	0.00783	0.0667	169	0.00082	1	0.0384	16.3	0.184	3	42	0.038	0.0714	unnamed,unnamed,unnamed	CITED2,RARB,TGFB3
Mouse Phenotype	MP:0000565	oligodactyly	181	0.00533	1	0.233	8.52	0.352	3	0.00783	0.0667	190	0.00129	1	0.0537	14	0.215	3	49	0.038	0.0612	unnamed,unnamed,unnamed	HHAT,LRP4,PRDM1
Mouse Phenotype	MP:0006356	abnormal third branchial arch artery morphology	182	0.00535	1	0.233	18.5	0.108	2	0.00241	0.0444	248	0.00277	1	0.0884	25.4	0.0788	2	18	0.0253	0.111	unnamed,unnamed	HOXA3,NRP1
Mouse Phenotype	MP:0005031	abnormal trophoblast layer morphology	183	0.00535	1	0.232	5.68	0.704	4	0.0156	0.0889	301	0.00467	1	0.123	5.93	0.674	4	154	0.0506	0.026	unnamed,unnamed,unnamed,unnamed	ITGB1,NR2F2,PRDM1,VPS53
Mouse Phenotype	MP:0010595	abnormal aortic valve cusp morphology	184	0.00538	1	0.231	18.4	0.109	2	0.00241	0.0444	262	0.00342	1	0.103	22.8	0.0876	2	20	0.0253	0.1	unnamed,unnamed	HOXA3,RARB
Mouse Phenotype	MP:0002184	abnormal innervation	185	0.00552	1	0.236	3.67	1.63	6	0.0363	0.133	230	0.00219	1	0.0755	5.49	0.911	5	208	0.0633	0.024	unnamed,unnamed,unnamed,unnamed,unnamed,unnamed	EBF3,GNAQ,ITGB1,TENM3,TOP2B
Mouse Phenotype	MP:0010995	abnormal lung alveolus development	186	0.00552	1	0.235	8.4	0.357	3	0.00793	0.0667	178	0.001	1	0.0447	15.2	0.197	3	45	0.038	0.0667	unnamed,unnamed,unnamed	CITED2,RARB,TGFB3
Mouse Phenotype	MP:0000479	abnormal enterocyte morphology	187	0.00555	1	0.235	8.39	0.358	3	0.00795	0.0667	269	0.00373	1	0.11	9.65	0.311	3	71	0.038	0.0423	unnamed,unnamed,unnamed	ITGB1,RUNX1T1,TGFB3
Mouse Phenotype	MP:0000864	abnormal cerebellum vermis morphology	188	0.0057	1	0.24	8.31	0.361	3	0.00802	0.0667	184	0.00114	1	0.0491	14.6	0.206	3	47	0.038	0.0638	unnamed,unnamed,unnamed	FOXB1,GLI2,ITGB1
Mouse Phenotype	MP:0002275	abnormal type II pneumocyte morphology	189	0.00581	1	0.243	8.25	0.364	3	0.00808	0.0667	245	0.00266	1	0.0859	10.9	0.276	3	63	0.038	0.0476	unnamed,unnamed,unnamed	CITED2,GLI2,TGFB3
Mouse Phenotype	MP:0009571	abnormal right lung accessory lobe morphology	190	0.00599	1	0.25	17.4	0.115	2	0.00255	0.0444	148	0.000521	1	0.0279	57.1	0.035	2	8	0.0253	0.25	unnamed,unnamed	GLI2,RARB
Mouse Phenotype	MP:0000729	abnormal myogenesis	191	0.00601	1	0.249	8.15	0.368	3	0.00818	0.0667	231	0.0022	1	0.0755	11.6	0.258	3	59	0.038	0.0508	unnamed,unnamed,unnamed	ITGB1,PDGFC,PRDM1
Mouse Phenotype	MP:0000272	abnormal aorta morphology	192	0.00604	1	0.249	4.29	1.17	5	0.0259	0.111	192	0.00134	1	0.0554	6.14	0.814	5	186	0.0633	0.0269	unnamed,unnamed,unnamed,unnamed,unnamed	CITED2,DES,HOXA3,NRP1,RARB
Mouse Phenotype	MP:0000762	abnormal tongue morphology	193	0.00604	1	0.248	5.49	0.729	4	0.0162	0.0889	172	0.000867	1	0.0399	9.42	0.425	4	97	0.0506	0.0412	unnamed,unnamed,unnamed,unnamed	BNC2,HHAT,HOXA2,HOXA3
Mouse Phenotype	MP:0009397	increased trophoblast giant cell number	194	0.00605	1	0.247	17.3	0.115	2	0.00256	0.0444	256	0.00308	1	0.0954	24	0.0832	2	19	0.0253	0.105	unnamed,unnamed	NR2F2,VPS53
Mouse Phenotype	MP:0000759	abnormal skeletal muscle morphology	195	0.00614	1	0.249	3.16	2.22	7	0.0493	0.156	111	0.000201	1	0.0144	4.98	1.61	8	367	0.101	0.0218	unnamed,unnamed,unnamed,unnamed,unnamed,unnamed,unnamed	CTBP2,DES,FST,HOXA2,HOXA3,ITGB1,PPP3CA,RARB
Mouse Phenotype	MP:0000270	abnormal heart tube morphology	196	0.00624	1	0.252	5.44	0.736	4	0.0163	0.0889	153	0.000551	1	0.0285	10.6	0.377	4	86	0.0506	0.0465	unnamed,unnamed,unnamed,unnamed	CTBP2,NR2F2,RARB,TBX2
Mouse Phenotype	MP:0011339	abnormal glomerular mesangium morphology	197	0.00641	1	0.258	7.96	0.377	3	0.00837	0.0667	306	0.00486	1	0.126	8.78	0.342	3	78	0.038	0.0385	unnamed,unnamed,unnamed	CRIM1,ITGB1,PRDM1
Mouse Phenotype	MP:0000867	abnormal cerebellum anterior vermis morphology	198	0.00651	1	0.26	16.7	0.12	2	0.00266	0.0444	196	0.00143	1	0.0578	35.1	0.0569	2	13	0.0253	0.154	unnamed,unnamed	FOXB1,GLI2
Mouse Phenotype	MP:0005294	abnormal heart ventricle morphology	199	0.00662	1	0.263	2.6	3.47	9	0.077	0.2	68	2.83e-05	0.224	0.00329	4.53	2.43	11	554	0.139	0.0199	unnamed,unnamed,unnamed,unnamed,unnamed,unnamed,unnamed,unnamed,unnamed	CITED2,DES,DLC1,GNAQ,HOXA3,ITGB1,NR2F2,NRP1,RARB,SPEG,TBX2
Mouse Phenotype	MP:0000301	decreased atrioventricular cushion size	200	0.00675	1	0.267	16.4	0.122	2	0.00271	0.0444	214	0.00192	1	0.0709	30.4	0.0657	2	15	0.0253	0.133	unnamed,unnamed	CITED2,TBX2
Mouse Phenotype	MP:0004613	fusion of vertebral arches	201	0.00703	1	0.277	16	0.125	2	0.00277	0.0444	294	0.00451	1	0.122	19.9	0.101	2	23	0.0253	0.087	unnamed,unnamed	GLI2,RARB
Mouse Phenotype	MP:0003604	single kidney	202	0.00718	1	0.281	7.64	0.393	3	0.00873	0.0667	183	0.00107	1	0.0463	14.9	0.201	3	46	0.038	0.0652	unnamed,unnamed,unnamed	ITGB1,LRP4,RARB
Mouse Phenotype	MP:0004508	abnormal pectoral girdle bone morphology	203	0.00768	1	0.299	3.43	1.75	6	0.0389	0.133	154	0.000551	1	0.0283	5.88	1.02	6	233	0.0759	0.0258	unnamed,unnamed,unnamed,unnamed,unnamed,unnamed	FST,GLI2,HOXA3,PDGFC,PSIP1,RARB
Mouse Phenotype	MP:0000562	polydactyly	204	0.00768	1	0.298	5.12	0.781	4	0.0174	0.0889	209	0.00174	1	0.0658	7.81	0.512	4	117	0.0506	0.0342	unnamed,unnamed,unnamed,unnamed	GLI2,GLIS1,LRP4,TBX2
Mouse Phenotype	MP:0000459	abnormal presacral vertebrae morphology	205	0.00772	1	0.298	4.04	1.24	5	0.0275	0.111	226	0.00215	1	0.0752	5.52	0.906	5	207	0.0633	0.0242	unnamed,unnamed,unnamed,unnamed,unnamed	E2F6,FST,HOXA3,PSIP1,RARB
Mouse Phenotype	MP:0004245	genital hemorrhage	206	0.00778	1	0.299	15.2	0.131	2	0.00292	0.0444	313	0.00532	1	0.135	18.3	0.109	2	25	0.0253	0.08	unnamed,unnamed	FST,PRDM1
Mouse Phenotype	MP:0000783	abnormal forebrain morphology	207	0.00783	1	0.3	2.13	5.63	12	0.125	0.267	95	0.000102	0.804	0.00847	3.39	3.83	13	875	0.165	0.0149	unnamed,unnamed,unnamed,unnamed,unnamed,unnamed,unnamed,unnamed,unnamed,unnamed,unnamed,unnamed	CTBP2,DLC1,EBF3,FOXB1,GLI2,GNAQ,HHAT,ITGB1,NR2F1,NRP1,PEX2,PPP3CA,TOP2B
Mouse Phenotype	MP:0009960	abnormal cerebellum anterior lobe morphology	208	0.00786	1	0.299	15.1	0.132	2	0.00294	0.0444	202	0.00167	1	0.0653	32.6	0.0613	2	14	0.0253	0.143	unnamed,unnamed	FOXB1,GLI2
Mouse Phenotype	MP:0005033	abnormal trophoblast giant cells	209	0.00792	1	0.3	7.37	0.407	3	0.00905	0.0667	334	0.007	1	0.166	7.7	0.39	3	89	0.038	0.0337	unnamed,unnamed,unnamed	NR2F2,PRDM1,VPS53
Mouse Phenotype	MP:0001178	pulmonary hypoplasia	210	0.00799	1	0.301	7.34	0.409	3	0.00908	0.0667	211	0.0018	1	0.0675	12.5	0.241	3	55	0.038	0.0545	unnamed,unnamed,unnamed	GLI2,RARB,TGFB3
Mouse Phenotype	MP:0008762	embryonic lethality	211	0.00805	1	0.302	1.96	7.14	14	0.159	0.311	260	0.00311	1	0.0946	2.18	6.89	15	1573	0.19	0.00954	unnamed,unnamed,unnamed,unnamed,unnamed,unnamed,unnamed,unnamed,unnamed,unnamed,unnamed,unnamed,unnamed,unnamed	CITED2,DLC1,GLI2,GNAQ,HIC1,ITGB1,MAF,NR2F2,NRP1,PDGFC,PRDM1,TBX2,TGFB3,VPS53,ZEB2
Mouse Phenotype	MP:0010348	increased pancreatic islet cell carcinoma incidence	212	0.00805	1	0.301	124	0.00809	1	0.00018	0.0222	484	0.0174	1	0.285	57.1	0.0175	1	4	0.0127	0.25	unnamed	HIC1
Mouse Phenotype	MP:0012057	abnormal mural trophectoderm morphology	213	0.00812	1	0.302	7.3	0.411	3	0.00913	0.0667	341	0.00722	1	0.168	7.61	0.394	3	90	0.038	0.0333	unnamed,unnamed,unnamed	NR2F2,PRDM1,VPS53
Mouse Phenotype	MP:0000166	abnormal chondrocyte morphology	214	0.00814	1	0.301	5.03	0.795	4	0.0177	0.0889	166	0.00077	1	0.0367	9.72	0.412	4	94	0.0506	0.0426	unnamed,unnamed,unnamed,unnamed	GLI2,ITGB1,LRP4,TGFB3
Mouse Phenotype	MP:0004321	short sternum	215	0.00814	1	0.3	7.29	0.411	3	0.00914	0.0667	173	0.000879	1	0.0402	15.9	0.188	3	43	0.038	0.0698	unnamed,unnamed,unnamed	GLI2,PDGFC,PSIP1
Mouse Phenotype	MP:0001731	abnormal postnatal growth	216	0.00816	1	0.299	2.23	4.94	11	0.11	0.244	152	0.000548	1	0.0286	3.02	3.97	12	906	0.152	0.0132	unnamed,unnamed,unnamed,unnamed,unnamed,unnamed,unnamed,unnamed,unnamed,unnamed,unnamed	E2F6,FOXB1,GNAQ,HOXA2,ITGB1,LRP4,NR2F2,NRP1,PEX2,RARB,RUNX1T1,TFCP2L1
Mouse Phenotype	MP:0000030	abnormal tympanic ring morphology	217	0.00822	1	0.3	7.27	0.413	3	0.00917	0.0667	184	0.00114	1	0.0491	14.6	0.206	3	47	0.038	0.0638	unnamed,unnamed,unnamed	GLI2,GNAQ,HOXA2
Mouse Phenotype	MP:0006063	abnormal inferior vena cava morphology	218	0.0083	1	0.301	14.7	0.136	2	0.00302	0.0444	227	0.00218	1	0.0762	28.5	0.0701	2	16	0.0253	0.125	unnamed,unnamed	CITED2,RARB
Mouse Phenotype	MP:0002258	abnormal cricoid cartilage morphology	219	0.00834	1	0.301	14.7	0.136	2	0.00303	0.0444	237	0.00247	1	0.0824	26.9	0.0744	2	17	0.0253	0.118	unnamed,unnamed	HOXA3,RARB
Mouse Phenotype	MP:0005623	abnormal meninges morphology	220	0.00839	1	0.302	14.6	0.137	2	0.00304	0.0444	277	0.00413	1	0.118	20.8	0.0963	2	22	0.0253	0.0909	unnamed,unnamed	HIC1,ITGB1
Mouse Phenotype	MP:0003358	abnormal hypaxial muscle morphology	221	0.0089	1	0.319	4.91	0.815	4	0.0181	0.0889	235	0.00234	1	0.0789	7.19	0.556	4	127	0.0506	0.0315	unnamed,unnamed,unnamed,unnamed	CTBP2,DES,FST,RARB
Mouse Phenotype	MP:0008383	enlarged gonial bone	222	0.00893	1	0.319	111	0.00897	1	0.000199	0.0222	371	0.00874	1	0.187	114	0.00876	1	2	0.0127	0.5	unnamed	HOXA2
Mouse Phenotype	MP:0004459	small alisphenoid bone	223	0.00916	1	0.325	14	0.143	2	0.00318	0.0444	907	0.0637	1	0.556	15.2	0.0657	1	15	0.0127	0.0667	unnamed,unnamed	BNC2
Mouse Phenotype	MP:0004377	small frontal bone	224	0.00922	1	0.326	13.9	0.144	2	0.00319	0.0444	885	0.0596	1	0.533	16.3	0.0613	1	14	0.0127	0.0714	unnamed,unnamed	BNC2
Mouse Phenotype	MP:0004135	abnormal mammary gland embryonic development	225	0.00934	1	0.329	13.8	0.145	2	0.00322	0.0444	180	0.00101	1	0.0446	41.5	0.0482	2	11	0.0253	0.182	unnamed,unnamed	GLI2,LRP4
Mouse Phenotype	MP:0000049	abnormal middle ear morphology	226	0.00937	1	0.328	4.83	0.828	4	0.0184	0.0889	156	0.000601	1	0.0305	10.4	0.385	4	88	0.0506	0.0455	unnamed,unnamed,unnamed,unnamed	GLI2,GNAQ,HOXA2,RARB
Mouse Phenotype	MP:0004063	dilated heart left atrium	227	0.00939	1	0.328	106	0.00944	1	0.00021	0.0222	484	0.0174	1	0.285	57.1	0.0175	1	4	0.0127	0.25	unnamed	SPEG
Mouse Phenotype	MP:0002177	abnormal outer ear morphology	228	0.00948	1	0.329	4.81	0.831	4	0.0185	0.0889	221	0.00202	1	0.0725	7.49	0.534	4	122	0.0506	0.0328	unnamed,unnamed,unnamed,unnamed	GNAQ,HIC1,HOXA2,ITGB1
Mouse Phenotype	MP:0000288	abnormal pericardium morphology	229	0.00954	1	0.33	3.27	1.83	6	0.0408	0.133	125	0.000284	1	0.018	5.49	1.27	7	291	0.0886	0.0241	unnamed,unnamed,unnamed,unnamed,unnamed,unnamed	CTBP2,DES,GNAQ,ITGB1,PDGFC,SPEG,TBX2
Mouse Phenotype	MP:0001306	small lens	230	0.00958	1	0.33	6.87	0.437	3	0.00971	0.0667	193	0.00137	1	0.056	13.7	0.219	3	50	0.038	0.06	unnamed,unnamed,unnamed	CRIM1,MAF,ZEB2
Mouse Phenotype	MP:0011108	partial embryonic lethality during organogenesis	231	0.00974	1	0.334	3.26	1.84	6	0.0409	0.133	220	0.00202	1	0.0728	4.57	1.31	6	300	0.0759	0.02	unnamed,unnamed,unnamed,unnamed,unnamed,unnamed	CITED2,GLI2,ITGB1,MAF,TBX2,TGFB3
Mouse Phenotype	MP:0000926	absent floor plate	232	0.00977	1	0.334	13.5	0.148	2	0.00329	0.0444	277	0.00413	1	0.118	20.8	0.0963	2	22	0.0253	0.0909	unnamed,unnamed	GLI2,HHAT
Mouse Phenotype	MP:0002951	small thyroid gland	233	0.00991	1	0.337	13.4	0.149	2	0.00332	0.0444	256	0.00308	1	0.0954	24	0.0832	2	19	0.0253	0.105	unnamed,unnamed	GNAQ,HOXA3
Mouse Phenotype	MP:0000468	abnormal esophageal epithelium morphology	234	0.00998	1	0.338	13.3	0.15	2	0.00333	0.0444	271	0.00377	1	0.11	21.7	0.092	2	21	0.0253	0.0952	unnamed,unnamed	ITGB1,RARB
Mouse Phenotype	MP:0000267	abnormal heart development	235	0.01	1	0.339	2.88	2.43	7	0.0541	0.156	162	0.000671	1	0.0328	4.76	1.47	7	336	0.0886	0.0208	unnamed,unnamed,unnamed,unnamed,unnamed,unnamed,unnamed	CITED2,CTBP2,DLC1,NR2F2,RARB,SPEG,TBX2
Mouse Phenotype	MP:0011143	thick lung-associated mesenchyme	236	0.0101	1	0.338	13.3	0.15	2	0.00334	0.0444	294	0.00451	1	0.122	19.9	0.101	2	23	0.0253	0.087	unnamed,unnamed	GLI2,TGFB3
Mouse Phenotype	MP:0000461	decreased presacral vertebrae number	237	0.0103	1	0.343	13.2	0.152	2	0.00338	0.0444	403	0.0103	1	0.202	13	0.153	2	35	0.0253	0.0571	unnamed,unnamed	FST,PSIP1
Mouse Phenotype	MP:0004058	abnormal ventricle papillary muscle morphology	238	0.0103	1	0.343	96.6	0.0104	1	0.00023	0.0222	484	0.0174	1	0.285	57.1	0.0175	1	4	0.0127	0.25	unnamed	DES
Mouse Phenotype	MP:0003036	vertebral transformation	239	0.0103	1	0.343	6.67	0.449	3	0.00999	0.0667	413	0.011	1	0.211	6.52	0.46	3	105	0.038	0.0286	unnamed,unnamed,unnamed	E2F6,PSIP1,RARB
Mouse Phenotype	MP:0008378	small malleus processus brevis	240	0.0104	1	0.344	95.4	0.0105	1	0.000233	0.0222	433	0.0131	1	0.239	76.1	0.0131	1	3	0.0127	0.333	unnamed	HOXA2
Mouse Phenotype	MP:0000914	exencephaly	241	0.0106	1	0.348	3.74	1.34	5	0.0297	0.111	275	0.00398	1	0.115	4.78	1.05	5	239	0.0633	0.0209	unnamed,unnamed,unnamed,unnamed,unnamed	CITED2,GLI2,HIC1,ITGB1,ZEB2
Mouse Phenotype	MP:0002989	small kidney	242	0.0109	1	0.356	3.71	1.35	5	0.0299	0.111	217	0.00193	1	0.0704	5.65	0.885	5	202	0.0633	0.0248	unnamed,unnamed,unnamed,unnamed,unnamed	CRIM1,ITGB1,PREP,RARB,TFCP2L1
Mouse Phenotype	MP:0011709	increased fibroblast cell migration	243	0.011	1	0.36	90.1	0.0111	1	0.000247	0.0222	371	0.00874	1	0.187	114	0.00876	1	2	0.0127	0.5	unnamed	DLC1
Mouse Phenotype	MP:0001325	abnormal retina morphology	244	0.0112	1	0.364	2.57	3.11	8	0.0691	0.178	212	0.00189	1	0.0706	3.53	2.26	8	517	0.101	0.0155	unnamed,unnamed,unnamed,unnamed,unnamed,unnamed,unnamed,unnamed	FST,NR2F1,NR2F2,NRP1,PDGFC,RARB,ROCK2,TGFB3
Mouse Phenotype	MP:0000163	abnormal cartilage morphology	245	0.0112	1	0.363	2.81	2.49	7	0.0553	0.156	101	0.000135	1	0.0106	5.28	1.52	8	346	0.101	0.0231	unnamed,unnamed,unnamed,unnamed,unnamed,unnamed,unnamed	GLI2,HHAT,HOXA2,HOXA3,ITGB1,LRP4,RARB,TGFB3
Mouse Phenotype	MP:0011655	abnormal systemic artery morphology	246	0.0113	1	0.364	3.67	1.36	5	0.0302	0.111	137	0.000378	1	0.0219	6.31	0.95	6	217	0.0759	0.0276	unnamed,unnamed,unnamed,unnamed,unnamed	CITED2,DES,HOXA2,HOXA3,NRP1,RARB
Mouse Phenotype	MP:0006301	abnormal mesenchyme morphology	247	0.0115	1	0.367	12.4	0.161	2	0.00358	0.0444	1142	0.104	1	0.721	9.13	0.109	1	25	0.0127	0.04	unnamed,unnamed	BNC2
Mouse Phenotype	MP:0002273	abnormal pulmonary alveolus epithelial cell morphology	248	0.0115	1	0.368	6.41	0.468	3	0.0104	0.0667	298	0.00452	1	0.12	9.01	0.333	3	76	0.038	0.0395	unnamed,unnamed,unnamed	CITED2,GLI2,TGFB3
Mouse Phenotype	MP:0005502	abnormal renal/urinary system physiology	249	0.0116	1	0.369	2.56	3.13	8	0.0696	0.178	336	0.00704	1	0.166	2.84	2.82	8	643	0.101	0.0124	unnamed,unnamed,unnamed,unnamed,unnamed,unnamed,unnamed,unnamed	CRIM1,GNAQ,ITGB1,MAF,PEX2,PPP3CA,PRDM1,TFCP2L1
Mouse Phenotype	MP:0009888	palatal shelves fail to meet at midline	250	0.0116	1	0.368	6.39	0.469	3	0.0104	0.0667	479	0.0166	1	0.274	10.1	0.197	2	45	0.0253	0.0444	unnamed,unnamed,unnamed	BNC2,PDGFC
Mouse Phenotype	MP:0008140	podocyte foot process effacement	251	0.0116	1	0.367	12.3	0.162	2	0.00361	0.0444	424	0.012	1	0.224	12	0.166	2	38	0.0253	0.0526	unnamed,unnamed	CRIM1,ITGB1
Mouse Phenotype	MP:0010898	abnormal pulmonary alveolus epithelium morphology	252	0.0117	1	0.367	6.38	0.47	3	0.0105	0.0667	311	0.00503	1	0.128	8.67	0.346	3	79	0.038	0.038	unnamed,unnamed,unnamed	CITED2,GLI2,TGFB3
Mouse Phenotype	MP:0002703	abnormal renal tubule morphology	253	0.0118	1	0.37	3.63	1.38	5	0.0306	0.111	305	0.00481	1	0.125	4.57	1.09	5	250	0.0633	0.02	unnamed,unnamed,unnamed,unnamed,unnamed	CRIM1,ITGB1,MAF,RARB,TFCP2L1
Mouse Phenotype	MP:0006108	abnormal hindbrain development	254	0.0119	1	0.372	3.62	1.38	5	0.0307	0.111	189	0.00125	1	0.0523	6.24	0.801	5	183	0.0633	0.0273	unnamed,unnamed,unnamed,unnamed,unnamed	DLC1,GLI2,HOXA2,ITGB1,PEX2
Mouse Phenotype	MP:0004268	abnormal optic stalk morphology	255	0.012	1	0.374	12.1	0.165	2	0.00367	0.0444	237	0.00247	1	0.0824	26.9	0.0744	2	17	0.0253	0.118	unnamed,unnamed	NR2F1,NR2F2
Mouse Phenotype	MP:0002753	dilated heart left ventricle	256	0.0121	1	0.374	6.3	0.476	3	0.0106	0.0667	353	0.00791	1	0.177	7.37	0.407	3	93	0.038	0.0323	unnamed,unnamed,unnamed	DES,HOXA3,ITGB1
Mouse Phenotype	MP:0000164	abnormal cartilage development	257	0.0123	1	0.379	3.6	1.39	5	0.0309	0.111	194	0.00137	1	0.0561	6.11	0.819	5	187	0.0633	0.0267	unnamed,unnamed,unnamed,unnamed,unnamed	GLI2,HHAT,HOXA2,ITGB1,TGFB3
Mouse Phenotype	MP:0004418	small parietal bone	258	0.0125	1	0.384	11.8	0.169	2	0.00375	0.0444	1000	0.08	1	0.634	12	0.0832	1	19	0.0127	0.0526	unnamed,unnamed	BNC2
Mouse Phenotype	MP:0001208	blistering	259	0.0127	1	0.388	11.8	0.17	2	0.00378	0.0444	348	0.00761	1	0.173	15.2	0.131	2	30	0.0253	0.0667	unnamed,unnamed	ITGB1,PDGFC
Mouse Phenotype	MP:0002864	abnormal ocular fundus morphology	260	0.0127	1	0.387	2.51	3.18	8	0.0707	0.178	234	0.00221	1	0.0746	3.45	2.32	8	530	0.101	0.0151	unnamed,unnamed,unnamed,unnamed,unnamed,unnamed,unnamed,unnamed	FST,NR2F1,NR2F2,NRP1,PDGFC,RARB,ROCK2,TGFB3
Mouse Phenotype	MP:0010466	vascular ring	261	0.0128	1	0.389	11.7	0.171	2	0.0038	0.0444	237	0.00247	1	0.0824	26.9	0.0744	2	17	0.0253	0.118	unnamed,unnamed	CITED2,NRP1
Mouse Phenotype	MP:0011278	increased ear pigmentation	262	0.0129	1	0.39	76.9	0.013	1	0.000289	0.0222	484	0.0174	1	0.285	57.1	0.0175	1	4	0.0127	0.25	unnamed	GNAQ
Mouse Phenotype	MP:0011804	increased cell migration	263	0.0129	1	0.389	76.9	0.013	1	0.000289	0.0222	433	0.0131	1	0.239	76.1	0.0131	1	3	0.0127	0.333	unnamed	DLC1
Mouse Phenotype	MP:0004957	abnormal blastocyst morphology	264	0.013	1	0.389	4.39	0.912	4	0.0203	0.0889	431	0.0127	1	0.234	4.43	0.902	4	206	0.0506	0.0194	unnamed,unnamed,unnamed,unnamed	ITGB1,NR2F2,PRDM1,VPS53
Mouse Phenotype	MP:0011276	increased tail pigmentation	265	0.0133	1	0.396	74.9	0.0134	1	0.000297	0.0222	545	0.0217	1	0.315	45.7	0.0219	1	5	0.0127	0.2	unnamed	GNAQ
Mouse Phenotype	MP:0011754	abnormal kidney collecting duct intercalated cell morphology	266	0.0134	1	0.398	74.4	0.0134	1	0.000299	0.0222	286	0.00438	1	0.121	228	0.00438	1	1	0.0127	1	unnamed	TFCP2L1
Mouse Phenotype	MP:0000737	abnormal myotome development	267	0.0135	1	0.4	11.4	0.176	2	0.0039	0.0444	313	0.00532	1	0.135	18.3	0.109	2	25	0.0253	0.08	unnamed,unnamed	PDGFC,PRDM1
Mouse Phenotype	MP:0001051	abnormal somatic motor system morphology	268	0.0136	1	0.402	6.02	0.498	3	0.0111	0.0667	321	0.00597	1	0.147	8.16	0.368	3	84	0.038	0.0357	unnamed,unnamed,unnamed	HOXA3,ITGB1,LRP4
Mouse Phenotype	MP:0000458	abnormal mandible morphology	269	0.0142	1	0.417	3.47	1.44	5	0.032	0.111	176	0.000923	1	0.0415	6.68	0.749	5	171	0.0633	0.0292	unnamed,unnamed,unnamed,unnamed,unnamed	GLI2,GNAQ,HHAT,HOXA3,ITGB1
Mouse Phenotype	MP:0005260	ocular hypotension	270	0.0143	1	0.418	69.7	0.0144	1	0.000319	0.0222	484	0.0174	1	0.285	57.1	0.0175	1	4	0.0127	0.25	unnamed	ROCK2
Mouse Phenotype	MP:0010188	abnormal T follicular helper cell differentiation	271	0.0143	1	0.418	69.4	0.0144	1	0.00032	0.0222	286	0.00438	1	0.121	228	0.00438	1	1	0.0127	1	unnamed	PRDM1
Mouse Phenotype	MP:0000116	abnormal tooth development	272	0.0144	1	0.418	5.9	0.508	3	0.0113	0.0667	261	0.0033	1	0.1	10.1	0.298	3	68	0.038	0.0441	unnamed,unnamed,unnamed	FST,HHAT,LRP4
Mouse Phenotype	MP:0000077	abnormal interparietal bone morphology	273	0.0144	1	0.418	5.89	0.509	3	0.0113	0.0667	201	0.00153	1	0.0603	13.2	0.228	3	52	0.038	0.0577	unnamed,unnamed,unnamed	HHAT,PEX2,PSIP1
Mouse Phenotype	MP:0010406	common atrium	274	0.0145	1	0.418	11	0.182	2	0.00405	0.0444	271	0.00377	1	0.11	21.7	0.092	2	21	0.0253	0.0952	unnamed,unnamed	CITED2,PDGFC
Mouse Phenotype	MP:0001055	failure of neuromuscular synapse postsynaptic differentiation	275	0.0145	1	0.417	68.5	0.0146	1	0.000324	0.0222	597	0.026	1	0.345	38.1	0.0263	1	6	0.0127	0.167	unnamed	LRP4
Mouse Phenotype	MP:0003105	abnormal heart atrium morphology	276	0.0146	1	0.417	3.45	1.45	5	0.0322	0.111	112	0.000202	1	0.0143	7.1	0.845	6	193	0.0759	0.0311	unnamed,unnamed,unnamed,unnamed,unnamed	CITED2,DLC1,ITGB1,NRP1,PDGFC,SPEG
Mouse Phenotype	MP:0000108	midline facial cleft	277	0.0146	1	0.417	10.9	0.183	2	0.00407	0.0444	294	0.00451	1	0.122	19.9	0.101	2	23	0.0253	0.087	unnamed,unnamed	PDGFC,ZEB2
Mouse Phenotype	MP:0010882	trachea hypoplasia	278	0.0146	1	0.417	67.9	0.0147	1	0.000327	0.0222	286	0.00438	1	0.121	228	0.00438	1	1	0.0127	1	unnamed	GLI2
Mouse Phenotype	MP:0001663	abnormal digestive system physiology	279	0.0147	1	0.417	2.67	2.62	7	0.0583	0.156	745	0.0393	1	0.418	2.4	2.5	6	572	0.0759	0.0105	unnamed,unnamed,unnamed,unnamed,unnamed,unnamed,unnamed	BNC2,HOXA2,ITGB1,RUNX1T1,TFCP2L1,TGFB3
Mouse Phenotype	MP:0000266	abnormal heart morphology	280	0.0149	1	0.421	1.96	6.12	12	0.136	0.267	113	0.000204	1	0.0143	2.99	4.69	14	1070	0.177	0.0131	unnamed,unnamed,unnamed,unnamed,unnamed,unnamed,unnamed,unnamed,unnamed,unnamed,unnamed,unnamed	CITED2,CTBP2,DES,DLC1,GNAQ,HOXA3,ITGB1,NR2F2,NRP1,PDGFC,RARB,ROCK2,SPEG,TBX2
Mouse Phenotype	MP:0000496	abnormal small intestine morphology	281	0.015	1	0.421	4.2	0.952	4	0.0211	0.0889	345	0.00745	1	0.171	5.19	0.771	4	176	0.0506	0.0227	unnamed,unnamed,unnamed,unnamed	ITGB1,RUNX1T1,TGFB3,TOX
Mouse Phenotype	MP:0002191	abnormal artery morphology	282	0.0151	1	0.423	2.66	2.64	7	0.0586	0.156	160	0.000665	1	0.0329	4.16	1.92	8	439	0.101	0.0182	unnamed,unnamed,unnamed,unnamed,unnamed,unnamed,unnamed	CITED2,DES,HOXA2,HOXA3,NRP1,PRDM1,RARB,TBX2
Mouse Phenotype	MP:0001093	small trigeminal ganglion	283	0.0151	1	0.423	10.7	0.187	2	0.00415	0.0444	248	0.00277	1	0.0884	25.4	0.0788	2	18	0.0253	0.111	unnamed,unnamed	CITED2,HHAT
Mouse Phenotype	MP:0010884	esophagus stenosis	284	0.0154	1	0.43	64.3	0.0155	1	0.000345	0.0222	371	0.00874	1	0.187	114	0.00876	1	2	0.0127	0.5	unnamed	GLI2
Mouse Phenotype	MP:0010881	esophagus hypoplasia	284	0.0154	1	0.43	64.3	0.0155	1	0.000345	0.0222	371	0.00874	1	0.187	114	0.00876	1	2	0.0127	0.5	unnamed	GLI2
Mouse Phenotype	MP:0002135	abnormal kidney morphology	286	0.0154	1	0.427	2.27	3.97	9	0.0882	0.2	188	0.00122	1	0.0512	3.15	3.17	10	725	0.127	0.0138	unnamed,unnamed,unnamed,unnamed,unnamed,unnamed,unnamed,unnamed,unnamed	CITED2,CRIM1,ITGB1,LRP4,MAF,PDGFC,PRDM1,PREP,RARB,TFCP2L1
Mouse Phenotype	MP:0006062	abnormal vena cava morphology	287	0.0155	1	0.428	10.6	0.189	2	0.0042	0.0444	308	0.00491	1	0.126	19	0.105	2	24	0.0253	0.0833	unnamed,unnamed	CITED2,RARB
Mouse Phenotype	MP:0002279	abnormal diaphragm morphology	288	0.0156	1	0.429	5.72	0.525	3	0.0117	0.0667	306	0.00486	1	0.126	8.78	0.342	3	78	0.038	0.0385	unnamed,unnamed,unnamed	CTBP2,DES,RARB
Mouse Phenotype	MP:0002136	abnormal kidney physiology	289	0.0158	1	0.432	2.93	2.05	6	0.0455	0.133	368	0.00865	1	0.186	3.38	1.77	6	405	0.0759	0.0148	unnamed,unnamed,unnamed,unnamed,unnamed,unnamed	CRIM1,ITGB1,MAF,PEX2,PPP3CA,PRDM1
Mouse Phenotype	MP:0008442	disorganized cortical plate	290	0.0158	1	0.431	62.8	0.0159	1	0.000354	0.0222	484	0.0174	1	0.285	57.1	0.0175	1	4	0.0127	0.25	unnamed	TOP2B
Mouse Phenotype	MP:0000157	abnormal sternum morphology	291	0.0158	1	0.431	3.37	1.48	5	0.0329	0.111	223	0.0021	1	0.0746	5.54	0.902	5	206	0.0633	0.0243	unnamed,unnamed,unnamed,unnamed,unnamed	FST,GLI2,PDGFC,PSIP1,RARB
Mouse Phenotype	MP:0003237	abnormal lens epithelium morphology	292	0.0159	1	0.432	10.4	0.192	2	0.00426	0.0444	337	0.00712	1	0.167	15.7	0.127	2	29	0.0253	0.069	unnamed,unnamed	ITGB1,TGFB3
Mouse Phenotype	MP:0002067	abnormal sensory capabilities/reflexes/nociception	293	0.016	1	0.433	2.13	4.7	10	0.104	0.222	316	0.00574	1	0.144	2.72	3.31	9	757	0.114	0.0119	unnamed,unnamed,unnamed,unnamed,unnamed,unnamed,unnamed,unnamed,unnamed,unnamed	FOXB1,GLI2,GNAQ,MAF,PEX2,PREP,PSIP1,SRR,TENM3
Mouse Phenotype	MP:0011495	abnormal head shape	294	0.016	1	0.431	5.66	0.53	3	0.0118	0.0667	269	0.00373	1	0.11	9.65	0.311	3	71	0.038	0.0423	unnamed,unnamed,unnamed	GLI2,MAF,PSIP1
Mouse Phenotype	MP:0009883	palatal shelf hypoplasia	295	0.016	1	0.43	10.4	0.192	2	0.00428	0.0444	214	0.00192	1	0.0709	30.4	0.0657	2	15	0.0253	0.133	unnamed,unnamed	PDGFC,TBX2
Mouse Phenotype	MP:0002260	abnormal thyroid cartilage morphology	296	0.016	1	0.429	10.4	0.193	2	0.00428	0.0444	317	0.00575	1	0.144	17.6	0.114	2	26	0.0253	0.0769	unnamed,unnamed	HOXA3,RARB
Mouse Phenotype	MP:0005105	abnormal middle ear ossicle morphology	297	0.0161	1	0.429	5.66	0.53	3	0.0118	0.0667	231	0.0022	1	0.0755	11.6	0.258	3	59	0.038	0.0508	unnamed,unnamed,unnamed	GNAQ,HOXA2,RARB
Mouse Phenotype	MP:0001688	abnormal somite development	298	0.0161	1	0.428	3.36	1.49	5	0.0331	0.111	268	0.00364	1	0.107	4.88	1.02	5	234	0.0633	0.0214	unnamed,unnamed,unnamed,unnamed,unnamed	CTBP2,ITGB1,NR2F2,PDGFC,ZEB2
Mouse Phenotype	MP:0002741	small olfactory bulb	299	0.0162	1	0.43	5.64	0.532	3	0.0118	0.0667	207	0.00171	1	0.0653	12.7	0.236	3	54	0.038	0.0556	unnamed,unnamed,unnamed	EBF3,ITGB1,TOP2B
Mouse Phenotype	MP:0010892	increased oligodendrocyte progenitor number	300	0.0162	1	0.429	61.1	0.0164	1	0.000364	0.0222	433	0.0131	1	0.239	76.1	0.0131	1	3	0.0127	0.333	unnamed	HOXA2
Mouse Phenotype	MP:0010901	abnormal pulmonary alveolar parenchyma morphology	301	0.0167	1	0.438	5.58	0.538	3	0.0119	0.0667	396	0.00964	1	0.193	6.85	0.438	3	100	0.038	0.03	unnamed,unnamed,unnamed	CITED2,GLI2,TGFB3
Mouse Phenotype	MP:0005225	abnormal vertebrae development	302	0.0168	1	0.439	5.57	0.539	3	0.012	0.0667	251	0.0029	1	0.0916	10.5	0.285	3	65	0.038	0.0462	unnamed,unnamed,unnamed	CTBP2,GLI2,PDGFC
Mouse Phenotype	MP:0011294	renal glomerulus hypertrophy	303	0.0169	1	0.44	10.1	0.198	2	0.00439	0.0444	393	0.00916	1	0.184	13.8	0.145	2	33	0.0253	0.0606	unnamed,unnamed	CRIM1,RARB
Mouse Phenotype	MP:0001270	distended abdomen	304	0.0169	1	0.44	5.55	0.54	3	0.012	0.0667	330	0.00658	1	0.158	7.87	0.381	3	87	0.038	0.0345	unnamed,unnamed,unnamed	BNC2,HOXA2,HOXA3
Mouse Phenotype	MP:0000467	abnormal esophagus morphology	305	0.0169	1	0.44	5.54	0.541	3	0.012	0.0667	253	0.00303	1	0.0949	10.4	0.289	3	66	0.038	0.0455	unnamed,unnamed,unnamed	GLI2,ITGB1,RARB
Mouse Phenotype	MP:0008901	absent epididymal fat pad	306	0.017	1	0.439	58.5	0.0171	1	0.00038	0.0222	286	0.00438	1	0.121	228	0.00438	1	1	0.0127	1	unnamed	PSIP1
Mouse Phenotype	MP:0004084	abnormal cardiac muscle relaxation	307	0.017	1	0.438	10.1	0.198	2	0.00441	0.0444	364	0.00862	1	0.188	14.3	0.14	2	32	0.0253	0.0625	unnamed,unnamed	DES,ITGB1
Mouse Phenotype	MP:0000872	abnormal cerebellum external granule cell layer morphology	308	0.0171	1	0.438	5.53	0.542	3	0.0121	0.0667	266	0.00358	1	0.107	9.79	0.307	3	70	0.038	0.0429	unnamed,unnamed,unnamed	GLI2,ITGB1,PEX2
Mouse Phenotype	MP:0000852	small cerebellum	309	0.0174	1	0.447	4.01	0.997	4	0.0222	0.0889	241	0.00255	1	0.0837	7.03	0.569	4	130	0.0506	0.0308	unnamed,unnamed,unnamed,unnamed	E2F6,GLI2,ITGB1,PEX2
Mouse Phenotype	MP:0002192	hydrops fetalis	310	0.0175	1	0.447	5.48	0.548	3	0.0122	0.0667	319	0.00577	1	0.143	8.25	0.363	3	83	0.038	0.0361	unnamed,unnamed,unnamed	CITED2,PDGFC,TBX2
Mouse Phenotype	MP:0001712	abnormal placenta development	311	0.0175	1	0.446	4.01	0.998	4	0.0222	0.0889	390	0.00885	1	0.18	4.94	0.81	4	185	0.0506	0.0216	unnamed,unnamed,unnamed,unnamed	CTBP2,ITGB1,NR2F2,PRDM1
Mouse Phenotype	MP:0000023	abnormal ear distance/ position	312	0.0177	1	0.45	9.84	0.203	2	0.00451	0.0444	308	0.00491	1	0.126	19	0.105	2	24	0.0253	0.0833	unnamed,unnamed	HIC1,ITGB1
Mouse Phenotype	MP:0000167	decreased chondrocyte number	313	0.0179	1	0.452	9.81	0.204	2	0.00453	0.0444	237	0.00247	1	0.0824	26.9	0.0744	2	17	0.0253	0.118	unnamed,unnamed	GLI2,ITGB1
Mouse Phenotype	MP:0001056	abnormal cranial nerve morphology	314	0.0179	1	0.453	3.27	1.53	5	0.034	0.111	76	3.74e-05	0.296	0.00389	7.61	0.92	7	210	0.0886	0.0333	unnamed,unnamed,unnamed,unnamed,unnamed	HOXA2,HOXA3,ITGB1,NR2F1,NR2F2,NRP1,RARB
Mouse Phenotype	MP:0004200	decreased fetal size	315	0.0181	1	0.454	3.97	1.01	4	0.0224	0.0889	369	0.00869	1	0.186	4.96	0.806	4	184	0.0506	0.0217	unnamed,unnamed,unnamed,unnamed	CITED2,FST,HIC1,ITGB1
Mouse Phenotype	MP:0000018	small ears	316	0.0182	1	0.457	9.7	0.206	2	0.00458	0.0444	348	0.00761	1	0.173	15.2	0.131	2	30	0.0253	0.0667	unnamed,unnamed	HIC1,HOXA2
Mouse Phenotype	MP:0005327	abnormal mesangial cell morphology	317	0.0183	1	0.456	9.69	0.206	2	0.00459	0.0444	532	0.0202	1	0.301	9.13	0.219	2	50	0.0253	0.04	unnamed,unnamed	ITGB1,PRDM1
Mouse Phenotype	MP:0011109	partial lethality throughout fetal growth and development	318	0.0183	1	0.455	3.25	1.54	5	0.0342	0.111	254	0.00308	1	0.0959	5.07	0.985	5	225	0.0633	0.0222	unnamed,unnamed,unnamed,unnamed,unnamed	CITED2,FOXB1,GLI2,MAF,PRDM1
Mouse Phenotype	MP:0011090	partial perinatal lethality	319	0.0183	1	0.454	2.83	2.12	6	0.0471	0.133	236	0.00234	1	0.0787	4.43	1.35	6	309	0.0759	0.0194	unnamed,unnamed,unnamed,unnamed,unnamed,unnamed	CRIM1,GNAQ,ITGB1,MAF,NR2F2,PSIP1
Mouse Phenotype	MP:0003921	abnormal heart left ventricle morphology	320	0.0185	1	0.458	3.24	1.54	5	0.0343	0.111	285	0.00434	1	0.121	4.68	1.07	5	244	0.0633	0.0205	unnamed,unnamed,unnamed,unnamed,unnamed	CITED2,DES,HOXA3,ITGB1,RARB
Mouse Phenotype	MP:0012092	diencephalon hypoplasia	321	0.0186	1	0.459	53.3	0.0188	1	0.000417	0.0222	286	0.00438	1	0.121	228	0.00438	1	1	0.0127	1	unnamed	HHAT
Mouse Phenotype	MP:0003084	abnormal skeletal muscle fiber morphology	322	0.0186	1	0.458	3.93	1.02	4	0.0226	0.0889	361	0.00837	1	0.183	5.02	0.797	4	182	0.0506	0.022	unnamed,unnamed,unnamed,unnamed	DES,FST,ITGB1,PPP3CA
Mouse Phenotype	MP:0011282	increased podocyte apoptosis	323	0.0187	1	0.457	53.1	0.0188	1	0.000418	0.0222	433	0.0131	1	0.239	76.1	0.0131	1	3	0.0127	0.333	unnamed	ITGB1
Mouse Phenotype	MP:0010721	short sublingual duct	324	0.0187	1	0.456	53.1	0.0188	1	0.000419	0.0222	371	0.00874	1	0.187	114	0.00876	1	2	0.0127	0.5	unnamed	RARB
Mouse Phenotype	MP:0010705	absent metoptic pilar	324	0.0187	1	0.456	53.1	0.0188	1	0.000419	0.0222	371	0.00874	1	0.187	114	0.00876	1	2	0.0127	0.5	unnamed	RARB
Mouse Phenotype	MP:0001732	postnatal growth retardation	326	0.0188	1	0.457	2.08	4.82	10	0.107	0.222	200	0.00153	1	0.0606	2.85	3.86	11	881	0.139	0.0125	unnamed,unnamed,unnamed,unnamed,unnamed,unnamed,unnamed,unnamed,unnamed,unnamed	E2F6,FOXB1,GNAQ,HOXA2,ITGB1,NR2F2,NRP1,PEX2,RARB,RUNX1T1,TFCP2L1
Mouse Phenotype	MP:0004231	abnormal calcium ion homeostasis	327	0.0188	1	0.456	5.32	0.563	3	0.0125	0.0667	410	0.0107	1	0.207	6.59	0.455	3	104	0.038	0.0288	unnamed,unnamed,unnamed	GNAQ,ITGB1,PPP3CA
Mouse Phenotype	MP:0009399	increased skeletal muscle fiber size	328	0.0188	1	0.455	9.53	0.21	2	0.00466	0.0444	393	0.00916	1	0.184	13.8	0.145	2	33	0.0253	0.0606	unnamed,unnamed	DES,PPP3CA
Mouse Phenotype	MP:0005195	abnormal posterior eye segment morphology	329	0.0192	1	0.462	2.33	3.43	8	0.0762	0.178	267	0.00359	1	0.107	3.18	2.51	8	574	0.101	0.0139	unnamed,unnamed,unnamed,unnamed,unnamed,unnamed,unnamed,unnamed	FST,NR2F1,NR2F2,NRP1,PDGFC,RARB,ROCK2,TGFB3
Mouse Phenotype	MP:0002266	abnormal right major bronchus morphology	330	0.0193	1	0.463	51.4	0.0195	1	0.000433	0.0222	371	0.00874	1	0.187	114	0.00876	1	2	0.0127	0.5	unnamed	RARB
Mouse Phenotype	MP:0009054	absent anal canal	330	0.0193	1	0.463	51.4	0.0195	1	0.000433	0.0222	371	0.00874	1	0.187	114	0.00876	1	2	0.0127	0.5	unnamed	RARB
Mouse Phenotype	MP:0002265	abnormal left major bronchus morphology	330	0.0193	1	0.463	51.4	0.0195	1	0.000433	0.0222	371	0.00874	1	0.187	114	0.00876	1	2	0.0127	0.5	unnamed	RARB
Mouse Phenotype	MP:0011859	decreased renal glomerulus basement membrane thickness	333	0.0193	1	0.46	51.2	0.0195	1	0.000434	0.0222	286	0.00438	1	0.121	228	0.00438	1	1	0.0127	1	unnamed	CRIM1
Mouse Phenotype	MP:0011857	short kidney papilla	333	0.0193	1	0.46	51.2	0.0195	1	0.000434	0.0222	286	0.00438	1	0.121	228	0.00438	1	1	0.0127	1	unnamed	CRIM1
Mouse Phenotype	MP:0004819	decreased skeletal muscle mass	335	0.0196	1	0.462	5.25	0.572	3	0.0127	0.0667	432	0.0128	1	0.234	6.17	0.486	3	111	0.038	0.027	unnamed,unnamed,unnamed	DES,FST,ITGB1
Mouse Phenotype	MP:0005028	abnormal trophectoderm morphology	336	0.0198	1	0.466	5.23	0.574	3	0.0128	0.0667	521	0.0187	1	0.284	5.35	0.561	3	128	0.038	0.0234	unnamed,unnamed,unnamed	NR2F2,PRDM1,VPS53
Mouse Phenotype	MP:0010722	persistent cervical thymus	337	0.0198	1	0.466	50	0.02	1	0.000445	0.0222	433	0.0131	1	0.239	76.1	0.0131	1	3	0.0127	0.333	unnamed	RARB
Mouse Phenotype	MP:0003168	abnormal scala vestibuli morphology	338	0.0199	1	0.467	49.7	0.0201	1	0.000447	0.0222	484	0.0174	1	0.285	57.1	0.0175	1	4	0.0127	0.25	unnamed	HOXA2
Mouse Phenotype	MP:0003792	abnormal major salivary gland morphology	339	0.0199	1	0.466	9.25	0.216	2	0.0048	0.0444	397	0.0097	1	0.193	13.4	0.149	2	34	0.0253	0.0588	unnamed,unnamed	RARB,TFCP2L1
Mouse Phenotype	MP:0001071	abnormal facial nerve morphology	340	0.02	1	0.465	9.24	0.216	2	0.00481	0.0444	337	0.00712	1	0.167	15.7	0.127	2	29	0.0253	0.069	unnamed,unnamed	HOXA2,NRP1
Mouse Phenotype	MP:0010484	bicuspid aortic valve	341	0.02	1	0.464	49.5	0.0202	1	0.000449	0.0222	677	0.0345	1	0.404	28.5	0.035	1	8	0.0127	0.125	unnamed	HOXA3
Mouse Phenotype	MP:0009438	cricoid and tracheal cartilage fusion	342	0.02	1	0.463	49.5	0.0202	1	0.000449	0.0222	484	0.0174	1	0.285	57.1	0.0175	1	4	0.0127	0.25	unnamed	RARB
Mouse Phenotype	MP:0011860	abnormal peritubular capillary endothelium morphology	343	0.0203	1	0.469	48.7	0.0205	1	0.000456	0.0222	371	0.00874	1	0.187	114	0.00876	1	2	0.0127	0.5	unnamed	CRIM1
Mouse Phenotype	MP:0000084	abnormal fontanelle morphology	344	0.0204	1	0.47	9.13	0.219	2	0.00487	0.0444	1142	0.104	1	0.721	9.13	0.109	1	25	0.0127	0.04	unnamed,unnamed	BNC2
Mouse Phenotype	MP:0002657	chondrodystrophy	345	0.0204	1	0.469	9.13	0.219	2	0.00487	0.0444	317	0.00575	1	0.144	17.6	0.114	2	26	0.0253	0.0769	unnamed,unnamed	HHAT,ITGB1
Mouse Phenotype	MP:0002102	abnormal ear morphology	346	0.0205	1	0.469	2.5	2.8	7	0.0623	0.156	213	0.00189	1	0.0703	3.98	1.76	7	402	0.0886	0.0174	unnamed,unnamed,unnamed,unnamed,unnamed,unnamed,unnamed	GLI2,GNAQ,HIC1,HOXA2,ITGB1,NR2F1,RARB
Mouse Phenotype	MP:0004599	abnormal vertebral arch morphology	347	0.0208	1	0.474	5.13	0.585	3	0.013	0.0667	392	0.00912	1	0.184	6.99	0.429	3	98	0.038	0.0306	unnamed,unnamed,unnamed	GLI2,PDGFC,RARB
Mouse Phenotype	MP:0004272	abnormal basement membrane morphology	348	0.0209	1	0.475	9.02	0.222	2	0.00492	0.0444	454	0.0133	1	0.231	11.4	0.175	2	40	0.0253	0.05	unnamed,unnamed	CRIM1,ITGB1
Mouse Phenotype	MP:0004198	abnormal fetal size	349	0.0209	1	0.474	3.8	1.05	4	0.0234	0.0889	402	0.0102	1	0.201	4.73	0.845	4	193	0.0506	0.0207	unnamed,unnamed,unnamed,unnamed	CITED2,FST,HIC1,ITGB1
Mouse Phenotype	MP:0006342	absent first branchial arch	350	0.0211	1	0.477	47	0.0213	1	0.000473	0.0222	433	0.0131	1	0.239	76.1	0.0131	1	3	0.0127	0.333	unnamed	ZEB2
Mouse Phenotype	MP:0002233	abnormal nose morphology	351	0.0212	1	0.479	3.78	1.06	4	0.0235	0.0889	255	0.00308	1	0.0956	6.67	0.6	4	137	0.0506	0.0292	unnamed,unnamed,unnamed,unnamed	FST,HHAT,PDGFC,RARB
Mouse Phenotype	MP:0008008	early cellular replicative senescence	352	0.0216	1	0.485	8.87	0.225	2	0.00501	0.0444	706	0.0348	1	0.391	6.82	0.293	2	67	0.0253	0.0299	unnamed,unnamed	E2F6,ITGB1
Mouse Phenotype	MP:0003727	abnormal retinal layer morphology	353	0.0217	1	0.487	2.72	2.2	6	0.0489	0.133	303	0.0047	1	0.123	3.85	1.56	6	356	0.0759	0.0169	unnamed,unnamed,unnamed,unnamed,unnamed,unnamed	FST,NR2F1,NR2F2,PDGFC,RARB,TGFB3
Mouse Phenotype	MP:0001544	abnormal cardiovascular system physiology	354	0.0217	1	0.486	1.8	7.23	13	0.161	0.289	141	0.000438	1	0.0246	2.65	5.67	15	1295	0.19	0.0116	unnamed,unnamed,unnamed,unnamed,unnamed,unnamed,unnamed,unnamed,unnamed,unnamed,unnamed,unnamed,unnamed	CITED2,CRIM1,CTBP2,DES,FST,GNAQ,HHAT,ITGB1,NR2F2,NRP1,PRDM1,ROCK2,RUNX1T1,SPEG,TGFB3
Mouse Phenotype	MP:0000934	abnormal telencephalon development	355	0.0218	1	0.486	3.75	1.07	4	0.0237	0.0889	265	0.0035	1	0.105	6.43	0.622	4	142	0.0506	0.0282	unnamed,unnamed,unnamed,unnamed	GLI2,HHAT,ITGB1,TOP2B
Mouse Phenotype	MP:0001109	absent Schwann cell precursors	356	0.0219	1	0.488	45.1	0.0222	1	0.000493	0.0222	433	0.0131	1	0.239	76.1	0.0131	1	3	0.0127	0.333	unnamed	ITGB1
Mouse Phenotype	MP:0010702	split cervical atlas	357	0.022	1	0.488	45	0.0222	1	0.000494	0.0222	484	0.0174	1	0.285	57.1	0.0175	1	4	0.0127	0.25	unnamed	RARB
Mouse Phenotype	MP:0010703	split cervical axis	357	0.022	1	0.488	45	0.0222	1	0.000494	0.0222	484	0.0174	1	0.285	57.1	0.0175	1	4	0.0127	0.25	unnamed	RARB
Mouse Phenotype	MP:0005035	perianal ulceration	359	0.022	1	0.486	44.9	0.0223	1	0.000495	0.0222	484	0.0174	1	0.285	57.1	0.0175	1	4	0.0127	0.25	unnamed	ITGB1
Mouse Phenotype	MP:0002086	abnormal extraembryonic tissue morphology	360	0.0225	1	0.494	2.27	3.53	8	0.0784	0.178	224	0.00213	1	0.0751	3.16	2.85	9	651	0.114	0.0138	unnamed,unnamed,unnamed,unnamed,unnamed,unnamed,unnamed,unnamed	CTBP2,DLC1,ITGB1,NR2F2,NRP1,PRDM1,ROCK2,TGFB3,VPS53
Mouse Phenotype	MP:0000627	abnormal mammary gland morphology	361	0.0225	1	0.493	3.71	1.08	4	0.0239	0.0889	315	0.00558	1	0.14	5.64	0.709	4	162	0.0506	0.0247	unnamed,unnamed,unnamed,unnamed	FOXB1,GLI2,ITGB1,LRP4
Mouse Phenotype	MP:0002084	abnormal developmental patterning	362	0.0226	1	0.494	2.45	2.86	7	0.0635	0.156	320	0.00587	1	0.145	3.24	2.16	7	494	0.0886	0.0142	unnamed,unnamed,unnamed,unnamed,unnamed,unnamed,unnamed	CITED2,CTBP2,FOXB1,GLI2,ITGB1,LRP4,ZEB2
Mouse Phenotype	MP:0006369	supernumerary incisors	363	0.0226	1	0.493	43.7	0.0229	1	0.000508	0.0222	545	0.0217	1	0.315	45.7	0.0219	1	5	0.0127	0.2	unnamed	LRP4
Mouse Phenotype	MP:0004174	abnormal spine curvature	364	0.0227	1	0.494	3.07	1.63	5	0.0361	0.111	332	0.00683	1	0.163	4.2	1.19	5	272	0.0633	0.0184	unnamed,unnamed,unnamed,unnamed,unnamed	CTBP2,GLI2,ITGB1,PSIP1,TOP2B
Mouse Phenotype	MP:0001634	internal hemorrhage	365	0.0229	1	0.496	3.07	1.63	5	0.0362	0.111	414	0.011	1	0.211	3.73	1.34	5	306	0.0633	0.0163	unnamed,unnamed,unnamed,unnamed,unnamed	CRIM1,FST,GNAQ,PRDM1,TGFB3
Mouse Phenotype	MP:0002282	abnormal trachea morphology	366	0.0233	1	0.503	4.91	0.611	3	0.0136	0.0667	245	0.00266	1	0.0859	10.9	0.276	3	63	0.038	0.0476	unnamed,unnamed,unnamed	GLI2,HOXA3,RARB
Mouse Phenotype	MP:0008972	ethmoturbinate hypoplasia	367	0.0235	1	0.506	42.1	0.0237	1	0.000527	0.0222	433	0.0131	1	0.239	76.1	0.0131	1	3	0.0127	0.333	unnamed	RARB
Mouse Phenotype	MP:0011348	abnormal renal glomerulus basement membrane morphology	368	0.0235	1	0.505	8.47	0.236	2	0.00524	0.0444	532	0.0202	1	0.301	9.13	0.219	2	50	0.0253	0.04	unnamed,unnamed	CRIM1,ITGB1
Mouse Phenotype	MP:0011437	glomerulus hemorrhage	369	0.0235	1	0.505	42	0.0238	1	0.000529	0.0222	545	0.0217	1	0.315	45.7	0.0219	1	5	0.0127	0.2	unnamed	CRIM1
Mouse Phenotype	MP:0004246	abnormal extensor digitorum longus morphology	370	0.0237	1	0.508	41.6	0.024	1	0.000534	0.0222	677	0.0345	1	0.404	28.5	0.035	1	8	0.0127	0.125	unnamed	FST
Mouse Phenotype	MP:0003047	abnormal thoracic vertebrae morphology	371	0.024	1	0.512	4.85	0.618	3	0.0137	0.0667	429	0.0125	1	0.23	6.23	0.482	3	110	0.038	0.0273	unnamed,unnamed,unnamed	E2F6,PSIP1,RARB
Mouse Phenotype	MP:0008108	abnormal small intestinal villus morphology	372	0.0241	1	0.513	8.35	0.239	2	0.00532	0.0444	539	0.021	1	0.309	8.96	0.223	2	51	0.0253	0.0392	unnamed,unnamed	RUNX1T1,TGFB3
Mouse Phenotype	MP:0011706	abnormal fibroblast migration	373	0.0247	1	0.525	8.24	0.243	2	0.0054	0.0444	411	0.0108	1	0.209	12.7	0.158	2	36	0.0253	0.0556	unnamed,unnamed	DLC1,ITGB1
Mouse Phenotype	MP:0003182	decreased pulmonary endothelial cell surface	374	0.0247	1	0.524	39.9	0.0251	1	0.000557	0.0222	371	0.00874	1	0.187	114	0.00876	1	2	0.0127	0.5	unnamed	RARB
Mouse Phenotype	MP:0003321	tracheoesophageal fistula	375	0.0248	1	0.525	8.21	0.243	2	0.00541	0.0444	248	0.00277	1	0.0884	25.4	0.0788	2	18	0.0253	0.111	unnamed,unnamed	GLI2,RARB
Mouse Phenotype	MP:0010186	increased T follicular helper cell number	376	0.025	1	0.527	39.5	0.0253	1	0.000563	0.0222	677	0.0345	1	0.404	28.5	0.035	1	8	0.0127	0.125	unnamed	PRDM1
Mouse Phenotype	MP:0008514	absent retinal inner plexiform layer	377	0.0251	1	0.527	39.4	0.0254	1	0.000564	0.0222	484	0.0174	1	0.285	57.1	0.0175	1	4	0.0127	0.25	unnamed	RARB
Mouse Phenotype	MP:0000125	absent incisors	378	0.0251	1	0.526	8.16	0.245	2	0.00544	0.0444	337	0.00712	1	0.167	15.7	0.127	2	29	0.0253	0.069	unnamed,unnamed	FST,GLI2
Mouse Phenotype	MP:0001619	abnormal vascular permeability	379	0.0252	1	0.526	8.15	0.245	2	0.00545	0.0444	635	0.0302	1	0.377	7.37	0.271	2	62	0.0253	0.0323	unnamed,unnamed	CRIM1,GNAQ
Mouse Phenotype	MP:0005388	respiratory system phenotype	380	0.0253	1	0.527	1.82	6.58	12	0.146	0.267	139	0.000411	1	0.0234	2.79	5.02	14	1146	0.177	0.0122	unnamed,unnamed,unnamed,unnamed,unnamed,unnamed,unnamed,unnamed,unnamed,unnamed,unnamed,unnamed	CITED2,FST,GLI2,GNAQ,HHAT,HOXA2,HOXA3,ITGB1,LRP4,PDGFC,RARB,SPEG,TGFB3,TOP2B
Mouse Phenotype	MP:0000580	deformed nails	381	0.026	1	0.541	37.9	0.0264	1	0.000586	0.0222	638	0.0303	1	0.376	32.6	0.0307	1	7	0.0127	0.143	unnamed	LRP4
Mouse Phenotype	MP:0008947	increased neuron number	382	0.0262	1	0.543	4.69	0.64	3	0.0142	0.0667	353	0.00791	1	0.177	7.37	0.407	3	93	0.038	0.0323	unnamed,unnamed,unnamed	FST,GLI2,NR2F1
Mouse Phenotype	MP:0004711	persistence of notochord tissue	383	0.0264	1	0.547	37.3	0.0268	1	0.000595	0.0222	597	0.026	1	0.345	38.1	0.0263	1	6	0.0127	0.167	unnamed	GLI2
Mouse Phenotype	MP:0005376	homeostasis/metabolism phenotype	384	0.0267	1	0.551	1.44	15.3	22	0.339	0.489	415	0.0112	1	0.214	1.58	15.2	24	3460	0.304	0.00694	unnamed,unnamed,unnamed,unnamed,unnamed,unnamed,unnamed,unnamed,unnamed,unnamed,unnamed,unnamed,unnamed,unnamed,unnamed,unnamed,unnamed,unnamed,unnamed,unnamed,unnamed,unnamed	ANXA2,CITED2,CRIM1,DES,DLC1,FST,GLI2,GNAQ,HHAT,ITGB1,LRP4,MAF,MGMT,NR2F2,NSMAF,PDGFC,PEX2,PPP3CA,PRDM1,PREP,SRR,TBX2,TFCP2L1,TGFB3
Mouse Phenotype	MP:0000534	abnormal ureter morphology	385	0.0267	1	0.55	3.52	1.14	4	0.0253	0.0889	300	0.00457	1	0.12	5.97	0.67	4	153	0.0506	0.0261	unnamed,unnamed,unnamed,unnamed	CRIM1,LRP4,RARB,TFCP2L1
Mouse Phenotype	MP:0008007	abnormal cellular replicative senescence	386	0.0268	1	0.55	7.88	0.254	2	0.00564	0.0444	794	0.0438	1	0.437	6.01	0.333	2	76	0.0253	0.0263	unnamed,unnamed	E2F6,ITGB1
Mouse Phenotype	MP:0009647	decreased fertilization frequency	387	0.0272	1	0.556	36.3	0.0276	1	0.000612	0.0222	885	0.0596	1	0.533	16.3	0.0613	1	14	0.0127	0.0714	unnamed	TTLL5
Mouse Phenotype	MP:0001764	abnormal homeostasis	388	0.0274	1	0.56	1.49	13.5	20	0.299	0.444	360	0.00816	1	0.18	1.68	13.1	22	2995	0.278	0.00735	unnamed,unnamed,unnamed,unnamed,unnamed,unnamed,unnamed,unnamed,unnamed,unnamed,unnamed,unnamed,unnamed,unnamed,unnamed,unnamed,unnamed,unnamed,unnamed,unnamed	ANXA2,CITED2,CRIM1,FST,GLI2,GNAQ,HHAT,ITGB1,LRP4,MAF,MGMT,NR2F2,NSMAF,PDGFC,PEX2,PPP3CA,PRDM1,PREP,SRR,TBX2,TFCP2L1,TGFB3
Mouse Phenotype	MP:0000937	abnormal motor neuron morphology	389	0.0276	1	0.562	3.48	1.15	4	0.0255	0.0889	326	0.00634	1	0.154	5.44	0.736	4	168	0.0506	0.0238	unnamed,unnamed,unnamed,unnamed	GLI2,HHAT,LRP4,TOP2B
Mouse Phenotype	MP:0009385	abnormal dermal pigmentation	390	0.0276	1	0.561	35.7	0.028	1	0.000623	0.0222	484	0.0174	1	0.285	57.1	0.0175	1	4	0.0127	0.25	unnamed	ITGB1
Mouse Phenotype	MP:0009025	abnormal brain dura mater morphology	391	0.0276	1	0.56	35.7	0.028	1	0.000623	0.0222	433	0.0131	1	0.239	76.1	0.0131	1	3	0.0127	0.333	unnamed	HIC1
Mouse Phenotype	MP:0002706	abnormal kidney size	392	0.0276	1	0.558	2.92	1.71	5	0.0381	0.111	388	0.00876	1	0.179	3.95	1.27	5	289	0.0633	0.0173	unnamed,unnamed,unnamed,unnamed,unnamed	CRIM1,ITGB1,PREP,RARB,TFCP2L1
Mouse Phenotype	MP:0004645	decreased vertebrae number	393	0.028	1	0.564	7.7	0.26	2	0.00577	0.0444	620	0.0267	1	0.341	7.87	0.254	2	58	0.0253	0.0345	unnamed,unnamed	FST,PSIP1
Mouse Phenotype	MP:0003385	abnormal body wall morphology	394	0.028	1	0.563	4.57	0.657	3	0.0146	0.0667	351	0.00767	1	0.173	7.45	0.403	3	92	0.038	0.0326	unnamed,unnamed,unnamed	CALD1,HIC1,RUNX1T1
Mouse Phenotype	MP:0011203	abnormal parietal yolk sac morphology	395	0.0282	1	0.565	4.55	0.659	3	0.0146	0.0667	624	0.0272	1	0.345	4.63	0.648	3	148	0.038	0.0203	unnamed,unnamed,unnamed	NR2F2,PRDM1,VPS53
Mouse Phenotype	MP:0000516	abnormal renal/urinary system morphology	396	0.0282	1	0.564	2.05	4.4	9	0.0978	0.2	218	0.00199	1	0.0724	2.95	3.39	10	775	0.127	0.0129	unnamed,unnamed,unnamed,unnamed,unnamed,unnamed,unnamed,unnamed,unnamed	CITED2,CRIM1,ITGB1,LRP4,MAF,PDGFC,PRDM1,PREP,RARB,TFCP2L1
Mouse Phenotype	MP:0003180	abnormal pulmonary endothelial cell surface	397	0.0283	1	0.564	34.8	0.0287	1	0.000638	0.0222	484	0.0174	1	0.285	57.1	0.0175	1	4	0.0127	0.25	unnamed	RARB
Mouse Phenotype	MP:0000455	abnormal maxilla morphology	398	0.0283	1	0.564	3.45	1.16	4	0.0257	0.0889	480	0.0172	1	0.283	5.53	0.543	3	124	0.038	0.0242	unnamed,unnamed,unnamed,unnamed	BNC2,GLI2,HOXA3
Mouse Phenotype	MP:0009889	persistence of medial edge epithelium during palatal shelf fusion	399	0.0284	1	0.563	34.8	0.0288	1	0.000639	0.0222	484	0.0174	1	0.285	57.1	0.0175	1	4	0.0127	0.25	unnamed	TGFB3
Mouse Phenotype	MP:0001431	abnormal eating behavior	400	0.0286	1	0.566	2.33	3	7	0.0668	0.156	329	0.00653	1	0.157	3.17	2.21	7	504	0.0886	0.0139	unnamed,unnamed,unnamed,unnamed,unnamed,unnamed,unnamed	HOXA2,MAF,NR2F1,PEX2,PSIP1,RUNX1T1,TGFB3
Mouse Phenotype	MP:0011160	dermal-epidermal separation	401	0.0286	1	0.565	34.5	0.029	1	0.000645	0.0222	638	0.0303	1	0.376	32.6	0.0307	1	7	0.0127	0.143	unnamed	ITGB1
Mouse Phenotype	MP:0009546	absent gastric milk in neonates	402	0.0286	1	0.564	4.53	0.663	3	0.0147	0.0667	362	0.00838	1	0.183	7.21	0.416	3	95	0.038	0.0316	unnamed,unnamed,unnamed	PSIP1,RUNX1T1,TGFB3
Mouse Phenotype	MP:0001961	abnormal reflex	403	0.0289	1	0.568	2.16	3.7	8	0.0823	0.178	299	0.00455	1	0.12	3.06	2.61	8	597	0.101	0.0134	unnamed,unnamed,unnamed,unnamed,unnamed,unnamed,unnamed,unnamed	FOXB1,GLI2,GNAQ,MAF,PEX2,PREP,PSIP1,SRR
Mouse Phenotype	MP:0011159	abnormal epidermal-dermal junction morphology	404	0.0289	1	0.567	34.1	0.0293	1	0.000652	0.0222	677	0.0345	1	0.404	28.5	0.035	1	8	0.0127	0.125	unnamed	ITGB1
Mouse Phenotype	MP:0000575	dark foot pads	405	0.029	1	0.567	34	0.0294	1	0.000654	0.0222	721	0.0387	1	0.425	25.4	0.0394	1	9	0.0127	0.111	unnamed	GNAQ
Mouse Phenotype	MP:0011085	complete postnatal lethality	406	0.029	1	0.566	2.16	3.7	8	0.0823	0.178	284	0.00433	1	0.121	3.09	2.59	8	592	0.101	0.0135	unnamed,unnamed,unnamed,unnamed,unnamed,unnamed,unnamed,unnamed	CITED2,CRIM1,GLI2,ITGB1,MAF,PDGFC,PEX2,SPEG
Mouse Phenotype	MP:0004423	abnormal squamosal bone morphology	407	0.0291	1	0.566	7.54	0.265	2	0.00589	0.0444	364	0.00862	1	0.188	14.3	0.14	2	32	0.0253	0.0625	unnamed,unnamed	HOXA2,RARB
Mouse Phenotype	MP:0005369	muscle phenotype	408	0.0291	1	0.565	1.79	6.72	12	0.149	0.267	164	0.000729	1	0.0352	2.63	5.32	14	1214	0.177	0.0115	unnamed,unnamed,unnamed,unnamed,unnamed,unnamed,unnamed,unnamed,unnamed,unnamed,unnamed,unnamed	CTBP2,DES,FST,GLI2,GNAQ,HOXA2,HOXA3,ITGB1,NR2F2,PDGFC,PPP3CA,PRDM1,RARB,SPEG
Mouse Phenotype	MP:0009250	abnormal appendicular skeleton morphology	409	0.0291	1	0.564	2.16	3.71	8	0.0824	0.178	274	0.00395	1	0.114	3.13	2.55	8	583	0.101	0.0137	unnamed,unnamed,unnamed,unnamed,unnamed,unnamed,unnamed,unnamed	FST,GLI2,HOXA3,ITGB1,LRP4,PDGFC,PSIP1,RARB
Mouse Phenotype	MP:0004166	abnormal limbic system morphology	410	0.0291	1	0.563	2.55	2.36	6	0.0524	0.133	282	0.00427	1	0.12	3.93	1.53	6	349	0.0759	0.0172	unnamed,unnamed,unnamed,unnamed,unnamed,unnamed	FOXB1,GNAQ,NR2F1,NRP1,PPP3CA,TOP2B
Mouse Phenotype	MP:0001046	abnormal enteric neuron morphology	411	0.0293	1	0.564	7.52	0.266	2	0.00591	0.0444	323	0.00619	1	0.152	16.9	0.118	2	27	0.0253	0.0741	unnamed,unnamed	ITGB1,NR2F2
Mouse Phenotype	MP:0001176	abnormal lung development	412	0.0295	1	0.567	3.41	1.17	4	0.0261	0.0889	301	0.00467	1	0.123	5.93	0.674	4	154	0.0506	0.026	unnamed,unnamed,unnamed,unnamed	CITED2,GLI2,RARB,TGFB3
Mouse Phenotype	MP:0005205	abnormal eye anterior chamber morphology	413	0.0297	1	0.569	7.46	0.268	2	0.00596	0.0444	364	0.00862	1	0.188	14.3	0.14	2	32	0.0253	0.0625	unnamed,unnamed	RARB,ROCK2
Mouse Phenotype	MP:0008932	abnormal embryonic tissue physiology	414	0.0297	1	0.568	4.46	0.672	3	0.0149	0.0667	409	0.0104	1	0.202	6.65	0.451	3	103	0.038	0.0291	unnamed,unnamed,unnamed	HOXA3,ITGB1,ZEB2
Mouse Phenotype	MP:0003119	abnormal digestive system development	415	0.0297	1	0.567	4.46	0.672	3	0.0149	0.0667	321	0.00597	1	0.147	8.16	0.368	3	84	0.038	0.0357	unnamed,unnamed,unnamed	GLI2,NR2F2,RUNX1T1
Mouse Phenotype	MP:0003881	abnormal nephron morphology	416	0.0298	1	0.567	2.53	2.37	6	0.0527	0.133	456	0.0133	1	0.231	3.08	1.95	6	445	0.0759	0.0135	unnamed,unnamed,unnamed,unnamed,unnamed,unnamed	CRIM1,ITGB1,MAF,PRDM1,RARB,TFCP2L1
Mouse Phenotype	MP:0004787	abnormal dorsal aorta morphology	417	0.0298	1	0.567	4.45	0.674	3	0.015	0.0667	351	0.00767	1	0.173	7.45	0.403	3	92	0.038	0.0326	unnamed,unnamed,unnamed	NRP1,PRDM1,RARB
Mouse Phenotype	MP:0002100	abnormal tooth morphology	418	0.03	1	0.568	3.39	1.18	4	0.0262	0.0889	347	0.0076	1	0.173	5.16	0.775	4	177	0.0506	0.0226	unnamed,unnamed,unnamed,unnamed	FST,GLI2,HHAT,LRP4
Mouse Phenotype	MP:0002962	increased urine protein level	419	0.0302	1	0.571	4.43	0.677	3	0.015	0.0667	632	0.0286	1	0.359	4.54	0.661	3	151	0.038	0.0199	unnamed,unnamed,unnamed	CRIM1,ITGB1,PRDM1
Mouse Phenotype	MP:0004471	short nasal bone	420	0.0302	1	0.569	7.39	0.271	2	0.00602	0.0444	397	0.0097	1	0.193	13.4	0.149	2	34	0.0253	0.0588	unnamed,unnamed	HHAT,PSIP1
Mouse Phenotype	MP:0001574	abnormal oxygen level	421	0.0302	1	0.569	2.85	1.76	5	0.039	0.111	312	0.00523	1	0.133	4.48	1.12	5	255	0.0633	0.0196	unnamed,unnamed,unnamed,unnamed,unnamed	FST,GNAQ,ITGB1,LRP4,TGFB3
Mouse Phenotype	MP:0000925	abnormal floor plate morphology	422	0.0305	1	0.572	7.35	0.272	2	0.00605	0.0444	527	0.0195	1	0.293	9.32	0.215	2	49	0.0253	0.0408	unnamed,unnamed	GLI2,HHAT
Mouse Phenotype	MP:0001382	abnormal nursing	423	0.0308	1	0.576	7.31	0.273	2	0.00608	0.0444	430	0.0126	1	0.233	11.7	0.171	2	39	0.0253	0.0513	unnamed,unnamed	FOXB1,LRP4
Mouse Phenotype	MP:0003345	decreased rib number	424	0.0309	1	0.576	7.3	0.274	2	0.00609	0.0444	527	0.0195	1	0.293	9.32	0.215	2	49	0.0253	0.0408	unnamed,unnamed	FST,PSIP1
Mouse Phenotype	MP:0004817	abnormal skeletal muscle mass	425	0.0309	1	0.576	4.39	0.683	3	0.0152	0.0667	517	0.0179	1	0.274	5.44	0.552	3	126	0.038	0.0238	unnamed,unnamed,unnamed	DES,FST,ITGB1
Mouse Phenotype	MP:0011732	decreased somite size	426	0.0309	1	0.574	7.3	0.274	2	0.00609	0.0444	418	0.0114	1	0.216	12.3	0.162	2	37	0.0253	0.0541	unnamed,unnamed	CTBP2,ZEB2
Mouse Phenotype	MP:0009915	absent hyoid bone lesser horns	427	0.031	1	0.574	31.8	0.0314	1	0.000699	0.0222	83	5.66e-05	0.448	0.0054	152	0.0131	2	3	0.0253	0.667	unnamed	HOXA2,HOXA3
Mouse Phenotype	MP:0004785	abnormal posterior cardinal vein morphology	428	0.031	1	0.573	31.8	0.0315	1	0.000699	0.0222	286	0.00438	1	0.121	228	0.00438	1	1	0.0127	1	unnamed	NR2F2
Mouse Phenotype	MP:0003494	parathyroid hypoplasia	429	0.031	1	0.572	31.8	0.0315	1	0.0007	0.0222	597	0.026	1	0.345	38.1	0.0263	1	6	0.0127	0.167	unnamed	HOXA3
Mouse Phenotype	MP:0010584	abnormal conotruncus septation	430	0.0311	1	0.573	31.6	0.0316	1	0.000703	0.0222	597	0.026	1	0.345	38.1	0.0263	1	6	0.0127	0.167	unnamed	RARB
Mouse Phenotype	MP:0010825	abnormal lung saccule morphology	431	0.0312	1	0.573	7.26	0.276	2	0.00612	0.0444	424	0.012	1	0.224	12	0.166	2	38	0.0253	0.0526	unnamed,unnamed	GLI2,TGFB3
Mouse Phenotype	MP:0001054	failure of neuromuscular synapse presynaptic differentiation	432	0.0312	1	0.572	31.5	0.0317	1	0.000705	0.0222	638	0.0303	1	0.376	32.6	0.0307	1	7	0.0127	0.143	unnamed	LRP4
Mouse Phenotype	MP:0009053	abnormal anal canal morphology	433	0.0314	1	0.575	7.23	0.277	2	0.00615	0.0444	331	0.00665	1	0.159	16.3	0.123	2	28	0.0253	0.0714	unnamed,unnamed	ITGB1,RARB
Mouse Phenotype	MP:0009072	absent cranial vagina	434	0.0315	1	0.574	31.3	0.032	1	0.00071	0.0222	545	0.0217	1	0.315	45.7	0.0219	1	5	0.0127	0.2	unnamed	RARB
Mouse Phenotype	MP:0004950	abnormal brain vasculature morphology	435	0.0316	1	0.576	7.2	0.278	2	0.00617	0.0444	581	0.0234	1	0.319	8.46	0.236	2	54	0.0253	0.037	unnamed,unnamed	NRP1,TGFB3
Mouse Phenotype	MP:0009076	rudimentary Mullerian ducts	436	0.0317	1	0.575	31.1	0.0322	1	0.000715	0.0222	545	0.0217	1	0.315	45.7	0.0219	1	5	0.0127	0.2	unnamed	RARB
Mouse Phenotype	MP:0006338	abnormal second branchial arch morphology	437	0.0317	1	0.574	7.2	0.278	2	0.00617	0.0444	159	0.000659	1	0.0328	17.6	0.171	3	39	0.038	0.0769	unnamed,unnamed	ITGB1,NRP1,PRDM1
Mouse Phenotype	MP:0008971	abnormal ethmoturbinate morphology	438	0.0318	1	0.574	31	0.0323	1	0.000717	0.0222	484	0.0174	1	0.285	57.1	0.0175	1	4	0.0127	0.25	unnamed	RARB
Mouse Phenotype	MP:0000787	abnormal telencephalon morphology	439	0.0319	1	0.575	2	4.5	9	0.0999	0.2	175	0.000883	1	0.0399	3.29	3.04	10	695	0.127	0.0144	unnamed,unnamed,unnamed,unnamed,unnamed,unnamed,unnamed,unnamed,unnamed	EBF3,GLI2,GNAQ,HHAT,ITGB1,NR2F1,NRP1,PEX2,PPP3CA,TOP2B
Mouse Phenotype	MP:0002988	decreased urine osmolality	440	0.0319	1	0.574	7.17	0.279	2	0.0062	0.0444	662	0.033	1	0.394	7.03	0.285	2	65	0.0253	0.0308	unnamed,unnamed	ITGB1,PPP3CA
Mouse Phenotype	MP:0008386	absent styloid process	441	0.0319	1	0.573	30.8	0.0324	1	0.000721	0.0222	433	0.0131	1	0.239	76.1	0.0131	1	3	0.0127	0.333	unnamed	HOXA2
Mouse Phenotype	MP:0008099	abnormal plasma cell differentiation	442	0.0322	1	0.576	30.6	0.0327	1	0.000726	0.0222	721	0.0387	1	0.425	25.4	0.0394	1	9	0.0127	0.111	unnamed	PRDM1
Mouse Phenotype	MP:0004113	abnormal aortic arch morphology	443	0.0323	1	0.576	4.32	0.695	3	0.0154	0.0667	334	0.007	1	0.166	7.7	0.39	3	89	0.038	0.0337	unnamed,unnamed,unnamed	CITED2,NRP1,RARB
Mouse Phenotype	MP:0005358	abnormal incisor morphology	444	0.0325	1	0.58	4.31	0.697	3	0.0155	0.0667	343	0.00745	1	0.172	7.53	0.398	3	91	0.038	0.033	unnamed,unnamed,unnamed	FST,GLI2,LRP4
Mouse Phenotype	MP:0005300	abnormal corneal stroma morphology	445	0.0326	1	0.58	7.08	0.282	2	0.00627	0.0444	474	0.0159	1	0.266	10.4	0.193	2	44	0.0253	0.0455	unnamed,unnamed	RARB,TGFB3
Mouse Phenotype	MP:0010716	optic disc coloboma	446	0.0327	1	0.581	30.1	0.0332	1	0.000739	0.0222	545	0.0217	1	0.315	45.7	0.0219	1	5	0.0127	0.2	unnamed	RARB
Mouse Phenotype	MP:0004054	abnormal periocular mesenchyme morphology	447	0.0331	1	0.586	29.7	0.0336	1	0.000747	0.0222	484	0.0174	1	0.285	57.1	0.0175	1	4	0.0127	0.25	unnamed	RARB
Mouse Phenotype	MP:0000117	absent tooth primordium	448	0.0331	1	0.585	29.7	0.0337	1	0.000748	0.0222	371	0.00874	1	0.187	114	0.00876	1	2	0.0127	0.5	unnamed	HHAT
Mouse Phenotype	MP:0011102	partial embryonic lethality	449	0.0333	1	0.587	7	0.286	2	0.00635	0.0444	522	0.0188	1	0.284	9.52	0.21	2	48	0.0253	0.0417	unnamed,unnamed	ITGB1,NR2F2
Mouse Phenotype	MP:0006087	increased body mass index	450	0.0336	1	0.591	29.3	0.0341	1	0.000759	0.0222	844	0.0513	1	0.481	19	0.0525	1	12	0.0127	0.0833	unnamed	PREP
Mouse Phenotype	MP:0009527	abnormal sublingual duct morphology	451	0.0336	1	0.591	29.2	0.0342	1	0.00076	0.0222	545	0.0217	1	0.315	45.7	0.0219	1	5	0.0127	0.2	unnamed	RARB
Mouse Phenotype	MP:0006315	abnormal urine protein level	452	0.0343	1	0.6	4.22	0.711	3	0.0158	0.0667	668	0.0332	1	0.393	4.28	0.701	3	160	0.038	0.0188	unnamed,unnamed,unnamed	CRIM1,ITGB1,PRDM1
Mouse Phenotype	MP:0011264	abnormal cardiac mesenchyme morphology	453	0.0343	1	0.599	28.7	0.0349	1	0.000775	0.0222	371	0.00874	1	0.187	114	0.00876	1	2	0.0127	0.5	unnamed	ITGB1
Mouse Phenotype	MP:0000521	abnormal kidney cortex morphology	454	0.0346	1	0.603	2.75	1.82	5	0.0405	0.111	525	0.0189	1	0.285	3.25	1.54	5	351	0.0633	0.0142	unnamed,unnamed,unnamed,unnamed,unnamed	CRIM1,ITGB1,PDGFC,PRDM1,RARB
Mouse Phenotype	MP:0000435	shortened head	455	0.0346	1	0.603	6.85	0.292	2	0.00648	0.0444	397	0.0097	1	0.193	13.4	0.149	2	34	0.0253	0.0588	unnamed,unnamed	MAF,PSIP1
Mouse Phenotype	MP:0000281	abnormal interventricular septum morphology	456	0.0347	1	0.603	2.74	1.82	5	0.0405	0.111	328	0.00653	1	0.158	4.24	1.18	5	269	0.0633	0.0186	unnamed,unnamed,unnamed,unnamed,unnamed	CITED2,DES,GNAQ,NRP1,RARB
Mouse Phenotype	MP:0008059	abnormal podocyte foot process morphology	457	0.0347	1	0.602	6.84	0.292	2	0.0065	0.0444	590	0.025	1	0.336	8.16	0.245	2	56	0.0253	0.0357	unnamed,unnamed	CRIM1,ITGB1
Mouse Phenotype	MP:0000471	abnormal stomach epithelium morphology	458	0.0349	1	0.603	6.83	0.293	2	0.00651	0.0444	522	0.0188	1	0.284	9.52	0.21	2	48	0.0253	0.0417	unnamed,unnamed	NR2F2,RARB
Mouse Phenotype	MP:0004162	abnormal mammillary body morphology	459	0.035	1	0.603	28.1	0.0356	1	0.000791	0.0222	433	0.0131	1	0.239	76.1	0.0131	1	3	0.0127	0.333	unnamed	FOXB1
Mouse Phenotype	MP:0010565	absent fetal ductus arteriosus	460	0.0353	1	0.607	27.9	0.0359	1	0.000798	0.0222	545	0.0217	1	0.315	45.7	0.0219	1	5	0.0127	0.2	unnamed	RARB
Mouse Phenotype	MP:0003918	decreased kidney weight	461	0.0353	1	0.607	6.78	0.295	2	0.00656	0.0444	539	0.021	1	0.309	8.96	0.223	2	51	0.0253	0.0392	unnamed,unnamed	ITGB1,PREP
Mouse Phenotype	MP:0001177	atelectasis	462	0.0354	1	0.607	4.16	0.721	3	0.016	0.0667	416	0.0113	1	0.215	6.46	0.464	3	106	0.038	0.0283	unnamed,unnamed,unnamed	LRP4,TGFB3,TOP2B
Mouse Phenotype	MP:0001320	small pupils	463	0.0355	1	0.607	27.7	0.0361	1	0.000803	0.0222	484	0.0174	1	0.285	57.1	0.0175	1	4	0.0127	0.25	unnamed	MAF
Mouse Phenotype	MP:0010437	absent coronary sinus	464	0.0355	1	0.606	27.7	0.0361	1	0.000803	0.0222	433	0.0131	1	0.239	76.1	0.0131	1	3	0.0127	0.333	unnamed	CITED2
Mouse Phenotype	MP:0001953	respiratory failure	465	0.0359	1	0.611	3.2	1.25	4	0.0277	0.0889	325	0.00621	1	0.151	5.47	0.731	4	167	0.0506	0.024	unnamed,unnamed,unnamed,unnamed	FST,HOXA2,LRP4,TOP2B
Mouse Phenotype	MP:0010583	abnormal conotruncus morphology	466	0.036	1	0.611	6.71	0.298	2	0.00662	0.0444	355	0.00811	1	0.181	14.7	0.136	2	31	0.0253	0.0645	unnamed,unnamed	RARB,TBX2
Mouse Phenotype	MP:0004544	absent esophagus	467	0.0361	1	0.612	27.2	0.0368	1	0.000817	0.0222	433	0.0131	1	0.239	76.1	0.0131	1	3	0.0127	0.333	unnamed	GLI2
Mouse Phenotype	MP:0011320	abnormal glomerular capillary morphology	468	0.0362	1	0.612	6.69	0.299	2	0.00664	0.0444	635	0.0302	1	0.377	7.37	0.271	2	62	0.0253	0.0323	unnamed,unnamed	CRIM1,ITGB1
Mouse Phenotype	MP:0010426	abnormal heart and great artery attachment	469	0.0362	1	0.611	3.19	1.25	4	0.0278	0.0889	326	0.00634	1	0.154	5.44	0.736	4	168	0.0506	0.0238	unnamed,unnamed,unnamed,unnamed	CITED2,HOXA3,NRP1,RARB
Mouse Phenotype	MP:0009706	absent midgut	470	0.0366	1	0.616	26.8	0.0373	1	0.000828	0.0222	371	0.00874	1	0.187	114	0.00876	1	2	0.0127	0.5	unnamed	RUNX1T1
Mouse Phenotype	MP:0000930	wavy neural tube	471	0.0367	1	0.616	6.64	0.301	2	0.00669	0.0444	418	0.0114	1	0.216	12.3	0.162	2	37	0.0253	0.0541	unnamed,unnamed	ITGB1,PDGFC
Mouse Phenotype	MP:0001899	absent long term depression	472	0.0367	1	0.615	6.64	0.301	2	0.00669	0.0444	355	0.00811	1	0.181	14.7	0.136	2	31	0.0253	0.0645	unnamed,unnamed	GNAQ,RARB
Mouse Phenotype	MP:0002256	abnormal laryngeal cartilage morphology	473	0.0369	1	0.618	6.62	0.302	2	0.00672	0.0444	397	0.0097	1	0.193	13.4	0.149	2	34	0.0253	0.0588	unnamed,unnamed	HOXA3,RARB
Mouse Phenotype	MP:0011310	abnormal kidney capillary morphology	474	0.0369	1	0.617	6.61	0.302	2	0.00672	0.0444	660	0.032	1	0.384	7.14	0.28	2	64	0.0253	0.0313	unnamed,unnamed	CRIM1,ITGB1
Mouse Phenotype	MP:0009909	bifid tongue	475	0.0373	1	0.622	26.3	0.038	1	0.000845	0.0222	433	0.0131	1	0.239	76.1	0.0131	1	3	0.0127	0.333	unnamed	HOXA2
Mouse Phenotype	MP:0001562	abnormal circulating calcium level	476	0.0377	1	0.626	6.54	0.306	2	0.00679	0.0444	662	0.033	1	0.394	7.03	0.285	2	65	0.0253	0.0308	unnamed,unnamed	GNAQ,PPP3CA
Mouse Phenotype	MP:0004867	decreased platelet calcium level	477	0.0377	1	0.626	26	0.0384	1	0.000853	0.0222	677	0.0345	1	0.404	28.5	0.035	1	8	0.0127	0.125	unnamed	ITGB1
Mouse Phenotype	MP:0004167	abnormal cingulate gyrus morphology	478	0.0377	1	0.624	26	0.0384	1	0.000853	0.0222	433	0.0131	1	0.239	76.1	0.0131	1	3	0.0127	0.333	unnamed	NR2F1
Mouse Phenotype	MP:0001096	abnormal glossopharyngeal ganglion morphology	479	0.038	1	0.628	6.51	0.307	2	0.00682	0.0444	355	0.00811	1	0.181	14.7	0.136	2	31	0.0253	0.0645	unnamed,unnamed	CITED2,NR2F1
Mouse Phenotype	MP:0004697	abnormal thyroid follicular cell morphology	480	0.038	1	0.627	25.8	0.0388	1	0.000861	0.0222	721	0.0387	1	0.425	25.4	0.0394	1	9	0.0127	0.111	unnamed	GNAQ
Mouse Phenotype	MP:0003566	abnormal cell adhesion	481	0.038	1	0.626	6.51	0.307	2	0.00683	0.0444	634	0.0293	1	0.366	7.49	0.267	2	61	0.0253	0.0328	unnamed,unnamed	DLC1,ITGB1
Mouse Phenotype	MP:0010883	trachea stenosis	482	0.0381	1	0.626	25.7	0.0388	1	0.000863	0.0222	484	0.0174	1	0.285	57.1	0.0175	1	4	0.0127	0.25	unnamed	GLI2
Mouse Phenotype	MP:0001678	thick apical ectodermal ridge	483	0.0382	1	0.626	25.7	0.0389	1	0.000865	0.0222	484	0.0174	1	0.285	57.1	0.0175	1	4	0.0127	0.25	unnamed	LRP4
Mouse Phenotype	MP:0010043	abnormal frontonasal suture morphology	484	0.0383	1	0.626	25.6	0.039	1	0.000867	0.0222	545	0.0217	1	0.315	45.7	0.0219	1	5	0.0127	0.2	unnamed	HHAT
Mouse Phenotype	MP:0010185	abnormal T follicular helper cell number	485	0.0383	1	0.626	25.6	0.0391	1	0.000869	0.0222	807	0.0471	1	0.463	20.8	0.0482	1	11	0.0127	0.0909	unnamed	PRDM1
Mouse Phenotype	MP:0004643	abnormal vertebrae number	486	0.0385	1	0.627	6.46	0.309	2	0.00688	0.0444	669	0.0339	1	0.401	6.92	0.289	2	66	0.0253	0.0303	unnamed,unnamed	FST,PSIP1
Mouse Phenotype	MP:0003346	abnormal pectoral muscle morphology	487	0.0387	1	0.629	25.4	0.0394	1	0.000876	0.0222	433	0.0131	1	0.239	76.1	0.0131	1	3	0.0127	0.333	unnamed	FST
Mouse Phenotype	MP:0010499	abnormal ventricle myocardium morphology	488	0.0388	1	0.629	4.01	0.747	3	0.0166	0.0667	426	0.0122	1	0.226	6.29	0.477	3	109	0.038	0.0275	unnamed,unnamed,unnamed	DES,GNAQ,NR2F2
Mouse Phenotype	MP:0001052	abnormal innervation pattern to muscle	489	0.0389	1	0.63	6.43	0.311	2	0.00692	0.0444	462	0.0139	1	0.238	11.1	0.18	2	41	0.0253	0.0488	unnamed,unnamed	ITGB1,TOP2B
Mouse Phenotype	MP:0010240	decreased skeletal muscle size	490	0.0392	1	0.633	6.4	0.312	2	0.00694	0.0444	590	0.025	1	0.336	8.16	0.245	2	56	0.0253	0.0357	unnamed,unnamed	DES,FST
Mouse Phenotype	MP:0009570	abnormal right lung morphology	491	0.0392	1	0.632	6.4	0.313	2	0.00695	0.0444	411	0.0108	1	0.209	12.7	0.158	2	36	0.0253	0.0556	unnamed,unnamed	GLI2,RARB
Mouse Phenotype	MP:0008022	dilated heart ventricle	492	0.0393	1	0.633	3.99	0.752	3	0.0167	0.0667	244	0.00262	1	0.085	6.97	0.574	4	131	0.0506	0.0305	unnamed,unnamed,unnamed	DES,HOXA3,ITGB1,SPEG
Mouse Phenotype	MP:0008797	facial cleft	493	0.0394	1	0.633	6.38	0.313	2	0.00696	0.0444	418	0.0114	1	0.216	12.3	0.162	2	37	0.0253	0.0541	unnamed,unnamed	PDGFC,ZEB2
Mouse Phenotype	MP:0002747	abnormal aortic valve morphology	494	0.0394	1	0.632	6.38	0.313	2	0.00696	0.0444	532	0.0202	1	0.301	9.13	0.219	2	50	0.0253	0.04	unnamed,unnamed	HOXA3,RARB
Mouse Phenotype	MP:0011455	absent glomerular endothelium fenestra	495	0.0395	1	0.631	24.8	0.0403	1	0.000895	0.0222	638	0.0303	1	0.376	32.6	0.0307	1	7	0.0127	0.143	unnamed	CRIM1
Mouse Phenotype	MP:0000029	abnormal malleus morphology	496	0.0397	1	0.634	6.35	0.315	2	0.007	0.0444	403	0.0103	1	0.202	13	0.153	2	35	0.0253	0.0571	unnamed,unnamed	GNAQ,HOXA2
Mouse Phenotype	MP:0010436	abnormal coronary sinus morphology	497	0.0406	1	0.647	24.1	0.0414	1	0.000921	0.0222	545	0.0217	1	0.315	45.7	0.0219	1	5	0.0127	0.2	unnamed	CITED2
Mouse Phenotype	MP:0006425	absent Mullerian ducts	498	0.0407	1	0.647	24.1	0.0415	1	0.000922	0.0222	545	0.0217	1	0.315	45.7	0.0219	1	5	0.0127	0.2	unnamed	RARB
Mouse Phenotype	MP:0011856	abnormal glomerular filtration barrier function	499	0.0409	1	0.649	24	0.0417	1	0.000927	0.0222	597	0.026	1	0.345	38.1	0.0263	1	6	0.0127	0.167	unnamed	CRIM1
Mouse Phenotype	MP:0010824	absent right lung accessory lobe	500	0.041	1	0.65	23.9	0.0419	1	0.00093	0.0222	371	0.00874	1	0.187	114	0.00876	1	2	0.0127	0.5	unnamed	GLI2
Human Phenotype	HP:0000525	Abnormality of the iris	1	2.88e-05	0.177	0.177	6.45	1.24	8	0.0276	0.178	1	3.62e-05	0.223	0.223	7.65	0.915	7	209	0.0886	0.0335	unnamed,unnamed,unnamed,unnamed,unnamed,unnamed,unnamed,unnamed	GNAQ,MAF,PEX14,PEX2,TENM3,VPS13B,ZEB2
Human Phenotype	HP:0000612	Iris coloboma	2	3.02e-05	0.186	0.0929	9.94	0.603	6	0.0134	0.133	2	5.45e-05	0.335	0.167	12.3	0.407	5	93	0.0633	0.0538	unnamed,unnamed,unnamed,unnamed,unnamed,unnamed	GNAQ,MAF,TENM3,VPS13B,ZEB2
Human Phenotype	HP:0000553	Abnormality of the uvea	3	7.13e-05	0.438	0.146	5.67	1.41	8	0.0314	0.178	5	0.000106	0.654	0.131	6.45	1.09	7	248	0.0886	0.0282	unnamed,unnamed,unnamed,unnamed,unnamed,unnamed,unnamed,unnamed	GNAQ,MAF,PEX14,PEX2,TENM3,VPS13B,ZEB2
Human Phenotype	HP:0011799	Abnormality of facial soft tissue	4	7.55e-05	0.464	0.116	8.42	0.712	6	0.0158	0.133	3	7.73e-05	0.475	0.158	8.46	0.709	6	162	0.0759	0.037	unnamed,unnamed,unnamed,unnamed,unnamed,unnamed	DES,GNAQ,LRP4,PEX14,PEX2,VPS13B
Human Phenotype	HP:0000301	Abnormality of facial musculature	5	8.64e-05	0.531	0.106	11.1	0.449	5	0.00997	0.111	4	0.000102	0.625	0.156	10.8	0.464	5	106	0.0633	0.0472	unnamed,unnamed,unnamed,unnamed,unnamed	DES,LRP4,PEX14,PEX2,VPS13B
Human Phenotype	HP:0000589	Coloboma	6	0.000197	1	0.202	7.06	0.85	6	0.0189	0.133	6	0.000284	1	0.291	8.65	0.578	5	132	0.0633	0.0379	unnamed,unnamed,unnamed,unnamed,unnamed,unnamed	GNAQ,MAF,TENM3,VPS13B,ZEB2
Human Phenotype	HP:0001291	Abnormality of the cranial nerves	7	0.000528	1	0.464	7.51	0.666	5	0.0148	0.111	7	0.000543	1	0.476	7.51	0.666	5	152	0.0633	0.0329	unnamed,unnamed,unnamed,unnamed,unnamed	DES,GNAQ,LRP4,PEX14,PEX2
Human Phenotype	HP:0005130	Restrictive heart failure	8	0.000579	1	0.445	1730	0.000579	1	1.29e-05	0.0222	32	0.00438	1	0.841	228	0.00438	1	1	0.0127	1	unnamed	DES
Human Phenotype	HP:0010628	Facial palsy	9	0.000601	1	0.41	10.4	0.385	4	0.00855	0.0889	10	0.000802	1	0.493	9.62	0.416	4	95	0.0506	0.0421	unnamed,unnamed,unnamed,unnamed	DES,LRP4,PEX14,PEX2
Human Phenotype	HP:0011663	Right ventricular cardiomyopathy	10	0.000774	1	0.475	49.6	0.0403	2	0.000895	0.0444	11	0.000833	1	0.465	45.7	0.0438	2	10	0.0253	0.2	unnamed,unnamed	DES,TGFB3
Human Phenotype	HP:0001088	Brushfield spots	11	0.000877	1	0.49	46.6	0.0429	2	0.000954	0.0444	18	0.00192	1	0.654	30.4	0.0657	2	15	0.0253	0.133	unnamed,unnamed	PEX14,PEX2
Human Phenotype	HP:0003694	Late-onset proximal muscle weakness	12	0.000883	1	0.452	1130	0.000884	1	1.96e-05	0.0222	53	0.00874	1	1	114	0.00876	1	2	0.0127	0.5	unnamed	DES
Human Phenotype	HP:0004328	Abnormality of the anterior segment of the eye	13	0.00242	1	1	3.03	2.97	9	0.0661	0.2	47	0.00591	1	0.773	2.93	2.73	8	624	0.101	0.0128	unnamed,unnamed,unnamed,unnamed,unnamed,unnamed,unnamed,unnamed,unnamed	GNAQ,LRP4,MAF,PEX14,PEX2,TENM3,VPS13B,ZEB2
Human Phenotype	HP:0001629	Ventricular septal defect	14	0.00244	1	1	5.31	0.941	5	0.0209	0.111	7	0.000543	1	0.476	7.51	0.666	5	152	0.0633	0.0329	unnamed,unnamed,unnamed,unnamed,unnamed	CITED2,PEX14,PEX2,VPS13B,ZEB2
Human Phenotype	HP:0011356	Regional abnormality of skin	15	0.00251	1	1	5.28	0.947	5	0.0211	0.111	12	0.000973	1	0.498	6.6	0.758	5	173	0.0633	0.0289	unnamed,unnamed,unnamed,unnamed,unnamed	LRP4,PEX14,PEX2,VPS13B,ZEB2
Human Phenotype	HP:0010438	Abnormality of the ventricular septum	16	0.00267	1	1	5.2	0.962	5	0.0214	0.111	9	0.000593	1	0.405	7.37	0.679	5	155	0.0633	0.0323	unnamed,unnamed,unnamed,unnamed,unnamed	CITED2,PEX14,PEX2,VPS13B,ZEB2
Human Phenotype	HP:0011675	Arrhythmia	17	0.00282	1	1	5.13	0.974	5	0.0216	0.111	21	0.00233	1	0.683	5.41	0.924	5	211	0.0633	0.0237	unnamed,unnamed,unnamed,unnamed,unnamed	DES,GNAQ,PEX14,PEX2,TGFB3
Human Phenotype	HP:0000610	Abnormality of the choroid	18	0.00284	1	0.968	6.8	0.588	4	0.0131	0.0889	14	0.00138	1	0.607	8.3	0.482	4	110	0.0506	0.0364	unnamed,unnamed,unnamed,unnamed	GNAQ,PEX14,PEX2,VPS13B
Human Phenotype	HP:0006824	Cranial nerve paralysis	19	0.00311	1	1	6.63	0.603	4	0.0134	0.0889	25	0.00308	1	0.757	6.67	0.6	4	137	0.0506	0.0292	unnamed,unnamed,unnamed,unnamed	DES,LRP4,PEX14,PEX2
Human Phenotype	HP:0005557	Abnormality of the zygomatic arch	20	0.00419	1	1	4.68	1.07	5	0.0237	0.111	13	0.00116	1	0.549	6.34	0.788	5	180	0.0633	0.0278	unnamed,unnamed,unnamed,unnamed,unnamed	GLI2,LRP4,PEX14,PEX2,VPS13B
Human Phenotype	HP:0010655	Epiphyseal stippling	21	0.00428	1	1	20.7	0.0965	2	0.00214	0.0444	49	0.00619	1	0.776	16.9	0.118	2	27	0.0253	0.0741	unnamed,unnamed	PEX14,PEX2
Human Phenotype	HP:0000377	Abnormality of the pinna	22	0.00509	1	1	3.74	1.61	6	0.0357	0.133	15	0.00151	1	0.617	4.84	1.24	6	283	0.0759	0.0212	unnamed,unnamed,unnamed,unnamed,unnamed,unnamed	GLI2,HOXA2,LRP4,PEX2,VPS13B,ZEB2
Human Phenotype	HP:0003704	Scapuloperoneal weakness	23	0.00553	1	1	180	0.00554	1	0.000123	0.0222	78	0.0131	1	1	76.1	0.0131	1	3	0.0127	0.333	unnamed	DES
Human Phenotype	HP:0009811	Abnormality of the elbow	24	0.00566	1	1	5.59	0.715	4	0.0159	0.0889	22	0.00234	1	0.654	7.19	0.556	4	127	0.0506	0.0315	unnamed,unnamed,unnamed,unnamed	DES,LRP4,PEX2,VPS13B
Human Phenotype	HP:0010656	Abnormal epiphyseal ossification	25	0.00615	1	1	17.2	0.116	2	0.00259	0.0444	71	0.0114	1	0.988	12.3	0.162	2	37	0.0253	0.0541	unnamed,unnamed	PEX14,PEX2
Human Phenotype	HP:0007477	Abnormal dermatoglyphics	26	0.00617	1	1	5.45	0.733	4	0.0163	0.0889	20	0.00208	1	0.64	7.43	0.539	4	123	0.0506	0.0325	unnamed,unnamed,unnamed,unnamed	LRP4,PEX14,PEX2,VPS13B
Human Phenotype	HP:0009049	Peroneal muscle atrophy	27	0.00626	1	1	159	0.00627	1	0.000139	0.0222	78	0.0131	1	1	76.1	0.0131	1	3	0.0127	0.333	unnamed	DES
Human Phenotype	HP:0000627	Posterior embryotoxon	28	0.00757	1	1	15.4	0.13	2	0.00288	0.0444	27	0.00342	1	0.778	22.8	0.0876	2	20	0.0253	0.1	unnamed,unnamed	PEX14,PEX2
Human Phenotype	HP:0008048	Abnormality of the line of Schwalbe	29	0.00765	1	1	15.3	0.13	2	0.0029	0.0444	29	0.00377	1	0.798	21.7	0.092	2	21	0.0253	0.0952	unnamed,unnamed	PEX14,PEX2
Human Phenotype	HP:0000639	Nystagmus	30	0.00777	1	1	3.02	2.32	7	0.0515	0.156	44	0.00526	1	0.735	3.3	2.12	7	484	0.0886	0.0145	unnamed,unnamed,unnamed,unnamed,unnamed,unnamed,unnamed	LRP4,MAF,PEX14,PEX2,SYT14,VPS13B,ZEB2
Human Phenotype	HP:0001713	Abnormality of cardiac ventricle	31	0.00794	1	1	4.01	1.25	5	0.0277	0.111	19	0.00201	1	0.652	5.6	0.893	5	204	0.0633	0.0245	unnamed,unnamed,unnamed,unnamed,unnamed	CITED2,PEX14,PEX2,VPS13B,ZEB2
Human Phenotype	HP:0001895	Normochromic anemia	32	0.00833	1	1	120	0.00836	1	0.000186	0.0222	130	0.026	1	1	38.1	0.0263	1	6	0.0127	0.167	unnamed	BPGM
Human Phenotype	HP:0001897	Normocytic anemia	33	0.00835	1	1	119	0.00838	1	0.000186	0.0222	130	0.026	1	1	38.1	0.0263	1	6	0.0127	0.167	unnamed	BPGM
Human Phenotype	HP:0008572	External ear malformation	34	0.00845	1	1	7.19	0.417	3	0.00927	0.0667	23	0.00254	1	0.678	11.1	0.271	3	62	0.038	0.0484	unnamed,unnamed,unnamed	PEX14,PEX2,ZEB2
Human Phenotype	HP:0000474	Thickened nuchal skin fold	35	0.0088	1	1	14.3	0.14	2	0.00312	0.0444	68	0.0097	1	0.877	13.4	0.149	2	34	0.0253	0.0588	unnamed,unnamed	PEX14,PEX2
Human Phenotype	HP:0012222	Arachnoid hemangiomatosis	36	0.00905	1	1	110	0.00909	1	0.000202	0.0222	32	0.00438	1	0.841	228	0.00438	1	1	0.0127	1	unnamed	GNAQ
Human Phenotype	HP:0007872	Choroidal hemangiomata	36	0.00905	1	1	110	0.00909	1	0.000202	0.0222	32	0.00438	1	0.841	228	0.00438	1	1	0.0127	1	unnamed	GNAQ
Human Phenotype	HP:0000322	Short philtrum	38	0.00978	1	1	6.82	0.44	3	0.00978	0.0667	17	0.00171	1	0.617	12.7	0.236	3	54	0.038	0.0556	unnamed,unnamed,unnamed	GLI2,LRP4,VPS13B
Human Phenotype	HP:0000157	Abnormality of the tongue	39	0.00987	1	1	4.76	0.841	4	0.0187	0.0889	31	0.00436	1	0.864	6.05	0.661	4	151	0.0506	0.0265	unnamed,unnamed,unnamed,unnamed	GNAQ,PEX14,PEX2,VPS13B
Human Phenotype	HP:0200006	Slanting of the palpebral fissure	40	0.0104	1	1	3.75	1.33	5	0.0296	0.111	24	0.00308	1	0.788	5.07	0.985	5	225	0.0633	0.0222	unnamed,unnamed,unnamed,unnamed,unnamed	LRP4,PEX14,PEX2,VPS13B,ZEB2
Human Phenotype	HP:0000508	Ptosis	41	0.0105	1	1	3.75	1.33	5	0.0297	0.111	15	0.00151	1	0.617	4.84	1.24	6	283	0.0759	0.0212	unnamed,unnamed,unnamed,unnamed,unnamed	GNAQ,LRP4,PEX14,PEX2,ZEB2,ZFHX4
Human Phenotype	HP:0000174	Abnormality of the palate	42	0.0107	1	1	2.84	2.46	7	0.0547	0.156	26	0.00321	1	0.759	3.62	1.94	7	442	0.0886	0.0158	unnamed,unnamed,unnamed,unnamed,unnamed,unnamed,unnamed	GLI2,HOXA2,LRP4,PEX14,PEX2,VPS13B,ZEB2
Human Phenotype	HP:0000309	Abnormality of the midface	43	0.0107	1	1	3.73	1.34	5	0.0298	0.111	42	0.00481	1	0.704	4.57	1.09	5	250	0.0633	0.02	unnamed,unnamed,unnamed,unnamed,unnamed	GLI2,LRP4,PEX14,PEX2,VPS13B
Human Phenotype	HP:0000315	Abnormality of the orbital region	44	0.0108	1	1	2.84	2.47	7	0.0548	0.156	70	0.0103	1	0.909	3.25	1.84	6	421	0.0759	0.0143	unnamed,unnamed,unnamed,unnamed,unnamed,unnamed,unnamed	GLI2,LRP4,PEX14,PEX2,TENM3,ZEB2
Human Phenotype	HP:0001671	Abnormality of the cardiac septa	45	0.0114	1	1	3.66	1.36	5	0.0303	0.111	28	0.00357	1	0.784	4.9	1.02	5	233	0.0633	0.0215	unnamed,unnamed,unnamed,unnamed,unnamed	CITED2,PEX14,PEX2,VPS13B,ZEB2
Human Phenotype	HP:0009810	Abnormality of the joints of the upper limbs	46	0.0121	1	1	3.61	1.39	5	0.0308	0.111	40	0.00442	1	0.679	4.66	1.07	5	245	0.0633	0.0204	unnamed,unnamed,unnamed,unnamed,unnamed	DES,LRP4,PEX2,VPS13B,ZEB2
Human Phenotype	HP:0001638	Cardiomyopathy	47	0.0129	1	1	4.39	0.911	4	0.0202	0.0889	120	0.0223	1	1	3.74	1.07	4	244	0.0506	0.0164	unnamed,unnamed,unnamed,unnamed	DES,PEX14,PEX2,TGFB3
Human Phenotype	HP:0001930	Nonspherocytic hemolytic anemia	48	0.013	1	1	76.6	0.013	1	0.00029	0.0222	168	0.0387	1	1	25.4	0.0394	1	9	0.0127	0.111	unnamed	BPGM
Human Phenotype	HP:0011425	Fetal ultrasound soft marker	49	0.0131	1	1	11.6	0.173	2	0.00384	0.0444	90	0.0139	1	0.949	11.1	0.18	2	41	0.0253	0.0488	unnamed,unnamed	PEX14,PEX2
Human Phenotype	HP:0000348	High forehead	50	0.0134	1	1	6.07	0.494	3	0.011	0.0667	45	0.00558	1	0.763	8.35	0.359	3	82	0.038	0.0366	unnamed,unnamed,unnamed	PEX14,PEX2,ZEB2
Human Phenotype	HP:0001637	Abnormality of the myocardium	51	0.0135	1	1	4.34	0.922	4	0.0205	0.0889	125	0.0238	1	1	3.67	1.09	4	249	0.0506	0.0161	unnamed,unnamed,unnamed,unnamed	DES,PEX14,PEX2,TGFB3
Human Phenotype	HP:0000356	Abnormality of the outer ear	52	0.0137	1	1	2.71	2.59	7	0.0575	0.156	41	0.00476	1	0.713	3.37	2.08	7	475	0.0886	0.0147	unnamed,unnamed,unnamed,unnamed,unnamed,unnamed,unnamed	GLI2,HOXA2,LRP4,PEX14,PEX2,VPS13B,ZEB2
Human Phenotype	HP:0000444	Convex nasal ridge	53	0.0138	1	1	11.2	0.178	2	0.00395	0.0444	71	0.0114	1	0.988	12.3	0.162	2	37	0.0253	0.0541	unnamed,unnamed	LRP4,VPS13B
Human Phenotype	HP:0002967	Cubitus valgus	54	0.0141	1	1	11.1	0.18	2	0.004	0.0444	43	0.00491	1	0.702	19	0.105	2	24	0.0253	0.0833	unnamed,unnamed	PEX2,VPS13B
Human Phenotype	HP:0000496	Abnormality of eye movement	55	0.0142	1	1	2.69	2.61	7	0.0579	0.156	75	0.012	1	0.986	2.82	2.48	7	567	0.0886	0.0123	unnamed,unnamed,unnamed,unnamed,unnamed,unnamed,unnamed	LRP4,MAF,PEX14,PEX2,SYT14,VPS13B,ZEB2
Human Phenotype	HP:0009932	Single naris	56	0.0146	1	1	67.9	0.0147	1	0.000327	0.0222	32	0.00438	1	0.841	228	0.00438	1	1	0.0127	1	unnamed	GLI2
Human Phenotype	HP:0006805	Large corpus callosum	57	0.0148	1	1	67.3	0.0149	1	0.00033	0.0222	32	0.00438	1	0.841	228	0.00438	1	1	0.0127	1	unnamed	VPS13B
Human Phenotype	HP:0002817	Abnormality of the upper limb	58	0.0157	1	1	2.42	3.3	8	0.0734	0.178	50	0.00666	1	0.819	2.87	2.79	8	637	0.101	0.0126	unnamed,unnamed,unnamed,unnamed,unnamed,unnamed,unnamed,unnamed	DES,GLI2,GNAQ,LRP4,PEX14,PEX2,VPS13B,ZEB2
Human Phenotype	HP:0010766	Ectopic calcification	59	0.0157	1	1	5.71	0.526	3	0.0117	0.0667	106	0.019	1	1	5.31	0.565	3	129	0.038	0.0233	unnamed,unnamed,unnamed	GNAQ,PEX14,PEX2
Human Phenotype	HP:0008915	Childhood-onset truncal obesity	60	0.0157	1	1	63.2	0.0158	1	0.000352	0.0222	53	0.00874	1	1	114	0.00876	1	2	0.0127	0.5	unnamed	VPS13B
Human Phenotype	HP:0007759	Opacification of the corneal stroma	61	0.0167	1	1	5.57	0.538	3	0.012	0.0667	103	0.0175	1	1	5.48	0.547	3	125	0.038	0.024	unnamed,unnamed,unnamed	MAF,PEX14,PEX2
Human Phenotype	HP:0011492	Abnormality of corneal stroma	62	0.0168	1	1	5.56	0.539	3	0.012	0.0667	104	0.0179	1	1	5.44	0.552	3	126	0.038	0.0238	unnamed,unnamed,unnamed	MAF,PEX14,PEX2
Human Phenotype	HP:0008207	Primary adrenal insufficiency	63	0.0171	1	1	10	0.199	2	0.00443	0.0444	71	0.0114	1	0.988	12.3	0.162	2	37	0.0253	0.0541	unnamed,unnamed	PEX14,PEX2
Human Phenotype	HP:0000532	Chorioretinal abnormality	64	0.0178	1	1	5.44	0.552	3	0.0123	0.0667	66	0.00938	1	0.873	6.92	0.434	3	99	0.038	0.0303	unnamed,unnamed,unnamed	PEX14,PEX2,VPS13B
Human Phenotype	HP:0001082	Cholecystitis	65	0.0186	1	1	53.3	0.0188	1	0.000417	0.0222	168	0.0387	1	1	25.4	0.0394	1	9	0.0127	0.111	unnamed	BPGM
Human Phenotype	HP:0012373	Abnormal eye physiology	66	0.0186	1	1	2.08	4.81	10	0.107	0.222	96	0.0167	1	1	2.16	4.63	10	1057	0.127	0.00946	unnamed,unnamed,unnamed,unnamed,unnamed,unnamed,unnamed,unnamed,unnamed,unnamed	GNAQ,LRP4,MAF,PEX14,PEX2,SYT14,TENM3,VPS13B,ZEB2,ZFHX4
Human Phenotype	HP:0004961	Pulmonary artery sling	67	0.019	1	1	52.1	0.0192	1	0.000427	0.0222	32	0.00438	1	0.841	228	0.00438	1	1	0.0127	1	unnamed	ZEB2
Human Phenotype	HP:0000482	Microcornea	68	0.0193	1	1	5.28	0.568	3	0.0126	0.0667	223	0.0546	1	1	5.31	0.377	2	86	0.0253	0.0233	unnamed,unnamed,unnamed	MAF,TENM3
Human Phenotype	HP:0005274	Prominent nasal tip	69	0.0195	1	1	50.9	0.0196	1	0.000437	0.0222	53	0.00874	1	1	114	0.00876	1	2	0.0127	0.5	unnamed	ZEB2
Human Phenotype	HP:0000676	Abnormality of the incisor	70	0.0195	1	1	9.35	0.214	2	0.00475	0.0444	30	0.00413	1	0.847	20.8	0.0963	2	22	0.0253	0.0909	unnamed,unnamed	GLI2,VPS13B
Human Phenotype	HP:0000954	Single transverse palmar crease	71	0.0196	1	1	5.24	0.572	3	0.0127	0.0667	48	0.00617	1	0.79	8.06	0.372	3	85	0.038	0.0353	unnamed,unnamed,unnamed	PEX14,PEX2,VPS13B
Human Phenotype	HP:0011398	Central hypotonia	72	0.0197	1	1	50.2	0.0199	1	0.000443	0.0222	142	0.0303	1	1	32.6	0.0307	1	7	0.0127	0.143	unnamed	PEX14
Human Phenotype	HP:0000824	Growth hormone deficiency	73	0.0202	1	1	9.19	0.218	2	0.00484	0.0444	46	0.00575	1	0.768	17.6	0.114	2	26	0.0253	0.0769	unnamed,unnamed	GLI2,VPS13B
Human Phenotype	HP:0007970	Congenital ptosis	74	0.0205	1	1	48.2	0.0207	1	0.000461	0.0222	32	0.00438	1	0.841	228	0.00438	1	1	0.0127	1	unnamed	ZFHX4
Human Phenotype	HP:0000256	Macrocephaly	75	0.0207	1	1	3.81	1.05	4	0.0233	0.0889	92	0.0147	1	0.982	4.25	0.941	4	215	0.0506	0.0186	unnamed,unnamed,unnamed,unnamed	GNAQ,LRP4,PEX14,PEX2
Human Phenotype	HP:0012374	Abnormality of the globe	76	0.0208	1	1	2.04	4.9	10	0.109	0.222	181	0.0417	1	1	1.94	4.64	9	1060	0.114	0.00849	unnamed,unnamed,unnamed,unnamed,unnamed,unnamed,unnamed,unnamed,unnamed,unnamed	GLI2,GNAQ,LRP4,MAF,PEX14,PEX2,TENM3,VPS13B,ZEB2
Human Phenotype	HP:0010458	Female pseudohermaphroditism	77	0.0209	1	1	9.02	0.222	2	0.00493	0.0444	68	0.0097	1	0.877	13.4	0.149	2	34	0.0253	0.0588	unnamed,unnamed	PEX14,PEX2
Human Phenotype	HP:0008167	Very long chain fatty acid accumulation	78	0.021	1	1	47.1	0.0212	1	0.000472	0.0222	78	0.0131	1	1	76.1	0.0131	1	3	0.0127	0.333	unnamed	PEX2
Human Phenotype	HP:0000952	Jaundice	79	0.0214	1	1	8.91	0.224	2	0.00499	0.0444	153	0.032	1	1	7.14	0.28	2	64	0.0253	0.0313	unnamed,unnamed	BPGM,PEX2
Human Phenotype	HP:0001315	Reduced tendon reflexes	80	0.0217	1	1	3.75	1.07	4	0.0237	0.0889	107	0.0194	1	1	3.9	1.02	4	234	0.0506	0.0171	unnamed,unnamed,unnamed,unnamed	DES,GNAQ,PEX14,PEX2
Human Phenotype	HP:0009891	Underdeveloped supraorbital ridges	81	0.022	1	1	8.78	0.228	2	0.00506	0.0444	76	0.0126	1	1	11.7	0.171	2	39	0.0253	0.0513	unnamed,unnamed	PEX14,PEX2
Human Phenotype	HP:0010490	Abnormality of the palmar creases	82	0.0221	1	1	5	0.599	3	0.0133	0.0667	65	0.00887	1	0.839	7.06	0.425	3	97	0.038	0.0309	unnamed,unnamed,unnamed	PEX14,PEX2,VPS13B
Human Phenotype	HP:0002705	High, narrow palate	83	0.0223	1	1	44.4	0.0225	1	0.000501	0.0222	98	0.0174	1	1	57.1	0.0175	1	4	0.0127	0.25	unnamed	VPS13B
Human Phenotype	HP:0010571	Elevated levels of phytanic acid	84	0.0224	1	1	44.2	0.0226	1	0.000503	0.0222	53	0.00874	1	1	114	0.00876	1	2	0.0127	0.5	unnamed	PEX2
Human Phenotype	HP:0003720	Generalized muscle hypertrophy	85	0.0225	1	1	43.9	0.0228	1	0.000506	0.0222	53	0.00874	1	1	114	0.00876	1	2	0.0127	0.5	unnamed	ZEB2
Human Phenotype	HP:0001182	Tapered finger	86	0.0228	1	1	8.6	0.233	2	0.00517	0.0444	76	0.0126	1	1	11.7	0.171	2	39	0.0253	0.0513	unnamed,unnamed	VPS13B,ZEB2
Human Phenotype	HP:0002744	Bilateral cleft lip and palate	87	0.0231	1	1	42.8	0.0234	1	0.000519	0.0222	53	0.00874	1	1	114	0.00876	1	2	0.0127	0.5	unnamed	GLI2
Human Phenotype	HP:0010650	Premaxillary underdevelopment	87	0.0231	1	1	42.8	0.0234	1	0.000519	0.0222	53	0.00874	1	1	114	0.00876	1	2	0.0127	0.5	unnamed	GLI2
Human Phenotype	HP:0000240	Abnormality of skull size	89	0.0233	1	1	2.43	2.88	7	0.0639	0.156	89	0.0133	1	0.916	2.77	2.53	7	578	0.0886	0.0121	unnamed,unnamed,unnamed,unnamed,unnamed,unnamed,unnamed	GLI2,GNAQ,LRP4,PEX14,PEX2,VPS13B,ZEB2
Human Phenotype	HP:0002021	Pyloric stenosis	90	0.0235	1	1	8.46	0.236	2	0.00525	0.0444	123	0.0226	1	1	8.62	0.232	2	53	0.0253	0.0377	unnamed,unnamed	PEX14,PEX2
Human Phenotype	HP:0000504	Abnormality of vision	91	0.0235	1	1	2.68	2.24	6	0.0498	0.133	242	0.0659	1	1	2.31	2.17	5	495	0.0633	0.0101	unnamed,unnamed,unnamed,unnamed,unnamed,unnamed	GNAQ,PEX14,PEX2,TENM3,VPS13B
Human Phenotype	HP:0003724	Shoulder girdle muscle atrophy	92	0.0239	1	1	41.3	0.0242	1	0.000538	0.0222	142	0.0303	1	1	32.6	0.0307	1	7	0.0127	0.143	unnamed	DES
Human Phenotype	HP:0010626	Anterior pituitary agenesis	93	0.0245	1	1	40.3	0.0248	1	0.000552	0.0222	53	0.00874	1	1	114	0.00876	1	2	0.0127	0.5	unnamed	GLI2
Human Phenotype	HP:0000846	Adrenal insufficiency	94	0.0246	1	1	8.27	0.242	2	0.00538	0.0444	95	0.0159	1	1	10.4	0.193	2	44	0.0253	0.0455	unnamed,unnamed	PEX14,PEX2
Human Phenotype	HP:0008935	Generalized neonatal hypotonia	95	0.0246	1	1	40.2	0.0249	1	0.000553	0.0222	142	0.0303	1	1	32.6	0.0307	1	7	0.0127	0.143	unnamed	PEX2
Human Phenotype	HP:0012372	Abnormal eye morphology	96	0.0247	1	1	1.99	5.03	10	0.112	0.222	204	0.049	1	1	1.88	4.79	9	1093	0.114	0.00823	unnamed,unnamed,unnamed,unnamed,unnamed,unnamed,unnamed,unnamed,unnamed,unnamed	GLI2,GNAQ,LRP4,MAF,PEX14,PEX2,TENM3,VPS13B,ZEB2
Human Phenotype	HP:0001018	Abnormal palmar dermatoglyphics	97	0.0249	1	1	4.78	0.628	3	0.0139	0.0667	66	0.00938	1	0.873	6.92	0.434	3	99	0.038	0.0303	unnamed,unnamed,unnamed	PEX14,PEX2,VPS13B
Human Phenotype	HP:0000814	Multiple small renal cortical cysts	98	0.0251	1	1	39.3	0.0254	1	0.000565	0.0222	53	0.00874	1	1	114	0.00876	1	2	0.0127	0.5	unnamed	PEX2
Human Phenotype	HP:0001135	Chorioretinal dystrophy	99	0.0252	1	1	39.2	0.0255	1	0.000566	0.0222	78	0.0131	1	1	76.1	0.0131	1	3	0.0127	0.333	unnamed	VPS13B
Human Phenotype	HP:0001139	Choroideremia	100	0.0255	1	1	38.8	0.0258	1	0.000573	0.0222	142	0.0303	1	1	32.6	0.0307	1	7	0.0127	0.143	unnamed	GNAQ
Human Phenotype	HP:0000284	Abnormality of the ocular region	101	0.0257	1	1	2.21	3.62	8	0.0804	0.178	128	0.0258	1	1	2.41	2.9	7	662	0.0886	0.0106	unnamed,unnamed,unnamed,unnamed,unnamed,unnamed,unnamed,unnamed	GLI2,LRP4,PEX14,PEX2,TENM3,VPS13B,ZEB2
Human Phenotype	HP:0008050	Abnormality of the palpebral fissures	102	0.0259	1	1	2.97	1.68	5	0.0374	0.111	51	0.00736	1	0.887	4.12	1.21	5	277	0.0633	0.0181	unnamed,unnamed,unnamed,unnamed,unnamed	LRP4,PEX14,PEX2,VPS13B,ZEB2
Human Phenotype	HP:0001601	Laryngomalacia	103	0.026	1	1	8.01	0.25	2	0.00555	0.0444	52	0.00761	1	0.899	15.2	0.131	2	30	0.0253	0.0667	unnamed,unnamed	LRP4,VPS13B
Human Phenotype	HP:0001622	Premature birth	104	0.0264	1	1	7.95	0.252	2	0.00559	0.0444	183	0.0418	1	1	6.17	0.324	2	74	0.0253	0.027	unnamed,unnamed	PEX14,PEX2
Human Phenotype	HP:0010758	Abnormality of the premaxilla	105	0.0265	1	1	37.3	0.0268	1	0.000597	0.0222	110	0.0217	1	1	45.7	0.0219	1	5	0.0127	0.2	unnamed	GLI2
Human Phenotype	HP:0100338	Non-midline cleft palate	106	0.0265	1	1	37.2	0.0269	1	0.000598	0.0222	78	0.0131	1	1	76.1	0.0131	1	3	0.0127	0.333	unnamed	GLI2
Human Phenotype	HP:0002764	Stippled chondral calcification	107	0.0277	1	1	35.7	0.028	1	0.000623	0.0222	78	0.0131	1	1	76.1	0.0131	1	3	0.0127	0.333	unnamed	PEX2
Human Phenotype	HP:0006485	Agenesis of incisor	108	0.0285	1	1	34.6	0.0289	1	0.000642	0.0222	78	0.0131	1	1	76.1	0.0131	1	3	0.0127	0.333	unnamed	GLI2
Human Phenotype	HP:0001401	Intrahepatic biliary dysgenesis	109	0.0285	1	1	34.6	0.0289	1	0.000643	0.0222	98	0.0174	1	1	57.1	0.0175	1	4	0.0127	0.25	unnamed	PEX2
Human Phenotype	HP:0000481	Abnormality of the cornea	110	0.0287	1	1	2.89	1.73	5	0.0385	0.111	263	0.0756	1	1	2.51	1.59	4	364	0.0506	0.011	unnamed,unnamed,unnamed,unnamed,unnamed	MAF,PEX14,PEX2,TENM3
Human Phenotype	HP:0003797	Limb-girdle muscle atrophy	111	0.0287	1	1	34.3	0.0291	1	0.000647	0.0222	185	0.0429	1	1	22.8	0.0438	1	10	0.0127	0.1	unnamed	DES
Human Phenotype	HP:0000297	Facial hypotonia	112	0.0289	1	1	34.1	0.0293	1	0.000651	0.0222	98	0.0174	1	1	57.1	0.0175	1	4	0.0127	0.25	unnamed	VPS13B
Human Phenotype	HP:0001120	Abnormality of corneal size	113	0.029	1	1	4.51	0.666	3	0.0148	0.0667	247	0.0675	1	1	4.71	0.425	2	97	0.0253	0.0206	unnamed,unnamed,unnamed	MAF,TENM3
Human Phenotype	HP:0007780	Cortical pulverulent cataract	114	0.03	1	1	32.9	0.0304	1	0.000676	0.0222	32	0.00438	1	0.841	228	0.00438	1	1	0.0127	1	unnamed	MAF
Human Phenotype	HP:0007420	Spontaneous hematomas	115	0.0307	1	1	32.1	0.0312	1	0.000692	0.0222	168	0.0387	1	1	25.4	0.0394	1	9	0.0127	0.111	unnamed	GNAQ
Human Phenotype	HP:0000271	Abnormality of the face	116	0.0309	1	1	1.84	5.99	11	0.133	0.244	209	0.0499	1	1	1.8	5.56	10	1270	0.127	0.00787	unnamed,unnamed,unnamed,unnamed,unnamed,unnamed,unnamed,unnamed,unnamed,unnamed,unnamed	DES,GLI2,GNAQ,HOXA2,LRP4,PEX14,PEX2,TENM3,VPS13B,ZEB2
Human Phenotype	HP:0010693	Pulverulent Cataract	117	0.0313	1	1	31.4	0.0318	1	0.000707	0.0222	98	0.0174	1	1	57.1	0.0175	1	4	0.0127	0.25	unnamed	MAF
Human Phenotype	HP:0000327	Hypoplasia of the maxilla	118	0.0316	1	1	7.21	0.277	2	0.00616	0.0444	91	0.0146	1	0.983	10.9	0.184	2	42	0.0253	0.0476	unnamed,unnamed	GLI2,VPS13B
Human Phenotype	HP:0010964	Abnormality of long-chain fatty-acid metabolism	119	0.0321	1	1	30.7	0.0326	1	0.000724	0.0222	185	0.0429	1	1	22.8	0.0438	1	10	0.0127	0.1	unnamed	PEX2
Human Phenotype	HP:0001639	Hypertrophic cardiomyopathy	120	0.0326	1	1	4.3	0.697	3	0.0155	0.0667	210	0.0502	1	1	3.62	0.828	3	189	0.038	0.0159	unnamed,unnamed,unnamed	DES,PEX14,PEX2
Human Phenotype	HP:0007976	Cerulean cataract	121	0.0327	1	1	30.1	0.0333	1	0.000739	0.0222	53	0.00874	1	1	114	0.00876	1	2	0.0127	0.5	unnamed	MAF
Human Phenotype	HP:0100559	Lower limb asymmetry	122	0.0329	1	1	29.9	0.0334	1	0.000743	0.0222	158	0.0345	1	1	28.5	0.035	1	8	0.0127	0.125	unnamed	GNAQ
Human Phenotype	HP:0011682	Perimembranous ventricular septal defect	123	0.0339	1	1	29	0.0345	1	0.000766	0.0222	78	0.0131	1	1	76.1	0.0131	1	3	0.0127	0.333	unnamed	CITED2
Human Phenotype	HP:0003745	Sporadic	124	0.0339	1	1	6.93	0.289	2	0.00641	0.0444	117	0.0218	1	1	8.78	0.228	2	52	0.0253	0.0385	unnamed,unnamed	GLI2,GNAQ
Human Phenotype	HP:0009116	Aplasia/Hypoplasia involving bones of the skull	125	0.0342	1	1	2.76	1.81	5	0.0403	0.111	94	0.0154	1	1	3.43	1.46	5	333	0.0633	0.015	unnamed,unnamed,unnamed,unnamed,unnamed	GLI2,LRP4,PEX14,PEX2,VPS13B
Human Phenotype	HP:0002832	Calcific stippling	126	0.0343	1	1	28.6	0.0349	1	0.000776	0.0222	110	0.0217	1	1	45.7	0.0219	1	5	0.0127	0.2	unnamed	PEX2
Human Phenotype	HP:0008056	Aplasia/Hypoplasia affecting the eye	127	0.0345	1	1	3.24	1.23	4	0.0274	0.0889	229	0.0575	1	1	3.43	0.876	3	200	0.038	0.015	unnamed,unnamed,unnamed,unnamed	TENM3,VPS13B,ZEB2
Human Phenotype	HP:0002204	Pulmonary embolism	128	0.0345	1	1	28.5	0.0351	1	0.00078	0.0222	235	0.0596	1	1	16.3	0.0613	1	14	0.0127	0.0714	unnamed	GNAQ
Human Phenotype	HP:0000194	Open mouth	129	0.0348	1	1	6.83	0.293	2	0.0065	0.0444	74	0.012	1	0.998	12	0.166	2	38	0.0253	0.0526	unnamed,unnamed	VPS13B,ZEB2
Human Phenotype	HP:0011229	Broad eyebrow	130	0.035	1	1	28.1	0.0356	1	0.000791	0.0222	78	0.0131	1	1	76.1	0.0131	1	3	0.0127	0.333	unnamed	ZEB2
Human Phenotype	HP:0100593	Calcification of cartilage	131	0.0353	1	1	27.9	0.0359	1	0.000797	0.0222	142	0.0303	1	1	32.6	0.0307	1	7	0.0127	0.143	unnamed	PEX2
Human Phenotype	HP:0010669	Cheekbone underdevelopment	132	0.0366	1	1	6.65	0.301	2	0.00668	0.0444	105	0.0188	1	1	9.52	0.21	2	48	0.0253	0.0417	unnamed,unnamed	LRP4,VPS13B
Human Phenotype	HP:0000326	Abnormality of the maxilla	133	0.0367	1	1	6.64	0.301	2	0.00669	0.0444	108	0.0202	1	1	9.13	0.219	2	50	0.0253	0.04	unnamed,unnamed	GLI2,VPS13B
Human Phenotype	HP:0000675	Macrodontia of permanent maxillary central incisor	134	0.0368	1	1	26.7	0.0375	1	0.000833	0.0222	53	0.00874	1	1	114	0.00876	1	2	0.0127	0.5	unnamed	VPS13B
Human Phenotype	HP:0001869	Deep plantar creases	135	0.0371	1	1	26.5	0.0378	1	0.00084	0.0222	130	0.026	1	1	38.1	0.0263	1	6	0.0127	0.167	unnamed	ZEB2
Human Phenotype	HP:0002269	Abnormality of neuronal migration	136	0.0373	1	1	4.07	0.736	3	0.0164	0.0667	151	0.0311	1	1	4.39	0.683	3	156	0.038	0.0192	unnamed,unnamed,unnamed	GLI2,PEX14,PEX2
Human Phenotype	HP:0007957	Corneal opacity	137	0.0374	1	1	4.07	0.737	3	0.0164	0.0667	155	0.0326	1	1	4.31	0.696	3	159	0.038	0.0189	unnamed,unnamed,unnamed	MAF,PEX14,PEX2
Human Phenotype	HP:0010290	Short hard palate	138	0.0381	1	1	25.7	0.0389	1	0.000864	0.0222	53	0.00874	1	1	114	0.00876	1	2	0.0127	0.5	unnamed	GLI2
Human Phenotype	HP:0100761	Visceral angiomatosis	139	0.0384	1	1	25.6	0.0391	1	0.000869	0.0222	225	0.0555	1	1	17.6	0.0569	1	13	0.0127	0.0769	unnamed	GNAQ
Human Phenotype	HP:0000005	Mode of inheritance	140	0.0388	1	1	1.51	11.2	17	0.25	0.378	232	0.0592	1	1	1.48	11.5	17	2620	0.215	0.00649	unnamed,unnamed,unnamed,unnamed,unnamed,unnamed,unnamed,unnamed,unnamed,unnamed,unnamed,unnamed,unnamed,unnamed,unnamed,unnamed,unnamed	BPGM,CITED2,DES,DPEP1,GLI2,GNAQ,HOXA2,LRP4,MAF,PEX14,PEX2,SYT14,TENM3,TGFB3,VPS13B,ZEB2,ZFHX4
Human Phenotype	HP:0000006	Autosomal dominant inheritance	141	0.0395	1	1	1.84	5.44	10	0.121	0.222	122	0.0225	1	1	2.06	4.86	10	1109	0.127	0.00902	unnamed,unnamed,unnamed,unnamed,unnamed,unnamed,unnamed,unnamed,unnamed,unnamed	CITED2,DES,DPEP1,GLI2,GNAQ,LRP4,MAF,TGFB3,ZEB2,ZFHX4
Human Phenotype	HP:0011733	Abnormality of adrenal physiology	142	0.04	1	1	6.33	0.316	2	0.00702	0.0444	163	0.0348	1	1	6.82	0.293	2	67	0.0253	0.0299	unnamed,unnamed	PEX14,PEX2
Human Phenotype	HP:0000478	Abnormality of the eye	143	0.0405	1	1	1.76	6.24	11	0.139	0.244	177	0.0396	1	1	1.8	6.1	11	1392	0.139	0.0079	unnamed,unnamed,unnamed,unnamed,unnamed,unnamed,unnamed,unnamed,unnamed,unnamed,unnamed	GLI2,GNAQ,LRP4,MAF,PEX14,PEX2,SYT14,TENM3,VPS13B,ZEB2,ZFHX4
Human Phenotype	HP:0000363	Abnormality of earlobe	144	0.0407	1	1	6.27	0.319	2	0.00709	0.0444	97	0.0173	1	1	9.93	0.201	2	46	0.0253	0.0435	unnamed,unnamed	VPS13B,ZEB2
Human Phenotype	HP:0007227	Macrogyria	145	0.0408	1	1	24	0.0416	1	0.000925	0.0222	78	0.0131	1	1	76.1	0.0131	1	3	0.0127	0.333	unnamed	PEX2
Human Phenotype	HP:0001319	Neonatal hypotonia	146	0.0408	1	1	6.26	0.32	2	0.0071	0.0444	165	0.0368	1	1	6.62	0.302	2	69	0.0253	0.029	unnamed,unnamed	PEX2,VPS13B
Human Phenotype	HP:0009765	Low hanging columella	147	0.0417	1	1	23.5	0.0426	1	0.000947	0.0222	98	0.0174	1	1	57.1	0.0175	1	4	0.0127	0.25	unnamed	ZEB2
Human Phenotype	HP:0006101	Finger syndactyly	148	0.0419	1	1	3.89	0.771	3	0.0171	0.0667	93	0.015	1	0.994	5.81	0.517	3	118	0.038	0.0254	unnamed,unnamed,unnamed	LRP4,VPS13B,ZEB2
Human Phenotype	HP:0001396	Cholestasis	149	0.0419	1	1	6.17	0.324	2	0.00721	0.0444	223	0.0546	1	1	5.31	0.377	2	86	0.0253	0.0233	unnamed,unnamed	BPGM,PEX2
Human Phenotype	HP:0000163	Abnormality of the oral cavity	150	0.0423	1	1	2.01	3.99	8	0.0886	0.178	119	0.0222	1	1	2.31	3.46	8	791	0.101	0.0101	unnamed,unnamed,unnamed,unnamed,unnamed,unnamed,unnamed,unnamed	GLI2,GNAQ,HOXA2,LRP4,PEX14,PEX2,VPS13B,ZEB2
Human Phenotype	HP:0002763	Abnormal cartilage morphology	151	0.043	1	1	22.8	0.0439	1	0.000975	0.0222	168	0.0387	1	1	25.4	0.0394	1	9	0.0127	0.111	unnamed	PEX2
Human Phenotype	HP:0000648	Optic atrophy	152	0.0434	1	1	3.01	1.33	4	0.0295	0.0889	192	0.0458	1	1	2.98	1.34	4	307	0.0506	0.013	unnamed,unnamed,unnamed,unnamed	LRP4,PEX14,PEX2,VPS13B
Human Phenotype	HP:0002564	Malformation of the heart and great vessels	153	0.0436	1	1	2.13	3.29	7	0.0731	0.156	118	0.0221	1	1	2.49	2.81	7	641	0.0886	0.0109	unnamed,unnamed,unnamed,unnamed,unnamed,unnamed,unnamed	CITED2,DES,PEX14,PEX2,TGFB3,VPS13B,ZEB2
Human Phenotype	HP:0001081	Cholelithiasis	154	0.0452	1	1	21.6	0.0462	1	0.00103	0.0222	316	0.0961	1	1	9.93	0.101	1	23	0.0127	0.0435	unnamed	BPGM
Human Phenotype	HP:0001627	Abnormality of the heart	155	0.0452	1	1	2.11	3.32	7	0.0737	0.156	126	0.0245	1	1	2.44	2.87	7	655	0.0886	0.0107	unnamed,unnamed,unnamed,unnamed,unnamed,unnamed,unnamed	CITED2,DES,PEX14,PEX2,TGFB3,VPS13B,ZEB2
Human Phenotype	HP:0001871	Abnormality of blood and blood-forming tissues	156	0.0455	1	1	2.29	2.62	6	0.0583	0.133	282	0.0848	1	1	1.97	3.05	6	697	0.0759	0.00861	unnamed,unnamed,unnamed,unnamed,unnamed,unnamed	BPGM,DES,GNAQ,PEX14,PEX2,VPS13B
Human Phenotype	HP:0008034	Abnormal iris pigmentation	157	0.046	1	1	5.85	0.342	2	0.00759	0.0444	137	0.0267	1	1	7.87	0.254	2	58	0.0253	0.0345	unnamed,unnamed	PEX14,PEX2
Human Phenotype	HP:0002600	Hyporeflexia of lower limbs	158	0.0464	1	1	21.1	0.0475	1	0.00106	0.0222	194	0.0471	1	1	20.8	0.0482	1	11	0.0127	0.0909	unnamed	DES
Human Phenotype	HP:0007648	Punctate cataract	159	0.0469	1	1	20.8	0.048	1	0.00107	0.0222	130	0.026	1	1	38.1	0.0263	1	6	0.0127	0.167	unnamed	MAF
Human Phenotype	HP:0011040	Abnormality of the intrahepatic bile duct	160	0.0473	1	1	20.7	0.0484	1	0.00108	0.0222	110	0.0217	1	1	45.7	0.0219	1	5	0.0127	0.2	unnamed	PEX2
Human Phenotype	HP:0000557	Buphthalmos	161	0.0474	1	1	20.6	0.0486	1	0.00108	0.0222	168	0.0387	1	1	25.4	0.0394	1	9	0.0127	0.111	unnamed	GNAQ
Human Phenotype	HP:0004359	Abnormality of fatty-acid metabolism	162	0.0478	1	1	20.4	0.0489	1	0.00109	0.0222	264	0.076	1	1	12.7	0.0788	1	18	0.0127	0.0556	unnamed	PEX2
Human Phenotype	HP:0000486	Strabismus	163	0.0483	1	1	2.5	2	5	0.0444	0.111	121	0.0224	1	1	3.11	1.61	5	367	0.0633	0.0136	unnamed,unnamed,unnamed,unnamed,unnamed	GNAQ,PEX14,PEX2,VPS13B,ZEB2
Human Phenotype	HP:0004283	Narrow palm	164	0.0485	1	1	20.1	0.0496	1	0.0011	0.0222	130	0.026	1	1	38.1	0.0263	1	6	0.0127	0.167	unnamed	VPS13B
Human Phenotype	HP:0001052	Nevus flammeus	165	0.0505	1	1	19.3	0.0518	1	0.00115	0.0222	110	0.0217	1	1	45.7	0.0219	1	5	0.0127	0.2	unnamed	GNAQ
Human Phenotype	HP:0000778	Hypoplasia of the thymus	166	0.0509	1	1	19.2	0.0522	1	0.00116	0.0222	158	0.0345	1	1	28.5	0.035	1	8	0.0127	0.125	unnamed	PEX2
Human Phenotype	HP:0002943	Thoracic scoliosis	167	0.0525	1	1	18.6	0.0539	1	0.0012	0.0222	168	0.0387	1	1	25.4	0.0394	1	9	0.0127	0.111	unnamed	VPS13B
Human Phenotype	HP:0009122	Aplasia/Hypoplasia affecting bones of the axial skeleton	168	0.0526	1	1	2.44	2.05	5	0.0455	0.111	127	0.0246	1	1	3.04	1.65	5	376	0.0633	0.0133	unnamed,unnamed,unnamed,unnamed,unnamed	GLI2,LRP4,PEX14,PEX2,VPS13B
Human Phenotype	HP:0010761	Broad columella	169	0.054	1	1	18	0.0555	1	0.00123	0.0222	110	0.0217	1	1	45.7	0.0219	1	5	0.0127	0.2	unnamed	ZEB2
Human Phenotype	HP:0000234	Abnormality of the head	170	0.0541	1	1	1.68	6.54	11	0.145	0.244	304	0.0918	1	1	1.6	6.24	10	1424	0.127	0.00702	unnamed,unnamed,unnamed,unnamed,unnamed,unnamed,unnamed,unnamed,unnamed,unnamed,unnamed	DES,GLI2,GNAQ,HOXA2,LRP4,PEX14,PEX2,TENM3,VPS13B,ZEB2
Human Phenotype	HP:0001338	Partial agenesis of the corpus callosum	171	0.0543	1	1	17.9	0.0558	1	0.00124	0.0222	194	0.0471	1	1	20.8	0.0482	1	11	0.0127	0.0909	unnamed	GLI2
Human Phenotype	HP:0001928	Abnormality of coagulation	172	0.0553	1	1	5.28	0.379	2	0.00842	0.0444	297	0.0891	1	1	4.01	0.499	2	114	0.0253	0.0175	unnamed,unnamed	PEX14,PEX2
Human Phenotype	HP:0000290	Abnormality of the forehead	173	0.0553	1	1	2.41	2.08	5	0.0461	0.111	124	0.0231	1	1	3.09	1.62	5	370	0.0633	0.0135	unnamed,unnamed,unnamed,unnamed,unnamed	LRP4,PEX14,PEX2,VPS13B,ZEB2
Human Phenotype	HP:0000505	Visual impairment	174	0.0556	1	1	2.41	2.08	5	0.0462	0.111	393	0.131	1	1	2.05	1.95	4	445	0.0506	0.00899	unnamed,unnamed,unnamed,unnamed,unnamed	PEX14,PEX2,TENM3,VPS13B
Human Phenotype	HP:0003819	Death in childhood	175	0.0562	1	1	17.3	0.0578	1	0.00128	0.0222	316	0.0961	1	1	9.93	0.101	1	23	0.0127	0.0435	unnamed	PEX2
Human Phenotype	HP:0001005	Dermatological manifestations of systemic disorders	176	0.0563	1	1	5.23	0.383	2	0.0085	0.0444	276	0.08	1	1	4.27	0.469	2	107	0.0253	0.0187	unnamed,unnamed	BPGM,PEX2
Human Phenotype	HP:0012437	Abnormal gallbladder morphology	177	0.0567	1	1	17.1	0.0584	1	0.0013	0.0222	338	0.104	1	1	9.13	0.109	1	25	0.0127	0.04	unnamed	BPGM
Human Phenotype	HP:0004418	Thrombophlebitis	178	0.0568	1	1	17.1	0.0585	1	0.0013	0.0222	305	0.0921	1	1	10.4	0.0963	1	22	0.0127	0.0455	unnamed	GNAQ
Human Phenotype	HP:0011025	Abnormality of cardiovascular system physiology	179	0.0569	1	1	2.39	2.09	5	0.0465	0.111	202	0.0485	1	1	2.52	1.98	5	453	0.0633	0.011	unnamed,unnamed,unnamed,unnamed,unnamed	DES,GNAQ,PEX14,PEX2,TGFB3
Human Phenotype	HP:0007703	Abnormal retinal pigmentation	180	0.057	1	1	3.43	0.875	3	0.0194	0.0667	231	0.0589	1	1	3.39	0.885	3	202	0.038	0.0149	unnamed,unnamed,unnamed	PEX14,PEX2,VPS13B
Human Phenotype	HP:0000252	Microcephaly	181	0.0571	1	1	2.39	2.1	5	0.0466	0.111	167	0.0387	1	1	2.69	1.86	5	425	0.0633	0.0118	unnamed,unnamed,unnamed,unnamed,unnamed	GLI2,PEX14,PEX2,VPS13B,ZEB2
Human Phenotype	HP:0004306	Abnormality of the endocardium	182	0.0576	1	1	16.9	0.0593	1	0.00132	0.0222	305	0.0921	1	1	10.4	0.0963	1	22	0.0127	0.0455	unnamed	TGFB3
Human Phenotype	HP:0000176	Submucous cleft hard palate	183	0.0581	1	1	16.7	0.0599	1	0.00133	0.0222	142	0.0303	1	1	32.6	0.0307	1	7	0.0127	0.143	unnamed	ZEB2
Human Phenotype	HP:0008064	Ichthyosis	184	0.0587	1	1	5.1	0.392	2	0.00871	0.0444	254	0.07	1	1	4.61	0.434	2	99	0.0253	0.0202	unnamed,unnamed	PEX14,PEX2
Human Phenotype	HP:0001093	Optic nerve dysplasia	185	0.0591	1	1	16.4	0.0608	1	0.00135	0.0222	130	0.026	1	1	38.1	0.0263	1	6	0.0127	0.167	unnamed	PEX2
Human Phenotype	HP:0005469	Flat occiput	186	0.0596	1	1	16.3	0.0614	1	0.00137	0.0222	248	0.0678	1	1	14.3	0.0701	1	16	0.0127	0.0625	unnamed	PEX14
Human Phenotype	HP:0100360	Contractures of the joints of the upper limbs	187	0.0598	1	1	3.36	0.892	3	0.0198	0.0667	140	0.0281	1	1	4.57	0.657	3	150	0.038	0.02	unnamed,unnamed,unnamed	DES,PEX2,ZEB2
Human Phenotype	HP:0000152	Abnormality of head and neck	188	0.0612	1	1	1.65	6.68	11	0.148	0.244	330	0.1	1	1	1.58	6.35	10	1449	0.127	0.0069	unnamed,unnamed,unnamed,unnamed,unnamed,unnamed,unnamed,unnamed,unnamed,unnamed,unnamed	DES,GLI2,GNAQ,HOXA2,LRP4,PEX14,PEX2,TENM3,VPS13B,ZEB2
Human Phenotype	HP:0000587	Abnormality of the optic nerve	189	0.0617	1	1	2.68	1.49	4	0.0332	0.0889	255	0.0703	1	1	2.57	1.55	4	355	0.0506	0.0113	unnamed,unnamed,unnamed,unnamed	LRP4,PEX14,PEX2,VPS13B
Human Phenotype	HP:0009748	Large earlobe	190	0.0621	1	1	15.6	0.0641	1	0.00142	0.0222	217	0.0513	1	1	19	0.0525	1	12	0.0127	0.0833	unnamed	ZEB2
Human Phenotype	HP:0000494	Downslanted palpebral fissures	191	0.0622	1	1	3.31	0.908	3	0.0202	0.0667	139	0.0277	1	1	4.6	0.652	3	149	0.038	0.0201	unnamed,unnamed,unnamed	LRP4,VPS13B,ZEB2
Human Phenotype	HP:0010627	Anterior pituitary hypoplasia	192	0.0625	1	1	15.5	0.0644	1	0.00143	0.0222	110	0.0217	1	1	45.7	0.0219	1	5	0.0127	0.2	unnamed	GLI2
Human Phenotype	HP:0000834	Abnormality of the adrenal glands	193	0.0625	1	1	4.92	0.406	2	0.00903	0.0444	237	0.0616	1	1	4.96	0.403	2	92	0.0253	0.0217	unnamed,unnamed	PEX14,PEX2
Human Phenotype	HP:0100538	Abnormality of the supraorbital ridges	194	0.0628	1	1	4.91	0.407	2	0.00905	0.0444	138	0.0276	1	1	7.74	0.258	2	59	0.0253	0.0339	unnamed,unnamed	PEX14,PEX2
Human Phenotype	HP:0000407	Sensorineural hearing impairment	195	0.0633	1	1	2.32	2.16	5	0.048	0.111	182	0.0417	1	1	2.63	1.9	5	434	0.0633	0.0115	unnamed,unnamed,unnamed,unnamed,unnamed	DES,LRP4,PEX14,PEX2,VPS13B
Human Phenotype	HP:0006673	Reduced systolic function	196	0.0636	1	1	15.2	0.0657	1	0.00146	0.0222	142	0.0303	1	1	32.6	0.0307	1	7	0.0127	0.143	unnamed	DES
Human Phenotype	HP:0001048	Cavernous hemangioma	197	0.0639	1	1	15.2	0.066	1	0.00147	0.0222	278	0.08	1	1	12	0.0832	1	19	0.0127	0.0526	unnamed	GNAQ
Human Phenotype	HP:0000803	Renal cortical cysts	198	0.0645	1	1	15	0.0666	1	0.00148	0.0222	194	0.0471	1	1	20.8	0.0482	1	11	0.0127	0.0909	unnamed	PEX2
Human Phenotype	HP:0000871	Panhypopituitarism	199	0.0645	1	1	15	0.0667	1	0.00148	0.0222	110	0.0217	1	1	45.7	0.0219	1	5	0.0127	0.2	unnamed	GLI2
Human Phenotype	HP:0009804	Reduced number of teeth	200	0.0646	1	1	3.26	0.922	3	0.0205	0.0667	109	0.0214	1	1	5.07	0.591	3	135	0.038	0.0222	unnamed,unnamed,unnamed	GLI2,LRP4,VPS13B
Human Phenotype	HP:0100871	Abnormality of the palm	201	0.0649	1	1	3.25	0.923	3	0.0205	0.0667	157	0.0337	1	1	4.26	0.705	3	161	0.038	0.0186	unnamed,unnamed,unnamed	PEX14,PEX2,VPS13B
Human Phenotype	HP:0000239	Large fontanelles	202	0.065	1	1	4.81	0.416	2	0.00924	0.0444	153	0.032	1	1	7.14	0.28	2	64	0.0253	0.0313	unnamed,unnamed	PEX14,PEX2
Human Phenotype	HP:0001399	Hepatic failure	203	0.0656	1	1	4.79	0.418	2	0.00928	0.0444	301	0.0918	1	1	3.94	0.508	2	116	0.0253	0.0172	unnamed,unnamed	PEX14,PEX2
Human Phenotype	HP:0001592	Selective tooth agenesis	204	0.0657	1	1	14.7	0.0679	1	0.00151	0.0222	168	0.0387	1	1	25.4	0.0394	1	9	0.0127	0.111	unnamed	GLI2
Human Phenotype	HP:0000662	Night blindness	205	0.0665	1	1	4.75	0.421	2	0.00935	0.0444	313	0.0958	1	1	3.84	0.521	2	119	0.0253	0.0168	unnamed,unnamed	PEX14,PEX2
Human Phenotype	HP:0009909	Uplifted earlobe	206	0.0677	1	1	14.3	0.0701	1	0.00156	0.0222	78	0.0131	1	1	76.1	0.0131	1	3	0.0127	0.333	unnamed	ZEB2
Human Phenotype	HP:0002376	Developmental regression	207	0.0686	1	1	4.67	0.429	2	0.00952	0.0444	310	0.0931	1	1	3.9	0.512	2	117	0.0253	0.0171	unnamed,unnamed	PEX14,PEX2
Human Phenotype	HP:0001274	Agenesis of corpus callosum	208	0.0691	1	1	4.65	0.431	2	0.00957	0.0444	205	0.0491	1	1	5.64	0.355	2	81	0.0253	0.0247	unnamed,unnamed	GLI2,ZEB2
Human Phenotype	HP:0011368	Epidermal thickening	209	0.0692	1	1	3.16	0.949	3	0.0211	0.0667	331	0.1	1	1	2.7	1.11	3	254	0.038	0.0118	unnamed,unnamed,unnamed	DES,PEX14,PEX2
Human Phenotype	HP:0000262	Turricephaly	210	0.0693	1	1	13.9	0.0717	1	0.00159	0.0222	194	0.0471	1	1	20.8	0.0482	1	11	0.0127	0.0909	unnamed	PEX2
Human Phenotype	HP:0006989	Dysplastic corpus callosum	211	0.0696	1	1	4.63	0.432	2	0.0096	0.0444	214	0.0513	1	1	5.5	0.363	2	83	0.0253	0.0241	unnamed,unnamed	GLI2,ZEB2
Human Phenotype	HP:0001572	Macrodontia	212	0.07	1	1	13.8	0.0725	1	0.00161	0.0222	158	0.0345	1	1	28.5	0.035	1	8	0.0127	0.125	unnamed	VPS13B
Human Phenotype	HP:0000501	Glaucoma	213	0.0713	1	1	3.12	0.961	3	0.0214	0.0667	212	0.0508	1	1	3.61	0.832	3	190	0.038	0.0158	unnamed,unnamed,unnamed	GNAQ,PEX14,PEX2
Human Phenotype	HP:0008051	Abnormality of the retinal pigment epithelium	214	0.0718	1	1	3.11	0.964	3	0.0214	0.0667	253	0.0699	1	1	3.16	0.95	3	217	0.038	0.0138	unnamed,unnamed,unnamed	PEX14,PEX2,VPS13B
Human Phenotype	HP:0010625	Anterior pituitary dysgenesis	215	0.0719	1	1	13.4	0.0745	1	0.00166	0.0222	130	0.026	1	1	38.1	0.0263	1	6	0.0127	0.167	unnamed	GLI2
Human Phenotype	HP:0001283	Bulbar palsy	216	0.0722	1	1	13.4	0.0748	1	0.00166	0.0222	264	0.076	1	1	12.7	0.0788	1	18	0.0127	0.0556	unnamed	DES
Human Phenotype	HP:0000951	Abnormality of the skin	217	0.0723	1	1	1.8	4.46	8	0.099	0.178	272	0.0781	1	1	1.79	4.48	8	1022	0.101	0.00783	unnamed,unnamed,unnamed,unnamed,unnamed,unnamed,unnamed,unnamed	BPGM,DES,GNAQ,LRP4,PEX14,PEX2,VPS13B,ZEB2
Human Phenotype	HP:0100555	Asymmetric growth	218	0.0728	1	1	13.2	0.0755	1	0.00168	0.0222	288	0.0881	1	1	10.9	0.092	1	21	0.0127	0.0476	unnamed	GNAQ
Human Phenotype	HP:0000329	Facial hemangioma	219	0.073	1	1	13.2	0.0757	1	0.00168	0.0222	168	0.0387	1	1	25.4	0.0394	1	9	0.0127	0.111	unnamed	GNAQ
Human Phenotype	HP:0003121	Limb joint contracture	220	0.0732	1	1	3.09	0.972	3	0.0216	0.0667	189	0.0433	1	1	3.85	0.779	3	178	0.038	0.0169	unnamed,unnamed,unnamed	DES,PEX2,ZEB2
Human Phenotype	HP:0011389	Functional abnormality of the inner ear	221	0.0734	1	1	2.22	2.25	5	0.0501	0.111	198	0.0478	1	1	2.53	1.97	5	451	0.0633	0.0111	unnamed,unnamed,unnamed,unnamed,unnamed	DES,LRP4,PEX14,PEX2,VPS13B
Human Phenotype	HP:0000001	All	222	0.0745	1	1	1.4	12.1	17	0.27	0.378	336	0.102	1	1	1.38	12.4	17	2822	0.215	0.00602	unnamed,unnamed,unnamed,unnamed,unnamed,unnamed,unnamed,unnamed,unnamed,unnamed,unnamed,unnamed,unnamed,unnamed,unnamed,unnamed,unnamed	BPGM,CITED2,DES,DPEP1,GLI2,GNAQ,HOXA2,LRP4,MAF,PEX14,PEX2,SYT14,TENM3,TGFB3,VPS13B,ZEB2,ZFHX4
Human Phenotype	HP:0002536	Abnormal cortical gyration	223	0.0745	1	1	4.45	0.45	2	0.00999	0.0444	222	0.0524	1	1	5.44	0.368	2	84	0.0253	0.0238	unnamed,unnamed	GLI2,PEX2
Human Phenotype	HP:0000359	Abnormality of the inner ear	224	0.0751	1	1	2.2	2.27	5	0.0504	0.111	207	0.0493	1	1	2.51	1.99	5	455	0.0633	0.011	unnamed,unnamed,unnamed,unnamed,unnamed	DES,LRP4,PEX14,PEX2,VPS13B
Human Phenotype	HP:0000175	Cleft palate	225	0.0753	1	1	2.5	1.6	4	0.0356	0.0889	150	0.0304	1	1	3.4	1.18	4	269	0.0506	0.0149	unnamed,unnamed,unnamed,unnamed	GLI2,HOXA2,PEX2,ZEB2
Human Phenotype	HP:0000272	Malar flattening	226	0.0755	1	1	3.05	0.985	3	0.0219	0.0667	156	0.0332	1	1	4.28	0.701	3	160	0.038	0.0188	unnamed,unnamed,unnamed	GLI2,PEX14,PEX2
Human Phenotype	HP:0001839	Split foot	227	0.076	1	1	12.7	0.0789	1	0.00175	0.0222	185	0.0429	1	1	22.8	0.0438	1	10	0.0127	0.1	unnamed	LRP4
Human Phenotype	HP:0001476	Delayed closure of the anterior fontanelle	228	0.0772	1	1	12.5	0.0803	1	0.00178	0.0222	248	0.0678	1	1	14.3	0.0701	1	16	0.0127	0.0625	unnamed	PEX14
Human Phenotype	HP:0012369	Malar anomaly	229	0.0775	1	1	3.01	0.996	3	0.0221	0.0667	164	0.0353	1	1	4.18	0.718	3	164	0.038	0.0183	unnamed,unnamed,unnamed	GLI2,PEX14,PEX2
Human Phenotype	HP:0100542	Abnormal localization of kidneys	230	0.0788	1	1	4.31	0.464	2	0.0103	0.0444	178	0.0407	1	1	6.26	0.32	2	73	0.0253	0.0274	unnamed,unnamed	LRP4,ZEB2
Human Phenotype	HP:0006315	Single median maxillary incisor	231	0.0789	1	1	12.2	0.0821	1	0.00183	0.0222	142	0.0303	1	1	32.6	0.0307	1	7	0.0127	0.143	unnamed	GLI2
Human Phenotype	HP:0100737	Abnormality of the hard palate	232	0.079	1	1	2.46	1.63	4	0.0362	0.0889	152	0.0311	1	1	3.37	1.19	4	271	0.0506	0.0148	unnamed,unnamed,unnamed,unnamed	GLI2,HOXA2,PEX2,ZEB2
Human Phenotype	HP:0000467	Neck muscle weakness	233	0.0792	1	1	12.1	0.0825	1	0.00183	0.0222	326	0.1	1	1	9.52	0.105	1	24	0.0127	0.0417	unnamed	DES
Human Phenotype	HP:0100627	Displacement of the external urethral meatus	234	0.0794	1	1	2.98	1.01	3	0.0224	0.0667	162	0.0348	1	1	4.2	0.714	3	163	0.038	0.0184	unnamed,unnamed,unnamed	PEX14,PEX2,ZEB2
Human Phenotype	HP:0001410	Decreased liver function	235	0.0794	1	1	4.29	0.467	2	0.0104	0.0444	355	0.111	1	1	3.51	0.569	2	130	0.0253	0.0154	unnamed,unnamed	PEX14,PEX2
Human Phenotype	HP:0000830	Anterior hypopituitarism	236	0.0795	1	1	4.28	0.467	2	0.0104	0.0444	141	0.0284	1	1	7.61	0.263	2	60	0.0253	0.0333	unnamed,unnamed	GLI2,VPS13B
Human Phenotype	HP:0000268	Dolichocephaly	237	0.0798	1	1	4.27	0.468	2	0.0104	0.0444	241	0.0651	1	1	4.81	0.416	2	95	0.0253	0.0211	unnamed,unnamed	PEX14,PEX2
Human Phenotype	HP:0002813	Abnormality of limb bone morphology	238	0.0818	1	1	1.75	4.58	8	0.102	0.178	180	0.0415	1	1	2.04	3.91	8	894	0.101	0.00895	unnamed,unnamed,unnamed,unnamed,unnamed,unnamed,unnamed,unnamed	DES,GLI2,GNAQ,LRP4,PEX14,PEX2,VPS13B,ZEB2
Human Phenotype	HP:0011314	Abnormality of long bone morphology	239	0.082	1	1	2.43	1.65	4	0.0366	0.0889	190	0.0449	1	1	2.99	1.34	4	305	0.0506	0.0131	unnamed,unnamed,unnamed,unnamed	LRP4,PEX14,PEX2,VPS13B
Human Phenotype	HP:0011844	Abnormal appendicular skeleton morphology	240	0.0827	1	1	1.74	4.59	8	0.102	0.178	184	0.0429	1	1	2.03	3.94	8	900	0.101	0.00889	unnamed,unnamed,unnamed,unnamed,unnamed,unnamed,unnamed,unnamed	DES,GLI2,GNAQ,LRP4,PEX14,PEX2,VPS13B,ZEB2
Human Phenotype	HP:0002033	Poor suck	241	0.0833	1	1	11.5	0.0869	1	0.00193	0.0222	256	0.0719	1	1	13.4	0.0744	1	17	0.0127	0.0588	unnamed	PEX2
Human Phenotype	HP:0000007	Autosomal recessive inheritance	242	0.0841	1	1	1.61	6.22	10	0.138	0.222	571	0.271	1	1	1.28	7.05	9	1610	0.114	0.00559	unnamed,unnamed,unnamed,unnamed,unnamed,unnamed,unnamed,unnamed,unnamed,unnamed	BPGM,DES,HOXA2,LRP4,PEX14,PEX2,SYT14,TENM3,VPS13B
Human Phenotype	HP:0004414	Abnormality of the pulmonary artery	243	0.0848	1	1	4.13	0.485	2	0.0108	0.0444	262	0.0749	1	1	4.43	0.451	2	103	0.0253	0.0194	unnamed,unnamed	TGFB3,ZEB2
Human Phenotype	HP:0006483	Abnormal number of teeth	244	0.0848	1	1	2.9	1.04	3	0.023	0.0667	129	0.0258	1	1	4.72	0.635	3	145	0.038	0.0207	unnamed,unnamed,unnamed	GLI2,LRP4,VPS13B
[truncated: 3,737 more rows]
