# Supplementary material for: PREDICTD PaRallel Epigenomics Data Imputation with Cloud-based Tensor Decomposition
Source: Nat Commun. 2018 Apr 11;9:1402. doi: 10.1038/s41467-018-03635-9 (PMC5895786; doi:10.1038/s41467-018-03635-9)
Supplement: Supplementary file 13 — Supplementary Dataset 11(XLSX 1410 kb) [file 41467_2018_3635_MOESM13_ESM.xlsx]

## Sheet: Supplementary Data 11
GREAT Analysis
ncHARClusterName	ncHARClusterIndex	Background
Non-Immune	3	All ncHARs
# GREAT version 3.0.0	Species assembly: hg19	Association rule: Basal+extension: 5000 bp upstream, 1000 bp downstream, 1000000 bp max extension, curated regulatory domains included
# Ontology summary statistics are provided in the footer.
#
# Ontology	ID	Desc	Rank	HyperP	HyperBonfP	HyperFdrQ	RegionFoldEnrich	ExpFgRegions	FgRegionsHit	BgRegionsHit	FgSetTermCov	TermCov	NumFgGenesHit	NumBgGenesHit	TotalGenes	FgRegionNames	BgRegionNames	FgGeneNames	BgGeneNames
GO Molecular Function	GO:0005515	protein binding	1	0.000482	1	1	1.39	27.3	38	1604	0.844	0.0237	47	1012	7997	unnamed,unnamed,unnamed,unnamed,unnamed,unnamed,unnamed,unnamed,unnamed,unnamed,unnamed,unnamed,unnamed,unnamed,unnamed,unnamed,unnamed,unnamed,unnamed,unnamed,unnamed,unnamed,unnamed,unnamed,unnamed,unnamed,unnamed,unnamed,unnamed,unnamed,unnamed,unnamed,unnamed,unnamed,unnamed,unnamed,unnamed,unnamed	unnamed,unnamed,unnamed,unnamed,unnamed,unnamed,unnamed,unnamed,unnamed,unnamed,unnamed,unnamed,unnamed,unnamed,unnamed,unnamed,unnamed,unnamed,unnamed,unnamed,unnamed,unnamed,unnamed,unnamed,unnamed,unnamed,unnamed,unnamed,unnamed,unnamed,unnamed,unnamed,unnamed,unnamed,unnamed,unnamed,unnamed,unnamed,unnamed,unnamed,unnamed,unnamed,unnamed,unnamed,unnamed,unnamed,unnamed,unnamed,unnamed,unnamed…	ANXA2,BCAS3,CALD1,CEP120,CITED2,CRIM1,CTBP2,DES,DLC1,DPEP1,EBF3,FAM101B,FEZ2,FOXB1,FST,GLI2,GNA14,GNAQ,HIC1,HOXA3,ITGB1,LRP4,MOCS2,NR2F1,NR2F2,NRP1,NSMAF,PDGFC,PEX14,PEX2,PHF17,PPP3CA,PRDM1,PRDM6,PSIP1,RARB,ROCK2,RUNX1T1,SRR,SYT14,TBC1D22A,TBX2,TENM3,TGFB3,TOP2B,VPS53,ZEB2	AADAT,AATF,ABLIM1,ABRA,ACAA2,ACKR3,ACO1,ACTR3,ACTR3B,ACVR1,ACVR1C,ACVR2A,ADAM10,ADAM23,ADCYAP1,ADM,ADRA1A,ADRA2A,ADRB2,AGA,AGBL1,AGTR1,AGTR2,AHRR,AHSP,AIG1,AIPL1,AKAP6,AKT3,ALCAM,ALK,ALX4,AMMECR1,AMPH,AMY1C,ANG,ANGPT1,ANKS1B,ANTXR2,ANXA1,ANXA2,AP2B1,APAF1,APCDD1,API5,APIP,APP,APTX,AR,ARAP3,ARF1,ARFGEF1,ARGLU1,ARHGAP21,ARHGAP26,ARHGEF16,ARID1B,ARL14EP,ARL4A,ARL6,ARPP21,ARRDC3,ASCC3,ASCL1,ASCL4,ASI…
GO Molecular Function	GO:0042802	identical protein binding	2	0.000806	1	1	2.6	4.99	13	293	0.289	0.0444	12	127	967	unnamed,unnamed,unnamed,unnamed,unnamed,unnamed,unnamed,unnamed,unnamed,unnamed,unnamed,unnamed,unnamed	unnamed,unnamed,unnamed,unnamed,unnamed,unnamed,unnamed,unnamed,unnamed,unnamed,unnamed,unnamed,unnamed,unnamed,unnamed,unnamed,unnamed,unnamed,unnamed,unnamed,unnamed,unnamed,unnamed,unnamed,unnamed,unnamed,unnamed,unnamed,unnamed,unnamed,unnamed,unnamed,unnamed,unnamed,unnamed,unnamed,unnamed,unnamed,unnamed,unnamed,unnamed,unnamed,unnamed,unnamed,unnamed,unnamed,unnamed,unnamed,unnamed,unnamed…	DES,LRP4,MOCS2,NR2F2,PDGFC,PRDM6,RUNX1T1,SRR,SYT14,TBC1D22A,TENM3,TGFB3	AADAT,ACVR1,ADAM10,ADRA2A,ADRB2,ANXA1,APAF1,APIP,APP,ASCL1,BARD1,BCAT1,BCHE,BCL11A,BHLHE22,BHLHE40,CADM1,CASQ2,CBLN1,CDH13,CER1,CLDN18,CLDN22,CLIC6,CNTN2,CXADR,DCC,DES,DPYD,DSCAML1,E2F7,ERBB4,ERCC5,EXT1,FGFR2,FHIT,FOXP1,FOXP2,GCA,GCC2,GDNF,GOPC,GRIN3A,GSTA4,HAND2,HES1,HHEX,HPGD,HSF2,IKZF2,IL6ST,INHBA,IZUMO3,KCNIP2,KCNJ2,KYNU,LRP4,LRP6,MAFA,MBIP,MECOM,MGST1,MOCS2,MSTN,MTMR2,MTPAP,NCAM1,NR0B1,NR2F2…
GO Molecular Function	GO:0046983	protein dimerization activity	3	0.000835	1	1	2.35	6.38	15	374	0.333	0.0401	14	157	987	unnamed,unnamed,unnamed,unnamed,unnamed,unnamed,unnamed,unnamed,unnamed,unnamed,unnamed,unnamed,unnamed,unnamed,unnamed	unnamed,unnamed,unnamed,unnamed,unnamed,unnamed,unnamed,unnamed,unnamed,unnamed,unnamed,unnamed,unnamed,unnamed,unnamed,unnamed,unnamed,unnamed,unnamed,unnamed,unnamed,unnamed,unnamed,unnamed,unnamed,unnamed,unnamed,unnamed,unnamed,unnamed,unnamed,unnamed,unnamed,unnamed,unnamed,unnamed,unnamed,unnamed,unnamed,unnamed,unnamed,unnamed,unnamed,unnamed,unnamed,unnamed,unnamed,unnamed,unnamed,unnamed…	EBF3,ITGB1,LRP4,NR2F2,PDGFC,PPP3CA,PRDM6,RUNX1T1,SRR,SYT14,TBC1D22A,TENM3,TGFB3,TOP2B	AADAT,ACVR1,ADAM10,ADRA1A,ADRA2A,ADRB2,AGTR1,AHRR,ALX4,ANXA1,AR,ASCL1,ASCL4,ATOH1,ATOH7,BARD1,BCL11A,BCL2L11,BHLHE22,BHLHE23,BHLHE40,BMP2,CADM1,CASQ2,CBLN1,CDH13,CEBPG,CENPW,CER1,CLIC6,DPYD,DSCAML1,EBF1,EBF3,ELTD1,ERBB4,ERCC5,EXT1,FERD3L,FGFR2,FOXP1,FOXP2,GAD1,GATA3,GCA,GDNF,GOPC,GPR139,GSTA4,H2AFY,H2AFZ,HAND2,HES1,HHEX,HIST3H2A,HIST3H3,HPGD,HPS1,HSF2,ID2,ID4,IKZF2,IL12A,IL6ST,INHBA,ITGA1,ITGB1,I…
GO Molecular Function	GO:0042803	protein homodimerization activity	4	0.00169	1	1	2.89	3.46	10	203	0.222	0.0493	9	81	577	unnamed,unnamed,unnamed,unnamed,unnamed,unnamed,unnamed,unnamed,unnamed,unnamed	unnamed,unnamed,unnamed,unnamed,unnamed,unnamed,unnamed,unnamed,unnamed,unnamed,unnamed,unnamed,unnamed,unnamed,unnamed,unnamed,unnamed,unnamed,unnamed,unnamed,unnamed,unnamed,unnamed,unnamed,unnamed,unnamed,unnamed,unnamed,unnamed,unnamed,unnamed,unnamed,unnamed,unnamed,unnamed,unnamed,unnamed,unnamed,unnamed,unnamed,unnamed,unnamed,unnamed,unnamed,unnamed,unnamed,unnamed,unnamed,unnamed,unnamed…	LRP4,NR2F2,PDGFC,PRDM6,RUNX1T1,SRR,SYT14,TBC1D22A,TENM3	AADAT,ACVR1,ADAM10,ADRA2A,ADRB2,ANXA1,ASCL1,BARD1,BCL11A,BHLHE22,BHLHE40,CADM1,CASQ2,CBLN1,CDH13,CER1,CLIC6,DPYD,DSCAML1,ERBB4,ERCC5,EXT1,FGFR2,FOXP1,FOXP2,GCA,GDNF,GOPC,GSTA4,HAND2,HES1,HHEX,HPGD,HSF2,IKZF2,IL6ST,IZUMO3,KYNU,LRP4,LRP6,MAFA,MECOM,MGST1,MTMR2,MTPAP,NR0B1,NR2F2,PARK7,PDGFC,PLCB1,PRDM6,PRMT8,PVRL1,PVRL3,QDPR,RAB11FIP2,RIPK2,ROPN1B,RUNX1,RUNX1T1,SLC30A8,SLIT2,SRR,SUDS3,SYT10,SYT14,TB…
GO Molecular Function	GO:0003707	steroid hormone receptor activity	5	0.00262	1	1	6.7	0.597	4	35	0.0889	0.114	4	15	52	unnamed,unnamed,unnamed,unnamed	unnamed,unnamed,unnamed,unnamed,unnamed,unnamed,unnamed,unnamed,unnamed,unnamed,unnamed,unnamed,unnamed,unnamed,unnamed,unnamed,unnamed,unnamed,unnamed,unnamed,unnamed,unnamed,unnamed,unnamed,unnamed,unnamed,unnamed,unnamed,unnamed,unnamed,unnamed,unnamed,unnamed,unnamed,unnamed	NR2F1,NR2F2,PGRMC2,RARB	AR,ESRRB,ESRRG,HNF4G,NR0B1,NR2F1,NR2F2,NR3C1,NR3C2,NR4A2,NR5A2,PGRMC2,RARB,RORA,RORB
GO Molecular Function	GO:0046872	metal ion binding	6	0.00293	1	1	1.61	15.6	25	913	0.556	0.0274	31	542	3964	unnamed,unnamed,unnamed,unnamed,unnamed,unnamed,unnamed,unnamed,unnamed,unnamed,unnamed,unnamed,unnamed,unnamed,unnamed,unnamed,unnamed,unnamed,unnamed,unnamed,unnamed,unnamed,unnamed,unnamed,unnamed	unnamed,unnamed,unnamed,unnamed,unnamed,unnamed,unnamed,unnamed,unnamed,unnamed,unnamed,unnamed,unnamed,unnamed,unnamed,unnamed,unnamed,unnamed,unnamed,unnamed,unnamed,unnamed,unnamed,unnamed,unnamed,unnamed,unnamed,unnamed,unnamed,unnamed,unnamed,unnamed,unnamed,unnamed,unnamed,unnamed,unnamed,unnamed,unnamed,unnamed,unnamed,unnamed,unnamed,unnamed,unnamed,unnamed,unnamed,unnamed,unnamed,unnamed…	ANXA2,BNC2,CASZ1,DCTD,DMRTB1,DPEP1,EBF3,GLI2,GLIS1,GNA14,GNAQ,HIC1,ITGB1,LRP4,MGMT,NR2F1,NR2F2,NRP1,PDZRN3,PEX2,PHF17,PPP3CA,PRDM1,PRDM6,RARB,ROCK2,RUNX1T1,SRR,TOP2B,ZEB2,ZFHX4	ABLIM1,ACO1,ACVR1,ACVR1C,ACVR2A,ADAM10,ADAM23,ADAMTS1,ADAMTS16,ADAMTS18,ADAMTS2,ADAMTS20,ADAMTS7,ADAMTS9,ADAMTSL1,ADARB2,ADCY8,ADCY9,ADO,ADPGK,AEBP2,AGAP1,AGBL1,AGMO,AMPD3,AMY1C,AMZ2,ANG,ANTXR2,ANXA1,ANXA2,APIP,APP,APTX,AR,ARAP2,ARAP3,ARFGAP2,ARFGAP3,ARL6,ARMC1,ARSI,ARSJ,ASXL2,ASXL3,ATP10B,ATP11B,ATP13A5,ATP1A1,ATP2B1,ATP9A,B3GAT2,BARD1,BCL11A,BCL11B,BCL6,BIRC7,BNC2,BNIP2,BRD1,C1orf87,CA4,CA8,CAC…
GO Molecular Function	GO:0043169	cation binding	7	0.00383	1	1	1.58	15.8	25	929	0.556	0.0269	31	549	4030	unnamed,unnamed,unnamed,unnamed,unnamed,unnamed,unnamed,unnamed,unnamed,unnamed,unnamed,unnamed,unnamed,unnamed,unnamed,unnamed,unnamed,unnamed,unnamed,unnamed,unnamed,unnamed,unnamed,unnamed,unnamed	unnamed,unnamed,unnamed,unnamed,unnamed,unnamed,unnamed,unnamed,unnamed,unnamed,unnamed,unnamed,unnamed,unnamed,unnamed,unnamed,unnamed,unnamed,unnamed,unnamed,unnamed,unnamed,unnamed,unnamed,unnamed,unnamed,unnamed,unnamed,unnamed,unnamed,unnamed,unnamed,unnamed,unnamed,unnamed,unnamed,unnamed,unnamed,unnamed,unnamed,unnamed,unnamed,unnamed,unnamed,unnamed,unnamed,unnamed,unnamed,unnamed,unnamed…	ANXA2,BNC2,CASZ1,DCTD,DMRTB1,DPEP1,EBF3,GLI2,GLIS1,GNA14,GNAQ,HIC1,ITGB1,LRP4,MGMT,NR2F1,NR2F2,NRP1,PDZRN3,PEX2,PHF17,PPP3CA,PRDM1,PRDM6,RARB,ROCK2,RUNX1T1,SRR,TOP2B,ZEB2,ZFHX4	ABLIM1,ACO1,ACVR1,ACVR1C,ACVR2A,ADAM10,ADAM23,ADAMTS1,ADAMTS16,ADAMTS18,ADAMTS2,ADAMTS20,ADAMTS7,ADAMTS9,ADAMTSL1,ADARB2,ADCY8,ADCY9,ADO,ADPGK,AEBP2,AGAP1,AGBL1,AGMO,AMPD3,AMY1C,AMZ2,ANG,ANTXR2,ANXA1,ANXA2,APIP,APP,APTX,AR,ARAP2,ARAP3,ARFGAP2,ARFGAP3,ARL6,ARMC1,ARSI,ARSJ,ASXL2,ASXL3,ATP10B,ATP11B,ATP13A5,ATP1A1,ATP2B1,ATP9A,B3GAT2,BARD1,BCL11A,BCL11B,BCL6,BIRC7,BNC2,BNIP2,BRD1,C1orf87,CA4,CA8,CAC…
GO Molecular Function	GO:0016853	isomerase activity	8	0.00646	1	1	7.65	0.392	3	23	0.0667	0.13	3	15	154	unnamed,unnamed,unnamed	unnamed,unnamed,unnamed,unnamed,unnamed,unnamed,unnamed,unnamed,unnamed,unnamed,unnamed,unnamed,unnamed,unnamed,unnamed,unnamed,unnamed,unnamed,unnamed,unnamed,unnamed,unnamed,unnamed	BPGM,SRR,TOP2B	BPGM,DCT,DSEL,FKBP1C,FKBP5,GLCE,HSD3B1,IDI1,PPIAL4A,PPIAL4B,PPIAL4C,SRR,TOP1,TOP2B,TRUB1
GO Molecular Function	GO:0005488	binding	9	0.00683	1	1	1.17	36.8	43	2160	0.956	0.0199	65	1546	12174	unnamed,unnamed,unnamed,unnamed,unnamed,unnamed,unnamed,unnamed,unnamed,unnamed,unnamed,unnamed,unnamed,unnamed,unnamed,unnamed,unnamed,unnamed,unnamed,unnamed,unnamed,unnamed,unnamed,unnamed,unnamed,unnamed,unnamed,unnamed,unnamed,unnamed,unnamed,unnamed,unnamed,unnamed,unnamed,unnamed,unnamed,unnamed,unnamed,unnamed,unnamed,unnamed,unnamed	unnamed,unnamed,unnamed,unnamed,unnamed,unnamed,unnamed,unnamed,unnamed,unnamed,unnamed,unnamed,unnamed,unnamed,unnamed,unnamed,unnamed,unnamed,unnamed,unnamed,unnamed,unnamed,unnamed,unnamed,unnamed,unnamed,unnamed,unnamed,unnamed,unnamed,unnamed,unnamed,unnamed,unnamed,unnamed,unnamed,unnamed,unnamed,unnamed,unnamed,unnamed,unnamed,unnamed,unnamed,unnamed,unnamed,unnamed,unnamed,unnamed,unnamed…	ANXA2,ARHGAP15,BCAS3,BNC2,CALD1,CASZ1,CEP120,CITED2,CRIM1,CTBP2,DCTD,DES,DLC1,DMRTB1,DPEP1,E2F6,EBF3,EMCN,FAM101B,FEZ2,FOXB1,FST,GLI2,GLIS1,GNA14,GNAQ,HHAT,HIC1,HOXA2,HOXA3,ITGB1,LRP4,MAF,MGMT,MOCS2,NR2F1,NR2F2,NRP1,NSMAF,PDGFC,PDZRN3,PEX14,PEX2,PGRMC2,PHF17,PPP3CA,PRDM1,PRDM6,PSIP1,RARB,ROCK2,RUNX1T1,SPEG,SRR,SYT14,TBC1D22A,TBX2,TENM3,TFCP2L1,TGFB3,TOP2B,TOX,VPS53,ZEB2,ZFHX4	AADAT,AATF,ABCA12,ABCB5,ABCC4,ABCE1,ABLIM1,ABRA,ACAA2,ACKR3,ACO1,ACOXL,ACTR3,ACTR3B,ACVR1,ACVR1C,ACVR2A,ADAM10,ADAM23,ADAMTS1,ADAMTS16,ADAMTS18,ADAMTS2,ADAMTS20,ADAMTS7,ADAMTS9,ADAMTSL1,ADARB2,ADCY8,ADCY9,ADCYAP1,ADM,ADO,ADPGK,ADRA1A,ADRA2A,ADRB2,AEBP2,AFF2,AFF3,AGA,AGAP1,AGBL1,AGK,AGMO,AGTR1,AGTR2,AGXT2,AHRR,AHSP,AIG1,AIPL1,AK4,AK8,AKAP6,AKR1D1,AKT3,ALCAM,ALDH1A2,ALK,ALX4,AMMECR1,AMPD3,AMPH,AMY1…
GO Molecular Function	GO:0008289	lipid binding	10	0.00768	1	1	2.71	2.95	8	173	0.178	0.0462	8	106	755	unnamed,unnamed,unnamed,unnamed,unnamed,unnamed,unnamed,unnamed	unnamed,unnamed,unnamed,unnamed,unnamed,unnamed,unnamed,unnamed,unnamed,unnamed,unnamed,unnamed,unnamed,unnamed,unnamed,unnamed,unnamed,unnamed,unnamed,unnamed,unnamed,unnamed,unnamed,unnamed,unnamed,unnamed,unnamed,unnamed,unnamed,unnamed,unnamed,unnamed,unnamed,unnamed,unnamed,unnamed,unnamed,unnamed,unnamed,unnamed,unnamed,unnamed,unnamed,unnamed,unnamed,unnamed,unnamed,unnamed,unnamed,unnamed…	ANXA2,ARHGAP15,DLC1,DPEP1,NR2F2,PGRMC2,ROCK2,SYT14	AGAP1,AKR1D1,AKT3,ALDH1A2,ANXA1,ANXA2,APOL5,AR,ARAP2,ARAP3,ARHGAP15,ARHGAP20,ARHGAP21,ARHGAP26,ARHGAP42,ARHGEF16,ARL6,ATP5G3,BAIAP2L2,CD1D,CDH2,CLINT1,CNKSR2,CPS1,CYP26A1,CYP26B1,DAB2,DLC1,DNM3,DOCK10,DOCK9,DOK5,DPEP1,DYSF,ELMO1,ESRRB,ESRRG,FER,FERMT1,GRB14,HS1BP3,IQSEC1,IRS1,IRX5,ITPR1,KCNJ2,KIF16B,LAMA1,LDLRAP1,MELK,MYOF,NPC1,NR2F2,NR3C1,NR3C2,NR5A2,OPHN1,PACSIN2,PARD3,PGRMC2,PIK3R1,PITPNC1,PLC…
GO Molecular Function	GO:0016741	transferase activity, transferring one-carbon groups	11	0.0103	1	1	4.6	0.869	4	51	0.0889	0.0784	4	31	210	unnamed,unnamed,unnamed,unnamed	unnamed,unnamed,unnamed,unnamed,unnamed,unnamed,unnamed,unnamed,unnamed,unnamed,unnamed,unnamed,unnamed,unnamed,unnamed,unnamed,unnamed,unnamed,unnamed,unnamed,unnamed,unnamed,unnamed,unnamed,unnamed,unnamed,unnamed,unnamed,unnamed,unnamed,unnamed,unnamed,unnamed,unnamed,unnamed,unnamed,unnamed,unnamed,unnamed,unnamed,unnamed,unnamed,unnamed,unnamed,unnamed,unnamed,unnamed,unnamed,unnamed,unnamed…	KIAA1456,MGMT,PRDM1,PRDM6	CAMKMT,DMAP1,DPH5,GCSH,HNMT,KIAA1456,KMT2C,KMT2E,METTL14,METTL15,METTL24,METTL2B,METTL4,METTL8,MGMT,N6AMT1,NNMT,PRDM1,PRDM13,PRDM6,PRDM8,PRDM9,PRMT6,PRMT8,SMYD1,SMYD2,TFB1M,TRMT10B,TRMT11,TRMT5,TYW3
GO Molecular Function	GO:0008168	methyltransferase activity	11	0.0103	1	1	4.6	0.869	4	51	0.0889	0.0784	4	31	204	unnamed,unnamed,unnamed,unnamed	unnamed,unnamed,unnamed,unnamed,unnamed,unnamed,unnamed,unnamed,unnamed,unnamed,unnamed,unnamed,unnamed,unnamed,unnamed,unnamed,unnamed,unnamed,unnamed,unnamed,unnamed,unnamed,unnamed,unnamed,unnamed,unnamed,unnamed,unnamed,unnamed,unnamed,unnamed,unnamed,unnamed,unnamed,unnamed,unnamed,unnamed,unnamed,unnamed,unnamed,unnamed,unnamed,unnamed,unnamed,unnamed,unnamed,unnamed,unnamed,unnamed,unnamed…	KIAA1456,MGMT,PRDM1,PRDM6	CAMKMT,DMAP1,DPH5,GCSH,HNMT,KIAA1456,KMT2C,KMT2E,METTL14,METTL15,METTL24,METTL2B,METTL4,METTL8,MGMT,N6AMT1,NNMT,PRDM1,PRDM13,PRDM6,PRDM8,PRDM9,PRMT6,PRMT8,SMYD1,SMYD2,TFB1M,TRMT10B,TRMT11,TRMT5,TYW3
GO Molecular Function	GO:0008092	cytoskeletal protein binding	13	0.0117	1	1	3.09	1.94	6	114	0.133	0.0526	6	71	691	unnamed,unnamed,unnamed,unnamed,unnamed,unnamed	unnamed,unnamed,unnamed,unnamed,unnamed,unnamed,unnamed,unnamed,unnamed,unnamed,unnamed,unnamed,unnamed,unnamed,unnamed,unnamed,unnamed,unnamed,unnamed,unnamed,unnamed,unnamed,unnamed,unnamed,unnamed,unnamed,unnamed,unnamed,unnamed,unnamed,unnamed,unnamed,unnamed,unnamed,unnamed,unnamed,unnamed,unnamed,unnamed,unnamed,unnamed,unnamed,unnamed,unnamed,unnamed,unnamed,unnamed,unnamed,unnamed,unnamed…	ANXA2,CALD1,DES,FAM101B,ITGB1,PEX14	AATF,ABLIM1,ABRA,ACTR3,ACTR3B,AGBL1,ANG,ANXA2,ARFGEF1,ARHGAP26,ATP1A1,BAIAP2L2,BCL2L11,CALD1,CAMK2D,CAPZB,CDH1,CDK5RAP2,CETN3,COBL,CXCR4,DES,DIAPH2,DIAPH3,DMD,DYNC1I1,DYRK1A,FAM101B,FER,FEZ1,FGF13,FHOD3,FMN1,GJA1,GSK3B,ITGB1,KIF16B,KIF20B,KIF26B,KIF27,KIF2B,KIF4B,KLHL1,KLHL4,LMOD3,LRPPRC,MICALL2,MYLIP,MYO3B,NEBL,OPHN1,PACSIN2,PALLD,PAWR,PEX14,PKNOX2,PRNP,PTPRT,SLC8A1,SNTB1,SNTG1,SSFA2,TPPP3,TRIM3…
GO Molecular Function	GO:0003700	sequence-specific DNA binding transcription factor activity	14	0.0143	1	1	1.72	9.31	16	546	0.356	0.0293	18	243	1034	unnamed,unnamed,unnamed,unnamed,unnamed,unnamed,unnamed,unnamed,unnamed,unnamed,unnamed,unnamed,unnamed,unnamed,unnamed,unnamed	unnamed,unnamed,unnamed,unnamed,unnamed,unnamed,unnamed,unnamed,unnamed,unnamed,unnamed,unnamed,unnamed,unnamed,unnamed,unnamed,unnamed,unnamed,unnamed,unnamed,unnamed,unnamed,unnamed,unnamed,unnamed,unnamed,unnamed,unnamed,unnamed,unnamed,unnamed,unnamed,unnamed,unnamed,unnamed,unnamed,unnamed,unnamed,unnamed,unnamed,unnamed,unnamed,unnamed,unnamed,unnamed,unnamed,unnamed,unnamed,unnamed,unnamed…	CITED2,DMRTB1,E2F6,FOXB1,GLI2,HIC1,HOXA2,HOXA3,MAF,NR2F1,NR2F2,PRDM1,RARB,RUNX1T1,TBX2,TFCP2L1,ZEB2,ZFHX4	AATF,ALX4,AR,ARX,ASCL1,ATOH1,BACH1,BACH2,BARHL2,BARX2,BCL11B,BCL6,BHLHE22,BHLHE40,CCRN4L,CDX2,CEBPD,CEBPG,CITED2,CREB1,CREB5,CREBL2,CSRNP3,CTNNB1,DACH1,DBX1,DLX2,DLX6,DMRT2,DMRTA1,DMRTA2,DMRTB1,E2F6,E2F7,EBF1,EHF,EMX2,EN1,EOMES,ESRRB,ESRRG,ETS1,ETV1,ETV5,EVX1,EVX2,FBXW7,FLI1,FOXA1,FOXA2,FOXB1,FOXC1,FOXD3,FOXG1,FOXI1,FOXL2,FOXN3,FOXO1,FOXP1,FOXP2,FOXQ1,FOXS1,GATA3,GBX2,GCFC2,GLI2,GLI3,GLIS3,GTF2H2…
GO Molecular Function	GO:0001071	nucleic acid binding transcription factor activity	15	0.0151	1	1	1.71	9.36	16	549	0.356	0.0291	18	244	1035	unnamed,unnamed,unnamed,unnamed,unnamed,unnamed,unnamed,unnamed,unnamed,unnamed,unnamed,unnamed,unnamed,unnamed,unnamed,unnamed	unnamed,unnamed,unnamed,unnamed,unnamed,unnamed,unnamed,unnamed,unnamed,unnamed,unnamed,unnamed,unnamed,unnamed,unnamed,unnamed,unnamed,unnamed,unnamed,unnamed,unnamed,unnamed,unnamed,unnamed,unnamed,unnamed,unnamed,unnamed,unnamed,unnamed,unnamed,unnamed,unnamed,unnamed,unnamed,unnamed,unnamed,unnamed,unnamed,unnamed,unnamed,unnamed,unnamed,unnamed,unnamed,unnamed,unnamed,unnamed,unnamed,unnamed…	CITED2,DMRTB1,E2F6,FOXB1,GLI2,HIC1,HOXA2,HOXA3,MAF,NR2F1,NR2F2,PRDM1,RARB,RUNX1T1,TBX2,TFCP2L1,ZEB2,ZFHX4	AATF,ALX4,AR,ARX,ASCL1,ATOH1,BACH1,BACH2,BARHL2,BARX2,BCL11B,BCL6,BHLHE22,BHLHE40,CCRN4L,CDX2,CEBPD,CEBPG,CITED2,CREB1,CREB5,CREBL2,CSRNP3,CTNNB1,DACH1,DBX1,DLX2,DLX6,DMRT2,DMRTA1,DMRTA2,DMRTB1,E2F6,E2F7,EBF1,EHF,EMX2,EN1,EOMES,ESRRB,ESRRG,ETS1,ETV1,ETV5,EVX1,EVX2,FBXW7,FLI1,FOXA1,FOXA2,FOXB1,FOXC1,FOXD3,FOXG1,FOXI1,FOXL2,FOXN3,FOXO1,FOXP1,FOXP2,FOXQ1,FOXS1,GATA3,GBX2,GCFC2,GLI2,GLI3,GLIS3,GTF2H2…
GO Molecular Function	GO:0030234	enzyme regulator activity	16	0.0154	1	1	2.41	3.32	8	195	0.178	0.041	8	123	989	unnamed,unnamed,unnamed,unnamed,unnamed,unnamed,unnamed,unnamed	unnamed,unnamed,unnamed,unnamed,unnamed,unnamed,unnamed,unnamed,unnamed,unnamed,unnamed,unnamed,unnamed,unnamed,unnamed,unnamed,unnamed,unnamed,unnamed,unnamed,unnamed,unnamed,unnamed,unnamed,unnamed,unnamed,unnamed,unnamed,unnamed,unnamed,unnamed,unnamed,unnamed,unnamed,unnamed,unnamed,unnamed,unnamed,unnamed,unnamed,unnamed,unnamed,unnamed,unnamed,unnamed,unnamed,unnamed,unnamed,unnamed,unnamed…	ANXA2,ARHGAP15,CRIM1,DLC1,DPEP1,GNAQ,TBC1D22A,ZEB2	ABCE1,AGAP1,AGTR1,ANXA1,ANXA2,APAF1,APP,ARAP2,ARAP3,ARFGAP2,ARFGAP3,ARFGEF1,ARHGAP11B,ARHGAP15,ARHGAP20,ARHGAP21,ARHGAP26,ARHGAP42,ARHGEF16,AXIN2,AZIN1,BIRC7,BMP2,BNIP2,CAMK2N1,CCNH,CDKN1C,CHN2,CRIM1,DAOA,DENND1A,DEPDC1B,DLC1,DNAJC3,DOCK10,DOCK2,DOCK3,DOCK4,DOCK9,DPEP1,EID1,ELFN1,ELP3,ELP4,ERRFI1,FAF1,FBXO8,FGF13,FOXL2,GNAQ,GOPC,GPC3,GREM1,GRM7,IBTK,IGFBP3,IQGAP1,IQSEC1,ITPRIP,KLF4,LRP6,MAP4K3,MA…
GO Molecular Function	GO:0003824	catalytic activity	17	0.0161	1	1	1.43	17.5	25	1025	0.556	0.0244	26	636	5494	unnamed,unnamed,unnamed,unnamed,unnamed,unnamed,unnamed,unnamed,unnamed,unnamed,unnamed,unnamed,unnamed,unnamed,unnamed,unnamed,unnamed,unnamed,unnamed,unnamed,unnamed,unnamed,unnamed,unnamed,unnamed	unnamed,unnamed,unnamed,unnamed,unnamed,unnamed,unnamed,unnamed,unnamed,unnamed,unnamed,unnamed,unnamed,unnamed,unnamed,unnamed,unnamed,unnamed,unnamed,unnamed,unnamed,unnamed,unnamed,unnamed,unnamed,unnamed,unnamed,unnamed,unnamed,unnamed,unnamed,unnamed,unnamed,unnamed,unnamed,unnamed,unnamed,unnamed,unnamed,unnamed,unnamed,unnamed,unnamed,unnamed,unnamed,unnamed,unnamed,unnamed,unnamed,unnamed…	BPGM,COX6C,CRIM1,CTBP2,CTSO,DCTD,DPEP1,DYNLRB2,GNA14,GNAQ,GTDC1,HHAT,KIAA1456,MGMT,MOCS2,NRP1,PDZRN3,PPP3CA,PRDM1,PRDM6,PREP,ROCK2,SPEG,SRR,TOP2B,TTLL5	AADAT,ABCA12,ABCB5,ABCC4,ABCE1,ACAA2,ACO1,ACOXL,ACVR1,ACVR1C,ACVR2A,ADAM10,ADAM23,ADAMTS1,ADAMTS16,ADAMTS18,ADAMTS2,ADAMTS20,ADAMTS7,ADAMTS9,ADAMTSL1,ADARB2,ADCY8,ADCY9,ADO,ADPGK,AGA,AGBL1,AGK,AGMO,AGPAT4,AGPAT9,AGXT2,AK4,AK8,AKAP6,AKR1D1,AKT3,ALDH1A2,ALG10,ALG1L,ALK,AMPD3,AMY1C,AMZ2,ANG,ANKK1,AOAH,APIP,APTX,ARF1,ARSI,ARSJ,ASCC3,ATAD2B,ATG4A,ATG4C,ATP10B,ATP11B,ATP13A5,ATP1A1,ATP2B1,ATP5EP2,ATP5J…
GO Molecular Function	GO:0043565	sequence-specific DNA binding	18	0.0165	1	1	1.85	7.02	13	412	0.289	0.0316	14	183	697	unnamed,unnamed,unnamed,unnamed,unnamed,unnamed,unnamed,unnamed,unnamed,unnamed,unnamed,unnamed,unnamed	unnamed,unnamed,unnamed,unnamed,unnamed,unnamed,unnamed,unnamed,unnamed,unnamed,unnamed,unnamed,unnamed,unnamed,unnamed,unnamed,unnamed,unnamed,unnamed,unnamed,unnamed,unnamed,unnamed,unnamed,unnamed,unnamed,unnamed,unnamed,unnamed,unnamed,unnamed,unnamed,unnamed,unnamed,unnamed,unnamed,unnamed,unnamed,unnamed,unnamed,unnamed,unnamed,unnamed,unnamed,unnamed,unnamed,unnamed,unnamed,unnamed,unnamed…	DMRTB1,FOXB1,GLI2,HIC1,HOXA2,HOXA3,MAF,NR2F1,NR2F2,PRDM1,RARB,TBX2,ZEB2,ZFHX4	ALX4,AR,ARX,ASCL1,ATOH1,BACH1,BACH2,BARHL2,BARX2,BCL11B,BCL6,CALCOCO1,CDX2,CEBPD,CEBPG,CREB1,CREB5,CREBL2,DBX1,DLX2,DLX6,DMRT2,DMRTA1,DMRTA2,DMRTB1,EHF,EMX2,EN1,EOMES,ESRRB,ESRRG,ETS1,ETV1,ETV5,EVX1,EVX2,FEZF1,FLI1,FOXA1,FOXA2,FOXB1,FOXC1,FOXD3,FOXG1,FOXI1,FOXL2,FOXN3,FOXO1,FOXP1,FOXP2,FOXQ1,FOXS1,GATA3,GBX2,GLI2,GLI3,HAND2,HES1,HHEX,HIC1,HNF4G,HNRNPD,HOXA2,HOXA3,HOXC13,HOXD10,HOXD11,HOXD12,HOXD1…
GO Molecular Function	GO:0030366	Mo-molybdopterin synthase activity	19	0.017	1	1	58.7	0.017	1	1	0.0222	1	1	1	1	unnamed	unnamed	MOCS2	MOCS2
GO Molecular Function	GO:0030378	serine racemase activity	19	0.017	1	1	58.7	0.017	1	1	0.0222	1	1	1	1	unnamed	unnamed	SRR	SRR
GO Molecular Function	GO:0018114	threonine racemase activity	19	0.017	1	1	58.7	0.017	1	1	0.0222	1	1	1	1	unnamed	unnamed	SRR	SRR
GO Molecular Function	GO:0070573	metallodipeptidase activity	19	0.017	1	1	58.7	0.017	1	1	0.0222	1	1	1	2	unnamed	unnamed	DPEP1	DPEP1
GO Molecular Function	GO:0047661	amino-acid racemase activity	19	0.017	1	1	58.7	0.017	1	1	0.0222	1	1	1	2	unnamed	unnamed	SRR	SRR
GO Molecular Function	GO:0034416	bisphosphoglycerate phosphatase activity	19	0.017	1	1	58.7	0.017	1	1	0.0222	1	1	1	5	unnamed	unnamed	BPGM	BPGM
GO Molecular Function	GO:0016868	intramolecular transferase activity, phosphotransferases	19	0.017	1	1	58.7	0.017	1	1	0.0222	1	1	1	11	unnamed	unnamed	BPGM	BPGM
GO Molecular Function	GO:0034235	GPI anchor binding	19	0.017	1	1	58.7	0.017	1	1	0.0222	1	1	1	7	unnamed	unnamed	DPEP1	DPEP1
GO Molecular Function	GO:0004083	bisphosphoglycerate 2-phosphatase activity	19	0.017	1	1	58.7	0.017	1	1	0.0222	1	1	1	4	unnamed	unnamed	BPGM	BPGM
GO Molecular Function	GO:0004082	bisphosphoglycerate mutase activity	19	0.017	1	1	58.7	0.017	1	1	0.0222	1	1	1	4	unnamed	unnamed	BPGM	BPGM
GO Molecular Function	GO:0003941	L-serine ammonia-lyase activity	19	0.017	1	1	58.7	0.017	1	1	0.0222	1	1	1	3	unnamed	unnamed	SRR	SRR
GO Molecular Function	GO:0016841	ammonia-lyase activity	19	0.017	1	1	58.7	0.017	1	1	0.0222	1	1	1	5	unnamed	unnamed	SRR	SRR
GO Molecular Function	GO:0004619	phosphoglycerate mutase activity	19	0.017	1	1	58.7	0.017	1	1	0.0222	1	1	1	4	unnamed	unnamed	BPGM	BPGM
GO Molecular Function	GO:0008239	dipeptidyl-peptidase activity	19	0.017	1	1	58.7	0.017	1	1	0.0222	1	1	1	10	unnamed	unnamed	DPEP1	DPEP1
GO Molecular Function	GO:0016840	carbon-nitrogen lyase activity	19	0.017	1	1	58.7	0.017	1	1	0.0222	1	1	1	9	unnamed	unnamed	SRR	SRR
GO Molecular Function	GO:0008721	D-serine ammonia-lyase activity	19	0.017	1	1	58.7	0.017	1	1	0.0222	1	1	1	1	unnamed	unnamed	SRR	SRR
GO Molecular Function	GO:0004879	ligand-activated sequence-specific DNA binding RNA polymerase II transcription factor activity	35	0.0177	1	1	5.33	0.563	3	33	0.0667	0.0909	3	13	49	unnamed,unnamed,unnamed	unnamed,unnamed,unnamed,unnamed,unnamed,unnamed,unnamed,unnamed,unnamed,unnamed,unnamed,unnamed,unnamed,unnamed,unnamed,unnamed,unnamed,unnamed,unnamed,unnamed,unnamed,unnamed,unnamed,unnamed,unnamed,unnamed,unnamed,unnamed,unnamed,unnamed,unnamed,unnamed,unnamed	NR2F1,NR2F2,RARB	AR,ESRRB,ESRRG,HNF4G,NR0B1,NR2F1,NR2F2,NR4A2,NR5A2,RARB,RORA,RORB,STAT3
GO Molecular Function	GO:0043167	ion binding	36	0.0186	1	1	1.34	21.6	29	1267	0.644	0.0229	36	792	6034	unnamed,unnamed,unnamed,unnamed,unnamed,unnamed,unnamed,unnamed,unnamed,unnamed,unnamed,unnamed,unnamed,unnamed,unnamed,unnamed,unnamed,unnamed,unnamed,unnamed,unnamed,unnamed,unnamed,unnamed,unnamed,unnamed,unnamed,unnamed,unnamed	unnamed,unnamed,unnamed,unnamed,unnamed,unnamed,unnamed,unnamed,unnamed,unnamed,unnamed,unnamed,unnamed,unnamed,unnamed,unnamed,unnamed,unnamed,unnamed,unnamed,unnamed,unnamed,unnamed,unnamed,unnamed,unnamed,unnamed,unnamed,unnamed,unnamed,unnamed,unnamed,unnamed,unnamed,unnamed,unnamed,unnamed,unnamed,unnamed,unnamed,unnamed,unnamed,unnamed,unnamed,unnamed,unnamed,unnamed,unnamed,unnamed,unnamed…	ANXA2,ARHGAP15,BNC2,CASZ1,DCTD,DMRTB1,DPEP1,EBF3,FST,GLI2,GLIS1,GNA14,GNAQ,HHAT,HIC1,ITGB1,LRP4,MGMT,NR2F1,NR2F2,NRP1,PDZRN3,PEX2,PHF17,PPP3CA,PRDM1,PRDM6,RARB,ROCK2,RUNX1T1,SPEG,SRR,SYT14,TOP2B,ZEB2,ZFHX4	AADAT,ABCA12,ABCB5,ABCC4,ABCE1,ABLIM1,ACO1,ACOXL,ACTR3,ACTR3B,ACVR1,ACVR1C,ACVR2A,ADAM10,ADAM23,ADAMTS1,ADAMTS16,ADAMTS18,ADAMTS2,ADAMTS20,ADAMTS7,ADAMTS9,ADAMTSL1,ADARB2,ADCY8,ADCY9,ADO,ADPGK,AEBP2,AGAP1,AGBL1,AGK,AGMO,AGXT2,AK4,AK8,AKT3,ALK,AMPD3,AMY1C,AMZ2,ANG,ANKK1,ANTXR2,ANXA1,ANXA2,APAF1,APIP,APP,APTX,AR,ARAP2,ARAP3,ARF1,ARFGAP2,ARFGAP3,ARHGAP15,ARHGAP20,ARHGAP21,ARHGAP26,ARHGAP42,ARHGEF16,…
GO Molecular Function	GO:0008270	zinc ion binding	37	0.0199	1	1	1.95	5.64	11	331	0.244	0.0332	11	178	1191	unnamed,unnamed,unnamed,unnamed,unnamed,unnamed,unnamed,unnamed,unnamed,unnamed,unnamed	unnamed,unnamed,unnamed,unnamed,unnamed,unnamed,unnamed,unnamed,unnamed,unnamed,unnamed,unnamed,unnamed,unnamed,unnamed,unnamed,unnamed,unnamed,unnamed,unnamed,unnamed,unnamed,unnamed,unnamed,unnamed,unnamed,unnamed,unnamed,unnamed,unnamed,unnamed,unnamed,unnamed,unnamed,unnamed,unnamed,unnamed,unnamed,unnamed,unnamed,unnamed,unnamed,unnamed,unnamed,unnamed,unnamed,unnamed,unnamed,unnamed,unnamed…	BNC2,DCTD,DPEP1,GLI2,NR2F1,NR2F2,PDZRN3,PEX2,PHF17,RARB,ZFHX4	ABLIM1,ADAM10,ADAM23,ADAMTS1,ADAMTS16,ADAMTS18,ADAMTS2,ADAMTS20,ADAMTS7,ADAMTS9,ADAMTSL1,AGAP1,AGBL1,AMZ2,APIP,AR,ARAP2,ARAP3,ARFGAP2,ARFGAP3,BARD1,BIRC7,BNC2,BRD1,CA4,CA8,CNOT4,CPA3,CPE,CPO,CRYZ,CSRP2,CXXC4,CYLD,DCTD,DMD,DNAJC21,DNPEP,DPEP1,DPF1,DPYS,DTNB,DYTN,ESRRB,ESRRG,FANCL,G2E3,GATA3,GLI2,GRIN2A,GRIN2B,GTF2H2,GTF2H2C,HHIP,HNF4G,ISL1,ISL2,KCTD7,KDM4C,KDM5B,KLF4,KLF7,KMT2C,KMT2E,L3MBTL4,LHX2,…
GO Molecular Function	GO:0046982	protein heterodimerization activity	38	0.0204	1	1	2.47	2.83	7	166	0.156	0.0422	6	70	405	unnamed,unnamed,unnamed,unnamed,unnamed,unnamed,unnamed	unnamed,unnamed,unnamed,unnamed,unnamed,unnamed,unnamed,unnamed,unnamed,unnamed,unnamed,unnamed,unnamed,unnamed,unnamed,unnamed,unnamed,unnamed,unnamed,unnamed,unnamed,unnamed,unnamed,unnamed,unnamed,unnamed,unnamed,unnamed,unnamed,unnamed,unnamed,unnamed,unnamed,unnamed,unnamed,unnamed,unnamed,unnamed,unnamed,unnamed,unnamed,unnamed,unnamed,unnamed,unnamed,unnamed,unnamed,unnamed,unnamed,unnamed…	ITGB1,PPP3CA,SYT14,TENM3,TGFB3,TOP2B	ADRA1A,ADRA2A,AGTR1,ALX4,BARD1,BCL11A,BCL2L11,BHLHE40,BMP2,CEBPG,CENPW,EXT1,FOXP1,FOXP2,GAD1,GCA,H2AFY,H2AFZ,HAND2,HIST3H2A,HIST3H3,IKZF2,IL12A,INHBA,ITGA1,ITGB1,KCNIP1,MAFA,MEF2C,MEIS1,NEUROD1,NR4A2,PBX1,PDSS2,POLA1,PPP3CA,PPP3CB,PRMT8,RALGAPA2,ROBO1,ROBO2,ROPN1B,RRAGC,RUNX1,SIM1,SMC2,SOX5,SOX6,SUCLG1,SYT10,SYT14,TAF4,TAF4B,TBX15,TBX18,TCF12,TCF4,TENM1,TENM2,TENM3,TFAP2B,TFDP3,TGFB3,TLR2,TOP2B,T…
GO Molecular Function	GO:0042826	histone deacetylase binding	39	0.0207	1	1	5.03	0.597	3	35	0.0667	0.0857	3	17	69	unnamed,unnamed,unnamed	unnamed,unnamed,unnamed,unnamed,unnamed,unnamed,unnamed,unnamed,unnamed,unnamed,unnamed,unnamed,unnamed,unnamed,unnamed,unnamed,unnamed,unnamed,unnamed,unnamed,unnamed,unnamed,unnamed,unnamed,unnamed,unnamed,unnamed,unnamed,unnamed,unnamed,unnamed,unnamed,unnamed,unnamed,unnamed	HIC1,PRDM1,TOP2B	BCOR,GLI3,HDAC9,HES1,HIC1,KPNA2,LPIN1,MEF2C,NRIP1,PHB,PKN2,PRDM1,SKOR2,SUDS3,TCF21,TOP2B,YWHAB
GO Molecular Function	GO:0003677	DNA binding	40	0.0213	1	1	1.52	13.2	20	774	0.444	0.0258	25	382	2381	unnamed,unnamed,unnamed,unnamed,unnamed,unnamed,unnamed,unnamed,unnamed,unnamed,unnamed,unnamed,unnamed,unnamed,unnamed,unnamed,unnamed,unnamed,unnamed,unnamed	unnamed,unnamed,unnamed,unnamed,unnamed,unnamed,unnamed,unnamed,unnamed,unnamed,unnamed,unnamed,unnamed,unnamed,unnamed,unnamed,unnamed,unnamed,unnamed,unnamed,unnamed,unnamed,unnamed,unnamed,unnamed,unnamed,unnamed,unnamed,unnamed,unnamed,unnamed,unnamed,unnamed,unnamed,unnamed,unnamed,unnamed,unnamed,unnamed,unnamed,unnamed,unnamed,unnamed,unnamed,unnamed,unnamed,unnamed,unnamed,unnamed,unnamed…	BNC2,CASZ1,DMRTB1,E2F6,EBF3,FOXB1,GLI2,GLIS1,HIC1,HOXA2,HOXA3,MAF,MGMT,NR2F1,NR2F2,PRDM1,PSIP1,RARB,RUNX1T1,TBX2,TFCP2L1,TOP2B,TOX,ZEB2,ZFHX4	AEBP2,AFF3,AHRR,ALX4,ANG,APP,APTX,AR,ARID1B,ARX,ASCL1,ASCL4,ASXL2,ASXL3,ATOH1,ATOH7,BACH1,BACH2,BARHL2,BARX2,BBX,BCL11B,BCL6,BCOR,BDP1,BHLHE23,BHLHE40,BNC2,BOD1L1,C1D,CALCOCO1,CAMTA1,CASZ1,CBX4,CDC5L,CDK5RAP2,CDX2,CEBPD,CEBPG,CENPC,CENPW,CHD6,CHD9,CREB1,CREB5,CREBL2,CSRNP3,CTNNB1,CXXC4,DACH1,DACH2,DBX1,DLX2,DLX6,DMRT2,DMRTA1,DMRTA2,DMRTB1,E2F6,E2F7,EBF1,EBF3,EEPD1,EHF,ELP3,EMX2,EN1,EOMES,ERBB4,ER…
GO Molecular Function	GO:0003714	transcription corepressor activity	41	0.022	1	1	2.69	2.23	6	131	0.133	0.0458	6	49	196	unnamed,unnamed,unnamed,unnamed,unnamed,unnamed	unnamed,unnamed,unnamed,unnamed,unnamed,unnamed,unnamed,unnamed,unnamed,unnamed,unnamed,unnamed,unnamed,unnamed,unnamed,unnamed,unnamed,unnamed,unnamed,unnamed,unnamed,unnamed,unnamed,unnamed,unnamed,unnamed,unnamed,unnamed,unnamed,unnamed,unnamed,unnamed,unnamed,unnamed,unnamed,unnamed,unnamed,unnamed,unnamed,unnamed,unnamed,unnamed,unnamed,unnamed,unnamed,unnamed,unnamed,unnamed,unnamed,unnamed…	CITED2,CTBP2,E2F6,NR2F2,PEX14,TFCP2L1	AEBP2,BCL11A,BCOR,C1D,CBX4,CDX2,CITED2,CTBP2,DDX54,DMAP1,E2F6,E2F7,EID1,HDAC9,HSBP1,ID4,JAZF1,KCTD1,KDM5B,KLF12,MEIS2,MSC,NFIB,NR0B1,NR2F2,NRIP1,PAWR,PEX14,POU1F1,PRDM8,PROX1,RBFOX2,SCAI,SKOR1,SKOR2,SMYD1,TBL1X,TBX15,TBX18,TCF4,TFAP2B,TFCP2L1,TFEC,TLE4,YWHAB,ZFPM2,ZHX2,ZHX3,ZNF281
GO Molecular Function	GO:0005099	Ras GTPase activator activity	42	0.0223	1	1	4.89	0.614	3	36	0.0667	0.0833	3	23	116	unnamed,unnamed,unnamed	unnamed,unnamed,unnamed,unnamed,unnamed,unnamed,unnamed,unnamed,unnamed,unnamed,unnamed,unnamed,unnamed,unnamed,unnamed,unnamed,unnamed,unnamed,unnamed,unnamed,unnamed,unnamed,unnamed,unnamed,unnamed,unnamed,unnamed,unnamed,unnamed,unnamed,unnamed,unnamed,unnamed,unnamed,unnamed,unnamed	ARHGAP15,DLC1,TBC1D22A	ARAP3,ARHGAP15,ARHGAP26,DLC1,DOCK2,DOCK4,ERRFI1,IQGAP1,OPHN1,RALGAPA2,RAPGEF2,RASAL1,RASAL2,RASGRP3,SRGAP1,TBC1D16,TBC1D22A,TBC1D23,TBC1D2B,TBC1D32,TBC1D4,TBCK,USP6NL
GO Molecular Function	GO:0005096	GTPase activator activity	43	0.0234	1	1	3.61	1.11	4	65	0.0889	0.0615	4	42	255	unnamed,unnamed,unnamed,unnamed	unnamed,unnamed,unnamed,unnamed,unnamed,unnamed,unnamed,unnamed,unnamed,unnamed,unnamed,unnamed,unnamed,unnamed,unnamed,unnamed,unnamed,unnamed,unnamed,unnamed,unnamed,unnamed,unnamed,unnamed,unnamed,unnamed,unnamed,unnamed,unnamed,unnamed,unnamed,unnamed,unnamed,unnamed,unnamed,unnamed,unnamed,unnamed,unnamed,unnamed,unnamed,unnamed,unnamed,unnamed,unnamed,unnamed,unnamed,unnamed,unnamed,unnamed…	ARHGAP15,DLC1,GNAQ,TBC1D22A	AGAP1,ARAP2,ARAP3,ARFGAP2,ARFGAP3,ARHGAP11B,ARHGAP15,ARHGAP20,ARHGAP21,ARHGAP26,ARHGAP42,AXIN2,BNIP2,CHN2,DEPDC1B,DLC1,DOCK2,DOCK4,ERRFI1,GNAQ,IQGAP1,OPHN1,PLCB1,RALGAPA2,RAPGEF2,RASAL1,RASAL2,RASGRP3,RGS18,RGS3,RGS5,RGS9,SIPA1L3,SRGAP1,TBC1D16,TBC1D22A,TBC1D23,TBC1D2B,TBC1D32,TBC1D4,TBCK,USP6NL
GO Molecular Function	GO:0043236	laminin binding	44	0.0338	1	1	29.3	0.0341	1	2	0.0222	0.5	1	2	22	unnamed	unnamed,unnamed	ITGB1	ITGB1,SLIT2
GO Molecular Function	GO:0051861	glycolipid binding	44	0.0338	1	1	29.3	0.0341	1	2	0.0222	0.5	1	2	21	unnamed	unnamed,unnamed	DPEP1	DPEP1,LAMA1
GO Molecular Function	GO:0070008	serine-type exopeptidase activity	44	0.0338	1	1	29.3	0.0341	1	2	0.0222	0.5	1	1	11	unnamed	unnamed,unnamed	PREP	PREP
GO Molecular Function	GO:0031683	G-protein beta/gamma-subunit complex binding	44	0.0338	1	1	29.3	0.0341	1	2	0.0222	0.5	2	3	22	unnamed	unnamed,unnamed	GNA14,GNAQ	CETN3,GNA14,GNAQ
GO Molecular Function	GO:0005114	type II transforming growth factor beta receptor binding	44	0.0338	1	1	29.3	0.0341	1	2	0.0222	0.5	1	2	7	unnamed	unnamed,unnamed	TGFB3	TGFB3,TGFBR1
GO Molecular Function	GO:0016866	intramolecular transferase activity	44	0.0338	1	1	29.3	0.0341	1	2	0.0222	0.5	1	2	28	unnamed	unnamed,unnamed	BPGM	BPGM,TRUB1
GO Molecular Function	GO:0005161	platelet-derived growth factor receptor binding	44	0.0338	1	1	29.3	0.0341	1	2	0.0222	0.5	1	1	14	unnamed	unnamed,unnamed	PDGFC	PDGFC
GO Molecular Function	GO:0016854	racemase and epimerase activity	44	0.0338	1	1	29.3	0.0341	1	2	0.0222	0.5	1	2	13	unnamed	unnamed,unnamed	SRR	GLCE,SRR
GO Molecular Function	GO:0005100	Rho GTPase activator activity	52	0.0366	1	1	6.52	0.307	2	18	0.0444	0.111	2	9	38	unnamed,unnamed	unnamed,unnamed,unnamed,unnamed,unnamed,unnamed,unnamed,unnamed,unnamed,unnamed,unnamed,unnamed,unnamed,unnamed,unnamed,unnamed,unnamed,unnamed	ARHGAP15,DLC1	ARAP3,ARHGAP15,ARHGAP26,DLC1,DOCK2,DOCK4,ERRFI1,OPHN1,SRGAP1
GO Molecular Function	GO:1901363	heterocyclic compound binding	53	0.0405	1	1	1.3	20.7	27	1215	0.6	0.0222	35	704	5300	unnamed,unnamed,unnamed,unnamed,unnamed,unnamed,unnamed,unnamed,unnamed,unnamed,unnamed,unnamed,unnamed,unnamed,unnamed,unnamed,unnamed,unnamed,unnamed,unnamed,unnamed,unnamed,unnamed,unnamed,unnamed,unnamed,unnamed	unnamed,unnamed,unnamed,unnamed,unnamed,unnamed,unnamed,unnamed,unnamed,unnamed,unnamed,unnamed,unnamed,unnamed,unnamed,unnamed,unnamed,unnamed,unnamed,unnamed,unnamed,unnamed,unnamed,unnamed,unnamed,unnamed,unnamed,unnamed,unnamed,unnamed,unnamed,unnamed,unnamed,unnamed,unnamed,unnamed,unnamed,unnamed,unnamed,unnamed,unnamed,unnamed,unnamed,unnamed,unnamed,unnamed,unnamed,unnamed,unnamed,unnamed…	BNC2,CASZ1,CTBP2,DMRTB1,E2F6,EBF3,FOXB1,GLI2,GLIS1,GNA14,GNAQ,HHAT,HIC1,HOXA2,HOXA3,MAF,MGMT,MOCS2,NR2F1,NR2F2,PGRMC2,PRDM1,PRDM6,PSIP1,RARB,ROCK2,RUNX1T1,SPEG,SRR,TBX2,TFCP2L1,TOP2B,TOX,ZEB2,ZFHX4	ABCA12,ABCB5,ABCC4,ABCE1,ACO1,ACOXL,ACTR3,ACTR3B,ACVR1,ACVR1C,ACVR2A,ADARB2,ADCY8,ADCY9,AEBP2,AFF2,AFF3,AGAP1,AGK,AHRR,AK4,AK8,AKT3,ALK,ALX4,ANG,ANKK1,APAF1,APP,APTX,AR,ARF1,ARID1B,ARL15,ARL4A,ARL6,ARPP21,ARX,ASCC3,ASCL1,ASCL4,ASXL2,ASXL3,ATAD2B,ATOH1,ATOH7,ATP10B,ATP11B,ATP13A5,ATP1A1,ATP2B1,ATP9A,BACH1,BACH2,BARD1,BARHL2,BARX2,BBX,BCL11A,BCL11B,BCL6,BCOR,BDP1,BHLHE23,BHLHE40,BNC2,BOD1L1,C12orf7…
GO Molecular Function	GO:0097159	organic cyclic compound binding	54	0.0428	1	1	1.3	20.8	27	1220	0.6	0.0221	35	711	5373	unnamed,unnamed,unnamed,unnamed,unnamed,unnamed,unnamed,unnamed,unnamed,unnamed,unnamed,unnamed,unnamed,unnamed,unnamed,unnamed,unnamed,unnamed,unnamed,unnamed,unnamed,unnamed,unnamed,unnamed,unnamed,unnamed,unnamed	unnamed,unnamed,unnamed,unnamed,unnamed,unnamed,unnamed,unnamed,unnamed,unnamed,unnamed,unnamed,unnamed,unnamed,unnamed,unnamed,unnamed,unnamed,unnamed,unnamed,unnamed,unnamed,unnamed,unnamed,unnamed,unnamed,unnamed,unnamed,unnamed,unnamed,unnamed,unnamed,unnamed,unnamed,unnamed,unnamed,unnamed,unnamed,unnamed,unnamed,unnamed,unnamed,unnamed,unnamed,unnamed,unnamed,unnamed,unnamed,unnamed,unnamed…	BNC2,CASZ1,CTBP2,DMRTB1,E2F6,EBF3,FOXB1,GLI2,GLIS1,GNA14,GNAQ,HHAT,HIC1,HOXA2,HOXA3,MAF,MGMT,MOCS2,NR2F1,NR2F2,PGRMC2,PRDM1,PRDM6,PSIP1,RARB,ROCK2,RUNX1T1,SPEG,SRR,TBX2,TFCP2L1,TOP2B,TOX,ZEB2,ZFHX4	ABCA12,ABCB5,ABCC4,ABCE1,ACO1,ACOXL,ACTR3,ACTR3B,ACVR1,ACVR1C,ACVR2A,ADARB2,ADCY8,ADCY9,ADRA2A,ADRB2,AEBP2,AFF2,AFF3,AGAP1,AGK,AHRR,AK4,AK8,AKR1D1,AKT3,ALK,ALX4,ANG,ANKK1,APAF1,APP,APTX,AR,ARF1,ARID1B,ARL15,ARL4A,ARL6,ARPP21,ARX,ASCC3,ASCL1,ASCL4,ASXL2,ASXL3,ATAD2B,ATOH1,ATOH7,ATP10B,ATP11B,ATP13A5,ATP1A1,ATP2B1,ATP9A,BACH1,BACH2,BARD1,BARHL2,BARX2,BBX,BCL11A,BCL11B,BCL6,BCOR,BDP1,BHLHE23,BHLHE40…
GO Molecular Function	GO:0003712	transcription cofactor activity	55	0.0437	1	1	1.98	4.04	8	237	0.178	0.0338	8	101	484	unnamed,unnamed,unnamed,unnamed,unnamed,unnamed,unnamed,unnamed	unnamed,unnamed,unnamed,unnamed,unnamed,unnamed,unnamed,unnamed,unnamed,unnamed,unnamed,unnamed,unnamed,unnamed,unnamed,unnamed,unnamed,unnamed,unnamed,unnamed,unnamed,unnamed,unnamed,unnamed,unnamed,unnamed,unnamed,unnamed,unnamed,unnamed,unnamed,unnamed,unnamed,unnamed,unnamed,unnamed,unnamed,unnamed,unnamed,unnamed,unnamed,unnamed,unnamed,unnamed,unnamed,unnamed,unnamed,unnamed,unnamed,unnamed…	CITED2,CTBP2,E2F6,NR2F1,NR2F2,PEX14,PSIP1,TFCP2L1	ABRA,AEBP2,ARID1B,BCL11A,BCL9L,BCOR,BTG1,C1D,CALCOCO1,CBX4,CDX2,CITED2,CREB1,CRTC3,CTBP2,CTNNB1,DCC,DDX54,DMAP1,E2F6,E2F7,EID1,ESRRB,GATA3,GRIP1,HAND2,HDAC9,HSBP1,HSF2,ID4,ISL1,JAZF1,KCTD1,KDM5B,KLF12,KLF7,KMT2E,LDB2,LPIN1,MAGED1,MAML2,MED13,MED14,MED27,MED30,MEIS2,MSC,MSX2,NEUROD1,NFE2L3,NFIB,NMI,NR0B1,NR2F1,NR2F2,NRIP1,PAWR,PEX14,POU1F1,POU2AF1,POU3F1,POU3F2,PPARGC1A,PRDM16,PRDM8,PROX1,PRRX1,PS…
GO Molecular Function	GO:0019838	growth factor binding	56	0.0445	1	1	3.74	0.801	3	47	0.0667	0.0638	3	19	106	unnamed,unnamed,unnamed	unnamed,unnamed,unnamed,unnamed,unnamed,unnamed,unnamed,unnamed,unnamed,unnamed,unnamed,unnamed,unnamed,unnamed,unnamed,unnamed,unnamed,unnamed,unnamed,unnamed,unnamed,unnamed,unnamed,unnamed,unnamed,unnamed,unnamed,unnamed,unnamed,unnamed,unnamed,unnamed,unnamed,unnamed,unnamed,unnamed,unnamed,unnamed,unnamed,unnamed,unnamed,unnamed,unnamed,unnamed,unnamed,unnamed,unnamed	CRIM1,NRP1,TGFB3	ACVR1,ACVR2A,API5,CRIM1,FGFR2,IGFBP2,IGFBP3,IGFBP5,IGFBP7,IL6ST,ITGAV,LIFR,NGFR,NRP1,NRP2,NTRK3,OSMR,TGFB3,TGFBR1
GO Molecular Function	GO:0016740	transferase activity	57	0.0472	1	1	1.66	7.24	12	425	0.267	0.0282	11	254	1848	unnamed,unnamed,unnamed,unnamed,unnamed,unnamed,unnamed,unnamed,unnamed,unnamed,unnamed,unnamed	unnamed,unnamed,unnamed,unnamed,unnamed,unnamed,unnamed,unnamed,unnamed,unnamed,unnamed,unnamed,unnamed,unnamed,unnamed,unnamed,unnamed,unnamed,unnamed,unnamed,unnamed,unnamed,unnamed,unnamed,unnamed,unnamed,unnamed,unnamed,unnamed,unnamed,unnamed,unnamed,unnamed,unnamed,unnamed,unnamed,unnamed,unnamed,unnamed,unnamed,unnamed,unnamed,unnamed,unnamed,unnamed,unnamed,unnamed,unnamed,unnamed,unnamed…	CRIM1,GTDC1,HHAT,KIAA1456,MGMT,MOCS2,NRP1,PRDM1,PRDM6,ROCK2,SPEG	AADAT,ACAA2,ACVR1,ACVR1C,ACVR2A,ADPGK,AGK,AGPAT4,AGPAT9,AGXT2,AK4,AK8,AKAP6,AKT3,ALG10,ALG1L,ALK,ANKK1,AWAT2,B3GALT1,B3GALT2,B3GALTL,B3GAT2,BCAT1,CAMK1G,CAMK2D,CAMKMT,CASK,CCL2,CCNH,CDK14,CDKAL1,CDKL5,CDKN1C,CDS2,CERKL,CHST2,CHST9,CMPK2,CNKSR2,CNTLN,CRIM1,CSNK1G3,DAD1,DGKB,DGKG,DMAP1,DPH5,DPY19L1,DSEL,DYRK1A,DYRK2,EFEMP1,ELP3,ELP4,EPHA3,EPHA4,EPHA5,EPHA6,EPHA7,ERBB4,ETNK1,ETNPPL,EXT1,F13A1,FER,FG…
GO Molecular Function	GO:0033192	calmodulin-dependent protein phosphatase activity	58	0.0503	1	1	19.6	0.0511	1	3	0.0222	0.333	1	2	4	unnamed	unnamed,unnamed,unnamed	PPP3CA	PPP3CA,PPP3CB
GO Molecular Function	GO:0004132	dCMP deaminase activity	58	0.0503	1	1	19.6	0.0511	1	3	0.0222	0.333	1	1	1	unnamed	unnamed,unnamed,unnamed	DCTD	DCTD
GO Molecular Function	GO:0004723	calcium-dependent protein serine/threonine phosphatase activity	58	0.0503	1	1	19.6	0.0511	1	3	0.0222	0.333	1	2	6	unnamed	unnamed,unnamed,unnamed	PPP3CA	PPP3CA,PPP3CB
GO Molecular Function	GO:0000989	transcription factor binding transcription factor activity	61	0.0505	1	1	1.92	4.16	8	244	0.178	0.0328	8	107	515	unnamed,unnamed,unnamed,unnamed,unnamed,unnamed,unnamed,unnamed	unnamed,unnamed,unnamed,unnamed,unnamed,unnamed,unnamed,unnamed,unnamed,unnamed,unnamed,unnamed,unnamed,unnamed,unnamed,unnamed,unnamed,unnamed,unnamed,unnamed,unnamed,unnamed,unnamed,unnamed,unnamed,unnamed,unnamed,unnamed,unnamed,unnamed,unnamed,unnamed,unnamed,unnamed,unnamed,unnamed,unnamed,unnamed,unnamed,unnamed,unnamed,unnamed,unnamed,unnamed,unnamed,unnamed,unnamed,unnamed,unnamed,unnamed…	CITED2,CTBP2,E2F6,NR2F1,NR2F2,PEX14,PSIP1,TFCP2L1	ABRA,AEBP2,ARID1B,ASCL1,BCL11A,BCL9L,BCOR,BHLHE40,BTG1,C1D,CALCOCO1,CBX4,CDX2,CITED2,CREB1,CRTC3,CTBP2,CTNNB1,DCC,DDX54,DMAP1,E2F6,E2F7,EID1,EOMES,ESRRB,GATA3,GRIP1,HAND2,HDAC9,HSBP1,HSF2,ID4,ISL1,JAZF1,KCTD1,KDM5B,KLF12,KLF4,KLF7,KMT2E,LDB2,LHX2,LMO2,LPIN1,MAGED1,MAML2,MED13,MED14,MED27,MED30,MEIS2,MSC,MSX2,NEUROD1,NFE2L3,NFIB,NMI,NR0B1,NR2F1,NR2F2,NRIP1,PAWR,PEX14,POU1F1,POU2AF1,POU3F1,POU3F2,P…
GO Molecular Function	GO:0000988	protein binding transcription factor activity	62	0.0516	1	1	1.92	4.18	8	245	0.178	0.0327	8	108	520	unnamed,unnamed,unnamed,unnamed,unnamed,unnamed,unnamed,unnamed	unnamed,unnamed,unnamed,unnamed,unnamed,unnamed,unnamed,unnamed,unnamed,unnamed,unnamed,unnamed,unnamed,unnamed,unnamed,unnamed,unnamed,unnamed,unnamed,unnamed,unnamed,unnamed,unnamed,unnamed,unnamed,unnamed,unnamed,unnamed,unnamed,unnamed,unnamed,unnamed,unnamed,unnamed,unnamed,unnamed,unnamed,unnamed,unnamed,unnamed,unnamed,unnamed,unnamed,unnamed,unnamed,unnamed,unnamed,unnamed,unnamed,unnamed…	CITED2,CTBP2,E2F6,NR2F1,NR2F2,PEX14,PSIP1,TFCP2L1	ABRA,AEBP2,ARID1B,ASCL1,BCL11A,BCL9L,BCOR,BHLHE40,BTG1,C1D,CALCOCO1,CBX4,CDX2,CITED2,CREB1,CRTC3,CTBP2,CTNNB1,DCC,DDX54,DMAP1,E2F6,E2F7,EID1,EOMES,ESRRB,GATA3,GRIP1,HAND2,HDAC9,HSBP1,HSF2,ID4,ISL1,JAZF1,KCTD1,KDM5B,KLF12,KLF4,KLF7,KMT2E,LDB2,LHX2,LMO2,LPIN1,MAGED1,MAML2,MED13,MED14,MED27,MED30,MEIS2,MSC,MSX2,NEUROD1,NFE2L3,NFIB,NMI,NR0B1,NR2F1,NR2F2,NRIP1,PAWR,PEX14,PITX1,POU1F1,POU2AF1,POU3F1,PO…
GO Molecular Function	GO:0005543	phospholipid binding	63	0.0557	1	1	2.38	2.1	5	123	0.111	0.0407	5	76	506	unnamed,unnamed,unnamed,unnamed,unnamed	unnamed,unnamed,unnamed,unnamed,unnamed,unnamed,unnamed,unnamed,unnamed,unnamed,unnamed,unnamed,unnamed,unnamed,unnamed,unnamed,unnamed,unnamed,unnamed,unnamed,unnamed,unnamed,unnamed,unnamed,unnamed,unnamed,unnamed,unnamed,unnamed,unnamed,unnamed,unnamed,unnamed,unnamed,unnamed,unnamed,unnamed,unnamed,unnamed,unnamed,unnamed,unnamed,unnamed,unnamed,unnamed,unnamed,unnamed,unnamed,unnamed,unnamed…	ANXA2,ARHGAP15,DPEP1,ROCK2,SYT14	AGAP1,AKT3,ANXA1,ANXA2,ARAP2,ARAP3,ARHGAP15,ARHGAP20,ARHGAP21,ARHGAP26,ARHGAP42,ARHGEF16,ARL6,BAIAP2L2,CDH2,CNKSR2,CPS1,DAB2,DNM3,DOCK10,DOCK9,DOK5,DPEP1,DYSF,ELMO1,FERMT1,GRB14,HS1BP3,IQSEC1,IRS1,ITPR1,KCNJ2,KIF16B,LDLRAP1,MYOF,NR5A2,OPHN1,PACSIN2,PARD3,PIK3R1,PLCB1,PLCG1,PLCL1,PLEKHA3,PLEKHA5,PLEKHA6,PLEKHM3,PRKD1,PSD3,RAG2,RASAL1,RASAL2,ROCK1,ROCK2,RPS6KC1,SDPR,SKAP1,SKAP2,SNTB1,SNTG1,SNX10,SN…
GO Molecular Function	GO:0001948	glycoprotein binding	64	0.0573	1	1	5.1	0.392	2	23	0.0444	0.087	2	11	59	unnamed,unnamed	unnamed,unnamed,unnamed,unnamed,unnamed,unnamed,unnamed,unnamed,unnamed,unnamed,unnamed,unnamed,unnamed,unnamed,unnamed,unnamed,unnamed,unnamed,unnamed,unnamed,unnamed,unnamed,unnamed	FST,ITGB1	CNTN2,DMD,FST,GPC3,GPC4,GPC5,GPC6,HPSE2,ITGB1,SLIT2,VLDLR
GO Molecular Function	GO:0046914	transition metal ion binding	65	0.0606	1	1	1.64	6.7	11	393	0.244	0.028	11	204	1424	unnamed,unnamed,unnamed,unnamed,unnamed,unnamed,unnamed,unnamed,unnamed,unnamed,unnamed	unnamed,unnamed,unnamed,unnamed,unnamed,unnamed,unnamed,unnamed,unnamed,unnamed,unnamed,unnamed,unnamed,unnamed,unnamed,unnamed,unnamed,unnamed,unnamed,unnamed,unnamed,unnamed,unnamed,unnamed,unnamed,unnamed,unnamed,unnamed,unnamed,unnamed,unnamed,unnamed,unnamed,unnamed,unnamed,unnamed,unnamed,unnamed,unnamed,unnamed,unnamed,unnamed,unnamed,unnamed,unnamed,unnamed,unnamed,unnamed,unnamed,unnamed…	BNC2,DCTD,DPEP1,GLI2,NR2F1,NR2F2,PDZRN3,PEX2,PHF17,RARB,ZFHX4	ABLIM1,ADAM10,ADAM23,ADAMTS1,ADAMTS16,ADAMTS18,ADAMTS2,ADAMTS20,ADAMTS7,ADAMTS9,ADAMTSL1,AGAP1,AGBL1,AGMO,AMZ2,ANG,APIP,APP,AR,ARAP2,ARAP3,ARFGAP2,ARFGAP3,BARD1,BIRC7,BNC2,BRD1,CA4,CA8,CNOT4,CP,CPA3,CPE,CPO,CRYZ,CSRP2,CXXC4,CYLD,CYP1B1,CYP26A1,CYP26B1,CYP7B1,DCP2,DCT,DCTD,DMD,DNAJC21,DNPEP,DPEP1,DPF1,DPYS,DTNB,DYRK2,DYTN,EGLN3,ESRRB,ESRRG,FANCL,FTHL17,FTO,G2E3,GALNT3,GATA3,GLI2,GRIN2A,GRIN2B,GTF2…
GO Molecular Function	GO:0008238	exopeptidase activity	66	0.0619	1	1	4.89	0.409	2	24	0.0444	0.0833	2	11	106	unnamed,unnamed	unnamed,unnamed,unnamed,unnamed,unnamed,unnamed,unnamed,unnamed,unnamed,unnamed,unnamed,unnamed,unnamed,unnamed,unnamed,unnamed,unnamed,unnamed,unnamed,unnamed,unnamed,unnamed,unnamed,unnamed	DPEP1,PREP	AGBL1,CPA3,CPE,CPO,DNPEP,DPEP1,FOLH1,GGH,PEPD,PREP,TRHDE
GO Molecular Function	GO:0060589	nucleoside-triphosphatase regulator activity	67	0.065	1	1	2.61	1.53	4	90	0.0889	0.0444	4	64	468	unnamed,unnamed,unnamed,unnamed	unnamed,unnamed,unnamed,unnamed,unnamed,unnamed,unnamed,unnamed,unnamed,unnamed,unnamed,unnamed,unnamed,unnamed,unnamed,unnamed,unnamed,unnamed,unnamed,unnamed,unnamed,unnamed,unnamed,unnamed,unnamed,unnamed,unnamed,unnamed,unnamed,unnamed,unnamed,unnamed,unnamed,unnamed,unnamed,unnamed,unnamed,unnamed,unnamed,unnamed,unnamed,unnamed,unnamed,unnamed,unnamed,unnamed,unnamed,unnamed,unnamed,unnamed…	ARHGAP15,DLC1,GNAQ,TBC1D22A	AGAP1,ARAP2,ARAP3,ARFGAP2,ARFGAP3,ARFGEF1,ARHGAP11B,ARHGAP15,ARHGAP20,ARHGAP21,ARHGAP26,ARHGAP42,ARHGEF16,AXIN2,BNIP2,CHN2,DENND1A,DEPDC1B,DLC1,DOCK10,DOCK2,DOCK3,DOCK4,DOCK9,ERRFI1,FBXO8,GNAQ,GOPC,IQGAP1,IQSEC1,MAP4K3,NRK,OPHN1,PLCB1,PSD3,RABGEF1,RALGAPA2,RAPGEF1,RAPGEF2,RAPGEF5,RASAL1,RASAL2,RASGEF1B,RASGRP3,RGS18,RGS3,RGS5,RGS9,RIMS1,SIPA1L3,SLIT2,SRGAP1,TBC1D16,TBC1D22A,TBC1D23,TBC1D2B,TBC1D3…
GO Molecular Function	GO:0030695	GTPase regulator activity	67	0.065	1	1	2.61	1.53	4	90	0.0889	0.0444	4	64	456	unnamed,unnamed,unnamed,unnamed	unnamed,unnamed,unnamed,unnamed,unnamed,unnamed,unnamed,unnamed,unnamed,unnamed,unnamed,unnamed,unnamed,unnamed,unnamed,unnamed,unnamed,unnamed,unnamed,unnamed,unnamed,unnamed,unnamed,unnamed,unnamed,unnamed,unnamed,unnamed,unnamed,unnamed,unnamed,unnamed,unnamed,unnamed,unnamed,unnamed,unnamed,unnamed,unnamed,unnamed,unnamed,unnamed,unnamed,unnamed,unnamed,unnamed,unnamed,unnamed,unnamed,unnamed…	ARHGAP15,DLC1,GNAQ,TBC1D22A	AGAP1,ARAP2,ARAP3,ARFGAP2,ARFGAP3,ARFGEF1,ARHGAP11B,ARHGAP15,ARHGAP20,ARHGAP21,ARHGAP26,ARHGAP42,ARHGEF16,AXIN2,BNIP2,CHN2,DENND1A,DEPDC1B,DLC1,DOCK10,DOCK2,DOCK3,DOCK4,DOCK9,ERRFI1,FBXO8,GNAQ,GOPC,IQGAP1,IQSEC1,MAP4K3,NRK,OPHN1,PLCB1,PSD3,RABGEF1,RALGAPA2,RAPGEF1,RAPGEF2,RAPGEF5,RASAL1,RASAL2,RASGEF1B,RASGRP3,RGS18,RGS3,RGS5,RGS9,RIMS1,SIPA1L3,SLIT2,SRGAP1,TBC1D16,TBC1D22A,TBC1D23,TBC1D2B,TBC1D3…
GO Molecular Function	GO:0004857	enzyme inhibitor activity	69	0.0656	1	1	3.2	0.938	3	55	0.0667	0.0545	3	33	323	unnamed,unnamed,unnamed	unnamed,unnamed,unnamed,unnamed,unnamed,unnamed,unnamed,unnamed,unnamed,unnamed,unnamed,unnamed,unnamed,unnamed,unnamed,unnamed,unnamed,unnamed,unnamed,unnamed,unnamed,unnamed,unnamed,unnamed,unnamed,unnamed,unnamed,unnamed,unnamed,unnamed,unnamed,unnamed,unnamed,unnamed,unnamed,unnamed,unnamed,unnamed,unnamed,unnamed,unnamed,unnamed,unnamed,unnamed,unnamed,unnamed,unnamed,unnamed,unnamed,unnamed…	ANXA2,CRIM1,DPEP1	ABCE1,ANXA1,ANXA2,APP,AZIN1,BIRC7,CAMK2N1,CDKN1C,CRIM1,DNAJC3,DPEP1,ELFN1,GPC3,IBTK,IQGAP1,ITPRIP,LRP6,MBIP,PKIA,POT1,PRKAR2B,PSMF1,PTTG1,RNH1,RPS6KA3,SERPINB8,SERPINI1,SLIT2,SPRY2,TFAP2B,TNFAIP8,TRIB1,TRIB2
GO Molecular Function	GO:0031005	filamin binding	70	0.0665	1	1	14.7	0.0682	1	4	0.0222	0.25	1	3	6	unnamed	unnamed,unnamed,unnamed,unnamed	FAM101B	FAM101B,MICALL2,NEBL
GO Molecular Function	GO:0034713	type I transforming growth factor beta receptor binding	70	0.0665	1	1	14.7	0.0682	1	4	0.0222	0.25	1	3	7	unnamed	unnamed,unnamed,unnamed,unnamed	TGFB3	SMAD2,SMAD7,TGFB3
GO Molecular Function	GO:0055102	lipase inhibitor activity	70	0.0665	1	1	14.7	0.0682	1	4	0.0222	0.25	1	2	16	unnamed	unnamed,unnamed,unnamed,unnamed	ANXA2	ANXA1,ANXA2
GO Molecular Function	GO:0016805	dipeptidase activity	70	0.0665	1	1	14.7	0.0682	1	4	0.0222	0.25	1	3	13	unnamed	unnamed,unnamed,unnamed,unnamed	DPEP1	DPEP1,FOLH1,PEPD
GO Molecular Function	GO:0050431	transforming growth factor beta binding	70	0.0665	1	1	14.7	0.0682	1	4	0.0222	0.25	1	4	12	unnamed	unnamed,unnamed,unnamed,unnamed	TGFB3	ACVR1,ITGAV,TGFB3,TGFBR1
GO Molecular Function	GO:0003916	DNA topoisomerase activity	70	0.0665	1	1	14.7	0.0682	1	4	0.0222	0.25	1	2	6	unnamed	unnamed,unnamed,unnamed,unnamed	TOP2B	TOP1,TOP2B
GO Molecular Function	GO:0005523	tropomyosin binding	70	0.0665	1	1	14.7	0.0682	1	4	0.0222	0.25	1	3	15	unnamed	unnamed,unnamed,unnamed,unnamed	CALD1	CALD1,LMOD3,NEBL
GO Molecular Function	GO:0001968	fibronectin binding	70	0.0665	1	1	14.7	0.0682	1	4	0.0222	0.25	1	4	17	unnamed	unnamed,unnamed,unnamed,unnamed	ITGB1	IGFBP3,IGFBP5,ITGA4,ITGB1
GO Molecular Function	GO:0004859	phospholipase inhibitor activity	70	0.0665	1	1	14.7	0.0682	1	4	0.0222	0.25	1	2	11	unnamed	unnamed,unnamed,unnamed,unnamed	ANXA2	ANXA1,ANXA2
GO Molecular Function	GO:0003918	DNA topoisomerase type II (ATP-hydrolyzing) activity	70	0.0665	1	1	14.7	0.0682	1	4	0.0222	0.25	1	2	4	unnamed	unnamed,unnamed,unnamed,unnamed	TOP2B	TOP1,TOP2B
GO Molecular Function	GO:0004866	endopeptidase inhibitor activity	80	0.0665	1	1	4.69	0.426	2	25	0.0444	0.08	2	11	161	unnamed,unnamed	unnamed,unnamed,unnamed,unnamed,unnamed,unnamed,unnamed,unnamed,unnamed,unnamed,unnamed,unnamed,unnamed,unnamed,unnamed,unnamed,unnamed,unnamed,unnamed,unnamed,unnamed,unnamed,unnamed,unnamed,unnamed	CRIM1,DPEP1	APP,BIRC7,CRIM1,DPEP1,PSMF1,PTTG1,RPS6KA3,SERPINB8,SERPINI1,TFAP2B,TNFAIP8
GO Molecular Function	GO:0061135	endopeptidase regulator activity	81	0.0713	1	1	4.51	0.443	2	26	0.0444	0.0769	2	12	166	unnamed,unnamed	unnamed,unnamed,unnamed,unnamed,unnamed,unnamed,unnamed,unnamed,unnamed,unnamed,unnamed,unnamed,unnamed,unnamed,unnamed,unnamed,unnamed,unnamed,unnamed,unnamed,unnamed,unnamed,unnamed,unnamed,unnamed,unnamed	CRIM1,DPEP1	APP,BIRC7,CRIM1,DPEP1,PSMD14,PSMF1,PTTG1,RPS6KA3,SERPINB8,SERPINI1,TFAP2B,TNFAIP8
GO Molecular Function	GO:0030414	peptidase inhibitor activity	81	0.0713	1	1	4.51	0.443	2	26	0.0444	0.0769	2	12	167	unnamed,unnamed	unnamed,unnamed,unnamed,unnamed,unnamed,unnamed,unnamed,unnamed,unnamed,unnamed,unnamed,unnamed,unnamed,unnamed,unnamed,unnamed,unnamed,unnamed,unnamed,unnamed,unnamed,unnamed,unnamed,unnamed,unnamed,unnamed	CRIM1,DPEP1	APP,BIRC7,CRIM1,DPEP1,GPC3,PSMF1,PTTG1,RPS6KA3,SERPINB8,SERPINI1,TFAP2B,TNFAIP8
GO Molecular Function	GO:0019955	cytokine binding	83	0.0762	1	1	4.35	0.46	2	27	0.0444	0.0741	2	15	65	unnamed,unnamed	unnamed,unnamed,unnamed,unnamed,unnamed,unnamed,unnamed,unnamed,unnamed,unnamed,unnamed,unnamed,unnamed,unnamed,unnamed,unnamed,unnamed,unnamed,unnamed,unnamed,unnamed,unnamed,unnamed,unnamed,unnamed,unnamed,unnamed	NRP1,TGFB3	ACKR3,ACVR1,CCR7,CER1,CXCR4,GREM1,IFNAR2,IL12A,IL20RB,IL6ST,ITGAV,NRP1,NRP2,TGFB3,TGFBR1
GO Molecular Function	GO:0016597	amino acid binding	83	0.0762	1	1	4.35	0.46	2	27	0.0444	0.0741	2	15	95	unnamed,unnamed	unnamed,unnamed,unnamed,unnamed,unnamed,unnamed,unnamed,unnamed,unnamed,unnamed,unnamed,unnamed,unnamed,unnamed,unnamed,unnamed,unnamed,unnamed,unnamed,unnamed,unnamed,unnamed,unnamed,unnamed,unnamed,unnamed,unnamed	DPEP1,SRR	CPS1,DPEP1,DPYS,FMO3,FTCDNL1,GAD1,GRIN2B,GRIN3A,GRM7,MGST1,NOX4,SDPR,SRR,TPH2,YWHAB
GO Molecular Function	GO:0008047	enzyme activator activity	85	0.0762	1	1	2.47	1.62	4	95	0.0889	0.0421	4	58	417	unnamed,unnamed,unnamed,unnamed	unnamed,unnamed,unnamed,unnamed,unnamed,unnamed,unnamed,unnamed,unnamed,unnamed,unnamed,unnamed,unnamed,unnamed,unnamed,unnamed,unnamed,unnamed,unnamed,unnamed,unnamed,unnamed,unnamed,unnamed,unnamed,unnamed,unnamed,unnamed,unnamed,unnamed,unnamed,unnamed,unnamed,unnamed,unnamed,unnamed,unnamed,unnamed,unnamed,unnamed,unnamed,unnamed,unnamed,unnamed,unnamed,unnamed,unnamed,unnamed,unnamed,unnamed…	ARHGAP15,DLC1,GNAQ,TBC1D22A	AGAP1,AGTR1,APAF1,APP,ARAP2,ARAP3,ARFGAP2,ARFGAP3,ARHGAP11B,ARHGAP15,ARHGAP20,ARHGAP21,ARHGAP26,ARHGAP42,AXIN2,AZIN1,BMP2,BNIP2,CHN2,DAOA,DEPDC1B,DLC1,DOCK2,DOCK4,ERRFI1,FGF13,GNAQ,GREM1,IGFBP3,IQGAP1,NLRP1,NRG3,OPHN1,PLCB1,PSMD14,RALGAPA2,RAPGEF2,RASAL1,RASAL2,RASGRP3,RCVRN,RGCC,RGS18,RGS3,RGS5,RGS9,SIPA1L3,SPRY2,SRGAP1,TBC1D16,TBC1D22A,TBC1D23,TBC1D2B,TBC1D32,TBC1D4,TBCK,TOM1L1,USP6NL
GO Molecular Function	GO:0050840	extracellular matrix binding	86	0.0824	1	1	11.7	0.0852	1	5	0.0222	0.2	1	4	41	unnamed	unnamed,unnamed,unnamed,unnamed,unnamed	ITGB1	DCN,ITGB1,SLIT2,SMOC1
GO Molecular Function	GO:0097100	supercoiled DNA binding	86	0.0824	1	1	11.7	0.0852	1	5	0.0222	0.2	1	1	1	unnamed	unnamed,unnamed,unnamed,unnamed,unnamed	PSIP1	PSIP1
GO Molecular Function	GO:0042169	SH2 domain binding	86	0.0824	1	1	11.7	0.0852	1	5	0.0222	0.2	1	3	32	unnamed	unnamed,unnamed,unnamed,unnamed,unnamed	DLC1	DLC1,IRS1,SKAP1
GO Molecular Function	GO:0016594	glycine binding	86	0.0824	1	1	11.7	0.0852	1	5	0.0222	0.2	1	3	13	unnamed	unnamed,unnamed,unnamed,unnamed,unnamed	SRR	GRIN2B,GRIN3A,SRR
GO Molecular Function	GO:0005010	insulin-like growth factor-activated receptor activity	86	0.0824	1	1	11.7	0.0852	1	5	0.0222	0.2	1	1	3	unnamed	unnamed,unnamed,unnamed,unnamed,unnamed	CRIM1	CRIM1
GO Molecular Function	GO:0003708	retinoic acid receptor activity	86	0.0824	1	1	11.7	0.0852	1	5	0.0222	0.2	1	2	8	unnamed	unnamed,unnamed,unnamed,unnamed,unnamed	RARB	ESRRG,RARB
GO Molecular Function	GO:0003676	nucleic acid binding	92	0.0857	1	1	1.3	16.1	21	945	0.467	0.0222	26	485	3397	unnamed,unnamed,unnamed,unnamed,unnamed,unnamed,unnamed,unnamed,unnamed,unnamed,unnamed,unnamed,unnamed,unnamed,unnamed,unnamed,unnamed,unnamed,unnamed,unnamed,unnamed	unnamed,unnamed,unnamed,unnamed,unnamed,unnamed,unnamed,unnamed,unnamed,unnamed,unnamed,unnamed,unnamed,unnamed,unnamed,unnamed,unnamed,unnamed,unnamed,unnamed,unnamed,unnamed,unnamed,unnamed,unnamed,unnamed,unnamed,unnamed,unnamed,unnamed,unnamed,unnamed,unnamed,unnamed,unnamed,unnamed,unnamed,unnamed,unnamed,unnamed,unnamed,unnamed,unnamed,unnamed,unnamed,unnamed,unnamed,unnamed,unnamed,unnamed…	BNC2,CASZ1,DMRTB1,E2F6,EBF3,FOXB1,GLI2,GLIS1,HIC1,HOXA2,HOXA3,MAF,MGMT,NR2F1,NR2F2,PRDM1,PRDM6,PSIP1,RARB,RUNX1T1,TBX2,TFCP2L1,TOP2B,TOX,ZEB2,ZFHX4	ACO1,ADARB2,AEBP2,AFF2,AFF3,AHRR,ALX4,ANG,APP,APTX,AR,ARID1B,ARPP21,ARX,ASCC3,ASCL1,ASCL4,ASXL2,ASXL3,ATOH1,ATOH7,BACH1,BACH2,BARD1,BARHL2,BARX2,BBX,BCL11A,BCL11B,BCL6,BCOR,BDP1,BHLHE23,BHLHE40,BNC2,BOD1L1,C1D,CALCOCO1,CAMTA1,CAPRIN1,CAPRIN2,CASZ1,CBX4,CDC5L,CDK5RAP2,CDX2,CEBPD,CEBPG,CELF2,CELF4,CENPC,CENPW,CHD6,CHD9,CNOT4,CPEB2,CPSF2,CREB1,CREB5,CREBL2,CRYZ,CSRNP3,CSTF2,CTIF,CTNNB1,CWC22,CXXC4,D…
GO Molecular Function	GO:0043177	organic acid binding	93	0.0872	1	1	2.84	1.06	3	62	0.0667	0.0484	3	22	179	unnamed,unnamed,unnamed	unnamed,unnamed,unnamed,unnamed,unnamed,unnamed,unnamed,unnamed,unnamed,unnamed,unnamed,unnamed,unnamed,unnamed,unnamed,unnamed,unnamed,unnamed,unnamed,unnamed,unnamed,unnamed,unnamed,unnamed,unnamed,unnamed,unnamed,unnamed,unnamed,unnamed,unnamed,unnamed,unnamed,unnamed,unnamed,unnamed,unnamed,unnamed,unnamed,unnamed,unnamed,unnamed,unnamed,unnamed,unnamed,unnamed,unnamed,unnamed,unnamed,unnamed…	DPEP1,NR2F2,SRR	CPS1,CYP26A1,CYP26B1,DPEP1,DPYS,EGLN3,FMO3,FTCDNL1,GAD1,GRIN2B,GRIN3A,GRM7,MGST1,NOX4,NR2F2,PCCA,SDPR,SRR,ST8SIA2,ST8SIA3,TPH2,YWHAB
GO Molecular Function	GO:0031406	carboxylic acid binding	93	0.0872	1	1	2.84	1.06	3	62	0.0667	0.0484	3	22	178	unnamed,unnamed,unnamed	unnamed,unnamed,unnamed,unnamed,unnamed,unnamed,unnamed,unnamed,unnamed,unnamed,unnamed,unnamed,unnamed,unnamed,unnamed,unnamed,unnamed,unnamed,unnamed,unnamed,unnamed,unnamed,unnamed,unnamed,unnamed,unnamed,unnamed,unnamed,unnamed,unnamed,unnamed,unnamed,unnamed,unnamed,unnamed,unnamed,unnamed,unnamed,unnamed,unnamed,unnamed,unnamed,unnamed,unnamed,unnamed,unnamed,unnamed,unnamed,unnamed,unnamed…	DPEP1,NR2F2,SRR	CPS1,CYP26A1,CYP26B1,DPEP1,DPYS,EGLN3,FMO3,FTCDNL1,GAD1,GRIN2B,GRIN3A,GRM7,MGST1,NOX4,NR2F2,PCCA,SDPR,SRR,ST8SIA2,ST8SIA3,TPH2,YWHAB
GO Molecular Function	GO:0061134	peptidase regulator activity	95	0.0915	1	1	3.91	0.511	2	30	0.0444	0.0667	2	15	201	unnamed,unnamed	unnamed,unnamed,unnamed,unnamed,unnamed,unnamed,unnamed,unnamed,unnamed,unnamed,unnamed,unnamed,unnamed,unnamed,unnamed,unnamed,unnamed,unnamed,unnamed,unnamed,unnamed,unnamed,unnamed,unnamed,unnamed,unnamed,unnamed,unnamed,unnamed,unnamed	CRIM1,DPEP1	APAF1,APP,BIRC7,CRIM1,DPEP1,GPC3,NLRP1,PSMD14,PSMF1,PTTG1,RPS6KA3,SERPINB8,SERPINI1,TFAP2B,TNFAIP8
GO Molecular Function	GO:0051020	GTPase binding	95	0.0915	1	1	3.91	0.511	2	30	0.0444	0.0667	2	23	171	unnamed,unnamed	unnamed,unnamed,unnamed,unnamed,unnamed,unnamed,unnamed,unnamed,unnamed,unnamed,unnamed,unnamed,unnamed,unnamed,unnamed,unnamed,unnamed,unnamed,unnamed,unnamed,unnamed,unnamed,unnamed,unnamed,unnamed,unnamed,unnamed,unnamed,unnamed,unnamed	ANXA2,ROCK2	ANXA2,ARHGEF16,CDC42EP4,CDKL5,DIAPH2,DIAPH3,DOCK10,DOCK4,DOCK9,EXOC2,FER,IQGAP1,KIF16B,NGFR,RASGRP3,RHOBTB3,RIMS1,ROCK1,ROCK2,SRGAP1,SYTL4,XPOT,ZFYVE20
GO Molecular Function	GO:0031267	small GTPase binding	95	0.0915	1	1	3.91	0.511	2	30	0.0444	0.0667	2	23	159	unnamed,unnamed	unnamed,unnamed,unnamed,unnamed,unnamed,unnamed,unnamed,unnamed,unnamed,unnamed,unnamed,unnamed,unnamed,unnamed,unnamed,unnamed,unnamed,unnamed,unnamed,unnamed,unnamed,unnamed,unnamed,unnamed,unnamed,unnamed,unnamed,unnamed,unnamed,unnamed	ANXA2,ROCK2	ANXA2,ARHGEF16,CDC42EP4,CDKL5,DIAPH2,DIAPH3,DOCK10,DOCK4,DOCK9,EXOC2,FER,IQGAP1,KIF16B,NGFR,RASGRP3,RHOBTB3,RIMS1,ROCK1,ROCK2,SRGAP1,SYTL4,XPOT,ZFYVE20
GO Molecular Function	GO:0017016	Ras GTPase binding	95	0.0915	1	1	3.91	0.511	2	30	0.0444	0.0667	2	23	146	unnamed,unnamed	unnamed,unnamed,unnamed,unnamed,unnamed,unnamed,unnamed,unnamed,unnamed,unnamed,unnamed,unnamed,unnamed,unnamed,unnamed,unnamed,unnamed,unnamed,unnamed,unnamed,unnamed,unnamed,unnamed,unnamed,unnamed,unnamed,unnamed,unnamed,unnamed,unnamed	ANXA2,ROCK2	ANXA2,ARHGEF16,CDC42EP4,CDKL5,DIAPH2,DIAPH3,DOCK10,DOCK4,DOCK9,EXOC2,FER,IQGAP1,KIF16B,NGFR,RASGRP3,RHOBTB3,RIMS1,ROCK1,ROCK2,SRGAP1,SYTL4,XPOT,ZFYVE20
GO Molecular Function	GO:0046332	SMAD binding	99	0.0968	1	1	3.78	0.528	2	31	0.0444	0.0645	2	17	63	unnamed,unnamed	unnamed,unnamed,unnamed,unnamed,unnamed,unnamed,unnamed,unnamed,unnamed,unnamed,unnamed,unnamed,unnamed,unnamed,unnamed,unnamed,unnamed,unnamed,unnamed,unnamed,unnamed,unnamed,unnamed,unnamed,unnamed,unnamed,unnamed,unnamed,unnamed,unnamed,unnamed	CITED2,ZEB2	ACVR1,AXIN2,BMP2,CITED2,CTNNB1,DAB2,PAX6,PRDM16,RGCC,SKOR1,SKOR2,SMAD2,SMAD7,TGFBR1,TGFBRAP1,USP9X,ZEB2
GO Molecular Function	GO:0019239	deaminase activity	100	0.0981	1	1	9.78	0.102	1	6	0.0222	0.167	1	3	28	unnamed	unnamed,unnamed,unnamed,unnamed,unnamed,unnamed	DCTD	ADARB2,AMPD3,DCTD
GO Molecular Function	GO:0048185	activin binding	100	0.0981	1	1	9.78	0.102	1	6	0.0222	0.167	1	4	12	unnamed	unnamed,unnamed,unnamed,unnamed,unnamed,unnamed	FST	ACVR1,ACVR2A,FST,SMAD7
GO Molecular Function	GO:0016814	hydrolase activity, acting on carbon-nitrogen (but not peptide) bonds, in cyclic amidines	100	0.0981	1	1	9.78	0.102	1	6	0.0222	0.167	1	3	33	unnamed	unnamed,unnamed,unnamed,unnamed,unnamed,unnamed	DCTD	ADARB2,AMPD3,DCTD
GO Molecular Function	GO:0050693	LBD domain binding	100	0.0981	1	1	9.78	0.102	1	6	0.0222	0.167	1	2	4	unnamed	unnamed,unnamed,unnamed,unnamed,unnamed,unnamed	CITED2	CITED2,PROX1
GO Molecular Function	GO:0004722	protein serine/threonine phosphatase activity	100	0.0981	1	1	9.78	0.102	1	6	0.0222	0.167	1	5	51	unnamed	unnamed,unnamed,unnamed,unnamed,unnamed,unnamed	PPP3CA	EPM2A,PPM1B,PPP2CB,PPP3CA,PPP3CB
GO Molecular Function	GO:0001618	virus receptor activity	100	0.0981	1	1	9.78	0.102	1	6	0.0222	0.167	1	5	28	unnamed	unnamed,unnamed,unnamed,unnamed,unnamed,unnamed	ITGB1	CXADR,CXCR4,ITGAV,ITGB1,PVRL1
GO Molecular Function	GO:0005080	protein kinase C binding	100	0.0981	1	1	9.78	0.102	1	6	0.0222	0.167	1	6	45	unnamed	unnamed,unnamed,unnamed,unnamed,unnamed,unnamed	TOP2B	FEZ1,HDAC9,IRS1,ITGAV,PARD3,TOP2B
GO Molecular Function	GO:0005160	transforming growth factor beta receptor binding	100	0.0981	1	1	9.78	0.102	1	6	0.0222	0.167	1	5	20	unnamed	unnamed,unnamed,unnamed,unnamed,unnamed,unnamed	TGFB3	SMAD2,SMAD7,TGFB3,TGFBR1,TGFBRAP1
GO Molecular Function	GO:0019899	enzyme binding	108	0.1	1	1	1.66	4.81	8	282	0.178	0.0284	8	154	1170	unnamed,unnamed,unnamed,unnamed,unnamed,unnamed,unnamed,unnamed	unnamed,unnamed,unnamed,unnamed,unnamed,unnamed,unnamed,unnamed,unnamed,unnamed,unnamed,unnamed,unnamed,unnamed,unnamed,unnamed,unnamed,unnamed,unnamed,unnamed,unnamed,unnamed,unnamed,unnamed,unnamed,unnamed,unnamed,unnamed,unnamed,unnamed,unnamed,unnamed,unnamed,unnamed,unnamed,unnamed,unnamed,unnamed,unnamed,unnamed,unnamed,unnamed,unnamed,unnamed,unnamed,unnamed,unnamed,unnamed,unnamed,unnamed…	ANXA2,CITED2,HIC1,ITGB1,PPP3CA,PRDM1,ROCK2,TOP2B	ADAM10,ADRA2A,ADRB2,AKAP6,ANXA2,AR,ARHGEF16,ATP1A1,ATP6V0A1,AXIN2,BARD1,BCHE,BCOR,BIRC7,BTG1,CAMK2N1,CBX4,CCNH,CD40,CDC42EP4,CDH1,CDH2,CDH5,CDK5RAP2,CDKL5,CEP152,CHL1,CITED2,CNTNAP2,CTNNB1,CTNNBL1,CUL1,CXCR4,CYLD,DAOA,DIAPH2,DIAPH3,DIO2,DMD,DOCK10,DOCK4,DOCK9,EID1,ELFN1,ERRFI1,EXOC2,FAF1,FANCL,FER,FEZ1,FHIT,FOXL2,FOXO1,FZD8,GCSH,GLI3,GRIN3A,GSK3B,HDAC9,HES1,HIC1,IBTK,IFNAR2,IQGAP1,IRS1,ITGA1,ITGA…
GO Molecular Function	GO:0033613	activating transcription factor binding	109	0.102	1	1	3.67	0.545	2	32	0.0444	0.0625	2	16	52	unnamed,unnamed	unnamed,unnamed,unnamed,unnamed,unnamed,unnamed,unnamed,unnamed,unnamed,unnamed,unnamed,unnamed,unnamed,unnamed,unnamed,unnamed,unnamed,unnamed,unnamed,unnamed,unnamed,unnamed,unnamed,unnamed,unnamed,unnamed,unnamed,unnamed,unnamed,unnamed,unnamed,unnamed	CITED2,PSIP1	BHLHE40,CITED2,CREB1,CTNNB1,EOMES,HAND2,ISL1,LMO2,MEF2C,NEUROD1,NFE2L2,NHLH2,POU1F1,PSIP1,SMAD2,TBX3
GO Molecular Function	GO:0005083	small GTPase regulator activity	110	0.104	1	1	2.63	1.14	3	67	0.0667	0.0448	3	47	311	unnamed,unnamed,unnamed	unnamed,unnamed,unnamed,unnamed,unnamed,unnamed,unnamed,unnamed,unnamed,unnamed,unnamed,unnamed,unnamed,unnamed,unnamed,unnamed,unnamed,unnamed,unnamed,unnamed,unnamed,unnamed,unnamed,unnamed,unnamed,unnamed,unnamed,unnamed,unnamed,unnamed,unnamed,unnamed,unnamed,unnamed,unnamed,unnamed,unnamed,unnamed,unnamed,unnamed,unnamed,unnamed,unnamed,unnamed,unnamed,unnamed,unnamed,unnamed,unnamed,unnamed…	ARHGAP15,DLC1,TBC1D22A	AGAP1,ARAP2,ARAP3,ARFGAP2,ARFGAP3,ARFGEF1,ARHGAP15,ARHGAP26,ARHGEF16,DENND1A,DLC1,DOCK10,DOCK2,DOCK4,DOCK9,ERRFI1,FBXO8,GOPC,IQGAP1,IQSEC1,MAP4K3,NRK,OPHN1,PSD3,RABGEF1,RALGAPA2,RAPGEF1,RAPGEF2,RAPGEF5,RASAL1,RASAL2,RASGEF1B,RASGRP3,RIMS1,SRGAP1,TBC1D16,TBC1D22A,TBC1D23,TBC1D2B,TBC1D32,TBC1D4,TBCK,TGFBRAP1,TIAM1,TRIO,USP6NL,WDR45
GO Molecular Function	GO:0032403	protein complex binding	111	0.11	1	1	2.17	1.84	4	108	0.0889	0.037	5	70	575	unnamed,unnamed,unnamed,unnamed	unnamed,unnamed,unnamed,unnamed,unnamed,unnamed,unnamed,unnamed,unnamed,unnamed,unnamed,unnamed,unnamed,unnamed,unnamed,unnamed,unnamed,unnamed,unnamed,unnamed,unnamed,unnamed,unnamed,unnamed,unnamed,unnamed,unnamed,unnamed,unnamed,unnamed,unnamed,unnamed,unnamed,unnamed,unnamed,unnamed,unnamed,unnamed,unnamed,unnamed,unnamed,unnamed,unnamed,unnamed,unnamed,unnamed,unnamed,unnamed,unnamed,unnamed…	FST,GNA14,GNAQ,ITGB1,PEX14	ACVR1,ACVR2A,ADAM10,ADAM23,ADRA2A,AP2B1,BCL2L11,C8B,CAPZB,CDK5RAP2,CETN3,CPS1,CTNNB1,DAB2,DOCK2,DOK5,DYNC1I1,EDIL3,FCGR1A,FGF13,FST,GFRA1,GNA14,GNAQ,GSK3B,HTR2A,IGF1,IQGAP1,IRS1,ITGA1,ITGA6,ITGB1,KIF16B,KIF20B,KIF26B,KIF27,KIF2B,KIF4B,LDLRAP1,LRPPRC,LRRN3,MICALL2,NEBL,PEX14,PIK3R1,PKNOX2,PMS1,PPAP2B,PPP2R2B,PRNP,PSMD14,PTCH1,RGS9,RNF169,SIX2,SKAP1,SMAD7,SMARCA1,SMYD2,SPDL1,THBS4,TNN,TSNAX,TTN,TUB…
GO Molecular Function	GO:0016409	palmitoyltransferase activity	112	0.114	1	1	8.38	0.119	1	7	0.0222	0.143	1	6	35	unnamed	unnamed,unnamed,unnamed,unnamed,unnamed,unnamed,unnamed	HHAT	HHAT,SPTLC3,SPTSSA,ZDHHC1,ZDHHC15,ZDHHC21
GO Molecular Function	GO:0048487	beta-tubulin binding	112	0.114	1	1	8.38	0.119	1	7	0.0222	0.143	1	5	29	unnamed	unnamed,unnamed,unnamed,unnamed,unnamed,unnamed,unnamed	PEX14	CAPZB,FGF13,GJA1,LRPPRC,PEX14
GO Molecular Function	GO:0008144	drug binding	112	0.114	1	1	8.38	0.119	1	7	0.0222	0.143	1	6	81	unnamed	unnamed,unnamed,unnamed,unnamed,unnamed,unnamed,unnamed	PPP3CA	FKBP5,HTR1B,HTR2A,PDE4D,PPP3CA,PPP3CB
GO Molecular Function	GO:0008083	growth factor activity	115	0.124	1	1	3.26	0.614	2	36	0.0444	0.0556	2	23	163	unnamed,unnamed	unnamed,unnamed,unnamed,unnamed,unnamed,unnamed,unnamed,unnamed,unnamed,unnamed,unnamed,unnamed,unnamed,unnamed,unnamed,unnamed,unnamed,unnamed,unnamed,unnamed,unnamed,unnamed,unnamed,unnamed,unnamed,unnamed,unnamed,unnamed,unnamed,unnamed,unnamed,unnamed,unnamed,unnamed,unnamed,unnamed	PDGFC,TGFB3	BMP2,BMP3,BMP4,CDNF,EFEMP1,FGF10,FGF13,FGF18,FGF20,FGF5,FGF9,GDNF,IGF1,IL12A,INHBA,JAG1,KITLG,MANF,MSTN,NRG3,PDGFC,TGFB3,THBS4
GO Molecular Function	GO:0042805	actinin binding	116	0.129	1	1	7.33	0.136	1	8	0.0222	0.125	1	5	22	unnamed	unnamed,unnamed,unnamed,unnamed,unnamed,unnamed,unnamed,unnamed	ITGB1	ITGB1,PALLD,PTPRT,TTN,XIRP2
GO Molecular Function	GO:0051287	NAD binding	116	0.129	1	1	7.33	0.136	1	8	0.0222	0.125	1	5	46	unnamed	unnamed,unnamed,unnamed,unnamed,unnamed,unnamed,unnamed,unnamed	CTBP2	CTBP2,HIBADH,HPGD,NNT,QDPR
GO Molecular Function	GO:0051393	alpha-actinin binding	116	0.129	1	1	7.33	0.136	1	8	0.0222	0.125	1	5	18	unnamed	unnamed,unnamed,unnamed,unnamed,unnamed,unnamed,unnamed,unnamed	ITGB1	ITGB1,PALLD,PTPRT,TTN,XIRP2
GO Molecular Function	GO:0035035	histone acetyltransferase binding	116	0.129	1	1	7.33	0.136	1	8	0.0222	0.125	1	4	17	unnamed	unnamed,unnamed,unnamed,unnamed,unnamed,unnamed,unnamed,unnamed	CITED2	CITED2,EID1,GLI3,PAX6
GO Molecular Function	GO:0003908	methylated-DNA-[protein]-cysteine S-methyltransferase activity	116	0.129	1	1	7.33	0.136	1	8	0.0222	0.125	1	1	1	unnamed	unnamed,unnamed,unnamed,unnamed,unnamed,unnamed,unnamed,unnamed	MGMT	MGMT
GO Molecular Function	GO:0008172	S-methyltransferase activity	116	0.129	1	1	7.33	0.136	1	8	0.0222	0.125	1	1	6	unnamed	unnamed,unnamed,unnamed,unnamed,unnamed,unnamed,unnamed,unnamed	MGMT	MGMT
GO Molecular Function	GO:0009008	DNA-methyltransferase activity	116	0.129	1	1	7.33	0.136	1	8	0.0222	0.125	1	1	5	unnamed	unnamed,unnamed,unnamed,unnamed,unnamed,unnamed,unnamed,unnamed	MGMT	MGMT
GO Molecular Function	GO:0015026	coreceptor activity	116	0.129	1	1	7.33	0.136	1	8	0.0222	0.125	1	6	26	unnamed	unnamed,unnamed,unnamed,unnamed,unnamed,unnamed,unnamed,unnamed	NRP1	ACKR3,ACVR2A,CXCR4,LRP6,NRP1,PVRL1
GO Molecular Function	GO:0001105	RNA polymerase II transcription coactivator activity	124	0.13	1	1	3.17	0.631	2	37	0.0444	0.0541	2	12	22	unnamed,unnamed	unnamed,unnamed,unnamed,unnamed,unnamed,unnamed,unnamed,unnamed,unnamed,unnamed,unnamed,unnamed,unnamed,unnamed,unnamed,unnamed,unnamed,unnamed,unnamed,unnamed,unnamed,unnamed,unnamed,unnamed,unnamed,unnamed,unnamed,unnamed,unnamed,unnamed,unnamed,unnamed,unnamed,unnamed,unnamed,unnamed,unnamed	CITED2,PSIP1	CITED2,ISL1,NEUROD1,POU1F1,POU3F1,POU3F2,PSIP1,SMARCA2,SOX11,SOX4,TFAP2B,ZFPM2
GO Molecular Function	GO:0019904	protein domain specific binding	125	0.136	1	1	1.82	2.74	5	161	0.111	0.0311	5	90	538	unnamed,unnamed,unnamed,unnamed,unnamed	unnamed,unnamed,unnamed,unnamed,unnamed,unnamed,unnamed,unnamed,unnamed,unnamed,unnamed,unnamed,unnamed,unnamed,unnamed,unnamed,unnamed,unnamed,unnamed,unnamed,unnamed,unnamed,unnamed,unnamed,unnamed,unnamed,unnamed,unnamed,unnamed,unnamed,unnamed,unnamed,unnamed,unnamed,unnamed,unnamed,unnamed,unnamed,unnamed,unnamed,unnamed,unnamed,unnamed,unnamed,unnamed,unnamed,unnamed,unnamed,unnamed,unnamed…	CITED2,DLC1,HOXA3,ITGB1,SRR	AATF,ACVR2A,ADAM10,ALX4,APP,AR,ARHGAP26,ARHGEF16,ATP1A1,AXIN2,BAIAP2L2,BHLHE40,CADM1,CALCOCO1,CAPN7,CCNG1,CDC5L,CDH1,CHMP2B,CITED2,CXADR,CXXC4,DENND1A,DLC1,DOCK3,DOCK4,ELMO1,EPHA4,ESRRG,EXOC4,FAF1,FMN1,FOXA1,FOXA2,FUT8,FZD1,FZD7,FZD8,GATA3,GJA1,GRID2,GRM7,HHEX,HOXA3,ICA1,INPP5A,IRS1,ITGB1,KHDRBS3,KIF20B,LDB2,MBD2,MEF2C,NDFIP2,NFE2L2,NLRP1,NR0B1,OSTF1,PARK2,PAWR,PAX3,PAX6,PDCD6IP,PLSCR1,PMEPA1,POU…
GO Molecular Function	GO:0016675	oxidoreductase activity, acting on a heme group of donors	126	0.144	1	1	6.52	0.153	1	9	0.0222	0.111	1	6	29	unnamed	unnamed,unnamed,unnamed,unnamed,unnamed,unnamed,unnamed,unnamed,unnamed	COX6C	COA6,COX6A1,COX6C,COX7B2,COX7C,NDUFA4
GO Molecular Function	GO:0018024	histone-lysine N-methyltransferase activity	126	0.144	1	1	6.52	0.153	1	9	0.0222	0.111	1	7	41	unnamed	unnamed,unnamed,unnamed,unnamed,unnamed,unnamed,unnamed,unnamed,unnamed	PRDM6	KMT2C,KMT2E,PRDM6,PRDM8,PRDM9,SMYD1,SMYD2
GO Molecular Function	GO:0008235	metalloexopeptidase activity	126	0.144	1	1	6.52	0.153	1	9	0.0222	0.111	1	6	39	unnamed	unnamed,unnamed,unnamed,unnamed,unnamed,unnamed,unnamed,unnamed,unnamed	DPEP1	AGBL1,CPA3,CPE,CPO,DPEP1,PEPD
GO Molecular Function	GO:0072341	modified amino acid binding	126	0.144	1	1	6.52	0.153	1	9	0.0222	0.111	1	6	43	unnamed	unnamed,unnamed,unnamed,unnamed,unnamed,unnamed,unnamed,unnamed,unnamed	DPEP1	CPS1,DPEP1,FTCDNL1,MGST1,NOX4,SDPR
GO Molecular Function	GO:0005544	calcium-dependent phospholipid binding	126	0.144	1	1	6.52	0.153	1	9	0.0222	0.111	1	5	29	unnamed	unnamed,unnamed,unnamed,unnamed,unnamed,unnamed,unnamed,unnamed,unnamed	ANXA2	ANXA1,ANXA2,DYSF,SYT1,SYT2
GO Molecular Function	GO:0004129	cytochrome-c oxidase activity	126	0.144	1	1	6.52	0.153	1	9	0.0222	0.111	1	6	28	unnamed	unnamed,unnamed,unnamed,unnamed,unnamed,unnamed,unnamed,unnamed,unnamed	COX6C	COA6,COX6A1,COX6C,COX7B2,COX7C,NDUFA4
GO Molecular Function	GO:0004867	serine-type endopeptidase inhibitor activity	126	0.144	1	1	6.52	0.153	1	9	0.0222	0.111	1	4	94	unnamed	unnamed,unnamed,unnamed,unnamed,unnamed,unnamed,unnamed,unnamed,unnamed	CRIM1	APP,CRIM1,SERPINB8,SERPINI1
GO Molecular Function	GO:0001190	RNA polymerase II transcription factor binding transcription factor activity involved in positive regulation of transcription	133	0.154	1	1	2.86	0.699	2	41	0.0444	0.0488	2	15	33	unnamed,unnamed	unnamed,unnamed,unnamed,unnamed,unnamed,unnamed,unnamed,unnamed,unnamed,unnamed,unnamed,unnamed,unnamed,unnamed,unnamed,unnamed,unnamed,unnamed,unnamed,unnamed,unnamed,unnamed,unnamed,unnamed,unnamed,unnamed,unnamed,unnamed,unnamed,unnamed,unnamed,unnamed,unnamed,unnamed,unnamed,unnamed,unnamed,unnamed,unnamed,unnamed,unnamed	CITED2,PSIP1	CITED2,CREB1,ISL1,KLF4,LMO2,NEUROD1,POU1F1,POU3F1,POU3F2,PSIP1,SMARCA2,SOX11,SOX4,TFAP2B,ZFPM2
GO Molecular Function	GO:0030971	receptor tyrosine kinase binding	134	0.158	1	1	5.87	0.17	1	10	0.0222	0.1	1	9	37	unnamed	unnamed,unnamed,unnamed,unnamed,unnamed,unnamed,unnamed,unnamed,unnamed,unnamed	LRP4	ANGPT1,ARHGEF16,BLNK,DOCK4,IRS1,LRP4,NRG3,PIK3R1,PLCG1
GO Molecular Function	GO:0030675	Rac GTPase activator activity	134	0.158	1	1	5.87	0.17	1	10	0.0222	0.1	1	3	14	unnamed	unnamed,unnamed,unnamed,unnamed,unnamed,unnamed,unnamed,unnamed,unnamed,unnamed	ARHGAP15	ARHGAP15,DOCK2,DOCK4
GO Molecular Function	GO:0004197	cysteine-type endopeptidase activity	134	0.158	1	1	5.87	0.17	1	10	0.0222	0.1	1	7	69	unnamed	unnamed,unnamed,unnamed,unnamed,unnamed,unnamed,unnamed,unnamed,unnamed,unnamed	CTSO	ATG4C,CAPN13,CAPN7,CTSO,USP16,USP7,USP9X
GO Molecular Function	GO:0005097	Rab GTPase activator activity	134	0.158	1	1	5.87	0.17	1	10	0.0222	0.1	1	8	56	unnamed	unnamed,unnamed,unnamed,unnamed,unnamed,unnamed,unnamed,unnamed,unnamed,unnamed	TBC1D22A	TBC1D16,TBC1D22A,TBC1D23,TBC1D2B,TBC1D32,TBC1D4,TBCK,USP6NL
GO Molecular Function	GO:0005516	calmodulin binding	138	0.166	1	1	2.73	0.733	2	43	0.0444	0.0465	2	23	166	unnamed,unnamed	unnamed,unnamed,unnamed,unnamed,unnamed,unnamed,unnamed,unnamed,unnamed,unnamed,unnamed,unnamed,unnamed,unnamed,unnamed,unnamed,unnamed,unnamed,unnamed,unnamed,unnamed,unnamed,unnamed,unnamed,unnamed,unnamed,unnamed,unnamed,unnamed,unnamed,unnamed,unnamed,unnamed,unnamed,unnamed,unnamed,unnamed,unnamed,unnamed,unnamed,unnamed,unnamed,unnamed	CALD1,PPP3CA	ARPP21,ATP2B1,CALD1,CAMK1G,CAMK2D,CASK,CDK5RAP2,GAP43,IQGAP1,KCNQ1,MYLK2,NDUFAF4,PLA2G6,PLCB1,PPP3CA,PPP3CB,RIT2,RYR2,SLC8A1,SNTB1,SPATA17,SYT1,TTN
GO Molecular Function	GO:0005518	collagen binding	139	0.173	1	1	5.33	0.188	1	11	0.0222	0.0909	1	6	48	unnamed	unnamed,unnamed,unnamed,unnamed,unnamed,unnamed,unnamed,unnamed,unnamed,unnamed,unnamed	ITGB1	DCN,ITGA1,ITGB1,SMAD7,TLL1,USH2A
GO Molecular Function	GO:0017137	Rab GTPase binding	139	0.173	1	1	5.33	0.188	1	11	0.0222	0.0909	1	8	51	unnamed	unnamed,unnamed,unnamed,unnamed,unnamed,unnamed,unnamed,unnamed,unnamed,unnamed,unnamed	ANXA2	ANXA2,FER,KIF16B,NGFR,RHOBTB3,RIMS1,SYTL4,ZFYVE20
GO Molecular Function	GO:0005021	vascular endothelial growth factor-activated receptor activity	139	0.173	1	1	5.33	0.188	1	11	0.0222	0.0909	1	2	7	unnamed	unnamed,unnamed,unnamed,unnamed,unnamed,unnamed,unnamed,unnamed,unnamed,unnamed,unnamed	NRP1	NRP1,NRP2
GO Molecular Function	GO:0003779	actin binding	142	0.178	1	1	2.61	0.767	2	45	0.0444	0.0444	2	32	363	unnamed,unnamed	unnamed,unnamed,unnamed,unnamed,unnamed,unnamed,unnamed,unnamed,unnamed,unnamed,unnamed,unnamed,unnamed,unnamed,unnamed,unnamed,unnamed,unnamed,unnamed,unnamed,unnamed,unnamed,unnamed,unnamed,unnamed,unnamed,unnamed,unnamed,unnamed,unnamed,unnamed,unnamed,unnamed,unnamed,unnamed,unnamed,unnamed,unnamed,unnamed,unnamed,unnamed,unnamed,unnamed,unnamed,unnamed	CALD1,ITGB1	ABLIM1,ABRA,ACTR3,ACTR3B,ANG,CALD1,CAPZB,COBL,CXCR4,DIAPH2,DIAPH3,DMD,FER,FHOD3,FMN1,ITGB1,KLHL1,KLHL4,MICALL2,MYO3B,NEBL,OPHN1,PALLD,PAWR,PKNOX2,SNTB1,SNTG1,SSFA2,TTN,TULP1,WDR1,XIRP2
GO Molecular Function	GO:0043027	cysteine-type endopeptidase inhibitor activity involved in apoptotic process	143	0.187	1	1	4.89	0.205	1	12	0.0222	0.0833	1	4	20	unnamed	unnamed,unnamed,unnamed,unnamed,unnamed,unnamed,unnamed,unnamed,unnamed,unnamed,unnamed,unnamed	DPEP1	DPEP1,RPS6KA3,TFAP2B,TNFAIP8
GO Molecular Function	GO:0042054	histone methyltransferase activity	143	0.187	1	1	4.89	0.205	1	12	0.0222	0.0833	1	9	50	unnamed	unnamed,unnamed,unnamed,unnamed,unnamed,unnamed,unnamed,unnamed,unnamed,unnamed,unnamed,unnamed	PRDM6	KMT2C,KMT2E,PRDM6,PRDM8,PRDM9,PRMT6,PRMT8,SMYD1,SMYD2
GO Molecular Function	GO:0017022	myosin binding	143	0.187	1	1	4.89	0.205	1	12	0.0222	0.0833	1	6	33	unnamed	unnamed,unnamed,unnamed,unnamed,unnamed,unnamed,unnamed,unnamed,unnamed,unnamed,unnamed,unnamed	CALD1	ARFGEF1,CALD1,CXCR4,DMD,TRIM32,USH2A
GO Molecular Function	GO:0016279	protein-lysine N-methyltransferase activity	143	0.187	1	1	4.89	0.205	1	12	0.0222	0.0833	1	8	47	unnamed	unnamed,unnamed,unnamed,unnamed,unnamed,unnamed,unnamed,unnamed,unnamed,unnamed,unnamed,unnamed	PRDM6	CAMKMT,KMT2C,KMT2E,PRDM6,PRDM8,PRDM9,SMYD1,SMYD2
GO Molecular Function	GO:0001972	retinoic acid binding	143	0.187	1	1	4.89	0.205	1	12	0.0222	0.0833	1	3	15	unnamed	unnamed,unnamed,unnamed,unnamed,unnamed,unnamed,unnamed,unnamed,unnamed,unnamed,unnamed,unnamed	NR2F2	CYP26A1,CYP26B1,NR2F2
GO Molecular Function	GO:0016791	phosphatase activity	148	0.19	1	1	2.5	0.801	2	47	0.0444	0.0426	2	27	259	unnamed,unnamed	unnamed,unnamed,unnamed,unnamed,unnamed,unnamed,unnamed,unnamed,unnamed,unnamed,unnamed,unnamed,unnamed,unnamed,unnamed,unnamed,unnamed,unnamed,unnamed,unnamed,unnamed,unnamed,unnamed,unnamed,unnamed,unnamed,unnamed,unnamed,unnamed,unnamed,unnamed,unnamed,unnamed,unnamed,unnamed,unnamed,unnamed,unnamed,unnamed,unnamed,unnamed,unnamed,unnamed,unnamed,unnamed,unnamed,unnamed	BPGM,PPP3CA	APTX,BPGM,DUSP16,DUSP26,DUSP6,EPM2A,EYA1,EYA4,INPP5A,INPP5B,LPIN1,LPIN3,MTMR2,PPAP2B,PPAPDC1A,PPM1B,PPP2CB,PPP3CA,PPP3CB,PPTC7,PTP4A3,PTPLA,PTPRD,PTPRG,PTPRK,PTPRM,PTPRT
GO Molecular Function	GO:0043395	heparan sulfate proteoglycan binding	149	0.201	1	1	4.51	0.222	1	13	0.0222	0.0769	1	6	15	unnamed	unnamed,unnamed,unnamed,unnamed,unnamed,unnamed,unnamed,unnamed,unnamed,unnamed,unnamed,unnamed,unnamed	FST	FST,GPC3,GPC4,GPC5,GPC6,HPSE2
GO Molecular Function	GO:0033293	monocarboxylic acid binding	149	0.201	1	1	4.51	0.222	1	13	0.0222	0.0769	1	4	51	unnamed	unnamed,unnamed,unnamed,unnamed,unnamed,unnamed,unnamed,unnamed,unnamed,unnamed,unnamed,unnamed,unnamed	NR2F2	CYP26A1,CYP26B1,NR2F2,PCCA
GO Molecular Function	GO:0002020	protease binding	149	0.201	1	1	4.51	0.222	1	13	0.0222	0.0769	1	5	62	unnamed	unnamed,unnamed,unnamed,unnamed,unnamed,unnamed,unnamed,unnamed,unnamed,unnamed,unnamed,unnamed,unnamed	ITGB1	CHL1,ITGB1,LONP2,TNFAIP3,TTN
GO Molecular Function	GO:0004252	serine-type endopeptidase activity	149	0.201	1	1	4.51	0.222	1	13	0.0222	0.0769	1	8	152	unnamed	unnamed,unnamed,unnamed,unnamed,unnamed,unnamed,unnamed,unnamed,unnamed,unnamed,unnamed,unnamed,unnamed	PREP	HABP2,LONP2,PAMR1,PCSK5,PREP,PRSS12,PRSS55,TMPRSS15
GO Molecular Function	GO:0005501	retinoid binding	149	0.201	1	1	4.51	0.222	1	13	0.0222	0.0769	1	4	29	unnamed	unnamed,unnamed,unnamed,unnamed,unnamed,unnamed,unnamed,unnamed,unnamed,unnamed,unnamed,unnamed,unnamed	NR2F2	ALDH1A2,CYP26A1,CYP26B1,NR2F2
GO Molecular Function	GO:0004714	transmembrane receptor protein tyrosine kinase activity	154	0.203	1	1	2.39	0.835	2	49	0.0444	0.0408	2	16	65	unnamed,unnamed	unnamed,unnamed,unnamed,unnamed,unnamed,unnamed,unnamed,unnamed,unnamed,unnamed,unnamed,unnamed,unnamed,unnamed,unnamed,unnamed,unnamed,unnamed,unnamed,unnamed,unnamed,unnamed,unnamed,unnamed,unnamed,unnamed,unnamed,unnamed,unnamed,unnamed,unnamed,unnamed,unnamed,unnamed,unnamed,unnamed,unnamed,unnamed,unnamed,unnamed,unnamed,unnamed,unnamed,unnamed,unnamed,unnamed,unnamed,unnamed,unnamed	CRIM1,NRP1	ALK,CRIM1,EFEMP1,EPHA3,EPHA4,EPHA5,EPHA6,EPHA7,ERBB4,FGFR2,MUSK,NRP1,NRP2,NTRK3,PDGFRL,ROR1
GO Molecular Function	GO:0043394	proteoglycan binding	155	0.214	1	1	4.19	0.239	1	14	0.0222	0.0714	1	7	20	unnamed	unnamed,unnamed,unnamed,unnamed,unnamed,unnamed,unnamed,unnamed,unnamed,unnamed,unnamed,unnamed,unnamed,unnamed	FST	FST,GPC3,GPC4,GPC5,GPC6,HPSE2,SLIT2
GO Molecular Function	GO:0070412	R-SMAD binding	155	0.214	1	1	4.19	0.239	1	14	0.0222	0.0714	1	5	19	unnamed	unnamed,unnamed,unnamed,unnamed,unnamed,unnamed,unnamed,unnamed,unnamed,unnamed,unnamed,unnamed,unnamed,unnamed	ZEB2	CTNNB1,PAX6,RGCC,SMAD2,ZEB2
GO Molecular Function	GO:0017154	semaphorin receptor activity	155	0.214	1	1	4.19	0.239	1	14	0.0222	0.0714	1	4	9	unnamed	unnamed,unnamed,unnamed,unnamed,unnamed,unnamed,unnamed,unnamed,unnamed,unnamed,unnamed,unnamed,unnamed,unnamed	NRP1	NRP1,NRP2,PLXNA2,PLXNA4
GO Molecular Function	GO:0005200	structural constituent of cytoskeleton	155	0.214	1	1	4.19	0.239	1	14	0.0222	0.0714	1	7	94	unnamed	unnamed,unnamed,unnamed,unnamed,unnamed,unnamed,unnamed,unnamed,unnamed,unnamed,unnamed,unnamed,unnamed,unnamed	DES	ACTL7B,CTNNA2,CYLC2,DES,DMD,TUBA3C,TUBE1
GO Molecular Function	GO:0016810	hydrolase activity, acting on carbon-nitrogen (but not peptide) bonds	155	0.214	1	1	4.19	0.239	1	14	0.0222	0.0714	1	8	116	unnamed	unnamed,unnamed,unnamed,unnamed,unnamed,unnamed,unnamed,unnamed,unnamed,unnamed,unnamed,unnamed,unnamed,unnamed	DCTD	ADARB2,AGA,AMPD3,DCTD,DPYS,HDAC9,SALL1,SUDS3
GO Molecular Function	GO:0005546	phosphatidylinositol-4,5-bisphosphate binding	155	0.214	1	1	4.19	0.239	1	14	0.0222	0.0714	1	8	32	unnamed	unnamed,unnamed,unnamed,unnamed,unnamed,unnamed,unnamed,unnamed,unnamed,unnamed,unnamed,unnamed,unnamed,unnamed	ANXA2	ANXA2,DAB2,KCNJ2,LDLRAP1,PARD3,PLCB1,RAG2,TULP1
GO Molecular Function	GO:0004871	signal transducer activity	161	0.226	1	1	1.33	6.77	9	397	0.2	0.0227	10	202	1586	unnamed,unnamed,unnamed,unnamed,unnamed,unnamed,unnamed,unnamed,unnamed	unnamed,unnamed,unnamed,unnamed,unnamed,unnamed,unnamed,unnamed,unnamed,unnamed,unnamed,unnamed,unnamed,unnamed,unnamed,unnamed,unnamed,unnamed,unnamed,unnamed,unnamed,unnamed,unnamed,unnamed,unnamed,unnamed,unnamed,unnamed,unnamed,unnamed,unnamed,unnamed,unnamed,unnamed,unnamed,unnamed,unnamed,unnamed,unnamed,unnamed,unnamed,unnamed,unnamed,unnamed,unnamed,unnamed,unnamed,unnamed,unnamed,unnamed…	CRIM1,FST,GNA14,GNAQ,NR2F1,NR2F2,NRP1,NSMAF,PGRMC2,RARB	ACKR3,ACVR1,ACVR1C,ACVR2A,ADCYAP1,ADRA1A,ADRA1D,ADRA2A,ADRB2,AGTR1,AGTR2,AHRR,ALK,AR,ARF1,AXIN2,BAI3,C12orf76,CALCR,CCR7,CD40,CD47,CD69,CHRM2,CHRNB4,CNTLN,CRIM1,CSF3R,CTNNB1,CXCR4,DCC,DOK5,EDNRA,EDNRB,EFEMP1,ELTD1,EPHA3,EPHA4,EPHA5,EPHA6,EPHA7,ERBB4,ESRRB,ESRRG,FCGR1A,FGFR2,FLRT1,FLRT2,FLRT3,FSHR,FST,FZD1,FZD7,FZD8,GABRA2,GABRG2,GFRA1,GFRA2,GJA1,GLP2R,GNA14,GNAQ,GPR101,GPR110,GPR125,GPR139,GPR151…
GO Molecular Function	GO:0020037	heme binding	162	0.228	1	1	3.91	0.256	1	15	0.0222	0.0667	1	9	129	unnamed	unnamed,unnamed,unnamed,unnamed,unnamed,unnamed,unnamed,unnamed,unnamed,unnamed,unnamed,unnamed,unnamed,unnamed,unnamed	PGRMC2	BACH1,CYP1B1,CYP26A1,CYP26B1,CYP7B1,NOX4,NOX5,PGRMC2,PXDNL
GO Molecular Function	GO:0004869	cysteine-type endopeptidase inhibitor activity	162	0.228	1	1	3.91	0.256	1	15	0.0222	0.0667	1	6	49	unnamed	unnamed,unnamed,unnamed,unnamed,unnamed,unnamed,unnamed,unnamed,unnamed,unnamed,unnamed,unnamed,unnamed,unnamed,unnamed	DPEP1	BIRC7,DPEP1,PTTG1,RPS6KA3,TFAP2B,TNFAIP8
GO Molecular Function	GO:0017048	Rho GTPase binding	162	0.228	1	1	3.91	0.256	1	15	0.0222	0.0667	1	12	55	unnamed	unnamed,unnamed,unnamed,unnamed,unnamed,unnamed,unnamed,unnamed,unnamed,unnamed,unnamed,unnamed,unnamed,unnamed,unnamed	ROCK2	ARHGEF16,CDC42EP4,CDKL5,DIAPH2,DIAPH3,DOCK10,DOCK4,DOCK9,IQGAP1,ROCK1,ROCK2,SRGAP1
GO Molecular Function	GO:0035091	phosphatidylinositol binding	165	0.228	1	1	2.21	0.903	2	53	0.0444	0.0377	2	26	162	unnamed,unnamed	unnamed,unnamed,unnamed,unnamed,unnamed,unnamed,unnamed,unnamed,unnamed,unnamed,unnamed,unnamed,unnamed,unnamed,unnamed,unnamed,unnamed,unnamed,unnamed,unnamed,unnamed,unnamed,unnamed,unnamed,unnamed,unnamed,unnamed,unnamed,unnamed,unnamed,unnamed,unnamed,unnamed,unnamed,unnamed,unnamed,unnamed,unnamed,unnamed,unnamed,unnamed,unnamed,unnamed,unnamed,unnamed,unnamed,unnamed,unnamed,unnamed,unnamed…	ANXA2,DPEP1	ANXA2,ARAP2,ARAP3,DAB2,DPEP1,HS1BP3,ITPR1,KCNJ2,KIF16B,LDLRAP1,PARD3,PIK3R1,PLCB1,PLEKHA3,PLEKHA5,RAG2,RPS6KC1,SNX10,SNX11,SNX16,SNX19,SNX7,SYT1,TULP1,WDR45,ZFYVE1
GO Molecular Function	GO:0005525	GTP binding	165	0.228	1	1	2.21	0.903	2	53	0.0444	0.0377	3	40	371	unnamed,unnamed	unnamed,unnamed,unnamed,unnamed,unnamed,unnamed,unnamed,unnamed,unnamed,unnamed,unnamed,unnamed,unnamed,unnamed,unnamed,unnamed,unnamed,unnamed,unnamed,unnamed,unnamed,unnamed,unnamed,unnamed,unnamed,unnamed,unnamed,unnamed,unnamed,unnamed,unnamed,unnamed,unnamed,unnamed,unnamed,unnamed,unnamed,unnamed,unnamed,unnamed,unnamed,unnamed,unnamed,unnamed,unnamed,unnamed,unnamed,unnamed,unnamed,unnamed…	GNA14,GNAQ,HHAT	AGAP1,AK4,ARF1,ARL15,ARL4A,ARL6,DNAJC27,DNM3,EIF5,FPGT,GNA14,GNAQ,HHAT,OLA1,OPA1,RAB11A,RAB12,RAB27B,RAB28,RAB38,RABL5,RALA,RAP2A,RASL10B,RASL11B,RERGL,RHOB,RHOBTB1,RHOBTB3,RHOG,RIT2,RRAGC,RRAS2,SEPT7,SEPT9,SRL,SUCLG1,SUCLG2,TUBA3C,TUBE1
GO Molecular Function	GO:0019199	transmembrane receptor protein kinase activity	165	0.228	1	1	2.21	0.903	2	53	0.0444	0.0377	2	20	82	unnamed,unnamed	unnamed,unnamed,unnamed,unnamed,unnamed,unnamed,unnamed,unnamed,unnamed,unnamed,unnamed,unnamed,unnamed,unnamed,unnamed,unnamed,unnamed,unnamed,unnamed,unnamed,unnamed,unnamed,unnamed,unnamed,unnamed,unnamed,unnamed,unnamed,unnamed,unnamed,unnamed,unnamed,unnamed,unnamed,unnamed,unnamed,unnamed,unnamed,unnamed,unnamed,unnamed,unnamed,unnamed,unnamed,unnamed,unnamed,unnamed,unnamed,unnamed,unnamed…	CRIM1,NRP1	ACVR1,ACVR1C,ACVR2A,ALK,CRIM1,EFEMP1,EPHA3,EPHA4,EPHA5,EPHA6,EPHA7,ERBB4,FGFR2,MUSK,NRP1,NRP2,NTRK3,PDGFRL,ROR1,TGFBR1
GO Molecular Function	GO:0032561	guanyl ribonucleotide binding	168	0.241	1	1	2.13	0.938	2	55	0.0444	0.0364	3	42	388	unnamed,unnamed	unnamed,unnamed,unnamed,unnamed,unnamed,unnamed,unnamed,unnamed,unnamed,unnamed,unnamed,unnamed,unnamed,unnamed,unnamed,unnamed,unnamed,unnamed,unnamed,unnamed,unnamed,unnamed,unnamed,unnamed,unnamed,unnamed,unnamed,unnamed,unnamed,unnamed,unnamed,unnamed,unnamed,unnamed,unnamed,unnamed,unnamed,unnamed,unnamed,unnamed,unnamed,unnamed,unnamed,unnamed,unnamed,unnamed,unnamed,unnamed,unnamed,unnamed…	GNA14,GNAQ,HHAT	AGAP1,AK4,ARF1,ARL15,ARL4A,ARL6,DNAJC27,DNM3,EIF5,FPGT,GNA14,GNAQ,HHAT,OLA1,OPA1,PDE10A,PDE11A,RAB11A,RAB12,RAB27B,RAB28,RAB38,RABL5,RALA,RAP2A,RASL10B,RASL11B,RERGL,RHOB,RHOBTB1,RHOBTB3,RHOG,RIT2,RRAGC,RRAS2,SEPT7,SEPT9,SRL,SUCLG1,SUCLG2,TUBA3C,TUBE1
GO Molecular Function	GO:0046906	tetrapyrrole binding	169	0.241	1	1	3.67	0.273	1	16	0.0222	0.0625	1	10	138	unnamed	unnamed,unnamed,unnamed,unnamed,unnamed,unnamed,unnamed,unnamed,unnamed,unnamed,unnamed,unnamed,unnamed,unnamed,unnamed,unnamed	PGRMC2	BACH1,CYP1B1,CYP26A1,CYP26B1,CYP7B1,LMBRD1,NOX4,NOX5,PGRMC2,PXDNL
GO Molecular Function	GO:0016616	oxidoreductase activity, acting on the CH-OH group of donors, NAD or NADP as acceptor	169	0.241	1	1	3.67	0.273	1	16	0.0222	0.0625	1	9	117	unnamed	unnamed,unnamed,unnamed,unnamed,unnamed,unnamed,unnamed,unnamed,unnamed,unnamed,unnamed,unnamed,unnamed,unnamed,unnamed,unnamed	CTBP2	ABCC4,BMP2,CTBP2,DHRS4L2,HIBADH,HPGD,HSD3B1,MAT2B,MDH1B
GO Molecular Function	GO:0043028	cysteine-type endopeptidase regulator activity involved in apoptotic process	169	0.241	1	1	3.67	0.273	1	16	0.0222	0.0625	1	7	40	unnamed	unnamed,unnamed,unnamed,unnamed,unnamed,unnamed,unnamed,unnamed,unnamed,unnamed,unnamed,unnamed,unnamed,unnamed,unnamed,unnamed	DPEP1	APAF1,DPEP1,FOXL2,NLRP1,RPS6KA3,TFAP2B,TNFAIP8
GO Molecular Function	GO:0016787	hydrolase activity	172	0.254	1	1	1.29	6.97	9	409	0.2	0.022	10	242	2403	unnamed,unnamed,unnamed,unnamed,unnamed,unnamed,unnamed,unnamed,unnamed	unnamed,unnamed,unnamed,unnamed,unnamed,unnamed,unnamed,unnamed,unnamed,unnamed,unnamed,unnamed,unnamed,unnamed,unnamed,unnamed,unnamed,unnamed,unnamed,unnamed,unnamed,unnamed,unnamed,unnamed,unnamed,unnamed,unnamed,unnamed,unnamed,unnamed,unnamed,unnamed,unnamed,unnamed,unnamed,unnamed,unnamed,unnamed,unnamed,unnamed,unnamed,unnamed,unnamed,unnamed,unnamed,unnamed,unnamed,unnamed,unnamed,unnamed…	BPGM,CTSO,DCTD,DPEP1,DYNLRB2,GNA14,GNAQ,PPP3CA,PREP,TOP2B	ABCA12,ABCB5,ABCC4,ABCE1,ADAM10,ADAM23,ADAMTS1,ADAMTS16,ADAMTS18,ADAMTS2,ADAMTS20,ADAMTS7,ADAMTS9,ADAMTSL1,ADARB2,AGA,AGBL1,AMPD3,AMY1C,AMZ2,ANG,AOAH,APTX,ARF1,ARSI,ARSJ,ASCC3,ATAD2B,ATG4A,ATG4C,ATP10B,ATP11B,ATP13A5,ATP1A1,ATP2B1,ATP5EP2,ATP5J,ATP6V1C1,ATP9A,BCHE,BPGM,CAPN13,CAPN7,CCNH,CCRN4L,CCT8,CGNL1,CHD6,CHD9,CPA3,CPE,CPO,CPS1,CPSF2,CRBN,CTSO,CYLD,DCP2,DCTD,DDHD1,DDX18,DDX31,DDX53,DDX54,DHX1…
GO Molecular Function	GO:0008276	protein methyltransferase activity	173	0.254	1	1	3.45	0.29	1	17	0.0222	0.0588	1	11	71	unnamed	unnamed,unnamed,unnamed,unnamed,unnamed,unnamed,unnamed,unnamed,unnamed,unnamed,unnamed,unnamed,unnamed,unnamed,unnamed,unnamed,unnamed	PRDM6	CAMKMT,KMT2C,KMT2E,N6AMT1,PRDM6,PRDM8,PRDM9,PRMT6,PRMT8,SMYD1,SMYD2
GO Molecular Function	GO:0005496	steroid binding	173	0.254	1	1	3.45	0.29	1	17	0.0222	0.0588	1	11	79	unnamed	unnamed,unnamed,unnamed,unnamed,unnamed,unnamed,unnamed,unnamed,unnamed,unnamed,unnamed,unnamed,unnamed,unnamed,unnamed,unnamed,unnamed	PGRMC2	AKR1D1,AR,ESRRB,ESRRG,IRX5,NPC1,NR3C1,NR3C2,PGRMC2,PTCH1,S100G
GO Molecular Function	GO:0070011	peptidase activity, acting on L-amino acid peptides	175	0.26	1	1	1.69	1.77	3	104	0.0667	0.0288	3	60	576	unnamed,unnamed,unnamed	unnamed,unnamed,unnamed,unnamed,unnamed,unnamed,unnamed,unnamed,unnamed,unnamed,unnamed,unnamed,unnamed,unnamed,unnamed,unnamed,unnamed,unnamed,unnamed,unnamed,unnamed,unnamed,unnamed,unnamed,unnamed,unnamed,unnamed,unnamed,unnamed,unnamed,unnamed,unnamed,unnamed,unnamed,unnamed,unnamed,unnamed,unnamed,unnamed,unnamed,unnamed,unnamed,unnamed,unnamed,unnamed,unnamed,unnamed,unnamed,unnamed,unnamed…	CTSO,DPEP1,PREP	ADAM10,ADAM23,ADAMTS1,ADAMTS16,ADAMTS18,ADAMTS2,ADAMTS20,ADAMTS7,ADAMTS9,ADAMTSL1,AGBL1,AMZ2,ATG4A,ATG4C,CAPN13,CAPN7,CPA3,CPE,CPO,CPS1,CRBN,CTSO,CYLD,DNPEP,DPEP1,DPP10,FOLH1,GGH,HABP2,IMMP2L,LONP2,LONRF2,MEP1B,MMEL1,OMA1,OTUD1,PAMR1,PAPPA,PAPPA2,PCSK5,PEPD,PREP,PRSS12,PRSS55,PSMD14,SENP8,THSD4,TLL1,TLL2,TMPRSS15,TNFAIP3,TRHDE,TSHZ2,USP16,USP22,USP24,USP25,USP7,USP9X,XRCC6BP1
GO Molecular Function	GO:0004175	endopeptidase activity	176	0.266	1	1	1.99	1.01	2	59	0.0444	0.0339	2	34	374	unnamed,unnamed	unnamed,unnamed,unnamed,unnamed,unnamed,unnamed,unnamed,unnamed,unnamed,unnamed,unnamed,unnamed,unnamed,unnamed,unnamed,unnamed,unnamed,unnamed,unnamed,unnamed,unnamed,unnamed,unnamed,unnamed,unnamed,unnamed,unnamed,unnamed,unnamed,unnamed,unnamed,unnamed,unnamed,unnamed,unnamed,unnamed,unnamed,unnamed,unnamed,unnamed,unnamed,unnamed,unnamed,unnamed,unnamed,unnamed,unnamed,unnamed,unnamed,unnamed…	CTSO,PREP	ADAM10,ADAM23,ADAMTS1,ADAMTS16,ADAMTS18,ADAMTS2,ADAMTS20,ADAMTS7,ADAMTS9,ATG4C,CAPN13,CAPN7,CPS1,CTSO,HABP2,LONP2,MEP1B,MMEL1,OMA1,PAMR1,PAPPA,PCSK5,PREP,PRSS12,PRSS55,THSD4,TLL1,TLL2,TMPRSS15,TSHZ2,USP16,USP7,USP9X,XRCC6BP1
GO Molecular Function	GO:0019208	phosphatase regulator activity	177	0.267	1	1	3.26	0.307	1	18	0.0222	0.0556	1	8	72	unnamed	unnamed,unnamed,unnamed,unnamed,unnamed,unnamed,unnamed,unnamed,unnamed,unnamed,unnamed,unnamed,unnamed,unnamed,unnamed,unnamed,unnamed,unnamed	ZEB2	BMP2,ELFN1,IGFBP3,PPP1R3B,PPP2R2B,PPP2R2D,PPP2R5A,ZEB2
GO Molecular Function	GO:0017171	serine hydrolase activity	177	0.267	1	1	3.26	0.307	1	18	0.0222	0.0556	1	10	175	unnamed	unnamed,unnamed,unnamed,unnamed,unnamed,unnamed,unnamed,unnamed,unnamed,unnamed,unnamed,unnamed,unnamed,unnamed,unnamed,unnamed,unnamed,unnamed	PREP	DPP10,HABP2,IMMP2L,LONP2,PAMR1,PCSK5,PREP,PRSS12,PRSS55,TMPRSS15
GO Molecular Function	GO:0008236	serine-type peptidase activity	177	0.267	1	1	3.26	0.307	1	18	0.0222	0.0556	1	10	172	unnamed	unnamed,unnamed,unnamed,unnamed,unnamed,unnamed,unnamed,unnamed,unnamed,unnamed,unnamed,unnamed,unnamed,unnamed,unnamed,unnamed,unnamed,unnamed	PREP	DPP10,HABP2,IMMP2L,LONP2,PAMR1,PCSK5,PREP,PRSS12,PRSS55,TMPRSS15
GO Molecular Function	GO:0001102	RNA polymerase II activating transcription factor binding	177	0.267	1	1	3.26	0.307	1	18	0.0222	0.0556	1	12	35	unnamed	unnamed,unnamed,unnamed,unnamed,unnamed,unnamed,unnamed,unnamed,unnamed,unnamed,unnamed,unnamed,unnamed,unnamed,unnamed,unnamed,unnamed,unnamed	CITED2	BHLHE40,CITED2,CREB1,CTNNB1,EOMES,ISL1,LMO2,NEUROD1,NFE2L2,NHLH2,POU1F1,TBX3
GO Molecular Function	GO:0004672	protein kinase activity	181	0.27	1	1	1.51	2.64	4	155	0.0889	0.0258	4	83	593	unnamed,unnamed,unnamed,unnamed	unnamed,unnamed,unnamed,unnamed,unnamed,unnamed,unnamed,unnamed,unnamed,unnamed,unnamed,unnamed,unnamed,unnamed,unnamed,unnamed,unnamed,unnamed,unnamed,unnamed,unnamed,unnamed,unnamed,unnamed,unnamed,unnamed,unnamed,unnamed,unnamed,unnamed,unnamed,unnamed,unnamed,unnamed,unnamed,unnamed,unnamed,unnamed,unnamed,unnamed,unnamed,unnamed,unnamed,unnamed,unnamed,unnamed,unnamed,unnamed,unnamed,unnamed…	CRIM1,NRP1,ROCK2,SPEG	ACVR1,ACVR1C,ACVR2A,AKT3,ALK,ANKK1,CAMK1G,CAMK2D,CASK,CCL2,CCNH,CDK14,CDKL5,CNTLN,CRIM1,CSNK1G3,DYRK1A,DYRK2,EFEMP1,EPHA3,EPHA4,EPHA5,EPHA6,EPHA7,ERBB4,FER,FGFR2,FRK,GSK3B,GTF2H2,ICK,JAK1,KCNH8,LATS2,MAP2K5,MAP3K1,MAP3K7,MAP3K8,MAP4K3,MAST4,MELK,MUSK,MYLK2,MYLK4,MYO3B,NEK10,NRK,NRP1,NRP2,NTRK3,PDGFRL,PIK3C3,PIK3CG,PKDCC,PKN2,PRKAB2,PRKCA,PRKCQ,PRKD1,PRKX,RIOK2,RIPK2,ROCK1,ROCK2,ROR1,RPS6KA3,RPS6K…
GO Molecular Function	GO:0005509	calcium ion binding	182	0.272	1	1	1.42	3.51	5	206	0.111	0.0243	5	106	680	unnamed,unnamed,unnamed,unnamed,unnamed	unnamed,unnamed,unnamed,unnamed,unnamed,unnamed,unnamed,unnamed,unnamed,unnamed,unnamed,unnamed,unnamed,unnamed,unnamed,unnamed,unnamed,unnamed,unnamed,unnamed,unnamed,unnamed,unnamed,unnamed,unnamed,unnamed,unnamed,unnamed,unnamed,unnamed,unnamed,unnamed,unnamed,unnamed,unnamed,unnamed,unnamed,unnamed,unnamed,unnamed,unnamed,unnamed,unnamed,unnamed,unnamed,unnamed,unnamed,unnamed,unnamed,unnamed…	ANXA2,LRP4,MGMT,PPP3CA,SRR	ANXA1,ANXA2,BNIP2,C1orf87,CACNA1E,CALU,CAPN13,CASQ2,CDH1,CDH11,CDH12,CDH13,CDH18,CDH19,CDH2,CDH20,CDH22,CDH26,CDH3,CDH4,CDH5,CDH6,CDH7,CDH8,CDH9,CDHR3,CETN3,CLSTN2,CPS1,CRB2,DGKB,DGKG,DMD,DSC3,DTNB,DYTN,EDEM1,EDIL3,EFCAB11,EFCAB3,EFEMP1,ELTD1,EYS,FAT1,FAT3,FSCB,FSTL4,GALNT3,GCA,GPD2,GRM7,IHH,IQGAP1,JAG1,KCNIP1,KCNIP2,LRP1B,LRP4,MAN1A1,MAN1C1,MCTP1,MCTP2,MEGF9,MELK,MGMT,MYL10,NELL2,NOX5,PCDH1,PCDH…
GO Molecular Function	GO:0043168	anion binding	183	0.274	1	1	1.21	9.9	12	581	0.267	0.0207	14	335	2725	unnamed,unnamed,unnamed,unnamed,unnamed,unnamed,unnamed,unnamed,unnamed,unnamed,unnamed,unnamed	unnamed,unnamed,unnamed,unnamed,unnamed,unnamed,unnamed,unnamed,unnamed,unnamed,unnamed,unnamed,unnamed,unnamed,unnamed,unnamed,unnamed,unnamed,unnamed,unnamed,unnamed,unnamed,unnamed,unnamed,unnamed,unnamed,unnamed,unnamed,unnamed,unnamed,unnamed,unnamed,unnamed,unnamed,unnamed,unnamed,unnamed,unnamed,unnamed,unnamed,unnamed,unnamed,unnamed,unnamed,unnamed,unnamed,unnamed,unnamed,unnamed,unnamed…	ANXA2,ARHGAP15,DPEP1,FST,GNA14,GNAQ,HHAT,NR2F2,NRP1,ROCK2,SPEG,SRR,SYT14,TOP2B	AADAT,ABCA12,ABCB5,ABCC4,ABCE1,ACOXL,ACTR3,ACTR3B,ACVR1,ACVR1C,ACVR2A,ADAMTS1,ADCY8,ADCY9,AGAP1,AGK,AGXT2,AK4,AK8,AKT3,ALK,ANG,ANKK1,ANXA1,ANXA2,APAF1,APP,ARAP2,ARAP3,ARF1,ARHGAP15,ARHGAP20,ARHGAP21,ARHGAP26,ARHGAP42,ARHGEF16,ARL15,ARL4A,ARL6,ASCC3,ATAD2B,ATP10B,ATP11B,ATP13A5,ATP1A1,ATP2B1,ATP9A,BAIAP2L2,BMP4,BRD1,C12orf76,CAMK1G,CAMK2D,CASK,CBR4,CBWD6,CBWD7,CCL2,CCT6B,CCT8,CDH2,CDK14,CDKL5,CHD6…
GO Molecular Function	GO:0004713	protein tyrosine kinase activity	184	0.279	1	1	1.92	1.04	2	61	0.0444	0.0328	2	26	145	unnamed,unnamed	unnamed,unnamed,unnamed,unnamed,unnamed,unnamed,unnamed,unnamed,unnamed,unnamed,unnamed,unnamed,unnamed,unnamed,unnamed,unnamed,unnamed,unnamed,unnamed,unnamed,unnamed,unnamed,unnamed,unnamed,unnamed,unnamed,unnamed,unnamed,unnamed,unnamed,unnamed,unnamed,unnamed,unnamed,unnamed,unnamed,unnamed,unnamed,unnamed,unnamed,unnamed,unnamed,unnamed,unnamed,unnamed,unnamed,unnamed,unnamed,unnamed,unnamed…	CRIM1,NRP1	ALK,CRIM1,DYRK1A,DYRK2,EFEMP1,EPHA3,EPHA4,EPHA5,EPHA6,EPHA7,ERBB4,FER,FGFR2,FRK,JAK1,MAP2K5,MELK,MUSK,NEK10,NRP1,NRP2,NTRK3,PDGFRL,RIPK2,ROR1,TTN
GO Molecular Function	GO:0001104	RNA polymerase II transcription cofactor activity	184	0.279	1	1	1.92	1.04	2	61	0.0444	0.0328	2	19	73	unnamed,unnamed	unnamed,unnamed,unnamed,unnamed,unnamed,unnamed,unnamed,unnamed,unnamed,unnamed,unnamed,unnamed,unnamed,unnamed,unnamed,unnamed,unnamed,unnamed,unnamed,unnamed,unnamed,unnamed,unnamed,unnamed,unnamed,unnamed,unnamed,unnamed,unnamed,unnamed,unnamed,unnamed,unnamed,unnamed,unnamed,unnamed,unnamed,unnamed,unnamed,unnamed,unnamed,unnamed,unnamed,unnamed,unnamed,unnamed,unnamed,unnamed,unnamed,unnamed…	CITED2,PSIP1	CITED2,ISL1,MED13,MED14,MED30,NEUROD1,NFIB,POU1F1,POU3F1,POU3F2,PPARGC1A,PSIP1,SMARCA2,SOX11,SOX4,TBX15,TBX18,TFAP2B,ZFPM2
GO Molecular Function	GO:0008094	DNA-dependent ATPase activity	186	0.279	1	1	3.09	0.324	1	19	0.0222	0.0526	1	10	72	unnamed	unnamed,unnamed,unnamed,unnamed,unnamed,unnamed,unnamed,unnamed,unnamed,unnamed,unnamed,unnamed,unnamed,unnamed,unnamed,unnamed,unnamed,unnamed,unnamed	TOP2B	ASCC3,CCNH,GTF2H2,RAD51B,RFC3,SMARCA1,SMARCA2,TOP1,TOP2B,XRCC5
GO Molecular Function	GO:0005178	integrin binding	187	0.292	1	1	2.93	0.341	1	20	0.0222	0.05	1	13	86	unnamed	unnamed,unnamed,unnamed,unnamed,unnamed,unnamed,unnamed,unnamed,unnamed,unnamed,unnamed,unnamed,unnamed,unnamed,unnamed,unnamed,unnamed,unnamed,unnamed,unnamed	ITGB1	ADAM10,ADAM23,DAB2,EDIL3,GFRA1,GSK3B,IGF1,ITGA1,ITGA6,ITGB1,PPAP2B,THBS4,TNN
GO Molecular Function	GO:0047485	protein N-terminus binding	187	0.292	1	1	2.93	0.341	1	20	0.0222	0.05	1	15	91	unnamed	unnamed,unnamed,unnamed,unnamed,unnamed,unnamed,unnamed,unnamed,unnamed,unnamed,unnamed,unnamed,unnamed,unnamed,unnamed,unnamed,unnamed,unnamed,unnamed,unnamed	PEX14	APTX,DCN,ERCC4,ERCC5,EXOC2,EXOC4,FEZ1,GAD1,GLRX,GTF2H2,KCNIP1,KCNIP2,PEX14,RBPJ,SMARCE1
GO Molecular Function	GO:0005520	insulin-like growth factor binding	187	0.292	1	1	2.93	0.341	1	20	0.0222	0.05	1	6	25	unnamed	unnamed,unnamed,unnamed,unnamed,unnamed,unnamed,unnamed,unnamed,unnamed,unnamed,unnamed,unnamed,unnamed,unnamed,unnamed,unnamed,unnamed,unnamed,unnamed,unnamed	CRIM1	CRIM1,IGFBP2,IGFBP3,IGFBP5,IGFBP7,ITGAV
GO Molecular Function	GO:1901681	sulfur compound binding	190	0.292	1	1	1.86	1.07	2	63	0.0444	0.0317	2	31	173	unnamed,unnamed	unnamed,unnamed,unnamed,unnamed,unnamed,unnamed,unnamed,unnamed,unnamed,unnamed,unnamed,unnamed,unnamed,unnamed,unnamed,unnamed,unnamed,unnamed,unnamed,unnamed,unnamed,unnamed,unnamed,unnamed,unnamed,unnamed,unnamed,unnamed,unnamed,unnamed,unnamed,unnamed,unnamed,unnamed,unnamed,unnamed,unnamed,unnamed,unnamed,unnamed,unnamed,unnamed,unnamed,unnamed,unnamed,unnamed,unnamed,unnamed,unnamed,unnamed…	FST,NRP1	ADAMTS1,ANG,APP,BMP4,CCL2,COL25A1,FGF10,FGF9,FGFR2,FST,GPC3,GPC4,GPC5,GPC6,HPSE2,HS3ST5,LIPC,LIPG,MGST1,MSTN,NAV2,NRP1,NRP2,OGDHL,PCCA,PTCH1,RSPO4,RYR2,SLIT2,TENM1,THBS4
GO Molecular Function	GO:0042578	phosphoric ester hydrolase activity	190	0.292	1	1	1.86	1.07	2	63	0.0444	0.0317	2	38	354	unnamed,unnamed	unnamed,unnamed,unnamed,unnamed,unnamed,unnamed,unnamed,unnamed,unnamed,unnamed,unnamed,unnamed,unnamed,unnamed,unnamed,unnamed,unnamed,unnamed,unnamed,unnamed,unnamed,unnamed,unnamed,unnamed,unnamed,unnamed,unnamed,unnamed,unnamed,unnamed,unnamed,unnamed,unnamed,unnamed,unnamed,unnamed,unnamed,unnamed,unnamed,unnamed,unnamed,unnamed,unnamed,unnamed,unnamed,unnamed,unnamed,unnamed,unnamed,unnamed…	BPGM,PPP3CA	APTX,BPGM,DUSP16,DUSP26,DUSP6,EDNRA,EPM2A,EYA1,EYA4,FAN1,INPP5A,INPP5B,LPIN1,LPIN3,MTMR2,PDE10A,PDE11A,PDE4D,PLCB1,PLCB4,PLCG1,PLCL1,PPAP2B,PPAPDC1A,PPM1B,PPP2CB,PPP3CA,PPP3CB,PPTC7,PTP4A3,PTPLA,PTPRD,PTPRG,PTPRK,PTPRM,PTPRT,RUNX1,SMPD3
GO Molecular Function	GO:0097367	carbohydrate derivative binding	192	0.292	1	1	1.24	7.24	9	425	0.2	0.0212	11	250	2139	unnamed,unnamed,unnamed,unnamed,unnamed,unnamed,unnamed,unnamed,unnamed	unnamed,unnamed,unnamed,unnamed,unnamed,unnamed,unnamed,unnamed,unnamed,unnamed,unnamed,unnamed,unnamed,unnamed,unnamed,unnamed,unnamed,unnamed,unnamed,unnamed,unnamed,unnamed,unnamed,unnamed,unnamed,unnamed,unnamed,unnamed,unnamed,unnamed,unnamed,unnamed,unnamed,unnamed,unnamed,unnamed,unnamed,unnamed,unnamed,unnamed,unnamed,unnamed,unnamed,unnamed,unnamed,unnamed,unnamed,unnamed,unnamed,unnamed…	DPEP1,FST,GNA14,GNAQ,HHAT,ITGB1,NRP1,ROCK2,SPEG,SRR,TOP2B	ABCA12,ABCB5,ABCC4,ABCE1,ACTR3,ACTR3B,ACVR1,ACVR1C,ACVR2A,ADAMTS1,ADCY8,ADCY9,AGAP1,AGK,AK4,AK8,AKT3,ALK,ANG,ANKK1,APAF1,APP,ARF1,ARL15,ARL4A,ARL6,ASCC3,ATAD2B,ATP10B,ATP11B,ATP13A5,ATP1A1,ATP2B1,ATP9A,BMP4,C12orf76,CAMK1G,CAMK2D,CASK,CBWD6,CBWD7,CCL2,CCT6B,CCT8,CDK14,CDKL5,CHD6,CHD9,CMPK2,CNTN2,COL25A1,CPS1,CSNK1G3,CTPS2,DCN,DDX18,DDX31,DDX53,DDX54,DGKB,DGKG,DHX15,DHX35,DMD,DNAH11,DNAH14,DNAH5,D…
GO Molecular Function	GO:0008234	cysteine-type peptidase activity	193	0.304	1	1	2.79	0.358	1	21	0.0222	0.0476	1	15	166	unnamed	unnamed,unnamed,unnamed,unnamed,unnamed,unnamed,unnamed,unnamed,unnamed,unnamed,unnamed,unnamed,unnamed,unnamed,unnamed,unnamed,unnamed,unnamed,unnamed,unnamed,unnamed	CTSO	ATG4A,ATG4C,CAPN13,CAPN7,CTSO,CYLD,OTUD1,SENP8,TNFAIP3,USP16,USP22,USP24,USP25,USP7,USP9X
GO Molecular Function	GO:0008170	N-methyltransferase activity	193	0.304	1	1	2.79	0.358	1	21	0.0222	0.0476	1	13	69	unnamed	unnamed,unnamed,unnamed,unnamed,unnamed,unnamed,unnamed,unnamed,unnamed,unnamed,unnamed,unnamed,unnamed,unnamed,unnamed,unnamed,unnamed,unnamed,unnamed,unnamed,unnamed	PRDM6	CAMKMT,HNMT,KMT2C,KMT2E,NNMT,PRDM6,PRDM8,PRDM9,PRMT6,PRMT8,SMYD1,SMYD2,TFB1M
GO Molecular Function	GO:0001106	RNA polymerase II transcription corepressor activity	193	0.304	1	1	2.79	0.358	1	21	0.0222	0.0476	1	5	19	unnamed	unnamed,unnamed,unnamed,unnamed,unnamed,unnamed,unnamed,unnamed,unnamed,unnamed,unnamed,unnamed,unnamed,unnamed,unnamed,unnamed,unnamed,unnamed,unnamed,unnamed,unnamed	CITED2	CITED2,NFIB,TBX15,TBX18,TFAP2B
GO Molecular Function	GO:0005102	receptor binding	196	0.31	1	1	1.3	4.6	6	270	0.133	0.0222	7	158	1206	unnamed,unnamed,unnamed,unnamed,unnamed,unnamed	unnamed,unnamed,unnamed,unnamed,unnamed,unnamed,unnamed,unnamed,unnamed,unnamed,unnamed,unnamed,unnamed,unnamed,unnamed,unnamed,unnamed,unnamed,unnamed,unnamed,unnamed,unnamed,unnamed,unnamed,unnamed,unnamed,unnamed,unnamed,unnamed,unnamed,unnamed,unnamed,unnamed,unnamed,unnamed,unnamed,unnamed,unnamed,unnamed,unnamed,unnamed,unnamed,unnamed,unnamed,unnamed,unnamed,unnamed,unnamed,unnamed,unnamed…	GNA14,GNAQ,ITGB1,LRP4,PDGFC,PEX14,TGFB3	ADAM10,ADAM23,ADCYAP1,ADM,ADRA2A,AGTR1,AGTR2,ALCAM,ANG,ANGPT1,ANKS1B,ANXA1,APP,AR,ARHGEF16,ARRDC3,ASXL2,BLNK,BMP2,BMP3,BMP4,C1D,C1QTNF9,CACNG2,CADM1,CAPRIN2,CCL2,CDH5,CDNF,CER1,CGB2,CLIC6,CRH,CTNNB1,CXADR,DAB2,DDO,DDX54,DIAPH2,DOCK2,DOCK4,DOK5,EDA,EDIL3,EDNRB,EFEMP1,EFNA5,EFNB2,EPHA4,EPHA7,ERBB4,FAM3D,FER,FGF10,FGF13,FGF18,FGF20,FGF5,FGF9,FOXL2,FZD1,FZD8,GATA3,GDNF,GFRA1,GJA1,GNA14,GNAQ,GOPC,GREM…
GO Molecular Function	GO:0030170	pyridoxal phosphate binding	197	0.316	1	1	2.67	0.375	1	22	0.0222	0.0455	1	11	55	unnamed	unnamed,unnamed,unnamed,unnamed,unnamed,unnamed,unnamed,unnamed,unnamed,unnamed,unnamed,unnamed,unnamed,unnamed,unnamed,unnamed,unnamed,unnamed,unnamed,unnamed,unnamed,unnamed	SRR	AADAT,AGXT2,ETNPPL,GAD1,GLCCI1,GOT2,KYNU,PHYKPL,PSAT1,SPTLC3,SRR
GO Molecular Function	GO:0016614	oxidoreductase activity, acting on CH-OH group of donors	197	0.316	1	1	2.67	0.375	1	22	0.0222	0.0455	1	12	131	unnamed	unnamed,unnamed,unnamed,unnamed,unnamed,unnamed,unnamed,unnamed,unnamed,unnamed,unnamed,unnamed,unnamed,unnamed,unnamed,unnamed,unnamed,unnamed,unnamed,unnamed,unnamed,unnamed	CTBP2	ABCC4,BMP2,CTBP2,DHRS4L2,GPD2,HAO1,HHIP,HIBADH,HPGD,HSD3B1,MAT2B,MDH1B
GO Molecular Function	GO:0003682	chromatin binding	199	0.317	1	1	1.41	2.85	4	167	0.0889	0.024	4	77	360	unnamed,unnamed,unnamed,unnamed	unnamed,unnamed,unnamed,unnamed,unnamed,unnamed,unnamed,unnamed,unnamed,unnamed,unnamed,unnamed,unnamed,unnamed,unnamed,unnamed,unnamed,unnamed,unnamed,unnamed,unnamed,unnamed,unnamed,unnamed,unnamed,unnamed,unnamed,unnamed,unnamed,unnamed,unnamed,unnamed,unnamed,unnamed,unnamed,unnamed,unnamed,unnamed,unnamed,unnamed,unnamed,unnamed,unnamed,unnamed,unnamed,unnamed,unnamed,unnamed,unnamed,unnamed…	CITED2,GLI2,PSIP1,TOP2B	APTX,AR,ARX,ATOH1,BARX2,BCL6,BDP1,BHLHE22,CALCOCO1,CBX4,CDC5L,CHD6,CITED2,CTNNB1,DLX2,DMAP1,EOMES,FLI1,FOXC1,FOXO1,FOXP1,FOXP2,FOXS1,GLI2,GLI3,GMNC,H2AFY,HHEX,HOXC13,HOXD10,HOXD13,ISL1,LMO2,MBD2,MEF2C,MEIS1,MIS18BP1,MITF,NEUROD1,NKX6-1,PAX3,POLA1,POLR2B,POU1F1,POU4F2,PPARGC1A,PRDM8,PSIP1,RAG2,RBMX,RBPJ,REST,RNF169,RUNX2,SALL1,SATB1,SATB2,SIX1,SLC30A9,SMAD2,SMARCA1,SMARCE1,SOX2,SOX9,SP3,SVEP1,TBL1…
GO Molecular Function	GO:0043566	structure-specific DNA binding	200	0.317	1	1	1.75	1.14	2	67	0.0444	0.0299	2	36	209	unnamed,unnamed	unnamed,unnamed,unnamed,unnamed,unnamed,unnamed,unnamed,unnamed,unnamed,unnamed,unnamed,unnamed,unnamed,unnamed,unnamed,unnamed,unnamed,unnamed,unnamed,unnamed,unnamed,unnamed,unnamed,unnamed,unnamed,unnamed,unnamed,unnamed,unnamed,unnamed,unnamed,unnamed,unnamed,unnamed,unnamed,unnamed,unnamed,unnamed,unnamed,unnamed,unnamed,unnamed,unnamed,unnamed,unnamed,unnamed,unnamed,unnamed,unnamed,unnamed…	FOXB1,PSIP1	AFF3,APTX,ASCL1,ATOH1,BCL6,CEBPG,CTNNB1,ERCC4,ERCC5,FOXA1,FOXA2,FOXB1,FOXC1,FOXD3,FOXL2,FOXQ1,FOXS1,KLF4,LRPPRC,MTERF,NEIL3,NEUROD1,NR0B1,NR5A2,PAX6,PMS1,POT1,PPARGC1A,PSIP1,RAD23B,SATB1,SMAD2,SP3,TP63,WT1,XRCC5
GO Molecular Function	GO:0008022	protein C-terminus binding	201	0.324	1	1	1.73	1.16	2	68	0.0444	0.0294	2	25	159	unnamed,unnamed	unnamed,unnamed,unnamed,unnamed,unnamed,unnamed,unnamed,unnamed,unnamed,unnamed,unnamed,unnamed,unnamed,unnamed,unnamed,unnamed,unnamed,unnamed,unnamed,unnamed,unnamed,unnamed,unnamed,unnamed,unnamed,unnamed,unnamed,unnamed,unnamed,unnamed,unnamed,unnamed,unnamed,unnamed,unnamed,unnamed,unnamed,unnamed,unnamed,unnamed,unnamed,unnamed,unnamed,unnamed,unnamed,unnamed,unnamed,unnamed,unnamed,unnamed…	CEP120,TOP2B	CADM1,CALCOCO1,CEP120,CLIC6,CTNNB1,DAB2,ERCC4,FIGN,FOXN3,GOPC,GRIP1,MID1IP1,MKI67,MPDZ,PPP2CB,RBFOX1,SCLT1,SIAH1,SNTG1,TBL1X,TCF4,TOP2B,USP7,XRCC5,YWHAB
GO Molecular Function	GO:0015078	hydrogen ion transmembrane transporter activity	202	0.328	1	1	2.55	0.392	1	23	0.0222	0.0435	1	14	100	unnamed	unnamed,unnamed,unnamed,unnamed,unnamed,unnamed,unnamed,unnamed,unnamed,unnamed,unnamed,unnamed,unnamed,unnamed,unnamed,unnamed,unnamed,unnamed,unnamed,unnamed,unnamed,unnamed,unnamed	COX6C	ATP5EP2,ATP5G3,ATP5J,ATP6V0A1,ATP6V1C1,COA6,COX6A1,COX6C,COX7B2,COX7C,NDUFA4,NNT,SLC9A9,UQCRFS1
GO Molecular Function	GO:0001191	RNA polymerase II transcription factor binding transcription factor activity involved in negative regulation of transcription	202	0.328	1	1	2.55	0.392	1	23	0.0222	0.0435	1	7	28	unnamed	unnamed,unnamed,unnamed,unnamed,unnamed,unnamed,unnamed,unnamed,unnamed,unnamed,unnamed,unnamed,unnamed,unnamed,unnamed,unnamed,unnamed,unnamed,unnamed,unnamed,unnamed,unnamed,unnamed	CITED2	BHLHE40,CITED2,EOMES,NFIB,TBX15,TBX18,TFAP2B
GO Molecular Function	GO:0048037	cofactor binding	204	0.33	1	1	1.7	1.18	2	69	0.0444	0.029	2	37	258	unnamed,unnamed	unnamed,unnamed,unnamed,unnamed,unnamed,unnamed,unnamed,unnamed,unnamed,unnamed,unnamed,unnamed,unnamed,unnamed,unnamed,unnamed,unnamed,unnamed,unnamed,unnamed,unnamed,unnamed,unnamed,unnamed,unnamed,unnamed,unnamed,unnamed,unnamed,unnamed,unnamed,unnamed,unnamed,unnamed,unnamed,unnamed,unnamed,unnamed,unnamed,unnamed,unnamed,unnamed,unnamed,unnamed,unnamed,unnamed,unnamed,unnamed,unnamed,unnamed…	CTBP2,SRR	AADAT,ACOXL,AGXT2,BRD1,CBR4,CRYZ,CTBP2,DDO,DHFRL1,DPYD,ETNPPL,FMO3,GAD1,GCDH,GLCCI1,GMDS,GOT2,GSR,HAO1,HHIP,HIBADH,HPGD,KYNU,LMO2,MAT2B,NNT,NOX4,NOX5,OGDHL,PHYKPL,PSAT1,QDPR,SPTLC3,SRR,SUCLG1,TYW1,WWOX
GO Molecular Function	GO:0019901	protein kinase binding	204	0.33	1	1	1.7	1.18	2	69	0.0444	0.029	2	46	379	unnamed,unnamed	unnamed,unnamed,unnamed,unnamed,unnamed,unnamed,unnamed,unnamed,unnamed,unnamed,unnamed,unnamed,unnamed,unnamed,unnamed,unnamed,unnamed,unnamed,unnamed,unnamed,unnamed,unnamed,unnamed,unnamed,unnamed,unnamed,unnamed,unnamed,unnamed,unnamed,unnamed,unnamed,unnamed,unnamed,unnamed,unnamed,unnamed,unnamed,unnamed,unnamed,unnamed,unnamed,unnamed,unnamed,unnamed,unnamed,unnamed,unnamed,unnamed,unnamed…	ITGB1,TOP2B	ADAM10,ADRA2A,ATP1A1,AXIN2,CAMK2N1,CCNH,CDK5RAP2,CEP152,CTNNB1,CYLD,ERRFI1,FAF1,FER,FEZ1,GSK3B,HDAC9,IBTK,IFNAR2,IQGAP1,IRS1,ITGAV,ITGB1,KCNQ1,MAP3K1,MEF2C,NBEA,PARD3,PARK2,PAX6,PKIA,PRKAR2B,PTPRK,RAB11FIP2,RAPGEF2,RGCC,RPS6KA3,RYR2,SKAP1,SOX9,SPRY2,STAT3,TCF7L2,TOM1L1,TOP2B,TRIB1,TTN
GO Molecular Function	GO:0003713	transcription coactivator activity	206	0.341	1	1	1.45	2.06	3	121	0.0667	0.0248	3	52	275	unnamed,unnamed,unnamed	unnamed,unnamed,unnamed,unnamed,unnamed,unnamed,unnamed,unnamed,unnamed,unnamed,unnamed,unnamed,unnamed,unnamed,unnamed,unnamed,unnamed,unnamed,unnamed,unnamed,unnamed,unnamed,unnamed,unnamed,unnamed,unnamed,unnamed,unnamed,unnamed,unnamed,unnamed,unnamed,unnamed,unnamed,unnamed,unnamed,unnamed,unnamed,unnamed,unnamed,unnamed,unnamed,unnamed,unnamed,unnamed,unnamed,unnamed,unnamed,unnamed,unnamed…	CITED2,NR2F1,PSIP1	ABRA,ARID1B,BCL9L,CALCOCO1,CITED2,CRTC3,CTNNB1,DCC,ESRRB,GATA3,GRIP1,HAND2,HSF2,ISL1,KLF7,KMT2E,LPIN1,MAGED1,MAML2,MED13,MED14,MED27,MED30,NEUROD1,NFE2L3,NR2F1,NRIP1,POU1F1,POU2AF1,POU3F1,POU3F2,PPARGC1A,PRDM16,PRRX1,PSIP1,SLC30A9,SMARCA2,SMARCE1,SOX11,SOX4,SS18,TAF4,TCF20,TDRD3,TFAP2B,TFEC,TRIM24,TRIM32,USP16,USP22,WWC1,ZFPM2
GO Molecular Function	GO:0008233	peptidase activity	207	0.345	1	1	1.44	2.08	3	122	0.0667	0.0246	3	65	606	unnamed,unnamed,unnamed	unnamed,unnamed,unnamed,unnamed,unnamed,unnamed,unnamed,unnamed,unnamed,unnamed,unnamed,unnamed,unnamed,unnamed,unnamed,unnamed,unnamed,unnamed,unnamed,unnamed,unnamed,unnamed,unnamed,unnamed,unnamed,unnamed,unnamed,unnamed,unnamed,unnamed,unnamed,unnamed,unnamed,unnamed,unnamed,unnamed,unnamed,unnamed,unnamed,unnamed,unnamed,unnamed,unnamed,unnamed,unnamed,unnamed,unnamed,unnamed,unnamed,unnamed…	CTSO,DPEP1,PREP	ADAM10,ADAM23,ADAMTS1,ADAMTS16,ADAMTS18,ADAMTS2,ADAMTS20,ADAMTS7,ADAMTS9,ADAMTSL1,AGA,AGBL1,AMZ2,ATG4A,ATG4C,CAPN13,CAPN7,CPA3,CPE,CPO,CPS1,CRBN,CTSO,CYLD,DNPEP,DPEP1,DPP10,FOLH1,GGH,HABP2,IHH,IMMP2L,LONP2,LONRF2,MEP1B,MMEL1,NAALADL2,OMA1,OTUD1,PAMR1,PAPPA,PAPPA2,PARK7,PCSK5,PEPD,PREP,PRSS12,PRSS55,PSMD14,SENP8,SHFM1,THSD4,TLL1,TLL2,TMPRSS15,TNFAIP3,TRHDE,TSHZ2,USP16,USP22,USP24,USP25,USP7,USP9X,…
GO Molecular Function	GO:0005198	structural molecule activity	208	0.349	1	1	1.63	1.23	2	72	0.0444	0.0278	2	45	635	unnamed,unnamed	unnamed,unnamed,unnamed,unnamed,unnamed,unnamed,unnamed,unnamed,unnamed,unnamed,unnamed,unnamed,unnamed,unnamed,unnamed,unnamed,unnamed,unnamed,unnamed,unnamed,unnamed,unnamed,unnamed,unnamed,unnamed,unnamed,unnamed,unnamed,unnamed,unnamed,unnamed,unnamed,unnamed,unnamed,unnamed,unnamed,unnamed,unnamed,unnamed,unnamed,unnamed,unnamed,unnamed,unnamed,unnamed,unnamed,unnamed,unnamed,unnamed,unnamed…	DES,ROCK2	ACTL7B,AKAP6,ANXA1,CLDN18,CLDN22,COL15A1,COL4A6,CRYBA4,CRYGD,CTNNA2,CTNNA3,CTNNB1,CYLC2,DES,DMD,GRIP1,JAG1,LAMA1,LAMA3,LAMA4,LDLRAP1,LMNB1,MATN1,MRPS18A,MRPS22,MRPS30,MRPS9,NEBL,NELL2,NUP62CL,NUP93,ROCK2,ROPN1B,RPL10L,RPL38,RPLP1,RPS12,RPS24,RPS29,SEPT7,TMEM114,TTN,TUBA3C,TUBE1,VAPA
GO Molecular Function	GO:0001076	RNA polymerase II transcription factor binding transcription factor activity	208	0.349	1	1	1.63	1.23	2	72	0.0444	0.0278	2	26	103	unnamed,unnamed	unnamed,unnamed,unnamed,unnamed,unnamed,unnamed,unnamed,unnamed,unnamed,unnamed,unnamed,unnamed,unnamed,unnamed,unnamed,unnamed,unnamed,unnamed,unnamed,unnamed,unnamed,unnamed,unnamed,unnamed,unnamed,unnamed,unnamed,unnamed,unnamed,unnamed,unnamed,unnamed,unnamed,unnamed,unnamed,unnamed,unnamed,unnamed,unnamed,unnamed,unnamed,unnamed,unnamed,unnamed,unnamed,unnamed,unnamed,unnamed,unnamed,unnamed…	CITED2,PSIP1	BHLHE40,CITED2,CREB1,EOMES,ISL1,KLF4,LHX2,LMO2,MED13,MED14,MED30,NEUROD1,NFIB,POU1F1,POU3F1,POU3F2,PPARGC1A,PSIP1,SMARCA2,SOX11,SOX4,TBX15,TBX18,TCF4,TFAP2B,ZFPM2
GO Molecular Function	GO:0008757	S-adenosylmethionine-dependent methyltransferase activity	210	0.351	1	1	2.35	0.426	1	25	0.0222	0.04	1	17	107	unnamed	unnamed,unnamed,unnamed,unnamed,unnamed,unnamed,unnamed,unnamed,unnamed,unnamed,unnamed,unnamed,unnamed,unnamed,unnamed,unnamed,unnamed,unnamed,unnamed,unnamed,unnamed,unnamed,unnamed,unnamed,unnamed	PRDM6	CAMKMT,DPH5,HNMT,KMT2C,KMT2E,METTL14,METTL2B,NNMT,PRDM6,PRDM8,PRDM9,PRMT6,PRMT8,SMYD1,SMYD2,TFB1M,TRMT5
GO Molecular Function	GO:0016773	phosphotransferase activity, alcohol group as acceptor	211	0.361	1	1	1.32	3.03	4	178	0.0889	0.0225	4	95	708	unnamed,unnamed,unnamed,unnamed	unnamed,unnamed,unnamed,unnamed,unnamed,unnamed,unnamed,unnamed,unnamed,unnamed,unnamed,unnamed,unnamed,unnamed,unnamed,unnamed,unnamed,unnamed,unnamed,unnamed,unnamed,unnamed,unnamed,unnamed,unnamed,unnamed,unnamed,unnamed,unnamed,unnamed,unnamed,unnamed,unnamed,unnamed,unnamed,unnamed,unnamed,unnamed,unnamed,unnamed,unnamed,unnamed,unnamed,unnamed,unnamed,unnamed,unnamed,unnamed,unnamed,unnamed…	CRIM1,NRP1,ROCK2,SPEG	ACVR1,ACVR1C,ACVR2A,ADPGK,AGK,AKT3,ALK,ANKK1,CAMK1G,CAMK2D,CASK,CCL2,CCNH,CDK14,CDKL5,CERKL,CNTLN,CRIM1,CSNK1G3,DGKB,DGKG,DYRK1A,DYRK2,EFEMP1,EPHA3,EPHA4,EPHA5,EPHA6,EPHA7,ERBB4,ETNK1,FER,FGFR2,FRK,GK,GK2,GSK3B,GTF2H2,ICK,JAK1,KCNH8,LATS2,MAP2K5,MAP3K1,MAP3K7,MAP3K8,MAP4K3,MAST4,MELK,MUSK,MYLK2,MYLK4,MYO3B,NEK10,NRK,NRP1,NRP2,NTRK3,PANK3,PAPSS1,PDGFRL,PFKP,PIK3C3,PIK3CG,PKDCC,PKN2,PRKAB2,PRKCA,PR…
GO Molecular Function	GO:0003777	microtubule motor activity	212	0.362	1	1	2.26	0.443	1	26	0.0222	0.0385	1	12	80	unnamed	unnamed,unnamed,unnamed,unnamed,unnamed,unnamed,unnamed,unnamed,unnamed,unnamed,unnamed,unnamed,unnamed,unnamed,unnamed,unnamed,unnamed,unnamed,unnamed,unnamed,unnamed,unnamed,unnamed,unnamed,unnamed,unnamed	DYNLRB2	DNAH11,DNAH14,DNAH5,DYNC1I1,DYNC1I2,DYNLRB2,KIF16B,KIF20B,KIF26B,KIF27,KIF2B,KIF4B
GO Molecular Function	GO:0071837	HMG box domain binding	212	0.362	1	1	2.26	0.443	1	26	0.0222	0.0385	1	9	19	unnamed	unnamed,unnamed,unnamed,unnamed,unnamed,unnamed,unnamed,unnamed,unnamed,unnamed,unnamed,unnamed,unnamed,unnamed,unnamed,unnamed,unnamed,unnamed,unnamed,unnamed,unnamed,unnamed,unnamed,unnamed,unnamed,unnamed	HOXA3	ALX4,GATA3,HHEX,HOXA3,MEF2C,PAX3,PAX6,POU3F3,PRRX1
GO Molecular Function	GO:0000287	magnesium ion binding	212	0.362	1	1	2.26	0.443	1	26	0.0222	0.0385	1	19	187	unnamed	unnamed,unnamed,unnamed,unnamed,unnamed,unnamed,unnamed,unnamed,unnamed,unnamed,unnamed,unnamed,unnamed,unnamed,unnamed,unnamed,unnamed,unnamed,unnamed,unnamed,unnamed,unnamed,unnamed,unnamed,unnamed,unnamed	SRR	ATP10B,ATP11B,ATP9A,DYRK2,FAN1,ICK,IDI1,MAP3K7,MAP3K8,MAST4,MTPAP,NUDT7,OPA1,PPM1B,REV1,RPS6KA3,RRAGC,SRR,TSSK1B
GO Molecular Function	GO:0016757	transferase activity, transferring glycosyl groups	215	0.368	1	1	1.56	1.28	2	75	0.0444	0.0267	1	47	271	unnamed,unnamed	unnamed,unnamed,unnamed,unnamed,unnamed,unnamed,unnamed,unnamed,unnamed,unnamed,unnamed,unnamed,unnamed,unnamed,unnamed,unnamed,unnamed,unnamed,unnamed,unnamed,unnamed,unnamed,unnamed,unnamed,unnamed,unnamed,unnamed,unnamed,unnamed,unnamed,unnamed,unnamed,unnamed,unnamed,unnamed,unnamed,unnamed,unnamed,unnamed,unnamed,unnamed,unnamed,unnamed,unnamed,unnamed,unnamed,unnamed,unnamed,unnamed,unnamed…	GTDC1	ALG10,ALG1L,B3GALT1,B3GALT2,B3GALTL,B3GAT2,DAD1,DPY19L1,EXT1,FUT8,GALNT10,GALNT11,GALNT13,GALNT14,GALNT3,GALNT5,GALNT7,GALNTL6,GBE1,GLT1D1,GTDC1,GXYLT1,GYG1,HAS2,HAS3,LARGE,MGAT4C,MGAT5B,NAMPTL,PARP4,PARP8,PIGC,ST3GAL4,ST6GAL2,ST6GALNAC3,ST6GALNAC5,ST8SIA2,ST8SIA3,ST8SIA6,TNKS,TUSC3,UGGT2,UGT2B28,UGT2B4,UGT8,WBSCR17,XYLT1
GO Molecular Function	GO:0016747	transferase activity, transferring acyl groups other than amino-acyl groups	216	0.373	1	1	2.17	0.46	1	27	0.0222	0.037	1	20	194	unnamed	unnamed,unnamed,unnamed,unnamed,unnamed,unnamed,unnamed,unnamed,unnamed,unnamed,unnamed,unnamed,unnamed,unnamed,unnamed,unnamed,unnamed,unnamed,unnamed,unnamed,unnamed,unnamed,unnamed,unnamed,unnamed,unnamed,unnamed	HHAT	ACAA2,AGPAT4,AGPAT9,AWAT2,ELP3,ELP4,GPAM,HHAT,LCLAT1,MBOAT1,METTL8,NAA11,NAT2,SMARCE1,SPTLC3,SPTSSA,USP22,ZDHHC1,ZDHHC15,ZDHHC21
GO Molecular Function	GO:1901981	phosphatidylinositol phosphate binding	216	0.373	1	1	2.17	0.46	1	27	0.0222	0.037	1	14	72	unnamed	unnamed,unnamed,unnamed,unnamed,unnamed,unnamed,unnamed,unnamed,unnamed,unnamed,unnamed,unnamed,unnamed,unnamed,unnamed,unnamed,unnamed,unnamed,unnamed,unnamed,unnamed,unnamed,unnamed,unnamed,unnamed,unnamed,unnamed	ANXA2	ANXA2,ARAP2,ARAP3,DAB2,KCNJ2,KIF16B,LDLRAP1,PARD3,PLCB1,RAG2,SNX11,TULP1,WDR45,ZFYVE1
GO Molecular Function	GO:0005126	cytokine receptor binding	216	0.373	1	1	2.17	0.46	1	27	0.0222	0.037	1	21	219	unnamed	unnamed,unnamed,unnamed,unnamed,unnamed,unnamed,unnamed,unnamed,unnamed,unnamed,unnamed,unnamed,unnamed,unnamed,unnamed,unnamed,unnamed,unnamed,unnamed,unnamed,unnamed,unnamed,unnamed,unnamed,unnamed,unnamed,unnamed	TGFB3	CCL2,EDA,GATA3,GREM1,IFNG,IL12A,IL25,IL6ST,JAK1,KITLG,LIFR,PIK3R1,PLCG1,PRL,SMAD2,SMAD7,STAT3,TGFB3,TGFBR1,TGFBRAP1,TNFSF8
GO Molecular Function	GO:0001664	G-protein coupled receptor binding	216	0.373	1	1	2.17	0.46	1	27	0.0222	0.037	2	22	200	unnamed	unnamed,unnamed,unnamed,unnamed,unnamed,unnamed,unnamed,unnamed,unnamed,unnamed,unnamed,unnamed,unnamed,unnamed,unnamed,unnamed,unnamed,unnamed,unnamed,unnamed,unnamed,unnamed,unnamed,unnamed,unnamed,unnamed,unnamed	GNA14,GNAQ	ADCYAP1,ADM,ADRA2A,AGTR1,ARRDC3,CCL2,CLIC6,CRH,EDNRB,GNA14,GNAQ,GOPC,LRP6,NPY,PDE4D,POMC,RALA,RAPGEF2,STAT3,TSNAX,WNT2,WNT5A
GO Molecular Function	GO:0003774	motor activity	220	0.384	1	1	2.1	0.477	1	28	0.0222	0.0357	1	14	134	unnamed	unnamed,unnamed,unnamed,unnamed,unnamed,unnamed,unnamed,unnamed,unnamed,unnamed,unnamed,unnamed,unnamed,unnamed,unnamed,unnamed,unnamed,unnamed,unnamed,unnamed,unnamed,unnamed,unnamed,unnamed,unnamed,unnamed,unnamed,unnamed	DYNLRB2	CGNL1,DNAH11,DNAH14,DNAH5,DYNC1I1,DYNC1I2,DYNLRB2,KIF16B,KIF20B,KIF26B,KIF27,KIF2B,KIF4B,MYO3B
GO Molecular Function	GO:0016746	transferase activity, transferring acyl groups	221	0.405	1	1	1.96	0.511	1	30	0.0222	0.0333	1	23	233	unnamed	unnamed,unnamed,unnamed,unnamed,unnamed,unnamed,unnamed,unnamed,unnamed,unnamed,unnamed,unnamed,unnamed,unnamed,unnamed,unnamed,unnamed,unnamed,unnamed,unnamed,unnamed,unnamed,unnamed,unnamed,unnamed,unnamed,unnamed,unnamed,unnamed,unnamed	HHAT	ACAA2,AGPAT4,AGPAT9,AWAT2,ELP3,ELP4,F13A1,GGACT,GPAM,HHAT,LCLAT1,MBOAT1,METTL8,NAA11,NAT2,SMARCE1,SPTLC3,SPTSSA,SUCLG1,USP22,ZDHHC1,ZDHHC15,ZDHHC21
GO Molecular Function	GO:0017111	nucleoside-triphosphatase activity	222	0.407	1	1	1.3	2.3	3	135	0.0667	0.0222	4	81	761	unnamed,unnamed,unnamed	unnamed,unnamed,unnamed,unnamed,unnamed,unnamed,unnamed,unnamed,unnamed,unnamed,unnamed,unnamed,unnamed,unnamed,unnamed,unnamed,unnamed,unnamed,unnamed,unnamed,unnamed,unnamed,unnamed,unnamed,unnamed,unnamed,unnamed,unnamed,unnamed,unnamed,unnamed,unnamed,unnamed,unnamed,unnamed,unnamed,unnamed,unnamed,unnamed,unnamed,unnamed,unnamed,unnamed,unnamed,unnamed,unnamed,unnamed,unnamed,unnamed,unnamed…	DYNLRB2,GNA14,GNAQ,TOP2B	ABCA12,ABCB5,ABCC4,ABCE1,ARF1,ASCC3,ATAD2B,ATP10B,ATP11B,ATP13A5,ATP1A1,ATP2B1,ATP5EP2,ATP5J,ATP6V1C1,ATP9A,CCNH,CCT8,CGNL1,CHD6,CHD9,CRBN,DDX18,DDX31,DDX53,DDX54,DHX15,DHX35,DNAH11,DNAH14,DNAH5,DNM3,DYNC1I1,DYNC1I2,DYNLRB2,EIF5,ERCC6L2,FIGN,GNA14,GNAQ,GTF2H2,KIF16B,KIF20B,KIF26B,KIF27,KIF2B,KIF4B,LONP2,LONRF2,MYO3B,NAV2,OPA1,PMS1,PSMD6,RAB11A,RAB27B,RAB28,RAB38,RAD51B,RALA,RAP2A,RASL10B,RASL11B,…
GO Molecular Function	GO:0019900	kinase binding	223	0.411	1	1	1.43	1.4	2	82	0.0444	0.0244	2	52	421	unnamed,unnamed	unnamed,unnamed,unnamed,unnamed,unnamed,unnamed,unnamed,unnamed,unnamed,unnamed,unnamed,unnamed,unnamed,unnamed,unnamed,unnamed,unnamed,unnamed,unnamed,unnamed,unnamed,unnamed,unnamed,unnamed,unnamed,unnamed,unnamed,unnamed,unnamed,unnamed,unnamed,unnamed,unnamed,unnamed,unnamed,unnamed,unnamed,unnamed,unnamed,unnamed,unnamed,unnamed,unnamed,unnamed,unnamed,unnamed,unnamed,unnamed,unnamed,unnamed…	ITGB1,TOP2B	ADAM10,ADRA2A,ATP1A1,AXIN2,BARD1,BTG1,CAMK2N1,CCNH,CDK5RAP2,CEP152,CTNNB1,CYLD,ERRFI1,FAF1,FER,FEZ1,GSK3B,HDAC9,IBTK,IFNAR2,IQGAP1,IRS1,ITGAV,ITGB1,KCNQ1,MAP3K1,MEF2C,NBEA,PARD3,PARK2,PAX6,PKIA,PPP2R5A,PRKAR2B,PTPRK,RAB11FIP2,RAPGEF2,RASGRP3,RGCC,RPS6KA3,RYR2,SKAP1,SOX9,SPRY2,STAT3,TAX1BP1,TCF7L2,TNFAIP3,TOM1L1,TOP2B,TRIB1,TTN
GO Molecular Function	GO:0016301	kinase activity	224	0.412	1	1	1.23	3.26	4	191	0.0889	0.0209	4	108	829	unnamed,unnamed,unnamed,unnamed	unnamed,unnamed,unnamed,unnamed,unnamed,unnamed,unnamed,unnamed,unnamed,unnamed,unnamed,unnamed,unnamed,unnamed,unnamed,unnamed,unnamed,unnamed,unnamed,unnamed,unnamed,unnamed,unnamed,unnamed,unnamed,unnamed,unnamed,unnamed,unnamed,unnamed,unnamed,unnamed,unnamed,unnamed,unnamed,unnamed,unnamed,unnamed,unnamed,unnamed,unnamed,unnamed,unnamed,unnamed,unnamed,unnamed,unnamed,unnamed,unnamed,unnamed…	CRIM1,NRP1,ROCK2,SPEG	ACVR1,ACVR1C,ACVR2A,ADPGK,AGK,AK4,AK8,AKAP6,AKT3,ALK,ANKK1,CAMK1G,CAMK2D,CASK,CCL2,CCNH,CDK14,CDKL5,CDKN1C,CERKL,CMPK2,CNKSR2,CNTLN,CRIM1,CSNK1G3,DGKB,DGKG,DYRK1A,DYRK2,EFEMP1,EPHA3,EPHA4,EPHA5,EPHA6,EPHA7,ERBB4,ETNK1,FER,FGFR2,FRK,GK,GK2,GKAP1,GSK3B,GTF2H2,ICK,JAK1,KCNH8,LATS2,LRGUK,MAP2K5,MAP3K1,MAP3K7,MAP3K8,MAP4K3,MAST4,MELK,MUSK,MYLK2,MYLK4,MYO3B,NEK10,NRK,NRP1,NRP2,NTRK3,PANK3,PAPSS1,PDGFRL…
GO Molecular Function	GO:0004674	protein serine/threonine kinase activity	225	0.423	1	1	1.4	1.43	2	84	0.0444	0.0238	2	55	435	unnamed,unnamed	unnamed,unnamed,unnamed,unnamed,unnamed,unnamed,unnamed,unnamed,unnamed,unnamed,unnamed,unnamed,unnamed,unnamed,unnamed,unnamed,unnamed,unnamed,unnamed,unnamed,unnamed,unnamed,unnamed,unnamed,unnamed,unnamed,unnamed,unnamed,unnamed,unnamed,unnamed,unnamed,unnamed,unnamed,unnamed,unnamed,unnamed,unnamed,unnamed,unnamed,unnamed,unnamed,unnamed,unnamed,unnamed,unnamed,unnamed,unnamed,unnamed,unnamed…	ROCK2,SPEG	ACVR1,ACVR1C,ACVR2A,AKT3,ALK,ANKK1,CAMK1G,CAMK2D,CASK,CCNH,CDK14,CDKL5,CSNK1G3,DYRK1A,DYRK2,GSK3B,GTF2H2,ICK,LATS2,MAP2K5,MAP3K1,MAP3K7,MAP3K8,MAP4K3,MAST4,MELK,MYLK2,MYLK4,MYO3B,NEK10,NRK,PIK3CG,PKN2,PRKAB2,PRKCA,PRKCQ,PRKD1,PRKX,RIOK2,RIPK2,ROCK1,ROCK2,RPS6KA3,RPS6KC1,SPEG,STK33,TGFBR1,TLK1,TRIO,TSSK1B,TTN,ULK4,VRK1,VRK2,XRCC6BP1
GO Molecular Function	GO:0003924	GTPase activity	226	0.425	1	1	1.83	0.545	1	32	0.0222	0.0313	2	24	231	unnamed	unnamed,unnamed,unnamed,unnamed,unnamed,unnamed,unnamed,unnamed,unnamed,unnamed,unnamed,unnamed,unnamed,unnamed,unnamed,unnamed,unnamed,unnamed,unnamed,unnamed,unnamed,unnamed,unnamed,unnamed,unnamed,unnamed,unnamed,unnamed,unnamed,unnamed,unnamed,unnamed	GNA14,GNAQ	ARF1,DNM3,EIF5,GNA14,GNAQ,OPA1,RAB11A,RAB27B,RAB28,RAB38,RALA,RAP2A,RASL10B,RASL11B,RERGL,RHOB,RHOG,RIT2,RRAGC,RRAS2,SEPT9,SRL,TUBA3C,TUBE1
GO Molecular Function	GO:0042277	peptide binding	226	0.425	1	1	1.83	0.545	1	32	0.0222	0.0313	1	21	155	unnamed	unnamed,unnamed,unnamed,unnamed,unnamed,unnamed,unnamed,unnamed,unnamed,unnamed,unnamed,unnamed,unnamed,unnamed,unnamed,unnamed,unnamed,unnamed,unnamed,unnamed,unnamed,unnamed,unnamed,unnamed,unnamed,unnamed,unnamed,unnamed,unnamed,unnamed,unnamed,unnamed	ITGB1	ACVR1,AGTR2,ANG,BCHE,CALCR,CD1D,COL25A1,EDNRB,FSHR,INHBA,ITGB1,KCNIP2,KPNA2,LDLRAD3,LDLRAP1,MGST1,PCSK5,PIK3R1,RXFP2,TLR2,TM2D1
GO Molecular Function	GO:0005057	receptor signaling protein activity	226	0.425	1	1	1.83	0.545	1	32	0.0222	0.0313	1	19	105	unnamed	unnamed,unnamed,unnamed,unnamed,unnamed,unnamed,unnamed,unnamed,unnamed,unnamed,unnamed,unnamed,unnamed,unnamed,unnamed,unnamed,unnamed,unnamed,unnamed,unnamed,unnamed,unnamed,unnamed,unnamed,unnamed,unnamed,unnamed,unnamed,unnamed,unnamed,unnamed,unnamed	NSMAF	ACVR1,ACVR2A,ADCYAP1,ALK,ARF1,DOK5,ERBB4,FCGR1A,FLRT1,FLRT2,FLRT3,MAP3K1,MAP3K7,MAP3K8,NSMAF,PLCG1,SMAD2,SMAD7,TIAM1
GO Molecular Function	GO:0033218	amide binding	229	0.435	1	1	1.78	0.563	1	33	0.0222	0.0303	1	22	159	unnamed	unnamed,unnamed,unnamed,unnamed,unnamed,unnamed,unnamed,unnamed,unnamed,unnamed,unnamed,unnamed,unnamed,unnamed,unnamed,unnamed,unnamed,unnamed,unnamed,unnamed,unnamed,unnamed,unnamed,unnamed,unnamed,unnamed,unnamed,unnamed,unnamed,unnamed,unnamed,unnamed,unnamed	ITGB1	ACVR1,AGTR2,ANG,BCHE,CALCR,CD1D,COL25A1,EDNRB,FSHR,INHBA,ITGB1,KCNIP2,KPNA2,LDLRAD3,LDLRAP1,MGST1,PCCA,PCSK5,PIK3R1,RXFP2,TLR2,TM2D1
GO Molecular Function	GO:0016829	lyase activity	229	0.435	1	1	1.78	0.563	1	33	0.0222	0.0303	1	19	160	unnamed	unnamed,unnamed,unnamed,unnamed,unnamed,unnamed,unnamed,unnamed,unnamed,unnamed,unnamed,unnamed,unnamed,unnamed,unnamed,unnamed,unnamed,unnamed,unnamed,unnamed,unnamed,unnamed,unnamed,unnamed,unnamed,unnamed,unnamed,unnamed,unnamed,unnamed,unnamed,unnamed,unnamed	SRR	ACO1,ADCY8,ADCY9,APIP,CA4,CA8,CLYBL,DERA,ETNPPL,GAD1,GMDS,HCCS,HMGCLL1,NEIL3,PHYKPL,PTPLA,PTPLAD2,SRR,XRCC5
GO Molecular Function	GO:0030165	PDZ domain binding	231	0.445	1	1	1.73	0.58	1	34	0.0222	0.0294	1	18	81	unnamed	unnamed,unnamed,unnamed,unnamed,unnamed,unnamed,unnamed,unnamed,unnamed,unnamed,unnamed,unnamed,unnamed,unnamed,unnamed,unnamed,unnamed,unnamed,unnamed,unnamed,unnamed,unnamed,unnamed,unnamed,unnamed,unnamed,unnamed,unnamed,unnamed,unnamed,unnamed,unnamed,unnamed,unnamed	SRR	ACVR2A,ARHGEF16,CADM1,CXADR,CXXC4,DOCK4,EXOC4,FZD1,FZD7,FZD8,GJA1,GRID2,GRM7,PARK2,RAPGEF2,SNTB1,SRR,SSTR2
GO Molecular Function	GO:0070851	growth factor receptor binding	231	0.445	1	1	1.73	0.58	1	34	0.0222	0.0294	1	16	109	unnamed	unnamed,unnamed,unnamed,unnamed,unnamed,unnamed,unnamed,unnamed,unnamed,unnamed,unnamed,unnamed,unnamed,unnamed,unnamed,unnamed,unnamed,unnamed,unnamed,unnamed,unnamed,unnamed,unnamed,unnamed,unnamed,unnamed,unnamed,unnamed,unnamed,unnamed,unnamed,unnamed,unnamed,unnamed	PDGFC	APP,EFEMP1,ERBB4,FER,FGF10,FGF18,FGF20,FGF5,FGF9,GATA3,GREM1,IL12A,IL6ST,LINGO1,PDGFC,PLSCR1
GO Molecular Function	GO:0008301	DNA binding, bending	231	0.445	1	1	1.73	0.58	1	34	0.0222	0.0294	1	13	55	unnamed	unnamed,unnamed,unnamed,unnamed,unnamed,unnamed,unnamed,unnamed,unnamed,unnamed,unnamed,unnamed,unnamed,unnamed,unnamed,unnamed,unnamed,unnamed,unnamed,unnamed,unnamed,unnamed,unnamed,unnamed,unnamed,unnamed,unnamed,unnamed,unnamed,unnamed,unnamed,unnamed,unnamed,unnamed	FOXB1	FOXA1,FOXA2,FOXB1,FOXC1,FOXD3,FOXI1,FOXL2,FOXO1,FOXP1,FOXP2,FOXQ1,FOXS1,HHEX
GO Molecular Function	GO:0036094	small molecule binding	234	0.445	1	1	1.08	9.22	10	541	0.222	0.0185	11	292	2567	unnamed,unnamed,unnamed,unnamed,unnamed,unnamed,unnamed,unnamed,unnamed,unnamed	unnamed,unnamed,unnamed,unnamed,unnamed,unnamed,unnamed,unnamed,unnamed,unnamed,unnamed,unnamed,unnamed,unnamed,unnamed,unnamed,unnamed,unnamed,unnamed,unnamed,unnamed,unnamed,unnamed,unnamed,unnamed,unnamed,unnamed,unnamed,unnamed,unnamed,unnamed,unnamed,unnamed,unnamed,unnamed,unnamed,unnamed,unnamed,unnamed,unnamed,unnamed,unnamed,unnamed,unnamed,unnamed,unnamed,unnamed,unnamed,unnamed,unnamed…	CTBP2,DPEP1,GNA14,GNAQ,HHAT,MOCS2,NR2F2,ROCK2,SPEG,SRR,TOP2B	ABCA12,ABCB5,ABCC4,ABCE1,ACOXL,ACTR3,ACTR3B,ACVR1,ACVR1C,ACVR2A,ADCY8,ADCY9,AGAP1,AGK,AK4,AK8,AKT3,ALDH1A2,ALK,ANKK1,APAF1,ARF1,ARL15,ARL4A,ARL6,ASCC3,ATAD2B,ATP10B,ATP11B,ATP13A5,ATP1A1,ATP2B1,ATP9A,C12orf76,CAMK1G,CAMK2D,CASK,CBR4,CBWD6,CBWD7,CCT6B,CCT8,CDK14,CDKL5,CELF2,CELF4,CHD6,CHD9,CLCN2,CMPK2,CNOT4,CPEB2,CPS1,CRYZ,CSNK1G3,CSTF2,CTBP2,CTPS2,CYP26A1,CYP26B1,DACH1,DACH2,DDX18,DDX31,DDX53,DDX…
GO Molecular Function	GO:0008017	microtubule binding	235	0.454	1	1	1.68	0.597	1	35	0.0222	0.0286	1	16	153	unnamed	unnamed,unnamed,unnamed,unnamed,unnamed,unnamed,unnamed,unnamed,unnamed,unnamed,unnamed,unnamed,unnamed,unnamed,unnamed,unnamed,unnamed,unnamed,unnamed,unnamed,unnamed,unnamed,unnamed,unnamed,unnamed,unnamed,unnamed,unnamed,unnamed,unnamed,unnamed,unnamed,unnamed,unnamed,unnamed	PEX14	BCL2L11,CDK5RAP2,CETN3,DYNC1I1,FGF13,KIF16B,KIF20B,KIF26B,KIF27,KIF2B,KIF4B,LRPPRC,PEX14,PRNP,TUBGCP5,VPS41
GO Molecular Function	GO:0016462	pyrophosphatase activity	236	0.462	1	1	1.2	2.51	3	147	0.0667	0.0204	4	84	799	unnamed,unnamed,unnamed	unnamed,unnamed,unnamed,unnamed,unnamed,unnamed,unnamed,unnamed,unnamed,unnamed,unnamed,unnamed,unnamed,unnamed,unnamed,unnamed,unnamed,unnamed,unnamed,unnamed,unnamed,unnamed,unnamed,unnamed,unnamed,unnamed,unnamed,unnamed,unnamed,unnamed,unnamed,unnamed,unnamed,unnamed,unnamed,unnamed,unnamed,unnamed,unnamed,unnamed,unnamed,unnamed,unnamed,unnamed,unnamed,unnamed,unnamed,unnamed,unnamed,unnamed…	DYNLRB2,GNA14,GNAQ,TOP2B	ABCA12,ABCB5,ABCC4,ABCE1,ARF1,ASCC3,ATAD2B,ATP10B,ATP11B,ATP13A5,ATP1A1,ATP2B1,ATP5EP2,ATP5J,ATP6V1C1,ATP9A,CCNH,CCT8,CGNL1,CHD6,CHD9,CRBN,DCP2,DDX18,DDX31,DDX53,DDX54,DHX15,DHX35,DNAH11,DNAH14,DNAH5,DNM3,DYNC1I1,DYNC1I2,DYNLRB2,EIF5,ERCC6L2,FHIT,FIGN,GNA14,GNAQ,GTF2H2,KIF16B,KIF20B,KIF26B,KIF27,KIF2B,KIF4B,LONP2,LONRF2,MYO3B,NAV2,NUDT12,OPA1,PMS1,PSMD6,RAB11A,RAB27B,RAB28,RAB38,RAD51B,RALA,RAP2A…
GO Molecular Function	GO:0016817	hydrolase activity, acting on acid anhydrides	237	0.467	1	1	1.19	2.52	3	148	0.0667	0.0203	4	85	807	unnamed,unnamed,unnamed	unnamed,unnamed,unnamed,unnamed,unnamed,unnamed,unnamed,unnamed,unnamed,unnamed,unnamed,unnamed,unnamed,unnamed,unnamed,unnamed,unnamed,unnamed,unnamed,unnamed,unnamed,unnamed,unnamed,unnamed,unnamed,unnamed,unnamed,unnamed,unnamed,unnamed,unnamed,unnamed,unnamed,unnamed,unnamed,unnamed,unnamed,unnamed,unnamed,unnamed,unnamed,unnamed,unnamed,unnamed,unnamed,unnamed,unnamed,unnamed,unnamed,unnamed…	DYNLRB2,GNA14,GNAQ,TOP2B	ABCA12,ABCB5,ABCC4,ABCE1,ARF1,ASCC3,ATAD2B,ATP10B,ATP11B,ATP13A5,ATP1A1,ATP2B1,ATP5EP2,ATP5J,ATP6V1C1,ATP9A,CCNH,CCT8,CGNL1,CHD6,CHD9,CRBN,DCP2,DDX18,DDX31,DDX53,DDX54,DHX15,DHX35,DNAH11,DNAH14,DNAH5,DNM3,DYNC1I1,DYNC1I2,DYNLRB2,EIF5,ERCC6L2,FHIT,FIGN,GNA14,GNAQ,GTF2H2,KIF16B,KIF20B,KIF26B,KIF27,KIF2B,KIF4B,LONP2,LONRF2,MYO3B,NAV2,NUDT12,NUDT7,OPA1,PMS1,PSMD6,RAB11A,RAB27B,RAB28,RAB38,RAD51B,RALA…
GO Molecular Function	GO:0016818	hydrolase activity, acting on acid anhydrides, in phosphorus-containing anhydrides	237	0.467	1	1	1.19	2.52	3	148	0.0667	0.0203	4	85	802	unnamed,unnamed,unnamed	unnamed,unnamed,unnamed,unnamed,unnamed,unnamed,unnamed,unnamed,unnamed,unnamed,unnamed,unnamed,unnamed,unnamed,unnamed,unnamed,unnamed,unnamed,unnamed,unnamed,unnamed,unnamed,unnamed,unnamed,unnamed,unnamed,unnamed,unnamed,unnamed,unnamed,unnamed,unnamed,unnamed,unnamed,unnamed,unnamed,unnamed,unnamed,unnamed,unnamed,unnamed,unnamed,unnamed,unnamed,unnamed,unnamed,unnamed,unnamed,unnamed,unnamed…	DYNLRB2,GNA14,GNAQ,TOP2B	ABCA12,ABCB5,ABCC4,ABCE1,ARF1,ASCC3,ATAD2B,ATP10B,ATP11B,ATP13A5,ATP1A1,ATP2B1,ATP5EP2,ATP5J,ATP6V1C1,ATP9A,CCNH,CCT8,CGNL1,CHD6,CHD9,CRBN,DCP2,DDX18,DDX31,DDX53,DDX54,DHX15,DHX35,DNAH11,DNAH14,DNAH5,DNM3,DYNC1I1,DYNC1I2,DYNLRB2,EIF5,ERCC6L2,FHIT,FIGN,GNA14,GNAQ,GTF2H2,KIF16B,KIF20B,KIF26B,KIF27,KIF2B,KIF4B,LONP2,LONRF2,MYO3B,NAV2,NUDT12,NUDT7,OPA1,PMS1,PSMD6,RAB11A,RAB27B,RAB28,RAB38,RAD51B,RALA…
GO Molecular Function	GO:0016772	transferase activity, transferring phosphorus-containing groups	239	0.471	1	1	1.14	3.51	4	206	0.0889	0.0194	4	119	971	unnamed,unnamed,unnamed,unnamed	unnamed,unnamed,unnamed,unnamed,unnamed,unnamed,unnamed,unnamed,unnamed,unnamed,unnamed,unnamed,unnamed,unnamed,unnamed,unnamed,unnamed,unnamed,unnamed,unnamed,unnamed,unnamed,unnamed,unnamed,unnamed,unnamed,unnamed,unnamed,unnamed,unnamed,unnamed,unnamed,unnamed,unnamed,unnamed,unnamed,unnamed,unnamed,unnamed,unnamed,unnamed,unnamed,unnamed,unnamed,unnamed,unnamed,unnamed,unnamed,unnamed,unnamed…	CRIM1,NRP1,ROCK2,SPEG	ACVR1,ACVR1C,ACVR2A,ADPGK,AGK,AK4,AK8,AKAP6,AKT3,ALK,ANKK1,CAMK1G,CAMK2D,CASK,CCL2,CCNH,CDK14,CDKL5,CDKN1C,CDS2,CERKL,CMPK2,CNKSR2,CNTLN,CRIM1,CSNK1G3,DGKB,DGKG,DYRK1A,DYRK2,EFEMP1,EPHA3,EPHA4,EPHA5,EPHA6,EPHA7,ERBB4,ETNK1,FER,FGFR2,FPGT,FRK,GK,GK2,GKAP1,GSK3B,GTF2H2,ICK,ISPD,JAK1,KCNH8,LATS2,LRGUK,MAP2K5,MAP3K1,MAP3K7,MAP3K8,MAP4K3,MAST4,MELK,MTPAP,MUSK,MYLK2,MYLK4,MYO3B,NEK10,NMNAT3,NRK,NRP1,NR…
GO Molecular Function	GO:0004721	phosphoprotein phosphatase activity	240	0.482	1	1	1.54	0.648	1	38	0.0222	0.0263	1	20	169	unnamed	unnamed,unnamed,unnamed,unnamed,unnamed,unnamed,unnamed,unnamed,unnamed,unnamed,unnamed,unnamed,unnamed,unnamed,unnamed,unnamed,unnamed,unnamed,unnamed,unnamed,unnamed,unnamed,unnamed,unnamed,unnamed,unnamed,unnamed,unnamed,unnamed,unnamed,unnamed,unnamed,unnamed,unnamed,unnamed,unnamed,unnamed,unnamed	PPP3CA	DUSP16,DUSP26,DUSP6,EPM2A,EYA1,EYA4,MTMR2,PPAP2B,PPM1B,PPP2CB,PPP3CA,PPP3CB,PPTC7,PTP4A3,PTPLA,PTPRD,PTPRG,PTPRK,PTPRM,PTPRT
GO Molecular Function	GO:0038023	signaling receptor activity	241	0.488	1	1	1.08	5.56	6	326	0.133	0.0184	6	163	1276	unnamed,unnamed,unnamed,unnamed,unnamed,unnamed	unnamed,unnamed,unnamed,unnamed,unnamed,unnamed,unnamed,unnamed,unnamed,unnamed,unnamed,unnamed,unnamed,unnamed,unnamed,unnamed,unnamed,unnamed,unnamed,unnamed,unnamed,unnamed,unnamed,unnamed,unnamed,unnamed,unnamed,unnamed,unnamed,unnamed,unnamed,unnamed,unnamed,unnamed,unnamed,unnamed,unnamed,unnamed,unnamed,unnamed,unnamed,unnamed,unnamed,unnamed,unnamed,unnamed,unnamed,unnamed,unnamed,unnamed…	CRIM1,NR2F1,NR2F2,NRP1,PGRMC2,RARB	ACKR3,ACVR1,ACVR1C,ACVR2A,ADRA1A,ADRA1D,ADRA2A,ADRB2,AGTR1,AGTR2,ALK,AR,BAI3,C12orf76,CALCR,CCR7,CD47,CD69,CHRM2,CHRNB4,CNTLN,CRIM1,CSF3R,CXCR4,DCC,EDNRA,EDNRB,EFEMP1,ELTD1,EPHA3,EPHA4,EPHA5,EPHA6,EPHA7,ERBB4,ESRRB,ESRRG,FGFR2,FSHR,FZD1,FZD7,FZD8,GABRA2,GABRG2,GFRA1,GFRA2,GLP2R,GPR101,GPR110,GPR125,GPR139,GPR151,GPR156,GPR174,GPR26,GPR39,GPR45,GRIA2,GRIA3,GRID1,GRID2,GRIK1,GRIK2,GRIK3,GRIK4,GRIN2…
GO Molecular Function	GO:0001085	RNA polymerase II transcription factor binding	242	0.5	1	1	1.47	0.682	1	40	0.0222	0.025	1	24	88	unnamed	unnamed,unnamed,unnamed,unnamed,unnamed,unnamed,unnamed,unnamed,unnamed,unnamed,unnamed,unnamed,unnamed,unnamed,unnamed,unnamed,unnamed,unnamed,unnamed,unnamed,unnamed,unnamed,unnamed,unnamed,unnamed,unnamed,unnamed,unnamed,unnamed,unnamed,unnamed,unnamed,unnamed,unnamed,unnamed,unnamed,unnamed,unnamed,unnamed,unnamed	CITED2	AR,BHLHE40,CITED2,CREB1,CTNNB1,DMAP1,EOMES,ERCC4,GSK3B,ID4,ISL1,KLF4,LMO2,LPIN1,NEUROD1,NFE2L2,NHLH2,POU1F1,RBPJ,STAT3,TBX3,TCF4,TCF7L2,TTC8
GO Molecular Function	GO:0035639	purine ribonucleoside triphosphate binding	243	0.513	1	1	1.05	5.69	6	334	0.133	0.018	7	198	1807	unnamed,unnamed,unnamed,unnamed,unnamed,unnamed	unnamed,unnamed,unnamed,unnamed,unnamed,unnamed,unnamed,unnamed,unnamed,unnamed,unnamed,unnamed,unnamed,unnamed,unnamed,unnamed,unnamed,unnamed,unnamed,unnamed,unnamed,unnamed,unnamed,unnamed,unnamed,unnamed,unnamed,unnamed,unnamed,unnamed,unnamed,unnamed,unnamed,unnamed,unnamed,unnamed,unnamed,unnamed,unnamed,unnamed,unnamed,unnamed,unnamed,unnamed,unnamed,unnamed,unnamed,unnamed,unnamed,unnamed…	GNA14,GNAQ,HHAT,ROCK2,SPEG,SRR,TOP2B	ABCA12,ABCB5,ABCC4,ABCE1,ACTR3,ACTR3B,ACVR1,ACVR1C,ACVR2A,ADCY8,ADCY9,AGAP1,AGK,AK4,AK8,AKT3,ALK,ANKK1,APAF1,ARF1,ARL15,ARL4A,ARL6,ASCC3,ATAD2B,ATP10B,ATP11B,ATP13A5,ATP1A1,ATP2B1,ATP9A,C12orf76,CAMK1G,CAMK2D,CASK,CBWD6,CBWD7,CCT6B,CCT8,CDK14,CDKL5,CHD6,CHD9,CMPK2,CPS1,CSNK1G3,CTPS2,DDX18,DDX31,DDX53,DDX54,DGKB,DGKG,DHX15,DHX35,DNAH11,DNAH14,DNAH5,DNAJC27,DNM3,DPH6,DYRK1A,DYRK2,EIF5,ENSG000001761…
GO Molecular Function	GO:0050662	coenzyme binding	244	0.517	1	1	1.4	0.716	1	42	0.0222	0.0238	1	22	182	unnamed	unnamed,unnamed,unnamed,unnamed,unnamed,unnamed,unnamed,unnamed,unnamed,unnamed,unnamed,unnamed,unnamed,unnamed,unnamed,unnamed,unnamed,unnamed,unnamed,unnamed,unnamed,unnamed,unnamed,unnamed,unnamed,unnamed,unnamed,unnamed,unnamed,unnamed,unnamed,unnamed,unnamed,unnamed,unnamed,unnamed,unnamed,unnamed,unnamed,unnamed,unnamed,unnamed	CTBP2	ACOXL,BRD1,CBR4,CRYZ,CTBP2,DHFRL1,DPYD,FMO3,GCDH,GMDS,GSR,HAO1,HIBADH,HPGD,MAT2B,NNT,NOX4,NOX5,OGDHL,QDPR,TYW1,WWOX
GO Molecular Function	GO:0008201	heparin binding	244	0.517	1	1	1.4	0.716	1	42	0.0222	0.0238	1	20	133	unnamed	unnamed,unnamed,unnamed,unnamed,unnamed,unnamed,unnamed,unnamed,unnamed,unnamed,unnamed,unnamed,unnamed,unnamed,unnamed,unnamed,unnamed,unnamed,unnamed,unnamed,unnamed,unnamed,unnamed,unnamed,unnamed,unnamed,unnamed,unnamed,unnamed,unnamed,unnamed,unnamed,unnamed,unnamed,unnamed,unnamed,unnamed,unnamed,unnamed,unnamed,unnamed,unnamed	NRP1	ADAMTS1,ANG,APP,BMP4,CCL2,COL25A1,FGF10,FGF9,FGFR2,LIPC,LIPG,MSTN,NAV2,NRP1,NRP2,PTCH1,RSPO4,SLIT2,TENM1,THBS4
GO Molecular Function	GO:0001883	purine nucleoside binding	246	0.522	1	1	1.04	5.74	6	337	0.133	0.0178	7	199	1819	unnamed,unnamed,unnamed,unnamed,unnamed,unnamed	unnamed,unnamed,unnamed,unnamed,unnamed,unnamed,unnamed,unnamed,unnamed,unnamed,unnamed,unnamed,unnamed,unnamed,unnamed,unnamed,unnamed,unnamed,unnamed,unnamed,unnamed,unnamed,unnamed,unnamed,unnamed,unnamed,unnamed,unnamed,unnamed,unnamed,unnamed,unnamed,unnamed,unnamed,unnamed,unnamed,unnamed,unnamed,unnamed,unnamed,unnamed,unnamed,unnamed,unnamed,unnamed,unnamed,unnamed,unnamed,unnamed,unnamed…	GNA14,GNAQ,HHAT,ROCK2,SPEG,SRR,TOP2B	ABCA12,ABCB5,ABCC4,ABCE1,ACTR3,ACTR3B,ACVR1,ACVR1C,ACVR2A,ADCY8,ADCY9,AGAP1,AGK,AK4,AK8,AKT3,ALK,ANKK1,APAF1,ARF1,ARL15,ARL4A,ARL6,ASCC3,ATAD2B,ATP10B,ATP11B,ATP13A5,ATP1A1,ATP2B1,ATP9A,C12orf76,CAMK1G,CAMK2D,CASK,CBWD6,CBWD7,CCT6B,CCT8,CDK14,CDKL5,CHD6,CHD9,CMPK2,CPS1,CSNK1G3,CTPS2,DDX18,DDX31,DDX53,DDX54,DGKB,DGKG,DHX15,DHX35,DNAH11,DNAH14,DNAH5,DNAJC27,DNM3,DPH6,DYRK1A,DYRK2,EIF5,ENSG000001761…
GO Molecular Function	GO:0032550	purine ribonucleoside binding	246	0.522	1	1	1.04	5.74	6	337	0.133	0.0178	7	199	1816	unnamed,unnamed,unnamed,unnamed,unnamed,unnamed	unnamed,unnamed,unnamed,unnamed,unnamed,unnamed,unnamed,unnamed,unnamed,unnamed,unnamed,unnamed,unnamed,unnamed,unnamed,unnamed,unnamed,unnamed,unnamed,unnamed,unnamed,unnamed,unnamed,unnamed,unnamed,unnamed,unnamed,unnamed,unnamed,unnamed,unnamed,unnamed,unnamed,unnamed,unnamed,unnamed,unnamed,unnamed,unnamed,unnamed,unnamed,unnamed,unnamed,unnamed,unnamed,unnamed,unnamed,unnamed,unnamed,unnamed…	GNA14,GNAQ,HHAT,ROCK2,SPEG,SRR,TOP2B	ABCA12,ABCB5,ABCC4,ABCE1,ACTR3,ACTR3B,ACVR1,ACVR1C,ACVR2A,ADCY8,ADCY9,AGAP1,AGK,AK4,AK8,AKT3,ALK,ANKK1,APAF1,ARF1,ARL15,ARL4A,ARL6,ASCC3,ATAD2B,ATP10B,ATP11B,ATP13A5,ATP1A1,ATP2B1,ATP9A,C12orf76,CAMK1G,CAMK2D,CASK,CBWD6,CBWD7,CCT6B,CCT8,CDK14,CDKL5,CHD6,CHD9,CMPK2,CPS1,CSNK1G3,CTPS2,DDX18,DDX31,DDX53,DDX54,DGKB,DGKG,DHX15,DHX35,DNAH11,DNAH14,DNAH5,DNAJC27,DNM3,DPH6,DYRK1A,DYRK2,EIF5,ENSG000001761…
GO Molecular Function	GO:0000981	sequence-specific DNA binding RNA polymerase II transcription factor activity	248	0.524	1	1	1.07	3.75	4	220	0.0889	0.0182	4	78	273	unnamed,unnamed,unnamed,unnamed	unnamed,unnamed,unnamed,unnamed,unnamed,unnamed,unnamed,unnamed,unnamed,unnamed,unnamed,unnamed,unnamed,unnamed,unnamed,unnamed,unnamed,unnamed,unnamed,unnamed,unnamed,unnamed,unnamed,unnamed,unnamed,unnamed,unnamed,unnamed,unnamed,unnamed,unnamed,unnamed,unnamed,unnamed,unnamed,unnamed,unnamed,unnamed,unnamed,unnamed,unnamed,unnamed,unnamed,unnamed,unnamed,unnamed,unnamed,unnamed,unnamed,unnamed…	FOXB1,NR2F1,NR2F2,RARB	AR,BACH1,BARHL2,BCL11B,BHLHE22,BHLHE40,CREB1,CREB5,DACH1,ESRRB,ESRRG,FOXA1,FOXA2,FOXB1,FOXC1,FOXD3,FOXL2,FOXO1,FOXP1,FOXQ1,FOXS1,GATA3,HAND2,HES1,HNF4G,HOXC13,KLF4,LMO2,MEF2C,MEIS1,MITF,MSX2,NFIB,NR0B1,NR2F1,NR2F2,NR4A2,NR5A2,ONECUT1,PAX3,PAX6,PBX1,PHB,PLSCR1,POU1F1,POU4F1,POU4F2,PROX1,RARB,RBPJ,REST,RFX3,RORA,RORB,SCRT2,SIX3,SOX11,SOX2,SOX21,SOX4,SOX9,SP3,STAT3,TCF21,TCF4,TFAP2B,TFAP2D,TLE4,TP63…
GO Molecular Function	GO:0032549	ribonucleoside binding	249	0.525	1	1	1.04	5.76	6	338	0.133	0.0178	7	200	1820	unnamed,unnamed,unnamed,unnamed,unnamed,unnamed	unnamed,unnamed,unnamed,unnamed,unnamed,unnamed,unnamed,unnamed,unnamed,unnamed,unnamed,unnamed,unnamed,unnamed,unnamed,unnamed,unnamed,unnamed,unnamed,unnamed,unnamed,unnamed,unnamed,unnamed,unnamed,unnamed,unnamed,unnamed,unnamed,unnamed,unnamed,unnamed,unnamed,unnamed,unnamed,unnamed,unnamed,unnamed,unnamed,unnamed,unnamed,unnamed,unnamed,unnamed,unnamed,unnamed,unnamed,unnamed,unnamed,unnamed…	GNA14,GNAQ,HHAT,ROCK2,SPEG,SRR,TOP2B	ABCA12,ABCB5,ABCC4,ABCE1,ACTR3,ACTR3B,ACVR1,ACVR1C,ACVR2A,ADCY8,ADCY9,AGAP1,AGK,AK4,AK8,AKT3,ALK,ANKK1,APAF1,ARF1,ARL15,ARL4A,ARL6,ASCC3,ATAD2B,ATP10B,ATP11B,ATP13A5,ATP1A1,ATP2B1,ATP9A,C12orf76,CAMK1G,CAMK2D,CASK,CBWD6,CBWD7,CCT6B,CCT8,CDK14,CDKL5,CHD6,CHD9,CMPK2,CPS1,CSNK1G3,CTPS2,DDX18,DDX31,DDX53,DDX54,DGKB,DGKG,DHX15,DHX35,DNAH11,DNAH14,DNAH5,DNAJC27,DNM3,DPH6,DYRK1A,DYRK2,EIF5,ENSG000001761…
GO Molecular Function	GO:0015631	tubulin binding	250	0.525	1	1	1.36	0.733	1	43	0.0222	0.0233	1	21	210	unnamed	unnamed,unnamed,unnamed,unnamed,unnamed,unnamed,unnamed,unnamed,unnamed,unnamed,unnamed,unnamed,unnamed,unnamed,unnamed,unnamed,unnamed,unnamed,unnamed,unnamed,unnamed,unnamed,unnamed,unnamed,unnamed,unnamed,unnamed,unnamed,unnamed,unnamed,unnamed,unnamed,unnamed,unnamed,unnamed,unnamed,unnamed,unnamed,unnamed,unnamed,unnamed,unnamed,unnamed	PEX14	AGBL1,BCL2L11,CAPZB,CDK5RAP2,CETN3,DYNC1I1,FEZ1,FGF13,GJA1,KIF16B,KIF20B,KIF26B,KIF27,KIF2B,KIF4B,LRPPRC,PEX14,PRNP,TPPP3,TUBGCP5,VPS41
GO Molecular Function	GO:0003690	double-stranded DNA binding	250	0.525	1	1	1.36	0.733	1	43	0.0222	0.0233	1	27	124	unnamed	unnamed,unnamed,unnamed,unnamed,unnamed,unnamed,unnamed,unnamed,unnamed,unnamed,unnamed,unnamed,unnamed,unnamed,unnamed,unnamed,unnamed,unnamed,unnamed,unnamed,unnamed,unnamed,unnamed,unnamed,unnamed,unnamed,unnamed,unnamed,unnamed,unnamed,unnamed,unnamed,unnamed,unnamed,unnamed,unnamed,unnamed,unnamed,unnamed,unnamed,unnamed,unnamed,unnamed	FOXB1	AFF3,APTX,ASCL1,CEBPG,CTNNB1,ERCC5,FOXA1,FOXA2,FOXB1,FOXC1,FOXD3,FOXL2,FOXQ1,FOXS1,KLF4,MTERF,NEIL3,NEUROD1,NR5A2,PAX6,PMS1,SATB1,SMAD2,SP3,TP63,WT1,XRCC5
GO Molecular Function	GO:0032555	purine ribonucleotide binding	252	0.534	1	1	1.03	5.81	6	341	0.133	0.0176	7	204	1845	unnamed,unnamed,unnamed,unnamed,unnamed,unnamed	unnamed,unnamed,unnamed,unnamed,unnamed,unnamed,unnamed,unnamed,unnamed,unnamed,unnamed,unnamed,unnamed,unnamed,unnamed,unnamed,unnamed,unnamed,unnamed,unnamed,unnamed,unnamed,unnamed,unnamed,unnamed,unnamed,unnamed,unnamed,unnamed,unnamed,unnamed,unnamed,unnamed,unnamed,unnamed,unnamed,unnamed,unnamed,unnamed,unnamed,unnamed,unnamed,unnamed,unnamed,unnamed,unnamed,unnamed,unnamed,unnamed,unnamed…	GNA14,GNAQ,HHAT,ROCK2,SPEG,SRR,TOP2B	ABCA12,ABCB5,ABCC4,ABCE1,ACTR3,ACTR3B,ACVR1,ACVR1C,ACVR2A,ADCY8,ADCY9,AGAP1,AGK,AK4,AK8,AKT3,ALK,ANKK1,APAF1,ARF1,ARL15,ARL4A,ARL6,ASCC3,ATAD2B,ATP10B,ATP11B,ATP13A5,ATP1A1,ATP2B1,ATP9A,C12orf76,CAMK1G,CAMK2D,CASK,CBWD6,CBWD7,CCT6B,CCT8,CDK14,CDKL5,CHD6,CHD9,CMPK2,CPS1,CSNK1G3,CTPS2,DDX18,DDX31,DDX53,DDX54,DGKB,DGKG,DHX15,DHX35,DNAH11,DNAH14,DNAH5,DNAJC27,DNM3,DPH6,DYRK1A,DYRK2,EIF5,ENSG000001761…
GO Molecular Function	GO:0001882	nucleoside binding	252	0.534	1	1	1.03	5.81	6	341	0.133	0.0176	7	202	1830	unnamed,unnamed,unnamed,unnamed,unnamed,unnamed	unnamed,unnamed,unnamed,unnamed,unnamed,unnamed,unnamed,unnamed,unnamed,unnamed,unnamed,unnamed,unnamed,unnamed,unnamed,unnamed,unnamed,unnamed,unnamed,unnamed,unnamed,unnamed,unnamed,unnamed,unnamed,unnamed,unnamed,unnamed,unnamed,unnamed,unnamed,unnamed,unnamed,unnamed,unnamed,unnamed,unnamed,unnamed,unnamed,unnamed,unnamed,unnamed,unnamed,unnamed,unnamed,unnamed,unnamed,unnamed,unnamed,unnamed…	GNA14,GNAQ,HHAT,ROCK2,SPEG,SRR,TOP2B	ABCA12,ABCB5,ABCC4,ABCE1,ACTR3,ACTR3B,ACVR1,ACVR1C,ACVR2A,ADCY8,ADCY9,AGAP1,AGK,AK4,AK8,AKT3,ALK,ANKK1,APAF1,ARF1,ARL15,ARL4A,ARL6,ASCC3,ATAD2B,ATP10B,ATP11B,ATP13A5,ATP1A1,ATP2B1,ATP9A,C12orf76,CAMK1G,CAMK2D,CASK,CBWD6,CBWD7,CCT6B,CCT8,CDK14,CDKL5,CHD6,CHD9,CMPK2,CPS1,CSNK1G3,CTPS2,DDX18,DDX31,DDX53,DDX54,DGKB,DGKG,DHX15,DHX35,DNAH11,DNAH14,DNAH5,DNAJC27,DNM3,DPH6,DYRK1A,DYRK2,EIF5,ENSG000001761…
GO Molecular Function	GO:0017076	purine nucleotide binding	254	0.537	1	1	1.03	5.83	6	342	0.133	0.0175	7	205	1862	unnamed,unnamed,unnamed,unnamed,unnamed,unnamed	unnamed,unnamed,unnamed,unnamed,unnamed,unnamed,unnamed,unnamed,unnamed,unnamed,unnamed,unnamed,unnamed,unnamed,unnamed,unnamed,unnamed,unnamed,unnamed,unnamed,unnamed,unnamed,unnamed,unnamed,unnamed,unnamed,unnamed,unnamed,unnamed,unnamed,unnamed,unnamed,unnamed,unnamed,unnamed,unnamed,unnamed,unnamed,unnamed,unnamed,unnamed,unnamed,unnamed,unnamed,unnamed,unnamed,unnamed,unnamed,unnamed,unnamed…	GNA14,GNAQ,HHAT,ROCK2,SPEG,SRR,TOP2B	ABCA12,ABCB5,ABCC4,ABCE1,ACTR3,ACTR3B,ACVR1,ACVR1C,ACVR2A,ADCY8,ADCY9,AGAP1,AGK,AK4,AK8,AKT3,ALK,ANKK1,APAF1,ARF1,ARL15,ARL4A,ARL6,ASCC3,ATAD2B,ATP10B,ATP11B,ATP13A5,ATP1A1,ATP2B1,ATP9A,C12orf76,CAMK1G,CAMK2D,CASK,CBWD6,CBWD7,CCT6B,CCT8,CDK14,CDKL5,CHD6,CHD9,CLCN2,CMPK2,CPS1,CSNK1G3,CTPS2,DDX18,DDX31,DDX53,DDX54,DGKB,DGKG,DHX15,DHX35,DNAH11,DNAH14,DNAH5,DNAJC27,DNM3,DPH6,DYRK1A,DYRK2,EIF5,ENSG000…
GO Molecular Function	GO:0016874	ligase activity	255	0.546	1	1	1.11	1.81	2	106	0.0444	0.0189	2	56	497	unnamed,unnamed	unnamed,unnamed,unnamed,unnamed,unnamed,unnamed,unnamed,unnamed,unnamed,unnamed,unnamed,unnamed,unnamed,unnamed,unnamed,unnamed,unnamed,unnamed,unnamed,unnamed,unnamed,unnamed,unnamed,unnamed,unnamed,unnamed,unnamed,unnamed,unnamed,unnamed,unnamed,unnamed,unnamed,unnamed,unnamed,unnamed,unnamed,unnamed,unnamed,unnamed,unnamed,unnamed,unnamed,unnamed,unnamed,unnamed,unnamed,unnamed,unnamed,unnamed…	PDZRN3,TTLL5	BARD1,BCOR,BIRC7,CBX4,CNOT4,CPS1,CTPS2,DPH6,DTL,ENSG00000176134,FANCL,G2E3,HECTD1,LGSN,LMO7,MARCH1,MARCH3,MARCH4,MEX3C,MGRN1,MID1,MYLIP,PARK2,PAX6,PCCA,PDZRN3,PDZRN4,PET112,PRKCQ,RBBP6,RFWD2,RNF103,RNF133,RNF144A,RNF144B,RNF152,RNF169,RNF217,RNF220,SIAH1,SUCLA2,SUCLG1,SUCLG2,SUMO1,TNFAIP3,TRIM24,TRIM32,TRIML1,TTLL5,TTLL7,UBE2E2,UBE2E3,UBE2NL,UBE2U,UBR3,WARS2
GO Molecular Function	GO:0032553	ribonucleotide binding	256	0.546	1	1	1.02	5.88	6	345	0.133	0.0174	7	206	1859	unnamed,unnamed,unnamed,unnamed,unnamed,unnamed	unnamed,unnamed,unnamed,unnamed,unnamed,unnamed,unnamed,unnamed,unnamed,unnamed,unnamed,unnamed,unnamed,unnamed,unnamed,unnamed,unnamed,unnamed,unnamed,unnamed,unnamed,unnamed,unnamed,unnamed,unnamed,unnamed,unnamed,unnamed,unnamed,unnamed,unnamed,unnamed,unnamed,unnamed,unnamed,unnamed,unnamed,unnamed,unnamed,unnamed,unnamed,unnamed,unnamed,unnamed,unnamed,unnamed,unnamed,unnamed,unnamed,unnamed…	GNA14,GNAQ,HHAT,ROCK2,SPEG,SRR,TOP2B	ABCA12,ABCB5,ABCC4,ABCE1,ACTR3,ACTR3B,ACVR1,ACVR1C,ACVR2A,ADCY8,ADCY9,AGAP1,AGK,AK4,AK8,AKT3,ALK,ANKK1,APAF1,ARF1,ARL15,ARL4A,ARL6,ASCC3,ATAD2B,ATP10B,ATP11B,ATP13A5,ATP1A1,ATP2B1,ATP9A,C12orf76,CAMK1G,CAMK2D,CASK,CBWD6,CBWD7,CCT6B,CCT8,CDK14,CDKL5,CHD6,CHD9,CMPK2,CPS1,CSNK1G3,CTPS2,DDX18,DDX31,DDX53,DDX54,DGKB,DGKG,DHX15,DHX35,DNAH11,DNAH14,DNAH5,DNAJC27,DNM3,DPH6,DYRK1A,DYRK2,EIF5,ENSG000001761…
GO Molecular Function	GO:1901265	nucleoside phosphate binding	257	0.579	1	1	0.986	8.11	8	476	0.178	0.0168	9	265	2316	unnamed,unnamed,unnamed,unnamed,unnamed,unnamed,unnamed,unnamed	unnamed,unnamed,unnamed,unnamed,unnamed,unnamed,unnamed,unnamed,unnamed,unnamed,unnamed,unnamed,unnamed,unnamed,unnamed,unnamed,unnamed,unnamed,unnamed,unnamed,unnamed,unnamed,unnamed,unnamed,unnamed,unnamed,unnamed,unnamed,unnamed,unnamed,unnamed,unnamed,unnamed,unnamed,unnamed,unnamed,unnamed,unnamed,unnamed,unnamed,unnamed,unnamed,unnamed,unnamed,unnamed,unnamed,unnamed,unnamed,unnamed,unnamed…	CTBP2,GNA14,GNAQ,HHAT,MOCS2,ROCK2,SPEG,SRR,TOP2B	ABCA12,ABCB5,ABCC4,ABCE1,ACOXL,ACTR3,ACTR3B,ACVR1,ACVR1C,ACVR2A,ADCY8,ADCY9,AGAP1,AGK,AK4,AK8,AKT3,ALK,ANKK1,APAF1,ARF1,ARL15,ARL4A,ARL6,ASCC3,ATAD2B,ATP10B,ATP11B,ATP13A5,ATP1A1,ATP2B1,ATP9A,C12orf76,CAMK1G,CAMK2D,CASK,CBR4,CBWD6,CBWD7,CCT6B,CCT8,CDK14,CDKL5,CELF2,CELF4,CHD6,CHD9,CLCN2,CMPK2,CNOT4,CPEB2,CPS1,CRYZ,CSNK1G3,CSTF2,CTBP2,CTPS2,DACH1,DACH2,DDX18,DDX31,DDX53,DDX54,DGKB,DGKG,DHFRL1,DHX1…
GO Molecular Function	GO:0000166	nucleotide binding	257	0.579	1	1	0.986	8.11	8	476	0.178	0.0168	9	265	2315	unnamed,unnamed,unnamed,unnamed,unnamed,unnamed,unnamed,unnamed	unnamed,unnamed,unnamed,unnamed,unnamed,unnamed,unnamed,unnamed,unnamed,unnamed,unnamed,unnamed,unnamed,unnamed,unnamed,unnamed,unnamed,unnamed,unnamed,unnamed,unnamed,unnamed,unnamed,unnamed,unnamed,unnamed,unnamed,unnamed,unnamed,unnamed,unnamed,unnamed,unnamed,unnamed,unnamed,unnamed,unnamed,unnamed,unnamed,unnamed,unnamed,unnamed,unnamed,unnamed,unnamed,unnamed,unnamed,unnamed,unnamed,unnamed…	CTBP2,GNA14,GNAQ,HHAT,MOCS2,ROCK2,SPEG,SRR,TOP2B	ABCA12,ABCB5,ABCC4,ABCE1,ACOXL,ACTR3,ACTR3B,ACVR1,ACVR1C,ACVR2A,ADCY8,ADCY9,AGAP1,AGK,AK4,AK8,AKT3,ALK,ANKK1,APAF1,ARF1,ARL15,ARL4A,ARL6,ASCC3,ATAD2B,ATP10B,ATP11B,ATP13A5,ATP1A1,ATP2B1,ATP9A,C12orf76,CAMK1G,CAMK2D,CASK,CBR4,CBWD6,CBWD7,CCT6B,CCT8,CDK14,CDKL5,CELF2,CELF4,CHD6,CHD9,CLCN2,CMPK2,CNOT4,CPEB2,CPS1,CRYZ,CSNK1G3,CSTF2,CTBP2,CTPS2,DACH1,DACH2,DDX18,DDX31,DDX53,DDX54,DGKB,DGKG,DHFRL1,DHX1…
GO Molecular Function	GO:0005539	glycosaminoglycan binding	259	0.587	1	1	1.15	0.869	1	51	0.0222	0.0196	1	27	176	unnamed	unnamed,unnamed,unnamed,unnamed,unnamed,unnamed,unnamed,unnamed,unnamed,unnamed,unnamed,unnamed,unnamed,unnamed,unnamed,unnamed,unnamed,unnamed,unnamed,unnamed,unnamed,unnamed,unnamed,unnamed,unnamed,unnamed,unnamed,unnamed,unnamed,unnamed,unnamed,unnamed,unnamed,unnamed,unnamed,unnamed,unnamed,unnamed,unnamed,unnamed,unnamed,unnamed,unnamed,unnamed,unnamed,unnamed,unnamed,unnamed,unnamed,unnamed…	NRP1	ADAMTS1,ANG,APP,BMP4,CCL2,COL25A1,DCN,EGFLAM,EPYC,FGF10,FGF9,FGFR2,HABP2,LIPC,LIPG,MSTN,NAV2,NRP1,NRP2,PTCH1,RSPO4,SLIT2,STAB2,TENM1,THBS4,TLR2,TNFAIP6
GO Molecular Function	GO:0016788	hydrolase activity, acting on ester bonds	260	0.601	1	1	1	1.99	2	117	0.0444	0.0171	2	77	758	unnamed,unnamed	unnamed,unnamed,unnamed,unnamed,unnamed,unnamed,unnamed,unnamed,unnamed,unnamed,unnamed,unnamed,unnamed,unnamed,unnamed,unnamed,unnamed,unnamed,unnamed,unnamed,unnamed,unnamed,unnamed,unnamed,unnamed,unnamed,unnamed,unnamed,unnamed,unnamed,unnamed,unnamed,unnamed,unnamed,unnamed,unnamed,unnamed,unnamed,unnamed,unnamed,unnamed,unnamed,unnamed,unnamed,unnamed,unnamed,unnamed,unnamed,unnamed,unnamed…	BPGM,PPP3CA	ANG,AOAH,APTX,ARSI,ARSJ,BCHE,BPGM,CCRN4L,CYLD,DCP2,DDHD1,DROSHA,DUSP16,DUSP26,DUSP6,EDNRA,ENSG00000203546,EPM2A,ERCC4,ERCC5,ERI3,EYA1,EYA4,FAN1,HRASLS,IDS,INPP5A,INPP5B,LIPC,LIPG,LPIN1,LPIN3,MTMR2,NUDT7,PDE10A,PDE11A,PDE4D,PLA2G4D,PLA2G4F,PLA2G6,PLCB1,PLCB4,PLCG1,PLCL1,POLA1,PPAP2B,PPAPDC1A,PPM1B,PPP2CB,PPP3CA,PPP3CB,PPTC7,PSMD14,PTER,PTP4A3,PTPLA,PTPRD,PTPRG,PTPRK,PTPRM,PTPRT,PXDNL,RAG2,RUNX1,SM…
GO Molecular Function	GO:0042623	ATPase activity, coupled	261	0.615	1	1	1.07	0.938	1	55	0.0222	0.0182	1	33	286	unnamed	unnamed,unnamed,unnamed,unnamed,unnamed,unnamed,unnamed,unnamed,unnamed,unnamed,unnamed,unnamed,unnamed,unnamed,unnamed,unnamed,unnamed,unnamed,unnamed,unnamed,unnamed,unnamed,unnamed,unnamed,unnamed,unnamed,unnamed,unnamed,unnamed,unnamed,unnamed,unnamed,unnamed,unnamed,unnamed,unnamed,unnamed,unnamed,unnamed,unnamed,unnamed,unnamed,unnamed,unnamed,unnamed,unnamed,unnamed,unnamed,unnamed,unnamed…	TOP2B	ABCB5,ABCC4,ASCC3,ATP10B,ATP11B,ATP13A5,ATP1A1,ATP2B1,ATP5EP2,ATP6V1C1,ATP9A,CCNH,CCT8,CHD6,CRBN,DDX18,DDX31,DDX53,DDX54,DHX15,DHX35,DNAH11,ERCC6L2,GTF2H2,LONP2,LONRF2,RAD51B,RFC3,SMARCA1,SMARCA2,TOP1,TOP2B,XRCC5
GO Molecular Function	GO:0030246	carbohydrate binding	261	0.615	1	1	1.07	0.938	1	55	0.0222	0.0182	1	20	224	unnamed	unnamed,unnamed,unnamed,unnamed,unnamed,unnamed,unnamed,unnamed,unnamed,unnamed,unnamed,unnamed,unnamed,unnamed,unnamed,unnamed,unnamed,unnamed,unnamed,unnamed,unnamed,unnamed,unnamed,unnamed,unnamed,unnamed,unnamed,unnamed,unnamed,unnamed,unnamed,unnamed,unnamed,unnamed,unnamed,unnamed,unnamed,unnamed,unnamed,unnamed,unnamed,unnamed,unnamed,unnamed,unnamed,unnamed,unnamed,unnamed,unnamed,unnamed…	EMCN	ATRNL1,CD69,CHODL,CLEC14A,CLEC3A,CNTN2,EGLN3,EMCN,EPM2A,FREM1,GRIP1,GYG1,KLRF1,LPHN2,LPHN3,MAN2A1,NOMO2,NOMO3,PKD1L2,REG3G
GO Molecular Function	GO:0004872	receptor activity	263	0.625	1	1	0.946	6.34	6	372	0.133	0.0161	7	188	1492	unnamed,unnamed,unnamed,unnamed,unnamed,unnamed	unnamed,unnamed,unnamed,unnamed,unnamed,unnamed,unnamed,unnamed,unnamed,unnamed,unnamed,unnamed,unnamed,unnamed,unnamed,unnamed,unnamed,unnamed,unnamed,unnamed,unnamed,unnamed,unnamed,unnamed,unnamed,unnamed,unnamed,unnamed,unnamed,unnamed,unnamed,unnamed,unnamed,unnamed,unnamed,unnamed,unnamed,unnamed,unnamed,unnamed,unnamed,unnamed,unnamed,unnamed,unnamed,unnamed,unnamed,unnamed,unnamed,unnamed…	CRIM1,ITGB1,NR2F1,NR2F2,NRP1,PGRMC2,RARB	ACKR3,ACVR1,ACVR1C,ACVR2A,ADRA1A,ADRA1D,ADRA2A,ADRB2,AGTR1,AGTR2,ALK,ANTXR2,AR,ATRNL1,BAI3,C12orf76,CALCR,CCR7,CD1D,CD40,CD47,CD69,CHRM2,CHRNB4,CNTLN,CRIM1,CSF3R,CXADR,CXCR4,DAB2,DCC,EDNRA,EDNRB,EFEMP1,ELTD1,EPHA3,EPHA4,EPHA5,EPHA6,EPHA7,ERBB4,ESRRB,ESRRG,FGFR2,FSHR,FZD1,FZD7,FZD8,GABRA2,GABRG2,GFRA1,GFRA2,GLP2R,GPR101,GPR110,GPR125,GPR139,GPR151,GPR156,GPR174,GPR26,GPR39,GPR45,GRIA2,GRIA3,GRID1,…
GO Molecular Function	GO:0008134	transcription factor binding	264	0.625	1	1	0.946	3.17	3	186	0.0667	0.0161	3	83	459	unnamed,unnamed,unnamed	unnamed,unnamed,unnamed,unnamed,unnamed,unnamed,unnamed,unnamed,unnamed,unnamed,unnamed,unnamed,unnamed,unnamed,unnamed,unnamed,unnamed,unnamed,unnamed,unnamed,unnamed,unnamed,unnamed,unnamed,unnamed,unnamed,unnamed,unnamed,unnamed,unnamed,unnamed,unnamed,unnamed,unnamed,unnamed,unnamed,unnamed,unnamed,unnamed,unnamed,unnamed,unnamed,unnamed,unnamed,unnamed,unnamed,unnamed,unnamed,unnamed,unnamed…	CITED2,FOXB1,PSIP1	AGTR2,AR,ASCL1,BCOR,BHLHE40,CAND1,CEBPG,CITED2,CREB1,CTNNB1,DIP2C,DMAP1,EOMES,ERCC4,ESRRB,ETS1,FAF1,FOXA1,FOXA2,FOXB1,FOXC1,FOXD3,FOXL2,FOXQ1,FOXS1,GATA3,GSK3B,HAND2,HDAC9,HES1,HHEX,ID4,INSIG2,ISL1,KCTD1,KLF4,LMO2,LMO4,LPIN1,MAFB,MDFIC,MED13,MED14,MED30,MEF2C,MEIS2,MSX2,NEUROD1,NFE2L2,NFIA,NHLH2,NR0B1,NRIP1,PAX6,PBX1,POU1F1,PPARGC1A,PSIP1,RBFOX2,RBPJ,REST,RUNX1,RUNX2,SMAD2,SOX9,STAT3,SUMO1,TAF4B,…
GO Molecular Function	GO:0004842	ubiquitin-protein ligase activity	265	0.635	1	1	1.01	0.989	1	58	0.0222	0.0172	1	32	261	unnamed	unnamed,unnamed,unnamed,unnamed,unnamed,unnamed,unnamed,unnamed,unnamed,unnamed,unnamed,unnamed,unnamed,unnamed,unnamed,unnamed,unnamed,unnamed,unnamed,unnamed,unnamed,unnamed,unnamed,unnamed,unnamed,unnamed,unnamed,unnamed,unnamed,unnamed,unnamed,unnamed,unnamed,unnamed,unnamed,unnamed,unnamed,unnamed,unnamed,unnamed,unnamed,unnamed,unnamed,unnamed,unnamed,unnamed,unnamed,unnamed,unnamed,unnamed…	PDZRN3	BARD1,BCOR,BIRC7,CNOT4,DTL,FANCL,G2E3,HECTD1,LMO7,MARCH1,MARCH4,MGRN1,MYLIP,PARK2,PAX6,PDZRN3,PDZRN4,PRKCQ,RBBP6,RNF103,RNF144B,RNF152,RNF217,RNF220,SIAH1,TNFAIP3,TRIM24,TRIM32,UBE2E2,UBE2E3,UBE2U,UBR3
GO Molecular Function	GO:0019787	small conjugating protein ligase activity	266	0.641	1	1	0.994	1.01	1	59	0.0222	0.0169	1	33	276	unnamed	unnamed,unnamed,unnamed,unnamed,unnamed,unnamed,unnamed,unnamed,unnamed,unnamed,unnamed,unnamed,unnamed,unnamed,unnamed,unnamed,unnamed,unnamed,unnamed,unnamed,unnamed,unnamed,unnamed,unnamed,unnamed,unnamed,unnamed,unnamed,unnamed,unnamed,unnamed,unnamed,unnamed,unnamed,unnamed,unnamed,unnamed,unnamed,unnamed,unnamed,unnamed,unnamed,unnamed,unnamed,unnamed,unnamed,unnamed,unnamed,unnamed,unnamed…	PDZRN3	BARD1,BCOR,BIRC7,CNOT4,DTL,FANCL,G2E3,HECTD1,LMO7,MARCH1,MARCH4,MGRN1,MYLIP,PARK2,PAX6,PDZRN3,PDZRN4,PRKCQ,RBBP6,RNF103,RNF144B,RNF152,RNF217,RNF220,SIAH1,SUMO1,TNFAIP3,TRIM24,TRIM32,UBE2E2,UBE2E3,UBE2U,UBR3
GO Molecular Function	GO:0008237	metallopeptidase activity	267	0.654	1	1	0.962	1.04	1	61	0.0222	0.0164	1	31	181	unnamed	unnamed,unnamed,unnamed,unnamed,unnamed,unnamed,unnamed,unnamed,unnamed,unnamed,unnamed,unnamed,unnamed,unnamed,unnamed,unnamed,unnamed,unnamed,unnamed,unnamed,unnamed,unnamed,unnamed,unnamed,unnamed,unnamed,unnamed,unnamed,unnamed,unnamed,unnamed,unnamed,unnamed,unnamed,unnamed,unnamed,unnamed,unnamed,unnamed,unnamed,unnamed,unnamed,unnamed,unnamed,unnamed,unnamed,unnamed,unnamed,unnamed,unnamed…	DPEP1	ADAM10,ADAM23,ADAMTS1,ADAMTS16,ADAMTS18,ADAMTS2,ADAMTS20,ADAMTS7,ADAMTS9,ADAMTSL1,AGBL1,AMZ2,CPA3,CPE,CPO,DNPEP,DPEP1,FOLH1,MEP1B,MMEL1,OMA1,PAPPA,PAPPA2,PEPD,PSMD14,THSD4,TLL1,TLL2,TRHDE,TSHZ2,XRCC6BP1
GO Molecular Function	GO:0015077	monovalent inorganic cation transmembrane transporter activity	268	0.666	1	1	0.931	1.07	1	63	0.0222	0.0159	1	41	330	unnamed	unnamed,unnamed,unnamed,unnamed,unnamed,unnamed,unnamed,unnamed,unnamed,unnamed,unnamed,unnamed,unnamed,unnamed,unnamed,unnamed,unnamed,unnamed,unnamed,unnamed,unnamed,unnamed,unnamed,unnamed,unnamed,unnamed,unnamed,unnamed,unnamed,unnamed,unnamed,unnamed,unnamed,unnamed,unnamed,unnamed,unnamed,unnamed,unnamed,unnamed,unnamed,unnamed,unnamed,unnamed,unnamed,unnamed,unnamed,unnamed,unnamed,unnamed…	COX6C	ASIC2,ATP1A1,ATP5EP2,ATP5G3,ATP5J,ATP6V0A1,ATP6V1C1,COA6,COX6A1,COX6C,COX7B2,COX7C,KCNB2,KCND2,KCNF1,KCNH7,KCNH8,KCNIP1,KCNIP2,KCNJ2,KCNJ3,KCNJ6,KCNMB1,KCNMB2,KCNQ1,KCNT2,KCNU1,NDUFA4,NNT,REST,SLC10A1,SLC10A2,SLC1A2,SLC28A3,SLC34A2,SLC6A15,SLC6A9,SLC8A1,SLC9A9,TMEM38B,UQCRFS1
GO Molecular Function	GO:0016887	ATPase activity	269	0.677	1	1	0.903	1.11	1	65	0.0222	0.0154	1	42	357	unnamed	unnamed,unnamed,unnamed,unnamed,unnamed,unnamed,unnamed,unnamed,unnamed,unnamed,unnamed,unnamed,unnamed,unnamed,unnamed,unnamed,unnamed,unnamed,unnamed,unnamed,unnamed,unnamed,unnamed,unnamed,unnamed,unnamed,unnamed,unnamed,unnamed,unnamed,unnamed,unnamed,unnamed,unnamed,unnamed,unnamed,unnamed,unnamed,unnamed,unnamed,unnamed,unnamed,unnamed,unnamed,unnamed,unnamed,unnamed,unnamed,unnamed,unnamed…	TOP2B	ABCA12,ABCB5,ABCC4,ABCE1,ASCC3,ATP10B,ATP11B,ATP13A5,ATP1A1,ATP2B1,ATP5EP2,ATP5J,ATP6V1C1,ATP9A,CCNH,CCT8,CHD6,CRBN,DDX18,DDX31,DDX53,DDX54,DHX15,DHX35,DNAH11,DNAH5,ERCC6L2,GTF2H2,KIF20B,LONP2,LONRF2,PMS1,PSMD6,RAD51B,RFC3,RHOBTB3,SMARCA1,SMARCA2,TOP1,TOP2B,VWA8,XRCC5
GO Molecular Function	GO:0016881	acid-amino acid ligase activity	270	0.715	1	1	0.815	1.23	1	72	0.0222	0.0139	1	35	302	unnamed	unnamed,unnamed,unnamed,unnamed,unnamed,unnamed,unnamed,unnamed,unnamed,unnamed,unnamed,unnamed,unnamed,unnamed,unnamed,unnamed,unnamed,unnamed,unnamed,unnamed,unnamed,unnamed,unnamed,unnamed,unnamed,unnamed,unnamed,unnamed,unnamed,unnamed,unnamed,unnamed,unnamed,unnamed,unnamed,unnamed,unnamed,unnamed,unnamed,unnamed,unnamed,unnamed,unnamed,unnamed,unnamed,unnamed,unnamed,unnamed,unnamed,unnamed…	PDZRN3	BARD1,BCOR,BIRC7,CNOT4,DPH6,DTL,FANCL,G2E3,HECTD1,LMO7,MARCH1,MARCH4,MGRN1,MYLIP,PARK2,PAX6,PDZRN3,PDZRN4,PRKCQ,RBBP6,RNF103,RNF144B,RNF152,RNF217,RNF220,SIAH1,SUMO1,TNFAIP3,TRIM24,TRIM32,UBE2E2,UBE2E3,UBE2NL,UBE2U,UBR3
GO Molecular Function	GO:0003705	RNA polymerase II distal enhancer sequence-specific DNA binding transcription factor activity	271	0.744	1	1	0.752	1.33	1	78	0.0222	0.0128	1	23	91	unnamed	unnamed,unnamed,unnamed,unnamed,unnamed,unnamed,unnamed,unnamed,unnamed,unnamed,unnamed,unnamed,unnamed,unnamed,unnamed,unnamed,unnamed,unnamed,unnamed,unnamed,unnamed,unnamed,unnamed,unnamed,unnamed,unnamed,unnamed,unnamed,unnamed,unnamed,unnamed,unnamed,unnamed,unnamed,unnamed,unnamed,unnamed,unnamed,unnamed,unnamed,unnamed,unnamed,unnamed,unnamed,unnamed,unnamed,unnamed,unnamed,unnamed,unnamed…	FOXB1	BHLHE40,CREB1,FOXA1,FOXA2,FOXB1,FOXC1,FOXD3,FOXL2,FOXP1,FOXQ1,FOXS1,MEF2C,MEIS1,MITF,NR5A2,PAX3,POU4F1,PROX1,RFX3,SIX3,SOX9,TLE4,ZFHX3
GO Molecular Function	GO:0005524	ATP binding	272	0.748	1	1	0.806	4.96	4	291	0.0889	0.0137	4	162	1470	unnamed,unnamed,unnamed,unnamed	unnamed,unnamed,unnamed,unnamed,unnamed,unnamed,unnamed,unnamed,unnamed,unnamed,unnamed,unnamed,unnamed,unnamed,unnamed,unnamed,unnamed,unnamed,unnamed,unnamed,unnamed,unnamed,unnamed,unnamed,unnamed,unnamed,unnamed,unnamed,unnamed,unnamed,unnamed,unnamed,unnamed,unnamed,unnamed,unnamed,unnamed,unnamed,unnamed,unnamed,unnamed,unnamed,unnamed,unnamed,unnamed,unnamed,unnamed,unnamed,unnamed,unnamed…	ROCK2,SPEG,SRR,TOP2B	ABCA12,ABCB5,ABCC4,ABCE1,ACTR3,ACTR3B,ACVR1,ACVR1C,ACVR2A,ADCY8,ADCY9,AGK,AK4,AK8,AKT3,ALK,ANKK1,APAF1,ASCC3,ATAD2B,ATP10B,ATP11B,ATP13A5,ATP1A1,ATP2B1,ATP9A,C12orf76,CAMK1G,CAMK2D,CASK,CBWD6,CBWD7,CCT6B,CCT8,CDK14,CDKL5,CHD6,CHD9,CMPK2,CPS1,CSNK1G3,CTPS2,DDX18,DDX31,DDX53,DDX54,DGKB,DGKG,DHX15,DHX35,DNAH11,DNAH14,DNAH5,DPH6,DYRK1A,DYRK2,ENSG00000176134,EPHA3,EPHA4,EPHA5,EPHA6,EPHA7,ERBB4,ERCC6L2…
GO Molecular Function	GO:0016879	ligase activity, forming carbon-nitrogen bonds	273	0.757	1	1	0.724	1.38	1	81	0.0222	0.0123	1	41	336	unnamed	unnamed,unnamed,unnamed,unnamed,unnamed,unnamed,unnamed,unnamed,unnamed,unnamed,unnamed,unnamed,unnamed,unnamed,unnamed,unnamed,unnamed,unnamed,unnamed,unnamed,unnamed,unnamed,unnamed,unnamed,unnamed,unnamed,unnamed,unnamed,unnamed,unnamed,unnamed,unnamed,unnamed,unnamed,unnamed,unnamed,unnamed,unnamed,unnamed,unnamed,unnamed,unnamed,unnamed,unnamed,unnamed,unnamed,unnamed,unnamed,unnamed,unnamed…	PDZRN3	BARD1,BCOR,BIRC7,CNOT4,CPS1,CTPS2,DPH6,DTL,ENSG00000176134,FANCL,G2E3,HECTD1,LGSN,LMO7,MARCH1,MARCH4,MGRN1,MYLIP,PARK2,PAX6,PCCA,PDZRN3,PDZRN4,PET112,PRKCQ,RBBP6,RNF103,RNF144B,RNF152,RNF217,RNF220,SIAH1,SUMO1,TNFAIP3,TRIM24,TRIM32,UBE2E2,UBE2E3,UBE2NL,UBE2U,UBR3
GO Molecular Function	GO:0032559	adenyl ribonucleotide binding	274	0.765	1	1	0.787	5.08	4	298	0.0889	0.0134	4	168	1502	unnamed,unnamed,unnamed,unnamed	unnamed,unnamed,unnamed,unnamed,unnamed,unnamed,unnamed,unnamed,unnamed,unnamed,unnamed,unnamed,unnamed,unnamed,unnamed,unnamed,unnamed,unnamed,unnamed,unnamed,unnamed,unnamed,unnamed,unnamed,unnamed,unnamed,unnamed,unnamed,unnamed,unnamed,unnamed,unnamed,unnamed,unnamed,unnamed,unnamed,unnamed,unnamed,unnamed,unnamed,unnamed,unnamed,unnamed,unnamed,unnamed,unnamed,unnamed,unnamed,unnamed,unnamed…	ROCK2,SPEG,SRR,TOP2B	ABCA12,ABCB5,ABCC4,ABCE1,ACTR3,ACTR3B,ACVR1,ACVR1C,ACVR2A,ADCY8,ADCY9,AGK,AK4,AK8,AKT3,ALK,ANKK1,APAF1,ASCC3,ATAD2B,ATP10B,ATP11B,ATP13A5,ATP1A1,ATP2B1,ATP9A,C12orf76,CAMK1G,CAMK2D,CASK,CBWD6,CBWD7,CCT6B,CCT8,CDK14,CDKL5,CHD6,CHD9,CMPK2,CPS1,CSNK1G3,CTPS2,DDX18,DDX31,DDX53,DDX54,DGKB,DGKG,DHX15,DHX35,DNAH11,DNAH14,DNAH5,DPH6,DYRK1A,DYRK2,ENSG00000176134,EPHA3,EPHA4,EPHA5,EPHA6,EPHA7,ERBB4,ERCC6L2…
GO Molecular Function	GO:0030554	adenyl nucleotide binding	275	0.768	1	1	0.785	5.1	4	299	0.0889	0.0134	4	169	1517	unnamed,unnamed,unnamed,unnamed	unnamed,unnamed,unnamed,unnamed,unnamed,unnamed,unnamed,unnamed,unnamed,unnamed,unnamed,unnamed,unnamed,unnamed,unnamed,unnamed,unnamed,unnamed,unnamed,unnamed,unnamed,unnamed,unnamed,unnamed,unnamed,unnamed,unnamed,unnamed,unnamed,unnamed,unnamed,unnamed,unnamed,unnamed,unnamed,unnamed,unnamed,unnamed,unnamed,unnamed,unnamed,unnamed,unnamed,unnamed,unnamed,unnamed,unnamed,unnamed,unnamed,unnamed…	ROCK2,SPEG,SRR,TOP2B	ABCA12,ABCB5,ABCC4,ABCE1,ACTR3,ACTR3B,ACVR1,ACVR1C,ACVR2A,ADCY8,ADCY9,AGK,AK4,AK8,AKT3,ALK,ANKK1,APAF1,ASCC3,ATAD2B,ATP10B,ATP11B,ATP13A5,ATP1A1,ATP2B1,ATP9A,C12orf76,CAMK1G,CAMK2D,CASK,CBWD6,CBWD7,CCT6B,CCT8,CDK14,CDKL5,CHD6,CHD9,CLCN2,CMPK2,CPS1,CSNK1G3,CTPS2,DDX18,DDX31,DDX53,DDX54,DGKB,DGKG,DHX15,DHX35,DNAH11,DNAH14,DNAH5,DPH6,DYRK1A,DYRK2,ENSG00000176134,EPHA3,EPHA4,EPHA5,EPHA6,EPHA7,ERBB4,E…
GO Molecular Function	GO:0016491	oxidoreductase activity	276	0.78	1	1	0.715	2.8	2	164	0.0444	0.0122	2	79	715	unnamed,unnamed	unnamed,unnamed,unnamed,unnamed,unnamed,unnamed,unnamed,unnamed,unnamed,unnamed,unnamed,unnamed,unnamed,unnamed,unnamed,unnamed,unnamed,unnamed,unnamed,unnamed,unnamed,unnamed,unnamed,unnamed,unnamed,unnamed,unnamed,unnamed,unnamed,unnamed,unnamed,unnamed,unnamed,unnamed,unnamed,unnamed,unnamed,unnamed,unnamed,unnamed,unnamed,unnamed,unnamed,unnamed,unnamed,unnamed,unnamed,unnamed,unnamed,unnamed…	COX6C,CTBP2	ABCC4,ACOXL,ADO,AGMO,AKR1D1,ALDH1A2,BMP2,CBR4,COA6,COX6A1,COX6C,COX7B2,COX7C,CP,CRYZ,CTBP2,CYBRD1,CYP1B1,CYP26A1,CYP26B1,CYP7B1,DCT,DDO,DHFRL1,DHRS4L2,DIO2,DPYD,EGLN3,ENOX1,FAR1,FMO3,FTO,GCDH,GLRX,GPD2,GRXCR1,GSR,HAO1,HGD,HHIP,HIBADH,HPGD,HSD3B1,KDM3A,KDM4C,KDM5B,MAT2B,MDH1B,MGST1,MSRA,NDUFA4,NDUFB4,NDUFS4,NNT,NOX3,NOX4,NOX5,OGDHL,PARK7,PDHA2,PXDNL,QDPR,ROPN1B,SQRDL,ST6GAL2,STAB2,STEAP1,TECRL,TET…
GO Molecular Function	GO:0022890	inorganic cation transmembrane transporter activity	277	0.796	1	1	0.645	1.55	1	91	0.0222	0.011	1	62	478	unnamed	unnamed,unnamed,unnamed,unnamed,unnamed,unnamed,unnamed,unnamed,unnamed,unnamed,unnamed,unnamed,unnamed,unnamed,unnamed,unnamed,unnamed,unnamed,unnamed,unnamed,unnamed,unnamed,unnamed,unnamed,unnamed,unnamed,unnamed,unnamed,unnamed,unnamed,unnamed,unnamed,unnamed,unnamed,unnamed,unnamed,unnamed,unnamed,unnamed,unnamed,unnamed,unnamed,unnamed,unnamed,unnamed,unnamed,unnamed,unnamed,unnamed,unnamed…	COX6C	ASIC2,ATP1A1,ATP2B1,ATP5EP2,ATP5G3,ATP5J,ATP6V0A1,ATP6V1C1,CACNA1E,CACNA2D3,CACNG2,CACNG3,CACNG5,COA6,COX6A1,COX6C,COX7B2,COX7C,GRIN2A,GRIN2B,GRIN3A,GRM7,IL1RAPL1,ITGAV,ITPR1,KCNB2,KCND2,KCNF1,KCNH7,KCNH8,KCNIP1,KCNIP2,KCNJ2,KCNJ3,KCNJ6,KCNMB1,KCNMB2,KCNQ1,KCNT2,KCNU1,NDUFA4,NNT,REST,RYR2,SLC10A1,SLC10A2,SLC1A2,SLC24A2,SLC28A3,SLC30A8,SLC34A2,SLC39A10,SLC6A15,SLC6A9,SLC8A1,SLC9A9,TMEM38B,TRPA1,TR…
GO Molecular Function	GO:0005215	transporter activity	278	0.831	1	1	0.641	3.12	2	183	0.0444	0.0109	2	125	1184	unnamed,unnamed	unnamed,unnamed,unnamed,unnamed,unnamed,unnamed,unnamed,unnamed,unnamed,unnamed,unnamed,unnamed,unnamed,unnamed,unnamed,unnamed,unnamed,unnamed,unnamed,unnamed,unnamed,unnamed,unnamed,unnamed,unnamed,unnamed,unnamed,unnamed,unnamed,unnamed,unnamed,unnamed,unnamed,unnamed,unnamed,unnamed,unnamed,unnamed,unnamed,unnamed,unnamed,unnamed,unnamed,unnamed,unnamed,unnamed,unnamed,unnamed,unnamed,unnamed…	COX6C,CPNE7	ABCB5,ABCC4,AP2B1,ARFGAP3,ASIC2,ATP10B,ATP11B,ATP13A5,ATP1A1,ATP2B1,ATP5EP2,ATP5G3,ATP5J,ATP6V0A1,ATP6V1C1,ATP9A,C12orf76,CACNA1E,CACNA2D3,CACNG2,CACNG3,CACNG5,CALCR,CCT6B,CHRNB4,CLCN2,CLIC6,COA6,COX6A1,COX6C,COX7B2,COX7C,CPNE7,GABRA2,GABRG2,GJA1,GJA10,GRIA2,GRIA3,GRID1,GRID2,GRIK1,GRIK2,GRIK3,GRIK4,GRIN2A,GRIN2B,GRIN3A,GRM7,IL1RAPL1,ITGAV,ITPR1,KCNB2,KCND2,KCNF1,KCNH7,KCNH8,KCNIP1,KCNIP2,KCNJ2,K…
GO Molecular Function	GO:0008324	cation transmembrane transporter activity	279	0.833	1	1	0.575	1.74	1	102	0.0222	0.0098	1	71	590	unnamed	unnamed,unnamed,unnamed,unnamed,unnamed,unnamed,unnamed,unnamed,unnamed,unnamed,unnamed,unnamed,unnamed,unnamed,unnamed,unnamed,unnamed,unnamed,unnamed,unnamed,unnamed,unnamed,unnamed,unnamed,unnamed,unnamed,unnamed,unnamed,unnamed,unnamed,unnamed,unnamed,unnamed,unnamed,unnamed,unnamed,unnamed,unnamed,unnamed,unnamed,unnamed,unnamed,unnamed,unnamed,unnamed,unnamed,unnamed,unnamed,unnamed,unnamed…	COX6C	ASIC2,ATP10B,ATP11B,ATP13A5,ATP1A1,ATP2B1,ATP5EP2,ATP5G3,ATP5J,ATP6V0A1,ATP6V1C1,ATP9A,CACNA1E,CACNA2D3,CACNG2,CACNG3,CACNG5,CHRNB4,COA6,COX6A1,COX6C,COX7B2,COX7C,GRIN2A,GRIN2B,GRIN3A,GRM7,IL1RAPL1,ITGAV,ITPR1,KCNB2,KCND2,KCNF1,KCNH7,KCNH8,KCNIP1,KCNIP2,KCNJ2,KCNJ3,KCNJ6,KCNMB1,KCNMB2,KCNQ1,KCNT2,KCNU1,NDUFA4,NNT,NOX5,PQLC2,REST,RYR2,SLC10A1,SLC10A2,SLC12A3,SLC1A2,SLC24A2,SLC28A3,SLC30A8,SLC30A9,…
GO Molecular Function	GO:0015075	ion transmembrane transporter activity	280	0.914	1	1	0.422	2.37	1	139	0.0222	0.00719	1	92	765	unnamed	unnamed,unnamed,unnamed,unnamed,unnamed,unnamed,unnamed,unnamed,unnamed,unnamed,unnamed,unnamed,unnamed,unnamed,unnamed,unnamed,unnamed,unnamed,unnamed,unnamed,unnamed,unnamed,unnamed,unnamed,unnamed,unnamed,unnamed,unnamed,unnamed,unnamed,unnamed,unnamed,unnamed,unnamed,unnamed,unnamed,unnamed,unnamed,unnamed,unnamed,unnamed,unnamed,unnamed,unnamed,unnamed,unnamed,unnamed,unnamed,unnamed,unnamed…	COX6C	ASIC2,ATP10B,ATP11B,ATP13A5,ATP1A1,ATP2B1,ATP5EP2,ATP5G3,ATP5J,ATP6V0A1,ATP6V1C1,ATP9A,C12orf76,CACNA1E,CACNA2D3,CACNG2,CACNG3,CACNG5,CHRNB4,CLCN2,CLIC6,COA6,COX6A1,COX6C,COX7B2,COX7C,GABRA2,GABRG2,GJA1,GRIA2,GRIA3,GRID1,GRID2,GRIK1,GRIK2,GRIK3,GRIK4,GRIN2A,GRIN2B,GRIN3A,GRM7,IL1RAPL1,ITGAV,ITPR1,KCNB2,KCND2,KCNF1,KCNH7,KCNH8,KCNIP1,KCNIP2,KCNJ2,KCNJ3,KCNJ6,KCNMB1,KCNMB2,KCNQ1,KCNT2,KCNU1,NDUFA4,…
GO Molecular Function	GO:0022891	substrate-specific transmembrane transporter activity	281	0.919	1	1	0.413	2.42	1	142	0.0222	0.00704	1	94	824	unnamed	unnamed,unnamed,unnamed,unnamed,unnamed,unnamed,unnamed,unnamed,unnamed,unnamed,unnamed,unnamed,unnamed,unnamed,unnamed,unnamed,unnamed,unnamed,unnamed,unnamed,unnamed,unnamed,unnamed,unnamed,unnamed,unnamed,unnamed,unnamed,unnamed,unnamed,unnamed,unnamed,unnamed,unnamed,unnamed,unnamed,unnamed,unnamed,unnamed,unnamed,unnamed,unnamed,unnamed,unnamed,unnamed,unnamed,unnamed,unnamed,unnamed,unnamed…	COX6C	ASIC2,ATP10B,ATP11B,ATP13A5,ATP1A1,ATP2B1,ATP5EP2,ATP5G3,ATP5J,ATP6V0A1,ATP6V1C1,ATP9A,C12orf76,CACNA1E,CACNA2D3,CACNG2,CACNG3,CACNG5,CHRNB4,CLCN2,CLIC6,COA6,COX6A1,COX6C,COX7B2,COX7C,GABRA2,GABRG2,GJA1,GRIA2,GRIA3,GRID1,GRID2,GRIK1,GRIK2,GRIK3,GRIK4,GRIN2A,GRIN2B,GRIN3A,GRM7,IL1RAPL1,ITGAV,ITPR1,KCNB2,KCND2,KCNF1,KCNH7,KCNH8,KCNIP1,KCNIP2,KCNJ2,KCNJ3,KCNJ6,KCNMB1,KCNMB2,KCNQ1,KCNT2,KCNU1,NDUFA4,…
GO Molecular Function	GO:0022892	substrate-specific transporter activity	282	0.936	1	1	0.378	2.64	1	155	0.0222	0.00645	1	105	955	unnamed	unnamed,unnamed,unnamed,unnamed,unnamed,unnamed,unnamed,unnamed,unnamed,unnamed,unnamed,unnamed,unnamed,unnamed,unnamed,unnamed,unnamed,unnamed,unnamed,unnamed,unnamed,unnamed,unnamed,unnamed,unnamed,unnamed,unnamed,unnamed,unnamed,unnamed,unnamed,unnamed,unnamed,unnamed,unnamed,unnamed,unnamed,unnamed,unnamed,unnamed,unnamed,unnamed,unnamed,unnamed,unnamed,unnamed,unnamed,unnamed,unnamed,unnamed…	COX6C	AP2B1,ARFGAP3,ASIC2,ATP10B,ATP11B,ATP13A5,ATP1A1,ATP2B1,ATP5EP2,ATP5G3,ATP5J,ATP6V0A1,ATP6V1C1,ATP9A,C12orf76,CACNA1E,CACNA2D3,CACNG2,CACNG3,CACNG5,CALCR,CCT6B,CHRNB4,CLCN2,CLIC6,COA6,COX6A1,COX6C,COX7B2,COX7C,GABRA2,GABRG2,GJA1,GRIA2,GRIA3,GRID1,GRID2,GRIK1,GRIK2,GRIK3,GRIK4,GRIN2A,GRIN2B,GRIN3A,GRM7,IL1RAPL1,ITGAV,ITPR1,KCNB2,KCND2,KCNF1,KCNH7,KCNH8,KCNIP1,KCNIP2,KCNJ2,KCNJ3,KCNJ6,KCNMB1,KCNMB2…
GO Molecular Function	GO:0022857	transmembrane transporter activity	283	0.937	1	1	0.376	2.66	1	156	0.0222	0.00641	1	102	907	unnamed	unnamed,unnamed,unnamed,unnamed,unnamed,unnamed,unnamed,unnamed,unnamed,unnamed,unnamed,unnamed,unnamed,unnamed,unnamed,unnamed,unnamed,unnamed,unnamed,unnamed,unnamed,unnamed,unnamed,unnamed,unnamed,unnamed,unnamed,unnamed,unnamed,unnamed,unnamed,unnamed,unnamed,unnamed,unnamed,unnamed,unnamed,unnamed,unnamed,unnamed,unnamed,unnamed,unnamed,unnamed,unnamed,unnamed,unnamed,unnamed,unnamed,unnamed…	COX6C	ABCB5,ABCC4,ASIC2,ATP10B,ATP11B,ATP13A5,ATP1A1,ATP2B1,ATP5EP2,ATP5G3,ATP5J,ATP6V0A1,ATP6V1C1,ATP9A,C12orf76,CACNA1E,CACNA2D3,CACNG2,CACNG3,CACNG5,CHRNB4,CLCN2,CLIC6,COA6,COX6A1,COX6C,COX7B2,COX7C,GABRA2,GABRG2,GJA1,GJA10,GRIA2,GRIA3,GRID1,GRID2,GRIK1,GRIK2,GRIK3,GRIK4,GRIN2A,GRIN2B,GRIN3A,GRM7,IL1RAPL1,ITGAV,ITPR1,KCNB2,KCND2,KCNF1,KCNH7,KCNH8,KCNIP1,KCNIP2,KCNJ2,KCNJ3,KCNJ6,KCNMB1,KCNMB2,KCNQ1,K…
GO Molecular Function	GO:0004888	transmembrane signaling receptor activity	284	0.963	1	1	0.413	4.84	2	284	0.0444	0.00704	2	143	1181	unnamed,unnamed	unnamed,unnamed,unnamed,unnamed,unnamed,unnamed,unnamed,unnamed,unnamed,unnamed,unnamed,unnamed,unnamed,unnamed,unnamed,unnamed,unnamed,unnamed,unnamed,unnamed,unnamed,unnamed,unnamed,unnamed,unnamed,unnamed,unnamed,unnamed,unnamed,unnamed,unnamed,unnamed,unnamed,unnamed,unnamed,unnamed,unnamed,unnamed,unnamed,unnamed,unnamed,unnamed,unnamed,unnamed,unnamed,unnamed,unnamed,unnamed,unnamed,unnamed…	CRIM1,NRP1	ACKR3,ACVR1,ACVR1C,ACVR2A,ADRA1A,ADRA1D,ADRA2A,ADRB2,AGTR1,AGTR2,ALK,BAI3,C12orf76,CALCR,CCR7,CD69,CHRM2,CHRNB4,CRIM1,CSF3R,CXCR4,DCC,EDNRA,EDNRB,EFEMP1,ELTD1,EPHA3,EPHA4,EPHA5,EPHA6,EPHA7,ERBB4,FGFR2,FSHR,FZD1,FZD7,FZD8,GABRA2,GABRG2,GFRA1,GFRA2,GLP2R,GPR101,GPR110,GPR125,GPR139,GPR151,GPR156,GPR174,GPR26,GPR39,GPR45,GRIA2,GRIA3,GRID1,GRID2,GRIK1,GRIK2,GRIK3,GRIK4,GRIN2A,GRIN2B,GRIN3A,GRM7,GRM8,…
GO Molecular Function	GO:0044212	transcription regulatory region DNA binding	285	0.973	1	1	0.292	3.43	1	201	0.0222	0.00498	1	94	360	unnamed	unnamed,unnamed,unnamed,unnamed,unnamed,unnamed,unnamed,unnamed,unnamed,unnamed,unnamed,unnamed,unnamed,unnamed,unnamed,unnamed,unnamed,unnamed,unnamed,unnamed,unnamed,unnamed,unnamed,unnamed,unnamed,unnamed,unnamed,unnamed,unnamed,unnamed,unnamed,unnamed,unnamed,unnamed,unnamed,unnamed,unnamed,unnamed,unnamed,unnamed,unnamed,unnamed,unnamed,unnamed,unnamed,unnamed,unnamed,unnamed,unnamed,unnamed…	GLI2	AR,ASCL1,BARX2,BCL11B,BCOR,BHLHE40,CALCOCO1,CBX4,CDK5RAP2,CDX2,CREB1,CTNNB1,DBX1,DLX2,DLX6,E2F7,EMX2,EOMES,ERBB4,ESRRB,ETV5,FEZF1,FLI1,FOXA1,FOXA2,FOXC1,FOXD3,FOXI1,GATA3,GLI2,HAND2,HES1,HHEX,HSF2,ISL1,KDM3A,KLF4,LMO2,LMO4,MEF2C,MSX2,NEUROD1,NFATC2,NKX6-1,NKX6-2,NR5A2,OTP,PAX6,PHB,PHOX2B,POU4F1,POU4F2,PROX1,RBMX,RBPJ,REST,RFX3,RUNX2,SHOX2,SIX1,SMAD7,SMARCA2,SOX1,SOX11,SOX2,SOX4,SOX5,SOX6,SOX9,SP3…
GO Molecular Function	GO:0000975	regulatory region DNA binding	286	0.973	1	1	0.29	3.44	1	202	0.0222	0.00495	1	95	367	unnamed	unnamed,unnamed,unnamed,unnamed,unnamed,unnamed,unnamed,unnamed,unnamed,unnamed,unnamed,unnamed,unnamed,unnamed,unnamed,unnamed,unnamed,unnamed,unnamed,unnamed,unnamed,unnamed,unnamed,unnamed,unnamed,unnamed,unnamed,unnamed,unnamed,unnamed,unnamed,unnamed,unnamed,unnamed,unnamed,unnamed,unnamed,unnamed,unnamed,unnamed,unnamed,unnamed,unnamed,unnamed,unnamed,unnamed,unnamed,unnamed,unnamed,unnamed…	GLI2	AR,ASCL1,BARX2,BCL11B,BCOR,BHLHE40,CALCOCO1,CBX4,CDK5RAP2,CDX2,CREB1,CTNNB1,DBX1,DLX2,DLX6,E2F7,EMX2,EOMES,ERBB4,ESRRB,ETV5,FEZF1,FLI1,FOXA1,FOXA2,FOXC1,FOXD3,FOXI1,GATA3,GLI2,HAND2,HES1,HHEX,HSF2,ISL1,KDM3A,KLF4,LMO2,LMO4,MEF2C,MSX2,NEUROD1,NFATC2,NKX6-1,NKX6-2,NR5A2,OTP,PAX6,PHB,PHOX2B,POU4F1,POU4F2,PROX1,RBMX,RBPJ,REST,RFX3,RUNX1,RUNX2,SHOX2,SIX1,SMAD7,SMARCA2,SOX1,SOX11,SOX2,SOX4,SOX5,SOX6,SO…
GO Biological Process	GO:2000113	negative regulation of cellular macromolecule biosynthetic process	1	6.78e-05	0.708	0.708	2.44	7.79	19	457	0.422	0.0416	20	195	988	unnamed,unnamed,unnamed,unnamed,unnamed,unnamed,unnamed,unnamed,unnamed,unnamed,unnamed,unnamed,unnamed,unnamed,unnamed,unnamed,unnamed,unnamed,unnamed	unnamed,unnamed,unnamed,unnamed,unnamed,unnamed,unnamed,unnamed,unnamed,unnamed,unnamed,unnamed,unnamed,unnamed,unnamed,unnamed,unnamed,unnamed,unnamed,unnamed,unnamed,unnamed,unnamed,unnamed,unnamed,unnamed,unnamed,unnamed,unnamed,unnamed,unnamed,unnamed,unnamed,unnamed,unnamed,unnamed,unnamed,unnamed,unnamed,unnamed,unnamed,unnamed,unnamed,unnamed,unnamed,unnamed,unnamed,unnamed,unnamed,unnamed…	CITED2,CTBP2,E2F6,FOXB1,FST,GLI2,GLIS1,HIC1,HOXA2,MAF,NR2F1,NR2F2,PEX14,PEX2,PRDM1,PRDM6,RARB,TBX2,TFCP2L1,TGFB3	AATF,AHRR,ANG,ASCL1,BACH1,BARX2,BCL6,BCOR,BHLHE22,BHLHE40,BMP2,BMP4,C1D,CAPRIN1,CAPRIN2,CBX4,CDKN1C,CDX2,CITED2,CPEB2,CREB1,CTBP2,CTNNB1,DAB2,DACH1,DLX2,DMAP1,E2F6,E2F7,EDNRB,EID1,EOMES,FBXW7,FERD3L,FEZF1,FGFR2,FOXA1,FOXA2,FOXB1,FOXC1,FOXD3,FOXG1,FOXL2,FOXN3,FOXO1,FOXP1,FOXP2,FOXQ1,FOXS1,FST,FZD1,FZD8,GATA3,GCFC2,GLI2,GLI3,GLIS1,GLIS3,GREM1,GSK3B,HDAC9,HES1,HHEX,HIC1,HIVEP1,HOXA2,HOXD8,HSBP1,ID2,…
GO Biological Process	GO:0010558	negative regulation of macromolecule biosynthetic process	2	7.45e-05	0.778	0.389	2.42	7.84	19	460	0.422	0.0413	20	199	1029	unnamed,unnamed,unnamed,unnamed,unnamed,unnamed,unnamed,unnamed,unnamed,unnamed,unnamed,unnamed,unnamed,unnamed,unnamed,unnamed,unnamed,unnamed,unnamed	unnamed,unnamed,unnamed,unnamed,unnamed,unnamed,unnamed,unnamed,unnamed,unnamed,unnamed,unnamed,unnamed,unnamed,unnamed,unnamed,unnamed,unnamed,unnamed,unnamed,unnamed,unnamed,unnamed,unnamed,unnamed,unnamed,unnamed,unnamed,unnamed,unnamed,unnamed,unnamed,unnamed,unnamed,unnamed,unnamed,unnamed,unnamed,unnamed,unnamed,unnamed,unnamed,unnamed,unnamed,unnamed,unnamed,unnamed,unnamed,unnamed,unnamed…	CITED2,CTBP2,E2F6,FOXB1,FST,GLI2,GLIS1,HIC1,HOXA2,MAF,NR2F1,NR2F2,PEX14,PEX2,PRDM1,PRDM6,RARB,TBX2,TFCP2L1,TGFB3	AATF,AHRR,ANG,AR,ASCL1,BACH1,BARX2,BCL6,BCOR,BHLHE22,BHLHE40,BMP2,BMP4,C1D,CAPRIN1,CAPRIN2,CBX4,CDKN1C,CDX2,CITED2,CPEB2,CREB1,CTBP2,CTNNB1,DAB2,DACH1,DLX2,DMAP1,E2F6,E2F7,EDNRB,EID1,EOMES,FBXW7,FERD3L,FEZF1,FGFR2,FOXA1,FOXA2,FOXB1,FOXC1,FOXD3,FOXG1,FOXL2,FOXN3,FOXO1,FOXP1,FOXP2,FOXQ1,FOXS1,FST,FZD1,FZD8,GATA3,GCFC2,GLI2,GLI3,GLIS1,GLIS3,GREM1,GSK3B,HDAC9,HES1,HHEX,HIC1,HIVEP1,HOXA2,HOXD8,HSBP1,I…
GO Biological Process	GO:0007565	female pregnancy	3	7.57e-05	0.79	0.263	8	0.75	6	44	0.133	0.136	6	22	157	unnamed,unnamed,unnamed,unnamed,unnamed,unnamed	unnamed,unnamed,unnamed,unnamed,unnamed,unnamed,unnamed,unnamed,unnamed,unnamed,unnamed,unnamed,unnamed,unnamed,unnamed,unnamed,unnamed,unnamed,unnamed,unnamed,unnamed,unnamed,unnamed,unnamed,unnamed,unnamed,unnamed,unnamed,unnamed,unnamed,unnamed,unnamed,unnamed,unnamed,unnamed,unnamed,unnamed,unnamed,unnamed,unnamed,unnamed,unnamed,unnamed,unnamed	CITED2,ITGB1,NR2F2,PRDM1,TFCP2L1,TGFB3	ADCYAP1,ADM,ADRA2A,AR,CITED2,CRH,EPYC,ETS1,HPGD,IGFBP2,ITGB1,NR2F2,PAPPA,PCSK5,PLA2G6,PRDM1,PRL,PRLHR,SP3,STAT5A,TFCP2L1,TGFB3
GO Biological Process	GO:0019222	regulation of metabolic process	4	9.36e-05	0.977	0.244	1.57	22.4	35	1312	0.778	0.0267	43	775	5512	unnamed,unnamed,unnamed,unnamed,unnamed,unnamed,unnamed,unnamed,unnamed,unnamed,unnamed,unnamed,unnamed,unnamed,unnamed,unnamed,unnamed,unnamed,unnamed,unnamed,unnamed,unnamed,unnamed,unnamed,unnamed,unnamed,unnamed,unnamed,unnamed,unnamed,unnamed,unnamed,unnamed,unnamed,unnamed	unnamed,unnamed,unnamed,unnamed,unnamed,unnamed,unnamed,unnamed,unnamed,unnamed,unnamed,unnamed,unnamed,unnamed,unnamed,unnamed,unnamed,unnamed,unnamed,unnamed,unnamed,unnamed,unnamed,unnamed,unnamed,unnamed,unnamed,unnamed,unnamed,unnamed,unnamed,unnamed,unnamed,unnamed,unnamed,unnamed,unnamed,unnamed,unnamed,unnamed,unnamed,unnamed,unnamed,unnamed,unnamed,unnamed,unnamed,unnamed,unnamed,unnamed…	ARHGAP15,BNC2,C10orf137,CASZ1,CITED2,CRIM1,CTBP2,DLC1,DMRTB1,DPEP1,E2F6,EBF3,FOXB1,FST,GLI2,GLIS1,GNAQ,HIC1,HOXA2,HOXA3,ITGB1,LRP4,MAF,MGMT,NR2F1,NR2F2,NRP1,PDGFC,PEX14,PEX2,PHF17,PPP3CA,PRDM1,PRDM6,PSIP1,RARB,RUNX1T1,TBC1D22A,TBX2,TFCP2L1,TGFB3,ZEB2,ZFHX4	AATF,ABRA,ACO1,ACVR1,ACVR1C,ACVR2A,ADCY8,ADCY9,ADCYAP1,ADM,ADRA1A,ADRA2A,ADRB2,AEBP2,AFF2,AFF3,AGAP1,AGTR1,AGTR2,AGXT2,AHRR,AHSP,AIPL1,AKAP6,ALDH1A2,ALK,ALX4,ANAPC1,ANG,ANGPT1,ANXA1,APAF1,APP,APTX,AR,ARAP2,ARAP3,ARFGAP2,ARFGAP3,ARFGEF1,ARGLU1,ARHGAP11B,ARHGAP15,ARHGAP20,ARHGAP21,ARHGAP26,ARHGAP42,ARHGEF16,ARID1B,ARRDC3,ARRDC4,ARX,ASCC3,ASCL1,ASCL4,ASXL2,ASXL3,ATG5,ATOH1,ATOH7,ATP1A1,AXIN2,AZIN1,B…
GO Biological Process	GO:0031327	negative regulation of cellular biosynthetic process	5	0.000107	1	0.224	2.36	8.05	19	472	0.422	0.0403	20	207	1076	unnamed,unnamed,unnamed,unnamed,unnamed,unnamed,unnamed,unnamed,unnamed,unnamed,unnamed,unnamed,unnamed,unnamed,unnamed,unnamed,unnamed,unnamed,unnamed	unnamed,unnamed,unnamed,unnamed,unnamed,unnamed,unnamed,unnamed,unnamed,unnamed,unnamed,unnamed,unnamed,unnamed,unnamed,unnamed,unnamed,unnamed,unnamed,unnamed,unnamed,unnamed,unnamed,unnamed,unnamed,unnamed,unnamed,unnamed,unnamed,unnamed,unnamed,unnamed,unnamed,unnamed,unnamed,unnamed,unnamed,unnamed,unnamed,unnamed,unnamed,unnamed,unnamed,unnamed,unnamed,unnamed,unnamed,unnamed,unnamed,unnamed…	CITED2,CTBP2,E2F6,FOXB1,FST,GLI2,GLIS1,HIC1,HOXA2,MAF,NR2F1,NR2F2,PEX14,PEX2,PRDM1,PRDM6,RARB,TBX2,TFCP2L1,TGFB3	AATF,ADRA2A,AHRR,AKAP6,ANG,ASCL1,ATP1A1,BACH1,BARX2,BCL6,BCOR,BHLHE22,BHLHE40,BMP2,BMP4,C1D,CAPRIN1,CAPRIN2,CBX4,CDKN1C,CDX2,CITED2,CPEB2,CREB1,CTBP2,CTNNB1,DAB2,DACH1,DLX2,DMAP1,E2F6,E2F7,EDNRA,EDNRB,EID1,EOMES,FBXW7,FERD3L,FEZF1,FGFR2,FOXA1,FOXA2,FOXB1,FOXC1,FOXD3,FOXG1,FOXL2,FOXN3,FOXO1,FOXP1,FOXP2,FOXQ1,FOXS1,FST,FZD1,FZD8,GATA3,GCFC2,GLI2,GLI3,GLIS1,GLIS3,GREM1,GRM7,GRM8,GSK3B,HDAC9,HES1,HHE…
GO Biological Process	GO:0051172	negative regulation of nitrogen compound metabolic process	6	0.000114	1	0.198	2.35	8.08	19	474	0.422	0.0401	20	203	1023	unnamed,unnamed,unnamed,unnamed,unnamed,unnamed,unnamed,unnamed,unnamed,unnamed,unnamed,unnamed,unnamed,unnamed,unnamed,unnamed,unnamed,unnamed,unnamed	unnamed,unnamed,unnamed,unnamed,unnamed,unnamed,unnamed,unnamed,unnamed,unnamed,unnamed,unnamed,unnamed,unnamed,unnamed,unnamed,unnamed,unnamed,unnamed,unnamed,unnamed,unnamed,unnamed,unnamed,unnamed,unnamed,unnamed,unnamed,unnamed,unnamed,unnamed,unnamed,unnamed,unnamed,unnamed,unnamed,unnamed,unnamed,unnamed,unnamed,unnamed,unnamed,unnamed,unnamed,unnamed,unnamed,unnamed,unnamed,unnamed,unnamed…	CITED2,CTBP2,E2F6,FOXB1,FST,GLI2,GLIS1,HIC1,HOXA2,MAF,NR2F1,NR2F2,PEX14,PEX2,PRDM1,PRDM6,RARB,TBX2,TFCP2L1,TGFB3	ADRA2A,AHRR,AKAP6,ASCL1,BACH1,BARD1,BARX2,BCL6,BCOR,BHLHE22,BHLHE40,BMP2,BMP4,C1D,CBX4,CDKN1C,CDX2,CITED2,CPEB2,CREB1,CTBP2,CTNNB1,DAB2,DACH1,DLX2,DMAP1,E2F6,E2F7,EDNRA,EDNRB,EID1,EOMES,ERCC4,FBXW7,FERD3L,FEZF1,FGFR2,FOXA1,FOXA2,FOXB1,FOXC1,FOXD3,FOXG1,FOXL2,FOXN3,FOXO1,FOXP1,FOXP2,FOXQ1,FOXS1,FST,FZD1,FZD8,GATA3,GCFC2,GLI2,GLI3,GLIS1,GLIS3,GREM1,GRM7,GRM8,GSK3B,HDAC9,HES1,HHEX,HIC1,HIVEP1,HOXA2,…
GO Biological Process	GO:0045934	negative regulation of nucleobase-containing compound metabolic process	6	0.000114	1	0.198	2.35	8.08	19	474	0.422	0.0401	20	203	1009	unnamed,unnamed,unnamed,unnamed,unnamed,unnamed,unnamed,unnamed,unnamed,unnamed,unnamed,unnamed,unnamed,unnamed,unnamed,unnamed,unnamed,unnamed,unnamed	unnamed,unnamed,unnamed,unnamed,unnamed,unnamed,unnamed,unnamed,unnamed,unnamed,unnamed,unnamed,unnamed,unnamed,unnamed,unnamed,unnamed,unnamed,unnamed,unnamed,unnamed,unnamed,unnamed,unnamed,unnamed,unnamed,unnamed,unnamed,unnamed,unnamed,unnamed,unnamed,unnamed,unnamed,unnamed,unnamed,unnamed,unnamed,unnamed,unnamed,unnamed,unnamed,unnamed,unnamed,unnamed,unnamed,unnamed,unnamed,unnamed,unnamed…	CITED2,CTBP2,E2F6,FOXB1,FST,GLI2,GLIS1,HIC1,HOXA2,MAF,NR2F1,NR2F2,PEX14,PEX2,PRDM1,PRDM6,RARB,TBX2,TFCP2L1,TGFB3	ADRA2A,AHRR,AKAP6,ASCL1,BACH1,BARD1,BARX2,BCL6,BCOR,BHLHE22,BHLHE40,BMP2,BMP4,C1D,CBX4,CDKN1C,CDX2,CITED2,CPEB2,CREB1,CTBP2,CTNNB1,DAB2,DACH1,DLX2,DMAP1,E2F6,E2F7,EDNRA,EDNRB,EID1,EOMES,ERCC4,FBXW7,FERD3L,FEZF1,FGFR2,FOXA1,FOXA2,FOXB1,FOXC1,FOXD3,FOXG1,FOXL2,FOXN3,FOXO1,FOXP1,FOXP2,FOXQ1,FOXS1,FST,FZD1,FZD8,GATA3,GCFC2,GLI2,GLI3,GLIS1,GLIS3,GREM1,GRM7,GRM8,GSK3B,HDAC9,HES1,HHEX,HIC1,HIVEP1,HOXA2,…
GO Biological Process	GO:0009890	negative regulation of biosynthetic process	6	0.000114	1	0.198	2.35	8.08	19	474	0.422	0.0401	20	209	1091	unnamed,unnamed,unnamed,unnamed,unnamed,unnamed,unnamed,unnamed,unnamed,unnamed,unnamed,unnamed,unnamed,unnamed,unnamed,unnamed,unnamed,unnamed,unnamed	unnamed,unnamed,unnamed,unnamed,unnamed,unnamed,unnamed,unnamed,unnamed,unnamed,unnamed,unnamed,unnamed,unnamed,unnamed,unnamed,unnamed,unnamed,unnamed,unnamed,unnamed,unnamed,unnamed,unnamed,unnamed,unnamed,unnamed,unnamed,unnamed,unnamed,unnamed,unnamed,unnamed,unnamed,unnamed,unnamed,unnamed,unnamed,unnamed,unnamed,unnamed,unnamed,unnamed,unnamed,unnamed,unnamed,unnamed,unnamed,unnamed,unnamed…	CITED2,CTBP2,E2F6,FOXB1,FST,GLI2,GLIS1,HIC1,HOXA2,MAF,NR2F1,NR2F2,PEX14,PEX2,PRDM1,PRDM6,RARB,TBX2,TFCP2L1,TGFB3	AATF,ADRA2A,AHRR,AKAP6,ANG,AR,ASCL1,ATP1A1,BACH1,BARX2,BCL6,BCOR,BHLHE22,BHLHE40,BMP2,BMP4,C1D,CAPRIN1,CAPRIN2,CBX4,CDKN1C,CDX2,CITED2,CPEB2,CREB1,CTBP2,CTNNB1,DAB2,DACH1,DLX2,DMAP1,E2F6,E2F7,EDNRA,EDNRB,EID1,EOMES,FBXW7,FERD3L,FEZF1,FGFR2,FOXA1,FOXA2,FOXB1,FOXC1,FOXD3,FOXG1,FOXL2,FOXN3,FOXO1,FOXP1,FOXP2,FOXQ1,FOXS1,FST,FZD1,FZD8,GATA3,GCFC2,GLI2,GLI3,GLIS1,GLIS3,GREM1,GRM7,GRM8,GSK3B,HDAC9,HES1,…
GO Biological Process	GO:0045892	negative regulation of transcription, DNA-dependent	9	0.000156	1	0.181	2.39	7.53	18	442	0.4	0.0407	19	183	880	unnamed,unnamed,unnamed,unnamed,unnamed,unnamed,unnamed,unnamed,unnamed,unnamed,unnamed,unnamed,unnamed,unnamed,unnamed,unnamed,unnamed,unnamed	unnamed,unnamed,unnamed,unnamed,unnamed,unnamed,unnamed,unnamed,unnamed,unnamed,unnamed,unnamed,unnamed,unnamed,unnamed,unnamed,unnamed,unnamed,unnamed,unnamed,unnamed,unnamed,unnamed,unnamed,unnamed,unnamed,unnamed,unnamed,unnamed,unnamed,unnamed,unnamed,unnamed,unnamed,unnamed,unnamed,unnamed,unnamed,unnamed,unnamed,unnamed,unnamed,unnamed,unnamed,unnamed,unnamed,unnamed,unnamed,unnamed,unnamed…	CITED2,CTBP2,E2F6,FOXB1,FST,GLI2,GLIS1,HIC1,HOXA2,MAF,NR2F1,NR2F2,PEX14,PEX2,PRDM1,PRDM6,RARB,TBX2,TFCP2L1	AHRR,ASCL1,BACH1,BARX2,BCL6,BCOR,BHLHE22,BHLHE40,BMP2,BMP4,C1D,CBX4,CDKN1C,CDX2,CITED2,CREB1,CTBP2,CTNNB1,DAB2,DACH1,DLX2,DMAP1,E2F6,E2F7,EDNRB,EID1,EOMES,FERD3L,FEZF1,FGFR2,FOXA1,FOXA2,FOXB1,FOXC1,FOXD3,FOXG1,FOXL2,FOXN3,FOXO1,FOXP1,FOXP2,FOXQ1,FOXS1,FST,FZD1,FZD8,GATA3,GCFC2,GLI2,GLI3,GLIS1,GLIS3,GREM1,GSK3B,HDAC9,HES1,HHEX,HIC1,HIVEP1,HOXA2,HOXD8,HSBP1,ID2,ID4,IFNG,ISL1,JAZF1,KCTD1,KDM5B,KLF12…
GO Biological Process	GO:0009790	embryo development	10	0.000187	1	0.195	2.56	6.24	16	366	0.356	0.0437	17	200	946	unnamed,unnamed,unnamed,unnamed,unnamed,unnamed,unnamed,unnamed,unnamed,unnamed,unnamed,unnamed,unnamed,unnamed,unnamed,unnamed	unnamed,unnamed,unnamed,unnamed,unnamed,unnamed,unnamed,unnamed,unnamed,unnamed,unnamed,unnamed,unnamed,unnamed,unnamed,unnamed,unnamed,unnamed,unnamed,unnamed,unnamed,unnamed,unnamed,unnamed,unnamed,unnamed,unnamed,unnamed,unnamed,unnamed,unnamed,unnamed,unnamed,unnamed,unnamed,unnamed,unnamed,unnamed,unnamed,unnamed,unnamed,unnamed,unnamed,unnamed,unnamed,unnamed,unnamed,unnamed,unnamed,unnamed…	CITED2,DLC1,FOXB1,GLI2,GNAQ,HOXA2,HOXA3,ITGB1,LRP4,NR2F2,PRDM1,RARB,ROCK2,SPEG,TBX2,TGFB3,ZEB2	AATF,ACVR1,ACVR2A,ADAM10,ADM,AFF3,ALDH1A2,ALX4,ANGPT1,ANKRD11,APAF1,AR,ATOH1,AXIN2,BCL2L11,BMP2,BMP4,BNIP2,CDH1,CDX2,CELF4,CER1,CITED2,COBL,CTNNB1,CXXC4,CYP26B1,DAB2,DAD1,DLC1,DLX2,DLX6,DSC3,DSCAML1,E2F7,EDNRA,EN1,EOMES,ERBB4,ESRRB,EVX1,EXT1,EYA1,EYA4,FGF10,FGF9,FGFR2,FOXA1,FOXA2,FOXB1,FOXC1,FOXD3,FOXG1,FOXI1,FOXL2,FOXO1,FOXP1,FOXP2,FOXQ1,FOXS1,FUT8,FZD1,FZD8,G2E3,GATA3,GBX2,GDNF,GJA1,GJB5,GLI2,G…
GO Biological Process	GO:0060135	maternal process involved in female pregnancy	11	0.00019	1	0.18	13	0.307	4	18	0.0889	0.222	4	6	47	unnamed,unnamed,unnamed,unnamed	unnamed,unnamed,unnamed,unnamed,unnamed,unnamed,unnamed,unnamed,unnamed,unnamed,unnamed,unnamed,unnamed,unnamed,unnamed,unnamed,unnamed,unnamed	CITED2,ITGB1,NR2F2,PRDM1	AR,CITED2,ITGB1,NR2F2,PLA2G6,PRDM1
GO Biological Process	GO:0000122	negative regulation of transcription from RNA polymerase II promoter	12	0.000194	1	0.169	2.68	5.59	15	328	0.333	0.0457	16	133	572	unnamed,unnamed,unnamed,unnamed,unnamed,unnamed,unnamed,unnamed,unnamed,unnamed,unnamed,unnamed,unnamed,unnamed,unnamed	unnamed,unnamed,unnamed,unnamed,unnamed,unnamed,unnamed,unnamed,unnamed,unnamed,unnamed,unnamed,unnamed,unnamed,unnamed,unnamed,unnamed,unnamed,unnamed,unnamed,unnamed,unnamed,unnamed,unnamed,unnamed,unnamed,unnamed,unnamed,unnamed,unnamed,unnamed,unnamed,unnamed,unnamed,unnamed,unnamed,unnamed,unnamed,unnamed,unnamed,unnamed,unnamed,unnamed,unnamed,unnamed,unnamed,unnamed,unnamed,unnamed,unnamed…	CITED2,E2F6,FOXB1,FST,GLI2,GLIS1,HIC1,HOXA2,MAF,NR2F1,NR2F2,PEX2,PRDM1,RARB,TBX2,TFCP2L1	AHRR,BACH1,BARX2,BCL6,BCOR,BHLHE40,BMP2,BMP4,CBX4,CDKN1C,CDX2,CITED2,CTNNB1,DACH1,DLX2,DMAP1,E2F6,E2F7,EDNRB,EID1,EOMES,FEZF1,FGFR2,FOXA1,FOXA2,FOXB1,FOXC1,FOXD3,FOXL2,FOXP2,FOXQ1,FOXS1,FST,FZD8,GATA3,GLI2,GLI3,GLIS1,GLIS3,HDAC9,HES1,HHEX,HIC1,HIVEP1,HOXA2,HOXD8,HSBP1,ID2,ID4,IFNG,ISL1,JAZF1,KLF12,KLF4,LMO1,LPIN1,MAF,MAP2K5,MBD2,MEF2C,MEIS2,MSX2,NFIB,NKX6-1,NKX6-2,NR0B1,NR2F1,NR2F2,NRIP1,OSR1,PAW…
GO Biological Process	GO:0051253	negative regulation of RNA metabolic process	13	0.000216	1	0.173	2.33	7.72	18	453	0.4	0.0397	19	188	918	unnamed,unnamed,unnamed,unnamed,unnamed,unnamed,unnamed,unnamed,unnamed,unnamed,unnamed,unnamed,unnamed,unnamed,unnamed,unnamed,unnamed,unnamed	unnamed,unnamed,unnamed,unnamed,unnamed,unnamed,unnamed,unnamed,unnamed,unnamed,unnamed,unnamed,unnamed,unnamed,unnamed,unnamed,unnamed,unnamed,unnamed,unnamed,unnamed,unnamed,unnamed,unnamed,unnamed,unnamed,unnamed,unnamed,unnamed,unnamed,unnamed,unnamed,unnamed,unnamed,unnamed,unnamed,unnamed,unnamed,unnamed,unnamed,unnamed,unnamed,unnamed,unnamed,unnamed,unnamed,unnamed,unnamed,unnamed,unnamed…	CITED2,CTBP2,E2F6,FOXB1,FST,GLI2,GLIS1,HIC1,HOXA2,MAF,NR2F1,NR2F2,PEX14,PEX2,PRDM1,PRDM6,RARB,TBX2,TFCP2L1	AHRR,ASCL1,BACH1,BARD1,BARX2,BCL6,BCOR,BHLHE22,BHLHE40,BMP2,BMP4,C1D,CBX4,CDKN1C,CDX2,CITED2,CREB1,CTBP2,CTNNB1,DAB2,DACH1,DLX2,DMAP1,E2F6,E2F7,EDNRB,EID1,EOMES,FERD3L,FEZF1,FGFR2,FOXA1,FOXA2,FOXB1,FOXC1,FOXD3,FOXG1,FOXL2,FOXN3,FOXO1,FOXP1,FOXP2,FOXQ1,FOXS1,FST,FZD1,FZD8,GATA3,GCFC2,GLI2,GLI3,GLIS1,GLIS3,GREM1,GSK3B,HDAC9,HES1,HHEX,HIC1,HIVEP1,HOXA2,HOXD8,HSBP1,ID2,ID4,IFNG,ISL1,JAZF1,KCTD1,KDM5B…
GO Biological Process	GO:0048523	negative regulation of cellular process	14	0.000262	1	0.196	1.73	16.2	28	948	0.622	0.0295	30	493	3043	unnamed,unnamed,unnamed,unnamed,unnamed,unnamed,unnamed,unnamed,unnamed,unnamed,unnamed,unnamed,unnamed,unnamed,unnamed,unnamed,unnamed,unnamed,unnamed,unnamed,unnamed,unnamed,unnamed,unnamed,unnamed,unnamed,unnamed,unnamed	unnamed,unnamed,unnamed,unnamed,unnamed,unnamed,unnamed,unnamed,unnamed,unnamed,unnamed,unnamed,unnamed,unnamed,unnamed,unnamed,unnamed,unnamed,unnamed,unnamed,unnamed,unnamed,unnamed,unnamed,unnamed,unnamed,unnamed,unnamed,unnamed,unnamed,unnamed,unnamed,unnamed,unnamed,unnamed,unnamed,unnamed,unnamed,unnamed,unnamed,unnamed,unnamed,unnamed,unnamed,unnamed,unnamed,unnamed,unnamed,unnamed,unnamed…	CITED2,CTBP2,DLC1,DPEP1,E2F6,FOXB1,FST,GLI2,GLIS1,GNAQ,HIC1,HOXA2,ITGB1,LRP4,MAF,MGMT,NR2F1,NR2F2,NRP1,PEX14,PEX2,PHF17,PPP3CA,PRDM1,PRDM6,RARB,SPEG,TBX2,TFCP2L1,TGFB3	AATF,ACAA2,ACKR3,ACVR1,ACVR1C,ADAM10,ADAMTS1,ADAMTS20,ADCYAP1,ADM,ADRA1A,ADRA2A,ADRB2,AGTR2,AHRR,AIPL1,AKAP6,ALDH1A2,ANAPC1,ANG,ANGPT1,ANXA1,AP2B1,APCDD1,API5,APIP,APP,AR,ARAP3,ARFGEF1,ASCL1,ASIC2,ASTN2,ATG5,ATP1A1,AXIN2,BACH1,BARD1,BARX2,BCL11A,BCL11B,BCL6,BCL9L,BCOR,BHLHE22,BHLHE23,BHLHE40,BIRC7,BMP2,BMP4,BMPER,BNIP2,BTG1,BTG3,BTG4,BUB3,C11orf34,C1D,CAMK2N1,CAPRIN1,CAPRIN2,CAPZB,CASK,CBX4,CCL2,…
GO Biological Process	GO:0044703	multi-organism reproductive process	15	0.00027	1	0.188	6.4	0.938	6	55	0.133	0.109	6	30	198	unnamed,unnamed,unnamed,unnamed,unnamed,unnamed	unnamed,unnamed,unnamed,unnamed,unnamed,unnamed,unnamed,unnamed,unnamed,unnamed,unnamed,unnamed,unnamed,unnamed,unnamed,unnamed,unnamed,unnamed,unnamed,unnamed,unnamed,unnamed,unnamed,unnamed,unnamed,unnamed,unnamed,unnamed,unnamed,unnamed,unnamed,unnamed,unnamed,unnamed,unnamed,unnamed,unnamed,unnamed,unnamed,unnamed,unnamed,unnamed,unnamed,unnamed,unnamed,unnamed,unnamed,unnamed,unnamed,unnamed…	CITED2,ITGB1,NR2F2,PRDM1,TFCP2L1,TGFB3	ACVR2A,ADCYAP1,ADM,ADRA2A,APP,AR,CCL2,CITED2,CRH,DDO,EDDM3A,EDNRA,EPYC,ETS1,HPGD,IGFBP2,ITGB1,NHLH2,NR2F2,NRK,PAPPA,PCSK5,PLA2G6,PRDM1,PRL,PRLHR,SP3,STAT5A,TFCP2L1,TGFB3
GO Biological Process	GO:0010629	negative regulation of gene expression	16	0.000272	1	0.177	2.29	7.86	18	461	0.4	0.039	19	194	980	unnamed,unnamed,unnamed,unnamed,unnamed,unnamed,unnamed,unnamed,unnamed,unnamed,unnamed,unnamed,unnamed,unnamed,unnamed,unnamed,unnamed,unnamed	unnamed,unnamed,unnamed,unnamed,unnamed,unnamed,unnamed,unnamed,unnamed,unnamed,unnamed,unnamed,unnamed,unnamed,unnamed,unnamed,unnamed,unnamed,unnamed,unnamed,unnamed,unnamed,unnamed,unnamed,unnamed,unnamed,unnamed,unnamed,unnamed,unnamed,unnamed,unnamed,unnamed,unnamed,unnamed,unnamed,unnamed,unnamed,unnamed,unnamed,unnamed,unnamed,unnamed,unnamed,unnamed,unnamed,unnamed,unnamed,unnamed,unnamed…	CITED2,CTBP2,E2F6,FOXB1,FST,GLI2,GLIS1,HIC1,HOXA2,MAF,NR2F1,NR2F2,PEX14,PEX2,PRDM1,PRDM6,RARB,TBX2,TFCP2L1	AHRR,ASCL1,BACH1,BARX2,BCL11A,BCL6,BCOR,BHLHE22,BHLHE40,BMP2,BMP4,C1D,CBX4,CDKN1C,CDX2,CITED2,CREB1,CRH,CTBP2,CTNNB1,DAB2,DACH1,DLX2,DMAP1,DROSHA,E2F6,E2F7,EDNRB,EID1,EOMES,FERD3L,FEZF1,FGFR2,FOXA1,FOXA2,FOXB1,FOXC1,FOXD3,FOXG1,FOXL2,FOXN3,FOXO1,FOXP1,FOXP2,FOXQ1,FOXS1,FST,FZD1,FZD8,GATA3,GCFC2,GJA1,GLI2,GLI3,GLIS1,GLIS3,GREM1,GSK3B,HDAC9,HES1,HHEX,HIC1,HIVEP1,HOXA2,HOXD8,HSBP1,ID2,ID4,IFNG,ISL1,…
GO Biological Process	GO:0010605	negative regulation of macromolecule metabolic process	17	0.000283	1	0.174	2.13	9.39	20	551	0.444	0.0363	21	257	1480	unnamed,unnamed,unnamed,unnamed,unnamed,unnamed,unnamed,unnamed,unnamed,unnamed,unnamed,unnamed,unnamed,unnamed,unnamed,unnamed,unnamed,unnamed,unnamed,unnamed	unnamed,unnamed,unnamed,unnamed,unnamed,unnamed,unnamed,unnamed,unnamed,unnamed,unnamed,unnamed,unnamed,unnamed,unnamed,unnamed,unnamed,unnamed,unnamed,unnamed,unnamed,unnamed,unnamed,unnamed,unnamed,unnamed,unnamed,unnamed,unnamed,unnamed,unnamed,unnamed,unnamed,unnamed,unnamed,unnamed,unnamed,unnamed,unnamed,unnamed,unnamed,unnamed,unnamed,unnamed,unnamed,unnamed,unnamed,unnamed,unnamed,unnamed…	CITED2,CTBP2,E2F6,FOXB1,FST,GLI2,GLIS1,GNAQ,HIC1,HOXA2,MAF,NR2F1,NR2F2,PEX14,PEX2,PRDM1,PRDM6,RARB,TBX2,TFCP2L1,TGFB3	AATF,AHRR,ANAPC1,ANG,AR,ASCL1,ATG5,BACH1,BARD1,BARX2,BCL11A,BCL6,BCOR,BHLHE22,BHLHE40,BMP2,BMP4,BUB3,C1D,CAMK2N1,CAPRIN1,CAPRIN2,CBX4,CDKN1C,CDX2,CITED2,CNKSR3,CPEB2,CREB1,CRH,CRIPAK,CTBP2,CTNNB1,DAB2,DACH1,DLX2,DMAP1,DMD,DNAJC3,DROSHA,DUSP16,DUSP6,E2F6,E2F7,EDNRB,EID1,EOMES,ERCC4,ERRFI1,FBXW7,FERD3L,FEZF1,FGFR2,FHIT,FOXA1,FOXA2,FOXB1,FOXC1,FOXD3,FOXG1,FOXL2,FOXN3,FOXO1,FOXP1,FOXP2,FOXQ1,FOXS1,FS…
GO Biological Process	GO:0031324	negative regulation of cellular metabolic process	18	0.000291	1	0.169	2.13	9.41	20	552	0.444	0.0362	21	260	1474	unnamed,unnamed,unnamed,unnamed,unnamed,unnamed,unnamed,unnamed,unnamed,unnamed,unnamed,unnamed,unnamed,unnamed,unnamed,unnamed,unnamed,unnamed,unnamed,unnamed	unnamed,unnamed,unnamed,unnamed,unnamed,unnamed,unnamed,unnamed,unnamed,unnamed,unnamed,unnamed,unnamed,unnamed,unnamed,unnamed,unnamed,unnamed,unnamed,unnamed,unnamed,unnamed,unnamed,unnamed,unnamed,unnamed,unnamed,unnamed,unnamed,unnamed,unnamed,unnamed,unnamed,unnamed,unnamed,unnamed,unnamed,unnamed,unnamed,unnamed,unnamed,unnamed,unnamed,unnamed,unnamed,unnamed,unnamed,unnamed,unnamed,unnamed…	CITED2,CTBP2,E2F6,FOXB1,FST,GLI2,GLIS1,GNAQ,HIC1,HOXA2,MAF,NR2F1,NR2F2,PEX14,PEX2,PRDM1,PRDM6,RARB,TBX2,TFCP2L1,TGFB3	AATF,ADRA2A,AHRR,AKAP6,ANAPC1,ANG,ASCL1,ATG5,ATP1A1,BACH1,BARD1,BARX2,BCL6,BCOR,BHLHE22,BHLHE40,BMP2,BMP4,BUB3,C1D,CAMK2N1,CAPRIN1,CAPRIN2,CBX4,CDKN1C,CDX2,CITED2,CNKSR3,CPEB2,CREB1,CRIPAK,CTBP2,CTNNB1,DAB2,DACH1,DLX2,DMAP1,DMD,DNAJC3,DUSP16,DUSP6,E2F6,E2F7,EDNRA,EDNRB,EID1,EOMES,ERCC4,ERRFI1,FBXW7,FERD3L,FEZF1,FGFR2,FHIT,FOXA1,FOXA2,FOXB1,FOXC1,FOXD3,FOXG1,FOXL2,FOXN3,FOXO1,FOXP1,FOXP2,FOXQ1,FOX…
GO Biological Process	GO:0080090	regulation of primary metabolic process	19	0.000378	1	0.207	1.54	21.4	33	1258	0.733	0.0262	41	725	4925	unnamed,unnamed,unnamed,unnamed,unnamed,unnamed,unnamed,unnamed,unnamed,unnamed,unnamed,unnamed,unnamed,unnamed,unnamed,unnamed,unnamed,unnamed,unnamed,unnamed,unnamed,unnamed,unnamed,unnamed,unnamed,unnamed,unnamed,unnamed,unnamed,unnamed,unnamed,unnamed,unnamed	unnamed,unnamed,unnamed,unnamed,unnamed,unnamed,unnamed,unnamed,unnamed,unnamed,unnamed,unnamed,unnamed,unnamed,unnamed,unnamed,unnamed,unnamed,unnamed,unnamed,unnamed,unnamed,unnamed,unnamed,unnamed,unnamed,unnamed,unnamed,unnamed,unnamed,unnamed,unnamed,unnamed,unnamed,unnamed,unnamed,unnamed,unnamed,unnamed,unnamed,unnamed,unnamed,unnamed,unnamed,unnamed,unnamed,unnamed,unnamed,unnamed,unnamed…	ARHGAP15,BNC2,C10orf137,CASZ1,CITED2,CTBP2,DLC1,DMRTB1,E2F6,EBF3,FOXB1,FST,GLI2,GLIS1,GNAQ,HIC1,HOXA2,HOXA3,ITGB1,LRP4,MAF,MGMT,NR2F1,NR2F2,NRP1,PDGFC,PEX14,PEX2,PHF17,PPP3CA,PRDM1,PRDM6,PSIP1,RARB,RUNX1T1,TBC1D22A,TBX2,TFCP2L1,TGFB3,ZEB2,ZFHX4	AATF,ABRA,ACO1,ACVR1,ACVR2A,ADCY8,ADCY9,ADCYAP1,ADM,ADRA2A,ADRB2,AEBP2,AFF2,AFF3,AGAP1,AGTR1,AGTR2,AHRR,AIPL1,AKAP6,ALK,ALX4,ANAPC1,ANG,ANGPT1,ANXA1,APP,AR,ARAP2,ARAP3,ARFGAP2,ARFGAP3,ARFGEF1,ARGLU1,ARHGAP11B,ARHGAP15,ARHGAP20,ARHGAP21,ARHGAP26,ARHGAP42,ARHGEF16,ARID1B,ARRDC3,ARRDC4,ARX,ASCC3,ASCL1,ASCL4,ASXL2,ASXL3,ATG5,ATOH1,ATOH7,ATP1A1,AXIN2,AZIN1,BACH1,BACH2,BARD1,BARHL2,BARX2,BBX,BCL11A,BCL…
GO Biological Process	GO:0007568	aging	20	0.000379	1	0.198	7.72	0.648	5	38	0.111	0.132	5	24	187	unnamed,unnamed,unnamed,unnamed,unnamed	unnamed,unnamed,unnamed,unnamed,unnamed,unnamed,unnamed,unnamed,unnamed,unnamed,unnamed,unnamed,unnamed,unnamed,unnamed,unnamed,unnamed,unnamed,unnamed,unnamed,unnamed,unnamed,unnamed,unnamed,unnamed,unnamed,unnamed,unnamed,unnamed,unnamed,unnamed,unnamed,unnamed,unnamed,unnamed,unnamed,unnamed,unnamed	CITED2,SRR,TBX2,TFCP2L1,TGFB3	ADM,ADRA1A,CCL2,CITED2,DCN,EDNRA,EDNRB,FOXG1,HTR2A,ID2,IGFBP2,NOX4,OPA1,PDE4D,POU1F1,SLC1A2,SLC34A2,SRR,TBX2,TBX3,TFCP2L1,TGFB3,TP63,ZMIZ1
GO Biological Process	GO:0031323	regulation of cellular metabolic process	21	0.000414	1	0.206	1.53	21.5	33	1263	0.733	0.0261	41	727	4982	unnamed,unnamed,unnamed,unnamed,unnamed,unnamed,unnamed,unnamed,unnamed,unnamed,unnamed,unnamed,unnamed,unnamed,unnamed,unnamed,unnamed,unnamed,unnamed,unnamed,unnamed,unnamed,unnamed,unnamed,unnamed,unnamed,unnamed,unnamed,unnamed,unnamed,unnamed,unnamed,unnamed	unnamed,unnamed,unnamed,unnamed,unnamed,unnamed,unnamed,unnamed,unnamed,unnamed,unnamed,unnamed,unnamed,unnamed,unnamed,unnamed,unnamed,unnamed,unnamed,unnamed,unnamed,unnamed,unnamed,unnamed,unnamed,unnamed,unnamed,unnamed,unnamed,unnamed,unnamed,unnamed,unnamed,unnamed,unnamed,unnamed,unnamed,unnamed,unnamed,unnamed,unnamed,unnamed,unnamed,unnamed,unnamed,unnamed,unnamed,unnamed,unnamed,unnamed…	ARHGAP15,BNC2,C10orf137,CASZ1,CITED2,CTBP2,DLC1,DMRTB1,E2F6,EBF3,FOXB1,FST,GLI2,GLIS1,GNAQ,HIC1,HOXA2,HOXA3,ITGB1,LRP4,MAF,MGMT,NR2F1,NR2F2,NRP1,PDGFC,PEX14,PEX2,PHF17,PPP3CA,PRDM1,PRDM6,PSIP1,RARB,RUNX1T1,TBC1D22A,TBX2,TFCP2L1,TGFB3,ZEB2,ZFHX4	AATF,ABRA,ACO1,ACVR1,ACVR2A,ADCY8,ADCY9,ADCYAP1,ADM,ADRA2A,ADRB2,AEBP2,AFF2,AFF3,AGAP1,AGTR1,AGTR2,AGXT2,AHRR,AIPL1,AKAP6,ALK,ALX4,ANAPC1,ANG,ANGPT1,ANXA1,APP,AR,ARAP2,ARAP3,ARFGAP2,ARFGAP3,ARFGEF1,ARGLU1,ARHGAP11B,ARHGAP15,ARHGAP20,ARHGAP21,ARHGAP26,ARHGAP42,ARHGEF16,ARID1B,ARRDC3,ARRDC4,ARX,ASCC3,ASCL1,ASCL4,ASXL2,ASXL3,ATG5,ATOH1,ATOH7,ATP1A1,AXIN2,AZIN1,BACH1,BACH2,BARD1,BARHL2,BARX2,BBX,BCL1…
GO Biological Process	GO:0019219	regulation of nucleobase-containing compound metabolic process	22	0.00043	1	0.204	1.59	19.5	31	1144	0.689	0.0271	38	618	3927	unnamed,unnamed,unnamed,unnamed,unnamed,unnamed,unnamed,unnamed,unnamed,unnamed,unnamed,unnamed,unnamed,unnamed,unnamed,unnamed,unnamed,unnamed,unnamed,unnamed,unnamed,unnamed,unnamed,unnamed,unnamed,unnamed,unnamed,unnamed,unnamed,unnamed,unnamed	unnamed,unnamed,unnamed,unnamed,unnamed,unnamed,unnamed,unnamed,unnamed,unnamed,unnamed,unnamed,unnamed,unnamed,unnamed,unnamed,unnamed,unnamed,unnamed,unnamed,unnamed,unnamed,unnamed,unnamed,unnamed,unnamed,unnamed,unnamed,unnamed,unnamed,unnamed,unnamed,unnamed,unnamed,unnamed,unnamed,unnamed,unnamed,unnamed,unnamed,unnamed,unnamed,unnamed,unnamed,unnamed,unnamed,unnamed,unnamed,unnamed,unnamed…	ARHGAP15,BNC2,C10orf137,CASZ1,CITED2,CTBP2,DLC1,DMRTB1,E2F6,EBF3,FOXB1,FST,GLI2,GLIS1,GNAQ,HIC1,HOXA2,HOXA3,MAF,MGMT,NR2F1,NR2F2,PDGFC,PEX14,PEX2,PHF17,PPP3CA,PRDM1,PRDM6,PSIP1,RARB,RUNX1T1,TBC1D22A,TBX2,TFCP2L1,TGFB3,ZEB2,ZFHX4	AATF,ABRA,ACVR1,ACVR2A,ADCYAP1,ADM,ADRA2A,ADRB2,AEBP2,AFF2,AFF3,AGAP1,AGTR2,AHRR,AIPL1,AKAP6,ALK,ALX4,APP,AR,ARAP2,ARAP3,ARFGAP2,ARFGAP3,ARFGEF1,ARGLU1,ARHGAP11B,ARHGAP15,ARHGAP20,ARHGAP21,ARHGAP26,ARHGAP42,ARHGEF16,ARID1B,ARX,ASCC3,ASCL1,ASCL4,ASXL2,ASXL3,ATOH1,ATOH7,AXIN2,BACH1,BACH2,BARD1,BARHL2,BARX2,BBX,BCL11A,BCL11B,BCL6,BCL9L,BCOR,BDP1,BHLHE22,BHLHE23,BHLHE40,BMP2,BMP3,BMP4,BNC2,BNIP2,BRMS…
GO Biological Process	GO:0009892	negative regulation of metabolic process	23	0.000492	1	0.223	2.05	9.77	20	573	0.444	0.0349	21	273	1591	unnamed,unnamed,unnamed,unnamed,unnamed,unnamed,unnamed,unnamed,unnamed,unnamed,unnamed,unnamed,unnamed,unnamed,unnamed,unnamed,unnamed,unnamed,unnamed,unnamed	unnamed,unnamed,unnamed,unnamed,unnamed,unnamed,unnamed,unnamed,unnamed,unnamed,unnamed,unnamed,unnamed,unnamed,unnamed,unnamed,unnamed,unnamed,unnamed,unnamed,unnamed,unnamed,unnamed,unnamed,unnamed,unnamed,unnamed,unnamed,unnamed,unnamed,unnamed,unnamed,unnamed,unnamed,unnamed,unnamed,unnamed,unnamed,unnamed,unnamed,unnamed,unnamed,unnamed,unnamed,unnamed,unnamed,unnamed,unnamed,unnamed,unnamed…	CITED2,CTBP2,E2F6,FOXB1,FST,GLI2,GLIS1,GNAQ,HIC1,HOXA2,MAF,NR2F1,NR2F2,PEX14,PEX2,PRDM1,PRDM6,RARB,TBX2,TFCP2L1,TGFB3	AATF,ADRA2A,AHRR,AKAP6,ANAPC1,ANG,AR,ARRDC3,ASCL1,ATG5,ATP1A1,BACH1,BARD1,BARX2,BCL11A,BCL6,BCOR,BHLHE22,BHLHE40,BMP2,BMP4,BUB3,C1D,CAMK2N1,CAPRIN1,CAPRIN2,CBX4,CDKN1C,CDX2,CITED2,CNKSR3,CPEB2,CREB1,CRH,CRIPAK,CTBP2,CTNNB1,DAB2,DACH1,DLX2,DMAP1,DMD,DNAJC3,DROSHA,DUSP16,DUSP6,E2F6,E2F7,EDNRA,EDNRB,EID1,EOMES,ERCC4,ERRFI1,FBXW7,FERD3L,FEZF1,FGFR2,FHIT,FOXA1,FOXA2,FOXB1,FOXC1,FOXD3,FOXG1,FOXL2,FOXN3…
GO Biological Process	GO:0018130	heterocycle biosynthetic process	24	0.000533	1	0.232	1.74	14.9	26	875	0.578	0.0297	30	438	2806	unnamed,unnamed,unnamed,unnamed,unnamed,unnamed,unnamed,unnamed,unnamed,unnamed,unnamed,unnamed,unnamed,unnamed,unnamed,unnamed,unnamed,unnamed,unnamed,unnamed,unnamed,unnamed,unnamed,unnamed,unnamed,unnamed	unnamed,unnamed,unnamed,unnamed,unnamed,unnamed,unnamed,unnamed,unnamed,unnamed,unnamed,unnamed,unnamed,unnamed,unnamed,unnamed,unnamed,unnamed,unnamed,unnamed,unnamed,unnamed,unnamed,unnamed,unnamed,unnamed,unnamed,unnamed,unnamed,unnamed,unnamed,unnamed,unnamed,unnamed,unnamed,unnamed,unnamed,unnamed,unnamed,unnamed,unnamed,unnamed,unnamed,unnamed,unnamed,unnamed,unnamed,unnamed,unnamed,unnamed…	BNC2,C10orf137,CASZ1,CITED2,CTBP2,DCTD,DMRTB1,E2F6,EBF3,FOXB1,GLI2,GLIS1,HIC1,HOXA2,HOXA3,MAF,MOCS2,NR2F1,NR2F2,PHF17,PRDM1,PRDM6,PSIP1,RARB,RUNX1T1,TBX2,TFCP2L1,TTLL5,ZEB2,ZFHX4	ABRA,ADCY8,ADCY9,ADM,AEBP2,AFF3,AHRR,AK4,AK8,ALX4,AMPD3,ANG,AR,ARGLU1,ARID1B,ARX,ASCC3,ASCL1,ASCL4,ASXL2,ASXL3,ATOH1,ATOH7,ATP1A1,ATP5EP2,ATP5G3,ATP5J,BACH1,BACH2,BARHL2,BARX2,BBX,BCL11A,BCL11B,BCL6,BCL9L,BCOR,BDP1,BHLHE22,BHLHE23,BHLHE40,BNC2,BRMS1L,C10orf137,C1D,CALCOCO1,CAMTA1,CASZ1,CBX4,CCNH,CCRN4L,CDC5L,CDCA7,CDCA7L,CDX2,CEBPD,CEBPG,CHD6,CHD9,CITED2,CMPK2,CPSF2,CREB1,CREB5,CREBL2,CRTC3,CSRNP…
GO Biological Process	GO:0051171	regulation of nitrogen compound metabolic process	25	0.000537	1	0.224	1.57	19.7	31	1156	0.689	0.0268	38	627	4015	unnamed,unnamed,unnamed,unnamed,unnamed,unnamed,unnamed,unnamed,unnamed,unnamed,unnamed,unnamed,unnamed,unnamed,unnamed,unnamed,unnamed,unnamed,unnamed,unnamed,unnamed,unnamed,unnamed,unnamed,unnamed,unnamed,unnamed,unnamed,unnamed,unnamed,unnamed	unnamed,unnamed,unnamed,unnamed,unnamed,unnamed,unnamed,unnamed,unnamed,unnamed,unnamed,unnamed,unnamed,unnamed,unnamed,unnamed,unnamed,unnamed,unnamed,unnamed,unnamed,unnamed,unnamed,unnamed,unnamed,unnamed,unnamed,unnamed,unnamed,unnamed,unnamed,unnamed,unnamed,unnamed,unnamed,unnamed,unnamed,unnamed,unnamed,unnamed,unnamed,unnamed,unnamed,unnamed,unnamed,unnamed,unnamed,unnamed,unnamed,unnamed…	ARHGAP15,BNC2,C10orf137,CASZ1,CITED2,CTBP2,DLC1,DMRTB1,E2F6,EBF3,FOXB1,FST,GLI2,GLIS1,GNAQ,HIC1,HOXA2,HOXA3,MAF,MGMT,NR2F1,NR2F2,PDGFC,PEX14,PEX2,PHF17,PPP3CA,PRDM1,PRDM6,PSIP1,RARB,RUNX1T1,TBC1D22A,TBX2,TFCP2L1,TGFB3,ZEB2,ZFHX4	AATF,ABRA,ACVR1,ACVR2A,ADCYAP1,ADM,ADRA2A,ADRB2,AEBP2,AFF2,AFF3,AGAP1,AGTR2,AGXT2,AHRR,AIPL1,AKAP6,ALK,ALX4,APP,AR,ARAP2,ARAP3,ARFGAP2,ARFGAP3,ARFGEF1,ARGLU1,ARHGAP11B,ARHGAP15,ARHGAP20,ARHGAP21,ARHGAP26,ARHGAP42,ARHGEF16,ARID1B,ARX,ASCC3,ASCL1,ASCL4,ASXL2,ASXL3,ATOH1,ATOH7,AXIN2,AZIN1,BACH1,BACH2,BARD1,BARHL2,BARX2,BBX,BCL11A,BCL11B,BCL6,BCL9L,BCOR,BDP1,BHLHE22,BHLHE23,BHLHE40,BMP2,BMP3,BMP4,BNC…
GO Biological Process	GO:0043009	chordate embryonic development	26	0.000553	1	0.222	2.87	4.18	12	245	0.267	0.049	13	129	571	unnamed,unnamed,unnamed,unnamed,unnamed,unnamed,unnamed,unnamed,unnamed,unnamed,unnamed,unnamed	unnamed,unnamed,unnamed,unnamed,unnamed,unnamed,unnamed,unnamed,unnamed,unnamed,unnamed,unnamed,unnamed,unnamed,unnamed,unnamed,unnamed,unnamed,unnamed,unnamed,unnamed,unnamed,unnamed,unnamed,unnamed,unnamed,unnamed,unnamed,unnamed,unnamed,unnamed,unnamed,unnamed,unnamed,unnamed,unnamed,unnamed,unnamed,unnamed,unnamed,unnamed,unnamed,unnamed,unnamed,unnamed,unnamed,unnamed,unnamed,unnamed,unnamed…	CITED2,DLC1,FOXB1,GLI2,HOXA2,HOXA3,ITGB1,NR2F2,PRDM1,ROCK2,SPEG,TGFB3,ZEB2	ACVR1,ACVR2A,ADAM10,ADM,ALDH1A2,ALX4,ANGPT1,ANKRD11,APAF1,AR,AXIN2,BCL2L11,BMP2,BMP4,BNIP2,CDH1,CDX2,CITED2,COBL,CTNNB1,DAB2,DAD1,DLC1,DLX2,DSC3,DSCAML1,E2F7,EDNRA,EN1,EOMES,ESRRB,EXT1,EYA1,FGF9,FGFR2,FOXA2,FOXB1,FOXC1,FOXD3,FOXP1,FOXS1,FUT8,G2E3,GATA3,GBX2,GJA1,GJB5,GLI2,GLI3,GRIN2B,HAND2,HECTD1,HES1,HHEX,HOXA2,HOXA3,HOXD10,HOXD11,HS6ST1,IHH,INPP5B,IRX5,ISL1,ITGA4,ITGB1,KIAA1217,LHX2,LMO4,LMX1B,…
GO Biological Process	GO:0009792	embryo development ending in birth or egg hatching	27	0.000575	1	0.222	2.86	4.19	12	246	0.267	0.0488	13	130	578	unnamed,unnamed,unnamed,unnamed,unnamed,unnamed,unnamed,unnamed,unnamed,unnamed,unnamed,unnamed	unnamed,unnamed,unnamed,unnamed,unnamed,unnamed,unnamed,unnamed,unnamed,unnamed,unnamed,unnamed,unnamed,unnamed,unnamed,unnamed,unnamed,unnamed,unnamed,unnamed,unnamed,unnamed,unnamed,unnamed,unnamed,unnamed,unnamed,unnamed,unnamed,unnamed,unnamed,unnamed,unnamed,unnamed,unnamed,unnamed,unnamed,unnamed,unnamed,unnamed,unnamed,unnamed,unnamed,unnamed,unnamed,unnamed,unnamed,unnamed,unnamed,unnamed…	CITED2,DLC1,FOXB1,GLI2,HOXA2,HOXA3,ITGB1,NR2F2,PRDM1,ROCK2,SPEG,TGFB3,ZEB2	ACVR1,ACVR2A,ADAM10,ADM,ALDH1A2,ALX4,ANGPT1,ANKRD11,APAF1,AR,AXIN2,BCL2L11,BMP2,BMP4,BNIP2,CDH1,CDX2,CITED2,COBL,CTNNB1,DAB2,DAD1,DLC1,DLX2,DSC3,DSCAML1,E2F7,EDNRA,EN1,EOMES,ESRRB,EVX1,EXT1,EYA1,FGF9,FGFR2,FOXA2,FOXB1,FOXC1,FOXD3,FOXP1,FOXS1,FUT8,G2E3,GATA3,GBX2,GJA1,GJB5,GLI2,GLI3,GRIN2B,HAND2,HECTD1,HES1,HHEX,HOXA2,HOXA3,HOXD10,HOXD11,HS6ST1,IHH,INPP5B,IRX5,ISL1,ITGA4,ITGB1,KIAA1217,LHX2,LMO4,L…
GO Biological Process	GO:0048519	negative regulation of biological process	28	0.000615	1	0.229	1.66	16.9	28	991	0.622	0.0283	32	522	3320	unnamed,unnamed,unnamed,unnamed,unnamed,unnamed,unnamed,unnamed,unnamed,unnamed,unnamed,unnamed,unnamed,unnamed,unnamed,unnamed,unnamed,unnamed,unnamed,unnamed,unnamed,unnamed,unnamed,unnamed,unnamed,unnamed,unnamed,unnamed	unnamed,unnamed,unnamed,unnamed,unnamed,unnamed,unnamed,unnamed,unnamed,unnamed,unnamed,unnamed,unnamed,unnamed,unnamed,unnamed,unnamed,unnamed,unnamed,unnamed,unnamed,unnamed,unnamed,unnamed,unnamed,unnamed,unnamed,unnamed,unnamed,unnamed,unnamed,unnamed,unnamed,unnamed,unnamed,unnamed,unnamed,unnamed,unnamed,unnamed,unnamed,unnamed,unnamed,unnamed,unnamed,unnamed,unnamed,unnamed,unnamed,unnamed…	ANXA2,CITED2,CTBP2,DLC1,DPEP1,E2F6,FOXB1,FST,GLI2,GLIS1,GNAQ,HIC1,HOXA2,ITGB1,LRP4,MAF,MGMT,NR2F1,NR2F2,NRP1,PEX14,PEX2,PHF17,PPP3CA,PRDM1,PRDM6,RARB,ROCK2,SPEG,TBX2,TFCP2L1,TGFB3	AATF,ACAA2,ACKR3,ACVR1,ACVR1C,ADAM10,ADAMTS1,ADAMTS20,ADCYAP1,ADM,ADRA1A,ADRA1D,ADRA2A,ADRB2,AGTR2,AHRR,AIPL1,AKAP6,ALDH1A2,ANAPC1,ANG,ANGPT1,ANXA1,ANXA2,AOAH,AP2B1,APCDD1,API5,APIP,APP,AR,ARAP3,ARFGEF1,ARRDC3,ASCL1,ASIC2,ASTN2,ATG5,ATP1A1,AXIN2,BACH1,BAI3,BARD1,BARX2,BCL11A,BCL11B,BCL6,BCL9L,BCOR,BHLHE22,BHLHE23,BHLHE40,BIRC7,BMP2,BMP4,BMPER,BNIP2,BTG1,BTG3,BTG4,BUB3,C11orf34,C1D,CAMK2N1,CAPRIN1…
GO Biological Process	GO:0042733	embryonic digit morphogenesis	29	0.000718	1	0.258	9.39	0.426	4	25	0.0889	0.16	4	20	48	unnamed,unnamed,unnamed,unnamed	unnamed,unnamed,unnamed,unnamed,unnamed,unnamed,unnamed,unnamed,unnamed,unnamed,unnamed,unnamed,unnamed,unnamed,unnamed,unnamed,unnamed,unnamed,unnamed,unnamed,unnamed,unnamed,unnamed,unnamed,unnamed	GLI2,GNAQ,LRP4,TBX2	ALX4,BMP4,CTNNB1,GLI2,GLI3,GNAQ,HAND2,HOXD11,HOXD12,HOXD13,KIAA1715,LRP4,LRP6,MSX2,OSR1,SALL1,TBX2,TBX3,TWIST1,WNT5A
GO Biological Process	GO:1901362	organic cyclic compound biosynthetic process	30	0.000761	1	0.265	1.71	15.2	26	893	0.578	0.0291	31	449	2924	unnamed,unnamed,unnamed,unnamed,unnamed,unnamed,unnamed,unnamed,unnamed,unnamed,unnamed,unnamed,unnamed,unnamed,unnamed,unnamed,unnamed,unnamed,unnamed,unnamed,unnamed,unnamed,unnamed,unnamed,unnamed,unnamed	unnamed,unnamed,unnamed,unnamed,unnamed,unnamed,unnamed,unnamed,unnamed,unnamed,unnamed,unnamed,unnamed,unnamed,unnamed,unnamed,unnamed,unnamed,unnamed,unnamed,unnamed,unnamed,unnamed,unnamed,unnamed,unnamed,unnamed,unnamed,unnamed,unnamed,unnamed,unnamed,unnamed,unnamed,unnamed,unnamed,unnamed,unnamed,unnamed,unnamed,unnamed,unnamed,unnamed,unnamed,unnamed,unnamed,unnamed,unnamed,unnamed,unnamed…	BNC2,C10orf137,CASZ1,CITED2,CTBP2,DCTD,DMRTB1,E2F6,EBF3,FOXB1,GLI2,GLIS1,HIC1,HOXA2,HOXA3,MAF,MOCS2,NR2F1,NR2F2,PEX2,PHF17,PRDM1,PRDM6,PSIP1,RARB,RUNX1T1,TBX2,TFCP2L1,TTLL5,ZEB2,ZFHX4	ABRA,ACAA2,ADCY8,ADCY9,ADM,AEBP2,AFF3,AGTR2,AHRR,AK4,AK8,AKR1D1,ALX4,AMPD3,ANG,AR,ARGLU1,ARID1B,ARX,ASCC3,ASCL1,ASCL4,ASXL2,ASXL3,ATOH1,ATOH7,ATP1A1,ATP5EP2,ATP5G3,ATP5J,BACH1,BACH2,BARHL2,BARX2,BBX,BCL11A,BCL11B,BCL6,BCL9L,BCOR,BDP1,BHLHE22,BHLHE23,BHLHE40,BNC2,BRMS1L,C10orf137,C1D,CALCOCO1,CAMTA1,CASZ1,CBX4,CCNH,CCRN4L,CDC5L,CDCA7,CDCA7L,CDX2,CEBPD,CEBPG,CHD6,CHD9,CITED2,CMPK2,CPSF2,CREB1,CREB5…
GO Biological Process	GO:0014070	response to organic cyclic compound	31	0.000788	1	0.265	3.19	3.14	10	184	0.222	0.0543	10	100	605	unnamed,unnamed,unnamed,unnamed,unnamed,unnamed,unnamed,unnamed,unnamed,unnamed	unnamed,unnamed,unnamed,unnamed,unnamed,unnamed,unnamed,unnamed,unnamed,unnamed,unnamed,unnamed,unnamed,unnamed,unnamed,unnamed,unnamed,unnamed,unnamed,unnamed,unnamed,unnamed,unnamed,unnamed,unnamed,unnamed,unnamed,unnamed,unnamed,unnamed,unnamed,unnamed,unnamed,unnamed,unnamed,unnamed,unnamed,unnamed,unnamed,unnamed,unnamed,unnamed,unnamed,unnamed,unnamed,unnamed,unnamed,unnamed,unnamed,unnamed…	CITED2,GLI2,ITGB1,MGMT,NR2F1,NR2F2,PGRMC2,RARB,SRR,TGFB3	ACVR1,ADCYAP1,ADM,AGTR2,AKAP6,ALDH1A2,ANXA1,AR,ASCL1,AXIN2,BMP2,BMP4,CA4,CALCR,CASQ2,CCL2,CDH1,CHRNB4,CITED2,CPS1,CRH,CRIPAK,CTNNB1,DROSHA,DUSP6,EDNRA,EDNRB,ESRRB,ESRRG,ETS1,FGF10,FOXA1,GATA3,GLI2,HNF4G,HNMT,HTR1B,HTR5A,IDI1,IGFBP2,IGFBP5,INHBA,ISL1,ITGB1,KCNQ1,KYNU,LONP2,LRP6,MEF2C,MGMT,MSTN,MSX2,NDUFS4,NFIA,NKX6-1,NOX4,NPC1,NR0B1,NR2F1,NR2F2,NR3C1,NR3C2,NR4A2,NR5A2,NTRK3,PAPPA,PDE4D,PGRMC2,PLA2…
GO Biological Process	GO:0048598	embryonic morphogenesis	32	0.000938	1	0.306	2.89	3.8	11	223	0.244	0.0493	12	130	508	unnamed,unnamed,unnamed,unnamed,unnamed,unnamed,unnamed,unnamed,unnamed,unnamed,unnamed	unnamed,unnamed,unnamed,unnamed,unnamed,unnamed,unnamed,unnamed,unnamed,unnamed,unnamed,unnamed,unnamed,unnamed,unnamed,unnamed,unnamed,unnamed,unnamed,unnamed,unnamed,unnamed,unnamed,unnamed,unnamed,unnamed,unnamed,unnamed,unnamed,unnamed,unnamed,unnamed,unnamed,unnamed,unnamed,unnamed,unnamed,unnamed,unnamed,unnamed,unnamed,unnamed,unnamed,unnamed,unnamed,unnamed,unnamed,unnamed,unnamed,unnamed…	CITED2,DLC1,GLI2,GNAQ,HOXA2,HOXA3,LRP4,RARB,ROCK2,TBX2,TGFB3,ZEB2	ACVR1,ACVR2A,ADM,AFF3,ALDH1A2,ALX4,APAF1,ATOH1,BMP4,CER1,CITED2,COBL,CTNNB1,CYP26B1,DLC1,DLX2,DLX6,DSCAML1,EN1,EOMES,ESRRB,EXT1,EYA1,EYA4,FGF10,FGF9,FGFR2,FOXA2,FOXC1,FOXG1,FOXI1,FOXL2,FOXS1,GATA3,GBX2,GDNF,GJA1,GJB5,GLI2,GLI3,GNAQ,GPC3,GREM1,HAND2,HECTD1,HES1,HHEX,HOXA2,HOXA3,HOXD10,HOXD11,HOXD12,HOXD13,ID2,IHH,INHBA,INSIG2,IRX1,IRX2,IRX3,IRX5,ITGA4,KIAA1715,KIF16B,KLF4,LHX2,LMO4,LRP4,LRP6,MAFB,…
GO Biological Process	GO:0030154	cell differentiation	33	0.000952	1	0.301	1.65	16.3	27	959	0.6	0.0282	30	500	2617	unnamed,unnamed,unnamed,unnamed,unnamed,unnamed,unnamed,unnamed,unnamed,unnamed,unnamed,unnamed,unnamed,unnamed,unnamed,unnamed,unnamed,unnamed,unnamed,unnamed,unnamed,unnamed,unnamed,unnamed,unnamed,unnamed,unnamed	unnamed,unnamed,unnamed,unnamed,unnamed,unnamed,unnamed,unnamed,unnamed,unnamed,unnamed,unnamed,unnamed,unnamed,unnamed,unnamed,unnamed,unnamed,unnamed,unnamed,unnamed,unnamed,unnamed,unnamed,unnamed,unnamed,unnamed,unnamed,unnamed,unnamed,unnamed,unnamed,unnamed,unnamed,unnamed,unnamed,unnamed,unnamed,unnamed,unnamed,unnamed,unnamed,unnamed,unnamed,unnamed,unnamed,unnamed,unnamed,unnamed,unnamed…	CEP120,CITED2,CTBP2,FAM101B,FEZ2,FOXB1,FST,GLI2,GNAQ,HOXA2,ITGB1,LRP4,MAF,MGMT,NR2F1,NR2F2,NRP1,PEX2,PPP3CA,PRDM1,PRDM6,RARB,ROCK2,RUNX1T1,SPEG,TBX2,TENM3,TFCP2L1,TOP2B,ZEB2	ABCA12,ABLIM1,ACKR3,ACTR3,ACVR1,ACVR1C,ADCYAP1,ADM,ADRB2,AGTR2,ALCAM,ALDH1A2,ALK,ANG,ANGPT1,ANXA1,AP2B1,APCDD1,APP,AR,ARL4A,ARL6,ARX,ASCL1,ASTN1,ATG5,ATOH1,ATOH7,AXIN2,BARHL2,BARX2,BBS9,BCL11A,BCL11B,BCL6,BCL9L,BHLHE22,BHLHE23,BLNK,BMP2,BMP3,BMP4,BNIP2,BTG4,C10orf11,CADM1,CAND1,CAPRIN1,CAPRIN2,CAPZB,CCL2,CCR7,CD1D,CDH1,CDH2,CDH4,CDK5RAP2,CDKL5,CDKN1C,CDX2,CEBPG,CELF4,CEP120,CHL1,CHRDL1,CITED2,CLC…
GO Biological Process	GO:0034654	nucleobase-containing compound biosynthetic process	34	0.00104	1	0.32	1.71	14.6	25	856	0.556	0.0292	29	430	2732	unnamed,unnamed,unnamed,unnamed,unnamed,unnamed,unnamed,unnamed,unnamed,unnamed,unnamed,unnamed,unnamed,unnamed,unnamed,unnamed,unnamed,unnamed,unnamed,unnamed,unnamed,unnamed,unnamed,unnamed,unnamed	unnamed,unnamed,unnamed,unnamed,unnamed,unnamed,unnamed,unnamed,unnamed,unnamed,unnamed,unnamed,unnamed,unnamed,unnamed,unnamed,unnamed,unnamed,unnamed,unnamed,unnamed,unnamed,unnamed,unnamed,unnamed,unnamed,unnamed,unnamed,unnamed,unnamed,unnamed,unnamed,unnamed,unnamed,unnamed,unnamed,unnamed,unnamed,unnamed,unnamed,unnamed,unnamed,unnamed,unnamed,unnamed,unnamed,unnamed,unnamed,unnamed,unnamed…	BNC2,C10orf137,CASZ1,CITED2,CTBP2,DCTD,DMRTB1,E2F6,EBF3,FOXB1,GLI2,GLIS1,HIC1,HOXA2,HOXA3,MAF,NR2F1,NR2F2,PHF17,PRDM1,PRDM6,PSIP1,RARB,RUNX1T1,TBX2,TFCP2L1,TTLL5,ZEB2,ZFHX4	ABRA,ADCY8,ADCY9,ADM,AEBP2,AFF3,AHRR,AK4,AK8,ALX4,AMPD3,ANG,AR,ARGLU1,ARID1B,ARX,ASCC3,ASCL1,ASCL4,ASXL2,ASXL3,ATOH1,ATOH7,ATP1A1,ATP5EP2,ATP5G3,ATP5J,BACH1,BACH2,BARHL2,BARX2,BBX,BCL11A,BCL11B,BCL6,BCL9L,BCOR,BDP1,BHLHE22,BHLHE23,BHLHE40,BNC2,BRMS1L,C10orf137,C1D,CALCOCO1,CAMTA1,CASZ1,CBX4,CCNH,CCRN4L,CDC5L,CDCA7,CDCA7L,CDX2,CEBPD,CEBPG,CHD6,CHD9,CITED2,CMPK2,CPSF2,CREB1,CREB5,CREBL2,CRTC3,CSRNP…
GO Biological Process	GO:0006351	transcription, DNA-dependent	35	0.00105	1	0.312	1.75	13.7	24	804	0.533	0.0299	28	394	2414	unnamed,unnamed,unnamed,unnamed,unnamed,unnamed,unnamed,unnamed,unnamed,unnamed,unnamed,unnamed,unnamed,unnamed,unnamed,unnamed,unnamed,unnamed,unnamed,unnamed,unnamed,unnamed,unnamed,unnamed	unnamed,unnamed,unnamed,unnamed,unnamed,unnamed,unnamed,unnamed,unnamed,unnamed,unnamed,unnamed,unnamed,unnamed,unnamed,unnamed,unnamed,unnamed,unnamed,unnamed,unnamed,unnamed,unnamed,unnamed,unnamed,unnamed,unnamed,unnamed,unnamed,unnamed,unnamed,unnamed,unnamed,unnamed,unnamed,unnamed,unnamed,unnamed,unnamed,unnamed,unnamed,unnamed,unnamed,unnamed,unnamed,unnamed,unnamed,unnamed,unnamed,unnamed…	BNC2,C10orf137,CASZ1,CITED2,CTBP2,DMRTB1,E2F6,EBF3,FOXB1,GLI2,GLIS1,HIC1,HOXA2,HOXA3,MAF,NR2F1,NR2F2,PHF17,PRDM1,PRDM6,PSIP1,RARB,RUNX1T1,TBX2,TFCP2L1,TTLL5,ZEB2,ZFHX4	ABRA,AEBP2,AFF3,AHRR,ALX4,ANG,AR,ARGLU1,ARID1B,ARX,ASCC3,ASCL1,ASCL4,ASXL2,ASXL3,ATOH1,ATOH7,BACH1,BACH2,BARHL2,BARX2,BBX,BCL11A,BCL11B,BCL6,BCL9L,BCOR,BDP1,BHLHE22,BHLHE23,BHLHE40,BNC2,BRMS1L,C10orf137,C1D,CALCOCO1,CAMTA1,CASZ1,CBX4,CCNH,CCRN4L,CDC5L,CDCA7,CDCA7L,CDX2,CEBPD,CEBPG,CHD6,CHD9,CITED2,CPSF2,CREB1,CREB5,CREBL2,CRTC3,CSRNP3,CSTF2,CTBP2,CTNNB1,DACH1,DACH2,DDX54,DMAP1,DMRT2,DMRTA1,DMRTB1…
GO Biological Process	GO:0050794	regulation of cellular process	36	0.00109	1	0.315	1.3	30.7	40	1800	0.889	0.0222	54	1160	8854	unnamed,unnamed,unnamed,unnamed,unnamed,unnamed,unnamed,unnamed,unnamed,unnamed,unnamed,unnamed,unnamed,unnamed,unnamed,unnamed,unnamed,unnamed,unnamed,unnamed,unnamed,unnamed,unnamed,unnamed,unnamed,unnamed,unnamed,unnamed,unnamed,unnamed,unnamed,unnamed,unnamed,unnamed,unnamed,unnamed,unnamed,unnamed,unnamed,unnamed	unnamed,unnamed,unnamed,unnamed,unnamed,unnamed,unnamed,unnamed,unnamed,unnamed,unnamed,unnamed,unnamed,unnamed,unnamed,unnamed,unnamed,unnamed,unnamed,unnamed,unnamed,unnamed,unnamed,unnamed,unnamed,unnamed,unnamed,unnamed,unnamed,unnamed,unnamed,unnamed,unnamed,unnamed,unnamed,unnamed,unnamed,unnamed,unnamed,unnamed,unnamed,unnamed,unnamed,unnamed,unnamed,unnamed,unnamed,unnamed,unnamed,unnamed…	ANXA2,ARHGAP15,BNC2,C10orf137,CASZ1,CEP120,CITED2,CRIM1,CTBP2,DLC1,DMRTB1,DPEP1,E2F6,EBF3,EMCN,FEZ2,FOXB1,FST,GLI2,GLIS1,GNA14,GNAQ,HHAT,HIC1,HOXA2,HOXA3,ITGB1,LRP4,MAF,MGMT,NR2F1,NR2F2,NRP1,NSMAF,PDGFC,PEX14,PEX2,PGRMC2,PHF17,PPP3CA,PRDM1,PRDM6,PSIP1,RARB,ROCK2,RUNX1T1,SPEG,TBC1D22A,TBX2,TENM3,TFCP2L1,TGFB3,ZEB2,ZFHX4	AATF,ABRA,ACAA2,ACKR3,ACO1,ACTR3,ACTR3B,ACVR1,ACVR1C,ACVR2A,ADAM10,ADAM23,ADAMTS1,ADAMTS18,ADAMTS20,ADAMTS9,ADCY8,ADCY9,ADCYAP1,ADM,ADRA1A,ADRA1D,ADRA2A,ADRB2,AEBP2,AFF2,AFF3,AGAP1,AGK,AGPAT9,AGTR1,AGTR2,AGXT2,AHRR,AIPL1,AKAP6,AKT3,ALCAM,ALDH1A2,ALK,ALX4,ANAPC1,ANG,ANGPT1,ANXA1,ANXA2,AP2B1,APAF1,APCDD1,API5,APIP,APP,AR,ARAP2,ARAP3,ARF1,ARFGAP2,ARFGAP3,ARFGEF1,ARGLU1,ARHGAP11B,ARHGAP15,ARHGAP20,AR…
GO Biological Process	GO:0048869	cellular developmental process	37	0.00112	1	0.317	1.64	16.5	27	968	0.6	0.0279	30	513	2735	unnamed,unnamed,unnamed,unnamed,unnamed,unnamed,unnamed,unnamed,unnamed,unnamed,unnamed,unnamed,unnamed,unnamed,unnamed,unnamed,unnamed,unnamed,unnamed,unnamed,unnamed,unnamed,unnamed,unnamed,unnamed,unnamed,unnamed	unnamed,unnamed,unnamed,unnamed,unnamed,unnamed,unnamed,unnamed,unnamed,unnamed,unnamed,unnamed,unnamed,unnamed,unnamed,unnamed,unnamed,unnamed,unnamed,unnamed,unnamed,unnamed,unnamed,unnamed,unnamed,unnamed,unnamed,unnamed,unnamed,unnamed,unnamed,unnamed,unnamed,unnamed,unnamed,unnamed,unnamed,unnamed,unnamed,unnamed,unnamed,unnamed,unnamed,unnamed,unnamed,unnamed,unnamed,unnamed,unnamed,unnamed…	CEP120,CITED2,CTBP2,FAM101B,FEZ2,FOXB1,FST,GLI2,GNAQ,HOXA2,ITGB1,LRP4,MAF,MGMT,NR2F1,NR2F2,NRP1,PEX2,PPP3CA,PRDM1,PRDM6,RARB,ROCK2,RUNX1T1,SPEG,TBX2,TENM3,TFCP2L1,TOP2B,ZEB2	ABCA12,ABLIM1,ACKR3,ACTR3,ACVR1,ACVR1C,ADCYAP1,ADM,ADRB2,AGTR2,ALCAM,ALDH1A2,ALK,ANG,ANGPT1,ANXA1,AP2B1,APCDD1,APP,AR,ARL4A,ARL6,ARX,ASCL1,ASTN1,ATG5,ATOH1,ATOH7,AXIN2,BARHL2,BARX2,BBS9,BCL11A,BCL11B,BCL6,BCL9L,BHLHE22,BHLHE23,BLNK,BMP2,BMP3,BMP4,BNIP2,BTG4,C10orf11,C5orf30,CADM1,CAND1,CAPRIN1,CAPRIN2,CAPZB,CCDC41,CCL2,CCR7,CD1D,CDH1,CDH2,CDH4,CDK5RAP2,CDKL5,CDKN1C,CDX2,CEBPG,CELF4,CEP120,CEP164,…
GO Biological Process	GO:0032774	RNA biosynthetic process	38	0.00127	1	0.349	1.73	13.9	24	814	0.533	0.0295	28	402	2506	unnamed,unnamed,unnamed,unnamed,unnamed,unnamed,unnamed,unnamed,unnamed,unnamed,unnamed,unnamed,unnamed,unnamed,unnamed,unnamed,unnamed,unnamed,unnamed,unnamed,unnamed,unnamed,unnamed,unnamed	unnamed,unnamed,unnamed,unnamed,unnamed,unnamed,unnamed,unnamed,unnamed,unnamed,unnamed,unnamed,unnamed,unnamed,unnamed,unnamed,unnamed,unnamed,unnamed,unnamed,unnamed,unnamed,unnamed,unnamed,unnamed,unnamed,unnamed,unnamed,unnamed,unnamed,unnamed,unnamed,unnamed,unnamed,unnamed,unnamed,unnamed,unnamed,unnamed,unnamed,unnamed,unnamed,unnamed,unnamed,unnamed,unnamed,unnamed,unnamed,unnamed,unnamed…	BNC2,C10orf137,CASZ1,CITED2,CTBP2,DMRTB1,E2F6,EBF3,FOXB1,GLI2,GLIS1,HIC1,HOXA2,HOXA3,MAF,NR2F1,NR2F2,PHF17,PRDM1,PRDM6,PSIP1,RARB,RUNX1T1,TBX2,TFCP2L1,TTLL5,ZEB2,ZFHX4	ABRA,AEBP2,AFF3,AHRR,ALX4,ANG,AR,ARGLU1,ARID1B,ARX,ASCC3,ASCL1,ASCL4,ASXL2,ASXL3,ATOH1,ATOH7,BACH1,BACH2,BARHL2,BARX2,BBX,BCL11A,BCL11B,BCL6,BCL9L,BCOR,BDP1,BHLHE22,BHLHE23,BHLHE40,BNC2,BRMS1L,C10orf137,C1D,CALCOCO1,CAMTA1,CASZ1,CBX4,CCNH,CCRN4L,CDC5L,CDCA7,CDCA7L,CDX2,CEBPD,CEBPG,CHD6,CHD9,CITED2,CPSF2,CREB1,CREB5,CREBL2,CRTC3,CSRNP3,CSTF2,CTBP2,CTNNB1,DACH1,DACH2,DDX54,DMAP1,DMRT2,DMRTA1,DMRTB1…
GO Biological Process	GO:0009888	tissue development	39	0.00128	1	0.342	2.03	8.88	18	521	0.4	0.0345	20	261	1332	unnamed,unnamed,unnamed,unnamed,unnamed,unnamed,unnamed,unnamed,unnamed,unnamed,unnamed,unnamed,unnamed,unnamed,unnamed,unnamed,unnamed,unnamed	unnamed,unnamed,unnamed,unnamed,unnamed,unnamed,unnamed,unnamed,unnamed,unnamed,unnamed,unnamed,unnamed,unnamed,unnamed,unnamed,unnamed,unnamed,unnamed,unnamed,unnamed,unnamed,unnamed,unnamed,unnamed,unnamed,unnamed,unnamed,unnamed,unnamed,unnamed,unnamed,unnamed,unnamed,unnamed,unnamed,unnamed,unnamed,unnamed,unnamed,unnamed,unnamed,unnamed,unnamed,unnamed,unnamed,unnamed,unnamed,unnamed,unnamed…	CITED2,DLC1,FAM101B,FOXB1,FST,GLI2,HOXA3,ITGB1,LRP4,MAF,MGMT,NR2F2,NRP1,PPP3CA,RARB,ROCK2,SPEG,TBX2,TFCP2L1,ZEB2	ABCA12,ACVR1,ACVR2A,ADM,AGTR2,ALDH1A2,ALX4,ANXA1,APAF1,APCDD1,AR,ARRDC3,ASCL1,ATG5,ATOH1,AXIN2,BARX2,BCL11B,BCL9L,BMP2,BMP3,BMP4,C10orf11,C11orf34,C3orf58,CER1,CITED2,COBL,CPS1,CREB1,CREB5,CRYGD,CTNNB1,CXADR,CXCR4,CYP26A1,CYP7B1,DAB2,DCN,DCT,DLC1,DLX2,DLX6,DMD,DMRTA2,E2F7,EDA,EDNRA,EDNRB,EHF,EMP1,EOMES,ERBB4,ERRFI1,EXT1,EYA1,FAM101B,FGF10,FGF18,FGF9,FGFR2,FOXA1,FOXA2,FOXB1,FOXC1,FOXD3,FOXL2,FOXO1…
GO Biological Process	GO:0044706	multi-multicellular organism process	40	0.00135	1	0.353	4.76	1.26	6	74	0.133	0.0811	6	30	195	unnamed,unnamed,unnamed,unnamed,unnamed,unnamed	unnamed,unnamed,unnamed,unnamed,unnamed,unnamed,unnamed,unnamed,unnamed,unnamed,unnamed,unnamed,unnamed,unnamed,unnamed,unnamed,unnamed,unnamed,unnamed,unnamed,unnamed,unnamed,unnamed,unnamed,unnamed,unnamed,unnamed,unnamed,unnamed,unnamed,unnamed,unnamed,unnamed,unnamed,unnamed,unnamed,unnamed,unnamed,unnamed,unnamed,unnamed,unnamed,unnamed,unnamed,unnamed,unnamed,unnamed,unnamed,unnamed,unnamed…	CITED2,ITGB1,NR2F2,PRDM1,TFCP2L1,TGFB3	ACVR2A,ADCYAP1,ADM,ADRA2A,AR,CCL2,CITED2,CRH,DDO,EDDM3A,EDNRA,EPYC,ETS1,HPGD,IGFBP2,ITGB1,MBD2,NPAS3,NR2F2,NRK,PAPPA,PCSK5,PLA2G6,PRDM1,PRL,PRLHR,SP3,STAT5A,TFCP2L1,TGFB3
GO Biological Process	GO:0021602	cranial nerve morphogenesis	41	0.00148	1	0.376	12.6	0.239	3	14	0.0667	0.214	3	7	21	unnamed,unnamed,unnamed	unnamed,unnamed,unnamed,unnamed,unnamed,unnamed,unnamed,unnamed,unnamed,unnamed,unnamed,unnamed,unnamed,unnamed	CITED2,HOXA3,NRP1	CITED2,DMD,GLI3,HOXA3,NRP1,PLXNA4,SIX1
GO Biological Process	GO:0071407	cellular response to organic cyclic compound	42	0.0015	1	0.373	3.99	1.76	7	103	0.156	0.068	7	56	240	unnamed,unnamed,unnamed,unnamed,unnamed,unnamed,unnamed	unnamed,unnamed,unnamed,unnamed,unnamed,unnamed,unnamed,unnamed,unnamed,unnamed,unnamed,unnamed,unnamed,unnamed,unnamed,unnamed,unnamed,unnamed,unnamed,unnamed,unnamed,unnamed,unnamed,unnamed,unnamed,unnamed,unnamed,unnamed,unnamed,unnamed,unnamed,unnamed,unnamed,unnamed,unnamed,unnamed,unnamed,unnamed,unnamed,unnamed,unnamed,unnamed,unnamed,unnamed,unnamed,unnamed,unnamed,unnamed,unnamed,unnamed…	GLI2,ITGB1,MGMT,NR2F1,NR2F2,PGRMC2,RARB	ACVR1,ADCYAP1,AGTR2,AKAP6,ANXA1,AR,AXIN2,BMP2,BMP4,CASQ2,CCL2,CDH1,CPS1,CRH,CTNNB1,DROSHA,ESRRB,ESRRG,GLI2,HNF4G,IGFBP5,INHBA,ISL1,ITGB1,KCNQ1,LRP6,MEF2C,MGMT,MSX2,NOX4,NPC1,NR0B1,NR2F1,NR2F2,NR3C1,NR3C2,NR4A2,NR5A2,PDE4D,PGRMC2,PLA2G4F,PTCH1,RAPGEF1,RAPGEF2,RARB,REST,RORA,RORB,RYR2,SLC8A1,SMAD2,SPIDR,SSTR1,SSTR2,TRIM24,WT1
GO Biological Process	GO:0050789	regulation of biological process	43	0.00157	1	0.381	1.29	31.1	40	1822	0.889	0.022	55	1189	9329	unnamed,unnamed,unnamed,unnamed,unnamed,unnamed,unnamed,unnamed,unnamed,unnamed,unnamed,unnamed,unnamed,unnamed,unnamed,unnamed,unnamed,unnamed,unnamed,unnamed,unnamed,unnamed,unnamed,unnamed,unnamed,unnamed,unnamed,unnamed,unnamed,unnamed,unnamed,unnamed,unnamed,unnamed,unnamed,unnamed,unnamed,unnamed,unnamed,unnamed	unnamed,unnamed,unnamed,unnamed,unnamed,unnamed,unnamed,unnamed,unnamed,unnamed,unnamed,unnamed,unnamed,unnamed,unnamed,unnamed,unnamed,unnamed,unnamed,unnamed,unnamed,unnamed,unnamed,unnamed,unnamed,unnamed,unnamed,unnamed,unnamed,unnamed,unnamed,unnamed,unnamed,unnamed,unnamed,unnamed,unnamed,unnamed,unnamed,unnamed,unnamed,unnamed,unnamed,unnamed,unnamed,unnamed,unnamed,unnamed,unnamed,unnamed…	ANXA2,ARHGAP15,BNC2,C10orf137,CASZ1,CEP120,CITED2,CRIM1,CTBP2,DES,DLC1,DMRTB1,DPEP1,E2F6,EBF3,EMCN,FEZ2,FOXB1,FST,GLI2,GLIS1,GNA14,GNAQ,HHAT,HIC1,HOXA2,HOXA3,ITGB1,LRP4,MAF,MGMT,NR2F1,NR2F2,NRP1,NSMAF,PDGFC,PEX14,PEX2,PGRMC2,PHF17,PPP3CA,PRDM1,PRDM6,PSIP1,RARB,ROCK2,RUNX1T1,SPEG,TBC1D22A,TBX2,TENM3,TFCP2L1,TGFB3,ZEB2,ZFHX4	AATF,ABRA,ACAA2,ACKR3,ACO1,ACTR3,ACTR3B,ACVR1,ACVR1C,ACVR2A,ADAM10,ADAM23,ADAMTS1,ADAMTS18,ADAMTS20,ADAMTS9,ADCY8,ADCY9,ADCYAP1,ADM,ADRA1A,ADRA1D,ADRA2A,ADRB2,AEBP2,AFF2,AFF3,AGAP1,AGK,AGPAT9,AGTR1,AGTR2,AGXT2,AHRR,AHSP,AIPL1,AKAP6,AKT3,ALCAM,ALDH1A2,ALK,ALX4,ANAPC1,ANG,ANGPT1,ANXA1,ANXA2,AOAH,AP2B1,APAF1,APCDD1,API5,APIP,APP,APTX,AR,ARAP2,ARAP3,ARF1,ARFGAP2,ARFGAP3,ARFGEF1,ARGLU1,ARHGAP11B,ARHGA…
GO Biological Process	GO:0019438	aromatic compound biosynthetic process	44	0.00157	1	0.373	1.67	15	25	878	0.556	0.0285	29	439	2807	unnamed,unnamed,unnamed,unnamed,unnamed,unnamed,unnamed,unnamed,unnamed,unnamed,unnamed,unnamed,unnamed,unnamed,unnamed,unnamed,unnamed,unnamed,unnamed,unnamed,unnamed,unnamed,unnamed,unnamed,unnamed	unnamed,unnamed,unnamed,unnamed,unnamed,unnamed,unnamed,unnamed,unnamed,unnamed,unnamed,unnamed,unnamed,unnamed,unnamed,unnamed,unnamed,unnamed,unnamed,unnamed,unnamed,unnamed,unnamed,unnamed,unnamed,unnamed,unnamed,unnamed,unnamed,unnamed,unnamed,unnamed,unnamed,unnamed,unnamed,unnamed,unnamed,unnamed,unnamed,unnamed,unnamed,unnamed,unnamed,unnamed,unnamed,unnamed,unnamed,unnamed,unnamed,unnamed…	BNC2,C10orf137,CASZ1,CITED2,CTBP2,DCTD,DMRTB1,E2F6,EBF3,FOXB1,GLI2,GLIS1,HIC1,HOXA2,HOXA3,MAF,NR2F1,NR2F2,PHF17,PRDM1,PRDM6,PSIP1,RARB,RUNX1T1,TBX2,TFCP2L1,TTLL5,ZEB2,ZFHX4	ABRA,ADCY8,ADCY9,ADM,AEBP2,AFF3,AGTR2,AHRR,AK4,AK8,ALX4,AMPD3,ANG,AR,ARGLU1,ARID1B,ARX,ASCC3,ASCL1,ASCL4,ASXL2,ASXL3,ATOH1,ATOH7,ATP1A1,ATP5EP2,ATP5G3,ATP5J,BACH1,BACH2,BARHL2,BARX2,BBX,BCL11A,BCL11B,BCL6,BCL9L,BCOR,BDP1,BHLHE22,BHLHE23,BHLHE40,BNC2,BRMS1L,C10orf137,C1D,CALCOCO1,CAMTA1,CASZ1,CBX4,CCNH,CCRN4L,CDC5L,CDCA7,CDCA7L,CDX2,CEBPD,CEBPG,CHD6,CHD9,CITED2,CMPK2,CPSF2,CREB1,CREB5,CREBL2,CRTC3…
GO Biological Process	GO:0044271	cellular nitrogen compound biosynthetic process	45	0.0016	1	0.372	1.67	15	25	879	0.556	0.0284	29	442	2858	unnamed,unnamed,unnamed,unnamed,unnamed,unnamed,unnamed,unnamed,unnamed,unnamed,unnamed,unnamed,unnamed,unnamed,unnamed,unnamed,unnamed,unnamed,unnamed,unnamed,unnamed,unnamed,unnamed,unnamed,unnamed	unnamed,unnamed,unnamed,unnamed,unnamed,unnamed,unnamed,unnamed,unnamed,unnamed,unnamed,unnamed,unnamed,unnamed,unnamed,unnamed,unnamed,unnamed,unnamed,unnamed,unnamed,unnamed,unnamed,unnamed,unnamed,unnamed,unnamed,unnamed,unnamed,unnamed,unnamed,unnamed,unnamed,unnamed,unnamed,unnamed,unnamed,unnamed,unnamed,unnamed,unnamed,unnamed,unnamed,unnamed,unnamed,unnamed,unnamed,unnamed,unnamed,unnamed…	BNC2,C10orf137,CASZ1,CITED2,CTBP2,DCTD,DMRTB1,E2F6,EBF3,FOXB1,GLI2,GLIS1,HIC1,HOXA2,HOXA3,MAF,NR2F1,NR2F2,PHF17,PRDM1,PRDM6,PSIP1,RARB,RUNX1T1,TBX2,TFCP2L1,TTLL5,ZEB2,ZFHX4	ABRA,ADCY8,ADCY9,ADM,AEBP2,AFF3,AHRR,AK4,AK8,ALX4,AMPD3,ANG,AR,ARGLU1,ARID1B,ARX,ASCC3,ASCL1,ASCL4,ASXL2,ASXL3,ATOH1,ATOH7,ATP1A1,ATP5EP2,ATP5G3,ATP5J,AZIN1,BACH1,BACH2,BARHL2,BARX2,BBX,BCL11A,BCL11B,BCL6,BCL9L,BCOR,BDP1,BHLHE22,BHLHE23,BHLHE40,BNC2,BRMS1L,C10orf137,C1D,CALCOCO1,CAMTA1,CASZ1,CBX4,CCNH,CCRN4L,CDC5L,CDCA7,CDCA7L,CDX2,CEBPD,CEBPG,CHD6,CHD9,CITED2,CMPK2,CPS1,CPSF2,CREB1,CREB5,CREBL2,…
GO Biological Process	GO:0032502	developmental process	46	0.00171	1	0.388	1.44	22.9	33	1345	0.733	0.0245	42	763	4428	unnamed,unnamed,unnamed,unnamed,unnamed,unnamed,unnamed,unnamed,unnamed,unnamed,unnamed,unnamed,unnamed,unnamed,unnamed,unnamed,unnamed,unnamed,unnamed,unnamed,unnamed,unnamed,unnamed,unnamed,unnamed,unnamed,unnamed,unnamed,unnamed,unnamed,unnamed,unnamed,unnamed	unnamed,unnamed,unnamed,unnamed,unnamed,unnamed,unnamed,unnamed,unnamed,unnamed,unnamed,unnamed,unnamed,unnamed,unnamed,unnamed,unnamed,unnamed,unnamed,unnamed,unnamed,unnamed,unnamed,unnamed,unnamed,unnamed,unnamed,unnamed,unnamed,unnamed,unnamed,unnamed,unnamed,unnamed,unnamed,unnamed,unnamed,unnamed,unnamed,unnamed,unnamed,unnamed,unnamed,unnamed,unnamed,unnamed,unnamed,unnamed,unnamed,unnamed…	ANXA2,CEP120,CITED2,CNTN3,CRIM1,CTBP2,DLC1,EBF3,EMCN,FAM101B,FEZ2,FOXB1,FST,GLI2,GNAQ,HHAT,HIC1,HOXA2,HOXA3,ITGB1,LRP4,MAF,MGMT,NR2F1,NR2F2,NRP1,PDGFC,PEX2,PPP3CA,PRDM1,PRDM6,RARB,ROCK2,RUNX1T1,SPEG,SRR,TBX2,TENM3,TFCP2L1,TGFB3,TOP2B,ZEB2	AATF,ABCA12,ABLIM1,ACKR3,ACO1,ACTR3,ACVR1,ACVR1C,ACVR2A,ADAM10,ADAM23,ADAMTS1,ADAMTS2,ADAMTS9,ADCYAP1,ADM,ADRA1A,ADRA1D,ADRB2,AFF2,AFF3,AGTR1,AGTR2,AHSP,AK4,AK8,ALCAM,ALDH1A2,ALK,ALX4,ANG,ANGPT1,ANKRD11,ANXA1,ANXA2,AP2B1,APAF1,APCDD1,APP,AR,ARHGAP26,ARID1B,ARL4A,ARL6,ARRDC3,ARX,ASCL1,ASCL4,ASIC2,ASTN1,ATG5,ATOH1,ATOH7,ATRNL1,AXIN2,BARHL2,BARX2,BBS9,BBX,BCL11A,BCL11B,BCL2L11,BCL6,BCL9L,BCOR,BHLHE2…
GO Biological Process	GO:0008152	metabolic process	47	0.00178	1	0.394	1.33	28.7	38	1681	0.844	0.0226	50	1130	9196	unnamed,unnamed,unnamed,unnamed,unnamed,unnamed,unnamed,unnamed,unnamed,unnamed,unnamed,unnamed,unnamed,unnamed,unnamed,unnamed,unnamed,unnamed,unnamed,unnamed,unnamed,unnamed,unnamed,unnamed,unnamed,unnamed,unnamed,unnamed,unnamed,unnamed,unnamed,unnamed,unnamed,unnamed,unnamed,unnamed,unnamed,unnamed	unnamed,unnamed,unnamed,unnamed,unnamed,unnamed,unnamed,unnamed,unnamed,unnamed,unnamed,unnamed,unnamed,unnamed,unnamed,unnamed,unnamed,unnamed,unnamed,unnamed,unnamed,unnamed,unnamed,unnamed,unnamed,unnamed,unnamed,unnamed,unnamed,unnamed,unnamed,unnamed,unnamed,unnamed,unnamed,unnamed,unnamed,unnamed,unnamed,unnamed,unnamed,unnamed,unnamed,unnamed,unnamed,unnamed,unnamed,unnamed,unnamed,unnamed…	BNC2,BPGM,C10orf137,CASZ1,CITED2,COX6C,CPNE7,CTBP2,CTSO,DCTD,DMRTB1,DPEP1,E2F6,EBF3,FOXB1,GLI2,GLIS1,GNA14,GNAQ,GTDC1,HHAT,HIC1,HOXA2,HOXA3,KIAA1456,MAF,MGMT,MOCS2,NR2F1,NR2F2,NSMAF,PDZRN3,PEX2,PHF17,PPP3CA,PRDM1,PRDM6,PREP,PSIP1,RARB,ROCK2,RUNX1T1,SPEG,SRR,TBX2,TFCP2L1,TOP2B,TTLL5,ZEB2,ZFHX4	AADAT,ABCA12,ABCB5,ABCC4,ABCE1,ABRA,ACAA2,ACKR3,ACO1,ACOXL,ACVR1,ACVR1C,ACVR2A,ADAM10,ADAM23,ADAMTS1,ADAMTS16,ADAMTS18,ADAMTS2,ADAMTS20,ADAMTS7,ADAMTS9,ADARB2,ADCY8,ADCY9,ADCYAP1,ADM,ADO,ADPGK,ADRA1D,ADRA2A,AEBP2,AFF2,AFF3,AGA,AGBL1,AGK,AGMO,AGPAT4,AGPAT9,AGTR2,AGXT2,AHRR,AHSP,AIPL1,AK4,AK8,AKAP6,AKR1D1,AKT3,ALDH1A2,ALG10,ALK,ALX4,AMPD3,AMY1C,AMZ2,ANAPC1,ANG,ANGPT1,ANKK1,ANXA1,AOAH,APAF1,APIP,APO…
GO Biological Process	GO:0021915	neural tube development	48	0.00178	1	0.387	4.51	1.33	6	78	0.133	0.0769	6	36	139	unnamed,unnamed,unnamed,unnamed,unnamed,unnamed	unnamed,unnamed,unnamed,unnamed,unnamed,unnamed,unnamed,unnamed,unnamed,unnamed,unnamed,unnamed,unnamed,unnamed,unnamed,unnamed,unnamed,unnamed,unnamed,unnamed,unnamed,unnamed,unnamed,unnamed,unnamed,unnamed,unnamed,unnamed,unnamed,unnamed,unnamed,unnamed,unnamed,unnamed,unnamed,unnamed,unnamed,unnamed,unnamed,unnamed,unnamed,unnamed,unnamed,unnamed,unnamed,unnamed,unnamed,unnamed,unnamed,unnamed…	CITED2,DLC1,FOXB1,GLI2,ROCK2,ZEB2	ADM,ALDH1A2,APAF1,BMP4,CITED2,COBL,DLC1,EN1,FOXA2,FOXB1,GBX2,GLI2,GLI3,HECTD1,HES1,LHX2,LMO4,LRP6,MAP3K7,OPA1,PAX3,PAX6,PLXNA2,PRICKLE1,PROX1,PTCH1,ROCK2,SALL1,SOX11,SOX4,TCF7L2,TWIST1,WNT5A,ZEB2,ZIC5,ZNF358
GO Biological Process	GO:0060255	regulation of macromolecule metabolic process	49	0.00179	1	0.381	1.48	20.9	31	1225	0.689	0.0253	39	697	4634	unnamed,unnamed,unnamed,unnamed,unnamed,unnamed,unnamed,unnamed,unnamed,unnamed,unnamed,unnamed,unnamed,unnamed,unnamed,unnamed,unnamed,unnamed,unnamed,unnamed,unnamed,unnamed,unnamed,unnamed,unnamed,unnamed,unnamed,unnamed,unnamed,unnamed,unnamed	unnamed,unnamed,unnamed,unnamed,unnamed,unnamed,unnamed,unnamed,unnamed,unnamed,unnamed,unnamed,unnamed,unnamed,unnamed,unnamed,unnamed,unnamed,unnamed,unnamed,unnamed,unnamed,unnamed,unnamed,unnamed,unnamed,unnamed,unnamed,unnamed,unnamed,unnamed,unnamed,unnamed,unnamed,unnamed,unnamed,unnamed,unnamed,unnamed,unnamed,unnamed,unnamed,unnamed,unnamed,unnamed,unnamed,unnamed,unnamed,unnamed,unnamed…	BNC2,C10orf137,CASZ1,CITED2,CTBP2,DLC1,DMRTB1,E2F6,EBF3,FOXB1,FST,GLI2,GLIS1,GNAQ,HIC1,HOXA2,HOXA3,ITGB1,LRP4,MAF,MGMT,NR2F1,NR2F2,NRP1,PDGFC,PEX14,PEX2,PHF17,PPP3CA,PRDM1,PRDM6,PSIP1,RARB,RUNX1T1,TBX2,TFCP2L1,TGFB3,ZEB2,ZFHX4	AATF,ABRA,ACO1,ACVR1,ACVR2A,ADCY8,ADCY9,ADCYAP1,ADRA2A,ADRB2,AEBP2,AFF2,AFF3,AGTR1,AGTR2,AHRR,AHSP,ALDH1A2,ALK,ALX4,ANAPC1,ANG,ANGPT1,APP,APTX,AR,ARFGEF1,ARGLU1,ARID1B,ARRDC3,ARRDC4,ARX,ASCC3,ASCL1,ASCL4,ASXL2,ASXL3,ATG5,ATOH1,ATOH7,AXIN2,BACH1,BACH2,BARD1,BARHL2,BARX2,BBX,BCL11A,BCL11B,BCL6,BCL9L,BCOR,BDP1,BHLHE22,BHLHE23,BHLHE40,BIRC7,BMP2,BMP3,BMP4,BMPER,BNC2,BRMS1L,BTG1,BUB3,C10orf137,C1D,C8B…
GO Biological Process	GO:0001893	maternal placenta development	50	0.00183	1	0.381	11.7	0.256	3	15	0.0667	0.2	3	3	26	unnamed,unnamed,unnamed	unnamed,unnamed,unnamed,unnamed,unnamed,unnamed,unnamed,unnamed,unnamed,unnamed,unnamed,unnamed,unnamed,unnamed,unnamed	CITED2,NR2F2,PRDM1	CITED2,NR2F2,PRDM1
GO Biological Process	GO:0030326	embryonic limb morphogenesis	51	0.00229	1	0.469	5.24	0.955	5	56	0.111	0.0893	5	41	118	unnamed,unnamed,unnamed,unnamed,unnamed	unnamed,unnamed,unnamed,unnamed,unnamed,unnamed,unnamed,unnamed,unnamed,unnamed,unnamed,unnamed,unnamed,unnamed,unnamed,unnamed,unnamed,unnamed,unnamed,unnamed,unnamed,unnamed,unnamed,unnamed,unnamed,unnamed,unnamed,unnamed,unnamed,unnamed,unnamed,unnamed,unnamed,unnamed,unnamed,unnamed,unnamed,unnamed,unnamed,unnamed,unnamed,unnamed,unnamed,unnamed,unnamed,unnamed,unnamed,unnamed,unnamed,unnamed…	GLI2,GNAQ,LRP4,RARB,TBX2	AFF3,ALDH1A2,ALX4,BMP4,CTNNB1,CYP26B1,DLX6,EN1,FGF9,GLI2,GLI3,GNAQ,GPC3,GREM1,HAND2,HOXD10,HOXD11,HOXD12,HOXD13,KIAA1715,LRP4,LRP6,MECOM,MSX2,OSR1,PBX1,PITX1,PRRX1,PTCH1,RARB,RUNX2,SALL1,SHOX2,TBX2,TBX3,TBX5,TP63,TWIST1,WNT5A,ZBTB16,ZNF358
GO Biological Process	GO:0045740	positive regulation of DNA replication	52	0.00266	1	0.535	10.4	0.29	3	17	0.0667	0.176	3	10	52	unnamed,unnamed,unnamed	unnamed,unnamed,unnamed,unnamed,unnamed,unnamed,unnamed,unnamed,unnamed,unnamed,unnamed,unnamed,unnamed,unnamed,unnamed,unnamed,unnamed	GLI2,PDGFC,TGFB3	BMP4,E2F7,FGF10,GLI2,IGF1,KITLG,PDGFC,POT1,TGFB3,TNKS
GO Biological Process	GO:0043574	peroxisomal transport	53	0.00275	1	0.542	23.5	0.0852	2	5	0.0444	0.4	2	3	19	unnamed,unnamed	unnamed,unnamed,unnamed,unnamed,unnamed	PEX14,PEX2	LONP2,PEX14,PEX2
GO Biological Process	GO:0016558	protein import into peroxisome matrix	53	0.00275	1	0.542	23.5	0.0852	2	5	0.0444	0.4	2	3	13	unnamed,unnamed	unnamed,unnamed,unnamed,unnamed,unnamed	PEX14,PEX2	LONP2,PEX14,PEX2
GO Biological Process	GO:0006625	protein targeting to peroxisome	53	0.00275	1	0.542	23.5	0.0852	2	5	0.0444	0.4	2	3	18	unnamed,unnamed	unnamed,unnamed,unnamed,unnamed,unnamed	PEX14,PEX2	LONP2,PEX14,PEX2
GO Biological Process	GO:0048731	system development	56	0.00307	1	0.573	1.47	20.4	30	1199	0.667	0.025	37	638	3390	unnamed,unnamed,unnamed,unnamed,unnamed,unnamed,unnamed,unnamed,unnamed,unnamed,unnamed,unnamed,unnamed,unnamed,unnamed,unnamed,unnamed,unnamed,unnamed,unnamed,unnamed,unnamed,unnamed,unnamed,unnamed,unnamed,unnamed,unnamed,unnamed,unnamed	unnamed,unnamed,unnamed,unnamed,unnamed,unnamed,unnamed,unnamed,unnamed,unnamed,unnamed,unnamed,unnamed,unnamed,unnamed,unnamed,unnamed,unnamed,unnamed,unnamed,unnamed,unnamed,unnamed,unnamed,unnamed,unnamed,unnamed,unnamed,unnamed,unnamed,unnamed,unnamed,unnamed,unnamed,unnamed,unnamed,unnamed,unnamed,unnamed,unnamed,unnamed,unnamed,unnamed,unnamed,unnamed,unnamed,unnamed,unnamed,unnamed,unnamed…	ANXA2,CEP120,CITED2,CNTN3,CRIM1,DLC1,EMCN,FAM101B,FEZ2,FOXB1,FST,GLI2,GNAQ,HOXA2,HOXA3,ITGB1,LRP4,MAF,MGMT,NR2F1,NR2F2,NRP1,PDGFC,PEX2,PPP3CA,PRDM1,PRDM6,RARB,ROCK2,SPEG,SRR,TBX2,TENM3,TFCP2L1,TGFB3,TOP2B,ZEB2	ABCA12,ABLIM1,ACKR3,ACTR3,ACVR1,ACVR2A,ADAM23,ADAMTS1,ADAMTS2,ADCYAP1,ADM,ADRA1A,AFF2,AGTR1,AGTR2,AHSP,AK4,AK8,ALCAM,ALDH1A2,ALK,ALX4,ANG,ANGPT1,ANKRD11,ANXA1,ANXA2,AP2B1,APAF1,APCDD1,APP,AR,ARHGAP26,ARID1B,ARRDC3,ARX,ASCL1,ASCL4,ASIC2,ASTN1,ATG5,ATOH1,ATOH7,AXIN2,BARHL2,BARX2,BBX,BCL11A,BCL11B,BCL2L11,BCL6,BCL9L,BCOR,BHLHE22,BHLHE23,BLNK,BMP2,BMP3,BMP4,BMPER,BNIP2,BTG4,C3orf58,CA10,CA4,CADM1,CAD…
GO Biological Process	GO:0007431	salivary gland development	57	0.00316	1	0.579	9.78	0.307	3	18	0.0667	0.167	3	10	34	unnamed,unnamed,unnamed	unnamed,unnamed,unnamed,unnamed,unnamed,unnamed,unnamed,unnamed,unnamed,unnamed,unnamed,unnamed,unnamed,unnamed,unnamed,unnamed,unnamed,unnamed	NRP1,TFCP2L1,TGFB3	CDH1,CLCN2,EDA,FGF10,FGFR2,LAMA1,NRP1,PAX6,TFCP2L1,TGFB3
GO Biological Process	GO:0043401	steroid hormone mediated signaling pathway	58	0.00323	1	0.581	6.34	0.631	4	37	0.0889	0.108	4	16	51	unnamed,unnamed,unnamed,unnamed	unnamed,unnamed,unnamed,unnamed,unnamed,unnamed,unnamed,unnamed,unnamed,unnamed,unnamed,unnamed,unnamed,unnamed,unnamed,unnamed,unnamed,unnamed,unnamed,unnamed,unnamed,unnamed,unnamed,unnamed,unnamed,unnamed,unnamed,unnamed,unnamed,unnamed,unnamed,unnamed,unnamed,unnamed,unnamed,unnamed,unnamed	NR2F1,NR2F2,PGRMC2,RARB	AR,BMP4,ESRRB,ESRRG,HNF4G,NR0B1,NR2F1,NR2F2,NR3C1,NR3C2,NR4A2,NR5A2,PGRMC2,RARB,RORA,RORB
GO Biological Process	GO:0014706	striated muscle tissue development	59	0.00345	1	0.611	3.45	2.03	7	119	0.156	0.0588	7	63	241	unnamed,unnamed,unnamed,unnamed,unnamed,unnamed,unnamed	unnamed,unnamed,unnamed,unnamed,unnamed,unnamed,unnamed,unnamed,unnamed,unnamed,unnamed,unnamed,unnamed,unnamed,unnamed,unnamed,unnamed,unnamed,unnamed,unnamed,unnamed,unnamed,unnamed,unnamed,unnamed,unnamed,unnamed,unnamed,unnamed,unnamed,unnamed,unnamed,unnamed,unnamed,unnamed,unnamed,unnamed,unnamed,unnamed,unnamed,unnamed,unnamed,unnamed,unnamed,unnamed,unnamed,unnamed,unnamed,unnamed,unnamed…	CITED2,ITGB1,NR2F2,PPP3CA,RARB,SPEG,TBX2	ACVR1,AGTR2,ALDH1A2,ATG5,BCL9L,BMP2,BMP4,C3orf58,CITED2,CXADR,DCN,DMD,DMRTA2,EOMES,EYA1,FGFR2,FOXC1,FOXL2,FOXP1,FOXP2,FOXS1,GREM1,HOXD10,IGFBP5,ISL1,ITGB1,MEF2C,MEGF10,MEOX2,METTL8,MSC,MYLK2,NEBL,NR2F2,PAX5,PHOX2B,PITX1,POU4F1,PPP3CA,PPP3CB,PROX1,RARB,RBPJ,REST,RYR2,SIX1,SIX4,SLC8A1,SMAD7,SMYD1,SOX11,SPEG,TBX2,TBX3,TBX5,TCF21,TENM4,TTN,WNT2,WNT5A,WT1,XIRP2,ZFPM2
GO Biological Process	GO:0048732	gland development	60	0.00364	1	0.633	3.07	2.61	8	153	0.178	0.0523	9	76	266	unnamed,unnamed,unnamed,unnamed,unnamed,unnamed,unnamed,unnamed	unnamed,unnamed,unnamed,unnamed,unnamed,unnamed,unnamed,unnamed,unnamed,unnamed,unnamed,unnamed,unnamed,unnamed,unnamed,unnamed,unnamed,unnamed,unnamed,unnamed,unnamed,unnamed,unnamed,unnamed,unnamed,unnamed,unnamed,unnamed,unnamed,unnamed,unnamed,unnamed,unnamed,unnamed,unnamed,unnamed,unnamed,unnamed,unnamed,unnamed,unnamed,unnamed,unnamed,unnamed,unnamed,unnamed,unnamed,unnamed,unnamed,unnamed…	CITED2,FOXB1,GLI2,HOXA3,MGMT,NRP1,TBX2,TFCP2L1,TGFB3	ADCYAP1,ALDH1A2,AR,ASCL1,BCL2L11,BMP2,BMP4,CDH1,CITED2,CLCN2,CREB1,CRH,CTNNB1,CYP7B1,EDA,ERBB4,ETS1,FGF10,FGFR2,FOXA1,FOXB1,FOXC1,GATA3,GLI2,GLI3,HES1,HHEX,HOXA3,HOXD13,HRH2,ID2,IGF1,IGFBP5,IRS1,ISL1,LAMA1,LRP6,MGMT,MSX2,NR0B1,NR3C1,NRG3,NRP1,NTN1,OTP,PAX1,PAX3,PAX6,PBX1,PITX1,POU1F1,POU3F2,PRL,PTCH1,RBPJ,ROBO1,SALL1,SIX1,SLIT2,SOX2,SOX9,STAT5A,TBX2,TBX3,TCF21,TCF7L2,TFCP2L1,TGFB3,TGFBR1,TNC,TP63…
GO Biological Process	GO:0007507	heart development	61	0.00364	1	0.623	2.81	3.2	9	188	0.2	0.0479	10	95	403	unnamed,unnamed,unnamed,unnamed,unnamed,unnamed,unnamed,unnamed,unnamed	unnamed,unnamed,unnamed,unnamed,unnamed,unnamed,unnamed,unnamed,unnamed,unnamed,unnamed,unnamed,unnamed,unnamed,unnamed,unnamed,unnamed,unnamed,unnamed,unnamed,unnamed,unnamed,unnamed,unnamed,unnamed,unnamed,unnamed,unnamed,unnamed,unnamed,unnamed,unnamed,unnamed,unnamed,unnamed,unnamed,unnamed,unnamed,unnamed,unnamed,unnamed,unnamed,unnamed,unnamed,unnamed,unnamed,unnamed,unnamed,unnamed,unnamed…	CITED2,DLC1,GLI2,GNAQ,ITGB1,NRP1,PPP3CA,RARB,SPEG,TBX2	ACVR1,ADAMTS1,ADM,ADRA1A,AGTR2,ALDH1A2,ATG5,BCOR,BMP2,BMP4,C3orf58,CITED2,CPE,CTNNB1,CXADR,DLC1,EDNRA,EOMES,ERBB4,EYA1,FGFR2,FOXC1,FOXP1,FOXS1,FZD1,GATA3,GJA1,GLI2,GLI3,GNAQ,GPC3,GREM1,HAND2,HAS2,HDAC9,HES1,HHEX,ID2,IHH,IRX4,ISL1,ITGA4,ITGB1,JAG1,LMO4,LRP6,MAP2K5,MECOM,MEF2C,MSX2,MYLK2,NEBL,NOX4,NRP1,NRP2,OSR1,PAX3,PCSK5,POU4F1,PPP3CA,PPP3CB,PROX1,PTCH1,RARB,RBPJ,REST,RYR2,SALL1,SHOX2,SIX1,SLC8A1…
GO Biological Process	GO:0009058	biosynthetic process	62	0.00386	1	0.65	1.5	18.7	28	1097	0.622	0.0255	35	607	4276	unnamed,unnamed,unnamed,unnamed,unnamed,unnamed,unnamed,unnamed,unnamed,unnamed,unnamed,unnamed,unnamed,unnamed,unnamed,unnamed,unnamed,unnamed,unnamed,unnamed,unnamed,unnamed,unnamed,unnamed,unnamed,unnamed,unnamed,unnamed	unnamed,unnamed,unnamed,unnamed,unnamed,unnamed,unnamed,unnamed,unnamed,unnamed,unnamed,unnamed,unnamed,unnamed,unnamed,unnamed,unnamed,unnamed,unnamed,unnamed,unnamed,unnamed,unnamed,unnamed,unnamed,unnamed,unnamed,unnamed,unnamed,unnamed,unnamed,unnamed,unnamed,unnamed,unnamed,unnamed,unnamed,unnamed,unnamed,unnamed,unnamed,unnamed,unnamed,unnamed,unnamed,unnamed,unnamed,unnamed,unnamed,unnamed…	BNC2,C10orf137,CASZ1,CITED2,CTBP2,DCTD,DMRTB1,E2F6,EBF3,FOXB1,GLI2,GLIS1,GTDC1,HHAT,HIC1,HOXA2,HOXA3,MAF,MOCS2,NR2F1,NR2F2,PEX2,PHF17,PRDM1,PRDM6,PSIP1,RARB,RUNX1T1,SRR,TBX2,TFCP2L1,TOP2B,TTLL5,ZEB2,ZFHX4	AADAT,ABRA,ACAA2,ADCY8,ADCY9,ADM,ADRA2A,AEBP2,AFF3,AGK,AGMO,AGPAT4,AGPAT9,AGTR2,AGXT2,AHRR,AK4,AK8,AKR1D1,ALDH1A2,ALG10,ALX4,AMPD3,ANG,ANGPT1,APIP,AR,ARF1,ARGLU1,ARID1B,ARX,ASCC3,ASCL1,ASCL4,ASXL2,ASXL3,ATOH1,ATOH7,ATP1A1,ATP5EP2,ATP5G3,ATP5J,AWAT2,AZIN1,B3GALT1,B3GALT2,B3GALTL,B3GAT2,BACH1,BACH2,BARHL2,BARX2,BBX,BCAT1,BCL11A,BCL11B,BCL6,BCL9L,BCOR,BDP1,BHLHE22,BHLHE23,BHLHE40,BNC2,BRMS1L,C10orf1…
GO Biological Process	GO:0017038	protein import	63	0.00392	1	0.65	6.02	0.665	4	39	0.0889	0.103	4	21	125	unnamed,unnamed,unnamed,unnamed	unnamed,unnamed,unnamed,unnamed,unnamed,unnamed,unnamed,unnamed,unnamed,unnamed,unnamed,unnamed,unnamed,unnamed,unnamed,unnamed,unnamed,unnamed,unnamed,unnamed,unnamed,unnamed,unnamed,unnamed,unnamed,unnamed,unnamed,unnamed,unnamed,unnamed,unnamed,unnamed,unnamed,unnamed,unnamed,unnamed,unnamed,unnamed,unnamed	PEX14,PEX2,PPP3CA,TGFB3	ABRA,BCL6,FGF9,HES1,HSPA4,IFNG,KPNA2,LONP2,PEX14,PEX2,PIK3R1,PPP3CA,PPP3CB,PRICKLE1,PRL,SIX2,SIX3,STAT3,TCF7L2,TGFB3,TRPS1
GO Biological Process	GO:2000112	regulation of cellular macromolecule biosynthetic process	64	0.0041	1	0.669	1.52	17.8	27	1044	0.6	0.0259	33	557	3505	unnamed,unnamed,unnamed,unnamed,unnamed,unnamed,unnamed,unnamed,unnamed,unnamed,unnamed,unnamed,unnamed,unnamed,unnamed,unnamed,unnamed,unnamed,unnamed,unnamed,unnamed,unnamed,unnamed,unnamed,unnamed,unnamed,unnamed	unnamed,unnamed,unnamed,unnamed,unnamed,unnamed,unnamed,unnamed,unnamed,unnamed,unnamed,unnamed,unnamed,unnamed,unnamed,unnamed,unnamed,unnamed,unnamed,unnamed,unnamed,unnamed,unnamed,unnamed,unnamed,unnamed,unnamed,unnamed,unnamed,unnamed,unnamed,unnamed,unnamed,unnamed,unnamed,unnamed,unnamed,unnamed,unnamed,unnamed,unnamed,unnamed,unnamed,unnamed,unnamed,unnamed,unnamed,unnamed,unnamed,unnamed…	BNC2,C10orf137,CASZ1,CITED2,CTBP2,DMRTB1,E2F6,EBF3,FOXB1,FST,GLI2,GLIS1,HIC1,HOXA2,HOXA3,MAF,NR2F1,NR2F2,PDGFC,PEX14,PEX2,PHF17,PPP3CA,PRDM1,PRDM6,PSIP1,RARB,RUNX1T1,TBX2,TFCP2L1,TGFB3,ZEB2,ZFHX4	AATF,ABRA,ACO1,ACVR1,ACVR2A,ADCYAP1,ADRB2,AEBP2,AFF3,AGTR2,AHRR,ALK,ALX4,ANG,APP,AR,ARFGEF1,ARGLU1,ARID1B,ARX,ASCC3,ASCL1,ASCL4,ASXL2,ASXL3,ATOH1,ATOH7,BACH1,BACH2,BARHL2,BARX2,BBX,BCL11A,BCL11B,BCL6,BCL9L,BCOR,BDP1,BHLHE22,BHLHE23,BHLHE40,BMP2,BMP3,BMP4,BNC2,BRMS1L,BTG1,C10orf137,C1D,CALCOCO1,CAMK2D,CAMTA1,CAND1,CAPRIN1,CAPRIN2,CASK,CASZ1,CBX4,CCNH,CCR7,CCRN4L,CD40,CDC5L,CDCA7,CDCA7L,CDH1,CDH13,…
GO Biological Process	GO:0065007	biological regulation	65	0.00412	1	0.661	1.25	32.1	40	1882	0.889	0.0213	55	1258	9853	unnamed,unnamed,unnamed,unnamed,unnamed,unnamed,unnamed,unnamed,unnamed,unnamed,unnamed,unnamed,unnamed,unnamed,unnamed,unnamed,unnamed,unnamed,unnamed,unnamed,unnamed,unnamed,unnamed,unnamed,unnamed,unnamed,unnamed,unnamed,unnamed,unnamed,unnamed,unnamed,unnamed,unnamed,unnamed,unnamed,unnamed,unnamed,unnamed,unnamed	unnamed,unnamed,unnamed,unnamed,unnamed,unnamed,unnamed,unnamed,unnamed,unnamed,unnamed,unnamed,unnamed,unnamed,unnamed,unnamed,unnamed,unnamed,unnamed,unnamed,unnamed,unnamed,unnamed,unnamed,unnamed,unnamed,unnamed,unnamed,unnamed,unnamed,unnamed,unnamed,unnamed,unnamed,unnamed,unnamed,unnamed,unnamed,unnamed,unnamed,unnamed,unnamed,unnamed,unnamed,unnamed,unnamed,unnamed,unnamed,unnamed,unnamed…	ANXA2,ARHGAP15,BNC2,C10orf137,CASZ1,CEP120,CITED2,CRIM1,CTBP2,DES,DLC1,DMRTB1,DPEP1,E2F6,EBF3,EMCN,FEZ2,FOXB1,FST,GLI2,GLIS1,GNA14,GNAQ,HHAT,HIC1,HOXA2,HOXA3,ITGB1,LRP4,MAF,MGMT,NR2F1,NR2F2,NRP1,NSMAF,PDGFC,PEX14,PEX2,PGRMC2,PHF17,PPP3CA,PRDM1,PRDM6,PSIP1,RARB,ROCK2,RUNX1T1,SPEG,TBC1D22A,TBX2,TENM3,TFCP2L1,TGFB3,ZEB2,ZFHX4	AATF,ABCA12,ABCB5,ABCC4,ABCE1,ABRA,ACAA2,ACKR3,ACO1,ACTR3,ACTR3B,ACVR1,ACVR1C,ACVR2A,ADAM10,ADAM23,ADAMTS1,ADAMTS18,ADAMTS20,ADAMTS9,ADCY8,ADCY9,ADCYAP1,ADM,ADRA1A,ADRA1D,ADRA2A,ADRB2,AEBP2,AFF2,AFF3,AGAP1,AGK,AGPAT9,AGTR1,AGTR2,AGXT2,AHRR,AHSP,AIPL1,AKAP6,AKR1D1,AKT3,ALCAM,ALDH1A2,ALK,ALX4,ANAPC1,ANG,ANGPT1,ANKRD11,ANXA1,ANXA2,AOAH,AP2B1,APAF1,APCDD1,API5,APIP,APP,APTX,AR,ARAP2,ARAP3,ARF1,ARFGAP…
GO Biological Process	GO:0048513	organ development	66	0.00416	1	0.658	1.6	15	24	880	0.533	0.0273	28	451	2361	unnamed,unnamed,unnamed,unnamed,unnamed,unnamed,unnamed,unnamed,unnamed,unnamed,unnamed,unnamed,unnamed,unnamed,unnamed,unnamed,unnamed,unnamed,unnamed,unnamed,unnamed,unnamed,unnamed,unnamed	unnamed,unnamed,unnamed,unnamed,unnamed,unnamed,unnamed,unnamed,unnamed,unnamed,unnamed,unnamed,unnamed,unnamed,unnamed,unnamed,unnamed,unnamed,unnamed,unnamed,unnamed,unnamed,unnamed,unnamed,unnamed,unnamed,unnamed,unnamed,unnamed,unnamed,unnamed,unnamed,unnamed,unnamed,unnamed,unnamed,unnamed,unnamed,unnamed,unnamed,unnamed,unnamed,unnamed,unnamed,unnamed,unnamed,unnamed,unnamed,unnamed,unnamed…	CEP120,CITED2,DLC1,FAM101B,FOXB1,FST,GLI2,GNAQ,HOXA2,HOXA3,ITGB1,LRP4,MAF,MGMT,NR2F1,NR2F2,NRP1,PDGFC,PPP3CA,PRDM1,RARB,SPEG,SRR,TBX2,TFCP2L1,TGFB3,TOP2B,ZEB2	ABCA12,ABLIM1,ACVR1,ACVR2A,ADAMTS1,ADAMTS2,ADCYAP1,ADM,ADRA1A,AFF2,AGTR1,AGTR2,AHSP,AK4,AK8,ALDH1A2,ALX4,ANG,ANGPT1,ANKRD11,ANXA1,APAF1,APCDD1,APP,AR,ARRDC3,ARX,ASCL1,ASCL4,ATG5,ATOH1,AXIN2,BARX2,BCL11A,BCL11B,BCL2L11,BCL6,BCL9L,BCOR,BHLHE22,BHLHE23,BLNK,BMP2,BMP3,BMP4,BMPER,C3orf58,CA10,CA4,CADM1,CADM2,CCL2,CCNG1,CCR7,CD1D,CDH1,CDK5RAP2,CDKN1C,CDX2,CEBPG,CEP120,CER1,CHODL,CHRDL1,CITED2,CLCN2,CNT…
GO Biological Process	GO:0010556	regulation of macromolecule biosynthetic process	67	0.0043	1	0.67	1.51	17.8	27	1047	0.6	0.0258	33	562	3584	unnamed,unnamed,unnamed,unnamed,unnamed,unnamed,unnamed,unnamed,unnamed,unnamed,unnamed,unnamed,unnamed,unnamed,unnamed,unnamed,unnamed,unnamed,unnamed,unnamed,unnamed,unnamed,unnamed,unnamed,unnamed,unnamed,unnamed	unnamed,unnamed,unnamed,unnamed,unnamed,unnamed,unnamed,unnamed,unnamed,unnamed,unnamed,unnamed,unnamed,unnamed,unnamed,unnamed,unnamed,unnamed,unnamed,unnamed,unnamed,unnamed,unnamed,unnamed,unnamed,unnamed,unnamed,unnamed,unnamed,unnamed,unnamed,unnamed,unnamed,unnamed,unnamed,unnamed,unnamed,unnamed,unnamed,unnamed,unnamed,unnamed,unnamed,unnamed,unnamed,unnamed,unnamed,unnamed,unnamed,unnamed…	BNC2,C10orf137,CASZ1,CITED2,CTBP2,DMRTB1,E2F6,EBF3,FOXB1,FST,GLI2,GLIS1,HIC1,HOXA2,HOXA3,MAF,NR2F1,NR2F2,PDGFC,PEX14,PEX2,PHF17,PPP3CA,PRDM1,PRDM6,PSIP1,RARB,RUNX1T1,TBX2,TFCP2L1,TGFB3,ZEB2,ZFHX4	AATF,ABRA,ACO1,ACVR1,ACVR2A,ADCYAP1,ADRB2,AEBP2,AFF3,AGTR2,AHRR,ALK,ALX4,ANG,APP,AR,ARFGEF1,ARGLU1,ARID1B,ARX,ASCC3,ASCL1,ASCL4,ASXL2,ASXL3,ATOH1,ATOH7,BACH1,BACH2,BARHL2,BARX2,BBX,BCL11A,BCL11B,BCL6,BCL9L,BCOR,BDP1,BHLHE22,BHLHE23,BHLHE40,BMP2,BMP3,BMP4,BNC2,BRMS1L,BTG1,C10orf137,C1D,CALCOCO1,CAMK2D,CAMTA1,CAND1,CAPRIN1,CAPRIN2,CASK,CASZ1,CBX4,CCL2,CCNH,CCR7,CCRN4L,CD40,CDC5L,CDCA7,CDCA7L,CDH1,C…
GO Biological Process	GO:0034645	cellular macromolecule biosynthetic process	68	0.00444	1	0.681	1.56	16	25	938	0.556	0.0267	30	492	3309	unnamed,unnamed,unnamed,unnamed,unnamed,unnamed,unnamed,unnamed,unnamed,unnamed,unnamed,unnamed,unnamed,unnamed,unnamed,unnamed,unnamed,unnamed,unnamed,unnamed,unnamed,unnamed,unnamed,unnamed,unnamed	unnamed,unnamed,unnamed,unnamed,unnamed,unnamed,unnamed,unnamed,unnamed,unnamed,unnamed,unnamed,unnamed,unnamed,unnamed,unnamed,unnamed,unnamed,unnamed,unnamed,unnamed,unnamed,unnamed,unnamed,unnamed,unnamed,unnamed,unnamed,unnamed,unnamed,unnamed,unnamed,unnamed,unnamed,unnamed,unnamed,unnamed,unnamed,unnamed,unnamed,unnamed,unnamed,unnamed,unnamed,unnamed,unnamed,unnamed,unnamed,unnamed,unnamed…	BNC2,C10orf137,CASZ1,CITED2,CTBP2,DMRTB1,E2F6,EBF3,FOXB1,GLI2,GLIS1,HHAT,HIC1,HOXA2,HOXA3,MAF,NR2F1,NR2F2,PHF17,PRDM1,PRDM6,PSIP1,RARB,RUNX1T1,TBX2,TFCP2L1,TOP2B,TTLL5,ZEB2,ZFHX4	ABRA,ADRA2A,AEBP2,AFF3,AHRR,ALG10,ALX4,ANG,AR,ARGLU1,ARID1B,ARX,ASCC3,ASCL1,ASCL4,ASXL2,ASXL3,ATOH1,ATOH7,B3GALT1,B3GALT2,B3GALTL,B3GAT2,BACH1,BACH2,BARHL2,BARX2,BBX,BCL11A,BCL11B,BCL6,BCL9L,BCOR,BDP1,BHLHE22,BHLHE23,BHLHE40,BNC2,BRMS1L,C10orf137,C1D,CALCOCO1,CAMTA1,CASZ1,CBX4,CCL2,CCNH,CCRN4L,CDC5L,CDCA7,CDCA7L,CDX2,CEBPD,CEBPG,CHD6,CHD9,CHST9,CITED2,CPSF2,CREB1,CREB5,CREBL2,CRTC3,CSRNP3,CSTF2,C…
GO Biological Process	GO:0046483	heterocycle metabolic process	69	0.00487	1	0.737	1.48	19	28	1112	0.622	0.0252	35	621	4656	unnamed,unnamed,unnamed,unnamed,unnamed,unnamed,unnamed,unnamed,unnamed,unnamed,unnamed,unnamed,unnamed,unnamed,unnamed,unnamed,unnamed,unnamed,unnamed,unnamed,unnamed,unnamed,unnamed,unnamed,unnamed,unnamed,unnamed,unnamed	unnamed,unnamed,unnamed,unnamed,unnamed,unnamed,unnamed,unnamed,unnamed,unnamed,unnamed,unnamed,unnamed,unnamed,unnamed,unnamed,unnamed,unnamed,unnamed,unnamed,unnamed,unnamed,unnamed,unnamed,unnamed,unnamed,unnamed,unnamed,unnamed,unnamed,unnamed,unnamed,unnamed,unnamed,unnamed,unnamed,unnamed,unnamed,unnamed,unnamed,unnamed,unnamed,unnamed,unnamed,unnamed,unnamed,unnamed,unnamed,unnamed,unnamed…	BNC2,C10orf137,CASZ1,CITED2,CTBP2,DCTD,DMRTB1,DPEP1,E2F6,EBF3,FOXB1,GLI2,GLIS1,GNA14,GNAQ,HIC1,HOXA2,HOXA3,MAF,MGMT,MOCS2,NR2F1,NR2F2,PHF17,PRDM1,PRDM6,PSIP1,RARB,RUNX1T1,TBX2,TFCP2L1,TOP2B,TTLL5,ZEB2,ZFHX4	AADAT,ABCA12,ABCB5,ABCC4,ABCE1,ABRA,ADARB2,ADCY8,ADCY9,ADCYAP1,ADM,ADRA1D,ADRA2A,AEBP2,AFF2,AFF3,AGXT2,AHRR,AK4,AK8,ALX4,AMPD3,ANG,APAF1,APIP,APP,APTX,AR,ARF1,ARGLU1,ARID1B,ARX,ASCC3,ASCL1,ASCL4,ASXL2,ASXL3,ATOH1,ATOH7,ATP13A5,ATP1A1,ATP5EP2,ATP5G3,ATP5J,AXIN2,BACH1,BACH2,BARD1,BARHL2,BARX2,BBX,BCHE,BCL11A,BCL11B,BCL6,BCL9L,BCOR,BDP1,BHLHE22,BHLHE23,BHLHE40,BIRC7,BNC2,BRMS1L,BTBD9,BUD13,C10orf137…
GO Biological Process	GO:0007275	multicellular organismal development	70	0.00516	1	0.769	1.41	22	31	1293	0.689	0.024	40	715	3973	unnamed,unnamed,unnamed,unnamed,unnamed,unnamed,unnamed,unnamed,unnamed,unnamed,unnamed,unnamed,unnamed,unnamed,unnamed,unnamed,unnamed,unnamed,unnamed,unnamed,unnamed,unnamed,unnamed,unnamed,unnamed,unnamed,unnamed,unnamed,unnamed,unnamed,unnamed	unnamed,unnamed,unnamed,unnamed,unnamed,unnamed,unnamed,unnamed,unnamed,unnamed,unnamed,unnamed,unnamed,unnamed,unnamed,unnamed,unnamed,unnamed,unnamed,unnamed,unnamed,unnamed,unnamed,unnamed,unnamed,unnamed,unnamed,unnamed,unnamed,unnamed,unnamed,unnamed,unnamed,unnamed,unnamed,unnamed,unnamed,unnamed,unnamed,unnamed,unnamed,unnamed,unnamed,unnamed,unnamed,unnamed,unnamed,unnamed,unnamed,unnamed…	ANXA2,CEP120,CITED2,CNTN3,CRIM1,DLC1,EBF3,EMCN,FAM101B,FEZ2,FOXB1,FST,GLI2,GNAQ,HHAT,HIC1,HOXA2,HOXA3,ITGB1,LRP4,MAF,MGMT,NR2F1,NR2F2,NRP1,PDGFC,PEX2,PPP3CA,PRDM1,PRDM6,RARB,ROCK2,SPEG,SRR,TBX2,TENM3,TFCP2L1,TGFB3,TOP2B,ZEB2	AATF,ABCA12,ABLIM1,ACKR3,ACO1,ACTR3,ACVR1,ACVR2A,ADAM10,ADAM23,ADAMTS1,ADAMTS2,ADAMTS9,ADCYAP1,ADM,ADRA1A,ADRA1D,AFF2,AFF3,AGTR1,AGTR2,AHSP,AK4,AK8,ALCAM,ALDH1A2,ALK,ALX4,ANG,ANGPT1,ANKRD11,ANXA1,ANXA2,AP2B1,APAF1,APCDD1,APP,AR,ARHGAP26,ARID1B,ARL6,ARRDC3,ARX,ASCL1,ASCL4,ASIC2,ASTN1,ATG5,ATOH1,ATOH7,ATRNL1,AXIN2,BARHL2,BARX2,BBX,BCL11A,BCL11B,BCL2L11,BCL6,BCL9L,BCOR,BHLHE22,BHLHE23,BLNK,BMP2,BMP3…
GO Biological Process	GO:0035051	cardiocyte differentiation	71	0.00537	1	0.79	4.31	1.16	5	68	0.111	0.0735	5	34	98	unnamed,unnamed,unnamed,unnamed,unnamed	unnamed,unnamed,unnamed,unnamed,unnamed,unnamed,unnamed,unnamed,unnamed,unnamed,unnamed,unnamed,unnamed,unnamed,unnamed,unnamed,unnamed,unnamed,unnamed,unnamed,unnamed,unnamed,unnamed,unnamed,unnamed,unnamed,unnamed,unnamed,unnamed,unnamed,unnamed,unnamed,unnamed,unnamed,unnamed,unnamed,unnamed,unnamed,unnamed,unnamed,unnamed,unnamed,unnamed,unnamed,unnamed,unnamed,unnamed,unnamed,unnamed,unnamed…	CITED2,ITGB1,RARB,SPEG,TBX2	ACVR1,AGTR2,ATG5,BMP2,BMP4,CITED2,CXADR,EOMES,FOXP1,GREM1,HAND2,HES1,ISL1,ITGB1,JAG1,LRP6,MEF2C,MYLK2,NEBL,NOX4,PROX1,RARB,RBPJ,REST,SLC8A1,SOX6,SPEG,TBX2,TBX3,TBX5,TENM4,TTN,TWIST1,WT1
GO Biological Process	GO:0031326	regulation of cellular biosynthetic process	72	0.00551	1	0.799	1.49	18.1	27	1063	0.6	0.0254	33	578	3733	unnamed,unnamed,unnamed,unnamed,unnamed,unnamed,unnamed,unnamed,unnamed,unnamed,unnamed,unnamed,unnamed,unnamed,unnamed,unnamed,unnamed,unnamed,unnamed,unnamed,unnamed,unnamed,unnamed,unnamed,unnamed,unnamed,unnamed	unnamed,unnamed,unnamed,unnamed,unnamed,unnamed,unnamed,unnamed,unnamed,unnamed,unnamed,unnamed,unnamed,unnamed,unnamed,unnamed,unnamed,unnamed,unnamed,unnamed,unnamed,unnamed,unnamed,unnamed,unnamed,unnamed,unnamed,unnamed,unnamed,unnamed,unnamed,unnamed,unnamed,unnamed,unnamed,unnamed,unnamed,unnamed,unnamed,unnamed,unnamed,unnamed,unnamed,unnamed,unnamed,unnamed,unnamed,unnamed,unnamed,unnamed…	BNC2,C10orf137,CASZ1,CITED2,CTBP2,DMRTB1,E2F6,EBF3,FOXB1,FST,GLI2,GLIS1,HIC1,HOXA2,HOXA3,MAF,NR2F1,NR2F2,PDGFC,PEX14,PEX2,PHF17,PPP3CA,PRDM1,PRDM6,PSIP1,RARB,RUNX1T1,TBX2,TFCP2L1,TGFB3,ZEB2,ZFHX4	AATF,ABRA,ACO1,ACVR1,ACVR2A,ADCYAP1,ADM,ADRA2A,ADRB2,AEBP2,AFF3,AGTR2,AGXT2,AHRR,AKAP6,ALK,ALX4,ANG,ANXA1,APP,AR,ARFGEF1,ARGLU1,ARID1B,ARX,ASCC3,ASCL1,ASCL4,ASXL2,ASXL3,ATOH1,ATOH7,ATP1A1,BACH1,BACH2,BARHL2,BARX2,BBX,BCL11A,BCL11B,BCL6,BCL9L,BCOR,BDP1,BHLHE22,BHLHE23,BHLHE40,BMP2,BMP3,BMP4,BNC2,BRMS1L,BTG1,C10orf137,C1D,CALCOCO1,CALCR,CAMK2D,CAMTA1,CAND1,CAPRIN1,CAPRIN2,CASK,CASZ1,CBX4,CCNH,CCR7,…
GO Biological Process	GO:0060537	muscle tissue development	73	0.00565	1	0.808	3.16	2.22	7	130	0.156	0.0538	7	67	253	unnamed,unnamed,unnamed,unnamed,unnamed,unnamed,unnamed	unnamed,unnamed,unnamed,unnamed,unnamed,unnamed,unnamed,unnamed,unnamed,unnamed,unnamed,unnamed,unnamed,unnamed,unnamed,unnamed,unnamed,unnamed,unnamed,unnamed,unnamed,unnamed,unnamed,unnamed,unnamed,unnamed,unnamed,unnamed,unnamed,unnamed,unnamed,unnamed,unnamed,unnamed,unnamed,unnamed,unnamed,unnamed,unnamed,unnamed,unnamed,unnamed,unnamed,unnamed,unnamed,unnamed,unnamed,unnamed,unnamed,unnamed…	CITED2,ITGB1,NR2F2,PPP3CA,RARB,SPEG,TBX2	ACVR1,AGTR2,ALDH1A2,ATG5,BCL9L,BMP2,BMP4,C3orf58,CITED2,CXADR,DCN,DMD,DMRTA2,EOMES,EYA1,FGFR2,FOXC1,FOXL2,FOXP1,FOXP2,FOXS1,GREM1,HOXD10,IGFBP5,IHH,ISL1,ITGB1,MEF2C,MEGF10,MEOX2,METTL8,MSC,MYLK2,NEBL,NR2F2,OSR1,PAX5,PHOX2B,PITX1,POU4F1,PPP3CA,PPP3CB,PROX1,RARB,RBPJ,REST,RYR2,SIX1,SIX4,SLC8A1,SMAD7,SMYD1,SOX11,SPEG,TBX2,TBX3,TBX5,TCF21,TENM4,TP63,TSHZ3,TTN,WNT2,WNT5A,WT1,XIRP2,ZFPM2
GO Biological Process	GO:0007010	cytoskeleton organization	73	0.00565	1	0.808	3.16	2.22	7	130	0.156	0.0538	7	76	706	unnamed,unnamed,unnamed,unnamed,unnamed,unnamed,unnamed	unnamed,unnamed,unnamed,unnamed,unnamed,unnamed,unnamed,unnamed,unnamed,unnamed,unnamed,unnamed,unnamed,unnamed,unnamed,unnamed,unnamed,unnamed,unnamed,unnamed,unnamed,unnamed,unnamed,unnamed,unnamed,unnamed,unnamed,unnamed,unnamed,unnamed,unnamed,unnamed,unnamed,unnamed,unnamed,unnamed,unnamed,unnamed,unnamed,unnamed,unnamed,unnamed,unnamed,unnamed,unnamed,unnamed,unnamed,unnamed,unnamed,unnamed…	CEP120,DES,DLC1,FAM101B,ITGB1,PEX14,ROCK2	ABLIM1,ACTR3B,ADRA2A,ANG,ARAP3,ARHGAP26,BCL6,BNIP2,BUB3,CAPZB,CCL2,CDK5RAP2,CEP120,CEP152,CETN3,CNTN2,COBL,CTNNB1,CXADR,DES,DIAPH2,DIAPH3,DISC1,DLC1,DOCK2,DTNBP1,ELMO1,EYA1,FAM101B,FAT1,FBXO8,FER,FGF10,FGF13,FHOD3,FMN1,FOXP1,GCC2,HEPACAM2,INSC,IQSEC1,ITGB1,KIF2B,KLHL1,LPIN1,MEF2C,MICALL2,MID1,NEBL,NLGN1,OPHN1,PACSIN2,PALLD,PARD3,PAWR,PEX14,PROX1,PRPF40A,RALA,RAP2A,RHOG,ROCK1,ROCK2,RSPH9,SEMA6A,SG…
GO Biological Process	GO:0048008	platelet-derived growth factor receptor signaling pathway	75	0.00565	1	0.787	16.8	0.119	2	7	0.0444	0.286	2	5	30	unnamed,unnamed	unnamed,unnamed,unnamed,unnamed,unnamed,unnamed,unnamed	NRP1,PDGFC	FER,NRP1,PDGFC,PDGFRL,RAPGEF1
GO Biological Process	GO:0033504	floor plate development	75	0.00565	1	0.787	16.8	0.119	2	7	0.0444	0.286	2	3	8	unnamed,unnamed	unnamed,unnamed,unnamed,unnamed,unnamed,unnamed,unnamed	FOXB1,GLI2	COBL,FOXB1,GLI2
GO Biological Process	GO:0002076	osteoblast development	75	0.00565	1	0.787	16.8	0.119	2	7	0.0444	0.286	2	5	19	unnamed,unnamed	unnamed,unnamed,unnamed,unnamed,unnamed,unnamed,unnamed	GLI2,HOXA2	GLI2,HOXA2,MSX2,RUNX2,SATB2
GO Biological Process	GO:0009889	regulation of biosynthetic process	78	0.00568	1	0.76	1.49	18.2	27	1065	0.6	0.0254	33	580	3763	unnamed,unnamed,unnamed,unnamed,unnamed,unnamed,unnamed,unnamed,unnamed,unnamed,unnamed,unnamed,unnamed,unnamed,unnamed,unnamed,unnamed,unnamed,unnamed,unnamed,unnamed,unnamed,unnamed,unnamed,unnamed,unnamed,unnamed	unnamed,unnamed,unnamed,unnamed,unnamed,unnamed,unnamed,unnamed,unnamed,unnamed,unnamed,unnamed,unnamed,unnamed,unnamed,unnamed,unnamed,unnamed,unnamed,unnamed,unnamed,unnamed,unnamed,unnamed,unnamed,unnamed,unnamed,unnamed,unnamed,unnamed,unnamed,unnamed,unnamed,unnamed,unnamed,unnamed,unnamed,unnamed,unnamed,unnamed,unnamed,unnamed,unnamed,unnamed,unnamed,unnamed,unnamed,unnamed,unnamed,unnamed…	BNC2,C10orf137,CASZ1,CITED2,CTBP2,DMRTB1,E2F6,EBF3,FOXB1,FST,GLI2,GLIS1,HIC1,HOXA2,HOXA3,MAF,NR2F1,NR2F2,PDGFC,PEX14,PEX2,PHF17,PPP3CA,PRDM1,PRDM6,PSIP1,RARB,RUNX1T1,TBX2,TFCP2L1,TGFB3,ZEB2,ZFHX4	AATF,ABRA,ACO1,ACVR1,ACVR2A,ADCYAP1,ADM,ADRA2A,ADRB2,AEBP2,AFF3,AGTR2,AGXT2,AHRR,AKAP6,ALK,ALX4,ANG,ANXA1,APP,AR,ARFGEF1,ARGLU1,ARID1B,ARX,ASCC3,ASCL1,ASCL4,ASXL2,ASXL3,ATOH1,ATOH7,ATP1A1,BACH1,BACH2,BARHL2,BARX2,BBX,BCL11A,BCL11B,BCL6,BCL9L,BCOR,BDP1,BHLHE22,BHLHE23,BHLHE40,BMP2,BMP3,BMP4,BNC2,BRMS1L,BTG1,C10orf137,C1D,CALCOCO1,CALCR,CAMK2D,CAMTA1,CAND1,CAPRIN1,CAPRIN2,CASK,CASZ1,CBX4,CCL2,CCNH,…
GO Biological Process	GO:0048048	embryonic eye morphogenesis	79	0.00568	1	0.751	8	0.375	3	22	0.0667	0.136	3	12	32	unnamed,unnamed,unnamed	unnamed,unnamed,unnamed,unnamed,unnamed,unnamed,unnamed,unnamed,unnamed,unnamed,unnamed,unnamed,unnamed,unnamed,unnamed,unnamed,unnamed,unnamed,unnamed,unnamed,unnamed,unnamed	CITED2,RARB,TBX2	CITED2,FOXL2,IHH,LRP6,PAX6,PROX1,RARB,SOX11,SP3,TBX2,TWIST1,WNT5A
GO Biological Process	GO:0006275	regulation of DNA replication	79	0.00568	1	0.751	8	0.375	3	22	0.0667	0.136	3	13	111	unnamed,unnamed,unnamed	unnamed,unnamed,unnamed,unnamed,unnamed,unnamed,unnamed,unnamed,unnamed,unnamed,unnamed,unnamed,unnamed,unnamed,unnamed,unnamed,unnamed,unnamed,unnamed,unnamed,unnamed,unnamed	GLI2,PDGFC,TGFB3	BMP4,E2F7,FBXW7,FGF10,GLI2,GREM1,IGF1,KITLG,PDGFC,PID1,POT1,TGFB3,TNKS
GO Biological Process	GO:0009059	macromolecule biosynthetic process	81	0.00573	1	0.738	1.54	16.3	25	954	0.556	0.0262	30	501	3359	unnamed,unnamed,unnamed,unnamed,unnamed,unnamed,unnamed,unnamed,unnamed,unnamed,unnamed,unnamed,unnamed,unnamed,unnamed,unnamed,unnamed,unnamed,unnamed,unnamed,unnamed,unnamed,unnamed,unnamed,unnamed	unnamed,unnamed,unnamed,unnamed,unnamed,unnamed,unnamed,unnamed,unnamed,unnamed,unnamed,unnamed,unnamed,unnamed,unnamed,unnamed,unnamed,unnamed,unnamed,unnamed,unnamed,unnamed,unnamed,unnamed,unnamed,unnamed,unnamed,unnamed,unnamed,unnamed,unnamed,unnamed,unnamed,unnamed,unnamed,unnamed,unnamed,unnamed,unnamed,unnamed,unnamed,unnamed,unnamed,unnamed,unnamed,unnamed,unnamed,unnamed,unnamed,unnamed…	BNC2,C10orf137,CASZ1,CITED2,CTBP2,DMRTB1,E2F6,EBF3,FOXB1,GLI2,GLIS1,HHAT,HIC1,HOXA2,HOXA3,MAF,NR2F1,NR2F2,PHF17,PRDM1,PRDM6,PSIP1,RARB,RUNX1T1,TBX2,TFCP2L1,TOP2B,TTLL5,ZEB2,ZFHX4	ABRA,ADRA2A,AEBP2,AFF3,AHRR,ALG10,ALX4,ANG,ANGPT1,AR,ARGLU1,ARID1B,ARX,ASCC3,ASCL1,ASCL4,ASXL2,ASXL3,ATOH1,ATOH7,B3GALT1,B3GALT2,B3GALTL,B3GAT2,BACH1,BACH2,BARHL2,BARX2,BBX,BCL11A,BCL11B,BCL6,BCL9L,BCOR,BDP1,BHLHE22,BHLHE23,BHLHE40,BNC2,BRMS1L,C10orf137,C1D,CALCOCO1,CAMTA1,CASZ1,CBX4,CCL2,CCNH,CCRN4L,CDC5L,CDCA7,CDCA7L,CDX2,CEBPD,CEBPG,CHD6,CHD9,CHST2,CHST9,CITED2,CPSF2,CREB1,CREB5,CREBL2,CRTC3,C…
GO Biological Process	GO:0060173	limb development	82	0.00594	1	0.756	3.56	1.69	6	99	0.133	0.0606	6	59	153	unnamed,unnamed,unnamed,unnamed,unnamed,unnamed	unnamed,unnamed,unnamed,unnamed,unnamed,unnamed,unnamed,unnamed,unnamed,unnamed,unnamed,unnamed,unnamed,unnamed,unnamed,unnamed,unnamed,unnamed,unnamed,unnamed,unnamed,unnamed,unnamed,unnamed,unnamed,unnamed,unnamed,unnamed,unnamed,unnamed,unnamed,unnamed,unnamed,unnamed,unnamed,unnamed,unnamed,unnamed,unnamed,unnamed,unnamed,unnamed,unnamed,unnamed,unnamed,unnamed,unnamed,unnamed,unnamed,unnamed…	GLI2,GNAQ,LRP4,NR2F2,RARB,TBX2	AFF3,ALDH1A2,ALX4,BMP4,CTNNB1,CYP26B1,DLX6,EN1,EVX2,FGF10,FGF9,FGFR2,FMN1,GJA1,GLI2,GLI3,GNAQ,GPC3,GREM1,HAND2,HOXC13,HOXD10,HOXD11,HOXD12,HOXD13,INTU,KIAA1715,LMX1B,LRP4,LRP6,MECOM,MEOX2,MSX2,NR2F2,OSR1,PBX1,PCSK5,PITX1,PLXNA2,PRRX1,PTCH1,RARB,RUNX2,SALL1,SALL3,SHOX2,SMOC1,SOX11,SOX4,SOX9,TBX2,TBX3,TBX5,TFAP2B,TP63,TWIST1,WNT5A,ZBTB16,ZNF358
GO Biological Process	GO:0009755	hormone-mediated signaling pathway	83	0.00608	1	0.765	5.33	0.75	4	44	0.0889	0.0909	4	23	81	unnamed,unnamed,unnamed,unnamed	unnamed,unnamed,unnamed,unnamed,unnamed,unnamed,unnamed,unnamed,unnamed,unnamed,unnamed,unnamed,unnamed,unnamed,unnamed,unnamed,unnamed,unnamed,unnamed,unnamed,unnamed,unnamed,unnamed,unnamed,unnamed,unnamed,unnamed,unnamed,unnamed,unnamed,unnamed,unnamed,unnamed,unnamed,unnamed,unnamed,unnamed,unnamed,unnamed,unnamed,unnamed,unnamed,unnamed,unnamed	NR2F1,NR2F2,PGRMC2,RARB	AR,BMP4,CRH,ESRRB,ESRRG,HNF4G,KDM3A,LATS2,NR0B1,NR2F1,NR2F2,NR3C1,NR3C2,NR4A2,NR5A2,PGRMC2,RARB,RORA,RORB,SST,SSTR1,SSTR2,STAT5A
GO Biological Process	GO:0044249	cellular biosynthetic process	84	0.00622	1	0.773	1.48	18.3	27	1071	0.6	0.0252	34	589	4115	unnamed,unnamed,unnamed,unnamed,unnamed,unnamed,unnamed,unnamed,unnamed,unnamed,unnamed,unnamed,unnamed,unnamed,unnamed,unnamed,unnamed,unnamed,unnamed,unnamed,unnamed,unnamed,unnamed,unnamed,unnamed,unnamed,unnamed	unnamed,unnamed,unnamed,unnamed,unnamed,unnamed,unnamed,unnamed,unnamed,unnamed,unnamed,unnamed,unnamed,unnamed,unnamed,unnamed,unnamed,unnamed,unnamed,unnamed,unnamed,unnamed,unnamed,unnamed,unnamed,unnamed,unnamed,unnamed,unnamed,unnamed,unnamed,unnamed,unnamed,unnamed,unnamed,unnamed,unnamed,unnamed,unnamed,unnamed,unnamed,unnamed,unnamed,unnamed,unnamed,unnamed,unnamed,unnamed,unnamed,unnamed…	BNC2,C10orf137,CASZ1,CITED2,CTBP2,DCTD,DMRTB1,E2F6,EBF3,FOXB1,GLI2,GLIS1,HHAT,HIC1,HOXA2,HOXA3,MAF,MOCS2,NR2F1,NR2F2,PEX2,PHF17,PRDM1,PRDM6,PSIP1,RARB,RUNX1T1,SRR,TBX2,TFCP2L1,TOP2B,TTLL5,ZEB2,ZFHX4	ABRA,ADCY8,ADCY9,ADM,ADRA2A,AEBP2,AFF3,AGK,AGMO,AGPAT4,AGPAT9,AGTR2,AGXT2,AHRR,AK4,AK8,AKR1D1,ALDH1A2,ALG10,ALX4,AMPD3,ANG,ANGPT1,APIP,AR,ARF1,ARGLU1,ARID1B,ARX,ASCC3,ASCL1,ASCL4,ASXL2,ASXL3,ATOH1,ATOH7,ATP1A1,ATP5EP2,ATP5G3,ATP5J,AZIN1,B3GALT1,B3GALT2,B3GALTL,B3GAT2,BACH1,BACH2,BARHL2,BARX2,BBX,BCAT1,BCL11A,BCL11B,BCL6,BCL9L,BCOR,BDP1,BHLHE22,BHLHE23,BHLHE40,BNC2,BRMS1L,C10orf137,C1D,CALCOCO1,CA…
GO Biological Process	GO:0072358	cardiovascular system development	85	0.00629	1	0.773	2.17	5.52	12	324	0.267	0.037	14	165	723	unnamed,unnamed,unnamed,unnamed,unnamed,unnamed,unnamed,unnamed,unnamed,unnamed,unnamed,unnamed	unnamed,unnamed,unnamed,unnamed,unnamed,unnamed,unnamed,unnamed,unnamed,unnamed,unnamed,unnamed,unnamed,unnamed,unnamed,unnamed,unnamed,unnamed,unnamed,unnamed,unnamed,unnamed,unnamed,unnamed,unnamed,unnamed,unnamed,unnamed,unnamed,unnamed,unnamed,unnamed,unnamed,unnamed,unnamed,unnamed,unnamed,unnamed,unnamed,unnamed,unnamed,unnamed,unnamed,unnamed,unnamed,unnamed,unnamed,unnamed,unnamed,unnamed…	ANXA2,CITED2,DLC1,EMCN,GLI2,GNAQ,HOXA3,ITGB1,NR2F2,NRP1,PPP3CA,RARB,SPEG,TBX2	ACKR3,ACVR1,ADAMTS1,ADM,ADRA1A,AGTR2,ALDH1A2,ANG,ANGPT1,ANXA2,ATG5,BCOR,BMP2,BMP4,BMPER,C3orf58,CCL2,CDH13,CDH2,CDH5,CDX2,CITED2,COL15A1,COL8A1,CPE,CTNNB1,CXADR,CXCR4,CYP1B1,DLC1,E2F7,EDNRA,EFNB2,EMCN,EOMES,ERBB4,ERRFI1,ETS1,EYA1,FBXW7,FGF10,FGF18,FGF9,FGFR2,FOXC1,FOXO1,FOXP1,FOXS1,FZD1,FZD7,FZD8,GATA3,GBX2,GJA1,GLI2,GLI3,GNAQ,GPC3,GREM1,HAND2,HAS2,HDAC9,HES1,HHEX,HOXA3,HPGD,HS6ST1,ID2,IGF1,IHH,I…
GO Biological Process	GO:2001141	regulation of RNA biosynthetic process	86	0.00644	1	0.782	1.5	17.3	26	1017	0.578	0.0256	32	531	3247	unnamed,unnamed,unnamed,unnamed,unnamed,unnamed,unnamed,unnamed,unnamed,unnamed,unnamed,unnamed,unnamed,unnamed,unnamed,unnamed,unnamed,unnamed,unnamed,unnamed,unnamed,unnamed,unnamed,unnamed,unnamed,unnamed	unnamed,unnamed,unnamed,unnamed,unnamed,unnamed,unnamed,unnamed,unnamed,unnamed,unnamed,unnamed,unnamed,unnamed,unnamed,unnamed,unnamed,unnamed,unnamed,unnamed,unnamed,unnamed,unnamed,unnamed,unnamed,unnamed,unnamed,unnamed,unnamed,unnamed,unnamed,unnamed,unnamed,unnamed,unnamed,unnamed,unnamed,unnamed,unnamed,unnamed,unnamed,unnamed,unnamed,unnamed,unnamed,unnamed,unnamed,unnamed,unnamed,unnamed…	BNC2,C10orf137,CASZ1,CITED2,CTBP2,DMRTB1,E2F6,EBF3,FOXB1,FST,GLI2,GLIS1,HIC1,HOXA2,HOXA3,MAF,NR2F1,NR2F2,PEX14,PEX2,PHF17,PPP3CA,PRDM1,PRDM6,PSIP1,RARB,RUNX1T1,TBX2,TFCP2L1,TGFB3,ZEB2,ZFHX4	AATF,ABRA,ACVR1,ACVR2A,ADCYAP1,ADRB2,AEBP2,AFF3,AGTR2,AHRR,ALK,ALX4,APP,AR,ARGLU1,ARID1B,ARX,ASCC3,ASCL1,ASCL4,ASXL2,ASXL3,ATOH1,ATOH7,BACH1,BACH2,BARHL2,BARX2,BBX,BCL11A,BCL11B,BCL6,BCL9L,BCOR,BDP1,BHLHE22,BHLHE23,BHLHE40,BMP2,BMP3,BMP4,BNC2,BRMS1L,BTG1,C10orf137,C1D,CALCOCO1,CAMK2D,CAMTA1,CAND1,CAPRIN2,CASK,CASZ1,CBX4,CCNH,CCRN4L,CD40,CDC5L,CDCA7,CDCA7L,CDH1,CDH13,CDK5RAP2,CDKN1C,CDX2,CEBPD,CEB…
GO Biological Process	GO:0006355	regulation of transcription, DNA-dependent	86	0.00644	1	0.782	1.5	17.3	26	1017	0.578	0.0256	32	530	3230	unnamed,unnamed,unnamed,unnamed,unnamed,unnamed,unnamed,unnamed,unnamed,unnamed,unnamed,unnamed,unnamed,unnamed,unnamed,unnamed,unnamed,unnamed,unnamed,unnamed,unnamed,unnamed,unnamed,unnamed,unnamed,unnamed	unnamed,unnamed,unnamed,unnamed,unnamed,unnamed,unnamed,unnamed,unnamed,unnamed,unnamed,unnamed,unnamed,unnamed,unnamed,unnamed,unnamed,unnamed,unnamed,unnamed,unnamed,unnamed,unnamed,unnamed,unnamed,unnamed,unnamed,unnamed,unnamed,unnamed,unnamed,unnamed,unnamed,unnamed,unnamed,unnamed,unnamed,unnamed,unnamed,unnamed,unnamed,unnamed,unnamed,unnamed,unnamed,unnamed,unnamed,unnamed,unnamed,unnamed…	BNC2,C10orf137,CASZ1,CITED2,CTBP2,DMRTB1,E2F6,EBF3,FOXB1,FST,GLI2,GLIS1,HIC1,HOXA2,HOXA3,MAF,NR2F1,NR2F2,PEX14,PEX2,PHF17,PPP3CA,PRDM1,PRDM6,PSIP1,RARB,RUNX1T1,TBX2,TFCP2L1,TGFB3,ZEB2,ZFHX4	AATF,ABRA,ACVR1,ACVR2A,ADCYAP1,ADRB2,AEBP2,AFF3,AGTR2,AHRR,ALK,ALX4,APP,AR,ARGLU1,ARID1B,ARX,ASCC3,ASCL1,ASCL4,ASXL2,ASXL3,ATOH1,ATOH7,BACH1,BACH2,BARHL2,BARX2,BBX,BCL11A,BCL11B,BCL6,BCL9L,BCOR,BDP1,BHLHE22,BHLHE23,BHLHE40,BMP2,BMP3,BMP4,BNC2,BRMS1L,BTG1,C10orf137,C1D,CALCOCO1,CAMK2D,CAMTA1,CAND1,CAPRIN2,CASK,CASZ1,CBX4,CCNH,CCRN4L,CD40,CDC5L,CDCA7,CDCA7L,CDH1,CDH13,CDK5RAP2,CDKN1C,CDX2,CEBPD,CEB…
GO Biological Process	GO:0033993	response to lipid	88	0.00645	1	0.765	2.79	2.86	8	168	0.178	0.0476	8	99	593	unnamed,unnamed,unnamed,unnamed,unnamed,unnamed,unnamed,unnamed	unnamed,unnamed,unnamed,unnamed,unnamed,unnamed,unnamed,unnamed,unnamed,unnamed,unnamed,unnamed,unnamed,unnamed,unnamed,unnamed,unnamed,unnamed,unnamed,unnamed,unnamed,unnamed,unnamed,unnamed,unnamed,unnamed,unnamed,unnamed,unnamed,unnamed,unnamed,unnamed,unnamed,unnamed,unnamed,unnamed,unnamed,unnamed,unnamed,unnamed,unnamed,unnamed,unnamed,unnamed,unnamed,unnamed,unnamed,unnamed,unnamed,unnamed…	CITED2,ITGB1,NR2F1,NR2F2,PGRMC2,RARB,SRR,TGFB3	ACVR1,ADCYAP1,ADM,AGTR2,ALDH1A2,ANXA1,AR,ASCL1,BMP4,CA4,CALCR,CCL2,CCR7,CD180,CITED2,CMPK2,CPS1,CRH,CRIPAK,CTNNB1,CYP26A1,CYP26B1,DCN,EDNRA,EDNRB,EPHA3,ESRRB,ESRRG,ETS1,FER,FGF10,FOXA1,FZD7,GATA3,HNF4G,HNMT,HTR1B,HTR5A,IFNG,IGFBP2,IL12A,INHBA,INSIG2,ISL1,ITGB1,KLF4,KMT2E,LRP6,MEF2C,MGST1,MSTN,MSX2,NPC1,NR0B1,NR2F1,NR2F2,NR3C1,NR3C2,NR4A2,NR5A2,NTRK3,OSR1,PAPPA,PDE4D,PGRMC2,PID1,PRL,PTCH1,RARB,RES…
GO Biological Process	GO:0035272	exocrine system development	89	0.00646	1	0.758	7.65	0.392	3	23	0.0667	0.13	3	12	44	unnamed,unnamed,unnamed	unnamed,unnamed,unnamed,unnamed,unnamed,unnamed,unnamed,unnamed,unnamed,unnamed,unnamed,unnamed,unnamed,unnamed,unnamed,unnamed,unnamed,unnamed,unnamed,unnamed,unnamed,unnamed,unnamed	NRP1,TFCP2L1,TGFB3	CDH1,CLCN2,EDA,FGF10,FGFR2,FOXC1,IGF1,LAMA1,NRP1,PAX6,TFCP2L1,TGFB3
GO Biological Process	GO:0051146	striated muscle cell differentiation	90	0.00646	1	0.75	4.13	1.21	5	71	0.111	0.0704	5	37	160	unnamed,unnamed,unnamed,unnamed,unnamed	unnamed,unnamed,unnamed,unnamed,unnamed,unnamed,unnamed,unnamed,unnamed,unnamed,unnamed,unnamed,unnamed,unnamed,unnamed,unnamed,unnamed,unnamed,unnamed,unnamed,unnamed,unnamed,unnamed,unnamed,unnamed,unnamed,unnamed,unnamed,unnamed,unnamed,unnamed,unnamed,unnamed,unnamed,unnamed,unnamed,unnamed,unnamed,unnamed,unnamed,unnamed,unnamed,unnamed,unnamed,unnamed,unnamed,unnamed,unnamed,unnamed,unnamed…	ITGB1,PPP3CA,RARB,SPEG,TBX2	ACVR1,AGTR2,ATG5,BARX2,BMP2,BMP4,BNIP2,CAPZB,CDH2,CXADR,DMD,FHOD3,FOXP1,GREM1,GSK3B,IGF1,IGFBP5,ISL1,ITGB1,MEF2C,MTPN,MYLK2,NEBL,NEO1,PPP3CA,PPP3CB,PROX1,RARB,RBPJ,REST,SLC8A1,SPEG,TBX2,TBX3,TBX5,TTN,WT1
GO Biological Process	GO:0051054	positive regulation of DNA metabolic process	91	0.0066	1	0.757	5.21	0.767	4	45	0.0889	0.0889	4	21	106	unnamed,unnamed,unnamed,unnamed	unnamed,unnamed,unnamed,unnamed,unnamed,unnamed,unnamed,unnamed,unnamed,unnamed,unnamed,unnamed,unnamed,unnamed,unnamed,unnamed,unnamed,unnamed,unnamed,unnamed,unnamed,unnamed,unnamed,unnamed,unnamed,unnamed,unnamed,unnamed,unnamed,unnamed,unnamed,unnamed,unnamed,unnamed,unnamed,unnamed,unnamed,unnamed,unnamed,unnamed,unnamed,unnamed,unnamed,unnamed,unnamed	GLI2,MGMT,PDGFC,TGFB3	BMP4,CD40,CEBPG,E2F7,EYA1,FGF10,GLI2,IFNG,IGF1,KITLG,MGMT,NOX4,PAXIP1,PDGFC,POT1,PPARGC1A,PRDM9,RGCC,SPIDR,TGFB3,TNKS
GO Biological Process	GO:0001701	in utero embryonic development	92	0.00667	1	0.757	3.06	2.28	7	134	0.156	0.0522	7	68	352	unnamed,unnamed,unnamed,unnamed,unnamed,unnamed,unnamed	unnamed,unnamed,unnamed,unnamed,unnamed,unnamed,unnamed,unnamed,unnamed,unnamed,unnamed,unnamed,unnamed,unnamed,unnamed,unnamed,unnamed,unnamed,unnamed,unnamed,unnamed,unnamed,unnamed,unnamed,unnamed,unnamed,unnamed,unnamed,unnamed,unnamed,unnamed,unnamed,unnamed,unnamed,unnamed,unnamed,unnamed,unnamed,unnamed,unnamed,unnamed,unnamed,unnamed,unnamed,unnamed,unnamed,unnamed,unnamed,unnamed,unnamed…	CITED2,GLI2,ITGB1,NR2F2,PRDM1,SPEG,TGFB3	ACVR1,ADAM10,ADM,ANGPT1,ANKRD11,AR,BCL2L11,BMP2,BNIP2,CDH1,CDX2,CITED2,CTNNB1,DAB2,DAD1,DSC3,E2F7,EDNRA,EOMES,ESRRB,FGFR2,FOXA2,FOXC1,FOXD3,FOXP1,FUT8,G2E3,GATA3,GJA1,GJB5,GLI2,GLI3,GRIN2B,HAND2,HES1,HHEX,HS6ST1,IHH,INPP5B,ITGA4,ITGB1,LMX1B,MAN2A1,MECOM,NR2F2,PLCG1,PRDM1,RBPJ,RCN1,RUNX1,SLC34A2,SLC8A1,SLIT2,SMAD2,SOX5,SOX6,SP3,SPEG,TBX3,TGFB3,TGFBR1,TSHZ3,TTN,TWIST1,UBR3,WNT2,ZFPM2,ZMIZ1
GO Biological Process	GO:1901576	organic substance biosynthetic process	93	0.00701	1	0.786	1.47	18.4	27	1079	0.6	0.025	34	599	4205	unnamed,unnamed,unnamed,unnamed,unnamed,unnamed,unnamed,unnamed,unnamed,unnamed,unnamed,unnamed,unnamed,unnamed,unnamed,unnamed,unnamed,unnamed,unnamed,unnamed,unnamed,unnamed,unnamed,unnamed,unnamed,unnamed,unnamed	unnamed,unnamed,unnamed,unnamed,unnamed,unnamed,unnamed,unnamed,unnamed,unnamed,unnamed,unnamed,unnamed,unnamed,unnamed,unnamed,unnamed,unnamed,unnamed,unnamed,unnamed,unnamed,unnamed,unnamed,unnamed,unnamed,unnamed,unnamed,unnamed,unnamed,unnamed,unnamed,unnamed,unnamed,unnamed,unnamed,unnamed,unnamed,unnamed,unnamed,unnamed,unnamed,unnamed,unnamed,unnamed,unnamed,unnamed,unnamed,unnamed,unnamed…	BNC2,C10orf137,CASZ1,CITED2,CTBP2,DCTD,DMRTB1,E2F6,EBF3,FOXB1,GLI2,GLIS1,HHAT,HIC1,HOXA2,HOXA3,MAF,MOCS2,NR2F1,NR2F2,PEX2,PHF17,PRDM1,PRDM6,PSIP1,RARB,RUNX1T1,SRR,TBX2,TFCP2L1,TOP2B,TTLL5,ZEB2,ZFHX4	ABRA,ACAA2,ADCY8,ADCY9,ADM,ADRA2A,AEBP2,AFF3,AGK,AGMO,AGPAT4,AGPAT9,AGTR2,AGXT2,AHRR,AK4,AK8,AKR1D1,ALDH1A2,ALG10,ALX4,AMPD3,ANG,ANGPT1,APIP,AR,ARF1,ARGLU1,ARID1B,ARX,ASCC3,ASCL1,ASCL4,ASXL2,ASXL3,ATOH1,ATOH7,ATP1A1,ATP5EP2,ATP5G3,ATP5J,AZIN1,B3GALT1,B3GALT2,B3GALTL,B3GAT2,BACH1,BACH2,BARHL2,BARX2,BBX,BCAT1,BCL11A,BCL11B,BCL6,BCL9L,BCOR,BDP1,BHLHE22,BHLHE23,BHLHE40,BNC2,BRMS1L,C10orf137,C1D,CALCO…
GO Biological Process	GO:0048856	anatomical structure development	94	0.00702	1	0.779	1.4	21.4	30	1254	0.667	0.0239	37	691	3888	unnamed,unnamed,unnamed,unnamed,unnamed,unnamed,unnamed,unnamed,unnamed,unnamed,unnamed,unnamed,unnamed,unnamed,unnamed,unnamed,unnamed,unnamed,unnamed,unnamed,unnamed,unnamed,unnamed,unnamed,unnamed,unnamed,unnamed,unnamed,unnamed,unnamed	unnamed,unnamed,unnamed,unnamed,unnamed,unnamed,unnamed,unnamed,unnamed,unnamed,unnamed,unnamed,unnamed,unnamed,unnamed,unnamed,unnamed,unnamed,unnamed,unnamed,unnamed,unnamed,unnamed,unnamed,unnamed,unnamed,unnamed,unnamed,unnamed,unnamed,unnamed,unnamed,unnamed,unnamed,unnamed,unnamed,unnamed,unnamed,unnamed,unnamed,unnamed,unnamed,unnamed,unnamed,unnamed,unnamed,unnamed,unnamed,unnamed,unnamed…	ANXA2,CEP120,CITED2,CNTN3,CRIM1,DLC1,EMCN,FAM101B,FEZ2,FOXB1,FST,GLI2,GNAQ,HOXA2,HOXA3,ITGB1,LRP4,MAF,MGMT,NR2F1,NR2F2,NRP1,PDGFC,PEX2,PPP3CA,PRDM1,PRDM6,RARB,ROCK2,SPEG,SRR,TBX2,TENM3,TFCP2L1,TGFB3,TOP2B,ZEB2	AATF,ABCA12,ABLIM1,ACKR3,ACTR3,ACVR1,ACVR2A,ADAM10,ADAM23,ADAMTS1,ADAMTS2,ADCYAP1,ADM,ADRA1A,AFF2,AFF3,AGTR1,AGTR2,AHSP,AK4,AK8,ALCAM,ALDH1A2,ALK,ALX4,ANG,ANGPT1,ANKRD11,ANXA1,ANXA2,AP2B1,APAF1,APCDD1,APP,AR,ARHGAP26,ARID1B,ARL6,ARRDC3,ARX,ASCL1,ASCL4,ASIC2,ASTN1,ATG5,ATOH1,ATOH7,AXIN2,BARHL2,BARX2,BBX,BCL11A,BCL11B,BCL2L11,BCL6,BCL9L,BCOR,BHLHE22,BHLHE23,BLNK,BMP2,BMP3,BMP4,BMPER,BNIP2,BTG4,C10o…
GO Biological Process	GO:0014020	primary neural tube formation	95	0.00713	1	0.784	5.1	0.784	4	46	0.0889	0.087	4	20	77	unnamed,unnamed,unnamed,unnamed	unnamed,unnamed,unnamed,unnamed,unnamed,unnamed,unnamed,unnamed,unnamed,unnamed,unnamed,unnamed,unnamed,unnamed,unnamed,unnamed,unnamed,unnamed,unnamed,unnamed,unnamed,unnamed,unnamed,unnamed,unnamed,unnamed,unnamed,unnamed,unnamed,unnamed,unnamed,unnamed,unnamed,unnamed,unnamed,unnamed,unnamed,unnamed,unnamed,unnamed,unnamed,unnamed,unnamed,unnamed,unnamed,unnamed	CITED2,DLC1,ROCK2,ZEB2	ADM,APAF1,BMP4,CITED2,COBL,DLC1,HECTD1,LHX2,LMO4,LRP6,OPA1,PAX3,PRICKLE1,PTCH1,ROCK2,SALL1,TWIST1,WNT5A,ZEB2,ZIC5
GO Biological Process	GO:0001843	neural tube closure	95	0.00713	1	0.784	5.1	0.784	4	46	0.0889	0.087	4	20	72	unnamed,unnamed,unnamed,unnamed	unnamed,unnamed,unnamed,unnamed,unnamed,unnamed,unnamed,unnamed,unnamed,unnamed,unnamed,unnamed,unnamed,unnamed,unnamed,unnamed,unnamed,unnamed,unnamed,unnamed,unnamed,unnamed,unnamed,unnamed,unnamed,unnamed,unnamed,unnamed,unnamed,unnamed,unnamed,unnamed,unnamed,unnamed,unnamed,unnamed,unnamed,unnamed,unnamed,unnamed,unnamed,unnamed,unnamed,unnamed,unnamed,unnamed	CITED2,DLC1,ROCK2,ZEB2	ADM,APAF1,BMP4,CITED2,COBL,DLC1,HECTD1,LHX2,LMO4,LRP6,OPA1,PAX3,PRICKLE1,PTCH1,ROCK2,SALL1,TWIST1,WNT5A,ZEB2,ZIC5
GO Biological Process	GO:0030879	mammary gland development	97	0.00727	1	0.782	4.02	1.24	5	73	0.111	0.0685	5	33	127	unnamed,unnamed,unnamed,unnamed,unnamed	unnamed,unnamed,unnamed,unnamed,unnamed,unnamed,unnamed,unnamed,unnamed,unnamed,unnamed,unnamed,unnamed,unnamed,unnamed,unnamed,unnamed,unnamed,unnamed,unnamed,unnamed,unnamed,unnamed,unnamed,unnamed,unnamed,unnamed,unnamed,unnamed,unnamed,unnamed,unnamed,unnamed,unnamed,unnamed,unnamed,unnamed,unnamed,unnamed,unnamed,unnamed,unnamed,unnamed,unnamed,unnamed,unnamed,unnamed,unnamed,unnamed,unnamed…	FOXB1,GLI2,MGMT,TBX2,TGFB3	AR,BCL2L11,BMP4,CREB1,ERBB4,FGF10,FGFR2,FOXB1,GLI2,GLI3,ID2,IGF1,IGFBP5,IRS1,LRP6,MGMT,MSX2,NR3C1,NRG3,NTN1,PAX3,PRL,PTCH1,ROBO1,SLIT2,SOX9,STAT5A,TBX2,TBX3,TGFB3,WNT2,WNT5A,ZNF703
GO Biological Process	GO:0071229	cellular response to acid	98	0.00745	1	0.794	14.7	0.136	2	8	0.0444	0.25	2	5	49	unnamed,unnamed	unnamed,unnamed,unnamed,unnamed,unnamed,unnamed,unnamed,unnamed	ANXA2,PDGFC	ANXA2,CDH1,COL4A6,PDGFC,RRAGC
GO Biological Process	GO:0065002	intracellular protein transmembrane transport	98	0.00745	1	0.794	14.7	0.136	2	8	0.0444	0.25	2	4	33	unnamed,unnamed	unnamed,unnamed,unnamed,unnamed,unnamed,unnamed,unnamed,unnamed	PEX14,PEX2	HSPA4,LONP2,PEX14,PEX2
GO Biological Process	GO:0051492	regulation of stress fiber assembly	98	0.00745	1	0.794	14.7	0.136	2	8	0.0444	0.25	2	6	42	unnamed,unnamed	unnamed,unnamed,unnamed,unnamed,unnamed,unnamed,unnamed,unnamed	DLC1,ROCK2	DLC1,NOX4,RGCC,ROCK1,ROCK2,S1PR1
GO Biological Process	GO:0044743	intracellular protein transmembrane import	98	0.00745	1	0.794	14.7	0.136	2	8	0.0444	0.25	2	4	29	unnamed,unnamed	unnamed,unnamed,unnamed,unnamed,unnamed,unnamed,unnamed,unnamed	PEX14,PEX2	HSPA4,LONP2,PEX14,PEX2
GO Biological Process	GO:0006928	cellular component movement	102	0.00746	1	0.764	1.9	7.91	15	464	0.333	0.0323	16	221	1179	unnamed,unnamed,unnamed,unnamed,unnamed,unnamed,unnamed,unnamed,unnamed,unnamed,unnamed,unnamed,unnamed,unnamed,unnamed	unnamed,unnamed,unnamed,unnamed,unnamed,unnamed,unnamed,unnamed,unnamed,unnamed,unnamed,unnamed,unnamed,unnamed,unnamed,unnamed,unnamed,unnamed,unnamed,unnamed,unnamed,unnamed,unnamed,unnamed,unnamed,unnamed,unnamed,unnamed,unnamed,unnamed,unnamed,unnamed,unnamed,unnamed,unnamed,unnamed,unnamed,unnamed,unnamed,unnamed,unnamed,unnamed,unnamed,unnamed,unnamed,unnamed,unnamed,unnamed,unnamed,unnamed…	CALD1,DES,DYNLRB2,FEZ2,FOXB1,GLI2,HOXA2,ITGB1,NR2F1,NR2F2,NRP1,PEX14,PEX2,ROCK2,TOP2B,ZEB2	ABLIM1,ACTR3,ACVR1,ADRA2A,AGTR1,ALCAM,ANG,ANGPT1,ANXA1,AP2B1,APCDD1,APP,ARHGAP21,ARHGEF16,ARX,ASCL1,ASTN1,ATOH1,BARHL2,BCL11B,BTG1,C11orf34,CACNA1E,CALD1,CAMK2D,CAPZB,CCL2,CCR7,CD47,CDH13,CDH2,CDH4,CDKL5,CER1,CHL1,CNTN2,CNTN4,CNTN6,CREB1,CSF3R,CTNNA2,CTNNB1,CXADR,CXCR4,CYP1B1,DAB1,DCC,DES,DISC1,DMD,DNAH11,DNAH14,DNAH5,DOCK4,DTNBP1,DYNC1I1,DYNC1I2,DYNLRB2,EDNRB,EFNA5,EFNB2,ELMO1,EMX2,EPHA3,EPHA4,E…
GO Biological Process	GO:0044237	cellular metabolic process	103	0.00787	1	0.798	1.3	26.8	35	1575	0.778	0.0222	45	1035	8234	unnamed,unnamed,unnamed,unnamed,unnamed,unnamed,unnamed,unnamed,unnamed,unnamed,unnamed,unnamed,unnamed,unnamed,unnamed,unnamed,unnamed,unnamed,unnamed,unnamed,unnamed,unnamed,unnamed,unnamed,unnamed,unnamed,unnamed,unnamed,unnamed,unnamed,unnamed,unnamed,unnamed,unnamed,unnamed	unnamed,unnamed,unnamed,unnamed,unnamed,unnamed,unnamed,unnamed,unnamed,unnamed,unnamed,unnamed,unnamed,unnamed,unnamed,unnamed,unnamed,unnamed,unnamed,unnamed,unnamed,unnamed,unnamed,unnamed,unnamed,unnamed,unnamed,unnamed,unnamed,unnamed,unnamed,unnamed,unnamed,unnamed,unnamed,unnamed,unnamed,unnamed,unnamed,unnamed,unnamed,unnamed,unnamed,unnamed,unnamed,unnamed,unnamed,unnamed,unnamed,unnamed…	BNC2,BPGM,C10orf137,CASZ1,CITED2,COX6C,CTBP2,DCTD,DMRTB1,DPEP1,E2F6,EBF3,FOXB1,GLI2,GLIS1,GNA14,GNAQ,HHAT,HIC1,HOXA2,HOXA3,MAF,MGMT,MOCS2,NR2F1,NR2F2,NSMAF,PDZRN3,PEX2,PHF17,PPP3CA,PRDM1,PRDM6,PSIP1,RARB,ROCK2,RUNX1T1,SPEG,SRR,TBX2,TFCP2L1,TOP2B,TTLL5,ZEB2,ZFHX4	AADAT,ABCA12,ABCB5,ABCC4,ABCE1,ABRA,ACAA2,ACKR3,ACO1,ACOXL,ACVR1,ACVR1C,ACVR2A,ADAM10,ADAMTS9,ADARB2,ADCY8,ADCY9,ADCYAP1,ADM,ADPGK,ADRA1D,ADRA2A,AEBP2,AFF2,AFF3,AGA,AGBL1,AGK,AGMO,AGPAT4,AGPAT9,AGTR2,AGXT2,AHRR,AHSP,AIPL1,AK4,AK8,AKAP6,AKR1D1,AKT3,ALDH1A2,ALG10,ALK,ALX4,AMPD3,ANAPC1,ANG,ANGPT1,ANKK1,ANXA1,AOAH,APAF1,APIP,APP,APTX,AR,ARF1,ARGLU1,ARID1B,ARSI,ARSJ,ARX,ASB18,ASCC3,ASCL1,ASCL4,ASXL2,A…
GO Biological Process	GO:0016070	RNA metabolic process	104	0.00812	1	0.815	1.53	15.7	24	922	0.533	0.026	28	463	3177	unnamed,unnamed,unnamed,unnamed,unnamed,unnamed,unnamed,unnamed,unnamed,unnamed,unnamed,unnamed,unnamed,unnamed,unnamed,unnamed,unnamed,unnamed,unnamed,unnamed,unnamed,unnamed,unnamed,unnamed	unnamed,unnamed,unnamed,unnamed,unnamed,unnamed,unnamed,unnamed,unnamed,unnamed,unnamed,unnamed,unnamed,unnamed,unnamed,unnamed,unnamed,unnamed,unnamed,unnamed,unnamed,unnamed,unnamed,unnamed,unnamed,unnamed,unnamed,unnamed,unnamed,unnamed,unnamed,unnamed,unnamed,unnamed,unnamed,unnamed,unnamed,unnamed,unnamed,unnamed,unnamed,unnamed,unnamed,unnamed,unnamed,unnamed,unnamed,unnamed,unnamed,unnamed…	BNC2,C10orf137,CASZ1,CITED2,CTBP2,DMRTB1,E2F6,EBF3,FOXB1,GLI2,GLIS1,HIC1,HOXA2,HOXA3,MAF,NR2F1,NR2F2,PHF17,PRDM1,PRDM6,PSIP1,RARB,RUNX1T1,TBX2,TFCP2L1,TTLL5,ZEB2,ZFHX4	ABCE1,ABRA,ADARB2,AEBP2,AFF2,AFF3,AHRR,ALX4,ANG,APP,AR,ARGLU1,ARID1B,ARX,ASCC3,ASCL1,ASCL4,ASXL2,ASXL3,ATOH1,ATOH7,BACH1,BACH2,BARHL2,BARX2,BBX,BCL11A,BCL11B,BCL6,BCL9L,BCOR,BDP1,BHLHE22,BHLHE23,BHLHE40,BNC2,BRMS1L,BUD13,C10orf137,C1D,CALCOCO1,CAMTA1,CASZ1,CBX4,CCNH,CCRN4L,CDC5L,CDCA7,CDCA7L,CDKAL1,CDX2,CEBPD,CEBPG,CELF2,CELF4,CHD6,CHD9,CITED2,CNOT4,CPSF2,CREB1,CREB5,CREBL2,CRTC3,CSRNP3,CSTF2,CTB…
GO Biological Process	GO:0048568	embryonic organ development	105	0.00823	1	0.818	2.68	2.98	8	175	0.178	0.0457	9	100	392	unnamed,unnamed,unnamed,unnamed,unnamed,unnamed,unnamed,unnamed	unnamed,unnamed,unnamed,unnamed,unnamed,unnamed,unnamed,unnamed,unnamed,unnamed,unnamed,unnamed,unnamed,unnamed,unnamed,unnamed,unnamed,unnamed,unnamed,unnamed,unnamed,unnamed,unnamed,unnamed,unnamed,unnamed,unnamed,unnamed,unnamed,unnamed,unnamed,unnamed,unnamed,unnamed,unnamed,unnamed,unnamed,unnamed,unnamed,unnamed,unnamed,unnamed,unnamed,unnamed,unnamed,unnamed,unnamed,unnamed,unnamed,unnamed…	CITED2,GLI2,HOXA2,HOXA3,NR2F2,PRDM1,RARB,TBX2,TGFB3	ACVR1,ADM,ALDH1A2,ALX4,ATOH1,BMP2,BMP4,CDX2,CITED2,COBL,CTNNB1,DLX2,DLX6,DSCAML1,E2F7,EOMES,ESRRB,EYA1,EYA4,FGF10,FGF9,FGFR2,FOXC1,FOXD3,FOXG1,FOXI1,FOXL2,FOXS1,GATA3,GBX2,GJA1,GJB5,GLI2,GLI3,HAND2,HES1,HHEX,HOXA2,HOXA3,HOXD10,HOXD11,HS6ST1,ID2,IHH,INSIG2,IRX5,ITGA4,KITLG,LMO2,LRP6,MAFB,MEF2C,NAGLU,NEUROD1,NR2F2,NTN1,OSR1,PAX6,PBX1,PCSK5,PKDCC,POU4F3,PRDM1,PROX1,PRRX1,RARB,RBPJ,RPL38,RUNX1,RUNX2,…
GO Biological Process	GO:0055007	cardiac muscle cell differentiation	106	0.0083	1	0.817	4.89	0.818	4	48	0.0889	0.0833	4	24	79	unnamed,unnamed,unnamed,unnamed	unnamed,unnamed,unnamed,unnamed,unnamed,unnamed,unnamed,unnamed,unnamed,unnamed,unnamed,unnamed,unnamed,unnamed,unnamed,unnamed,unnamed,unnamed,unnamed,unnamed,unnamed,unnamed,unnamed,unnamed,unnamed,unnamed,unnamed,unnamed,unnamed,unnamed,unnamed,unnamed,unnamed,unnamed,unnamed,unnamed,unnamed,unnamed,unnamed,unnamed,unnamed,unnamed,unnamed,unnamed,unnamed,unnamed,unnamed,unnamed	ITGB1,RARB,SPEG,TBX2	ACVR1,AGTR2,ATG5,BMP2,BMP4,CXADR,FOXP1,GREM1,ISL1,ITGB1,MEF2C,MYLK2,NEBL,PROX1,RARB,RBPJ,REST,SLC8A1,SPEG,TBX2,TBX3,TBX5,TTN,WT1
GO Biological Process	GO:0006357	regulation of transcription from RNA polymerase II promoter	107	0.00883	1	0.861	1.71	10.5	18	616	0.4	0.0292	19	291	1370	unnamed,unnamed,unnamed,unnamed,unnamed,unnamed,unnamed,unnamed,unnamed,unnamed,unnamed,unnamed,unnamed,unnamed,unnamed,unnamed,unnamed,unnamed	unnamed,unnamed,unnamed,unnamed,unnamed,unnamed,unnamed,unnamed,unnamed,unnamed,unnamed,unnamed,unnamed,unnamed,unnamed,unnamed,unnamed,unnamed,unnamed,unnamed,unnamed,unnamed,unnamed,unnamed,unnamed,unnamed,unnamed,unnamed,unnamed,unnamed,unnamed,unnamed,unnamed,unnamed,unnamed,unnamed,unnamed,unnamed,unnamed,unnamed,unnamed,unnamed,unnamed,unnamed,unnamed,unnamed,unnamed,unnamed,unnamed,unnamed…	CITED2,E2F6,FOXB1,FST,GLI2,GLIS1,HIC1,HOXA2,MAF,NR2F1,NR2F2,PEX2,PPP3CA,PRDM1,PSIP1,RARB,TBX2,TFCP2L1,TGFB3	AATF,ABRA,ACVR1,ACVR2A,ADCYAP1,ADRB2,AHRR,ALX4,APP,AR,ASCL1,ASCL4,ASXL2,ATOH1,BACH1,BARHL2,BARX2,BCL11A,BCL11B,BCL6,BCL9L,BCOR,BHLHE22,BHLHE23,BHLHE40,BMP2,BMP3,BMP4,CALCOCO1,CAMK2D,CAND1,CAPRIN2,CASK,CBX4,CCNH,CD40,CDH13,CDKN1C,CDX2,CEBPG,CER1,CHRDL1,CITED2,CREB1,CREB5,CSRNP3,CTNNB1,DAB2,DACH1,DBX1,DLX2,DMAP1,E2F6,E2F7,EDNRB,EGLN3,EID1,ELP3,ELP4,EN1,EOMES,ESRRB,ETS1,EVX1,EYA1,FEZF1,FGF10,FGFR2,F…
GO Biological Process	GO:0048545	response to steroid hormone stimulus	108	0.00904	1	0.874	3.26	1.84	6	108	0.133	0.0556	6	59	313	unnamed,unnamed,unnamed,unnamed,unnamed,unnamed	unnamed,unnamed,unnamed,unnamed,unnamed,unnamed,unnamed,unnamed,unnamed,unnamed,unnamed,unnamed,unnamed,unnamed,unnamed,unnamed,unnamed,unnamed,unnamed,unnamed,unnamed,unnamed,unnamed,unnamed,unnamed,unnamed,unnamed,unnamed,unnamed,unnamed,unnamed,unnamed,unnamed,unnamed,unnamed,unnamed,unnamed,unnamed,unnamed,unnamed,unnamed,unnamed,unnamed,unnamed,unnamed,unnamed,unnamed,unnamed,unnamed,unnamed…	CITED2,NR2F1,NR2F2,PGRMC2,RARB,TGFB3	ACVR1,ADCYAP1,ADM,AGTR2,ALDH1A2,ANXA1,AR,BMP4,CA4,CALCR,CCL2,CITED2,CPS1,CRH,CRIPAK,CTNNB1,ESRRB,ESRRG,ETS1,FGF10,FOXA1,GATA3,HNF4G,HNMT,HTR1B,HTR5A,IGFBP2,ISL1,MSTN,MSX2,NPC1,NR0B1,NR2F1,NR2F2,NR3C1,NR3C2,NR4A2,NR5A2,NTRK3,PAPPA,PGRMC2,PRL,RARB,REST,RGS9,RORA,RORB,SLC25A36,SLC34A2,SLIT2,SLIT3,SST,SSTR1,SSTR2,STAT3,TBL1X,TGFB3,TPH2,TRIM24
GO Biological Process	GO:0032231	regulation of actin filament bundle assembly	109	0.00948	1	0.908	13	0.153	2	9	0.0444	0.222	2	7	48	unnamed,unnamed	unnamed,unnamed,unnamed,unnamed,unnamed,unnamed,unnamed,unnamed,unnamed	DLC1,ROCK2	DLC1,NOX4,PARK2,RGCC,ROCK1,ROCK2,S1PR1
GO Biological Process	GO:0060606	tube closure	110	0.00958	1	0.909	4.69	0.852	4	50	0.0889	0.08	4	21	73	unnamed,unnamed,unnamed,unnamed	unnamed,unnamed,unnamed,unnamed,unnamed,unnamed,unnamed,unnamed,unnamed,unnamed,unnamed,unnamed,unnamed,unnamed,unnamed,unnamed,unnamed,unnamed,unnamed,unnamed,unnamed,unnamed,unnamed,unnamed,unnamed,unnamed,unnamed,unnamed,unnamed,unnamed,unnamed,unnamed,unnamed,unnamed,unnamed,unnamed,unnamed,unnamed,unnamed,unnamed,unnamed,unnamed,unnamed,unnamed,unnamed,unnamed,unnamed,unnamed,unnamed,unnamed	CITED2,DLC1,ROCK2,ZEB2	ADM,APAF1,BMP4,CITED2,COBL,DLC1,FGF10,HECTD1,LHX2,LMO4,LRP6,OPA1,PAX3,PRICKLE1,PTCH1,ROCK2,SALL1,TWIST1,WNT5A,ZEB2,ZIC5
GO Biological Process	GO:0040013	negative regulation of locomotion	111	0.00959	1	0.902	3.76	1.33	5	78	0.111	0.0641	5	31	161	unnamed,unnamed,unnamed,unnamed,unnamed	unnamed,unnamed,unnamed,unnamed,unnamed,unnamed,unnamed,unnamed,unnamed,unnamed,unnamed,unnamed,unnamed,unnamed,unnamed,unnamed,unnamed,unnamed,unnamed,unnamed,unnamed,unnamed,unnamed,unnamed,unnamed,unnamed,unnamed,unnamed,unnamed,unnamed,unnamed,unnamed,unnamed,unnamed,unnamed,unnamed,unnamed,unnamed,unnamed,unnamed,unnamed,unnamed,unnamed,unnamed,unnamed,unnamed,unnamed,unnamed,unnamed,unnamed…	CITED2,DLC1,DPEP1,NR2F2,NRP1	ACVR1C,AGTR2,ARAP3,ARRDC3,CCL2,CITED2,DACH1,DLC1,DPEP1,GATA3,GREM1,IGFBP3,IGFBP5,ITGAV,KLF4,MAP2K5,NR2F2,NRP1,PLCB1,PTPRK,PTPRM,RAP2A,RGCC,ROBO1,ROBO2,SCAI,SLIT2,SMAD7,TBX5,TRIB1,WNT5A
GO Biological Process	GO:0044238	primary metabolic process	112	0.00968	1	0.902	1.29	27.1	35	1590	0.778	0.022	47	1040	8315	unnamed,unnamed,unnamed,unnamed,unnamed,unnamed,unnamed,unnamed,unnamed,unnamed,unnamed,unnamed,unnamed,unnamed,unnamed,unnamed,unnamed,unnamed,unnamed,unnamed,unnamed,unnamed,unnamed,unnamed,unnamed,unnamed,unnamed,unnamed,unnamed,unnamed,unnamed,unnamed,unnamed,unnamed,unnamed	unnamed,unnamed,unnamed,unnamed,unnamed,unnamed,unnamed,unnamed,unnamed,unnamed,unnamed,unnamed,unnamed,unnamed,unnamed,unnamed,unnamed,unnamed,unnamed,unnamed,unnamed,unnamed,unnamed,unnamed,unnamed,unnamed,unnamed,unnamed,unnamed,unnamed,unnamed,unnamed,unnamed,unnamed,unnamed,unnamed,unnamed,unnamed,unnamed,unnamed,unnamed,unnamed,unnamed,unnamed,unnamed,unnamed,unnamed,unnamed,unnamed,unnamed…	BNC2,BPGM,C10orf137,CASZ1,CITED2,CPNE7,CTBP2,CTSO,DCTD,DMRTB1,DPEP1,E2F6,EBF3,FOXB1,GLI2,GLIS1,GNA14,GNAQ,HHAT,HIC1,HOXA2,HOXA3,MAF,MGMT,MOCS2,NR2F1,NR2F2,NSMAF,PDZRN3,PEX2,PHF17,PPP3CA,PRDM1,PRDM6,PREP,PSIP1,RARB,ROCK2,RUNX1T1,SPEG,SRR,TBX2,TFCP2L1,TOP2B,TTLL5,ZEB2,ZFHX4	AADAT,ABCA12,ABCB5,ABCC4,ABCE1,ABRA,ACAA2,ACO1,ACOXL,ACVR1,ACVR1C,ACVR2A,ADAM10,ADAM23,ADAMTS1,ADAMTS16,ADAMTS18,ADAMTS2,ADAMTS20,ADAMTS7,ADAMTS9,ADARB2,ADCY8,ADCY9,ADCYAP1,ADM,ADPGK,ADRA1D,ADRA2A,AEBP2,AFF2,AFF3,AGA,AGBL1,AGK,AGMO,AGPAT4,AGPAT9,AGXT2,AHRR,AHSP,AIPL1,AK4,AK8,AKR1D1,AKT3,ALDH1A2,ALG10,ALK,ALX4,AMPD3,AMY1C,AMZ2,ANAPC1,ANG,ANKK1,ANXA1,AOAH,APAF1,APIP,APOL5,APP,APTX,AR,ARF1,ARGLU1,AR…
GO Biological Process	GO:0030029	actin filament-based process	113	0.0101	1	0.934	3.71	1.35	5	79	0.111	0.0633	5	44	382	unnamed,unnamed,unnamed,unnamed,unnamed	unnamed,unnamed,unnamed,unnamed,unnamed,unnamed,unnamed,unnamed,unnamed,unnamed,unnamed,unnamed,unnamed,unnamed,unnamed,unnamed,unnamed,unnamed,unnamed,unnamed,unnamed,unnamed,unnamed,unnamed,unnamed,unnamed,unnamed,unnamed,unnamed,unnamed,unnamed,unnamed,unnamed,unnamed,unnamed,unnamed,unnamed,unnamed,unnamed,unnamed,unnamed,unnamed,unnamed,unnamed,unnamed,unnamed,unnamed,unnamed,unnamed,unnamed…	DES,DLC1,FAM101B,ITGB1,ROCK2	ACTR3B,ADRA2A,ANG,ARHGAP26,BCL6,CAMK2D,CAPZB,COBL,CXADR,DES,DIAPH2,DIAPH3,DLC1,DMD,DOCK2,DTNBP1,ELMO1,FAM101B,FAT1,FBXO8,FER,FGF10,FHOD3,FMN1,FOXP1,IQSEC1,ITGB1,KLHL1,LPIN1,MEF2C,MICALL2,NEBL,OPHN1,PACSIN2,PARD3,PAWR,PROX1,RALA,RAP2A,RHOG,ROCK1,ROCK2,TTN,XIRP2
GO Biological Process	GO:0021545	cranial nerve development	114	0.0102	1	0.932	6.52	0.46	3	27	0.0667	0.111	3	15	45	unnamed,unnamed,unnamed	unnamed,unnamed,unnamed,unnamed,unnamed,unnamed,unnamed,unnamed,unnamed,unnamed,unnamed,unnamed,unnamed,unnamed,unnamed,unnamed,unnamed,unnamed,unnamed,unnamed,unnamed,unnamed,unnamed,unnamed,unnamed,unnamed,unnamed	CITED2,HOXA3,NRP1	CITED2,DMD,FOXD3,GLI3,HES1,HOXA3,ISL1,NAV2,NRP1,PHOX2B,PLXNA4,POU4F1,POU4F3,SALL1,SIX1
GO Biological Process	GO:0009887	organ morphogenesis	115	0.0104	1	0.942	2.04	5.88	12	345	0.267	0.0348	13	194	767	unnamed,unnamed,unnamed,unnamed,unnamed,unnamed,unnamed,unnamed,unnamed,unnamed,unnamed,unnamed	unnamed,unnamed,unnamed,unnamed,unnamed,unnamed,unnamed,unnamed,unnamed,unnamed,unnamed,unnamed,unnamed,unnamed,unnamed,unnamed,unnamed,unnamed,unnamed,unnamed,unnamed,unnamed,unnamed,unnamed,unnamed,unnamed,unnamed,unnamed,unnamed,unnamed,unnamed,unnamed,unnamed,unnamed,unnamed,unnamed,unnamed,unnamed,unnamed,unnamed,unnamed,unnamed,unnamed,unnamed,unnamed,unnamed,unnamed,unnamed,unnamed,unnamed…	CITED2,DLC1,FST,GLI2,HOXA2,HOXA3,LRP4,NRP1,PDGFC,PRDM1,RARB,TBX2,TGFB3	ABLIM1,ACVR1,ADAMTS1,ADM,AGTR2,ALDH1A2,ALX4,ANKRD11,AR,ATOH1,AXIN2,BARX2,BCL11B,BCL2L11,BCOR,BHLHE22,BHLHE23,BMP2,BMP4,CCL2,CDX2,CER1,CITED2,COL8A1,CPE,CSF3R,CTNNA2,CTNNB1,CUL1,CYP26B1,CYP7B1,DCN,DLC1,DLX2,DLX6,DSCAML1,EDA,EFNB2,ERRFI1,EYA1,EYA4,FGF10,FGF18,FGF9,FGFR2,FLI1,FMN1,FOXA1,FOXA2,FOXC1,FOXG1,FOXI1,FOXL2,FOXQ1,FOXS1,FREM1,FST,FZD1,GATA3,GBX2,GDNF,GJA1,GLI2,GLI3,GPC3,GREM1,GRXCR1,GSK3B,HA…
GO Biological Process	GO:0006807	nitrogen compound metabolic process	116	0.0107	1	0.965	1.39	20.9	29	1225	0.644	0.0237	37	711	5277	unnamed,unnamed,unnamed,unnamed,unnamed,unnamed,unnamed,unnamed,unnamed,unnamed,unnamed,unnamed,unnamed,unnamed,unnamed,unnamed,unnamed,unnamed,unnamed,unnamed,unnamed,unnamed,unnamed,unnamed,unnamed,unnamed,unnamed,unnamed,unnamed	unnamed,unnamed,unnamed,unnamed,unnamed,unnamed,unnamed,unnamed,unnamed,unnamed,unnamed,unnamed,unnamed,unnamed,unnamed,unnamed,unnamed,unnamed,unnamed,unnamed,unnamed,unnamed,unnamed,unnamed,unnamed,unnamed,unnamed,unnamed,unnamed,unnamed,unnamed,unnamed,unnamed,unnamed,unnamed,unnamed,unnamed,unnamed,unnamed,unnamed,unnamed,unnamed,unnamed,unnamed,unnamed,unnamed,unnamed,unnamed,unnamed,unnamed…	BNC2,C10orf137,CASZ1,CITED2,CTBP2,DCTD,DMRTB1,DPEP1,E2F6,EBF3,FOXB1,GLI2,GLIS1,GNA14,GNAQ,HIC1,HOXA2,HOXA3,MAF,MGMT,MOCS2,NR2F1,NR2F2,NSMAF,PHF17,PRDM1,PRDM6,PSIP1,RARB,RUNX1T1,SRR,TBX2,TFCP2L1,TOP2B,TTLL5,ZEB2,ZFHX4	AADAT,ABCA12,ABCB5,ABCC4,ABCE1,ABRA,ADARB2,ADCY8,ADCY9,ADCYAP1,ADM,ADRA1D,ADRA2A,AEBP2,AFF2,AFF3,AGK,AGTR2,AGXT2,AHRR,AK4,AK8,ALX4,AMPD3,ANG,ANGPT1,APAF1,APIP,APP,APTX,AR,ARF1,ARGLU1,ARID1B,ARSI,ARSJ,ARX,ASCC3,ASCL1,ASCL4,ASXL2,ASXL3,ATOH1,ATOH7,ATP13A5,ATP1A1,ATP5EP2,ATP5G3,ATP5J,AXIN2,AZIN1,B3GAT2,BACH1,BACH2,BARD1,BARHL2,BARX2,BBX,BCAT1,BCHE,BCL11A,BCL11B,BCL6,BCL9L,BCOR,BDP1,BHLHE22,BHLHE23,B…
GO Biological Process	GO:0010468	regulation of gene expression	117	0.0111	1	0.988	1.43	18.9	27	1111	0.6	0.0243	34	594	3748	unnamed,unnamed,unnamed,unnamed,unnamed,unnamed,unnamed,unnamed,unnamed,unnamed,unnamed,unnamed,unnamed,unnamed,unnamed,unnamed,unnamed,unnamed,unnamed,unnamed,unnamed,unnamed,unnamed,unnamed,unnamed,unnamed,unnamed	unnamed,unnamed,unnamed,unnamed,unnamed,unnamed,unnamed,unnamed,unnamed,unnamed,unnamed,unnamed,unnamed,unnamed,unnamed,unnamed,unnamed,unnamed,unnamed,unnamed,unnamed,unnamed,unnamed,unnamed,unnamed,unnamed,unnamed,unnamed,unnamed,unnamed,unnamed,unnamed,unnamed,unnamed,unnamed,unnamed,unnamed,unnamed,unnamed,unnamed,unnamed,unnamed,unnamed,unnamed,unnamed,unnamed,unnamed,unnamed,unnamed,unnamed…	BNC2,C10orf137,CASZ1,CITED2,CTBP2,DMRTB1,E2F6,EBF3,FOXB1,FST,GLI2,GLIS1,GNAQ,HIC1,HOXA2,HOXA3,MAF,MGMT,NR2F1,NR2F2,PEX14,PEX2,PHF17,PPP3CA,PRDM1,PRDM6,PSIP1,RARB,RUNX1T1,TBX2,TFCP2L1,TGFB3,ZEB2,ZFHX4	AATF,ABRA,ACO1,ACVR1,ACVR2A,ADCYAP1,ADRB2,AEBP2,AFF2,AFF3,AGTR2,AHRR,AHSP,ALDH1A2,ALK,ALX4,ANG,APP,APTX,AR,ARGLU1,ARID1B,ARX,ASCC3,ASCL1,ASCL4,ASXL2,ASXL3,ATOH1,ATOH7,AXIN2,BACH1,BACH2,BARD1,BARHL2,BARX2,BBX,BCL11A,BCL11B,BCL6,BCL9L,BCOR,BDP1,BHLHE22,BHLHE23,BHLHE40,BMP2,BMP3,BMP4,BNC2,BRMS1L,BTG1,C10orf137,C1D,C8B,CALCOCO1,CAMK2D,CAMTA1,CAND1,CAPRIN1,CAPRIN2,CASK,CASZ1,CBX4,CCNH,CCRN4L,CD40,CDC5…
GO Biological Process	GO:0051252	regulation of RNA metabolic process	118	0.0112	1	0.992	1.45	18	26	1055	0.578	0.0246	32	542	3314	unnamed,unnamed,unnamed,unnamed,unnamed,unnamed,unnamed,unnamed,unnamed,unnamed,unnamed,unnamed,unnamed,unnamed,unnamed,unnamed,unnamed,unnamed,unnamed,unnamed,unnamed,unnamed,unnamed,unnamed,unnamed,unnamed	unnamed,unnamed,unnamed,unnamed,unnamed,unnamed,unnamed,unnamed,unnamed,unnamed,unnamed,unnamed,unnamed,unnamed,unnamed,unnamed,unnamed,unnamed,unnamed,unnamed,unnamed,unnamed,unnamed,unnamed,unnamed,unnamed,unnamed,unnamed,unnamed,unnamed,unnamed,unnamed,unnamed,unnamed,unnamed,unnamed,unnamed,unnamed,unnamed,unnamed,unnamed,unnamed,unnamed,unnamed,unnamed,unnamed,unnamed,unnamed,unnamed,unnamed…	BNC2,C10orf137,CASZ1,CITED2,CTBP2,DMRTB1,E2F6,EBF3,FOXB1,FST,GLI2,GLIS1,HIC1,HOXA2,HOXA3,MAF,NR2F1,NR2F2,PEX14,PEX2,PHF17,PPP3CA,PRDM1,PRDM6,PSIP1,RARB,RUNX1T1,TBX2,TFCP2L1,TGFB3,ZEB2,ZFHX4	AATF,ABRA,ACVR1,ACVR2A,ADCYAP1,ADRB2,AEBP2,AFF2,AFF3,AGTR2,AHRR,ALK,ALX4,APP,AR,ARGLU1,ARID1B,ARX,ASCC3,ASCL1,ASCL4,ASXL2,ASXL3,ATOH1,ATOH7,BACH1,BACH2,BARD1,BARHL2,BARX2,BBX,BCL11A,BCL11B,BCL6,BCL9L,BCOR,BDP1,BHLHE22,BHLHE23,BHLHE40,BMP2,BMP3,BMP4,BNC2,BRMS1L,BTG1,C10orf137,C1D,CALCOCO1,CAMK2D,CAMTA1,CAND1,CAPRIN2,CASK,CASZ1,CBX4,CCNH,CCRN4L,CD40,CDC5L,CDCA7,CDCA7L,CDH1,CDH13,CDK5RAP2,CDKN1C,CDX…
GO Biological Process	GO:0007399	nervous system development	119	0.0112	1	0.986	1.54	14.3	22	836	0.489	0.0263	26	399	1799	unnamed,unnamed,unnamed,unnamed,unnamed,unnamed,unnamed,unnamed,unnamed,unnamed,unnamed,unnamed,unnamed,unnamed,unnamed,unnamed,unnamed,unnamed,unnamed,unnamed,unnamed,unnamed	unnamed,unnamed,unnamed,unnamed,unnamed,unnamed,unnamed,unnamed,unnamed,unnamed,unnamed,unnamed,unnamed,unnamed,unnamed,unnamed,unnamed,unnamed,unnamed,unnamed,unnamed,unnamed,unnamed,unnamed,unnamed,unnamed,unnamed,unnamed,unnamed,unnamed,unnamed,unnamed,unnamed,unnamed,unnamed,unnamed,unnamed,unnamed,unnamed,unnamed,unnamed,unnamed,unnamed,unnamed,unnamed,unnamed,unnamed,unnamed,unnamed,unnamed…	CEP120,CITED2,CNTN3,CRIM1,DLC1,FEZ2,FOXB1,GLI2,GNAQ,HOXA2,HOXA3,ITGB1,LRP4,NR2F1,NR2F2,NRP1,PDGFC,PEX2,PRDM1,PRDM6,RARB,ROCK2,SRR,TENM3,TOP2B,ZEB2	ABLIM1,ACTR3,ADAM23,ADCYAP1,ADM,AFF2,AGTR2,AK4,AK8,ALCAM,ALDH1A2,ALK,ANXA1,AP2B1,APAF1,APCDD1,APP,ARHGAP26,ARID1B,ARX,ASCL1,ASIC2,ASTN1,ATOH1,ATOH7,BARHL2,BCL11A,BCL11B,BCL2L11,BHLHE22,BHLHE23,BMP2,BMP4,BNIP2,BTG4,CA10,CADM1,CADM2,CAPRIN1,CAPRIN2,CAPZB,CBLN1,CCL2,CCNG1,CDH1,CDH4,CDK5RAP2,CDKL5,CDKN1C,CEP120,CER1,CHD6,CHL1,CHRDL1,CHRM2,CITED2,CNTN2,CNTN3,CNTN4,CNTN6,CNTNAP2,COBL,CPLX2,CREB1,CRH,CR…
GO Biological Process	GO:0001101	response to acid	120	0.0113	1	0.98	6.29	0.477	3	28	0.0667	0.107	3	14	98	unnamed,unnamed,unnamed	unnamed,unnamed,unnamed,unnamed,unnamed,unnamed,unnamed,unnamed,unnamed,unnamed,unnamed,unnamed,unnamed,unnamed,unnamed,unnamed,unnamed,unnamed,unnamed,unnamed,unnamed,unnamed,unnamed,unnamed,unnamed,unnamed,unnamed,unnamed	ANXA2,MGMT,PDGFC	ANXA2,ASCL1,ASIC2,CCL2,CDH1,COL4A6,CPS1,LRP6,MGMT,PDGFC,PIK3C3,RRAGC,SLC1A2,SST
GO Biological Process	GO:0032331	negative regulation of chondrocyte differentiation	121	0.0117	1	1	11.7	0.17	2	10	0.0444	0.2	2	7	13	unnamed,unnamed	unnamed,unnamed,unnamed,unnamed,unnamed,unnamed,unnamed,unnamed,unnamed,unnamed	GLI2,RARB	BMP4,CTNNB1,EFEMP1,GLI2,RARB,SOX9,TGFBR1
GO Biological Process	GO:0002698	negative regulation of immune effector process	121	0.0117	1	1	11.7	0.17	2	10	0.0444	0.2	2	7	61	unnamed,unnamed	unnamed,unnamed,unnamed,unnamed,unnamed,unnamed,unnamed,unnamed,unnamed,unnamed	PPP3CA,TGFB3	BCL6,FER,IL20RB,PPM1B,PPP3CA,PPP3CB,TGFB3
GO Biological Process	GO:0071383	cellular response to steroid hormone stimulus	123	0.0117	1	0.996	4.43	0.903	4	53	0.0889	0.0755	4	28	98	unnamed,unnamed,unnamed,unnamed	unnamed,unnamed,unnamed,unnamed,unnamed,unnamed,unnamed,unnamed,unnamed,unnamed,unnamed,unnamed,unnamed,unnamed,unnamed,unnamed,unnamed,unnamed,unnamed,unnamed,unnamed,unnamed,unnamed,unnamed,unnamed,unnamed,unnamed,unnamed,unnamed,unnamed,unnamed,unnamed,unnamed,unnamed,unnamed,unnamed,unnamed,unnamed,unnamed,unnamed,unnamed,unnamed,unnamed,unnamed,unnamed,unnamed,unnamed,unnamed,unnamed,unnamed…	NR2F1,NR2F2,PGRMC2,RARB	ACVR1,ADCYAP1,AGTR2,ANXA1,AR,BMP4,CRH,ESRRB,ESRRG,HNF4G,ISL1,MSX2,NPC1,NR0B1,NR2F1,NR2F2,NR3C1,NR3C2,NR4A2,NR5A2,PGRMC2,RARB,REST,RORA,RORB,SSTR1,SSTR2,TRIM24
GO Biological Process	GO:0009653	anatomical structure morphogenesis	124	0.0119	1	1	1.6	12.5	20	735	0.444	0.0272	25	392	1898	unnamed,unnamed,unnamed,unnamed,unnamed,unnamed,unnamed,unnamed,unnamed,unnamed,unnamed,unnamed,unnamed,unnamed,unnamed,unnamed,unnamed,unnamed,unnamed,unnamed	unnamed,unnamed,unnamed,unnamed,unnamed,unnamed,unnamed,unnamed,unnamed,unnamed,unnamed,unnamed,unnamed,unnamed,unnamed,unnamed,unnamed,unnamed,unnamed,unnamed,unnamed,unnamed,unnamed,unnamed,unnamed,unnamed,unnamed,unnamed,unnamed,unnamed,unnamed,unnamed,unnamed,unnamed,unnamed,unnamed,unnamed,unnamed,unnamed,unnamed,unnamed,unnamed,unnamed,unnamed,unnamed,unnamed,unnamed,unnamed,unnamed,unnamed…	ANXA2,CITED2,DLC1,EMCN,FAM101B,FEZ2,FOXB1,FST,GLI2,GNAQ,HOXA2,HOXA3,ITGB1,LRP4,NR2F2,NRP1,PDGFC,PRDM1,RARB,ROCK2,TBX2,TFCP2L1,TGFB3,TOP2B,ZEB2	ABLIM1,ACKR3,ACTR3,ACVR1,ACVR2A,ADAMTS1,ADM,AFF3,AGTR2,ALCAM,ALDH1A2,ALX4,ANG,ANGPT1,ANKRD11,ANXA2,AP2B1,APAF1,APP,AR,ARL6,ARX,ATOH1,AXIN2,BARX2,BCL11B,BCL2L11,BCL6,BCOR,BHLHE22,BHLHE23,BMP2,BMP4,BMPER,C11orf34,C5orf30,CADM1,CCDC41,CCL2,CCNG1,CDH1,CDH13,CDH2,CDH4,CDX2,CEP164,CER1,CHL1,CITED2,CNTN2,CNTN4,CNTN6,COBL,COL15A1,COL8A1,CPE,CREB1,CSF3R,CTNNA2,CTNNB1,CUL1,CXCR4,CYP1B1,CYP26B1,CYP7B1,DAB1,…
GO Biological Process	GO:0010467	gene expression	125	0.0132	1	1	1.47	16.3	24	955	0.533	0.0251	28	481	3431	unnamed,unnamed,unnamed,unnamed,unnamed,unnamed,unnamed,unnamed,unnamed,unnamed,unnamed,unnamed,unnamed,unnamed,unnamed,unnamed,unnamed,unnamed,unnamed,unnamed,unnamed,unnamed,unnamed,unnamed	unnamed,unnamed,unnamed,unnamed,unnamed,unnamed,unnamed,unnamed,unnamed,unnamed,unnamed,unnamed,unnamed,unnamed,unnamed,unnamed,unnamed,unnamed,unnamed,unnamed,unnamed,unnamed,unnamed,unnamed,unnamed,unnamed,unnamed,unnamed,unnamed,unnamed,unnamed,unnamed,unnamed,unnamed,unnamed,unnamed,unnamed,unnamed,unnamed,unnamed,unnamed,unnamed,unnamed,unnamed,unnamed,unnamed,unnamed,unnamed,unnamed,unnamed…	BNC2,C10orf137,CASZ1,CITED2,CTBP2,DMRTB1,E2F6,EBF3,FOXB1,GLI2,GLIS1,HIC1,HOXA2,HOXA3,MAF,NR2F1,NR2F2,PHF17,PRDM1,PRDM6,PSIP1,RARB,RUNX1T1,TBX2,TFCP2L1,TTLL5,ZEB2,ZFHX4	ABRA,ADAMTS2,ADARB2,AEBP2,AFF2,AFF3,AGA,AHRR,ALX4,ANG,APP,AR,ARGLU1,ARID1B,ARX,ASCC3,ASCL1,ASCL4,ASXL2,ASXL3,ATOH1,ATOH7,BACH1,BACH2,BARHL2,BARX2,BBX,BCL11A,BCL11B,BCL6,BCL9L,BCOR,BDP1,BHLHE22,BHLHE23,BHLHE40,BNC2,BRMS1L,BUD13,C10orf137,C1D,CALCOCO1,CAMTA1,CASZ1,CBX4,CCNH,CCRN4L,CDC5L,CDCA7,CDCA7L,CDKAL1,CDX2,CEBPD,CEBPG,CELF2,CELF4,CHD6,CHD9,CITED2,CNOT4,CPA3,CPE,CPSF2,CREB1,CREB5,CREBL2,CRTC3,C…
GO Biological Process	GO:0071704	organic substance metabolic process	126	0.0133	1	1	1.27	27.5	35	1614	0.778	0.0217	47	1066	8562	unnamed,unnamed,unnamed,unnamed,unnamed,unnamed,unnamed,unnamed,unnamed,unnamed,unnamed,unnamed,unnamed,unnamed,unnamed,unnamed,unnamed,unnamed,unnamed,unnamed,unnamed,unnamed,unnamed,unnamed,unnamed,unnamed,unnamed,unnamed,unnamed,unnamed,unnamed,unnamed,unnamed,unnamed,unnamed	unnamed,unnamed,unnamed,unnamed,unnamed,unnamed,unnamed,unnamed,unnamed,unnamed,unnamed,unnamed,unnamed,unnamed,unnamed,unnamed,unnamed,unnamed,unnamed,unnamed,unnamed,unnamed,unnamed,unnamed,unnamed,unnamed,unnamed,unnamed,unnamed,unnamed,unnamed,unnamed,unnamed,unnamed,unnamed,unnamed,unnamed,unnamed,unnamed,unnamed,unnamed,unnamed,unnamed,unnamed,unnamed,unnamed,unnamed,unnamed,unnamed,unnamed…	BNC2,BPGM,C10orf137,CASZ1,CITED2,CPNE7,CTBP2,CTSO,DCTD,DMRTB1,DPEP1,E2F6,EBF3,FOXB1,GLI2,GLIS1,GNA14,GNAQ,HHAT,HIC1,HOXA2,HOXA3,MAF,MGMT,MOCS2,NR2F1,NR2F2,NSMAF,PDZRN3,PEX2,PHF17,PPP3CA,PRDM1,PRDM6,PREP,PSIP1,RARB,ROCK2,RUNX1T1,SPEG,SRR,TBX2,TFCP2L1,TOP2B,TTLL5,ZEB2,ZFHX4	AADAT,ABCA12,ABCB5,ABCC4,ABCE1,ABRA,ACAA2,ACKR3,ACO1,ACOXL,ACVR1,ACVR1C,ACVR2A,ADAM10,ADAM23,ADAMTS1,ADAMTS16,ADAMTS18,ADAMTS2,ADAMTS20,ADAMTS7,ADAMTS9,ADARB2,ADCY8,ADCY9,ADCYAP1,ADM,ADPGK,ADRA1D,ADRA2A,AEBP2,AFF2,AFF3,AGA,AGBL1,AGK,AGMO,AGPAT4,AGPAT9,AGTR2,AGXT2,AHRR,AHSP,AIPL1,AK4,AK8,AKR1D1,AKT3,ALDH1A2,ALG10,ALK,ALX4,AMPD3,AMY1C,AMZ2,ANAPC1,ANG,ANGPT1,ANKK1,ANXA1,AOAH,APAF1,APIP,APOL5,APP,APT…
GO Biological Process	GO:0001841	neural tube formation	127	0.0133	1	1	4.27	0.938	4	55	0.0889	0.0727	4	23	90	unnamed,unnamed,unnamed,unnamed	unnamed,unnamed,unnamed,unnamed,unnamed,unnamed,unnamed,unnamed,unnamed,unnamed,unnamed,unnamed,unnamed,unnamed,unnamed,unnamed,unnamed,unnamed,unnamed,unnamed,unnamed,unnamed,unnamed,unnamed,unnamed,unnamed,unnamed,unnamed,unnamed,unnamed,unnamed,unnamed,unnamed,unnamed,unnamed,unnamed,unnamed,unnamed,unnamed,unnamed,unnamed,unnamed,unnamed,unnamed,unnamed,unnamed,unnamed,unnamed,unnamed,unnamed…	CITED2,DLC1,ROCK2,ZEB2	ADM,APAF1,BMP4,CITED2,COBL,DLC1,HECTD1,LHX2,LMO4,LRP6,MAP3K7,OPA1,PAX3,PRICKLE1,PTCH1,ROCK2,SALL1,SOX11,SOX4,TWIST1,WNT5A,ZEB2,ZIC5
GO Biological Process	GO:0035108	limb morphogenesis	128	0.0136	1	1	3.45	1.45	5	85	0.111	0.0588	5	54	140	unnamed,unnamed,unnamed,unnamed,unnamed	unnamed,unnamed,unnamed,unnamed,unnamed,unnamed,unnamed,unnamed,unnamed,unnamed,unnamed,unnamed,unnamed,unnamed,unnamed,unnamed,unnamed,unnamed,unnamed,unnamed,unnamed,unnamed,unnamed,unnamed,unnamed,unnamed,unnamed,unnamed,unnamed,unnamed,unnamed,unnamed,unnamed,unnamed,unnamed,unnamed,unnamed,unnamed,unnamed,unnamed,unnamed,unnamed,unnamed,unnamed,unnamed,unnamed,unnamed,unnamed,unnamed,unnamed…	GLI2,GNAQ,LRP4,RARB,TBX2	AFF3,ALDH1A2,ALX4,BMP4,CTNNB1,CYP26B1,DLX6,EN1,EVX2,FGF10,FGF9,FGFR2,FMN1,GJA1,GLI2,GLI3,GNAQ,GPC3,GREM1,HAND2,HOXD10,HOXD11,HOXD12,HOXD13,KIAA1715,LMX1B,LRP4,LRP6,MECOM,MSX2,OSR1,PBX1,PCSK5,PITX1,PLXNA2,PRRX1,PTCH1,RARB,RUNX2,SALL1,SALL3,SHOX2,SOX11,SOX4,SOX9,TBX2,TBX3,TBX5,TFAP2B,TP63,TWIST1,WNT5A,ZBTB16,ZNF358
GO Biological Process	GO:0007031	peroxisome organization	129	0.0142	1	1	10.7	0.188	2	11	0.0444	0.182	2	7	32	unnamed,unnamed	unnamed,unnamed,unnamed,unnamed,unnamed,unnamed,unnamed,unnamed,unnamed,unnamed,unnamed	PEX14,PEX2	HRASLS,LONP2,PEX11G,PEX14,PEX2,SEC16B,TMEM135
GO Biological Process	GO:0030336	negative regulation of cell migration	130	0.0142	1	1	4.19	0.955	4	56	0.0889	0.0714	4	24	137	unnamed,unnamed,unnamed,unnamed	unnamed,unnamed,unnamed,unnamed,unnamed,unnamed,unnamed,unnamed,unnamed,unnamed,unnamed,unnamed,unnamed,unnamed,unnamed,unnamed,unnamed,unnamed,unnamed,unnamed,unnamed,unnamed,unnamed,unnamed,unnamed,unnamed,unnamed,unnamed,unnamed,unnamed,unnamed,unnamed,unnamed,unnamed,unnamed,unnamed,unnamed,unnamed,unnamed,unnamed,unnamed,unnamed,unnamed,unnamed,unnamed,unnamed,unnamed,unnamed,unnamed,unnamed…	CITED2,DLC1,DPEP1,NR2F2	ACVR1C,AGTR2,ARAP3,CCL2,CITED2,DACH1,DLC1,DPEP1,GREM1,IGFBP3,IGFBP5,KLF4,MAP2K5,NR2F2,PLCB1,PTPRK,PTPRM,RAP2A,RGCC,SCAI,SLIT2,SMAD7,TBX5,TRIB1
GO Biological Process	GO:0034641	cellular nitrogen compound metabolic process	131	0.0143	1	1	1.4	19.3	27	1130	0.6	0.0239	34	638	4862	unnamed,unnamed,unnamed,unnamed,unnamed,unnamed,unnamed,unnamed,unnamed,unnamed,unnamed,unnamed,unnamed,unnamed,unnamed,unnamed,unnamed,unnamed,unnamed,unnamed,unnamed,unnamed,unnamed,unnamed,unnamed,unnamed,unnamed	unnamed,unnamed,unnamed,unnamed,unnamed,unnamed,unnamed,unnamed,unnamed,unnamed,unnamed,unnamed,unnamed,unnamed,unnamed,unnamed,unnamed,unnamed,unnamed,unnamed,unnamed,unnamed,unnamed,unnamed,unnamed,unnamed,unnamed,unnamed,unnamed,unnamed,unnamed,unnamed,unnamed,unnamed,unnamed,unnamed,unnamed,unnamed,unnamed,unnamed,unnamed,unnamed,unnamed,unnamed,unnamed,unnamed,unnamed,unnamed,unnamed,unnamed…	BNC2,C10orf137,CASZ1,CITED2,CTBP2,DCTD,DMRTB1,DPEP1,E2F6,EBF3,FOXB1,GLI2,GLIS1,GNA14,GNAQ,HIC1,HOXA2,HOXA3,MAF,MGMT,NR2F1,NR2F2,PHF17,PRDM1,PRDM6,PSIP1,RARB,RUNX1T1,TBX2,TFCP2L1,TOP2B,TTLL5,ZEB2,ZFHX4	AADAT,ABCA12,ABCB5,ABCC4,ABCE1,ABRA,ADARB2,ADCY8,ADCY9,ADCYAP1,ADM,ADRA1D,ADRA2A,AEBP2,AFF2,AFF3,AGXT2,AHRR,AK4,AK8,ALX4,AMPD3,ANG,APAF1,APIP,APP,APTX,AR,ARF1,ARGLU1,ARID1B,ARX,ASCC3,ASCL1,ASCL4,ASXL2,ASXL3,ATOH1,ATOH7,ATP13A5,ATP1A1,ATP5EP2,ATP5G3,ATP5J,AXIN2,AZIN1,BACH1,BACH2,BARD1,BARHL2,BARX2,BBX,BCAT1,BCHE,BCL11A,BCL11B,BCL6,BCL9L,BCOR,BDP1,BHLHE22,BHLHE23,BHLHE40,BIRC7,BNC2,BRMS1L,BTBD9,BUD…
GO Biological Process	GO:0006139	nucleobase-containing compound metabolic process	132	0.0152	1	1	1.42	18.4	26	1077	0.578	0.0241	33	601	4482	unnamed,unnamed,unnamed,unnamed,unnamed,unnamed,unnamed,unnamed,unnamed,unnamed,unnamed,unnamed,unnamed,unnamed,unnamed,unnamed,unnamed,unnamed,unnamed,unnamed,unnamed,unnamed,unnamed,unnamed,unnamed,unnamed	unnamed,unnamed,unnamed,unnamed,unnamed,unnamed,unnamed,unnamed,unnamed,unnamed,unnamed,unnamed,unnamed,unnamed,unnamed,unnamed,unnamed,unnamed,unnamed,unnamed,unnamed,unnamed,unnamed,unnamed,unnamed,unnamed,unnamed,unnamed,unnamed,unnamed,unnamed,unnamed,unnamed,unnamed,unnamed,unnamed,unnamed,unnamed,unnamed,unnamed,unnamed,unnamed,unnamed,unnamed,unnamed,unnamed,unnamed,unnamed,unnamed,unnamed…	BNC2,C10orf137,CASZ1,CITED2,CTBP2,DCTD,DMRTB1,E2F6,EBF3,FOXB1,GLI2,GLIS1,GNA14,GNAQ,HIC1,HOXA2,HOXA3,MAF,MGMT,NR2F1,NR2F2,PHF17,PRDM1,PRDM6,PSIP1,RARB,RUNX1T1,TBX2,TFCP2L1,TOP2B,TTLL5,ZEB2,ZFHX4	ABCA12,ABCB5,ABCC4,ABCE1,ABRA,ADARB2,ADCY8,ADCY9,ADCYAP1,ADM,ADRA1D,ADRA2A,AEBP2,AFF2,AFF3,AGXT2,AHRR,AK4,AK8,ALX4,AMPD3,ANG,APAF1,APIP,APP,APTX,AR,ARF1,ARGLU1,ARID1B,ARX,ASCC3,ASCL1,ASCL4,ASXL2,ASXL3,ATOH1,ATOH7,ATP13A5,ATP1A1,ATP5EP2,ATP5G3,ATP5J,AXIN2,BACH1,BACH2,BARD1,BARHL2,BARX2,BBX,BCL11A,BCL11B,BCL6,BCL9L,BCOR,BDP1,BHLHE22,BHLHE23,BHLHE40,BIRC7,BNC2,BRMS1L,BUD13,C10orf137,C1D,CALCOCO1,CAM…
GO Biological Process	GO:0009719	response to endogenous stimulus	133	0.0154	1	1	2.02	5.44	11	319	0.244	0.0345	11	180	1140	unnamed,unnamed,unnamed,unnamed,unnamed,unnamed,unnamed,unnamed,unnamed,unnamed,unnamed	unnamed,unnamed,unnamed,unnamed,unnamed,unnamed,unnamed,unnamed,unnamed,unnamed,unnamed,unnamed,unnamed,unnamed,unnamed,unnamed,unnamed,unnamed,unnamed,unnamed,unnamed,unnamed,unnamed,unnamed,unnamed,unnamed,unnamed,unnamed,unnamed,unnamed,unnamed,unnamed,unnamed,unnamed,unnamed,unnamed,unnamed,unnamed,unnamed,unnamed,unnamed,unnamed,unnamed,unnamed,unnamed,unnamed,unnamed,unnamed,unnamed,unnamed…	CITED2,ITGB1,MGMT,NR2F1,NR2F2,PDGFC,PGRMC2,PPP3CA,RARB,SRR,TGFB3	ACVR1,ACVR1C,ADCY8,ADCY9,ADCYAP1,ADM,ADRA1A,ADRA2A,AGTR2,AKAP6,ALDH1A2,ANG,ANXA1,AR,ASCL1,ATP6V0A1,ATP6V1C1,BMP2,BMP4,CA4,CALCR,CASQ2,CCL2,CCNG1,CCR7,CDH1,CDH13,CER1,CHRNB4,CITED2,COL4A6,CPS1,CREB1,CRH,CRIPAK,CTNNB1,DAB2,DCC,EDNRA,EIF4E,ERBB4,ESRRB,ESRRG,ETS1,FER,FGF10,FGF18,FGF20,FGF5,FGF9,FGFR2,FOXA1,FOXO1,FOXS1,FUT8,GAREM,GATA3,GGH,GJA1,GLP2R,GRIN2A,GSK3B,HAS2,HDAC9,HHEX,HNF4G,HNMT,HPGD,HTR1B,…
GO Biological Process	GO:0007389	pattern specification process	134	0.0158	1	1	2.24	4.02	9	236	0.2	0.0381	10	119	424	unnamed,unnamed,unnamed,unnamed,unnamed,unnamed,unnamed,unnamed,unnamed	unnamed,unnamed,unnamed,unnamed,unnamed,unnamed,unnamed,unnamed,unnamed,unnamed,unnamed,unnamed,unnamed,unnamed,unnamed,unnamed,unnamed,unnamed,unnamed,unnamed,unnamed,unnamed,unnamed,unnamed,unnamed,unnamed,unnamed,unnamed,unnamed,unnamed,unnamed,unnamed,unnamed,unnamed,unnamed,unnamed,unnamed,unnamed,unnamed,unnamed,unnamed,unnamed,unnamed,unnamed,unnamed,unnamed,unnamed,unnamed,unnamed,unnamed…	CITED2,FOXB1,FST,GLI2,HOXA2,HOXA3,LRP4,NR2F2,NRP1,ZEB2	ACVR1,ACVR2A,ALDH1A2,ALX4,ARL6,ASCL1,AXIN2,BCOR,BMP2,BMP4,CDX2,CER1,CITED2,COBL,CTNNB1,CXCR4,CXXC4,CYP26A1,CYP26B1,DBX1,DLX2,DNAH11,DSCAML1,DUSP6,EDNRA,EMX2,EN1,ERBB4,EVX1,EYA1,FEZF1,FGF10,FGFR2,FOXA1,FOXA2,FOXB1,FOXC1,FOXD3,FOXG1,FOXL2,FOXO1,FOXP1,FOXP2,FOXQ1,FOXS1,FST,GBX2,GJA1,GLI2,GLI3,GPC3,GREM1,HAND2,HES1,HHEX,HHIP,HOXA2,HOXA3,HOXC13,HOXD10,HOXD11,HOXD12,HOXD13,HOXD8,IHH,INTU,IRX1,IRX2,IRX3…
GO Biological Process	GO:0030900	forebrain development	134	0.0158	1	1	2.24	4.02	9	236	0.2	0.0381	10	97	304	unnamed,unnamed,unnamed,unnamed,unnamed,unnamed,unnamed,unnamed,unnamed	unnamed,unnamed,unnamed,unnamed,unnamed,unnamed,unnamed,unnamed,unnamed,unnamed,unnamed,unnamed,unnamed,unnamed,unnamed,unnamed,unnamed,unnamed,unnamed,unnamed,unnamed,unnamed,unnamed,unnamed,unnamed,unnamed,unnamed,unnamed,unnamed,unnamed,unnamed,unnamed,unnamed,unnamed,unnamed,unnamed,unnamed,unnamed,unnamed,unnamed,unnamed,unnamed,unnamed,unnamed,unnamed,unnamed,unnamed,unnamed,unnamed,unnamed…	CEP120,DLC1,FOXB1,GLI2,GNAQ,NR2F1,NR2F2,RARB,TOP2B,ZEB2	ADCYAP1,ALDH1A2,APAF1,APP,ARX,ASCL1,ATOH1,BCL11B,BHLHE22,BMP2,BMP4,CDH1,CEP120,CNTN2,CNTNAP2,CREB1,CRH,CTNNB1,DAB1,DCT,DISC1,DLC1,DLX2,EMX2,EOMES,EPHA5,ERBB4,ETS1,EXT1,FEZF1,FGF10,FGF13,FGFR2,FOXB1,FOXG1,FOXP2,GBX2,GLI2,GLI3,GNAQ,GSK3B,HES1,HHEX,HTR5A,ID2,ID4,ISL1,LHX2,LHX5,LHX8,LRP6,MECOM,MEF2C,NEUROD1,NFIB,NPY,NR0B1,NR2F1,NR2F2,NR4A2,OTP,PAX6,PITX1,PLCB1,PLXNA4,POU1F1,POU3F1,POU3F2,POU3F3,POU4F…
GO Biological Process	GO:0032259	methylation	136	0.016	1	1	4.05	0.989	4	58	0.0889	0.069	4	36	253	unnamed,unnamed,unnamed,unnamed	unnamed,unnamed,unnamed,unnamed,unnamed,unnamed,unnamed,unnamed,unnamed,unnamed,unnamed,unnamed,unnamed,unnamed,unnamed,unnamed,unnamed,unnamed,unnamed,unnamed,unnamed,unnamed,unnamed,unnamed,unnamed,unnamed,unnamed,unnamed,unnamed,unnamed,unnamed,unnamed,unnamed,unnamed,unnamed,unnamed,unnamed,unnamed,unnamed,unnamed,unnamed,unnamed,unnamed,unnamed,unnamed,unnamed,unnamed,unnamed,unnamed,unnamed…	KIAA1456,MGMT,PRDM1,PRDM6	CAMKMT,DMAP1,DPH5,HNMT,KDM3A,KIAA1456,KMT2C,KMT2E,MAT2B,METTL14,METTL15,METTL24,METTL2B,METTL4,METTL8,MGMT,N6AMT1,NNMT,PAXIP1,PRDM1,PRDM13,PRDM6,PRDM8,PRDM9,PRMT6,PRMT8,SATB1,SMYD1,SMYD2,TET2,TFB1M,TRMT10B,TRMT11,TRMT5,TYW3,USP7
GO Biological Process	GO:0048565	digestive tract development	136	0.016	1	1	4.05	0.989	4	58	0.0889	0.069	4	32	116	unnamed,unnamed,unnamed,unnamed	unnamed,unnamed,unnamed,unnamed,unnamed,unnamed,unnamed,unnamed,unnamed,unnamed,unnamed,unnamed,unnamed,unnamed,unnamed,unnamed,unnamed,unnamed,unnamed,unnamed,unnamed,unnamed,unnamed,unnamed,unnamed,unnamed,unnamed,unnamed,unnamed,unnamed,unnamed,unnamed,unnamed,unnamed,unnamed,unnamed,unnamed,unnamed,unnamed,unnamed,unnamed,unnamed,unnamed,unnamed,unnamed,unnamed,unnamed,unnamed,unnamed,unnamed…	GLI2,RARB,TBX2,TGFB3	ALDH1A2,ALX4,ASCL1,BMP4,COBL,CPS1,CTNNB1,DAB1,EDNRB,FGF10,FGF9,FGFR2,GLI2,GLI3,HOXD13,HRH2,ID2,IHH,PCSK5,PKDCC,RARB,SALL1,SHOX2,SMAD2,SOX11,TBX2,TCF21,TCF7L2,TGFB3,TP63,WNT5A,ZIC3
GO Biological Process	GO:0022612	gland morphogenesis	136	0.016	1	1	4.05	0.989	4	58	0.0889	0.069	4	33	104	unnamed,unnamed,unnamed,unnamed	unnamed,unnamed,unnamed,unnamed,unnamed,unnamed,unnamed,unnamed,unnamed,unnamed,unnamed,unnamed,unnamed,unnamed,unnamed,unnamed,unnamed,unnamed,unnamed,unnamed,unnamed,unnamed,unnamed,unnamed,unnamed,unnamed,unnamed,unnamed,unnamed,unnamed,unnamed,unnamed,unnamed,unnamed,unnamed,unnamed,unnamed,unnamed,unnamed,unnamed,unnamed,unnamed,unnamed,unnamed,unnamed,unnamed,unnamed,unnamed,unnamed,unnamed…	GLI2,NRP1,TBX2,TGFB3	AR,BMP4,CDH1,CYP7B1,EDA,FGF10,FGFR2,FOXA1,GLI2,GLI3,HOXD13,IGF1,IGFBP5,LAMA1,LRP6,MSX2,NR3C1,NRG3,NRP1,NTN1,PAX3,PAX6,PTCH1,ROBO1,SLIT2,SOX9,STAT5A,TBX2,TBX3,TGFB3,TNC,TP63,WNT5A
GO Biological Process	GO:0051052	regulation of DNA metabolic process	139	0.0169	1	1	3.98	1.01	4	59	0.0889	0.0678	4	32	230	unnamed,unnamed,unnamed,unnamed	unnamed,unnamed,unnamed,unnamed,unnamed,unnamed,unnamed,unnamed,unnamed,unnamed,unnamed,unnamed,unnamed,unnamed,unnamed,unnamed,unnamed,unnamed,unnamed,unnamed,unnamed,unnamed,unnamed,unnamed,unnamed,unnamed,unnamed,unnamed,unnamed,unnamed,unnamed,unnamed,unnamed,unnamed,unnamed,unnamed,unnamed,unnamed,unnamed,unnamed,unnamed,unnamed,unnamed,unnamed,unnamed,unnamed,unnamed,unnamed,unnamed,unnamed…	GLI2,MGMT,PDGFC,TGFB3	AXIN2,BCL6,BMP4,CD40,CEBPG,E2F7,ERCC4,EYA1,FBXW7,FGF10,GLI2,GREM1,GSK3B,IFNG,IGF1,KITLG,KPNA2,MGMT,NOX4,PAXIP1,PDGFC,PID1,POT1,PPARGC1A,PRDM9,RGCC,RNF169,SPIDR,TGFB3,TNKS,TWIST1,XRCC5
GO Biological Process	GO:0042476	odontogenesis	139	0.0169	1	1	3.98	1.01	4	59	0.0889	0.0678	4	33	99	unnamed,unnamed,unnamed,unnamed	unnamed,unnamed,unnamed,unnamed,unnamed,unnamed,unnamed,unnamed,unnamed,unnamed,unnamed,unnamed,unnamed,unnamed,unnamed,unnamed,unnamed,unnamed,unnamed,unnamed,unnamed,unnamed,unnamed,unnamed,unnamed,unnamed,unnamed,unnamed,unnamed,unnamed,unnamed,unnamed,unnamed,unnamed,unnamed,unnamed,unnamed,unnamed,unnamed,unnamed,unnamed,unnamed,unnamed,unnamed,unnamed,unnamed,unnamed,unnamed,unnamed,unnamed…	FST,GLI2,LRP4,TGFB3	ADM,ANKRD11,AXIN2,BCL11B,BCL2L11,BCOR,BMP2,BMP4,CSF3R,CTNNB1,DLX2,EDA,FGF10,FGFR2,FOXC1,FST,GLI2,GLI3,HAND2,INHBA,ITGA6,LHX8,LRP4,LRP6,MSX2,OSR1,PAX9,PVRL1,RUNX2,SLC24A4,TCF7L2,TGFB3,TP63
GO Biological Process	GO:0061037	negative regulation of cartilage development	141	0.017	1	1	58.7	0.017	1	1	0.0222	1	1	1	8	unnamed	unnamed	RARB	RARB
GO Biological Process	GO:0060158	phospholipase C-activating dopamine receptor signaling pathway	141	0.017	1	1	58.7	0.017	1	1	0.0222	1	2	2	8	unnamed	unnamed	GNA14,GNAQ	GNA14,GNAQ
GO Biological Process	GO:0043983	histone H4-K12 acetylation	141	0.017	1	1	58.7	0.017	1	1	0.0222	1	1	1	8	unnamed	unnamed	PHF17	PHF17
GO Biological Process	GO:0043982	histone H4-K8 acetylation	141	0.017	1	1	58.7	0.017	1	1	0.0222	1	1	1	15	unnamed	unnamed	PHF17	PHF17
GO Biological Process	GO:0070178	D-serine metabolic process	141	0.017	1	1	58.7	0.017	1	1	0.0222	1	1	1	2	unnamed	unnamed	SRR	SRR
GO Biological Process	GO:0048702	embryonic neurocranium morphogenesis	141	0.017	1	1	58.7	0.017	1	1	0.0222	1	1	1	6	unnamed	unnamed	TGFB3	TGFB3
GO Biological Process	GO:2000209	regulation of anoikis	141	0.017	1	1	58.7	0.017	1	1	0.0222	1	1	1	19	unnamed	unnamed	ITGB1	ITGB1
GO Biological Process	GO:0043981	histone H4-K5 acetylation	141	0.017	1	1	58.7	0.017	1	1	0.0222	1	1	1	15	unnamed	unnamed	PHF17	PHF17
GO Biological Process	GO:2000811	negative regulation of anoikis	141	0.017	1	1	58.7	0.017	1	1	0.0222	1	1	1	15	unnamed	unnamed	ITGB1	ITGB1
GO Biological Process	GO:0072340	cellular lactam catabolic process	141	0.017	1	1	58.7	0.017	1	1	0.0222	1	1	1	1	unnamed	unnamed	DPEP1	DPEP1
GO Biological Process	GO:0071305	cellular response to vitamin D	141	0.017	1	1	58.7	0.017	1	1	0.0222	1	1	1	6	unnamed	unnamed	ITGB1	ITGB1
GO Biological Process	GO:0070483	detection of hypoxia	141	0.017	1	1	58.7	0.017	1	1	0.0222	1	1	1	2	unnamed	unnamed	TGFB3	TGFB3
GO Biological Process	GO:0071295	cellular response to vitamin	141	0.017	1	1	58.7	0.017	1	1	0.0222	1	1	1	9	unnamed	unnamed	ITGB1	ITGB1
GO Biological Process	GO:0070179	D-serine biosynthetic process	141	0.017	1	1	58.7	0.017	1	1	0.0222	1	1	1	1	unnamed	unnamed	SRR	SRR
GO Biological Process	GO:0033280	response to vitamin D	141	0.017	1	1	58.7	0.017	1	1	0.0222	1	1	1	16	unnamed	unnamed	ITGB1	ITGB1
GO Biological Process	GO:0007184	SMAD protein import into nucleus	141	0.017	1	1	58.7	0.017	1	1	0.0222	1	1	1	8	unnamed	unnamed	TGFB3	TGFB3
GO Biological Process	GO:0010825	positive regulation of centrosome duplication	141	0.017	1	1	58.7	0.017	1	1	0.0222	1	1	1	1	unnamed	unnamed	ROCK2	ROCK2
GO Biological Process	GO:0007161	calcium-independent cell-matrix adhesion	141	0.017	1	1	58.7	0.017	1	1	0.0222	1	1	1	3	unnamed	unnamed	ITGB1	ITGB1
GO Biological Process	GO:0006691	leukotriene metabolic process	141	0.017	1	1	58.7	0.017	1	1	0.0222	1	1	1	33	unnamed	unnamed	DPEP1	DPEP1
GO Biological Process	GO:0003032	detection of oxygen	141	0.017	1	1	58.7	0.017	1	1	0.0222	1	1	1	5	unnamed	unnamed	TGFB3	TGFB3
GO Biological Process	GO:0043932	ossification involved in bone remodeling	141	0.017	1	1	58.7	0.017	1	1	0.0222	1	1	1	3	unnamed	unnamed	TGFB3	TGFB3
GO Biological Process	GO:0010936	negative regulation of macrophage cytokine production	141	0.017	1	1	58.7	0.017	1	1	0.0222	1	1	1	4	unnamed	unnamed	TGFB3	TGFB3
GO Biological Process	GO:0021569	rhombomere 3 development	141	0.017	1	1	58.7	0.017	1	1	0.0222	1	1	1	4	unnamed	unnamed	HOXA2	HOXA2
GO Biological Process	GO:0043605	cellular amide catabolic process	141	0.017	1	1	58.7	0.017	1	1	0.0222	1	1	1	2	unnamed	unnamed	DPEP1	DPEP1
GO Biological Process	GO:0042866	pyruvate biosynthetic process	141	0.017	1	1	58.7	0.017	1	1	0.0222	1	1	1	5	unnamed	unnamed	SRR	SRR
GO Biological Process	GO:0043517	positive regulation of DNA damage response, signal transduction by p53 class mediator	141	0.017	1	1	58.7	0.017	1	1	0.0222	1	1	1	13	unnamed	unnamed	HIC1	HIC1
GO Biological Process	GO:0021658	rhombomere 3 morphogenesis	141	0.017	1	1	58.7	0.017	1	1	0.0222	1	1	1	2	unnamed	unnamed	HOXA2	HOXA2
GO Biological Process	GO:0032594	protein transport within lipid bilayer	141	0.017	1	1	58.7	0.017	1	1	0.0222	1	1	1	2	unnamed	unnamed	ITGB1	ITGB1
GO Biological Process	GO:0044767	single-organism developmental process	169	0.0171	1	1	1.4	18.5	26	1086	0.578	0.0239	32	588	3308	unnamed,unnamed,unnamed,unnamed,unnamed,unnamed,unnamed,unnamed,unnamed,unnamed,unnamed,unnamed,unnamed,unnamed,unnamed,unnamed,unnamed,unnamed,unnamed,unnamed,unnamed,unnamed,unnamed,unnamed,unnamed,unnamed	unnamed,unnamed,unnamed,unnamed,unnamed,unnamed,unnamed,unnamed,unnamed,unnamed,unnamed,unnamed,unnamed,unnamed,unnamed,unnamed,unnamed,unnamed,unnamed,unnamed,unnamed,unnamed,unnamed,unnamed,unnamed,unnamed,unnamed,unnamed,unnamed,unnamed,unnamed,unnamed,unnamed,unnamed,unnamed,unnamed,unnamed,unnamed,unnamed,unnamed,unnamed,unnamed,unnamed,unnamed,unnamed,unnamed,unnamed,unnamed,unnamed,unnamed…	ANXA2,CEP120,CITED2,DLC1,EMCN,FAM101B,FEZ2,FOXB1,FST,GLI2,GNAQ,HOXA2,HOXA3,ITGB1,LRP4,MAF,MGMT,NR2F1,NR2F2,NRP1,PDGFC,PPP3CA,PRDM1,RARB,ROCK2,SPEG,SRR,TBX2,TFCP2L1,TGFB3,TOP2B,ZEB2	AATF,ABCA12,ABLIM1,ACKR3,ACTR3,ACVR1,ACVR2A,ADAM10,ADAMTS1,ADAMTS2,ADCYAP1,ADM,ADRA1A,AFF2,AFF3,AGTR1,AGTR2,AHSP,AK4,AK8,ALCAM,ALDH1A2,ALK,ALX4,ANG,ANGPT1,ANKRD11,ANXA1,ANXA2,AP2B1,APAF1,APP,AR,ARL6,ARX,ASCL1,ATG5,ATOH1,AXIN2,BARX2,BBX,BCL11A,BCL11B,BCL2L11,BCL6,BCL9L,BCOR,BHLHE22,BHLHE23,BLNK,BMP2,BMP4,BMPER,BNIP2,C11orf34,C3orf58,C5orf30,CA10,CADM1,CADM2,CAPZB,CCDC41,CCL2,CCNG1,CCR7,CD1D,CDH1,C…
GO Biological Process	GO:0016331	morphogenesis of embryonic epithelium	170	0.0172	1	1	3.26	1.53	5	90	0.111	0.0556	5	41	134	unnamed,unnamed,unnamed,unnamed,unnamed	unnamed,unnamed,unnamed,unnamed,unnamed,unnamed,unnamed,unnamed,unnamed,unnamed,unnamed,unnamed,unnamed,unnamed,unnamed,unnamed,unnamed,unnamed,unnamed,unnamed,unnamed,unnamed,unnamed,unnamed,unnamed,unnamed,unnamed,unnamed,unnamed,unnamed,unnamed,unnamed,unnamed,unnamed,unnamed,unnamed,unnamed,unnamed,unnamed,unnamed,unnamed,unnamed,unnamed,unnamed,unnamed,unnamed,unnamed,unnamed,unnamed,unnamed…	CITED2,DLC1,GLI2,ROCK2,ZEB2	ADM,ALDH1A2,APAF1,BMP4,CITED2,COBL,CTNNB1,DLC1,FGF10,FGFR2,GATA3,GDNF,GLI2,GREM1,HECTD1,HHEX,IRX1,IRX2,IRX3,LHX2,LMO4,LRP6,MAP3K7,OPA1,OSR1,PAX3,PCDH8,PRICKLE1,PTCH1,ROCK2,SALL1,SIX1,SOX11,SOX4,SOX9,TBX18,TP63,TWIST1,WNT5A,ZEB2,ZIC5
GO Biological Process	GO:0001764	neuron migration	170	0.0172	1	1	3.26	1.53	5	90	0.111	0.0556	5	35	107	unnamed,unnamed,unnamed,unnamed,unnamed	unnamed,unnamed,unnamed,unnamed,unnamed,unnamed,unnamed,unnamed,unnamed,unnamed,unnamed,unnamed,unnamed,unnamed,unnamed,unnamed,unnamed,unnamed,unnamed,unnamed,unnamed,unnamed,unnamed,unnamed,unnamed,unnamed,unnamed,unnamed,unnamed,unnamed,unnamed,unnamed,unnamed,unnamed,unnamed,unnamed,unnamed,unnamed,unnamed,unnamed,unnamed,unnamed,unnamed,unnamed,unnamed,unnamed,unnamed,unnamed,unnamed,unnamed…	NR2F1,NR2F2,NRP1,PEX2,TOP2B	ARX,ASCL1,ASTN1,ATOH1,BARHL2,CDKL5,CHL1,CNTN2,CTNNB1,CXCR4,DAB1,DCC,DISC1,FEZF1,FGF13,GATA3,GJA1,KIRREL3,LMX1B,MDGA1,NR2F1,NR2F2,NR4A2,NRP1,NTN1,NTRK3,PAX6,PEX2,PHOX2B,RAPGEF2,SATB2,SEMA6A,SOX1,TOP2B,TWIST1
GO Biological Process	GO:0048562	embryonic organ morphogenesis	172	0.0178	1	1	2.82	2.13	6	125	0.133	0.048	7	72	266	unnamed,unnamed,unnamed,unnamed,unnamed,unnamed	unnamed,unnamed,unnamed,unnamed,unnamed,unnamed,unnamed,unnamed,unnamed,unnamed,unnamed,unnamed,unnamed,unnamed,unnamed,unnamed,unnamed,unnamed,unnamed,unnamed,unnamed,unnamed,unnamed,unnamed,unnamed,unnamed,unnamed,unnamed,unnamed,unnamed,unnamed,unnamed,unnamed,unnamed,unnamed,unnamed,unnamed,unnamed,unnamed,unnamed,unnamed,unnamed,unnamed,unnamed,unnamed,unnamed,unnamed,unnamed,unnamed,unnamed…	CITED2,GLI2,HOXA2,HOXA3,RARB,TBX2,TGFB3	ACVR1,ALX4,ATOH1,BMP4,CITED2,CTNNB1,DLX2,DLX6,DSCAML1,EYA1,EYA4,FGF10,FGF9,FGFR2,FOXG1,FOXI1,FOXL2,GATA3,GBX2,GJA1,GLI2,GLI3,HAND2,HES1,HOXA2,HOXA3,HOXD10,HOXD11,ID2,IHH,INSIG2,IRX5,LRP6,MAFB,MEF2C,NAGLU,NEUROD1,NTN1,OSR1,PAX6,POU4F3,PROX1,PRRX1,RARB,RPL38,RUNX2,RYR2,SALL1,SATB2,SHOX2,SIX1,SIX2,SIX4,SMAD2,SOBP,SOX11,SOX2,SOX9,SP3,SPRY2,TBX15,TBX18,TBX2,TBX3,TCF21,TCF7L2,TGFB3,TGFBR1,TWIST1,WNT5A,…
GO Biological Process	GO:0055123	digestive system development	173	0.0179	1	1	3.91	1.02	4	60	0.0889	0.0667	4	33	126	unnamed,unnamed,unnamed,unnamed	unnamed,unnamed,unnamed,unnamed,unnamed,unnamed,unnamed,unnamed,unnamed,unnamed,unnamed,unnamed,unnamed,unnamed,unnamed,unnamed,unnamed,unnamed,unnamed,unnamed,unnamed,unnamed,unnamed,unnamed,unnamed,unnamed,unnamed,unnamed,unnamed,unnamed,unnamed,unnamed,unnamed,unnamed,unnamed,unnamed,unnamed,unnamed,unnamed,unnamed,unnamed,unnamed,unnamed,unnamed,unnamed,unnamed,unnamed,unnamed,unnamed,unnamed…	GLI2,RARB,TBX2,TGFB3	ALDH1A2,ALX4,ASCL1,BMP4,COBL,CPS1,CTNNB1,DAB1,EDNRB,FGF10,FGF9,FGFR2,GLI2,GLI3,HOXD13,HRH2,ID2,IGF1,IHH,PCSK5,PKDCC,RARB,SALL1,SHOX2,SMAD2,SOX11,TBX2,TCF21,TCF7L2,TGFB3,TP63,WNT5A,ZIC3
GO Biological Process	GO:1901360	organic cyclic compound metabolic process	174	0.0186	1	1	1.38	19.6	27	1150	0.6	0.0235	35	644	4887	unnamed,unnamed,unnamed,unnamed,unnamed,unnamed,unnamed,unnamed,unnamed,unnamed,unnamed,unnamed,unnamed,unnamed,unnamed,unnamed,unnamed,unnamed,unnamed,unnamed,unnamed,unnamed,unnamed,unnamed,unnamed,unnamed,unnamed	unnamed,unnamed,unnamed,unnamed,unnamed,unnamed,unnamed,unnamed,unnamed,unnamed,unnamed,unnamed,unnamed,unnamed,unnamed,unnamed,unnamed,unnamed,unnamed,unnamed,unnamed,unnamed,unnamed,unnamed,unnamed,unnamed,unnamed,unnamed,unnamed,unnamed,unnamed,unnamed,unnamed,unnamed,unnamed,unnamed,unnamed,unnamed,unnamed,unnamed,unnamed,unnamed,unnamed,unnamed,unnamed,unnamed,unnamed,unnamed,unnamed,unnamed…	BNC2,C10orf137,CASZ1,CITED2,CTBP2,DCTD,DMRTB1,E2F6,EBF3,FOXB1,GLI2,GLIS1,GNA14,GNAQ,HIC1,HOXA2,HOXA3,MAF,MGMT,MOCS2,NR2F1,NR2F2,PEX2,PHF17,PRDM1,PRDM6,PSIP1,RARB,RUNX1T1,TBX2,TFCP2L1,TOP2B,TTLL5,ZEB2,ZFHX4	AADAT,ABCA12,ABCB5,ABCC4,ABCE1,ABRA,ACAA2,ADARB2,ADCY8,ADCY9,ADCYAP1,ADM,ADRA1D,ADRA2A,AEBP2,AFF2,AFF3,AGTR2,AGXT2,AHRR,AK4,AK8,AKR1D1,ALX4,AMPD3,ANG,APAF1,APIP,APP,APTX,AR,ARF1,ARGLU1,ARID1B,ARX,ASCC3,ASCL1,ASCL4,ASXL2,ASXL3,ATOH1,ATOH7,ATP13A5,ATP1A1,ATP5EP2,ATP5G3,ATP5J,AXIN2,BACH1,BACH2,BARD1,BARHL2,BARX2,BBX,BCHE,BCL11A,BCL11B,BCL6,BCL9L,BCOR,BDP1,BHLHE22,BHLHE23,BHLHE40,BIRC7,BNC2,BRMS1L,BT…
GO Biological Process	GO:0003002	regionalization	175	0.0186	1	1	2.52	2.78	7	163	0.156	0.0429	8	85	300	unnamed,unnamed,unnamed,unnamed,unnamed,unnamed,unnamed	unnamed,unnamed,unnamed,unnamed,unnamed,unnamed,unnamed,unnamed,unnamed,unnamed,unnamed,unnamed,unnamed,unnamed,unnamed,unnamed,unnamed,unnamed,unnamed,unnamed,unnamed,unnamed,unnamed,unnamed,unnamed,unnamed,unnamed,unnamed,unnamed,unnamed,unnamed,unnamed,unnamed,unnamed,unnamed,unnamed,unnamed,unnamed,unnamed,unnamed,unnamed,unnamed,unnamed,unnamed,unnamed,unnamed,unnamed,unnamed,unnamed,unnamed…	CITED2,FOXB1,GLI2,HOXA2,HOXA3,LRP4,NR2F2,ZEB2	ACVR2A,ALDH1A2,ALX4,AXIN2,BMP2,BMP4,CDX2,CER1,CITED2,COBL,CTNNB1,CXXC4,CYP26A1,CYP26B1,DBX1,DLX2,DSCAML1,DUSP6,EMX2,EN1,EVX1,FEZF1,FGF10,FGFR2,FOXA2,FOXB1,FOXC1,FOXG1,FOXS1,GBX2,GLI2,GLI3,GPC3,GREM1,HES1,HHEX,HHIP,HOXA2,HOXA3,HOXC13,HOXD10,HOXD11,HOXD13,HOXD8,INTU,IRX1,IRX2,IRX3,ISL1,LHX2,LMX1B,LRP4,LRP6,MAFB,MEF2C,MEOX2,MLLT3,MSX2,NEUROD1,NKX6-1,NKX6-2,NR2F2,OSR1,PAX1,PAX3,PAX6,PBX1,PBX3,PCDH8,P…
GO Biological Process	GO:2000146	negative regulation of cell motility	176	0.019	1	1	3.85	1.04	4	61	0.0889	0.0656	4	25	140	unnamed,unnamed,unnamed,unnamed	unnamed,unnamed,unnamed,unnamed,unnamed,unnamed,unnamed,unnamed,unnamed,unnamed,unnamed,unnamed,unnamed,unnamed,unnamed,unnamed,unnamed,unnamed,unnamed,unnamed,unnamed,unnamed,unnamed,unnamed,unnamed,unnamed,unnamed,unnamed,unnamed,unnamed,unnamed,unnamed,unnamed,unnamed,unnamed,unnamed,unnamed,unnamed,unnamed,unnamed,unnamed,unnamed,unnamed,unnamed,unnamed,unnamed,unnamed,unnamed,unnamed,unnamed…	CITED2,DLC1,DPEP1,NR2F2	ACVR1C,AGTR2,ARAP3,CCL2,CITED2,DACH1,DLC1,DPEP1,GATA3,GREM1,IGFBP3,IGFBP5,KLF4,MAP2K5,NR2F2,PLCB1,PTPRK,PTPRM,RAP2A,RGCC,SCAI,SLIT2,SMAD7,TBX5,TRIB1
GO Biological Process	GO:0007569	cell aging	177	0.0197	1	1	9.03	0.222	2	13	0.0444	0.154	2	8	65	unnamed,unnamed	unnamed,unnamed,unnamed,unnamed,unnamed,unnamed,unnamed,unnamed,unnamed,unnamed,unnamed,unnamed,unnamed	CITED2,TBX2	CITED2,ID2,NOX4,OPA1,TBX2,TBX3,TP63,ZMIZ1
GO Biological Process	GO:0071479	cellular response to ionizing radiation	177	0.0197	1	1	9.03	0.222	2	13	0.0444	0.154	2	5	42	unnamed,unnamed	unnamed,unnamed,unnamed,unnamed,unnamed,unnamed,unnamed,unnamed,unnamed,unnamed,unnamed,unnamed,unnamed	ITGB1,MGMT	ITGB1,MGMT,NOX4,RHOB,SPIDR
GO Biological Process	GO:0048729	tissue morphogenesis	179	0.0198	1	1	2.3	3.48	8	204	0.178	0.0392	8	112	481	unnamed,unnamed,unnamed,unnamed,unnamed,unnamed,unnamed,unnamed	unnamed,unnamed,unnamed,unnamed,unnamed,unnamed,unnamed,unnamed,unnamed,unnamed,unnamed,unnamed,unnamed,unnamed,unnamed,unnamed,unnamed,unnamed,unnamed,unnamed,unnamed,unnamed,unnamed,unnamed,unnamed,unnamed,unnamed,unnamed,unnamed,unnamed,unnamed,unnamed,unnamed,unnamed,unnamed,unnamed,unnamed,unnamed,unnamed,unnamed,unnamed,unnamed,unnamed,unnamed,unnamed,unnamed,unnamed,unnamed,unnamed,unnamed…	CITED2,DLC1,FST,GLI2,NRP1,ROCK2,TBX2,ZEB2	ACVR1,ADM,ALDH1A2,APAF1,AR,BMP2,BMP4,C11orf34,CITED2,COBL,CTNNB1,CXCR4,CYP7B1,DLC1,EDNRA,EOMES,EYA1,FGF10,FGFR2,FOXA1,FOXA2,FOXC1,FOXD3,FOXQ1,FOXS1,FST,GATA3,GBX2,GDNF,GJA1,GLI2,GLI3,GPC3,GREM1,HAND2,HECTD1,HES1,HHEX,HHIP,HOXD11,HOXD13,IGF1,IGFBP5,IHH,INHBA,IRX1,IRX2,IRX3,ISL1,JAG1,KIF26B,KLF4,LAMA1,LHX2,LMO4,LRP6,MAP3K7,MEF2C,MSX2,MYLK2,NGFR,NR3C1,NRP1,NTN1,OPA1,OSR1,PARD3,PAX3,PBX1,PCDH8,PODXL,…
GO Biological Process	GO:0065009	regulation of molecular function	180	0.021	1	1	1.69	8.86	15	520	0.333	0.0288	16	277	2105	unnamed,unnamed,unnamed,unnamed,unnamed,unnamed,unnamed,unnamed,unnamed,unnamed,unnamed,unnamed,unnamed,unnamed,unnamed	unnamed,unnamed,unnamed,unnamed,unnamed,unnamed,unnamed,unnamed,unnamed,unnamed,unnamed,unnamed,unnamed,unnamed,unnamed,unnamed,unnamed,unnamed,unnamed,unnamed,unnamed,unnamed,unnamed,unnamed,unnamed,unnamed,unnamed,unnamed,unnamed,unnamed,unnamed,unnamed,unnamed,unnamed,unnamed,unnamed,unnamed,unnamed,unnamed,unnamed,unnamed,unnamed,unnamed,unnamed,unnamed,unnamed,unnamed,unnamed,unnamed,unnamed…	ANXA2,ARHGAP15,CRIM1,DLC1,DPEP1,FOXB1,GNAQ,MGMT,NR2F2,NRP1,PDGFC,PEX14,RUNX1T1,TBC1D22A,TGFB3,ZEB2	ABRA,ACVR1C,ACVR2A,ADCY8,ADCY9,ADCYAP1,ADRA1A,ADRA2A,ADRB2,AGAP1,AGTR1,AGTR2,AKAP6,ALK,ANAPC1,ANG,ANGPT1,ANXA2,APAF1,APP,AR,ARAP2,ARAP3,ARFGAP2,ARFGAP3,ARFGEF1,ARHGAP11B,ARHGAP15,ARHGAP20,ARHGAP21,ARHGAP26,ARHGAP42,ARHGEF16,ARRDC3,ARRDC4,AXIN2,AZIN1,BCL2L11,BCL6,BHLHE40,BIRC7,BMP2,BMP4,BNIP2,BUB3,CACNG2,CACNG3,CACNG5,CALCR,CAMK2D,CAMK2N1,CAND1,CAPRIN2,CASQ2,CCL2,CCNG1,CCNH,CCR7,CD40,CDH1,CDKL5,CD…
GO Biological Process	GO:0090304	nucleic acid metabolic process	181	0.0217	1	1	1.42	16.9	24	992	0.533	0.0242	30	522	3799	unnamed,unnamed,unnamed,unnamed,unnamed,unnamed,unnamed,unnamed,unnamed,unnamed,unnamed,unnamed,unnamed,unnamed,unnamed,unnamed,unnamed,unnamed,unnamed,unnamed,unnamed,unnamed,unnamed,unnamed	unnamed,unnamed,unnamed,unnamed,unnamed,unnamed,unnamed,unnamed,unnamed,unnamed,unnamed,unnamed,unnamed,unnamed,unnamed,unnamed,unnamed,unnamed,unnamed,unnamed,unnamed,unnamed,unnamed,unnamed,unnamed,unnamed,unnamed,unnamed,unnamed,unnamed,unnamed,unnamed,unnamed,unnamed,unnamed,unnamed,unnamed,unnamed,unnamed,unnamed,unnamed,unnamed,unnamed,unnamed,unnamed,unnamed,unnamed,unnamed,unnamed,unnamed…	BNC2,C10orf137,CASZ1,CITED2,CTBP2,DMRTB1,E2F6,EBF3,FOXB1,GLI2,GLIS1,HIC1,HOXA2,HOXA3,MAF,MGMT,NR2F1,NR2F2,PHF17,PRDM1,PRDM6,PSIP1,RARB,RUNX1T1,TBX2,TFCP2L1,TOP2B,TTLL5,ZEB2,ZFHX4	ABCE1,ABRA,ADARB2,ADRA1D,ADRA2A,AEBP2,AFF2,AFF3,AHRR,ALX4,ANG,APAF1,APP,APTX,AR,ARGLU1,ARID1B,ARX,ASCC3,ASCL1,ASCL4,ASXL2,ASXL3,ATOH1,ATOH7,AXIN2,BACH1,BACH2,BARD1,BARHL2,BARX2,BBX,BCL11A,BCL11B,BCL6,BCL9L,BCOR,BDP1,BHLHE22,BHLHE23,BHLHE40,BIRC7,BNC2,BRMS1L,BUD13,C10orf137,C1D,CALCOCO1,CAMTA1,CASZ1,CBX4,CCL2,CCNH,CCRN4L,CDC5L,CDCA7,CDCA7L,CDKAL1,CDX2,CEBPD,CEBPG,CELF2,CELF4,CENPW,CEP164,CHD6,CHD9…
GO Biological Process	GO:0071396	cellular response to lipid	182	0.0221	1	1	3.06	1.64	5	96	0.111	0.0521	5	57	265	unnamed,unnamed,unnamed,unnamed,unnamed	unnamed,unnamed,unnamed,unnamed,unnamed,unnamed,unnamed,unnamed,unnamed,unnamed,unnamed,unnamed,unnamed,unnamed,unnamed,unnamed,unnamed,unnamed,unnamed,unnamed,unnamed,unnamed,unnamed,unnamed,unnamed,unnamed,unnamed,unnamed,unnamed,unnamed,unnamed,unnamed,unnamed,unnamed,unnamed,unnamed,unnamed,unnamed,unnamed,unnamed,unnamed,unnamed,unnamed,unnamed,unnamed,unnamed,unnamed,unnamed,unnamed,unnamed…	ITGB1,NR2F1,NR2F2,PGRMC2,RARB	ACVR1,ADCYAP1,AGTR2,ALDH1A2,ANXA1,AR,BMP4,CCL2,CD180,CMPK2,CPS1,CRH,CYP26A1,CYP26B1,EDNRB,EPHA3,ESRRB,ESRRG,FZD7,HNF4G,IFNG,INHBA,ISL1,ITGB1,KMT2E,LRP6,MEF2C,MSX2,NPC1,NR0B1,NR2F1,NR2F2,NR3C1,NR3C2,NR4A2,NR5A2,NTRK3,OSR1,PDE4D,PGRMC2,PID1,PTCH1,RARB,REST,RIPK2,RORA,RORB,SOX9,SSTR1,SSTR2,STRA8,TLR2,TLR4,TNFAIP3,TRIM24,WNT2,WNT5A
GO Biological Process	GO:0001892	embryonic placenta development	183	0.0223	1	1	4.89	0.614	3	36	0.0667	0.0833	3	18	85	unnamed,unnamed,unnamed	unnamed,unnamed,unnamed,unnamed,unnamed,unnamed,unnamed,unnamed,unnamed,unnamed,unnamed,unnamed,unnamed,unnamed,unnamed,unnamed,unnamed,unnamed,unnamed,unnamed,unnamed,unnamed,unnamed,unnamed,unnamed,unnamed,unnamed,unnamed,unnamed,unnamed,unnamed,unnamed,unnamed,unnamed,unnamed,unnamed	CITED2,NR2F2,PRDM1	ADM,CDX2,CITED2,E2F7,EOMES,ESRRB,FGFR2,FOXD3,GJB5,HES1,HS6ST1,ITGA4,NR2F2,PRDM1,RBPJ,SLC8A1,SP3,WNT2
GO Biological Process	GO:0051239	regulation of multicellular organismal process	184	0.0226	1	1	1.54	12.4	19	726	0.422	0.0262	19	356	1982	unnamed,unnamed,unnamed,unnamed,unnamed,unnamed,unnamed,unnamed,unnamed,unnamed,unnamed,unnamed,unnamed,unnamed,unnamed,unnamed,unnamed,unnamed,unnamed	unnamed,unnamed,unnamed,unnamed,unnamed,unnamed,unnamed,unnamed,unnamed,unnamed,unnamed,unnamed,unnamed,unnamed,unnamed,unnamed,unnamed,unnamed,unnamed,unnamed,unnamed,unnamed,unnamed,unnamed,unnamed,unnamed,unnamed,unnamed,unnamed,unnamed,unnamed,unnamed,unnamed,unnamed,unnamed,unnamed,unnamed,unnamed,unnamed,unnamed,unnamed,unnamed,unnamed,unnamed,unnamed,unnamed,unnamed,unnamed,unnamed,unnamed…	ANXA2,CITED2,DES,FST,GLI2,GNAQ,HOXA2,ITGB1,LRP4,MAF,NR2F2,NRP1,PPP3CA,PRDM1,RARB,ROCK2,TBX2,TENM3,TGFB3	ACTR3,ACVR1,ACVR1C,ACVR2A,ADAMTS20,ADAMTS9,ADCYAP1,ADM,ADRA1A,ADRA1D,ADRA2A,ADRB2,AGTR1,AGTR2,AKAP6,ANGPT1,ANXA2,APP,AR,ARRDC3,ARX,ASCL1,ASIC2,ATG5,ATOH1,ATP1A1,AXIN2,BAI3,BARHL2,BCL11A,BCL11B,BCL2L11,BCL6,BCL9L,BCOR,BHLHE23,BMP2,BMP4,BMPER,BNIP2,BTBD9,BTG1,CACNA1E,CADM1,CAMK2D,CAPRIN1,CAPRIN2,CASQ2,CBLN1,CBLN2,CCL2,CCR7,CD40,CDH1,CDH4,CDK5RAP2,CDKL5,CEBPG,CELF2,CHRM2,CHRNB4,CITED2,CNTN2,CNTN4,CO…
GO Biological Process	GO:0007528	neuromuscular junction development	185	0.0227	1	1	8.38	0.239	2	14	0.0444	0.143	2	9	36	unnamed,unnamed	unnamed,unnamed,unnamed,unnamed,unnamed,unnamed,unnamed,unnamed,unnamed,unnamed,unnamed,unnamed,unnamed,unnamed	LRP4,PDZRN3	APP,CACNG2,ETV5,FGFR2,GPHN,LRP4,MUSK,PDZRN3,TNC
GO Biological Process	GO:0035690	cellular response to drug	185	0.0227	1	1	8.38	0.239	2	14	0.0444	0.143	2	9	45	unnamed,unnamed	unnamed,unnamed,unnamed,unnamed,unnamed,unnamed,unnamed,unnamed,unnamed,unnamed,unnamed,unnamed,unnamed,unnamed	DPEP1,PPP3CA	CD69,DPEP1,HTR1B,KCNQ1,MEF2C,PPP3CA,PPP3CB,QDPR,REST
GO Biological Process	GO:0008285	negative regulation of cell proliferation	187	0.0235	1	1	2.1	4.3	9	252	0.2	0.0357	9	113	555	unnamed,unnamed,unnamed,unnamed,unnamed,unnamed,unnamed,unnamed,unnamed	unnamed,unnamed,unnamed,unnamed,unnamed,unnamed,unnamed,unnamed,unnamed,unnamed,unnamed,unnamed,unnamed,unnamed,unnamed,unnamed,unnamed,unnamed,unnamed,unnamed,unnamed,unnamed,unnamed,unnamed,unnamed,unnamed,unnamed,unnamed,unnamed,unnamed,unnamed,unnamed,unnamed,unnamed,unnamed,unnamed,unnamed,unnamed,unnamed,unnamed,unnamed,unnamed,unnamed,unnamed,unnamed,unnamed,unnamed,unnamed,unnamed,unnamed…	CTBP2,DLC1,ITGB1,NR2F2,PEX2,PRDM1,RARB,SPEG,TGFB3	ACVR1C,ADAMTS1,ADCYAP1,ADM,ADRA1A,AGTR2,ALDH1A2,ANG,AR,AXIN2,BCL11B,BCL6,BMP2,BMP4,BTG1,BTG3,BTG4,CASK,CDH13,CDH5,CDKN1C,CER1,CTBP2,CTNNB1,CUL1,CXADR,DACH1,DEC1,DLC1,E2F7,EFNB2,ERBB4,ETS1,FBXW7,FEZF1,FGF10,FGFR2,FRK,GATA3,GJA1,GLI3,GPC3,GREM1,HES1,ID2,IFNG,IGF1,IGFBP3,IGFBP5,IGFBP7,IHH,IL12A,IL20RB,INHBA,ITGA1,ITGB1,KLF4,LRP6,MAGED1,MEF2C,MSX2,MTBP,NFIB,NOX4,NR2F2,NRK,PAWR,PAX6,PEX2,PHB,PHOX2B,PO…
GO Biological Process	GO:0048589	developmental growth	188	0.024	1	1	2.99	1.67	5	98	0.111	0.051	5	45	200	unnamed,unnamed,unnamed,unnamed,unnamed	unnamed,unnamed,unnamed,unnamed,unnamed,unnamed,unnamed,unnamed,unnamed,unnamed,unnamed,unnamed,unnamed,unnamed,unnamed,unnamed,unnamed,unnamed,unnamed,unnamed,unnamed,unnamed,unnamed,unnamed,unnamed,unnamed,unnamed,unnamed,unnamed,unnamed,unnamed,unnamed,unnamed,unnamed,unnamed,unnamed,unnamed,unnamed,unnamed,unnamed,unnamed,unnamed,unnamed,unnamed,unnamed,unnamed,unnamed,unnamed,unnamed,unnamed…	GLI2,LRP4,NRP1,RARB,TBX2	ADM,AGTR2,APP,AR,BMP4,CADM1,CER1,COBL,ERBB4,ESRRB,FGF10,FGFR2,FOXD3,FZD7,GAP43,GATA3,GJA1,GLI2,GLI3,HOXD11,HOXD13,IGF1,IGFBP5,KIF26B,LRP4,LRP6,MATN1,MSTN,MSX2,MTPN,NRP1,NRP2,POU4F2,POU4F3,PPP3CB,RARB,ROBO1,SALL1,SLIT2,SLIT3,SMAD2,SOX9,TBX2,WNT5A,ZMIZ1
GO Biological Process	GO:0042493	response to drug	188	0.024	1	1	2.99	1.67	5	98	0.111	0.051	5	59	358	unnamed,unnamed,unnamed,unnamed,unnamed	unnamed,unnamed,unnamed,unnamed,unnamed,unnamed,unnamed,unnamed,unnamed,unnamed,unnamed,unnamed,unnamed,unnamed,unnamed,unnamed,unnamed,unnamed,unnamed,unnamed,unnamed,unnamed,unnamed,unnamed,unnamed,unnamed,unnamed,unnamed,unnamed,unnamed,unnamed,unnamed,unnamed,unnamed,unnamed,unnamed,unnamed,unnamed,unnamed,unnamed,unnamed,unnamed,unnamed,unnamed,unnamed,unnamed,unnamed,unnamed,unnamed,unnamed…	DPEP1,ITGB1,MGMT,PPP3CA,SRR	ADCYAP1,ADRA1A,AK4,ANXA1,ATG5,ATP1A1,CA4,CCL2,CD69,CDH1,CPS1,CREB1,CRH,CTNNB1,DAB1,DAD1,DPEP1,DUSP6,EDNRA,EMX2,FZD1,GAD1,GATA3,GGH,GRIN2A,GSK3B,HTR1B,HTR2A,IFNG,IGFBP2,INHBA,ITGB1,KCNQ1,MEF2C,MGMT,MGST1,NEUROD1,NFATC2,NKX6-1,NNMT,NPC1,PARP4,PPP3CA,PPP3CB,PRKAR2B,PRL,PTPRM,QDPR,REST,SLC1A2,SLC8A1,SRR,SS18,SST,STAT3,TLR2,TOP1,TRPA1,UQCRFS1
GO Biological Process	GO:0021675	nerve development	190	0.024	1	1	4.76	0.631	3	37	0.0667	0.0811	3	17	69	unnamed,unnamed,unnamed	unnamed,unnamed,unnamed,unnamed,unnamed,unnamed,unnamed,unnamed,unnamed,unnamed,unnamed,unnamed,unnamed,unnamed,unnamed,unnamed,unnamed,unnamed,unnamed,unnamed,unnamed,unnamed,unnamed,unnamed,unnamed,unnamed,unnamed,unnamed,unnamed,unnamed,unnamed,unnamed,unnamed,unnamed,unnamed,unnamed,unnamed	CITED2,HOXA3,NRP1	CITED2,DMD,FOXD3,GLI3,HES1,HOXA3,ISL1,NAV2,NGFR,NRP1,NRP2,PHOX2B,PLXNA4,POU4F1,POU4F3,SALL1,SIX1
GO Biological Process	GO:0060349	bone morphogenesis	190	0.024	1	1	4.76	0.631	3	37	0.0667	0.0811	3	23	74	unnamed,unnamed,unnamed	unnamed,unnamed,unnamed,unnamed,unnamed,unnamed,unnamed,unnamed,unnamed,unnamed,unnamed,unnamed,unnamed,unnamed,unnamed,unnamed,unnamed,unnamed,unnamed,unnamed,unnamed,unnamed,unnamed,unnamed,unnamed,unnamed,unnamed,unnamed,unnamed,unnamed,unnamed,unnamed,unnamed,unnamed,unnamed,unnamed,unnamed	CITED2,RARB,TGFB3	AXIN2,BMP4,CER1,CITED2,CYP26B1,FGF18,FGFR2,FREM1,GLI3,HAS2,HOXD11,INSIG2,LRP6,MATN1,MEF2C,MSX2,PAX1,RARB,RUNX2,SHOX2,SOX9,TGFB3,TWIST1
GO Biological Process	GO:0009612	response to mechanical stimulus	190	0.024	1	1	4.76	0.631	3	37	0.0667	0.0811	3	20	143	unnamed,unnamed,unnamed	unnamed,unnamed,unnamed,unnamed,unnamed,unnamed,unnamed,unnamed,unnamed,unnamed,unnamed,unnamed,unnamed,unnamed,unnamed,unnamed,unnamed,unnamed,unnamed,unnamed,unnamed,unnamed,unnamed,unnamed,unnamed,unnamed,unnamed,unnamed,unnamed,unnamed,unnamed,unnamed,unnamed,unnamed,unnamed,unnamed,unnamed	CITED2,GLI2,ITGB1	ASIC2,ATP1A1,CCL2,CD40,CITED2,DCN,EDNRA,ETS1,ETV1,FOXP2,GLI2,GRIN2B,IGFBP2,ITGB1,MAP3K1,SOX2,SOX9,TLR4,TRPA1,TTN
GO Biological Process	GO:0048514	blood vessel morphogenesis	193	0.0258	1	1	2.36	2.97	7	174	0.156	0.0402	8	85	358	unnamed,unnamed,unnamed,unnamed,unnamed,unnamed,unnamed	unnamed,unnamed,unnamed,unnamed,unnamed,unnamed,unnamed,unnamed,unnamed,unnamed,unnamed,unnamed,unnamed,unnamed,unnamed,unnamed,unnamed,unnamed,unnamed,unnamed,unnamed,unnamed,unnamed,unnamed,unnamed,unnamed,unnamed,unnamed,unnamed,unnamed,unnamed,unnamed,unnamed,unnamed,unnamed,unnamed,unnamed,unnamed,unnamed,unnamed,unnamed,unnamed,unnamed,unnamed,unnamed,unnamed,unnamed,unnamed,unnamed,unnamed…	ANXA2,CITED2,EMCN,HOXA3,ITGB1,NR2F2,NRP1,TBX2	ACKR3,ACVR1,ADM,ANG,ANGPT1,ANXA2,BMP4,BMPER,CCL2,CDH13,CDH2,CITED2,COL15A1,COL8A1,CTNNB1,CXCR4,CYP1B1,E2F7,EDNRA,EFNB2,EMCN,ETS1,EYA1,FBXW7,FGF10,FGF18,FGF9,FGFR2,FOXC1,FOXS1,GBX2,GJA1,GREM1,HAND2,HAS2,HES1,HHEX,HOXA3,HPGD,HS6ST1,IHH,ITGAV,ITGB1,JAG1,LAMA1,MAP3K7,MEIS1,MEOX2,NOX5,NR2F2,NRP1,NRP2,NRXN3,NUS1,PAXIP1,PIK3CG,PRKCA,PRKD1,PRKX,PROX1,PRRX1,QKI,RBPJ,RHOB,ROBO1,S1PR1,SEMA5A,SIX1,SLIT2,SMAD…
GO Biological Process	GO:0051098	regulation of binding	194	0.0259	1	1	3.5	1.14	4	67	0.0889	0.0597	4	35	189	unnamed,unnamed,unnamed,unnamed	unnamed,unnamed,unnamed,unnamed,unnamed,unnamed,unnamed,unnamed,unnamed,unnamed,unnamed,unnamed,unnamed,unnamed,unnamed,unnamed,unnamed,unnamed,unnamed,unnamed,unnamed,unnamed,unnamed,unnamed,unnamed,unnamed,unnamed,unnamed,unnamed,unnamed,unnamed,unnamed,unnamed,unnamed,unnamed,unnamed,unnamed,unnamed,unnamed,unnamed,unnamed,unnamed,unnamed,unnamed,unnamed,unnamed,unnamed,unnamed,unnamed,unnamed…	ANXA2,NRP1,PEX14,RUNX1T1	ADRB2,ANXA2,APP,CAPRIN2,CEBPG,CRBN,DAB2,GATA3,GSK3B,HAND2,HES1,ID2,IGF1,ISL1,LDLRAP1,LHX2,MEF2C,MSX2,NEUROD1,NFIB,NRP1,PARK7,PEX14,PRMT8,RAPGEF2,RUNX1T1,SMAD2,SOX11,SUMO1,TCF7L2,TGFBR1,TNKS,TWIST1,ZFP90,ZNF462
GO Biological Process	GO:0034405	response to fluid shear stress	195	0.0259	1	1	7.82	0.256	2	15	0.0444	0.133	2	8	23	unnamed,unnamed	unnamed,unnamed,unnamed,unnamed,unnamed,unnamed,unnamed,unnamed,unnamed,unnamed,unnamed,unnamed,unnamed,unnamed,unnamed	CITED2,TGFB3	CITED2,ETS1,HAS2,MAP2K5,MEF2C,NFE2L2,SMAD7,TGFB3
GO Biological Process	GO:0007435	salivary gland morphogenesis	195	0.0259	1	1	7.82	0.256	2	15	0.0444	0.133	2	8	31	unnamed,unnamed	unnamed,unnamed,unnamed,unnamed,unnamed,unnamed,unnamed,unnamed,unnamed,unnamed,unnamed,unnamed,unnamed,unnamed,unnamed	NRP1,TGFB3	CDH1,EDA,FGF10,FGFR2,LAMA1,NRP1,PAX6,TGFB3
GO Biological Process	GO:0044763	single-organism cellular process	197	0.0261	1	1	1.18	33.1	39	1939	0.867	0.0201	52	1326	10112	unnamed,unnamed,unnamed,unnamed,unnamed,unnamed,unnamed,unnamed,unnamed,unnamed,unnamed,unnamed,unnamed,unnamed,unnamed,unnamed,unnamed,unnamed,unnamed,unnamed,unnamed,unnamed,unnamed,unnamed,unnamed,unnamed,unnamed,unnamed,unnamed,unnamed,unnamed,unnamed,unnamed,unnamed,unnamed,unnamed,unnamed,unnamed,unnamed	unnamed,unnamed,unnamed,unnamed,unnamed,unnamed,unnamed,unnamed,unnamed,unnamed,unnamed,unnamed,unnamed,unnamed,unnamed,unnamed,unnamed,unnamed,unnamed,unnamed,unnamed,unnamed,unnamed,unnamed,unnamed,unnamed,unnamed,unnamed,unnamed,unnamed,unnamed,unnamed,unnamed,unnamed,unnamed,unnamed,unnamed,unnamed,unnamed,unnamed,unnamed,unnamed,unnamed,unnamed,unnamed,unnamed,unnamed,unnamed,unnamed,unnamed…	ANXA2,ARHGAP15,CALD1,CEP120,CITED2,CNTN3,CRIM1,CTBP2,DES,DLC1,DPEP1,DYNLRB2,E2F6,EMCN,FAM101B,FEZ2,FOXB1,FST,GLI2,GNA14,GNAQ,HHAT,HIC1,HOXA2,ITGB1,LRP4,MAF,MGMT,NR2F1,NR2F2,NRP1,NSMAF,PDGFC,PDZRN3,PEX14,PEX2,PGRMC2,PHF17,PPP3CA,PRDM1,PRDM6,RARB,ROCK2,RUNX1T1,SPEG,SYT14,TBX2,TENM3,TFCP2L1,TGFB3,TOP2B,ZEB2	AATF,ABCA12,ABCB5,ABCC4,ABLIM1,ABRA,ACKR3,ACO1,ACTR3,ACTR3B,ACVR1,ACVR1C,ACVR2A,ADAM10,ADAM23,ADAMTS1,ADAMTS18,ADAMTS2,ADAMTS20,ADAMTS9,ADCY8,ADCY9,ADCYAP1,ADM,ADRA1A,ADRA1D,ADRA2A,ADRB2,AEBP2,AGAP1,AGK,AGTR1,AGTR2,AHRR,AIPL1,AK4,AKAP6,AKT3,ALCAM,ALDH1A2,ALK,AMPH,ANAPC1,ANG,ANGPT1,ANXA1,ANXA2,AP2B1,APAF1,APCDD1,API5,APIP,APP,APTX,AR,ARAP2,ARAP3,ARF1,ARFGAP3,ARFGEF1,ARHGAP11B,ARHGAP15,ARHGAP20,ARH…
GO Biological Process	GO:0006725	cellular aromatic compound metabolic process	198	0.0266	1	1	1.36	19.1	26	1121	0.578	0.0232	33	622	4669	unnamed,unnamed,unnamed,unnamed,unnamed,unnamed,unnamed,unnamed,unnamed,unnamed,unnamed,unnamed,unnamed,unnamed,unnamed,unnamed,unnamed,unnamed,unnamed,unnamed,unnamed,unnamed,unnamed,unnamed,unnamed,unnamed	unnamed,unnamed,unnamed,unnamed,unnamed,unnamed,unnamed,unnamed,unnamed,unnamed,unnamed,unnamed,unnamed,unnamed,unnamed,unnamed,unnamed,unnamed,unnamed,unnamed,unnamed,unnamed,unnamed,unnamed,unnamed,unnamed,unnamed,unnamed,unnamed,unnamed,unnamed,unnamed,unnamed,unnamed,unnamed,unnamed,unnamed,unnamed,unnamed,unnamed,unnamed,unnamed,unnamed,unnamed,unnamed,unnamed,unnamed,unnamed,unnamed,unnamed…	BNC2,C10orf137,CASZ1,CITED2,CTBP2,DCTD,DMRTB1,E2F6,EBF3,FOXB1,GLI2,GLIS1,GNA14,GNAQ,HIC1,HOXA2,HOXA3,MAF,MGMT,NR2F1,NR2F2,PHF17,PRDM1,PRDM6,PSIP1,RARB,RUNX1T1,TBX2,TFCP2L1,TOP2B,TTLL5,ZEB2,ZFHX4	AADAT,ABCA12,ABCB5,ABCC4,ABCE1,ABRA,ADARB2,ADCY8,ADCY9,ADCYAP1,ADM,ADRA1D,ADRA2A,AEBP2,AFF2,AFF3,AGTR2,AGXT2,AHRR,AK4,AK8,ALX4,AMPD3,ANG,APAF1,APIP,APP,APTX,AR,ARF1,ARGLU1,ARID1B,ARX,ASCC3,ASCL1,ASCL4,ASXL2,ASXL3,ATOH1,ATOH7,ATP13A5,ATP1A1,ATP5EP2,ATP5G3,ATP5J,AXIN2,BACH1,BACH2,BARD1,BARHL2,BARX2,BBX,BCL11A,BCL11B,BCL6,BCL9L,BCOR,BDP1,BHLHE22,BHLHE23,BHLHE40,BIRC7,BNC2,BRMS1L,BTBD9,BUD13,C10orf13…
GO Biological Process	GO:0051271	negative regulation of cellular component movement	199	0.0271	1	1	3.45	1.16	4	68	0.0889	0.0588	4	26	145	unnamed,unnamed,unnamed,unnamed	unnamed,unnamed,unnamed,unnamed,unnamed,unnamed,unnamed,unnamed,unnamed,unnamed,unnamed,unnamed,unnamed,unnamed,unnamed,unnamed,unnamed,unnamed,unnamed,unnamed,unnamed,unnamed,unnamed,unnamed,unnamed,unnamed,unnamed,unnamed,unnamed,unnamed,unnamed,unnamed,unnamed,unnamed,unnamed,unnamed,unnamed,unnamed,unnamed,unnamed,unnamed,unnamed,unnamed,unnamed,unnamed,unnamed,unnamed,unnamed,unnamed,unnamed…	CITED2,DLC1,DPEP1,NR2F2	ACVR1C,AGTR2,ARAP3,CCL2,CITED2,DACH1,DLC1,DPEP1,GATA3,GREM1,IGFBP3,IGFBP5,KLF4,MAP2K5,NR2F2,PKHD1,PLCB1,PTPRK,PTPRM,RAP2A,RGCC,SCAI,SLIT2,SMAD7,TBX5,TRIB1
GO Biological Process	GO:0007420	brain development	200	0.0279	1	1	1.85	5.93	11	348	0.244	0.0316	12	146	537	unnamed,unnamed,unnamed,unnamed,unnamed,unnamed,unnamed,unnamed,unnamed,unnamed,unnamed	unnamed,unnamed,unnamed,unnamed,unnamed,unnamed,unnamed,unnamed,unnamed,unnamed,unnamed,unnamed,unnamed,unnamed,unnamed,unnamed,unnamed,unnamed,unnamed,unnamed,unnamed,unnamed,unnamed,unnamed,unnamed,unnamed,unnamed,unnamed,unnamed,unnamed,unnamed,unnamed,unnamed,unnamed,unnamed,unnamed,unnamed,unnamed,unnamed,unnamed,unnamed,unnamed,unnamed,unnamed,unnamed,unnamed,unnamed,unnamed,unnamed,unnamed…	CEP120,DLC1,FOXB1,GLI2,GNAQ,HOXA2,NR2F1,NR2F2,RARB,SRR,TOP2B,ZEB2	ADCYAP1,AFF2,AGTR2,AK4,AK8,ALDH1A2,APAF1,APP,ARX,ASCL1,ATOH1,BCL11B,BCL2L11,BHLHE22,BMP2,BMP4,CA10,CADM1,CADM2,CCNG1,CDH1,CDK5RAP2,CEP120,CNTN2,CNTN4,CNTNAP2,CREB1,CRH,CTNNA2,CTNNB1,CXCR4,DAB1,DCT,DISC1,DLC1,DLX2,DSCAML1,EMX2,EN1,EOMES,EPHA5,EPHA7,ERBB4,ETS1,EXT1,FEZF1,FGF10,FGF13,FGFR2,FOXA2,FOXB1,FOXC1,FOXG1,FOXP2,FZD1,FZD7,FZD8,GBX2,GLI2,GLI3,GNAQ,GSK3B,HES1,HHEX,HNMT,HOXA2,HTR5A,ID2,ID4,ISL1,…
GO Biological Process	GO:0009725	response to hormone stimulus	201	0.028	1	1	2.32	3.02	7	177	0.156	0.0395	7	106	706	unnamed,unnamed,unnamed,unnamed,unnamed,unnamed,unnamed	unnamed,unnamed,unnamed,unnamed,unnamed,unnamed,unnamed,unnamed,unnamed,unnamed,unnamed,unnamed,unnamed,unnamed,unnamed,unnamed,unnamed,unnamed,unnamed,unnamed,unnamed,unnamed,unnamed,unnamed,unnamed,unnamed,unnamed,unnamed,unnamed,unnamed,unnamed,unnamed,unnamed,unnamed,unnamed,unnamed,unnamed,unnamed,unnamed,unnamed,unnamed,unnamed,unnamed,unnamed,unnamed,unnamed,unnamed,unnamed,unnamed,unnamed…	CITED2,ITGB1,NR2F1,NR2F2,PGRMC2,RARB,TGFB3	ACVR1,ACVR1C,ADCY8,ADCY9,ADCYAP1,ADM,ADRA1A,ADRA2A,AGTR2,ALDH1A2,ANG,ANXA1,AR,ATP6V0A1,ATP6V1C1,BMP4,CA4,CALCR,CCL2,CCR7,CITED2,CPS1,CRH,CRIPAK,CTNNB1,EIF4E,ESRRB,ESRRG,ETS1,FER,FGF10,FGF18,FGF20,FGF5,FGF9,FGFR2,FOXA1,FOXO1,FOXS1,GATA3,GGH,GJA1,GLP2R,HDAC9,HHEX,HNF4G,HNMT,HTR1B,HTR5A,IGFBP2,INHBA,INSIG2,IRS1,ISL1,ITGB1,KDM3A,LATS2,LMO2,LPIN1,MEF2C,MSI1,MSTN,MSX2,MTUS1,NKX6-1,NPC1,NR0B1,NR2F1,NR2F…
GO Biological Process	GO:0050793	regulation of developmental process	202	0.028	1	1	1.56	10.9	17	638	0.378	0.0266	17	302	1592	unnamed,unnamed,unnamed,unnamed,unnamed,unnamed,unnamed,unnamed,unnamed,unnamed,unnamed,unnamed,unnamed,unnamed,unnamed,unnamed,unnamed	unnamed,unnamed,unnamed,unnamed,unnamed,unnamed,unnamed,unnamed,unnamed,unnamed,unnamed,unnamed,unnamed,unnamed,unnamed,unnamed,unnamed,unnamed,unnamed,unnamed,unnamed,unnamed,unnamed,unnamed,unnamed,unnamed,unnamed,unnamed,unnamed,unnamed,unnamed,unnamed,unnamed,unnamed,unnamed,unnamed,unnamed,unnamed,unnamed,unnamed,unnamed,unnamed,unnamed,unnamed,unnamed,unnamed,unnamed,unnamed,unnamed,unnamed…	ARHGAP15,CITED2,DLC1,FST,GLI2,GNAQ,HOXA2,ITGB1,MAF,NRP1,PRDM1,PRDM6,RARB,ROCK2,TBX2,TENM3,TGFB3	ACTR3,ACVR1,ACVR1C,ACVR2A,ADAMTS20,ADAMTS9,ADCYAP1,ADM,ADRB2,AGTR1,AGTR2,AKAP6,APP,AR,ARAP3,ARHGAP15,ASCL1,ASIC2,ASXL2,ATOH1,AXIN2,BAI3,BARHL2,BCL11A,BCL11B,BCL2L11,BCL6,BCL9L,BCOR,BHLHE23,BMP2,BMP4,BNIP2,BTG1,CAPRIN1,CAPRIN2,CAPZB,CBLN1,CBLN2,CCL2,CD40,CDC42EP4,CDH1,CDH2,CDH4,CDK5RAP2,CDKL5,CDX2,CER1,CITED2,CNTN2,CNTN4,COBL,CREB1,CREBL2,CTNNA2,CTNNB1,CXADR,CXCR4,CYP26B1,DAB1,DAB2,DCC,DCSTAMP,DCT…
GO Biological Process	GO:0048738	cardiac muscle tissue development	203	0.0285	1	1	3.4	1.18	4	69	0.0889	0.058	4	37	131	unnamed,unnamed,unnamed,unnamed	unnamed,unnamed,unnamed,unnamed,unnamed,unnamed,unnamed,unnamed,unnamed,unnamed,unnamed,unnamed,unnamed,unnamed,unnamed,unnamed,unnamed,unnamed,unnamed,unnamed,unnamed,unnamed,unnamed,unnamed,unnamed,unnamed,unnamed,unnamed,unnamed,unnamed,unnamed,unnamed,unnamed,unnamed,unnamed,unnamed,unnamed,unnamed,unnamed,unnamed,unnamed,unnamed,unnamed,unnamed,unnamed,unnamed,unnamed,unnamed,unnamed,unnamed…	ITGB1,RARB,SPEG,TBX2	ACVR1,AGTR2,ALDH1A2,ATG5,BMP2,BMP4,C3orf58,CXADR,FGFR2,FOXC1,FOXP1,FOXS1,GREM1,ISL1,ITGB1,MEF2C,MYLK2,NEBL,POU4F1,PROX1,RARB,RBPJ,REST,RYR2,SLC8A1,SMAD7,SPEG,TBX2,TBX3,TBX5,TENM4,TTN,WNT2,WNT5A,WT1,XIRP2,ZFPM2
GO Biological Process	GO:0045682	regulation of epidermis development	204	0.0293	1	1	7.33	0.273	2	16	0.0444	0.125	2	11	46	unnamed,unnamed	unnamed,unnamed,unnamed,unnamed,unnamed,unnamed,unnamed,unnamed,unnamed,unnamed,unnamed,unnamed,unnamed,unnamed,unnamed,unnamed	FST,ROCK2	ATOH1,ERRFI1,FST,HES1,INHBA,MSX2,NGFR,REG3G,ROCK1,ROCK2,TP63
GO Biological Process	GO:0008360	regulation of cell shape	204	0.0293	1	1	7.33	0.273	2	16	0.0444	0.125	2	7	110	unnamed,unnamed	unnamed,unnamed,unnamed,unnamed,unnamed,unnamed,unnamed,unnamed,unnamed,unnamed,unnamed,unnamed,unnamed,unnamed,unnamed,unnamed	ARHGAP15,DLC1	ARAP3,ARHGAP15,CCL2,CDC42EP4,DLC1,PRPF40A,SEPT7
GO Biological Process	GO:0055002	striated muscle cell development	206	0.0295	1	1	4.4	0.682	3	40	0.0667	0.075	3	18	95	unnamed,unnamed,unnamed	unnamed,unnamed,unnamed,unnamed,unnamed,unnamed,unnamed,unnamed,unnamed,unnamed,unnamed,unnamed,unnamed,unnamed,unnamed,unnamed,unnamed,unnamed,unnamed,unnamed,unnamed,unnamed,unnamed,unnamed,unnamed,unnamed,unnamed,unnamed,unnamed,unnamed,unnamed,unnamed,unnamed,unnamed,unnamed,unnamed,unnamed,unnamed,unnamed,unnamed	ITGB1,PPP3CA,SPEG	AGTR2,ATG5,CAPZB,CXADR,DMD,FHOD3,FOXP1,IGF1,ITGB1,MEF2C,NEBL,PPP3CA,PPP3CB,PROX1,SLC8A1,SPEG,TBX3,TTN
GO Biological Process	GO:0030036	actin cytoskeleton organization	207	0.0298	1	1	3.35	1.19	4	70	0.0889	0.0571	4	40	339	unnamed,unnamed,unnamed,unnamed	unnamed,unnamed,unnamed,unnamed,unnamed,unnamed,unnamed,unnamed,unnamed,unnamed,unnamed,unnamed,unnamed,unnamed,unnamed,unnamed,unnamed,unnamed,unnamed,unnamed,unnamed,unnamed,unnamed,unnamed,unnamed,unnamed,unnamed,unnamed,unnamed,unnamed,unnamed,unnamed,unnamed,unnamed,unnamed,unnamed,unnamed,unnamed,unnamed,unnamed,unnamed,unnamed,unnamed,unnamed,unnamed,unnamed,unnamed,unnamed,unnamed,unnamed…	DLC1,FAM101B,ITGB1,ROCK2	ACTR3B,ADRA2A,ANG,ARHGAP26,BCL6,CAPZB,COBL,CXADR,DIAPH2,DIAPH3,DLC1,DOCK2,DTNBP1,ELMO1,FAM101B,FAT1,FBXO8,FER,FGF10,FHOD3,FMN1,FOXP1,IQSEC1,ITGB1,KLHL1,LPIN1,MEF2C,MICALL2,NEBL,OPHN1,PACSIN2,PAWR,PROX1,RALA,RAP2A,RHOG,ROCK1,ROCK2,TTN,XIRP2
GO Biological Process	GO:0072594	establishment of protein localization to organelle	207	0.0298	1	1	3.35	1.19	4	70	0.0889	0.0571	4	38	307	unnamed,unnamed,unnamed,unnamed	unnamed,unnamed,unnamed,unnamed,unnamed,unnamed,unnamed,unnamed,unnamed,unnamed,unnamed,unnamed,unnamed,unnamed,unnamed,unnamed,unnamed,unnamed,unnamed,unnamed,unnamed,unnamed,unnamed,unnamed,unnamed,unnamed,unnamed,unnamed,unnamed,unnamed,unnamed,unnamed,unnamed,unnamed,unnamed,unnamed,unnamed,unnamed,unnamed,unnamed,unnamed,unnamed,unnamed,unnamed,unnamed,unnamed,unnamed,unnamed,unnamed,unnamed…	PEX14,PEX2,PPP3CA,TGFB3	ABRA,BCL6,DNAJC19,FGF9,GCC2,GOLGA1,HES1,HSPA4,IFNG,IMMP2L,KPNA2,LONP2,MTX2,PEX14,PEX2,PIK3R1,PPP2R2B,PPP3CA,PPP3CB,PRICKLE1,PRL,RGPD2,RGPD4,RGPD5,RGPD6,RPL38,RPLP1,RPS12,RPS24,RPS29,RYR2,SIX2,SIX3,SNX16,STAT3,TCF7L2,TGFB3,TRPS1
GO Biological Process	GO:0044707	single-multicellular organism process	209	0.03	1	1	1.26	25.4	32	1489	0.711	0.0215	44	875	5662	unnamed,unnamed,unnamed,unnamed,unnamed,unnamed,unnamed,unnamed,unnamed,unnamed,unnamed,unnamed,unnamed,unnamed,unnamed,unnamed,unnamed,unnamed,unnamed,unnamed,unnamed,unnamed,unnamed,unnamed,unnamed,unnamed,unnamed,unnamed,unnamed,unnamed,unnamed,unnamed	unnamed,unnamed,unnamed,unnamed,unnamed,unnamed,unnamed,unnamed,unnamed,unnamed,unnamed,unnamed,unnamed,unnamed,unnamed,unnamed,unnamed,unnamed,unnamed,unnamed,unnamed,unnamed,unnamed,unnamed,unnamed,unnamed,unnamed,unnamed,unnamed,unnamed,unnamed,unnamed,unnamed,unnamed,unnamed,unnamed,unnamed,unnamed,unnamed,unnamed,unnamed,unnamed,unnamed,unnamed,unnamed,unnamed,unnamed,unnamed,unnamed,unnamed…	ANXA2,BPGM,CALD1,CEP120,CITED2,CNTN3,CRIM1,DES,DLC1,EBF3,EMCN,FAM101B,FEZ2,FOXB1,FST,GLI2,GNA14,GNAQ,HHAT,HIC1,HOXA2,HOXA3,ITGB1,LRP4,MAF,MGMT,NR2F1,NR2F2,NRP1,PDGFC,PEX2,PPP3CA,PRDM1,PRDM6,RARB,ROCK2,SPEG,SRR,TBX2,TENM3,TFCP2L1,TGFB3,TOP2B,ZEB2	AATF,ABCA12,ABCC4,ABLIM1,ACKR3,ACO1,ACTR3,ACVR1,ACVR1C,ACVR2A,ADAM10,ADAM23,ADAMTS1,ADAMTS2,ADAMTS9,ADCY8,ADCY9,ADCYAP1,ADM,ADRA1A,ADRA1D,ADRA2A,ADRB2,AFF2,AFF3,AGTR1,AGTR2,AHSP,AIPL1,AK4,AK8,AKR1D1,ALCAM,ALDH1A2,ALK,ALX4,AMPH,AMY1C,ANG,ANGPT1,ANKRD11,ANXA1,ANXA2,AP2B1,APAF1,APCDD1,APP,AR,ARHGAP26,ARID1B,ARL6,ARRDC3,ARX,ASCL1,ASCL4,ASIC2,ASTN1,ATG5,ATOH1,ATOH7,ATP1A1,ATP2B1,ATRNL1,AXIN2,BARD1,BAR…
GO Biological Process	GO:0009987	cellular process	210	0.0302	1	1	1.12	38.4	43	2255	0.956	0.0191	67	1700	13509	unnamed,unnamed,unnamed,unnamed,unnamed,unnamed,unnamed,unnamed,unnamed,unnamed,unnamed,unnamed,unnamed,unnamed,unnamed,unnamed,unnamed,unnamed,unnamed,unnamed,unnamed,unnamed,unnamed,unnamed,unnamed,unnamed,unnamed,unnamed,unnamed,unnamed,unnamed,unnamed,unnamed,unnamed,unnamed,unnamed,unnamed,unnamed,unnamed,unnamed,unnamed,unnamed,unnamed	unnamed,unnamed,unnamed,unnamed,unnamed,unnamed,unnamed,unnamed,unnamed,unnamed,unnamed,unnamed,unnamed,unnamed,unnamed,unnamed,unnamed,unnamed,unnamed,unnamed,unnamed,unnamed,unnamed,unnamed,unnamed,unnamed,unnamed,unnamed,unnamed,unnamed,unnamed,unnamed,unnamed,unnamed,unnamed,unnamed,unnamed,unnamed,unnamed,unnamed,unnamed,unnamed,unnamed,unnamed,unnamed,unnamed,unnamed,unnamed,unnamed,unnamed…	ANXA2,ARHGAP15,BNC2,BPGM,C10orf137,CALD1,CASZ1,CEP120,CITED2,CNTN3,COX6C,CRIM1,CTBP2,DCTD,DES,DLC1,DMRTB1,DPEP1,DYNLRB2,E2F6,EBF3,EMCN,FAM101B,FEZ2,FOXB1,FST,GLI2,GLIS1,GNA14,GNAQ,HHAT,HIC1,HOXA2,HOXA3,ITGB1,LRP4,MAF,MGMT,MOCS2,NR2F1,NR2F2,NRP1,NSMAF,PDGFC,PDZRN3,PEX14,PEX2,PGRMC2,PHF17,PPP3CA,PRDM1,PRDM6,PSIP1,RARB,ROCK2,RUNX1T1,SPEG,SRR,SYT14,TBX2,TENM3,TFCP2L1,TGFB3,TOP2B,TTLL5,ZEB2,ZFHX4	AADAT,AATF,ABCA12,ABCB5,ABCC4,ABCE1,ABLIM1,ABRA,ACAA2,ACKR3,ACO1,ACOXL,ACTR3,ACTR3B,ACVR1,ACVR1C,ACVR2A,ADAM10,ADAM23,ADAMTS1,ADAMTS18,ADAMTS2,ADAMTS20,ADAMTS9,ADARB2,ADCY8,ADCY9,ADCYAP1,ADM,ADPGK,ADRA1A,ADRA1D,ADRA2A,ADRB2,AEBP2,AFF2,AFF3,AGA,AGAP1,AGBL1,AGK,AGMO,AGPAT4,AGPAT9,AGTR1,AGTR2,AGXT2,AHRR,AHSP,AIPL1,AK4,AK8,AKAP6,AKR1D1,AKT3,ALCAM,ALDH1A2,ALG10,ALK,ALX4,AMPD3,AMPH,ANAPC1,ANG,ANGPT1,AN…
GO Biological Process	GO:0002683	negative regulation of immune system process	211	0.0314	1	1	4.29	0.699	3	41	0.0667	0.0732	3	25	195	unnamed,unnamed,unnamed	unnamed,unnamed,unnamed,unnamed,unnamed,unnamed,unnamed,unnamed,unnamed,unnamed,unnamed,unnamed,unnamed,unnamed,unnamed,unnamed,unnamed,unnamed,unnamed,unnamed,unnamed,unnamed,unnamed,unnamed,unnamed,unnamed,unnamed,unnamed,unnamed,unnamed,unnamed,unnamed,unnamed,unnamed,unnamed,unnamed,unnamed,unnamed,unnamed,unnamed,unnamed	PPP3CA,PRDM1,TGFB3	ADCYAP1,BCL6,BMP4,CCL2,FER,GLI3,GREM1,ID2,IHH,IL20RB,INHBA,PAWR,PIK3AP1,PLCB1,PPM1B,PPP3CA,PPP3CB,PRDM1,PRNP,SAMSN1,SLIT2,SOX11,SOX9,TGFB3,TNFAIP3
GO Biological Process	GO:0001890	placenta development	211	0.0314	1	1	4.29	0.699	3	41	0.0667	0.0732	3	22	137	unnamed,unnamed,unnamed	unnamed,unnamed,unnamed,unnamed,unnamed,unnamed,unnamed,unnamed,unnamed,unnamed,unnamed,unnamed,unnamed,unnamed,unnamed,unnamed,unnamed,unnamed,unnamed,unnamed,unnamed,unnamed,unnamed,unnamed,unnamed,unnamed,unnamed,unnamed,unnamed,unnamed,unnamed,unnamed,unnamed,unnamed,unnamed,unnamed,unnamed,unnamed,unnamed,unnamed,unnamed	CITED2,NR2F2,PRDM1	ADM,ANG,CDKN1C,CDX2,CITED2,DCN,E2F7,EOMES,ESRRB,FGFR2,FOXD3,GJB5,HES1,HS6ST1,ITGA4,ITGB8,NR2F2,PRDM1,RBPJ,SLC8A1,SP3,WNT2
GO Biological Process	GO:1901700	response to oxygen-containing compound	213	0.0327	1	1	2.1	3.82	8	224	0.178	0.0357	8	147	1036	unnamed,unnamed,unnamed,unnamed,unnamed,unnamed,unnamed,unnamed	unnamed,unnamed,unnamed,unnamed,unnamed,unnamed,unnamed,unnamed,unnamed,unnamed,unnamed,unnamed,unnamed,unnamed,unnamed,unnamed,unnamed,unnamed,unnamed,unnamed,unnamed,unnamed,unnamed,unnamed,unnamed,unnamed,unnamed,unnamed,unnamed,unnamed,unnamed,unnamed,unnamed,unnamed,unnamed,unnamed,unnamed,unnamed,unnamed,unnamed,unnamed,unnamed,unnamed,unnamed,unnamed,unnamed,unnamed,unnamed,unnamed,unnamed…	DPEP1,ITGB1,MGMT,NR2F2,PDGFC,PPP3CA,SRR,TGFB3	ACTR3,ACVR1C,ADCY8,ADCY9,ADCYAP1,ADM,AGTR2,AKAP6,ALDH1A2,ANXA1,APTX,AR,ASCL1,ATP6V0A1,ATP6V1C1,CCL2,CCR7,CD180,CDH1,CMPK2,COL4A6,CPS1,CRH,CRYGD,CTNNB1,CYP26A1,CYP26B1,DCN,DPEP1,EDNRA,EDNRB,EIF4E,EPHA3,ETS1,FER,FGF10,FGF18,FGF20,FGF5,FGF9,FGFR2,FOXA1,FOXA2,FOXO1,FOXS1,FZD7,GATA3,GGH,GJA1,GLP2R,GOT2,GPAM,GRIN2A,GRIN2B,GRIN3A,HDAC9,HHEX,HNMT,HTR1B,HTR5A,IFNG,IGFBP2,IGFBP5,IL12A,INHBA,INSIG2,IRS1,ITG…
GO Biological Process	GO:0045621	positive regulation of lymphocyte differentiation	214	0.0329	1	1	6.9	0.29	2	17	0.0444	0.118	2	8	69	unnamed,unnamed	unnamed,unnamed,unnamed,unnamed,unnamed,unnamed,unnamed,unnamed,unnamed,unnamed,unnamed,unnamed,unnamed,unnamed,unnamed,unnamed,unnamed	GLI2,PRDM1	GATA3,GLI2,GLI3,IHH,IL12A,PRDM1,RIPK2,STAT5A
GO Biological Process	GO:0040007	growth	215	0.0332	1	1	2.44	2.45	6	144	0.133	0.0417	6	71	361	unnamed,unnamed,unnamed,unnamed,unnamed,unnamed	unnamed,unnamed,unnamed,unnamed,unnamed,unnamed,unnamed,unnamed,unnamed,unnamed,unnamed,unnamed,unnamed,unnamed,unnamed,unnamed,unnamed,unnamed,unnamed,unnamed,unnamed,unnamed,unnamed,unnamed,unnamed,unnamed,unnamed,unnamed,unnamed,unnamed,unnamed,unnamed,unnamed,unnamed,unnamed,unnamed,unnamed,unnamed,unnamed,unnamed,unnamed,unnamed,unnamed,unnamed,unnamed,unnamed,unnamed,unnamed,unnamed,unnamed…	GLI2,LRP4,NRP1,RARB,TBX2,TGFB3	ADM,ADRA1A,AGTR2,ANKRD11,APP,AR,BMP2,BMP3,BMP4,C3orf58,CADM1,CCNG1,CER1,COBL,EMP1,ERBB4,ESRRB,FGF10,FGFR2,FOXC1,FOXD3,FOXP2,FOXS1,FZD7,GAP43,GATA3,GJA1,GLI2,GLI3,HHEX,HOXD11,HOXD13,IGF1,IGFBP5,IHH,INHBA,KIF26B,LMX1B,LRP4,LRP6,MATN1,MSTN,MSX2,MTPN,NRP1,NRP2,PDE4D,PKDCC,POU4F2,POU4F3,PPP3CB,RARB,ROBO1,RRAGC,SALL1,SLC1A2,SLIT2,SLIT3,SLITRK1,SMAD2,SOX9,SPRY2,ST6GAL2,TBX2,TENM4,TGFB3,TNN,TTC8,WNT5A,XR…
GO Biological Process	GO:0010976	positive regulation of neuron projection development	216	0.0334	1	1	4.19	0.716	3	42	0.0667	0.0714	2	15	66	unnamed,unnamed,unnamed	unnamed,unnamed,unnamed,unnamed,unnamed,unnamed,unnamed,unnamed,unnamed,unnamed,unnamed,unnamed,unnamed,unnamed,unnamed,unnamed,unnamed,unnamed,unnamed,unnamed,unnamed,unnamed,unnamed,unnamed,unnamed,unnamed,unnamed,unnamed,unnamed,unnamed,unnamed,unnamed,unnamed,unnamed,unnamed,unnamed,unnamed,unnamed,unnamed,unnamed,unnamed,unnamed	ITGB1,TENM3	ADCYAP1,BCL11A,COBL,DCC,DMD,EPHA3,FEZ1,ITGB1,NTRK3,PRKD1,RAPGEF1,RAPGEF2,TENM3,VLDLR,WNT5A
GO Biological Process	GO:0000082	G1/S transition of mitotic cell cycle	216	0.0334	1	1	4.19	0.716	3	42	0.0667	0.0714	3	23	163	unnamed,unnamed,unnamed	unnamed,unnamed,unnamed,unnamed,unnamed,unnamed,unnamed,unnamed,unnamed,unnamed,unnamed,unnamed,unnamed,unnamed,unnamed,unnamed,unnamed,unnamed,unnamed,unnamed,unnamed,unnamed,unnamed,unnamed,unnamed,unnamed,unnamed,unnamed,unnamed,unnamed,unnamed,unnamed,unnamed,unnamed,unnamed,unnamed,unnamed,unnamed,unnamed,unnamed,unnamed,unnamed	E2F6,ITGB1,PPP3CA	ACVR1,BACH1,BCAT1,CAMK2D,CCNH,CUL1,E2F6,E2F7,EIF4E,ID2,ID4,INHBA,ITGB1,LATS2,POLA1,PPP3CA,PPP3CB,PRIM2,PSMD14,PSMD6,PSMD7,PSMF1,TFDP3
GO Biological Process	GO:0042692	muscle cell differentiation	218	0.0335	1	1	2.74	1.82	5	107	0.111	0.0467	5	54	227	unnamed,unnamed,unnamed,unnamed,unnamed	unnamed,unnamed,unnamed,unnamed,unnamed,unnamed,unnamed,unnamed,unnamed,unnamed,unnamed,unnamed,unnamed,unnamed,unnamed,unnamed,unnamed,unnamed,unnamed,unnamed,unnamed,unnamed,unnamed,unnamed,unnamed,unnamed,unnamed,unnamed,unnamed,unnamed,unnamed,unnamed,unnamed,unnamed,unnamed,unnamed,unnamed,unnamed,unnamed,unnamed,unnamed,unnamed,unnamed,unnamed,unnamed,unnamed,unnamed,unnamed,unnamed,unnamed…	ITGB1,PPP3CA,RARB,SPEG,TBX2	ACVR1,ADM,AGTR2,ATG5,BARX2,BMP2,BMP4,BNIP2,CAPZB,CDH2,CTNNA2,CTNNB1,CXADR,DMD,EDNRB,FGF10,FHOD3,FOXP1,GREM1,GSK3B,HES1,IGF1,IGFBP5,ISL1,ITGB1,JAG1,MEF2C,MEGF10,MTPN,MYLK2,NEBL,NEO1,PITX1,PPP3CA,PPP3CB,PROX1,QKI,RARB,RBPJ,REST,SGCZ,SIX1,SLC8A1,SMARCA2,SOX6,SPEG,TBX18,TBX2,TBX3,TBX5,TCF7L2,TSHZ3,TTN,WT1
GO Biological Process	GO:0060032	notochord regression	219	0.0338	1	1	29.3	0.0341	1	2	0.0222	0.5	1	1	2	unnamed	unnamed,unnamed	GLI2	GLI2
GO Biological Process	GO:0060033	anatomical structure regression	219	0.0338	1	1	29.3	0.0341	1	2	0.0222	0.5	1	1	11	unnamed	unnamed,unnamed	GLI2	GLI2
GO Biological Process	GO:0060300	regulation of cytokine activity	219	0.0338	1	1	29.3	0.0341	1	2	0.0222	0.5	1	1	2	unnamed	unnamed,unnamed	NRP1	NRP1
GO Biological Process	GO:0060301	positive regulation of cytokine activity	219	0.0338	1	1	29.3	0.0341	1	2	0.0222	0.5	1	1	1	unnamed	unnamed,unnamed	NRP1	NRP1
GO Biological Process	GO:0051307	meiotic chromosome separation	219	0.0338	1	1	29.3	0.0341	1	2	0.0222	0.5	1	2	9	unnamed	unnamed,unnamed	TOP2B	ERCC4,TOP2B
GO Biological Process	GO:0051304	chromosome separation	219	0.0338	1	1	29.3	0.0341	1	2	0.0222	0.5	1	2	13	unnamed	unnamed,unnamed	TOP2B	ERCC4,TOP2B
GO Biological Process	GO:0048842	positive regulation of axon extension involved in axon guidance	219	0.0338	1	1	29.3	0.0341	1	2	0.0222	0.5	1	1	3	unnamed	unnamed,unnamed	NRP1	NRP1
GO Biological Process	GO:0051151	negative regulation of smooth muscle cell differentiation	219	0.0338	1	1	29.3	0.0341	1	2	0.0222	0.5	1	1	8	unnamed	unnamed,unnamed	PRDM6	PRDM6
GO Biological Process	GO:0051298	centrosome duplication	219	0.0338	1	1	29.3	0.0341	1	2	0.0222	0.5	1	2	19	unnamed	unnamed,unnamed	ROCK2	CEP152,ROCK2
GO Biological Process	GO:0060385	axonogenesis involved in innervation	219	0.0338	1	1	29.3	0.0341	1	2	0.0222	0.5	1	1	5	unnamed	unnamed,unnamed	NRP1	NRP1
GO Biological Process	GO:0048570	notochord morphogenesis	219	0.0338	1	1	29.3	0.0341	1	2	0.0222	0.5	1	1	8	unnamed	unnamed,unnamed	GLI2	GLI2
GO Biological Process	GO:1900120	regulation of receptor binding	219	0.0338	1	1	29.3	0.0341	1	2	0.0222	0.5	1	1	5	unnamed	unnamed,unnamed	NRP1	NRP1
GO Biological Process	GO:1901094	negative regulation of protein homotetramerization	219	0.0338	1	1	29.3	0.0341	1	2	0.0222	0.5	1	1	2	unnamed	unnamed,unnamed	PEX14	PEX14
GO Biological Process	GO:1901208	negative regulation of heart looping	219	0.0338	1	1	29.3	0.0341	1	2	0.0222	0.5	1	1	1	unnamed	unnamed,unnamed	TBX2	TBX2
GO Biological Process	GO:1901211	negative regulation of cardiac chamber formation	219	0.0338	1	1	29.3	0.0341	1	2	0.0222	0.5	1	1	1	unnamed	unnamed,unnamed	TBX2	TBX2
GO Biological Process	GO:1902336	positive regulation of retinal ganglion cell axon guidance	219	0.0338	1	1	29.3	0.0341	1	2	0.0222	0.5	1	1	2	unnamed	unnamed,unnamed	NRP1	NRP1
GO Biological Process	GO:1900119	positive regulation of execution phase of apoptosis	219	0.0338	1	1	29.3	0.0341	1	2	0.0222	0.5	1	1	6	unnamed	unnamed,unnamed	DLC1	DLC1
GO Biological Process	GO:0048012	hepatocyte growth factor receptor signaling pathway	219	0.0338	1	1	29.3	0.0341	1	2	0.0222	0.5	1	1	5	unnamed	unnamed,unnamed	NRP1	NRP1
GO Biological Process	GO:0060600	dichotomous subdivision of an epithelial terminal unit	219	0.0338	1	1	29.3	0.0341	1	2	0.0222	0.5	1	1	10	unnamed	unnamed,unnamed	NRP1	NRP1
GO Biological Process	GO:0060666	dichotomous subdivision of terminal units involved in salivary gland branching	219	0.0338	1	1	29.3	0.0341	1	2	0.0222	0.5	1	1	5	unnamed	unnamed,unnamed	NRP1	NRP1
GO Biological Process	GO:0071732	cellular response to nitric oxide	219	0.0338	1	1	29.3	0.0341	1	2	0.0222	0.5	1	2	6	unnamed	unnamed,unnamed	DPEP1	DPEP1,FOXO1
GO Biological Process	GO:0060465	pharynx development	219	0.0338	1	1	29.3	0.0341	1	2	0.0222	0.5	1	1	2	unnamed	unnamed,unnamed	TBX2	TBX2
GO Biological Process	GO:0072338	cellular lactam metabolic process	219	0.0338	1	1	29.3	0.0341	1	2	0.0222	0.5	1	2	5	unnamed	unnamed,unnamed	DPEP1	DPEP1,STAT5A
GO Biological Process	GO:0016561	protein import into peroxisome matrix, translocation	219	0.0338	1	1	29.3	0.0341	1	2	0.0222	0.5	1	1	3	unnamed	unnamed,unnamed	PEX14	PEX14
GO Biological Process	GO:0016999	antibiotic metabolic process	219	0.0338	1	1	29.3	0.0341	1	2	0.0222	0.5	1	2	3	unnamed	unnamed,unnamed	DPEP1	AK4,DPEP1
GO Biological Process	GO:0021508	floor plate formation	219	0.0338	1	1	29.3	0.0341	1	2	0.0222	0.5	1	1	3	unnamed	unnamed,unnamed	GLI2	GLI2
GO Biological Process	GO:0021615	glossopharyngeal nerve morphogenesis	219	0.0338	1	1	29.3	0.0341	1	2	0.0222	0.5	1	2	4	unnamed	unnamed,unnamed	HOXA3	HOXA3,PLXNA4
GO Biological Process	GO:0016560	protein import into peroxisome matrix, docking	219	0.0338	1	1	29.3	0.0341	1	2	0.0222	0.5	1	1	4	unnamed	unnamed,unnamed	PEX14	PEX14
GO Biological Process	GO:0007418	ventral midline development	219	0.0338	1	1	29.3	0.0341	1	2	0.0222	0.5	1	1	5	unnamed	unnamed,unnamed	GLI2	GLI2
GO Biological Process	GO:0000038	very long-chain fatty acid metabolic process	219	0.0338	1	1	29.3	0.0341	1	2	0.0222	0.5	1	1	25	unnamed	unnamed,unnamed	PEX2	PEX2
GO Biological Process	GO:0000712	resolution of meiotic recombination intermediates	219	0.0338	1	1	29.3	0.0341	1	2	0.0222	0.5	1	2	8	unnamed	unnamed,unnamed	TOP2B	ERCC4,TOP2B
GO Biological Process	GO:0002719	negative regulation of cytokine production involved in immune response	219	0.0338	1	1	29.3	0.0341	1	2	0.0222	0.5	1	2	12	unnamed	unnamed,unnamed	TGFB3	BCL6,TGFB3
GO Biological Process	GO:0006090	pyruvate metabolic process	219	0.0338	1	1	29.3	0.0341	1	2	0.0222	0.5	1	2	33	unnamed	unnamed,unnamed	SRR	PDHA2,SRR
GO Biological Process	GO:0045540	regulation of cholesterol biosynthetic process	219	0.0338	1	1	29.3	0.0341	1	2	0.0222	0.5	1	1	12	unnamed	unnamed,unnamed	PEX2	PEX2
GO Biological Process	GO:0021938	smoothened signaling pathway involved in regulation of cerebellar granule cell precursor cell proliferation	219	0.0338	1	1	29.3	0.0341	1	2	0.0222	0.5	1	1	4	unnamed	unnamed,unnamed	GLI2	GLI2
GO Biological Process	GO:0035729	cellular response to hepatocyte growth factor stimulus	219	0.0338	1	1	29.3	0.0341	1	2	0.0222	0.5	1	1	6	unnamed	unnamed,unnamed	NRP1	NRP1
GO Biological Process	GO:0035767	endothelial cell chemotaxis	219	0.0338	1	1	29.3	0.0341	1	2	0.0222	0.5	1	1	7	unnamed	unnamed,unnamed	NRP1	NRP1
GO Biological Process	GO:0036250	peroxisome transport along microtubule	219	0.0338	1	1	29.3	0.0341	1	2	0.0222	0.5	1	1	1	unnamed	unnamed,unnamed	PEX14	PEX14
GO Biological Process	GO:0044721	protein import into peroxisome matrix, substrate release	219	0.0338	1	1	29.3	0.0341	1	2	0.0222	0.5	1	1	1	unnamed	unnamed,unnamed	PEX14	PEX14
GO Biological Process	GO:0022601	menstrual cycle phase	219	0.0338	1	1	29.3	0.0341	1	2	0.0222	0.5	1	2	7	unnamed	unnamed,unnamed	TGFB3	FOXL2,TGFB3
GO Biological Process	GO:0033631	cell-cell adhesion mediated by integrin	219	0.0338	1	1	29.3	0.0341	1	2	0.0222	0.5	1	2	6	unnamed	unnamed,unnamed	ITGB1	FER,ITGB1
GO Biological Process	GO:0030953	astral microtubule organization	219	0.0338	1	1	29.3	0.0341	1	2	0.0222	0.5	1	1	3	unnamed	unnamed,unnamed	CEP120	CEP120
GO Biological Process	GO:0033505	floor plate morphogenesis	219	0.0338	1	1	29.3	0.0341	1	2	0.0222	0.5	1	1	4	unnamed	unnamed,unnamed	GLI2	GLI2
GO Biological Process	GO:0031122	cytoplasmic microtubule organization	219	0.0338	1	1	29.3	0.0341	1	2	0.0222	0.5	1	1	19	unnamed	unnamed,unnamed	CEP120	CEP120
GO Biological Process	GO:0031670	cellular response to nutrient	219	0.0338	1	1	29.3	0.0341	1	2	0.0222	0.5	1	2	19	unnamed	unnamed,unnamed	ITGB1	FOXA2,ITGB1
GO Biological Process	GO:0032570	response to progesterone stimulus	219	0.0338	1	1	29.3	0.0341	1	2	0.0222	0.5	1	2	27	unnamed	unnamed,unnamed	TGFB3	CCL2,TGFB3
GO Biological Process	GO:0070887	cellular response to chemical stimulus	265	0.0348	1	1	1.68	7.74	13	454	0.289	0.0286	14	260	1864	unnamed,unnamed,unnamed,unnamed,unnamed,unnamed,unnamed,unnamed,unnamed,unnamed,unnamed,unnamed,unnamed	unnamed,unnamed,unnamed,unnamed,unnamed,unnamed,unnamed,unnamed,unnamed,unnamed,unnamed,unnamed,unnamed,unnamed,unnamed,unnamed,unnamed,unnamed,unnamed,unnamed,unnamed,unnamed,unnamed,unnamed,unnamed,unnamed,unnamed,unnamed,unnamed,unnamed,unnamed,unnamed,unnamed,unnamed,unnamed,unnamed,unnamed,unnamed,unnamed,unnamed,unnamed,unnamed,unnamed,unnamed,unnamed,unnamed,unnamed,unnamed,unnamed,unnamed…	ANXA2,CITED2,DPEP1,GLI2,ITGB1,MGMT,NR2F1,NR2F2,NRP1,PDGFC,PGRMC2,PPP3CA,RARB,TGFB3	AATF,ACKR3,ACVR1,ADCY8,ADCY9,ADCYAP1,ADRA2A,AGTR1,AGTR2,AK4,AKAP6,ALDH1A2,ANXA1,ANXA2,AP2B1,AR,ARHGEF16,ATP6V0A1,ATP6V1C1,AXIN2,BACH1,BCL2L11,BMP2,BMP4,CAMK2D,CASQ2,CCL2,CCR7,CD180,CD69,CDH1,CDH13,CDIP1,CER1,CITED2,CMPK2,COL4A6,CPS1,CREB1,CRH,CRYGD,CRYZ,CSF3R,CTNNB1,CXADR,CXCR4,CYP1B1,CYP26A1,CYP26B1,CYP7B1,DAB2,DCSTAMP,DNAJC3,DOCK4,DPEP1,DROSHA,DUSP6,EDEM1,EDNRB,EGLN3,EIF4E,EIF4E3,EPHA3,ERBB4,ES…
GO Biological Process	GO:0009953	dorsal/ventral pattern formation	266	0.0355	1	1	4.09	0.733	3	43	0.0667	0.0698	3	29	90	unnamed,unnamed,unnamed	unnamed,unnamed,unnamed,unnamed,unnamed,unnamed,unnamed,unnamed,unnamed,unnamed,unnamed,unnamed,unnamed,unnamed,unnamed,unnamed,unnamed,unnamed,unnamed,unnamed,unnamed,unnamed,unnamed,unnamed,unnamed,unnamed,unnamed,unnamed,unnamed,unnamed,unnamed,unnamed,unnamed,unnamed,unnamed,unnamed,unnamed,unnamed,unnamed,unnamed,unnamed,unnamed,unnamed	GLI2,HOXA2,LRP4	AXIN2,BMP4,CER1,CTNNB1,CXXC4,DBX1,DSCAML1,DUSP6,EN1,EVX1,FOXA2,FOXG1,GLI2,GLI3,GREM1,HHIP,HOXA2,HOXD11,INTU,LHX2,LMX1B,LRP4,LRP6,NKX6-1,NKX6-2,PAX6,PTCH1,SMAD2,SOX1
GO Biological Process	GO:0048705	skeletal system morphogenesis	267	0.0356	1	1	3.17	1.26	4	74	0.0889	0.0541	5	49	191	unnamed,unnamed,unnamed,unnamed	unnamed,unnamed,unnamed,unnamed,unnamed,unnamed,unnamed,unnamed,unnamed,unnamed,unnamed,unnamed,unnamed,unnamed,unnamed,unnamed,unnamed,unnamed,unnamed,unnamed,unnamed,unnamed,unnamed,unnamed,unnamed,unnamed,unnamed,unnamed,unnamed,unnamed,unnamed,unnamed,unnamed,unnamed,unnamed,unnamed,unnamed,unnamed,unnamed,unnamed,unnamed,unnamed,unnamed,unnamed,unnamed,unnamed,unnamed,unnamed,unnamed,unnamed…	CITED2,HOXA2,HOXA3,RARB,TGFB3	ALX4,ANKRD11,AXIN2,BARX2,BMP4,CER1,CITED2,CTNNB1,CYP26B1,DLX2,DSCAML1,EYA1,FGF18,FGFR2,FMN1,FREM1,GLI3,HAS2,HHIP,HOXA2,HOXA3,HOXD10,HOXD11,HOXD8,INSIG2,IRX5,LRP6,MATN1,MEF2C,MSX2,OSR1,PAX1,PRRX1,RARB,RUNX2,SATB2,SHOX2,SIX1,SIX2,SIX4,SMAD2,SOX11,SOX9,TBX15,TGFB3,TGFBR1,TWIST1,UNCX,WWOX
GO Biological Process	GO:2001022	positive regulation of response to DNA damage stimulus	268	0.0366	1	1	6.52	0.307	2	18	0.0444	0.111	2	6	51	unnamed,unnamed	unnamed,unnamed,unnamed,unnamed,unnamed,unnamed,unnamed,unnamed,unnamed,unnamed,unnamed,unnamed,unnamed,unnamed,unnamed,unnamed,unnamed,unnamed	HIC1,MGMT	CEBPG,EYA1,FGF10,HIC1,MGMT,SPIDR
GO Biological Process	GO:0043170	macromolecule metabolic process	269	0.0367	1	1	1.26	24.6	31	1445	0.689	0.0215	39	870	6781	unnamed,unnamed,unnamed,unnamed,unnamed,unnamed,unnamed,unnamed,unnamed,unnamed,unnamed,unnamed,unnamed,unnamed,unnamed,unnamed,unnamed,unnamed,unnamed,unnamed,unnamed,unnamed,unnamed,unnamed,unnamed,unnamed,unnamed,unnamed,unnamed,unnamed,unnamed	unnamed,unnamed,unnamed,unnamed,unnamed,unnamed,unnamed,unnamed,unnamed,unnamed,unnamed,unnamed,unnamed,unnamed,unnamed,unnamed,unnamed,unnamed,unnamed,unnamed,unnamed,unnamed,unnamed,unnamed,unnamed,unnamed,unnamed,unnamed,unnamed,unnamed,unnamed,unnamed,unnamed,unnamed,unnamed,unnamed,unnamed,unnamed,unnamed,unnamed,unnamed,unnamed,unnamed,unnamed,unnamed,unnamed,unnamed,unnamed,unnamed,unnamed…	BNC2,C10orf137,CASZ1,CITED2,CTBP2,CTSO,DMRTB1,DPEP1,E2F6,EBF3,FOXB1,GLI2,GLIS1,HHAT,HIC1,HOXA2,HOXA3,MAF,MGMT,MOCS2,NR2F1,NR2F2,PDZRN3,PHF17,PPP3CA,PRDM1,PRDM6,PREP,PSIP1,RARB,ROCK2,RUNX1T1,SPEG,TBX2,TFCP2L1,TOP2B,TTLL5,ZEB2,ZFHX4	ABCE1,ABRA,ACKR3,ACVR1,ACVR1C,ACVR2A,ADAM10,ADAM23,ADAMTS1,ADAMTS16,ADAMTS18,ADAMTS2,ADAMTS20,ADAMTS7,ADAMTS9,ADARB2,ADM,ADRA1D,ADRA2A,AEBP2,AFF2,AFF3,AGA,AGBL1,AHRR,AHSP,AIPL1,AKT3,ALG10,ALK,ALX4,AMZ2,ANAPC1,ANG,ANGPT1,ANKK1,ANXA1,AOAH,APAF1,APOL5,APP,APTX,AR,ARGLU1,ARID1B,ARSI,ARSJ,ARX,ASB18,ASCC3,ASCL1,ASCL4,ASXL2,ASXL3,ATG4A,ATG4C,ATG5,ATOH1,ATOH7,AXIN2,B3GALT1,B3GALT2,B3GALTL,B3GAT2,BACH1,BA…
GO Biological Process	GO:0048468	cell development	270	0.0369	1	1	1.58	9.48	15	556	0.333	0.027	17	274	1314	unnamed,unnamed,unnamed,unnamed,unnamed,unnamed,unnamed,unnamed,unnamed,unnamed,unnamed,unnamed,unnamed,unnamed,unnamed	unnamed,unnamed,unnamed,unnamed,unnamed,unnamed,unnamed,unnamed,unnamed,unnamed,unnamed,unnamed,unnamed,unnamed,unnamed,unnamed,unnamed,unnamed,unnamed,unnamed,unnamed,unnamed,unnamed,unnamed,unnamed,unnamed,unnamed,unnamed,unnamed,unnamed,unnamed,unnamed,unnamed,unnamed,unnamed,unnamed,unnamed,unnamed,unnamed,unnamed,unnamed,unnamed,unnamed,unnamed,unnamed,unnamed,unnamed,unnamed,unnamed,unnamed…	CITED2,FAM101B,FEZ2,FOXB1,GLI2,GNAQ,HOXA2,ITGB1,MAF,NRP1,PPP3CA,PRDM1,ROCK2,SPEG,TFCP2L1,TOP2B,ZEB2	ABLIM1,ACVR1,ADCYAP1,ADM,AGTR2,ALCAM,ALDH1A2,ALK,ANG,AP2B1,APP,ARX,ASCL1,ATG5,ATOH1,BCL11B,BCL6,BCL9L,BHLHE22,BHLHE23,BMP2,BMP4,CAPZB,CDH1,CDH4,CDKN1C,CDX2,CELF4,CHL1,CITED2,CNTN2,CNTN4,CNTN6,CNTNAP2,COBL,CREB1,CTNNA2,CTNNB1,CXADR,CXCR4,CYP26A1,DAB1,DAB2,DCC,DCT,DGKG,DMD,DSCAML1,DTNBP1,EDNRA,EDNRB,EFNA5,EN1,EOMES,EPHA3,EPHA4,EPHA5,EPHA7,ERBB4,ESRRB,ETV1,ETV5,EXT1,FAM101B,FER,FEZ1,FEZ2,FEZF1,FGF10…
GO Biological Process	GO:0007417	central nervous system development	271	0.0371	1	1	1.67	7.81	13	458	0.289	0.0284	14	191	724	unnamed,unnamed,unnamed,unnamed,unnamed,unnamed,unnamed,unnamed,unnamed,unnamed,unnamed,unnamed,unnamed	unnamed,unnamed,unnamed,unnamed,unnamed,unnamed,unnamed,unnamed,unnamed,unnamed,unnamed,unnamed,unnamed,unnamed,unnamed,unnamed,unnamed,unnamed,unnamed,unnamed,unnamed,unnamed,unnamed,unnamed,unnamed,unnamed,unnamed,unnamed,unnamed,unnamed,unnamed,unnamed,unnamed,unnamed,unnamed,unnamed,unnamed,unnamed,unnamed,unnamed,unnamed,unnamed,unnamed,unnamed,unnamed,unnamed,unnamed,unnamed,unnamed,unnamed…	CEP120,CITED2,DLC1,FOXB1,GLI2,GNAQ,HOXA2,NR2F1,NR2F2,PDGFC,RARB,SRR,TOP2B,ZEB2	ADAM23,ADCYAP1,AFF2,AGTR2,AK4,AK8,ALDH1A2,APAF1,APP,ARX,ASCL1,ASIC2,ATOH1,BCL11B,BCL2L11,BHLHE22,BMP2,BMP4,CA10,CADM1,CADM2,CCNG1,CDH1,CDK5RAP2,CEP120,CITED2,CNTN2,CNTN4,CNTN6,CNTNAP2,CREB1,CRH,CTNNA2,CTNNB1,CXCR4,CYP26A1,DAB1,DBX1,DCC,DCT,DISC1,DLC1,DLX2,DSCAML1,EMX2,EN1,EOMES,EPHA4,EPHA5,EPHA7,ERBB4,ETS1,EVX1,EXT1,FEZF1,FGF10,FGF13,FGFR2,FOXA2,FOXB1,FOXC1,FOXG1,FOXP1,FOXP2,FZD1,FZD7,FZD8,GBX2,G…
GO Biological Process	GO:0007178	transmembrane receptor protein serine/threonine kinase signaling pathway	272	0.0377	1	1	4	0.75	3	44	0.0667	0.0682	3	28	189	unnamed,unnamed,unnamed	unnamed,unnamed,unnamed,unnamed,unnamed,unnamed,unnamed,unnamed,unnamed,unnamed,unnamed,unnamed,unnamed,unnamed,unnamed,unnamed,unnamed,unnamed,unnamed,unnamed,unnamed,unnamed,unnamed,unnamed,unnamed,unnamed,unnamed,unnamed,unnamed,unnamed,unnamed,unnamed,unnamed,unnamed,unnamed,unnamed,unnamed,unnamed,unnamed,unnamed,unnamed,unnamed,unnamed,unnamed	CITED2,FST,TGFB3	ACVR1,ACVR1C,ACVR2A,BMP2,BMP4,CCL2,CER1,CHRDL1,CITED2,FST,FUT8,HPGD,INHBA,MAP3K1,MAP3K7,MSTN,MSX2,PARD3,PMEPA1,PTPRK,RUNX2,RYR2,SMAD2,SMAD7,TGFB3,TGFBR1,TGFBRAP1,USP9X
GO Biological Process	GO:0048646	anatomical structure formation involved in morphogenesis	273	0.0382	1	1	1.84	5.44	10	319	0.222	0.0313	12	164	772	unnamed,unnamed,unnamed,unnamed,unnamed,unnamed,unnamed,unnamed,unnamed,unnamed	unnamed,unnamed,unnamed,unnamed,unnamed,unnamed,unnamed,unnamed,unnamed,unnamed,unnamed,unnamed,unnamed,unnamed,unnamed,unnamed,unnamed,unnamed,unnamed,unnamed,unnamed,unnamed,unnamed,unnamed,unnamed,unnamed,unnamed,unnamed,unnamed,unnamed,unnamed,unnamed,unnamed,unnamed,unnamed,unnamed,unnamed,unnamed,unnamed,unnamed,unnamed,unnamed,unnamed,unnamed,unnamed,unnamed,unnamed,unnamed,unnamed,unnamed…	ANXA2,CITED2,DLC1,EMCN,FOXB1,GLI2,HOXA3,ITGB1,NRP1,ROCK2,TBX2,ZEB2	ACKR3,ACVR1,ADAMTS1,ADM,ANG,ANGPT1,ANXA2,APAF1,AR,ARL6,AXIN2,BCL2L11,BMP4,BMPER,CCDC41,CCL2,CCNG1,CDH1,CDH13,CDX2,CEP164,CITED2,COBL,COL15A1,COL8A1,CTNNB1,CXCR4,CYP1B1,DCSTAMP,DLC1,DLX6,DMD,E2F7,EDA,EDNRA,EFNB2,EMCN,EOMES,ESRRB,ETS1,FGF10,FGF18,FGF9,FGFR2,FHOD3,FOXA2,FOXB1,FOXC1,FOXD3,FOXP1,FOXS1,GATA3,GBX2,GDNF,GJA1,GLI2,GLI3,GREM1,GSK3B,HAND2,HECTD1,HHEX,HOXA3,HS6ST1,IHH,INHBA,INTU,IRX1,IRX2,IR…
GO Biological Process	GO:0048592	eye morphogenesis	274	0.0388	1	1	3.09	1.3	4	76	0.0889	0.0526	4	38	131	unnamed,unnamed,unnamed,unnamed	unnamed,unnamed,unnamed,unnamed,unnamed,unnamed,unnamed,unnamed,unnamed,unnamed,unnamed,unnamed,unnamed,unnamed,unnamed,unnamed,unnamed,unnamed,unnamed,unnamed,unnamed,unnamed,unnamed,unnamed,unnamed,unnamed,unnamed,unnamed,unnamed,unnamed,unnamed,unnamed,unnamed,unnamed,unnamed,unnamed,unnamed,unnamed,unnamed,unnamed,unnamed,unnamed,unnamed,unnamed,unnamed,unnamed,unnamed,unnamed,unnamed,unnamed…	CITED2,PRDM1,RARB,TBX2	BHLHE22,BHLHE23,BMP4,CITED2,COL8A1,CTNNB1,FOXL2,GLI3,IHH,IRX5,LRP6,MEGF11,MEIS1,NAGLU,OLFM3,PAX6,PRDM1,PROX1,PTPRM,PVRL1,PVRL3,RARB,RORB,SIX3,SOX1,SOX11,SOX2,SOX9,SP3,STAT3,TBX2,TFAP2B,TSPAN12,TTC8,TULP1,TWIST1,WNT2,WNT5A
GO Biological Process	GO:0006886	intracellular protein transport	275	0.0397	1	1	2.62	1.91	5	112	0.111	0.0446	5	68	590	unnamed,unnamed,unnamed,unnamed,unnamed	unnamed,unnamed,unnamed,unnamed,unnamed,unnamed,unnamed,unnamed,unnamed,unnamed,unnamed,unnamed,unnamed,unnamed,unnamed,unnamed,unnamed,unnamed,unnamed,unnamed,unnamed,unnamed,unnamed,unnamed,unnamed,unnamed,unnamed,unnamed,unnamed,unnamed,unnamed,unnamed,unnamed,unnamed,unnamed,unnamed,unnamed,unnamed,unnamed,unnamed,unnamed,unnamed,unnamed,unnamed,unnamed,unnamed,unnamed,unnamed,unnamed,unnamed…	ITGB1,PEX14,PEX2,PPP3CA,TGFB3	ABRA,AKAP6,AP2B1,ARFGAP3,ARL6,ATG4C,BCL6,DNAJC19,DUSP16,FGF9,GCC2,GOLGA1,GRIK2,GSK3B,HES1,HSPA4,IFNG,IMMP2L,ITGB1,KPNA2,LONP2,MTX2,NFASC,NGFR,NLGN1,PARD3,PEX14,PEX2,PIK3R1,PPP2R2B,PPP3CA,PPP3CB,PRICKLE1,PRL,PTCH1,RGPD2,RGPD4,RGPD5,RGPD6,RIMS1,RPL38,RPLP1,RPS12,RPS24,RPS29,RTP4,SEC23A,SEC23IP,SIL1,SIX2,SIX3,SNX16,SORL1,STAT3,STX8,SYTL4,TCF7L2,TGFB3,TGFBRAP1,TLK1,TOM1L1,TRPS1,TSNARE1,VAMP3,VPS41,VT…
GO Biological Process	GO:0042475	odontogenesis of dentin-containing tooth	276	0.0399	1	1	3.91	0.767	3	45	0.0667	0.0667	3	26	71	unnamed,unnamed,unnamed	unnamed,unnamed,unnamed,unnamed,unnamed,unnamed,unnamed,unnamed,unnamed,unnamed,unnamed,unnamed,unnamed,unnamed,unnamed,unnamed,unnamed,unnamed,unnamed,unnamed,unnamed,unnamed,unnamed,unnamed,unnamed,unnamed,unnamed,unnamed,unnamed,unnamed,unnamed,unnamed,unnamed,unnamed,unnamed,unnamed,unnamed,unnamed,unnamed,unnamed,unnamed,unnamed,unnamed,unnamed,unnamed	FST,GLI2,LRP4	ADM,ANKRD11,BCL11B,BCL2L11,BMP2,BMP4,CSF3R,CTNNB1,DLX2,EDA,FGF10,FOXC1,FST,GLI2,GLI3,HAND2,ITGA6,LHX8,LRP4,LRP6,MSX2,PVRL1,RUNX2,SLC24A4,TCF7L2,TP63
GO Biological Process	GO:0000226	microtubule cytoskeleton organization	276	0.0399	1	1	3.91	0.767	3	45	0.0667	0.0667	3	29	268	unnamed,unnamed,unnamed	unnamed,unnamed,unnamed,unnamed,unnamed,unnamed,unnamed,unnamed,unnamed,unnamed,unnamed,unnamed,unnamed,unnamed,unnamed,unnamed,unnamed,unnamed,unnamed,unnamed,unnamed,unnamed,unnamed,unnamed,unnamed,unnamed,unnamed,unnamed,unnamed,unnamed,unnamed,unnamed,unnamed,unnamed,unnamed,unnamed,unnamed,unnamed,unnamed,unnamed,unnamed,unnamed,unnamed,unnamed,unnamed	CEP120,PEX14,ROCK2	BNIP2,BUB3,CDK5RAP2,CEP120,CEP152,CETN3,CNTN2,CTNNB1,DISC1,EYA1,FER,FGF13,GCC2,HEPACAM2,INSC,KIF2B,MID1,PARD3,PEX14,ROCK2,RSPH9,SGOL1,SPDL1,SS18,TNKS,TPPP3,TUBA3C,TUBE1,TUBGCP5
GO Biological Process	GO:0006936	muscle contraction	276	0.0399	1	1	3.91	0.767	3	45	0.0667	0.0667	3	29	202	unnamed,unnamed,unnamed	unnamed,unnamed,unnamed,unnamed,unnamed,unnamed,unnamed,unnamed,unnamed,unnamed,unnamed,unnamed,unnamed,unnamed,unnamed,unnamed,unnamed,unnamed,unnamed,unnamed,unnamed,unnamed,unnamed,unnamed,unnamed,unnamed,unnamed,unnamed,unnamed,unnamed,unnamed,unnamed,unnamed,unnamed,unnamed,unnamed,unnamed,unnamed,unnamed,unnamed,unnamed,unnamed,unnamed,unnamed,unnamed	CALD1,DES,ROCK2	ADRA1A,CALD1,CAMK2D,CASQ2,CHRNB4,DES,DMD,EDNRA,EDNRB,GDNF,GJA1,HSBP1,HTR2A,HTR7,ITGA1,KCNIP2,KCNQ1,MYLK2,MYOF,PDE4D,PLA2G6,ROCK1,ROCK2,RYR2,SLC8A1,SNTB1,SSTR2,TSHZ3,TTN
GO Biological Process	GO:0001838	embryonic epithelial tube formation	279	0.0404	1	1	3.05	1.31	4	77	0.0889	0.0519	4	33	110	unnamed,unnamed,unnamed,unnamed	unnamed,unnamed,unnamed,unnamed,unnamed,unnamed,unnamed,unnamed,unnamed,unnamed,unnamed,unnamed,unnamed,unnamed,unnamed,unnamed,unnamed,unnamed,unnamed,unnamed,unnamed,unnamed,unnamed,unnamed,unnamed,unnamed,unnamed,unnamed,unnamed,unnamed,unnamed,unnamed,unnamed,unnamed,unnamed,unnamed,unnamed,unnamed,unnamed,unnamed,unnamed,unnamed,unnamed,unnamed,unnamed,unnamed,unnamed,unnamed,unnamed,unnamed…	CITED2,DLC1,ROCK2,ZEB2	ADM,APAF1,BMP4,CITED2,COBL,CTNNB1,DLC1,GATA3,GDNF,GREM1,HECTD1,IRX1,IRX2,IRX3,LHX2,LMO4,LRP6,MAP3K7,OPA1,OSR1,PAX3,PRICKLE1,PTCH1,ROCK2,SALL1,SIX1,SOX11,SOX4,SOX9,TWIST1,WNT5A,ZEB2,ZIC5
GO Biological Process	GO:0071310	cellular response to organic substance	280	0.041	1	1	1.75	6.29	11	369	0.244	0.0298	12	217	1498	unnamed,unnamed,unnamed,unnamed,unnamed,unnamed,unnamed,unnamed,unnamed,unnamed,unnamed	unnamed,unnamed,unnamed,unnamed,unnamed,unnamed,unnamed,unnamed,unnamed,unnamed,unnamed,unnamed,unnamed,unnamed,unnamed,unnamed,unnamed,unnamed,unnamed,unnamed,unnamed,unnamed,unnamed,unnamed,unnamed,unnamed,unnamed,unnamed,unnamed,unnamed,unnamed,unnamed,unnamed,unnamed,unnamed,unnamed,unnamed,unnamed,unnamed,unnamed,unnamed,unnamed,unnamed,unnamed,unnamed,unnamed,unnamed,unnamed,unnamed,unnamed…	CITED2,GLI2,ITGB1,MGMT,NR2F1,NR2F2,NRP1,PDGFC,PGRMC2,PPP3CA,RARB,TGFB3	AATF,ACKR3,ACVR1,ADCY8,ADCY9,ADCYAP1,ADRA2A,AGTR2,AKAP6,ALDH1A2,ANXA1,AP2B1,AR,ARHGEF16,ATP6V0A1,ATP6V1C1,AXIN2,BCL2L11,BMP2,BMP4,CAMK2D,CASQ2,CCL2,CCR7,CD180,CDH1,CDH13,CDIP1,CER1,CITED2,CMPK2,COL4A6,CPS1,CREB1,CRH,CSF3R,CTNNB1,CXCR4,CYP26A1,CYP26B1,DAB2,DCSTAMP,DNAJC3,DROSHA,DUSP6,EDEM1,EDNRB,EIF4E,EIF4E3,EPHA3,ERBB4,ESRRB,ESRRG,FCGR1A,FER,FEZ1,FGF10,FGF18,FGF20,FGF5,FGF9,FGFR2,FOXO1,FOXS1,FUT8…
GO Biological Process	GO:0030198	extracellular matrix organization	281	0.042	1	1	3.01	1.33	4	78	0.0889	0.0513	4	48	310	unnamed,unnamed,unnamed,unnamed	unnamed,unnamed,unnamed,unnamed,unnamed,unnamed,unnamed,unnamed,unnamed,unnamed,unnamed,unnamed,unnamed,unnamed,unnamed,unnamed,unnamed,unnamed,unnamed,unnamed,unnamed,unnamed,unnamed,unnamed,unnamed,unnamed,unnamed,unnamed,unnamed,unnamed,unnamed,unnamed,unnamed,unnamed,unnamed,unnamed,unnamed,unnamed,unnamed,unnamed,unnamed,unnamed,unnamed,unnamed,unnamed,unnamed,unnamed,unnamed,unnamed,unnamed…	ANXA2,ITGB1,LRP4,TGFB3	ADAM10,ADAMTS2,ADAMTS20,ANXA2,APP,BMP2,BMP4,CASK,COL10A1,COL15A1,COL23A1,COL25A1,COL4A6,COL8A1,DCN,DMD,EFEMP1,EGFLAM,FOXC1,FOXS1,FSHR,GREM1,HAS2,HAS3,IHH,ITGA6,ITGAV,ITGB1,ITGB8,LAMA1,LAMA3,LAMA4,LMX1B,LRP4,MATN1,MUSK,NCAM1,PRKCA,SMOC1,SOX9,TGFB3,TGFBR1,THSD4,TLL1,TLL2,TNC,TNR,WT1
GO Biological Process	GO:0072175	epithelial tube formation	281	0.042	1	1	3.01	1.33	4	78	0.0889	0.0513	4	34	111	unnamed,unnamed,unnamed,unnamed	unnamed,unnamed,unnamed,unnamed,unnamed,unnamed,unnamed,unnamed,unnamed,unnamed,unnamed,unnamed,unnamed,unnamed,unnamed,unnamed,unnamed,unnamed,unnamed,unnamed,unnamed,unnamed,unnamed,unnamed,unnamed,unnamed,unnamed,unnamed,unnamed,unnamed,unnamed,unnamed,unnamed,unnamed,unnamed,unnamed,unnamed,unnamed,unnamed,unnamed,unnamed,unnamed,unnamed,unnamed,unnamed,unnamed,unnamed,unnamed,unnamed,unnamed…	CITED2,DLC1,ROCK2,ZEB2	ADM,APAF1,BMP4,CITED2,COBL,CTNNB1,DLC1,GATA3,GDNF,GREM1,HECTD1,IRX1,IRX2,IRX3,LHX2,LMO4,LRP6,MAP3K7,OPA1,OSR1,PAX3,PODXL,PRICKLE1,PTCH1,ROCK2,SALL1,SIX1,SOX11,SOX4,SOX9,TWIST1,WNT5A,ZEB2,ZIC5
GO Biological Process	GO:0043062	extracellular structure organization	281	0.042	1	1	3.01	1.33	4	78	0.0889	0.0513	4	48	311	unnamed,unnamed,unnamed,unnamed	unnamed,unnamed,unnamed,unnamed,unnamed,unnamed,unnamed,unnamed,unnamed,unnamed,unnamed,unnamed,unnamed,unnamed,unnamed,unnamed,unnamed,unnamed,unnamed,unnamed,unnamed,unnamed,unnamed,unnamed,unnamed,unnamed,unnamed,unnamed,unnamed,unnamed,unnamed,unnamed,unnamed,unnamed,unnamed,unnamed,unnamed,unnamed,unnamed,unnamed,unnamed,unnamed,unnamed,unnamed,unnamed,unnamed,unnamed,unnamed,unnamed,unnamed…	ANXA2,ITGB1,LRP4,TGFB3	ADAM10,ADAMTS2,ADAMTS20,ANXA2,APP,BMP2,BMP4,CASK,COL10A1,COL15A1,COL23A1,COL25A1,COL4A6,COL8A1,DCN,DMD,EFEMP1,EGFLAM,FOXC1,FOXS1,FSHR,GREM1,HAS2,HAS3,IHH,ITGA6,ITGAV,ITGB1,ITGB8,LAMA1,LAMA3,LAMA4,LMX1B,LRP4,MATN1,MUSK,NCAM1,PRKCA,SMOC1,SOX9,TGFB3,TGFBR1,THSD4,TLL1,TLL2,TNC,TNR,WT1
GO Biological Process	GO:0061061	muscle structure development	284	0.0422	1	1	2.13	3.29	7	193	0.156	0.0363	7	93	420	unnamed,unnamed,unnamed,unnamed,unnamed,unnamed,unnamed	unnamed,unnamed,unnamed,unnamed,unnamed,unnamed,unnamed,unnamed,unnamed,unnamed,unnamed,unnamed,unnamed,unnamed,unnamed,unnamed,unnamed,unnamed,unnamed,unnamed,unnamed,unnamed,unnamed,unnamed,unnamed,unnamed,unnamed,unnamed,unnamed,unnamed,unnamed,unnamed,unnamed,unnamed,unnamed,unnamed,unnamed,unnamed,unnamed,unnamed,unnamed,unnamed,unnamed,unnamed,unnamed,unnamed,unnamed,unnamed,unnamed,unnamed…	CITED2,ITGB1,NR2F2,PPP3CA,RARB,SPEG,TBX2	ACVR1,ADM,AGTR2,ALX4,ATG5,BARX2,BCL9L,BMP2,BMP4,BNIP2,CAPZB,CDH2,CHODL,CITED2,CTNNA2,CTNNB1,CXADR,DCN,DMD,DMRTA2,EDNRB,EOMES,ETV1,FGF10,FGFR2,FHOD3,FOXC1,FOXL2,FOXP1,FOXP2,FOXS1,GREM1,GSK3B,HES1,HOXD10,IGF1,IGFBP5,ISL1,ITGB1,JAG1,MEF2C,MEGF10,MEOX2,METTL8,MSC,MSTN,MTPN,MYLK2,NEBL,NEO1,NR2F2,PAX3,PAX5,PHOX2B,PITX1,POU4F1,PPP3CA,PPP3CB,PROX1,QKI,RARB,RBPJ,REST,RYR2,SGCD,SGCG,SGCZ,SHOX2,SIX1,SIX4,SL…
GO Biological Process	GO:0055001	muscle cell development	285	0.0422	1	1	3.83	0.784	3	46	0.0667	0.0652	3	22	106	unnamed,unnamed,unnamed	unnamed,unnamed,unnamed,unnamed,unnamed,unnamed,unnamed,unnamed,unnamed,unnamed,unnamed,unnamed,unnamed,unnamed,unnamed,unnamed,unnamed,unnamed,unnamed,unnamed,unnamed,unnamed,unnamed,unnamed,unnamed,unnamed,unnamed,unnamed,unnamed,unnamed,unnamed,unnamed,unnamed,unnamed,unnamed,unnamed,unnamed,unnamed,unnamed,unnamed,unnamed,unnamed,unnamed,unnamed,unnamed,unnamed	ITGB1,PPP3CA,SPEG	ADM,AGTR2,ATG5,CAPZB,CXADR,DMD,FHOD3,FOXP1,HES1,IGF1,ITGB1,MEF2C,MEGF10,NEBL,PPP3CA,PPP3CB,PROX1,SGCZ,SLC8A1,SPEG,TBX3,TTN
GO Biological Process	GO:0048609	multicellular organismal reproductive process	286	0.0432	1	1	2.12	3.31	7	194	0.156	0.0361	7	96	670	unnamed,unnamed,unnamed,unnamed,unnamed,unnamed,unnamed	unnamed,unnamed,unnamed,unnamed,unnamed,unnamed,unnamed,unnamed,unnamed,unnamed,unnamed,unnamed,unnamed,unnamed,unnamed,unnamed,unnamed,unnamed,unnamed,unnamed,unnamed,unnamed,unnamed,unnamed,unnamed,unnamed,unnamed,unnamed,unnamed,unnamed,unnamed,unnamed,unnamed,unnamed,unnamed,unnamed,unnamed,unnamed,unnamed,unnamed,unnamed,unnamed,unnamed,unnamed,unnamed,unnamed,unnamed,unnamed,unnamed,unnamed…	CITED2,FOXB1,FST,ITGB1,NR2F2,PRDM1,TGFB3	ACVR1,ACVR2A,ADAMTS1,ADAMTS2,ADCYAP1,ANG,ANXA1,AR,BCL2L11,BCL6,BMP4,CADM1,CCL2,CCT6B,CELF4,CITED2,CREB1,CTNNB1,CXADR,CXCR4,CYLC2,CYP26B1,DDO,DEFB118,DIAPH2,EDDM3A,EDNRA,ERBB4,ETS1,ETV5,FANCL,FOXB1,FOXC1,FOXL2,FSHR,FST,GJA10,GOPC,HPGD,HSF2,IFT81,IHH,IMMP2L,INHBA,INPP5B,ITGB1,KDM3A,KHDRBS3,MBD2,MSTN,NHLH2,NOBOX,NPAS3,NR0B1,NR2F2,NRIP1,PACRG,PAX5,PLA2G6,PMCH,PPAP2B,PPP2R2B,PRDM1,PRL,PTTG1,QKI,RAD23B…
GO Biological Process	GO:0043547	positive regulation of GTPase activity	287	0.0437	1	1	2.97	1.35	4	79	0.0889	0.0506	4	52	313	unnamed,unnamed,unnamed,unnamed	unnamed,unnamed,unnamed,unnamed,unnamed,unnamed,unnamed,unnamed,unnamed,unnamed,unnamed,unnamed,unnamed,unnamed,unnamed,unnamed,unnamed,unnamed,unnamed,unnamed,unnamed,unnamed,unnamed,unnamed,unnamed,unnamed,unnamed,unnamed,unnamed,unnamed,unnamed,unnamed,unnamed,unnamed,unnamed,unnamed,unnamed,unnamed,unnamed,unnamed,unnamed,unnamed,unnamed,unnamed,unnamed,unnamed,unnamed,unnamed,unnamed,unnamed…	ARHGAP15,DLC1,GNAQ,TBC1D22A	ADCYAP1,AGAP1,ARAP2,ARAP3,ARFGAP2,ARFGAP3,ARHGAP11B,ARHGAP15,ARHGAP20,ARHGAP21,ARHGAP26,ARHGAP42,ARHGEF16,AXIN2,BNIP2,CCR7,CD40,CDKL5,CHN2,DEPDC1B,DLC1,DOCK2,DOCK4,ERRFI1,GNAQ,GSK3B,IQGAP1,NTRK3,OPHN1,PLCB1,RALGAPA2,RAPGEF1,RAPGEF2,RASAL1,RASAL2,RASGRP3,RGS18,RGS3,RGS5,RGS9,RHOG,S1PR1,SIPA1L3,SRGAP1,TBC1D16,TBC1D22A,TBC1D23,TBC1D2B,TBC1D32,TBC1D4,TBCK,USP6NL
GO Biological Process	GO:0051716	cellular response to stimulus	288	0.0442	1	1	1.31	19.9	26	1165	0.578	0.0223	28	691	5335	unnamed,unnamed,unnamed,unnamed,unnamed,unnamed,unnamed,unnamed,unnamed,unnamed,unnamed,unnamed,unnamed,unnamed,unnamed,unnamed,unnamed,unnamed,unnamed,unnamed,unnamed,unnamed,unnamed,unnamed,unnamed,unnamed	unnamed,unnamed,unnamed,unnamed,unnamed,unnamed,unnamed,unnamed,unnamed,unnamed,unnamed,unnamed,unnamed,unnamed,unnamed,unnamed,unnamed,unnamed,unnamed,unnamed,unnamed,unnamed,unnamed,unnamed,unnamed,unnamed,unnamed,unnamed,unnamed,unnamed,unnamed,unnamed,unnamed,unnamed,unnamed,unnamed,unnamed,unnamed,unnamed,unnamed,unnamed,unnamed,unnamed,unnamed,unnamed,unnamed,unnamed,unnamed,unnamed,unnamed…	ANXA2,ARHGAP15,CITED2,CRIM1,DLC1,DPEP1,FEZ2,FST,GLI2,GNA14,GNAQ,HHAT,HIC1,ITGB1,LRP4,MGMT,NR2F1,NR2F2,NRP1,NSMAF,PDGFC,PGRMC2,PPP3CA,RARB,ROCK2,TBX2,TENM3,TGFB3	AATF,ACKR3,ACTR3,ACVR1,ACVR1C,ACVR2A,ADAM10,ADAM23,ADAMTS1,ADAMTS18,ADAMTS9,ADCY8,ADCY9,ADCYAP1,ADM,ADRA1A,ADRA1D,ADRA2A,ADRB2,AGAP1,AGK,AGTR1,AGTR2,AHRR,AIPL1,AK4,AKAP6,AKT3,ALCAM,ALDH1A2,ALK,ANGPT1,ANXA1,ANXA2,AP2B1,APAF1,APCDD1,APP,APTX,AR,ARAP2,ARAP3,ARF1,ARHGAP11B,ARHGAP15,ARHGAP20,ARHGAP21,ARHGAP26,ARHGAP42,ARHGEF16,ARL15,ARL4A,ARL6,ARPP21,ASB18,ASCC3,ASCL1,ASIC2,ATG4C,ATG5,ATP1A1,ATP6V0A1,…
GO Biological Process	GO:0048596	embryonic camera-type eye morphogenesis	289	0.0444	1	1	5.87	0.341	2	20	0.0444	0.1	2	10	27	unnamed,unnamed	unnamed,unnamed,unnamed,unnamed,unnamed,unnamed,unnamed,unnamed,unnamed,unnamed,unnamed,unnamed,unnamed,unnamed,unnamed,unnamed,unnamed,unnamed,unnamed,unnamed	CITED2,TBX2	CITED2,IHH,LRP6,PAX6,PROX1,SOX11,SP3,TBX2,TWIST1,WNT5A
GO Biological Process	GO:0007160	cell-matrix adhesion	289	0.0444	1	1	5.87	0.341	2	20	0.0444	0.1	2	13	97	unnamed,unnamed	unnamed,unnamed,unnamed,unnamed,unnamed,unnamed,unnamed,unnamed,unnamed,unnamed,unnamed,unnamed,unnamed,unnamed,unnamed,unnamed,unnamed,unnamed,unnamed,unnamed	DLC1,ITGB1	BCL2L11,CTNNB1,DEFB118,DLC1,EDA,FREM1,ITGA1,ITGA6,ITGAV,ITGB1,ITGB8,PTPRK,TNN
GO Biological Process	GO:0060562	epithelial tube morphogenesis	291	0.0465	1	1	2.26	2.66	6	156	0.133	0.0385	6	78	292	unnamed,unnamed,unnamed,unnamed,unnamed,unnamed	unnamed,unnamed,unnamed,unnamed,unnamed,unnamed,unnamed,unnamed,unnamed,unnamed,unnamed,unnamed,unnamed,unnamed,unnamed,unnamed,unnamed,unnamed,unnamed,unnamed,unnamed,unnamed,unnamed,unnamed,unnamed,unnamed,unnamed,unnamed,unnamed,unnamed,unnamed,unnamed,unnamed,unnamed,unnamed,unnamed,unnamed,unnamed,unnamed,unnamed,unnamed,unnamed,unnamed,unnamed,unnamed,unnamed,unnamed,unnamed,unnamed,unnamed…	CITED2,DLC1,GLI2,NRP1,ROCK2,ZEB2	ACVR1,ADM,APAF1,AR,BMP2,BMP4,CITED2,COBL,CTNNB1,CXCR4,DLC1,EDNRA,EYA1,FGF10,FGFR2,FOXA1,FOXA2,FOXD3,FOXS1,GATA3,GBX2,GDNF,GJA1,GLI2,GLI3,GPC3,GREM1,HAND2,HECTD1,HES1,HHEX,HHIP,HOXD11,IGF1,IHH,IRX1,IRX2,IRX3,KIF26B,LAMA1,LHX2,LMO4,LRP6,MAP3K7,MEF2C,MSX2,NR3C1,NRP1,NTN1,OPA1,OSR1,PAX3,PBX1,PODXL,PRICKLE1,PRKX,PTCH1,RBPJ,ROBO1,ROCK2,RYR2,SALL1,SEMA5A,SIX1,SLIT2,SOX11,SOX2,SOX4,SOX9,SPRY2,TBX3,TCF21,…
GO Biological Process	GO:0001568	blood vessel development	292	0.0474	1	1	2.07	3.38	7	198	0.156	0.0354	8	102	422	unnamed,unnamed,unnamed,unnamed,unnamed,unnamed,unnamed	unnamed,unnamed,unnamed,unnamed,unnamed,unnamed,unnamed,unnamed,unnamed,unnamed,unnamed,unnamed,unnamed,unnamed,unnamed,unnamed,unnamed,unnamed,unnamed,unnamed,unnamed,unnamed,unnamed,unnamed,unnamed,unnamed,unnamed,unnamed,unnamed,unnamed,unnamed,unnamed,unnamed,unnamed,unnamed,unnamed,unnamed,unnamed,unnamed,unnamed,unnamed,unnamed,unnamed,unnamed,unnamed,unnamed,unnamed,unnamed,unnamed,unnamed…	ANXA2,CITED2,EMCN,HOXA3,ITGB1,NR2F2,NRP1,TBX2	ACKR3,ACVR1,ADM,ALDH1A2,ANG,ANGPT1,ANXA2,BMP4,BMPER,CCL2,CDH13,CDH2,CDH5,CDX2,CITED2,COL15A1,COL8A1,CTNNB1,CXCR4,CYP1B1,E2F7,EDNRA,EFNB2,EMCN,ETS1,EYA1,FBXW7,FGF10,FGF18,FGF9,FGFR2,FOXC1,FOXO1,FOXS1,GBX2,GJA1,GLI3,GPC3,GREM1,HAND2,HAS2,HES1,HHEX,HOXA3,HPGD,HS6ST1,IHH,ITGAV,ITGB1,ITGB8,JAG1,LAMA1,LAMA4,MAP3K7,MEF2C,MEIS1,MEOX2,NOX5,NR2F2,NRP1,NRP2,NRXN3,NUS1,OSR1,PAX6,PAXIP1,PIK3CG,PPAP2B,PRKCA,PR…
GO Biological Process	GO:0051781	positive regulation of cell division	293	0.0486	1	1	5.59	0.358	2	21	0.0444	0.0952	2	9	64	unnamed,unnamed	unnamed,unnamed,unnamed,unnamed,unnamed,unnamed,unnamed,unnamed,unnamed,unnamed,unnamed,unnamed,unnamed,unnamed,unnamed,unnamed,unnamed,unnamed,unnamed,unnamed,unnamed	PDGFC,TGFB3	CSPP1,FGF5,FGF9,FGFR2,GAREM,PDGFC,PKN2,TGFB3,THBS4
GO Biological Process	GO:0002244	hematopoietic progenitor cell differentiation	293	0.0486	1	1	5.59	0.358	2	21	0.0444	0.0952	2	10	50	unnamed,unnamed	unnamed,unnamed,unnamed,unnamed,unnamed,unnamed,unnamed,unnamed,unnamed,unnamed,unnamed,unnamed,unnamed,unnamed,unnamed,unnamed,unnamed,unnamed,unnamed,unnamed,unnamed	CITED2,FST	BMP4,CITED2,FLI1,FST,GATA3,INHBA,RUNX1,SOX4,SP3,XRCC5
GO Biological Process	GO:0033273	response to vitamin	293	0.0486	1	1	5.59	0.358	2	21	0.0444	0.0952	2	8	59	unnamed,unnamed	unnamed,unnamed,unnamed,unnamed,unnamed,unnamed,unnamed,unnamed,unnamed,unnamed,unnamed,unnamed,unnamed,unnamed,unnamed,unnamed,unnamed,unnamed,unnamed,unnamed,unnamed	ITGB1,MGMT	ALDH1A2,ASCL1,CCL2,ITGB1,KYNU,LRP6,MEF2C,MGMT
GO Biological Process	GO:0003006	developmental process involved in reproduction	296	0.049	1	1	2.23	2.69	6	158	0.133	0.038	6	77	431	unnamed,unnamed,unnamed,unnamed,unnamed,unnamed	unnamed,unnamed,unnamed,unnamed,unnamed,unnamed,unnamed,unnamed,unnamed,unnamed,unnamed,unnamed,unnamed,unnamed,unnamed,unnamed,unnamed,unnamed,unnamed,unnamed,unnamed,unnamed,unnamed,unnamed,unnamed,unnamed,unnamed,unnamed,unnamed,unnamed,unnamed,unnamed,unnamed,unnamed,unnamed,unnamed,unnamed,unnamed,unnamed,unnamed,unnamed,unnamed,unnamed,unnamed,unnamed,unnamed,unnamed,unnamed,unnamed,unnamed…	CITED2,FST,GLI2,NR2F2,PRDM1,TGFB3	ACVR1,ACVR2A,ADAMTS1,ADCYAP1,ANG,AR,BCL2L11,BMP4,CELF4,CITED2,CTNNB1,CXCR4,CYP7B1,DACH1,DACH2,DMRT2,DNAJC19,ENSG00000166329,ETV5,FGF10,FGF9,FGFR2,FOXA1,FOXC1,FOXL2,FSHR,FST,FZD1,FZD7,FZD8,GATA3,GFRA1,GLI2,GOPC,HOXD13,IGF1,IMMP2L,INHBA,IRX5,KDM3A,KITLG,LHX8,LRP6,MAMLD1,MGST1,NOBOX,NR0B1,NR2F2,NRIP1,OSR1,PACRG,PBX1,PPP2R2B,PRDM1,QKI,ROBO2,RXFP2,SALL1,SLIT2,SLIT3,SOX2,SOX9,STAT5A,STRA8,TAF4,TBX3,TCF…
GO Biological Process	GO:0032501	multicellular organismal process	297	0.0494	1	1	1.22	26.1	32	1534	0.711	0.0209	44	901	5887	unnamed,unnamed,unnamed,unnamed,unnamed,unnamed,unnamed,unnamed,unnamed,unnamed,unnamed,unnamed,unnamed,unnamed,unnamed,unnamed,unnamed,unnamed,unnamed,unnamed,unnamed,unnamed,unnamed,unnamed,unnamed,unnamed,unnamed,unnamed,unnamed,unnamed,unnamed,unnamed	unnamed,unnamed,unnamed,unnamed,unnamed,unnamed,unnamed,unnamed,unnamed,unnamed,unnamed,unnamed,unnamed,unnamed,unnamed,unnamed,unnamed,unnamed,unnamed,unnamed,unnamed,unnamed,unnamed,unnamed,unnamed,unnamed,unnamed,unnamed,unnamed,unnamed,unnamed,unnamed,unnamed,unnamed,unnamed,unnamed,unnamed,unnamed,unnamed,unnamed,unnamed,unnamed,unnamed,unnamed,unnamed,unnamed,unnamed,unnamed,unnamed,unnamed…	ANXA2,BPGM,CALD1,CEP120,CITED2,CNTN3,CRIM1,DES,DLC1,EBF3,EMCN,FAM101B,FEZ2,FOXB1,FST,GLI2,GNA14,GNAQ,HHAT,HIC1,HOXA2,HOXA3,ITGB1,LRP4,MAF,MGMT,NR2F1,NR2F2,NRP1,PDGFC,PEX2,PPP3CA,PRDM1,PRDM6,RARB,ROCK2,SPEG,SRR,TBX2,TENM3,TFCP2L1,TGFB3,TOP2B,ZEB2	AATF,ABCA12,ABCC4,ABLIM1,ACKR3,ACO1,ACTR3,ACVR1,ACVR1C,ACVR2A,ADAM10,ADAM23,ADAMTS1,ADAMTS2,ADAMTS9,ADCY8,ADCY9,ADCYAP1,ADM,ADRA1A,ADRA1D,ADRA2A,ADRB2,AFF2,AFF3,AGTR1,AGTR2,AHSP,AIPL1,AK4,AK8,AKR1D1,ALCAM,ALDH1A2,ALK,ALX4,AMPH,AMY1C,ANG,ANGPT1,ANKRD11,ANXA1,ANXA2,AP2B1,APAF1,APCDD1,APP,AR,ARHGAP26,ARID1B,ARL6,ARRDC3,ARX,ASCL1,ASCL4,ASIC2,ASTN1,ATG5,ATOH1,ATOH7,ATP1A1,ATP2B1,ATRNL1,AXIN2,BARD1,BAR…
GO Biological Process	GO:0032504	multicellular organism reproduction	298	0.0497	1	1	2.05	3.41	7	200	0.156	0.035	7	99	690	unnamed,unnamed,unnamed,unnamed,unnamed,unnamed,unnamed	unnamed,unnamed,unnamed,unnamed,unnamed,unnamed,unnamed,unnamed,unnamed,unnamed,unnamed,unnamed,unnamed,unnamed,unnamed,unnamed,unnamed,unnamed,unnamed,unnamed,unnamed,unnamed,unnamed,unnamed,unnamed,unnamed,unnamed,unnamed,unnamed,unnamed,unnamed,unnamed,unnamed,unnamed,unnamed,unnamed,unnamed,unnamed,unnamed,unnamed,unnamed,unnamed,unnamed,unnamed,unnamed,unnamed,unnamed,unnamed,unnamed,unnamed…	CITED2,FOXB1,FST,ITGB1,NR2F2,PRDM1,TGFB3	ACVR1,ACVR2A,ADAMTS1,ADAMTS2,ADCYAP1,ANG,ANXA1,AR,BCL2L11,BCL6,BMP4,CADM1,CCL2,CCT6B,CELF4,CITED2,CREB1,CTNNB1,CXADR,CXCR4,CYLC2,CYP26B1,DDO,DEFB118,DIAPH2,EDDM3A,EDNRA,ERBB4,ETS1,ETV5,FANCL,FOXB1,FOXC1,FOXL2,FSHR,FST,GJA10,GOPC,HPGD,HSF2,IFT81,IHH,IMMP2L,INHBA,INPP5B,ITGB1,KCNU1,KDM3A,KHDRBS3,KITLG,MBD2,MSTN,NHLH2,NOBOX,NPAS3,NR0B1,NR2F2,NRIP1,PACRG,PAX5,PLA2G6,PMCH,PPAP2B,PPP2R2B,PRDM1,PRL,PTTG…
GO Biological Process	GO:0048741	skeletal muscle fiber development	299	0.0503	1	1	19.6	0.0511	1	3	0.0222	0.333	1	2	16	unnamed	unnamed,unnamed,unnamed	PPP3CA	PPP3CA,PPP3CB
GO Biological Process	GO:0051124	synaptic growth at neuromuscular junction	299	0.0503	1	1	19.6	0.0511	1	3	0.0222	0.333	1	2	2	unnamed	unnamed,unnamed,unnamed	LRP4	APP,LRP4
GO Biological Process	GO:0048368	lateral mesoderm development	299	0.0503	1	1	19.6	0.0511	1	3	0.0222	0.333	1	1	13	unnamed	unnamed,unnamed,unnamed	CITED2	CITED2
GO Biological Process	GO:0060364	frontal suture morphogenesis	299	0.0503	1	1	19.6	0.0511	1	3	0.0222	0.333	1	3	4	unnamed	unnamed,unnamed,unnamed	TGFB3	GLI3,MSX2,TGFB3
GO Biological Process	GO:0051798	positive regulation of hair follicle development	299	0.0503	1	1	19.6	0.0511	1	3	0.0222	0.333	1	2	9	unnamed	unnamed,unnamed,unnamed	FST	FST,MSX2
GO Biological Process	GO:0043278	response to morphine	299	0.0503	1	1	19.6	0.0511	1	3	0.0222	0.333	1	2	23	unnamed	unnamed,unnamed,unnamed	SRR	EDNRA,SRR
GO Biological Process	GO:0042730	fibrinolysis	299	0.0503	1	1	19.6	0.0511	1	3	0.0222	0.333	1	1	18	unnamed	unnamed,unnamed,unnamed	ANXA2	ANXA2
GO Biological Process	GO:0060513	prostatic bud formation	299	0.0503	1	1	19.6	0.0511	1	3	0.0222	0.333	1	2	3	unnamed	unnamed,unnamed,unnamed	GLI2	GLI2,TP63
GO Biological Process	GO:0046416	D-amino acid metabolic process	299	0.0503	1	1	19.6	0.0511	1	3	0.0222	0.333	1	3	6	unnamed	unnamed,unnamed,unnamed	SRR	DDO,ENSG00000203546,SRR
GO Biological Process	GO:0046697	decidualization	299	0.0503	1	1	19.6	0.0511	1	3	0.0222	0.333	1	1	17	unnamed	unnamed,unnamed,unnamed	CITED2	CITED2
GO Biological Process	GO:0060972	left/right pattern formation	299	0.0503	1	1	19.6	0.0511	1	3	0.0222	0.333	1	1	15	unnamed	unnamed,unnamed,unnamed	CITED2	CITED2
GO Biological Process	GO:0090259	regulation of retinal ganglion cell axon guidance	299	0.0503	1	1	19.6	0.0511	1	3	0.0222	0.333	1	2	4	unnamed	unnamed,unnamed,unnamed	NRP1	NRP1,SLIT2
GO Biological Process	GO:1900117	regulation of execution phase of apoptosis	299	0.0503	1	1	19.6	0.0511	1	3	0.0222	0.333	1	2	15	unnamed	unnamed,unnamed,unnamed	DLC1	DLC1,TBX5
GO Biological Process	GO:1900164	nodal signaling pathway involved in determination of lateral mesoderm left/right asymmetry	299	0.0503	1	1	19.6	0.0511	1	3	0.0222	0.333	1	1	3	unnamed	unnamed,unnamed,unnamed	CITED2	CITED2
GO Biological Process	GO:1901219	regulation of cardiac chamber morphogenesis	299	0.0503	1	1	19.6	0.0511	1	3	0.0222	0.333	1	2	2	unnamed	unnamed,unnamed,unnamed	TBX2	LRP6,TBX2
GO Biological Process	GO:0090181	regulation of cholesterol metabolic process	299	0.0503	1	1	19.6	0.0511	1	3	0.0222	0.333	1	2	19	unnamed	unnamed,unnamed,unnamed	PEX2	LDLRAP1,PEX2
GO Biological Process	GO:0071731	response to nitric oxide	299	0.0503	1	1	19.6	0.0511	1	3	0.0222	0.333	1	3	9	unnamed	unnamed,unnamed,unnamed	DPEP1	CCR7,DPEP1,FOXO1
GO Biological Process	GO:0035307	positive regulation of protein dephosphorylation	299	0.0503	1	1	19.6	0.0511	1	3	0.0222	0.333	1	2	15	unnamed	unnamed,unnamed,unnamed	DLC1	DLC1,PPP2R5A
GO Biological Process	GO:0061428	negative regulation of transcription from RNA polymerase II promoter in response to hypoxia	299	0.0503	1	1	19.6	0.0511	1	3	0.0222	0.333	1	1	3	unnamed	unnamed,unnamed,unnamed	CITED2	CITED2
GO Biological Process	GO:0070986	left/right axis specification	299	0.0503	1	1	19.6	0.0511	1	3	0.0222	0.333	1	1	8	unnamed	unnamed,unnamed,unnamed	CITED2	CITED2
GO Biological Process	GO:0060971	embryonic heart tube left/right pattern formation	299	0.0503	1	1	19.6	0.0511	1	3	0.0222	0.333	1	1	3	unnamed	unnamed,unnamed,unnamed	CITED2	CITED2
GO Biological Process	GO:0033173	calcineurin-NFAT signaling cascade	299	0.0503	1	1	19.6	0.0511	1	3	0.0222	0.333	1	2	3	unnamed	unnamed,unnamed,unnamed	PPP3CA	PPP3CA,PPP3CB
GO Biological Process	GO:0007159	leukocyte cell-cell adhesion	299	0.0503	1	1	19.6	0.0511	1	3	0.0222	0.333	1	3	42	unnamed	unnamed,unnamed,unnamed	ITGB1	ITGA4,ITGB1,ROCK1
GO Biological Process	GO:0014072	response to isoquinoline alkaloid	299	0.0503	1	1	19.6	0.0511	1	3	0.0222	0.333	1	2	24	unnamed	unnamed,unnamed,unnamed	SRR	EDNRA,SRR
GO Biological Process	GO:0014733	regulation of skeletal muscle adaptation	299	0.0503	1	1	19.6	0.0511	1	3	0.0222	0.333	1	2	5	unnamed	unnamed,unnamed,unnamed	PPP3CA	PPP3CA,PPP3CB
GO Biological Process	GO:0014883	transition between fast and slow fiber	299	0.0503	1	1	19.6	0.0511	1	3	0.0222	0.333	1	2	2	unnamed	unnamed,unnamed,unnamed	PPP3CA	PPP3CA,PPP3CB
GO Biological Process	GO:0007051	spindle organization	299	0.0503	1	1	19.6	0.0511	1	3	0.0222	0.333	1	2	80	unnamed	unnamed,unnamed,unnamed	CEP120	CEP120,TNKS
GO Biological Process	GO:0003417	growth plate cartilage development	299	0.0503	1	1	19.6	0.0511	1	3	0.0222	0.333	1	3	10	unnamed	unnamed,unnamed,unnamed	RARB	CER1,MATN1,RARB
GO Biological Process	GO:0001911	negative regulation of leukocyte mediated cytotoxicity	299	0.0503	1	1	19.6	0.0511	1	3	0.0222	0.333	1	2	6	unnamed	unnamed,unnamed,unnamed	PPP3CA	PPP3CA,PPP3CB
GO Biological Process	GO:0001915	negative regulation of T cell mediated cytotoxicity	299	0.0503	1	1	19.6	0.0511	1	3	0.0222	0.333	1	2	5	unnamed	unnamed,unnamed,unnamed	PPP3CA	PPP3CA,PPP3CB
GO Biological Process	GO:0003140	determination of left/right asymmetry in lateral mesoderm	299	0.0503	1	1	19.6	0.0511	1	3	0.0222	0.333	1	1	6	unnamed	unnamed,unnamed,unnamed	CITED2	CITED2
GO Biological Process	GO:0035306	positive regulation of dephosphorylation	299	0.0503	1	1	19.6	0.0511	1	3	0.0222	0.333	1	2	16	unnamed	unnamed,unnamed,unnamed	DLC1	DLC1,PPP2R5A
GO Biological Process	GO:0016322	neuron remodeling	299	0.0503	1	1	19.6	0.0511	1	3	0.0222	0.333	1	2	8	unnamed	unnamed,unnamed,unnamed	GNAQ	APP,GNAQ
GO Biological Process	GO:0019369	arachidonic acid metabolic process	299	0.0503	1	1	19.6	0.0511	1	3	0.0222	0.333	1	3	53	unnamed	unnamed,unnamed,unnamed	DPEP1	CYP1B1,DPEP1,HPGD
GO Biological Process	GO:0022027	interkinetic nuclear migration	299	0.0503	1	1	19.6	0.0511	1	3	0.0222	0.333	1	2	7	unnamed	unnamed,unnamed,unnamed	CEP120	CEP120,HHEX
GO Biological Process	GO:0030195	negative regulation of blood coagulation	299	0.0503	1	1	19.6	0.0511	1	3	0.0222	0.333	1	1	36	unnamed	unnamed,unnamed,unnamed	ANXA2	ANXA2
GO Biological Process	GO:0033089	positive regulation of T cell differentiation in thymus	299	0.0503	1	1	19.6	0.0511	1	3	0.0222	0.333	1	2	8	unnamed	unnamed,unnamed,unnamed	GLI2	GLI2,IHH
GO Biological Process	GO:0021776	smoothened signaling pathway involved in spinal cord motor neuron cell fate specification	299	0.0503	1	1	19.6	0.0511	1	3	0.0222	0.333	1	2	3	unnamed	unnamed,unnamed,unnamed	GLI2	GLI2,GLI3
GO Biological Process	GO:0021910	smoothened signaling pathway involved in ventral spinal cord patterning	299	0.0503	1	1	19.6	0.0511	1	3	0.0222	0.333	1	2	4	unnamed	unnamed,unnamed,unnamed	GLI2	GLI2,GLI3
GO Biological Process	GO:0021775	smoothened signaling pathway involved in ventral spinal cord interneuron specification	299	0.0503	1	1	19.6	0.0511	1	3	0.0222	0.333	1	2	3	unnamed	unnamed,unnamed,unnamed	GLI2	GLI2,GLI3
GO Biological Process	GO:0021568	rhombomere 2 development	299	0.0503	1	1	19.6	0.0511	1	3	0.0222	0.333	1	2	2	unnamed	unnamed,unnamed,unnamed	HOXA2	GBX2,HOXA2
GO Biological Process	GO:0021563	glossopharyngeal nerve development	299	0.0503	1	1	19.6	0.0511	1	3	0.0222	0.333	1	3	5	unnamed	unnamed,unnamed,unnamed	HOXA3	HOXA3,NAV2,PLXNA4
GO Biological Process	GO:0021636	trigeminal nerve morphogenesis	299	0.0503	1	1	19.6	0.0511	1	3	0.0222	0.333	1	2	2	unnamed	unnamed,unnamed,unnamed	NRP1	NRP1,PLXNA4
GO Biological Process	GO:0061180	mammary gland epithelium development	342	0.052	1	1	3.52	0.852	3	50	0.0667	0.06	3	20	61	unnamed,unnamed,unnamed	unnamed,unnamed,unnamed,unnamed,unnamed,unnamed,unnamed,unnamed,unnamed,unnamed,unnamed,unnamed,unnamed,unnamed,unnamed,unnamed,unnamed,unnamed,unnamed,unnamed,unnamed,unnamed,unnamed,unnamed,unnamed,unnamed,unnamed,unnamed,unnamed,unnamed,unnamed,unnamed,unnamed,unnamed,unnamed,unnamed,unnamed,unnamed,unnamed,unnamed,unnamed,unnamed,unnamed,unnamed,unnamed,unnamed,unnamed,unnamed,unnamed,unnamed	FOXB1,GLI2,MGMT	AR,ERBB4,FGF10,FGFR2,FOXB1,GLI2,ID2,LRP6,MGMT,MSX2,NR3C1,NTN1,PTCH1,ROBO1,SLIT2,STAT5A,TBX3,WNT2,WNT5A,ZNF703
GO Biological Process	GO:0032320	positive regulation of Ras GTPase activity	342	0.052	1	1	3.52	0.852	3	50	0.0667	0.06	3	33	173	unnamed,unnamed,unnamed	unnamed,unnamed,unnamed,unnamed,unnamed,unnamed,unnamed,unnamed,unnamed,unnamed,unnamed,unnamed,unnamed,unnamed,unnamed,unnamed,unnamed,unnamed,unnamed,unnamed,unnamed,unnamed,unnamed,unnamed,unnamed,unnamed,unnamed,unnamed,unnamed,unnamed,unnamed,unnamed,unnamed,unnamed,unnamed,unnamed,unnamed,unnamed,unnamed,unnamed,unnamed,unnamed,unnamed,unnamed,unnamed,unnamed,unnamed,unnamed,unnamed,unnamed	ARHGAP15,DLC1,TBC1D22A	ADCYAP1,ARAP3,ARHGAP15,ARHGAP26,ARHGEF16,CCR7,CD40,CDKL5,DLC1,DOCK2,DOCK4,ERRFI1,GSK3B,IQGAP1,NTRK3,OPHN1,RALGAPA2,RAPGEF1,RAPGEF2,RASAL1,RASAL2,RASGRP3,RHOG,S1PR1,SRGAP1,TBC1D16,TBC1D22A,TBC1D23,TBC1D2B,TBC1D32,TBC1D4,TBCK,USP6NL
[truncated: 4,858 more rows]
