# Supplementary material for: PREDICTD PaRallel Epigenomics Data Imputation with Cloud-based Tensor Decomposition
Source: Nat Commun. 2018 Apr 11;9:1402. doi: 10.1038/s41467-018-03635-9 (PMC5895786; doi:10.1038/s41467-018-03635-9)
Supplement: Supplementary file 14 — Supplementary Dataset 12(XLSX 872 kb) [file 41467_2018_3635_MOESM14_ESM.xlsx]

## Sheet: Supplementary Data 12
GREAT Analysis
ncHARClusterName	ncHARClusterIndex	Background
Immune	4	Whole Genome
# GREAT version 3.0.0	Species assembly: hg19	Association rule: Basal+extension: 5000 bp upstream, 1000 bp downstream, 1000000 bp max extension, curated regulatory domains included
# Ontology summary statistics are provided in the footer.
#
# Ontology	ID	Desc	BinomRank	BinomP	BinomBonfP	BinomFdrQ	RegionFoldEnrich	ExpRegions	ObsRegions	GenomeFrac	SetCov	HyperRank	HyperP	HyperBonfP	HyperFdrQ	GeneFoldEnrich	ExpGenes	ObsGenes	TotalGenes	GeneSetCov	TermCov	Regions	Genes
GO Molecular Function	GO:0042497	triacyl lipopeptide binding	1	0.00387	1	1	258	0.00388	1	0.000102	0.0263	4	0.00394	1	1	254	0.00394	1	1	0.0141	1	unnamed	TLR2
GO Molecular Function	GO:0042498	diacyl lipopeptide binding	2	0.00457	1	1	218	0.00458	1	0.000121	0.0263	6	0.00786	1	1	127	0.00787	1	2	0.0141	0.5	unnamed	TLR2
GO Molecular Function	GO:0001103	RNA polymerase II repressing transcription factor binding	3	0.00474	1	1	19.6	0.102	2	0.00268	0.0526	5	0.00503	1	1	18.8	0.106	2	27	0.0282	0.0741	unnamed,unnamed	DMAP1,STAT3
GO Molecular Function	GO:0031730	CCR5 chemokine receptor binding	4	0.00482	1	1	207	0.00483	1	0.000127	0.0263	15	0.0157	1	1	63.5	0.0157	1	4	0.0141	0.25	unnamed	STAT3
GO Molecular Function	GO:0070891	lipoteichoic acid binding	5	0.00694	1	1	144	0.00696	1	0.000183	0.0263	9	0.0118	1	1	84.7	0.0118	1	3	0.0141	0.333	unnamed	TLR2
GO Molecular Function	GO:0004090	carbonyl reductase (NADPH) activity	6	0.00738	1	1	135	0.00741	1	0.000195	0.0263	24	0.0195	1	1	50.8	0.0197	1	5	0.0141	0.2	unnamed	DHRS4L2
GO Molecular Function	GO:0016427	tRNA (cytosine) methyltransferase activity	7	0.00753	1	1	132	0.00755	1	0.000199	0.0263	9	0.0118	1	1	84.7	0.0118	1	3	0.0141	0.333	unnamed	METTL2B
GO Molecular Function	GO:0004698	calcium-dependent protein kinase C activity	8	0.00877	1	1	114	0.0088	1	0.000232	0.0263	9	0.0118	1	1	84.7	0.0118	1	3	0.0141	0.333	unnamed	PRKCA
GO Molecular Function	GO:0052658	inositol-1,4,5-trisphosphate 5-phosphatase activity	9	0.0095	1	1	105	0.00954	1	0.000251	0.0263	15	0.0157	1	1	63.5	0.0157	1	4	0.0141	0.25	unnamed	INPP5B
GO Molecular Function	GO:0010857	calcium-dependent protein kinase activity	10	0.0097	1	1	103	0.00974	1	0.000256	0.0263	15	0.0157	1	1	63.5	0.0157	1	4	0.0141	0.25	unnamed	PRKCA
GO Molecular Function	GO:0071723	lipopeptide binding	11	0.0099	1	1	101	0.00994	1	0.000262	0.0263	39	0.0272	1	1	36.3	0.0275	1	7	0.0141	0.143	unnamed	TLR2
GO Molecular Function	GO:0042834	peptidoglycan binding	12	0.0112	1	1	89	0.0112	1	0.000296	0.0263	43	0.0311	1	1	31.8	0.0315	1	8	0.0141	0.125	unnamed	TLR2
GO Molecular Function	GO:0004439	phosphatidylinositol-4,5-bisphosphate 5-phosphatase activity	13	0.0112	1	1	88.7	0.0113	1	0.000297	0.0263	32	0.0234	1	1	42.3	0.0236	1	6	0.0141	0.167	unnamed	INPP5B
GO Molecular Function	GO:0003997	acyl-CoA oxidase activity	14	0.0125	1	1	79.8	0.0125	1	0.00033	0.0263	32	0.0234	1	1	42.3	0.0236	1	6	0.0141	0.167	unnamed	ACOXL
GO Molecular Function	GO:0003691	double-stranded telomeric DNA binding	15	0.0137	1	1	72.5	0.0138	1	0.000363	0.0263	24	0.0195	1	1	50.8	0.0197	1	5	0.0141	0.2	unnamed	XRCC5
GO Molecular Function	GO:0035403	histone kinase activity (H3-T6 specific)	16	0.0144	1	1	69	0.0145	1	0.000381	0.0263	6	0.00786	1	1	127	0.00787	1	2	0.0141	0.5	unnamed	PRKCA
GO Molecular Function	GO:0046030	inositol trisphosphate phosphatase activity	17	0.0164	1	1	60.6	0.0165	1	0.000435	0.0263	51	0.0349	1	1	28.2	0.0354	1	9	0.0141	0.111	unnamed	INPP5B
GO Molecular Function	GO:0035184	histone threonine kinase activity	18	0.0175	1	1	56.8	0.0176	1	0.000463	0.0263	24	0.0195	1	1	50.8	0.0197	1	5	0.0141	0.2	unnamed	PRKCA
GO Molecular Function	GO:0004842	ubiquitin-protein ligase activity	19	0.0175	1	1	3.99	1	4	0.0264	0.105	30	0.0195	1	1	3.89	1.03	4	261	0.0563	0.0153	unnamed,unnamed,unnamed,unnamed	BCOR,BIRC7,MARCH4,RNF103
GO Molecular Function	GO:0051575	5'-deoxyribose-5-phosphate lyase activity	20	0.0178	1	1	55.7	0.018	1	0.000473	0.0263	15	0.0157	1	1	63.5	0.0157	1	4	0.0141	0.25	unnamed	XRCC5
GO Molecular Function	GO:0035615	clathrin adaptor activity	21	0.0183	1	1	54.2	0.0184	1	0.000485	0.0263	9	0.0118	1	1	84.7	0.0118	1	3	0.0141	0.333	unnamed	LDLRAP1
GO Molecular Function	GO:0034595	phosphatidylinositol phosphate 5-phosphatase activity	22	0.0184	1	1	53.8	0.0186	1	0.000489	0.0263	54	0.0387	1	1	25.4	0.0394	1	10	0.0141	0.1	unnamed	INPP5B
GO Molecular Function	GO:0008140	cAMP response element binding protein binding	23	0.019	1	1	52.1	0.0192	1	0.000505	0.0263	43	0.0311	1	1	31.8	0.0315	1	8	0.0141	0.125	unnamed	CRTC3
GO Molecular Function	GO:0005515	protein binding	24	0.0194	1	1	1.28	23.5	30	0.618	0.789	98	0.0749	1	1	1.21	31.5	38	7997	0.535	0.00475	unnamed,unnamed,unnamed,unnamed,unnamed,unnamed,unnamed,unnamed,unnamed,unnamed,unnamed,unnamed,unnamed,unnamed,unnamed,unnamed,unnamed,unnamed,unnamed,unnamed,unnamed,unnamed,unnamed,unnamed,unnamed,unnamed,unnamed,unnamed,unnamed,unnamed	ADAM10,BCL11B,BCL2L11,BCL9L,BCOR,BHLHE23,BIRC7,BMP3,BTG1,CALU,CDNF,DMAP1,ETS1,FAM3D,FCRL2,FGF5,FOXP1,FRMD4A,INPP5B,INSIG2,IQGAP1,ITGA4,KDM3A,KPNA2,LDLRAP1,LIPC,MID1IP1,MLN,NUP210,PRKCA,RAD9B,RHOG,RNF103,SF3A3,STAT3,STAT5A,TLR2,XRCC5
GO Molecular Function	GO:0019787	small conjugating protein ligase activity	25	0.0198	1	1	3.84	1.04	4	0.0274	0.105	34	0.0234	1	1	3.68	1.09	4	276	0.0563	0.0145	unnamed,unnamed,unnamed,unnamed	BCOR,BIRC7,MARCH4,RNF103
GO Molecular Function	GO:0008565	protein transporter activity	26	0.0201	1	1	9.2	0.217	2	0.00572	0.0526	58	0.0424	1	1	6.12	0.327	2	83	0.0282	0.0241	unnamed,unnamed	KPNA2,PGAP2
GO Molecular Function	GO:0042277	peptide binding	27	0.0222	1	1	4.99	0.602	3	0.0158	0.0789	31	0.0232	1	1	4.92	0.61	3	155	0.0423	0.0194	unnamed,unnamed,unnamed	KPNA2,LDLRAP1,TLR2
GO Molecular Function	GO:0043565	sequence-specific DNA binding	28	0.0222	1	1	2.25	3.55	8	0.0935	0.211	1	0.00159	1	1	3.28	2.74	9	697	0.127	0.0129	unnamed,unnamed,unnamed,unnamed,unnamed,unnamed,unnamed,unnamed	BCL11B,EN1,ETS1,FOXP1,KDM3A,NFE2L3,STAT3,STAT5A,XRCC5
GO Molecular Function	GO:0035612	AP-2 adaptor complex binding	29	0.023	1	1	43	0.0233	1	0.000613	0.0263	24	0.0195	1	1	50.8	0.0197	1	5	0.0141	0.2	unnamed	LDLRAP1
GO Molecular Function	GO:0045028	G-protein coupled purinergic nucleotide receptor activity	30	0.0237	1	1	41.7	0.024	1	0.000631	0.0263	59	0.0425	1	1	23.1	0.0433	1	11	0.0141	0.0909	unnamed	P2RY10
GO Molecular Function	GO:0033218	amide binding	31	0.0237	1	1	4.86	0.618	3	0.0163	0.0789	36	0.0248	1	1	4.79	0.626	3	159	0.0423	0.0189	unnamed,unnamed,unnamed	KPNA2,LDLRAP1,TLR2
GO Molecular Function	GO:0003995	acyl-CoA dehydrogenase activity	32	0.0245	1	1	40.3	0.0248	1	0.000652	0.0263	80	0.0575	1	1	16.9	0.059	1	15	0.0141	0.0667	unnamed	ACOXL
GO Molecular Function	GO:0030674	protein binding, bridging	33	0.0246	1	1	4.79	0.626	3	0.0165	0.0789	14	0.0146	1	1	5.86	0.512	3	130	0.0423	0.0231	unnamed,unnamed,unnamed	FCRL2,FRMD4A,LDLRAP1
GO Molecular Function	GO:0008139	nuclear localization sequence binding	34	0.0253	1	1	39.1	0.0256	1	0.000673	0.0263	51	0.0349	1	1	28.2	0.0354	1	9	0.0141	0.111	unnamed	KPNA2
GO Molecular Function	GO:0016881	acid-amino acid ligase activity	35	0.0254	1	1	3.56	1.12	4	0.0296	0.105	49	0.0312	1	1	3.37	1.19	4	302	0.0563	0.0132	unnamed,unnamed,unnamed,unnamed	BCOR,BIRC7,MARCH4,RNF103
GO Molecular Function	GO:0003712	transcription cofactor activity	36	0.0257	1	1	2.6	2.3	6	0.0606	0.158	13	0.0119	1	1	3.15	1.9	6	484	0.0845	0.0124	unnamed,unnamed,unnamed,unnamed,unnamed,unnamed	BCL9L,BCOR,BTG1,CRTC3,DMAP1,NFE2L3
GO Molecular Function	GO:0008175	tRNA methyltransferase activity	37	0.0258	1	1	38.2	0.0262	1	0.000688	0.0263	72	0.05	1	1	19.5	0.0512	1	13	0.0141	0.0769	unnamed	METTL2B
GO Molecular Function	GO:0019899	enzyme binding	38	0.0267	1	1	2.05	4.4	9	0.116	0.237	57	0.0394	1	1	1.95	4.6	9	1170	0.127	0.00769	unnamed,unnamed,unnamed,unnamed,unnamed,unnamed,unnamed,unnamed,unnamed	ADAM10,BCOR,BIRC7,BTG1,IQGAP1,KPNA2,PRKCA,STAT3,XRCC5
GO Molecular Function	GO:0004776	succinate-CoA ligase (GDP-forming) activity	39	0.0269	1	1	36.7	0.0272	1	0.000717	0.0263	6	0.00786	1	1	127	0.00787	1	2	0.0141	0.5	unnamed	SUCLG2
GO Molecular Function	GO:0008168	methyltransferase activity	40	0.027	1	1	4.62	0.65	3	0.0171	0.0789	66	0.0465	1	1	3.74	0.803	3	204	0.0423	0.0147	unnamed,unnamed,unnamed	DMAP1,METTL2B,PRDM13
GO Molecular Function	GO:0016741	transferase activity, transferring one-carbon groups	41	0.0282	1	1	4.54	0.661	3	0.0174	0.0789	71	0.0499	1	1	3.63	0.826	3	210	0.0423	0.0143	unnamed,unnamed,unnamed	DMAP1,METTL2B,PRDM13
GO Molecular Function	GO:0016874	ligase activity	42	0.0294	1	1	2.86	1.75	5	0.0461	0.132	63	0.046	1	1	2.56	1.96	5	497	0.0704	0.0101	unnamed,unnamed,unnamed,unnamed,unnamed	BCOR,BIRC7,MARCH4,RNF103,SUCLG2
GO Molecular Function	GO:0060090	binding, bridging	43	0.0295	1	1	4.46	0.672	3	0.0177	0.0789	22	0.0185	1	1	5.37	0.559	3	142	0.0423	0.0211	unnamed,unnamed,unnamed	FCRL2,FRMD4A,LDLRAP1
GO Molecular Function	GO:0070491	repressing transcription factor binding	44	0.0317	1	1	7.18	0.279	2	0.00733	0.0526	23	0.0185	1	1	9.59	0.209	2	53	0.0282	0.0377	unnamed,unnamed	DMAP1,STAT3
GO Molecular Function	GO:0000989	transcription factor binding transcription factor activity	45	0.0319	1	1	2.48	2.42	6	0.0638	0.158	20	0.0158	1	1	2.96	2.03	6	515	0.0845	0.0117	unnamed,unnamed,unnamed,unnamed,unnamed,unnamed	BCL9L,BCOR,BTG1,CRTC3,DMAP1,NFE2L3
GO Molecular Function	GO:0001875	lipopolysaccharide receptor activity	46	0.0323	1	1	30.5	0.0328	1	0.000863	0.0263	24	0.0195	1	1	50.8	0.0197	1	5	0.0141	0.2	unnamed	TLR2
GO Molecular Function	GO:0048020	CCR chemokine receptor binding	47	0.0328	1	1	30	0.0333	1	0.000877	0.0263	77	0.0537	1	1	18.1	0.0551	1	14	0.0141	0.0714	unnamed	STAT3
GO Molecular Function	GO:0001614	purinergic nucleotide receptor activity	48	0.0334	1	1	29.4	0.034	1	0.000895	0.0263	95	0.0722	1	1	13.4	0.0748	1	19	0.0141	0.0526	unnamed	P2RY10
GO Molecular Function	GO:0000988	protein binding transcription factor activity	49	0.034	1	1	2.44	2.46	6	0.0647	0.158	21	0.0164	1	1	2.93	2.05	6	520	0.0845	0.0115	unnamed,unnamed,unnamed,unnamed,unnamed,unnamed	BCL9L,BCOR,BTG1,CRTC3,DMAP1,NFE2L3
GO Molecular Function	GO:0016879	ligase activity, forming carbon-nitrogen bonds	50	0.0353	1	1	3.21	1.25	4	0.0328	0.105	62	0.0434	1	1	3.02	1.32	4	336	0.0563	0.0119	unnamed,unnamed,unnamed,unnamed	BCOR,BIRC7,MARCH4,RNF103
GO Molecular Function	GO:0016634	oxidoreductase activity, acting on the CH-CH group of donors, oxygen as acceptor	51	0.04	1	1	24.5	0.0408	1	0.00107	0.0263	59	0.0425	1	1	23.1	0.0433	1	11	0.0141	0.0909	unnamed	ACOXL
GO Molecular Function	GO:0035173	histone kinase activity	52	0.0403	1	1	24.3	0.0411	1	0.00108	0.0263	64	0.0462	1	1	21.2	0.0472	1	12	0.0141	0.0833	unnamed	PRKCA
GO Molecular Function	GO:0035258	steroid hormone receptor binding	53	0.0407	1	1	6.26	0.32	2	0.00841	0.0526	38	0.0271	1	1	7.82	0.256	2	65	0.0282	0.0308	unnamed,unnamed	KDM3A,STAT3
GO Molecular Function	GO:0042826	histone deacetylase binding	54	0.0408	1	1	6.25	0.32	2	0.00842	0.0526	42	0.0302	1	1	7.37	0.272	2	69	0.0282	0.029	unnamed,unnamed	BCOR,KPNA2
GO Molecular Function	GO:0004774	succinate-CoA ligase activity	55	0.0416	1	1	23.5	0.0425	1	0.00112	0.0263	15	0.0157	1	1	63.5	0.0157	1	4	0.0141	0.25	unnamed	SUCLG2
GO Molecular Function	GO:0035586	purinergic receptor activity	56	0.0426	1	1	23	0.0435	1	0.00115	0.0263	109	0.0904	1	1	10.6	0.0945	1	24	0.0141	0.0417	unnamed	P2RY10
GO Molecular Function	GO:0044212	transcription regulatory region DNA binding	57	0.0434	1	1	2.57	1.95	5	0.0512	0.132	2	0.00291	1	1	4.23	1.42	6	360	0.0845	0.0167	unnamed,unnamed,unnamed,unnamed,unnamed	BCL11B,BCOR,KDM3A,STAT3,STAT5A,XRCC5
GO Molecular Function	GO:0035591	signaling adaptor activity	58	0.0443	1	1	5.97	0.335	2	0.00882	0.0526	40	0.0279	1	1	7.7	0.26	2	66	0.0282	0.0303	unnamed,unnamed	FCRL2,LDLRAP1
GO Molecular Function	GO:0034593	phosphatidylinositol bisphosphate phosphatase activity	59	0.0453	1	1	21.6	0.0463	1	0.00122	0.0263	77	0.0537	1	1	18.1	0.0551	1	14	0.0141	0.0714	unnamed	INPP5B
GO Molecular Function	GO:0000975	regulatory region DNA binding	60	0.0461	1	1	2.52	1.98	5	0.0521	0.132	3	0.00321	1	1	4.15	1.44	6	367	0.0845	0.0163	unnamed,unnamed,unnamed,unnamed,unnamed	BCL11B,BCOR,KDM3A,STAT3,STAT5A,XRCC5
GO Molecular Function	GO:0004579	dolichyl-diphosphooligosaccharide-protein glycotransferase activity	61	0.0469	1	1	20.9	0.048	1	0.00126	0.0263	43	0.0311	1	1	31.8	0.0315	1	8	0.0141	0.125	unnamed	DAD1
GO Molecular Function	GO:0004576	oligosaccharyl transferase activity	62	0.0479	1	1	20.4	0.049	1	0.00129	0.0263	51	0.0349	1	1	28.2	0.0354	1	9	0.0141	0.111	unnamed	DAD1
GO Molecular Function	GO:0042162	telomeric DNA binding	63	0.0495	1	1	19.7	0.0507	1	0.00133	0.0263	84	0.0612	1	1	15.9	0.063	1	16	0.0141	0.0625	unnamed	XRCC5
GO Molecular Function	GO:0004984	olfactory receptor activity	64	0.0498	1	1	5.59	0.358	2	0.00941	0.0526	202	0.445	1	1	1.33	1.5	2	382	0.0282	0.00524	unnamed,unnamed	OR2S2,OR4E2
GO Molecular Function	GO:0004806	triglyceride lipase activity	65	0.0502	1	1	19.4	0.0514	1	0.00135	0.0263	84	0.0612	1	1	15.9	0.063	1	16	0.0141	0.0625	unnamed	LIPC
GO Molecular Function	GO:0008134	transcription factor binding	66	0.0515	1	1	2.45	2.04	5	0.0538	0.132	50	0.0345	1	1	2.77	1.81	5	459	0.0704	0.0109	unnamed,unnamed,unnamed,unnamed,unnamed	BCOR,DMAP1,ETS1,INSIG2,STAT3
GO Molecular Function	GO:0001784	phosphotyrosine binding	67	0.0526	1	1	18.5	0.054	1	0.00142	0.0263	72	0.05	1	1	19.5	0.0512	1	13	0.0141	0.0769	unnamed	LDLRAP1
GO Molecular Function	GO:0035259	glucocorticoid receptor binding	68	0.0527	1	1	18.5	0.0541	1	0.00142	0.0263	43	0.0311	1	1	31.8	0.0315	1	8	0.0141	0.125	unnamed	STAT3
GO Molecular Function	GO:0052745	inositol phosphate phosphatase activity	69	0.0536	1	1	18.2	0.0551	1	0.00145	0.0263	92	0.0649	1	1	14.9	0.0669	1	17	0.0141	0.0588	unnamed	INPP5B
GO Molecular Function	GO:0005048	signal sequence binding	70	0.0541	1	1	18	0.0556	1	0.00146	0.0263	101	0.0795	1	1	12.1	0.0826	1	21	0.0141	0.0476	unnamed	KPNA2
GO Molecular Function	GO:0008329	signaling pattern recognition receptor activity	71	0.0541	1	1	18	0.0556	1	0.00146	0.0263	84	0.0612	1	1	15.9	0.063	1	16	0.0141	0.0625	unnamed	TLR2
GO Molecular Function	GO:0001047	core promoter binding	72	0.0543	1	1	5.33	0.375	2	0.00988	0.0526	35	0.0248	1	1	8.2	0.244	2	62	0.0282	0.0323	unnamed,unnamed	KDM3A,STAT5A
GO Molecular Function	GO:0016405	CoA-ligase activity	73	0.056	1	1	17.4	0.0576	1	0.00152	0.0263	43	0.0311	1	1	31.8	0.0315	1	8	0.0141	0.125	unnamed	SUCLG2
GO Molecular Function	GO:0004571	mannosyl-oligosaccharide 1,2-alpha-mannosidase activity	74	0.0584	1	1	16.6	0.0601	1	0.00158	0.0263	43	0.0311	1	1	31.8	0.0315	1	8	0.0141	0.125	unnamed	MAN1C1
GO Molecular Function	GO:0019903	protein phosphatase binding	75	0.0588	1	1	5.09	0.393	2	0.0103	0.0526	67	0.0471	1	1	5.77	0.346	2	88	0.0282	0.0227	unnamed,unnamed	IQGAP1,STAT3
GO Molecular Function	GO:0004143	diacylglycerol kinase activity	76	0.0588	1	1	16.5	0.0605	1	0.00159	0.0263	77	0.0537	1	1	18.1	0.0551	1	14	0.0141	0.0714	unnamed	CERKL
GO Molecular Function	GO:0034185	apolipoprotein binding	77	0.0591	1	1	16.4	0.0609	1	0.0016	0.0263	84	0.0612	1	1	15.9	0.063	1	16	0.0141	0.0625	unnamed	LIPC
GO Molecular Function	GO:0048365	Rac GTPase binding	78	0.0612	1	1	15.8	0.0631	1	0.00166	0.0263	103	0.0831	1	1	11.5	0.0866	1	22	0.0141	0.0455	unnamed	IQGAP1
GO Molecular Function	GO:0005095	GTPase inhibitor activity	79	0.0615	1	1	15.8	0.0635	1	0.00167	0.0263	72	0.05	1	1	19.5	0.0512	1	13	0.0141	0.0769	unnamed	IQGAP1
GO Molecular Function	GO:0070700	BMP receptor binding	80	0.0618	1	1	15.7	0.0637	1	0.00168	0.0263	24	0.0195	1	1	50.8	0.0197	1	5	0.0141	0.2	unnamed	BMP3
GO Molecular Function	GO:0003951	NAD+ kinase activity	81	0.0623	1	1	15.6	0.0643	1	0.00169	0.0263	84	0.0612	1	1	15.9	0.063	1	16	0.0141	0.0625	unnamed	CERKL
GO Molecular Function	GO:0050750	low-density lipoprotein particle receptor binding	82	0.0627	1	1	15.4	0.0647	1	0.0017	0.0263	72	0.05	1	1	19.5	0.0512	1	13	0.0141	0.0769	unnamed	LDLRAP1
GO Molecular Function	GO:0008173	RNA methyltransferase activity	83	0.0648	1	1	15	0.0669	1	0.00176	0.0263	119	0.115	1	1	8.2	0.122	1	31	0.0141	0.0323	unnamed	METTL2B
GO Molecular Function	GO:0052866	phosphatidylinositol phosphate phosphatase activity	84	0.0694	1	1	13.9	0.0719	1	0.00189	0.0263	103	0.0831	1	1	11.5	0.0866	1	22	0.0141	0.0455	unnamed	INPP5B
GO Molecular Function	GO:0045309	protein phosphorylated amino acid binding	85	0.0701	1	1	13.8	0.0727	1	0.00191	0.0263	99	0.0759	1	1	12.7	0.0787	1	20	0.0141	0.05	unnamed	LDLRAP1
GO Molecular Function	GO:0005086	ARF guanyl-nucleotide exchange factor activity	86	0.0729	1	1	13.2	0.0756	1	0.00199	0.0263	95	0.0722	1	1	13.4	0.0748	1	19	0.0141	0.0526	unnamed	IQSEC1
GO Molecular Function	GO:0015924	mannosyl-oligosaccharide mannosidase activity	87	0.0747	1	1	12.9	0.0776	1	0.00204	0.0263	54	0.0387	1	1	25.4	0.0394	1	10	0.0141	0.1	unnamed	MAN1C1
GO Molecular Function	GO:0030159	receptor signaling complex scaffold activity	88	0.075	1	1	12.8	0.0779	1	0.00205	0.0263	95	0.0722	1	1	13.4	0.0748	1	19	0.0141	0.0526	unnamed	LDLRAP1
GO Molecular Function	GO:0000976	transcription regulatory region sequence-specific DNA binding	89	0.0757	1	1	3.04	0.988	3	0.026	0.0789	41	0.0286	1	1	4.54	0.661	3	168	0.0423	0.0179	unnamed,unnamed,unnamed	BCL11B,KDM3A,STAT5A
GO Molecular Function	GO:0035257	nuclear hormone receptor binding	90	0.0765	1	1	4.38	0.457	2	0.012	0.0526	110	0.0917	1	1	3.94	0.508	2	129	0.0282	0.0155	unnamed,unnamed	KDM3A,STAT3
GO Molecular Function	GO:0070325	lipoprotein particle receptor binding	91	0.0768	1	1	12.5	0.0798	1	0.0021	0.0263	94	0.0685	1	1	14.1	0.0708	1	18	0.0141	0.0556	unnamed	LDLRAP1
GO Molecular Function	GO:0019900	kinase binding	92	0.0813	1	1	2.43	1.65	4	0.0434	0.105	106	0.0841	1	1	2.41	1.66	4	421	0.0563	0.0095	unnamed,unnamed,unnamed,unnamed	ADAM10,BTG1,IQGAP1,STAT3
GO Molecular Function	GO:0005102	receptor binding	93	0.0827	1	1	1.73	4.62	8	0.121	0.211	65	0.0463	1	1	1.9	4.75	9	1206	0.127	0.00746	unnamed,unnamed,unnamed,unnamed,unnamed,unnamed,unnamed,unnamed	ADAM10,BMP3,CDNF,FAM3D,FGF5,KDM3A,LDLRAP1,MLN,STAT3
GO Molecular Function	GO:0016878	acid-thiol ligase activity	94	0.0835	1	1	11.5	0.0871	1	0.00229	0.0263	99	0.0759	1	1	12.7	0.0787	1	20	0.0141	0.05	unnamed	SUCLG2
GO Molecular Function	GO:0046872	metal ion binding	95	0.0841	1	1	1.34	13.4	18	0.353	0.474	102	0.0829	1	1	1.35	15.6	21	3964	0.296	0.0053	unnamed,unnamed,unnamed,unnamed,unnamed,unnamed,unnamed,unnamed,unnamed,unnamed,unnamed,unnamed,unnamed,unnamed,unnamed,unnamed,unnamed,unnamed	ADAM10,AMZ2,BCL11B,BIRC7,CALU,ERI3,FOXP1,FSTL4,INPP5B,IQGAP1,ITGA4,KDM3A,MAN1C1,MARCH4,PPTC7,PRDM13,PRKCA,RNF103,SF3A3,STAT3,STAT5A
GO Molecular Function	GO:0042379	chemokine receptor binding	96	0.0856	1	1	11.2	0.0894	1	0.00235	0.0263	150	0.202	1	1	4.46	0.224	1	57	0.0141	0.0175	unnamed	STAT3
GO Molecular Function	GO:0004697	protein kinase C activity	97	0.0889	1	1	10.8	0.093	1	0.00245	0.0263	84	0.0612	1	1	15.9	0.063	1	16	0.0141	0.0625	unnamed	PRKCA
GO Molecular Function	GO:0001085	RNA polymerase II transcription factor binding	98	0.0896	1	1	3.99	0.501	2	0.0132	0.0526	67	0.0471	1	1	5.77	0.346	2	88	0.0282	0.0227	unnamed,unnamed	DMAP1,STAT3
GO Molecular Function	GO:0046983	protein dimerization activity	99	0.0937	1	1	1.77	3.95	7	0.104	0.184	112	0.0927	1	1	1.8	3.88	7	987	0.0986	0.00709	unnamed,unnamed,unnamed,unnamed,unnamed,unnamed,unnamed	ADAM10,BCL2L11,BHLHE23,FOXP1,NUP210,STAT3,TLR2
GO Molecular Function	GO:0004559	alpha-mannosidase activity	100	0.0953	1	1	9.99	0.1	1	0.00263	0.0263	80	0.0575	1	1	16.9	0.059	1	15	0.0141	0.0667	unnamed	MAN1C1
GO Molecular Function	GO:0001968	fibronectin binding	101	0.096	1	1	9.92	0.101	1	0.00265	0.0263	92	0.0649	1	1	14.9	0.0669	1	17	0.0141	0.0588	unnamed	ITGA4
GO Molecular Function	GO:0051427	hormone receptor binding	102	0.0971	1	1	3.8	0.526	2	0.0138	0.0526	120	0.115	1	1	3.43	0.582	2	148	0.0282	0.0135	unnamed,unnamed	KDM3A,STAT3
GO Molecular Function	GO:0004003	ATP-dependent DNA helicase activity	103	0.0978	1	1	9.73	0.103	1	0.00271	0.0263	123	0.126	1	1	7.47	0.134	1	34	0.0141	0.0294	unnamed	XRCC5
GO Molecular Function	GO:0015923	mannosidase activity	104	0.0997	1	1	9.53	0.105	1	0.00276	0.0263	84	0.0612	1	1	15.9	0.063	1	16	0.0141	0.0625	unnamed	MAN1C1
GO Molecular Function	GO:0043169	cation binding	105	0.101	1	1	1.31	13.7	18	0.361	0.474	116	0.0953	1	1	1.32	15.9	21	4030	0.296	0.00521	unnamed,unnamed,unnamed,unnamed,unnamed,unnamed,unnamed,unnamed,unnamed,unnamed,unnamed,unnamed,unnamed,unnamed,unnamed,unnamed,unnamed,unnamed	ADAM10,AMZ2,BCL11B,BIRC7,CALU,ERI3,FOXP1,FSTL4,INPP5B,IQGAP1,ITGA4,KDM3A,MAN1C1,MARCH4,PPTC7,PRDM13,PRKCA,RNF103,SF3A3,STAT3,STAT5A
GO Molecular Function	GO:0019902	phosphatase binding	106	0.105	1	1	3.64	0.55	2	0.0145	0.0526	110	0.0917	1	1	3.94	0.508	2	129	0.0282	0.0155	unnamed,unnamed	IQGAP1,STAT3
GO Molecular Function	GO:0016877	ligase activity, forming carbon-sulfur bonds	107	0.106	1	1	8.97	0.111	1	0.00293	0.0263	118	0.108	1	1	8.76	0.114	1	29	0.0141	0.0345	unnamed	SUCLG2
GO Molecular Function	GO:0030169	low-density lipoprotein particle binding	108	0.106	1	1	8.95	0.112	1	0.00294	0.0263	80	0.0575	1	1	16.9	0.059	1	15	0.0141	0.0667	unnamed	LIPC
GO Molecular Function	GO:0070696	transmembrane receptor protein serine/threonine kinase binding	109	0.109	1	1	8.71	0.115	1	0.00302	0.0263	54	0.0387	1	1	25.4	0.0394	1	10	0.0141	0.1	unnamed	BMP3
GO Molecular Function	GO:0000977	RNA polymerase II regulatory region sequence-specific DNA binding	110	0.11	1	1	3.54	0.566	2	0.0149	0.0526	83	0.058	1	1	5.13	0.39	2	99	0.0282	0.0202	unnamed,unnamed	BCL11B,STAT5A
GO Molecular Function	GO:0033612	receptor serine/threonine kinase binding	111	0.111	1	1	8.49	0.118	1	0.0031	0.0263	59	0.0425	1	1	23.1	0.0433	1	11	0.0141	0.0909	unnamed	BMP3
GO Molecular Function	GO:0001540	beta-amyloid binding	112	0.113	1	1	8.37	0.119	1	0.00314	0.0263	114	0.0939	1	1	10.2	0.0984	1	25	0.0141	0.04	unnamed	LDLRAP1
GO Molecular Function	GO:0005104	fibroblast growth factor receptor binding	113	0.114	1	1	8.24	0.121	1	0.00319	0.0263	103	0.0831	1	1	11.5	0.0866	1	22	0.0141	0.0455	unnamed	FGF5
GO Molecular Function	GO:0001012	RNA polymerase II regulatory region DNA binding	114	0.116	1	1	3.41	0.586	2	0.0154	0.0526	91	0.0622	1	1	4.93	0.405	2	103	0.0282	0.0194	unnamed,unnamed	BCL11B,STAT5A
GO Molecular Function	GO:0003678	DNA helicase activity	115	0.118	1	1	7.97	0.125	1	0.0033	0.0263	131	0.166	1	1	5.52	0.181	1	46	0.0141	0.0217	unnamed	XRCC5
GO Molecular Function	GO:0003713	transcription coactivator activity	116	0.123	1	1	2.45	1.23	3	0.0323	0.0789	115	0.0943	1	1	2.77	1.08	3	275	0.0423	0.0109	unnamed,unnamed,unnamed	BCL9L,CRTC3,NFE2L3
GO Molecular Function	GO:0071813	lipoprotein particle binding	117	0.125	1	1	7.5	0.133	1	0.00351	0.0263	107	0.0868	1	1	11	0.0905	1	23	0.0141	0.0435	unnamed	LIPC
GO Molecular Function	GO:0003684	damaged DNA binding	118	0.128	1	1	7.32	0.137	1	0.00359	0.0263	136	0.179	1	1	5.08	0.197	1	50	0.0141	0.02	unnamed	XRCC5
GO Molecular Function	GO:0016627	oxidoreductase activity, acting on the CH-CH group of donors	119	0.128	1	1	7.29	0.137	1	0.00361	0.0263	146	0.195	1	1	4.62	0.216	1	55	0.0141	0.0182	unnamed	ACOXL
GO Molecular Function	GO:0008022	protein C-terminus binding	120	0.129	1	1	3.21	0.624	2	0.0164	0.0526	125	0.13	1	1	3.2	0.626	2	159	0.0282	0.0126	unnamed,unnamed	MID1IP1,XRCC5
GO Molecular Function	GO:0008270	zinc ion binding	121	0.134	1	1	1.62	4.32	7	0.114	0.184	142	0.187	1	1	1.49	4.69	7	1191	0.0986	0.00588	unnamed,unnamed,unnamed,unnamed,unnamed,unnamed,unnamed	ADAM10,AMZ2,BIRC7,MARCH4,PRKCA,RNF103,SF3A3
GO Molecular Function	GO:0003743	translation initiation factor activity	122	0.134	1	1	6.94	0.144	1	0.00379	0.0263	150	0.202	1	1	4.46	0.224	1	57	0.0141	0.0175	unnamed	EIF4E3
GO Molecular Function	GO:0005125	cytokine activity	123	0.137	1	1	3.08	0.649	2	0.0171	0.0526	152	0.205	1	1	2.39	0.838	2	213	0.0282	0.00939	unnamed,unnamed	BMP3,FAM3D
GO Molecular Function	GO:0004869	cysteine-type endopeptidase inhibitor activity	124	0.141	1	1	6.58	0.152	1	0.004	0.0263	133	0.176	1	1	5.19	0.193	1	49	0.0141	0.0204	unnamed	BIRC7
GO Molecular Function	GO:0000979	RNA polymerase II core promoter sequence-specific DNA binding	125	0.145	1	1	6.4	0.156	1	0.00411	0.0263	117	0.101	1	1	9.41	0.106	1	27	0.0141	0.037	unnamed	STAT5A
GO Molecular Function	GO:0005488	binding	126	0.151	1	1	1.1	31.1	34	0.817	0.895	140	0.182	1	1	1.09	47.9	52	12174	0.732	0.00427	unnamed,unnamed,unnamed,unnamed,unnamed,unnamed,unnamed,unnamed,unnamed,unnamed,unnamed,unnamed,unnamed,unnamed,unnamed,unnamed,unnamed,unnamed,unnamed,unnamed,unnamed,unnamed,unnamed,unnamed,unnamed,unnamed,unnamed,unnamed,unnamed,unnamed,unnamed,unnamed,unnamed,unnamed	ACOXL,ADAM10,AMZ2,BCL11B,BCL2L11,BCL9L,BCOR,BHLHE23,BIRC7,BMP3,BTG1,CALU,CDNF,DMAP1,EIF4E3,EN1,ERI3,ETS1,FAM3D,FCRL2,FGF5,FOXP1,FRMD4A,FSTL4,HSPA4,INPP5B,INSIG2,IQGAP1,IQSEC1,ITGA4,KDM3A,KPNA2,LDLRAP1,LIPC,MAN1C1,MARCH4,MID1IP1,MLN,NFE2L3,NUP210,PPTC7,PRDM13,PRKCA,RAD9B,RHOG,RNF103,SF3A3,STAT3,STAT5A,SUCLG2,TLR2,XRCC5
GO Molecular Function	GO:0016835	carbon-oxygen lyase activity	127	0.158	1	1	5.81	0.172	1	0.00453	0.0263	153	0.205	1	1	4.38	0.228	1	58	0.0141	0.0172	unnamed	XRCC5
GO Molecular Function	GO:0030276	clathrin binding	128	0.159	1	1	5.77	0.173	1	0.00456	0.0263	107	0.0868	1	1	11	0.0905	1	23	0.0141	0.0435	unnamed	LDLRAP1
GO Molecular Function	GO:0032947	protein complex scaffold	129	0.162	1	1	5.67	0.176	1	0.00464	0.0263	144	0.189	1	1	4.79	0.209	1	53	0.0141	0.0189	unnamed	LDLRAP1
GO Molecular Function	GO:0005546	phosphatidylinositol-4,5-bisphosphate binding	130	0.165	1	1	5.56	0.18	1	0.00474	0.0263	122	0.119	1	1	7.94	0.126	1	32	0.0141	0.0313	unnamed	LDLRAP1
GO Molecular Function	GO:0051219	phosphoprotein binding	131	0.165	1	1	5.54	0.18	1	0.00475	0.0263	131	0.166	1	1	5.52	0.181	1	46	0.0141	0.0217	unnamed	LDLRAP1
GO Molecular Function	GO:0004527	exonuclease activity	132	0.169	1	1	5.43	0.184	1	0.00485	0.0263	159	0.248	1	1	3.53	0.283	1	72	0.0141	0.0139	unnamed	ERI3
GO Molecular Function	GO:0032403	protein complex binding	133	0.169	1	1	1.85	2.16	4	0.0569	0.105	145	0.19	1	1	1.77	2.26	4	575	0.0563	0.00696	unnamed,unnamed,unnamed,unnamed	ADAM10,BCL2L11,IQGAP1,LDLRAP1
GO Molecular Function	GO:0050660	flavin adenine dinucleotide binding	134	0.171	1	1	5.33	0.188	1	0.00494	0.0263	158	0.245	1	1	3.58	0.279	1	71	0.0141	0.0141	unnamed	ACOXL
GO Molecular Function	GO:0050681	androgen receptor binding	135	0.175	1	1	5.22	0.192	1	0.00505	0.0263	127	0.139	1	1	6.69	0.15	1	38	0.0141	0.0263	unnamed	KDM3A
GO Molecular Function	GO:0031072	heat shock protein binding	136	0.182	1	1	4.98	0.201	1	0.00529	0.0263	141	0.186	1	1	4.89	0.205	1	52	0.0141	0.0192	unnamed	BCOR
GO Molecular Function	GO:0008237	metallopeptidase activity	137	0.185	1	1	2.55	0.785	2	0.0207	0.0526	130	0.159	1	1	2.81	0.712	2	181	0.0282	0.011	unnamed,unnamed	ADAM10,AMZ2
GO Molecular Function	GO:0004930	G-protein coupled receptor activity	138	0.185	1	1	1.78	2.25	4	0.0591	0.105	156	0.218	1	1	1.56	3.22	5	817	0.0704	0.00612	unnamed,unnamed,unnamed,unnamed	GPR174,NPVF,OR2S2,OR4E2,P2RY10
GO Molecular Function	GO:0003677	DNA binding	139	0.186	1	1	1.33	8.25	11	0.217	0.289	157	0.221	1	1	1.28	9.37	12	2381	0.169	0.00504	unnamed,unnamed,unnamed,unnamed,unnamed,unnamed,unnamed,unnamed,unnamed,unnamed,unnamed	BCL11B,BCOR,BHLHE23,EN1,ETS1,FOXP1,KDM3A,NFE2L3,PRDM13,STAT3,STAT5A,XRCC5
GO Molecular Function	GO:0017048	Rho GTPase binding	140	0.187	1	1	4.86	0.206	1	0.00542	0.0263	146	0.195	1	1	4.62	0.216	1	55	0.0141	0.0182	unnamed	IQGAP1
GO Molecular Function	GO:0008083	growth factor activity	141	0.188	1	1	2.52	0.794	2	0.0209	0.0526	37	0.0265	1	1	4.68	0.641	3	163	0.0423	0.0184	unnamed,unnamed	BMP3,CDNF,FGF5
GO Molecular Function	GO:0019901	protein kinase binding	142	0.193	1	1	1.98	1.52	3	0.04	0.0789	143	0.187	1	1	2.01	1.49	3	379	0.0423	0.00792	unnamed,unnamed,unnamed	ADAM10,IQGAP1,STAT3
GO Molecular Function	GO:0000978	RNA polymerase II core promoter proximal region sequence-specific DNA binding	143	0.197	1	1	4.58	0.218	1	0.00575	0.0263	126	0.136	1	1	6.87	0.146	1	37	0.0141	0.027	unnamed	BCL11B
GO Molecular Function	GO:0005245	voltage-gated calcium channel activity	144	0.202	1	1	4.44	0.225	1	0.00593	0.0263	124	0.129	1	1	7.26	0.138	1	35	0.0141	0.0286	unnamed	CACNG5
GO Molecular Function	GO:0005539	glycosaminoglycan binding	145	0.204	1	1	2.39	0.836	2	0.022	0.0526	129	0.153	1	1	2.89	0.693	2	176	0.0282	0.0114	unnamed,unnamed	LIPC,TLR2
GO Molecular Function	GO:0005509	calcium ion binding	146	0.209	1	1	1.57	3.18	5	0.0836	0.132	76	0.051	1	1	2.24	2.68	6	680	0.0845	0.00882	unnamed,unnamed,unnamed,unnamed,unnamed	CALU,FSTL4,IQGAP1,MAN1C1,STAT3,STAT5A
GO Molecular Function	GO:0003700	sequence-specific DNA binding transcription factor activity	147	0.214	1	1	1.42	4.91	7	0.129	0.184	69	0.0496	1	1	1.97	4.07	8	1034	0.113	0.00774	unnamed,unnamed,unnamed,unnamed,unnamed,unnamed,unnamed	BCL11B,EN1,ETS1,FOXP1,KDM3A,NFE2L3,STAT3,STAT5A
GO Molecular Function	GO:0001071	nucleic acid binding transcription factor activity	148	0.217	1	1	1.42	4.94	7	0.13	0.184	70	0.0499	1	1	1.96	4.07	8	1035	0.113	0.00773	unnamed,unnamed,unnamed,unnamed,unnamed,unnamed,unnamed	BCL11B,EN1,ETS1,FOXP1,KDM3A,NFE2L3,STAT3,STAT5A
GO Molecular Function	GO:0005070	SH3/SH2 adaptor activity	149	0.219	1	1	4.06	0.246	1	0.00648	0.0263	136	0.179	1	1	5.08	0.197	1	50	0.0141	0.02	unnamed	FCRL2
GO Molecular Function	GO:0008135	translation factor activity, nucleic acid binding	150	0.222	1	1	4.01	0.25	1	0.00657	0.0263	171	0.313	1	1	2.67	0.374	1	95	0.0141	0.0105	unnamed	EIF4E3
GO Molecular Function	GO:0052689	carboxylic ester hydrolase activity	151	0.222	1	1	4	0.25	1	0.00658	0.0263	169	0.299	1	1	2.82	0.354	1	90	0.0141	0.0111	unnamed	LIPC
GO Molecular Function	GO:0046982	protein heterodimerization activity	152	0.222	1	1	1.84	1.63	3	0.0429	0.0789	154	0.214	1	1	1.88	1.59	3	405	0.0423	0.00741	unnamed,unnamed,unnamed	BCL2L11,FOXP1,TLR2
GO Molecular Function	GO:0008094	DNA-dependent ATPase activity	153	0.228	1	1	3.88	0.258	1	0.00678	0.0263	159	0.248	1	1	3.53	0.283	1	72	0.0141	0.0139	unnamed	XRCC5
GO Molecular Function	GO:0046914	transition metal ion binding	154	0.23	1	1	1.39	5.02	7	0.132	0.184	149	0.196	1	1	1.43	5.6	8	1424	0.113	0.00562	unnamed,unnamed,unnamed,unnamed,unnamed,unnamed,unnamed	ADAM10,AMZ2,BIRC7,KDM3A,MARCH4,PRKCA,RNF103,SF3A3
GO Molecular Function	GO:0000981	sequence-specific DNA binding RNA polymerase II transcription factor activity	155	0.233	1	1	1.8	1.67	3	0.044	0.0789	113	0.0927	1	1	2.79	1.07	3	273	0.0423	0.011	unnamed,unnamed,unnamed	BCL11B,FOXP1,STAT3
GO Molecular Function	GO:0043167	ion binding	156	0.244	1	1	1.14	19.4	22	0.51	0.579	121	0.116	1	1	1.22	23.7	29	6034	0.408	0.00481	unnamed,unnamed,unnamed,unnamed,unnamed,unnamed,unnamed,unnamed,unnamed,unnamed,unnamed,unnamed,unnamed,unnamed,unnamed,unnamed,unnamed,unnamed,unnamed,unnamed,unnamed,unnamed	ACOXL,ADAM10,AMZ2,BCL11B,BIRC7,CALU,ERI3,FOXP1,FSTL4,HSPA4,INPP5B,IQGAP1,IQSEC1,ITGA4,KDM3A,LDLRAP1,LIPC,MAN1C1,MARCH4,PPTC7,PRDM13,PRKCA,RHOG,RNF103,SF3A3,STAT3,STAT5A,SUCLG2,XRCC5
GO Molecular Function	GO:0016788	hydrolase activity, acting on ester bonds	157	0.254	1	1	1.56	2.57	4	0.0676	0.105	180	0.349	1	1	1.34	2.98	4	758	0.0563	0.00528	unnamed,unnamed,unnamed,unnamed	ERI3,INPP5B,LIPC,PPTC7
GO Molecular Function	GO:0001046	core promoter sequence-specific DNA binding	158	0.254	1	1	3.43	0.292	1	0.00768	0.0263	128	0.143	1	1	6.52	0.153	1	39	0.0141	0.0256	unnamed	STAT5A
GO Molecular Function	GO:0003824	catalytic activity	159	0.263	1	1	1.15	16.6	19	0.436	0.5	193	0.404	1	1	1.06	21.6	23	5494	0.324	0.00419	unnamed,unnamed,unnamed,unnamed,unnamed,unnamed,unnamed,unnamed,unnamed,unnamed,unnamed,unnamed,unnamed,unnamed,unnamed,unnamed,unnamed,unnamed,unnamed	ACOXL,ADAM10,AMZ2,BCOR,BIRC7,CERKL,DAD1,DHRS4L2,DMAP1,ERI3,INPP5B,KDM3A,LIPC,MAN1C1,MARCH4,METTL2B,PPTC7,PRDM13,PRKCA,RHOG,RNF103,SUCLG2,XRCC5
GO Molecular Function	GO:0051213	dioxygenase activity	160	0.265	1	1	3.26	0.307	1	0.00807	0.0263	165	0.277	1	1	3.1	0.323	1	82	0.0141	0.0122	unnamed	KDM3A
GO Molecular Function	GO:0003676	nucleic acid binding	161	0.265	1	1	1.2	10.8	13	0.284	0.342	182	0.355	1	1	1.12	13.4	15	3397	0.211	0.00442	unnamed,unnamed,unnamed,unnamed,unnamed,unnamed,unnamed,unnamed,unnamed,unnamed,unnamed,unnamed,unnamed	BCL11B,BCOR,BHLHE23,EIF4E3,EN1,ERI3,ETS1,FOXP1,KDM3A,NFE2L3,PRDM13,SF3A3,STAT3,STAT5A,XRCC5
GO Molecular Function	GO:0008301	DNA binding, bending	162	0.272	1	1	3.16	0.317	1	0.00833	0.0263	146	0.195	1	1	4.62	0.216	1	55	0.0141	0.0182	unnamed	FOXP1
GO Molecular Function	GO:0005179	hormone activity	163	0.274	1	1	3.14	0.318	1	0.00838	0.0263	184	0.363	1	1	2.23	0.449	1	114	0.0141	0.00877	unnamed	MLN
GO Molecular Function	GO:0004857	enzyme inhibitor activity	164	0.274	1	1	1.95	1.03	2	0.027	0.0526	185	0.364	1	1	1.57	1.27	2	323	0.0282	0.00619	unnamed,unnamed	BIRC7,IQGAP1
GO Molecular Function	GO:0000987	core promoter proximal region sequence-specific DNA binding	165	0.276	1	1	3.11	0.322	1	0.00846	0.0263	133	0.176	1	1	5.19	0.193	1	49	0.0141	0.0204	unnamed	BCL11B
GO Molecular Function	GO:0001159	core promoter proximal region DNA binding	166	0.279	1	1	3.07	0.325	1	0.00857	0.0263	136	0.179	1	1	5.08	0.197	1	50	0.0141	0.02	unnamed	BCL11B
GO Molecular Function	GO:0016791	phosphatase activity	167	0.279	1	1	1.92	1.04	2	0.0274	0.0526	163	0.271	1	1	1.96	1.02	2	259	0.0282	0.00772	unnamed,unnamed	INPP5B,PPTC7
GO Molecular Function	GO:0004620	phospholipase activity	168	0.28	1	1	3.06	0.327	1	0.00861	0.0263	168	0.297	1	1	2.86	0.35	1	89	0.0141	0.0112	unnamed	LIPC
GO Molecular Function	GO:0004879	ligand-activated sequence-specific DNA binding RNA polymerase II transcription factor activity	169	0.28	1	1	3.05	0.327	1	0.00862	0.0263	133	0.176	1	1	5.19	0.193	1	49	0.0141	0.0204	unnamed	STAT3
GO Molecular Function	GO:0016616	oxidoreductase activity, acting on the CH-OH group of donors, NAD or NADP as acceptor	170	0.283	1	1	3.02	0.332	1	0.00873	0.0263	189	0.371	1	1	2.17	0.46	1	117	0.0141	0.00855	unnamed	DHRS4L2
GO Molecular Function	GO:0008757	S-adenosylmethionine-dependent methyltransferase activity	171	0.285	1	1	2.99	0.334	1	0.0088	0.0263	178	0.345	1	1	2.37	0.421	1	107	0.0141	0.00935	unnamed	METTL2B
GO Molecular Function	GO:0008026	ATP-dependent helicase activity	172	0.288	1	1	2.96	0.338	1	0.00889	0.0263	183	0.355	1	1	2.29	0.437	1	111	0.0141	0.00901	unnamed	XRCC5
GO Molecular Function	GO:0004553	hydrolase activity, hydrolyzing O-glycosyl compounds	173	0.292	1	1	2.9	0.344	1	0.00906	0.0263	173	0.324	1	1	2.57	0.39	1	99	0.0141	0.0101	unnamed	MAN1C1
GO Molecular Function	GO:0003714	transcription corepressor activity	174	0.293	1	1	1.86	1.08	2	0.0284	0.0526	139	0.18	1	1	2.59	0.771	2	196	0.0282	0.0102	unnamed,unnamed	BCOR,DMAP1
GO Molecular Function	GO:1901981	phosphatidylinositol phosphate binding	175	0.294	1	1	2.88	0.347	1	0.00913	0.0263	159	0.248	1	1	3.53	0.283	1	72	0.0141	0.0139	unnamed	LDLRAP1
GO Molecular Function	GO:0016298	lipase activity	176	0.309	1	1	2.71	0.368	1	0.0097	0.0263	177	0.342	1	1	2.4	0.417	1	106	0.0141	0.00943	unnamed	LIPC
GO Molecular Function	GO:0016798	hydrolase activity, acting on glycosyl bonds	177	0.321	1	1	2.59	0.386	1	0.0102	0.0263	192	0.393	1	1	2.02	0.496	1	126	0.0141	0.00794	unnamed	MAN1C1
GO Molecular Function	GO:0016614	oxidoreductase activity, acting on CH-OH group of donors	178	0.324	1	1	2.56	0.39	1	0.0103	0.0263	194	0.405	1	1	1.94	0.516	1	131	0.0141	0.00763	unnamed	DHRS4L2
GO Molecular Function	GO:0005178	integrin binding	179	0.329	1	1	2.52	0.397	1	0.0105	0.0263	167	0.288	1	1	2.95	0.338	1	86	0.0141	0.0116	unnamed	ADAM10
GO Molecular Function	GO:1901363	heterocyclic compound binding	180	0.338	1	1	1.11	16.2	18	0.427	0.474	236	0.632	1	1	0.959	20.9	20	5300	0.282	0.00377	unnamed,unnamed,unnamed,unnamed,unnamed,unnamed,unnamed,unnamed,unnamed,unnamed,unnamed,unnamed,unnamed,unnamed,unnamed,unnamed,unnamed,unnamed	ACOXL,BCL11B,BCOR,BHLHE23,EIF4E3,EN1,ERI3,ETS1,FOXP1,HSPA4,KDM3A,NFE2L3,PRDM13,PRKCA,RHOG,SF3A3,STAT3,STAT5A,SUCLG2,XRCC5
GO Molecular Function	GO:0005525	GTP binding	181	0.339	1	1	1.67	1.2	2	0.0316	0.0526	199	0.431	1	1	1.37	1.46	2	371	0.0282	0.00539	unnamed,unnamed	RHOG,SUCLG2
GO Molecular Function	GO:0008013	beta-catenin binding	182	0.356	1	1	2.28	0.438	1	0.0115	0.0263	155	0.214	1	1	4.17	0.24	1	61	0.0141	0.0164	unnamed	BCL9L
GO Molecular Function	GO:0004518	nuclease activity	183	0.358	1	1	2.27	0.441	1	0.0116	0.0263	218	0.502	1	1	1.44	0.693	1	176	0.0141	0.00568	unnamed	ERI3
GO Molecular Function	GO:0004866	endopeptidase inhibitor activity	184	0.358	1	1	2.27	0.441	1	0.0116	0.0263	209	0.471	1	1	1.58	0.634	1	161	0.0141	0.00621	unnamed	BIRC7
GO Molecular Function	GO:0097159	organic cyclic compound binding	185	0.361	1	1	1.1	16.4	18	0.432	0.474	240	0.66	1	1	0.946	21.1	20	5373	0.282	0.00372	unnamed,unnamed,unnamed,unnamed,unnamed,unnamed,unnamed,unnamed,unnamed,unnamed,unnamed,unnamed,unnamed,unnamed,unnamed,unnamed,unnamed,unnamed	ACOXL,BCL11B,BCOR,BHLHE23,EIF4E3,EN1,ERI3,ETS1,FOXP1,HSPA4,KDM3A,NFE2L3,PRDM13,PRKCA,RHOG,SF3A3,STAT3,STAT5A,SUCLG2,XRCC5
GO Molecular Function	GO:0004888	transmembrane signaling receptor activity	186	0.362	1	1	1.26	3.96	5	0.104	0.132	172	0.32	1	1	1.29	4.65	6	1181	0.0845	0.00508	unnamed,unnamed,unnamed,unnamed,unnamed	GPR174,NPVF,OR2S2,OR4E2,P2RY10,TLR2
GO Molecular Function	GO:0005083	small GTPase regulator activity	187	0.367	1	1	1.57	1.28	2	0.0336	0.0526	179	0.347	1	1	1.63	1.22	2	311	0.0282	0.00643	unnamed,unnamed	IQGAP1,IQSEC1
GO Molecular Function	GO:0061135	endopeptidase regulator activity	188	0.367	1	1	2.2	0.455	1	0.012	0.0263	212	0.482	1	1	1.53	0.653	1	166	0.0141	0.00602	unnamed	BIRC7
GO Molecular Function	GO:0032561	guanyl ribonucleotide binding	189	0.373	1	1	1.54	1.29	2	0.0341	0.0526	204	0.453	1	1	1.31	1.53	2	388	0.0282	0.00515	unnamed,unnamed	RHOG,SUCLG2
GO Molecular Function	GO:0030414	peptidase inhibitor activity	190	0.375	1	1	2.14	0.467	1	0.0123	0.0263	214	0.484	1	1	1.52	0.657	1	167	0.0141	0.00599	unnamed	BIRC7
GO Molecular Function	GO:0004222	metalloendopeptidase activity	191	0.379	1	1	2.11	0.474	1	0.0125	0.0263	175	0.335	1	1	2.47	0.405	1	103	0.0141	0.00971	unnamed	ADAM10
GO Molecular Function	GO:0005506	iron ion binding	192	0.381	1	1	2.1	0.477	1	0.0125	0.0263	209	0.471	1	1	1.58	0.634	1	161	0.0141	0.00621	unnamed	KDM3A
GO Molecular Function	GO:0004386	helicase activity	193	0.383	1	1	2.09	0.48	1	0.0126	0.0263	203	0.448	1	1	1.69	0.59	1	150	0.0141	0.00667	unnamed	XRCC5
GO Molecular Function	GO:0070851	growth factor receptor binding	194	0.385	1	1	2.07	0.484	1	0.0127	0.0263	181	0.35	1	1	2.33	0.429	1	109	0.0141	0.00917	unnamed	FGF5
GO Molecular Function	GO:0016491	oxidoreductase activity	195	0.406	1	1	1.31	2.3	3	0.0605	0.0789	223	0.538	1	1	1.07	2.81	3	715	0.0423	0.0042	unnamed,unnamed,unnamed	ACOXL,DHRS4L2,KDM3A
GO Molecular Function	GO:0017124	SH3 domain binding	196	0.409	1	1	1.91	0.522	1	0.0137	0.0263	186	0.365	1	1	2.21	0.453	1	115	0.0141	0.0087	unnamed	ADAM10
GO Molecular Function	GO:0003690	double-stranded DNA binding	197	0.414	1	1	1.89	0.53	1	0.0139	0.0263	190	0.388	1	1	2.05	0.488	1	124	0.0141	0.00806	unnamed	XRCC5
GO Molecular Function	GO:0016829	lyase activity	198	0.417	1	1	1.86	0.536	1	0.0141	0.0263	208	0.469	1	1	1.59	0.63	1	160	0.0141	0.00625	unnamed	XRCC5
GO Molecular Function	GO:0005262	calcium channel activity	199	0.427	1	1	1.81	0.553	1	0.0146	0.0263	174	0.327	1	1	2.54	0.394	1	100	0.0141	0.01	unnamed	CACNG5
GO Molecular Function	GO:0005099	Ras GTPase activator activity	200	0.43	1	1	1.79	0.559	1	0.0147	0.0263	187	0.368	1	1	2.19	0.457	1	116	0.0141	0.00862	unnamed	IQGAP1
GO Molecular Function	GO:0003705	RNA polymerase II distal enhancer sequence-specific DNA binding transcription factor activity	201	0.431	1	1	1.78	0.56	1	0.0147	0.0263	170	0.302	1	1	2.79	0.358	1	91	0.0141	0.011	unnamed	FOXP1
GO Molecular Function	GO:0050662	coenzyme binding	202	0.434	1	1	1.77	0.565	1	0.0149	0.0263	219	0.514	1	1	1.4	0.716	1	182	0.0141	0.00549	unnamed	ACOXL
GO Molecular Function	GO:0061134	peptidase regulator activity	203	0.436	1	1	1.76	0.569	1	0.015	0.0263	227	0.549	1	1	1.26	0.791	1	201	0.0141	0.00498	unnamed	BIRC7
GO Molecular Function	GO:0042578	phosphoric ester hydrolase activity	204	0.439	1	1	1.35	1.48	2	0.039	0.0526	195	0.407	1	1	1.44	1.39	2	354	0.0282	0.00565	unnamed,unnamed	INPP5B,PPTC7
GO Molecular Function	GO:0008017	microtubule binding	205	0.445	1	1	1.71	0.585	1	0.0154	0.0263	205	0.454	1	1	1.66	0.602	1	153	0.0141	0.00654	unnamed	BCL2L11
GO Molecular Function	GO:0017016	Ras GTPase binding	206	0.448	1	1	1.7	0.59	1	0.0155	0.0263	201	0.439	1	1	1.74	0.575	1	146	0.0141	0.00685	unnamed	IQGAP1
GO Molecular Function	GO:0001077	RNA polymerase II core promoter proximal region sequence-specific DNA binding transcription factor activity involved in positive regulation of transcription	207	0.459	1	1	1.64	0.609	1	0.016	0.0263	162	0.254	1	1	3.43	0.291	1	74	0.0141	0.0135	unnamed	BCL11B
GO Molecular Function	GO:0038023	signaling receptor activity	208	0.47	1	1	1.12	4.48	5	0.118	0.132	191	0.388	1	1	1.19	5.02	6	1276	0.0845	0.0047	unnamed,unnamed,unnamed,unnamed,unnamed	GPR174,NPVF,OR2S2,OR4E2,P2RY10,TLR2
GO Molecular Function	GO:0031267	small GTPase binding	209	0.47	1	1	1.59	0.63	1	0.0166	0.0263	206	0.467	1	1	1.6	0.626	1	159	0.0141	0.00629	unnamed	IQGAP1
GO Molecular Function	GO:0001228	RNA polymerase II transcription regulatory region sequence-specific DNA binding transcription factor activity involved in positive regulation of transcription	210	0.471	1	1	1.58	0.632	1	0.0166	0.0263	164	0.274	1	1	3.14	0.319	1	81	0.0141	0.0123	unnamed	BCL11B
GO Molecular Function	GO:0031625	ubiquitin protein ligase binding	211	0.476	1	1	1.56	0.64	1	0.0168	0.0263	206	0.467	1	1	1.6	0.626	1	159	0.0141	0.00629	unnamed	XRCC5
GO Molecular Function	GO:0015085	calcium ion transmembrane transporter activity	212	0.476	1	1	1.56	0.641	1	0.0169	0.0263	187	0.368	1	1	2.19	0.457	1	116	0.0141	0.00862	unnamed	CACNG5
GO Molecular Function	GO:0005126	cytokine receptor binding	213	0.477	1	1	1.56	0.642	1	0.0169	0.0263	232	0.581	1	1	1.16	0.862	1	219	0.0141	0.00457	unnamed	STAT3
GO Molecular Function	GO:0008201	heparin binding	214	0.477	1	1	1.55	0.644	1	0.0169	0.0263	196	0.409	1	1	1.91	0.523	1	133	0.0141	0.00752	unnamed	LIPC
GO Molecular Function	GO:0016787	hydrolase activity	215	0.478	1	1	1.07	7.47	8	0.197	0.211	235	0.616	1	1	0.952	9.46	9	2403	0.127	0.00375	unnamed,unnamed,unnamed,unnamed,unnamed,unnamed,unnamed,unnamed	ADAM10,AMZ2,ERI3,INPP5B,LIPC,MAN1C1,PPTC7,RHOG,XRCC5
GO Molecular Function	GO:0051020	GTPase binding	216	0.487	1	1	1.51	0.662	1	0.0174	0.0263	216	0.492	1	1	1.49	0.673	1	171	0.0141	0.00585	unnamed	IQGAP1
GO Molecular Function	GO:0003924	GTPase activity	217	0.495	1	1	1.48	0.677	1	0.0178	0.0263	234	0.6	1	1	1.1	0.909	1	231	0.0141	0.00433	unnamed	RHOG
GO Molecular Function	GO:0003682	chromatin binding	218	0.498	1	1	1.21	1.66	2	0.0436	0.0526	197	0.416	1	1	1.41	1.42	2	360	0.0282	0.00556	unnamed,unnamed	DMAP1,FOXP1
GO Molecular Function	GO:0001664	G-protein coupled receptor binding	219	0.507	1	1	1.43	0.701	1	0.0184	0.0263	226	0.548	1	1	1.27	0.787	1	200	0.0141	0.005	unnamed	STAT3
GO Molecular Function	GO:0072509	divalent inorganic cation transmembrane transporter activity	220	0.514	1	1	1.4	0.714	1	0.0188	0.0263	200	0.432	1	1	1.78	0.563	1	143	0.0141	0.00699	unnamed	CACNG5
GO Molecular Function	GO:0004871	signal transducer activity	221	0.524	1	1	1.04	5.75	6	0.151	0.158	166	0.284	1	1	1.28	6.24	8	1586	0.113	0.00504	unnamed,unnamed,unnamed,unnamed,unnamed,unnamed	GPR174,NPVF,OR2S2,OR4E2,P2RY10,STAT3,STAT5A,TLR2
GO Molecular Function	GO:0005085	guanyl-nucleotide exchange factor activity	222	0.527	1	1	1.35	0.741	1	0.0195	0.0263	221	0.522	1	1	1.37	0.732	1	186	0.0141	0.00538	unnamed	IQSEC1
GO Molecular Function	GO:0004721	phosphoprotein phosphatase activity	223	0.528	1	1	1.34	0.744	1	0.0196	0.0263	215	0.488	1	1	1.5	0.665	1	169	0.0141	0.00592	unnamed	PPTC7
GO Molecular Function	GO:0035091	phosphatidylinositol binding	224	0.53	1	1	1.34	0.749	1	0.0197	0.0263	211	0.474	1	1	1.57	0.638	1	162	0.0141	0.00617	unnamed	LDLRAP1
GO Molecular Function	GO:0015631	tubulin binding	225	0.541	1	1	1.3	0.772	1	0.0203	0.0263	230	0.565	1	1	1.21	0.826	1	210	0.0141	0.00476	unnamed	BCL2L11
GO Molecular Function	GO:0000982	RNA polymerase II core promoter proximal region sequence-specific DNA binding transcription factor activity	226	0.548	1	1	1.27	0.786	1	0.0207	0.0263	176	0.337	1	1	2.44	0.409	1	104	0.0141	0.00962	unnamed	BCL11B
GO Molecular Function	GO:0022843	voltage-gated cation channel activity	227	0.56	1	1	1.23	0.813	1	0.0214	0.0263	198	0.421	1	1	1.84	0.543	1	138	0.0141	0.00725	unnamed	CACNG5
GO Molecular Function	GO:0070011	peptidase activity, acting on L-amino acid peptides	228	0.561	1	1	1.07	1.86	2	0.049	0.0526	242	0.667	1	1	0.882	2.27	2	576	0.0282	0.00347	unnamed,unnamed	ADAM10,AMZ2
GO Molecular Function	GO:0005516	calmodulin binding	229	0.565	1	1	1.21	0.823	1	0.0217	0.0263	212	0.482	1	1	1.53	0.653	1	166	0.0141	0.00602	unnamed	IQGAP1
GO Molecular Function	GO:0016758	transferase activity, transferring hexosyl groups	230	0.565	1	1	1.21	0.824	1	0.0217	0.0263	222	0.531	1	1	1.33	0.752	1	191	0.0141	0.00524	unnamed	DAD1
GO Molecular Function	GO:0030695	GTPase regulator activity	231	0.568	1	1	1.06	1.88	2	0.0495	0.0526	224	0.539	1	1	1.11	1.79	2	456	0.0282	0.00439	unnamed,unnamed	IQGAP1,IQSEC1
GO Molecular Function	GO:0048037	cofactor binding	232	0.569	1	1	1.2	0.832	1	0.0219	0.0263	238	0.641	1	1	0.985	1.02	1	258	0.0141	0.00388	unnamed	ACOXL
GO Molecular Function	GO:1901681	sulfur compound binding	233	0.576	1	1	1.18	0.848	1	0.0223	0.0263	217	0.496	1	1	1.47	0.681	1	173	0.0141	0.00578	unnamed	LIPC
GO Molecular Function	GO:0060589	nucleoside-triphosphatase regulator activity	234	0.583	1	1	1.03	1.93	2	0.0509	0.0526	228	0.553	1	1	1.09	1.84	2	468	0.0282	0.00427	unnamed,unnamed	IQGAP1,IQSEC1
GO Molecular Function	GO:0043566	structure-specific DNA binding	235	0.592	1	1	1.13	0.886	1	0.0233	0.0263	229	0.563	1	1	1.22	0.823	1	209	0.0141	0.00478	unnamed	XRCC5
GO Molecular Function	GO:0008233	peptidase activity	236	0.598	1	1	1.01	1.99	2	0.0523	0.0526	245	0.694	1	1	0.839	2.38	2	606	0.0282	0.0033	unnamed,unnamed	ADAM10,AMZ2
GO Molecular Function	GO:0004872	receptor activity	237	0.617	1	1	0.954	5.24	5	0.138	0.132	225	0.54	1	1	1.02	5.87	6	1492	0.0845	0.00402	unnamed,unnamed,unnamed,unnamed,unnamed	GPR174,NPVF,OR2S2,OR4E2,P2RY10,TLR2
GO Molecular Function	GO:0042623	ATPase activity, coupled	238	0.618	1	1	1.05	0.95	1	0.025	0.0263	244	0.679	1	1	0.888	1.13	1	286	0.0141	0.0035	unnamed	XRCC5
GO Molecular Function	GO:0008289	lipid binding	239	0.621	1	1	0.951	3.16	3	0.083	0.0789	231	0.575	1	1	1.01	2.97	3	755	0.0423	0.00397	unnamed,unnamed,unnamed	IQSEC1,LDLRAP1,TLR2
GO Molecular Function	GO:0005244	voltage-gated ion channel activity	240	0.622	1	1	1.04	0.96	1	0.0253	0.0263	219	0.514	1	1	1.4	0.716	1	182	0.0141	0.00549	unnamed	CACNG5
GO Molecular Function	GO:0097367	carbohydrate derivative binding	241	0.658	1	1	0.923	7.59	7	0.2	0.184	249	0.752	1	1	0.832	8.42	7	2139	0.0986	0.00327	unnamed,unnamed,unnamed,unnamed,unnamed,unnamed,unnamed	HSPA4,LIPC,PRKCA,RHOG,SUCLG2,TLR2,XRCC5
GO Molecular Function	GO:0043168	anion binding	242	0.676	1	1	0.918	9.8	9	0.258	0.237	252	0.764	1	1	0.839	10.7	9	2725	0.127	0.0033	unnamed,unnamed,unnamed,unnamed,unnamed,unnamed,unnamed,unnamed,unnamed	ACOXL,HSPA4,IQSEC1,LDLRAP1,LIPC,PRKCA,RHOG,SUCLG2,XRCC5
GO Molecular Function	GO:0004175	endopeptidase activity	243	0.682	1	1	0.887	1.13	1	0.0297	0.0263	255	0.775	1	1	0.679	1.47	1	374	0.0141	0.00267	unnamed	ADAM10
GO Molecular Function	GO:0016740	transferase activity	244	0.689	1	1	0.89	6.74	6	0.177	0.158	248	0.748	1	1	0.825	7.27	6	1848	0.0845	0.00325	unnamed,unnamed,unnamed,unnamed,unnamed,unnamed	CERKL,DAD1,DMAP1,METTL2B,PRDM13,PRKCA
GO Molecular Function	GO:0042803	protein homodimerization activity	245	0.689	1	1	0.852	2.35	2	0.0618	0.0526	243	0.668	1	1	0.881	2.27	2	577	0.0282	0.00347	unnamed,unnamed	ADAM10,FOXP1
GO Molecular Function	GO:0005543	phospholipid binding	246	0.691	1	1	0.849	2.36	2	0.062	0.0526	233	0.596	1	1	1	1.99	2	506	0.0282	0.00395	unnamed,unnamed	IQSEC1,LDLRAP1
GO Molecular Function	GO:0022892	substrate-specific transporter activity	247	0.695	1	1	0.854	3.51	3	0.0925	0.0789	247	0.733	1	1	0.798	3.76	3	955	0.0423	0.00314	unnamed,unnamed,unnamed	CACNG5,KPNA2,PGAP2
GO Molecular Function	GO:0005096	GTPase activator activity	248	0.695	1	1	0.855	1.17	1	0.0308	0.0263	237	0.637	1	1	0.996	1	1	255	0.0141	0.00392	unnamed	IQGAP1
GO Molecular Function	GO:0016887	ATPase activity	249	0.697	1	1	0.85	1.18	1	0.031	0.0263	251	0.759	1	1	0.712	1.4	1	357	0.0141	0.0028	unnamed	XRCC5
GO Molecular Function	GO:0016757	transferase activity, transferring glycosyl groups	250	0.705	1	1	0.833	1.2	1	0.0316	0.0263	239	0.659	1	1	0.938	1.07	1	271	0.0141	0.00369	unnamed	DAD1
GO Molecular Function	GO:0017111	nucleoside-triphosphatase activity	251	0.707	1	1	0.824	2.43	2	0.0638	0.0526	259	0.807	1	1	0.668	2.99	2	761	0.0282	0.00263	unnamed,unnamed	RHOG,XRCC5
GO Molecular Function	GO:0030234	enzyme regulator activity	252	0.728	1	1	0.812	3.7	3	0.0972	0.0789	250	0.754	1	1	0.771	3.89	3	989	0.0423	0.00303	unnamed,unnamed,unnamed	BIRC7,IQGAP1,IQSEC1
GO Molecular Function	GO:0016462	pyrophosphatase activity	253	0.733	1	1	0.785	2.55	2	0.0671	0.0526	262	0.828	1	1	0.636	3.14	2	799	0.0282	0.0025	unnamed,unnamed	RHOG,XRCC5
GO Molecular Function	GO:0016818	hydrolase activity, acting on acid anhydrides, in phosphorus-containing anhydrides	254	0.735	1	1	0.782	2.56	2	0.0673	0.0526	263	0.83	1	1	0.634	3.16	2	802	0.0282	0.00249	unnamed,unnamed	RHOG,XRCC5
GO Molecular Function	GO:0016817	hydrolase activity, acting on acid anhydrides	255	0.736	1	1	0.78	2.56	2	0.0674	0.0526	264	0.833	1	1	0.63	3.18	2	807	0.0282	0.00248	unnamed,unnamed	RHOG,XRCC5
GO Molecular Function	GO:0005261	cation channel activity	256	0.758	1	1	0.719	1.39	1	0.0366	0.0263	241	0.662	1	1	0.931	1.07	1	273	0.0141	0.00366	unnamed	CACNG5
GO Molecular Function	GO:0035639	purine ribonucleoside triphosphate binding	257	0.77	1	1	0.801	6.24	5	0.164	0.132	267	0.851	1	1	0.703	7.11	5	1807	0.0704	0.00277	unnamed,unnamed,unnamed,unnamed,unnamed	HSPA4,PRKCA,RHOG,SUCLG2,XRCC5
GO Molecular Function	GO:0032550	purine ribonucleoside binding	258	0.775	1	1	0.797	6.27	5	0.165	0.132	271	0.855	1	1	0.7	7.15	5	1816	0.0704	0.00275	unnamed,unnamed,unnamed,unnamed,unnamed	HSPA4,PRKCA,RHOG,SUCLG2,XRCC5
GO Molecular Function	GO:0001883	purine nucleoside binding	259	0.775	1	1	0.797	6.28	5	0.165	0.132	272	0.856	1	1	0.698	7.16	5	1819	0.0704	0.00275	unnamed,unnamed,unnamed,unnamed,unnamed	HSPA4,PRKCA,RHOG,SUCLG2,XRCC5
GO Molecular Function	GO:0032549	ribonucleoside binding	260	0.776	1	1	0.796	6.28	5	0.165	0.132	273	0.856	1	1	0.698	7.16	5	1820	0.0704	0.00275	unnamed,unnamed,unnamed,unnamed,unnamed	HSPA4,PRKCA,RHOG,SUCLG2,XRCC5
GO Molecular Function	GO:0001882	nucleoside binding	261	0.778	1	1	0.794	6.3	5	0.166	0.132	275	0.859	1	1	0.694	7.2	5	1830	0.0704	0.00273	unnamed,unnamed,unnamed,unnamed,unnamed	HSPA4,PRKCA,RHOG,SUCLG2,XRCC5
GO Molecular Function	GO:0005524	ATP binding	262	0.787	1	1	0.765	5.23	4	0.138	0.105	265	0.841	1	1	0.691	5.79	4	1470	0.0563	0.00272	unnamed,unnamed,unnamed,unnamed	HSPA4,PRKCA,SUCLG2,XRCC5
GO Molecular Function	GO:0032555	purine ribonucleotide binding	263	0.795	1	1	0.777	6.44	5	0.169	0.132	276	0.864	1	1	0.689	7.26	5	1845	0.0704	0.00271	unnamed,unnamed,unnamed,unnamed,unnamed	HSPA4,PRKCA,RHOG,SUCLG2,XRCC5
GO Molecular Function	GO:0017076	purine nucleotide binding	264	0.798	1	1	0.773	6.46	5	0.17	0.132	278	0.869	1	1	0.682	7.33	5	1862	0.0704	0.00269	unnamed,unnamed,unnamed,unnamed,unnamed	HSPA4,PRKCA,RHOG,SUCLG2,XRCC5
GO Molecular Function	GO:0005215	transporter activity	265	0.799	1	1	0.724	4.14	3	0.109	0.0789	270	0.853	1	1	0.644	4.66	3	1184	0.0423	0.00253	unnamed,unnamed,unnamed	CACNG5,KPNA2,PGAP2
GO Molecular Function	GO:0016773	phosphotransferase activity, alcohol group as acceptor	266	0.801	1	1	0.684	2.92	2	0.0769	0.0526	254	0.773	1	1	0.718	2.79	2	708	0.0282	0.00282	unnamed,unnamed	CERKL,PRKCA
GO Molecular Function	GO:0032553	ribonucleotide binding	267	0.801	1	1	0.77	6.49	5	0.171	0.132	277	0.868	1	1	0.683	7.32	5	1859	0.0704	0.00269	unnamed,unnamed,unnamed,unnamed,unnamed	HSPA4,PRKCA,RHOG,SUCLG2,XRCC5
GO Molecular Function	GO:0022839	ion gated channel activity	268	0.806	1	1	0.623	1.61	1	0.0423	0.0263	246	0.697	1	1	0.847	1.18	1	300	0.0141	0.00333	unnamed	CACNG5
GO Molecular Function	GO:0032559	adenyl ribonucleotide binding	269	0.811	1	1	0.738	5.42	4	0.143	0.105	269	0.853	1	1	0.677	5.91	4	1502	0.0563	0.00266	unnamed,unnamed,unnamed,unnamed	HSPA4,PRKCA,SUCLG2,XRCC5
GO Molecular Function	GO:0030554	adenyl nucleotide binding	270	0.813	1	1	0.735	5.44	4	0.143	0.105	274	0.858	1	1	0.67	5.97	4	1517	0.0563	0.00264	unnamed,unnamed,unnamed,unnamed	HSPA4,PRKCA,SUCLG2,XRCC5
GO Molecular Function	GO:0004674	protein serine/threonine kinase activity	271	0.829	1	1	0.579	1.73	1	0.0455	0.0263	261	0.824	1	1	0.584	1.71	1	435	0.0141	0.0023	unnamed	PRKCA
GO Molecular Function	GO:0000166	nucleotide binding	272	0.831	1	1	0.759	7.91	6	0.208	0.158	283	0.907	1	1	0.659	9.11	6	2315	0.0845	0.00259	unnamed,unnamed,unnamed,unnamed,unnamed,unnamed	ACOXL,HSPA4,PRKCA,RHOG,SUCLG2,XRCC5
GO Molecular Function	GO:1901265	nucleoside phosphate binding	273	0.832	1	1	0.759	7.91	6	0.208	0.158	284	0.907	1	1	0.658	9.11	6	2316	0.0845	0.00259	unnamed,unnamed,unnamed,unnamed,unnamed,unnamed	ACOXL,HSPA4,PRKCA,RHOG,SUCLG2,XRCC5
GO Molecular Function	GO:0005198	structural molecule activity	274	0.836	1	1	0.567	1.76	1	0.0464	0.0263	286	0.922	1	1	0.4	2.5	1	635	0.0141	0.00157	unnamed	LDLRAP1
GO Molecular Function	GO:0046873	metal ion transmembrane transporter activity	275	0.84	1	1	0.558	1.79	1	0.0471	0.0263	257	0.785	1	1	0.658	1.52	1	386	0.0141	0.00259	unnamed	CACNG5
GO Molecular Function	GO:0008047	enzyme activator activity	276	0.841	1	1	0.558	1.79	1	0.0472	0.0263	260	0.811	1	1	0.609	1.64	1	417	0.0141	0.0024	unnamed	IQGAP1
GO Molecular Function	GO:0005216	ion channel activity	277	0.847	1	1	0.547	1.83	1	0.0481	0.0263	253	0.771	1	1	0.687	1.46	1	370	0.0141	0.0027	unnamed	CACNG5
GO Molecular Function	GO:0022838	substrate-specific channel activity	278	0.849	1	1	0.541	1.85	1	0.0486	0.0263	256	0.778	1	1	0.672	1.49	1	378	0.0141	0.00265	unnamed	CACNG5
GO Molecular Function	GO:0016301	kinase activity	279	0.855	1	1	0.604	3.31	2	0.0872	0.0526	266	0.844	1	1	0.613	3.26	2	829	0.0282	0.00241	unnamed,unnamed	CERKL,PRKCA
GO Molecular Function	GO:0015267	channel activity	280	0.86	1	1	0.522	1.92	1	0.0504	0.0263	258	0.797	1	1	0.635	1.57	1	400	0.0141	0.0025	unnamed	CACNG5
GO Molecular Function	GO:0022890	inorganic cation transmembrane transporter activity	281	0.88	1	1	0.485	2.06	1	0.0542	0.0263	268	0.852	1	1	0.532	1.88	1	478	0.0141	0.00209	unnamed	CACNG5
GO Molecular Function	GO:0016772	transferase activity, transferring phosphorus-containing groups	282	0.891	1	1	0.549	3.65	2	0.0959	0.0526	281	0.901	1	1	0.523	3.82	2	971	0.0282	0.00206	unnamed,unnamed	CERKL,PRKCA
GO Molecular Function	GO:0036094	small molecule binding	283	0.895	1	1	0.691	8.69	6	0.229	0.158	288	0.95	1	1	0.594	10.1	6	2567	0.0845	0.00234	unnamed,unnamed,unnamed,unnamed,unnamed,unnamed	ACOXL,HSPA4,PRKCA,RHOG,SUCLG2,XRCC5
GO Molecular Function	GO:0042802	identical protein binding	284	0.898	1	1	0.537	3.72	2	0.098	0.0526	280	0.9	1	1	0.526	3.81	2	967	0.0282	0.00207	unnamed,unnamed	ADAM10,FOXP1
GO Molecular Function	GO:0019904	protein domain specific binding	285	0.91	1	1	0.428	2.34	1	0.0615	0.0263	279	0.884	1	1	0.472	2.12	1	538	0.0141	0.00186	unnamed	ADAM10
GO Molecular Function	GO:0008324	cation transmembrane transporter activity	286	0.919	1	1	0.411	2.44	1	0.0641	0.0263	282	0.906	1	1	0.431	2.32	1	590	0.0141	0.00169	unnamed	CACNG5
GO Molecular Function	GO:0004672	protein kinase activity	287	0.93	1	1	0.389	2.57	1	0.0677	0.0263	285	0.907	1	1	0.428	2.33	1	593	0.0141	0.00169	unnamed	PRKCA
GO Molecular Function	GO:0003723	RNA binding	288	0.939	1	1	0.37	2.7	1	0.0712	0.0263	291	0.975	1	1	0.28	3.57	1	907	0.0141	0.0011	unnamed	EIF4E3
GO Molecular Function	GO:0008092	cytoskeletal protein binding	289	0.94	1	1	0.37	2.71	1	0.0712	0.0263	287	0.938	1	1	0.368	2.72	1	691	0.0141	0.00145	unnamed	BCL2L11
GO Molecular Function	GO:0015075	ion transmembrane transporter activity	290	0.96	1	1	0.324	3.09	1	0.0812	0.0263	289	0.954	1	1	0.332	3.01	1	765	0.0141	0.00131	unnamed	CACNG5
GO Molecular Function	GO:0022891	substrate-specific transmembrane transporter activity	291	0.966	1	1	0.31	3.22	1	0.0848	0.0263	290	0.964	1	1	0.308	3.24	1	824	0.0141	0.00121	unnamed	CACNG5
GO Molecular Function	GO:0022857	transmembrane transporter activity	292	0.974	1	1	0.287	3.48	1	0.0917	0.0263	291	0.975	1	1	0.28	3.57	1	907	0.0141	0.0011	unnamed	CACNG5
GO Biological Process	GO:0048569	post-embryonic organ development	1	9.98e-05	1	1	33.9	0.0884	3	0.00233	0.0789	1	1.62e-05	0.17	0.17	58.6	0.0512	3	13	0.0423	0.231	unnamed,unnamed,unnamed	BCL11B,BCL2L11,BHLHE23
GO Biological Process	GO:0048563	post-embryonic organ morphogenesis	2	0.00078	1	1	49.3	0.0405	2	0.00107	0.0526	7	0.000317	1	0.472	72.6	0.0275	2	7	0.0282	0.286	unnamed,unnamed	BCL2L11,BHLHE23
GO Biological Process	GO:0034097	response to cytokine stimulus	3	0.00134	1	1	4.11	1.7	7	0.0448	0.184	17	0.00104	1	0.637	3.87	2.07	8	525	0.113	0.0152	unnamed,unnamed,unnamed,unnamed,unnamed,unnamed,unnamed	ADAM10,EIF4E3,ETS1,KPNA2,NUP210,PRKCA,STAT3,STAT5A
GO Biological Process	GO:0060376	positive regulation of mast cell differentiation	4	0.00141	1	1	709	0.00141	1	3.71e-05	0.0263	36	0.00394	1	1	254	0.00394	1	1	0.0141	1	unnamed	STAT5A
GO Biological Process	GO:0001775	cell activation	5	0.00148	1	1	3.56	2.25	8	0.0591	0.211	25	0.00167	1	0.699	3.59	2.23	8	566	0.113	0.0141	unnamed,unnamed,unnamed,unnamed,unnamed,unnamed,unnamed,unnamed	ADAM10,BCL11B,CALU,FOXP1,ITGA4,PRKCA,RHOG,STAT5A
GO Biological Process	GO:0044403	symbiosis, encompassing mutualism through parasitism	6	0.00186	1	1	3.88	1.8	7	0.0474	0.184	160	0.0164	1	1	2.64	2.65	7	673	0.0986	0.0104	unnamed,unnamed,unnamed,unnamed,unnamed,unnamed,unnamed	BCL2L11,CRTC3,KPNA2,NUP210,STAT3,TLR2,XRCC5
GO Biological Process	GO:0031061	negative regulation of histone methylation	7	0.00194	1	1	31	0.0644	2	0.0017	0.0526	14	0.000982	1	0.733	42.3	0.0472	2	12	0.0282	0.167	unnamed,unnamed	BCOR,KDM3A
GO Biological Process	GO:2000271	positive regulation of fibroblast apoptotic process	8	0.00203	1	1	30.3	0.0659	2	0.00173	0.0526	4	0.000227	1	0.592	84.7	0.0236	2	6	0.0282	0.333	unnamed,unnamed	BCL2L11,BTG1
GO Biological Process	GO:0009886	post-embryonic morphogenesis	9	0.00244	1	1	27.6	0.0725	2	0.00191	0.0526	14	0.000982	1	0.733	42.3	0.0472	2	12	0.0282	0.167	unnamed,unnamed	BCL2L11,BHLHE23
GO Biological Process	GO:0034381	plasma lipoprotein particle clearance	10	0.00251	1	1	27.2	0.0735	2	0.00193	0.0526	32	0.00306	1	0.997	24.2	0.0826	2	21	0.0282	0.0952	unnamed,unnamed	LDLRAP1,LIPC
GO Biological Process	GO:2000269	regulation of fibroblast apoptotic process	11	0.00254	1	1	27.1	0.0739	2	0.00194	0.0526	11	0.00054	1	0.513	56.5	0.0354	2	9	0.0282	0.222	unnamed,unnamed	BCL2L11,BTG1
GO Biological Process	GO:0019216	regulation of lipid metabolic process	12	0.00275	1	1	5.13	0.975	5	0.0257	0.132	27	0.00204	1	0.789	5.57	0.897	5	228	0.0704	0.0219	unnamed,unnamed,unnamed,unnamed,unnamed	BCL11B,INSIG2,LDLRAP1,MID1IP1,STAT5A
GO Biological Process	GO:0006997	nucleus organization	13	0.00312	1	1	10.3	0.292	3	0.00768	0.0789	54	0.00554	1	1	8.38	0.358	3	91	0.0423	0.033	unnamed,unnamed,unnamed	ETS1,KDM3A,NUP210
GO Biological Process	GO:0000389	mRNA 3'-splice site recognition	14	0.00312	1	1	320	0.00313	1	8.23e-05	0.0263	173	0.0195	1	1	50.8	0.0197	1	5	0.0141	0.2	unnamed	SF3A3
GO Biological Process	GO:0070247	regulation of natural killer cell apoptotic process	15	0.0032	1	1	312	0.00321	1	8.44e-05	0.0263	36	0.00394	1	1	254	0.00394	1	1	0.0141	1	unnamed	BIRC7
GO Biological Process	GO:0019218	regulation of steroid metabolic process	16	0.0033	1	1	10.1	0.298	3	0.00783	0.0789	29	0.00254	1	0.915	11	0.272	3	69	0.0423	0.0435	unnamed,unnamed,unnamed	INSIG2,LDLRAP1,STAT5A
GO Biological Process	GO:0033151	V(D)J recombination	17	0.00331	1	1	23.6	0.0847	2	0.00223	0.0526	20	0.00135	1	0.704	36.3	0.0551	2	14	0.0282	0.143	unnamed,unnamed	BCL11B,FOXP1
GO Biological Process	GO:0050729	positive regulation of inflammatory response	18	0.00345	1	1	9.92	0.302	3	0.00796	0.0789	31	0.00298	1	1	10.4	0.287	3	73	0.0423	0.0411	unnamed,unnamed,unnamed	PRKCA,STAT5A,TLR2
GO Biological Process	GO:0046293	formaldehyde biosynthetic process	19	0.00371	1	1	269	0.00372	1	9.78e-05	0.0263	36	0.00394	1	1	254	0.00394	1	1	0.0141	1	unnamed	KDM3A
GO Biological Process	GO:0036123	histone H3-K9 dimethylation	19	0.00371	1	1	269	0.00372	1	9.78e-05	0.0263	36	0.00394	1	1	254	0.00394	1	1	0.0141	1	unnamed	KDM3A
GO Biological Process	GO:0051716	cellular response to stimulus	21	0.00385	1	1	1.5	17.3	26	0.456	0.684	141	0.0153	1	1	1.43	21	30	5335	0.423	0.00562	unnamed,unnamed,unnamed,unnamed,unnamed,unnamed,unnamed,unnamed,unnamed,unnamed,unnamed,unnamed,unnamed,unnamed,unnamed,unnamed,unnamed,unnamed,unnamed,unnamed,unnamed,unnamed,unnamed,unnamed,unnamed,unnamed	ADAM10,BCL2L11,BCL9L,BIRC7,CERKL,DMAP1,EIF4E3,ETS1,FGF5,GPR174,INPP5B,INSIG2,IQGAP1,ITGA4,KDM3A,KPNA2,MLN,NPVF,NUP210,OR2S2,OR4E2,P2RY10,PGAP2,PRKCA,RAD9B,RHOG,STAT3,STAT5A,TLR2,XRCC5
GO Biological Process	GO:0042892	chloramphenicol transport	22	0.00387	1	1	258	0.00388	1	0.000102	0.0263	36	0.00394	1	1	254	0.00394	1	1	0.0141	1	unnamed	TLR2
GO Biological Process	GO:0052063	induction by symbiont of defense-related host nitric oxide production	22	0.00387	1	1	258	0.00388	1	0.000102	0.0263	36	0.00394	1	1	254	0.00394	1	1	0.0141	1	unnamed	TLR2
GO Biological Process	GO:0045639	positive regulation of myeloid cell differentiation	24	0.00394	1	1	9.46	0.317	3	0.00834	0.0789	28	0.00214	1	0.799	11.7	0.256	3	65	0.0423	0.0462	unnamed,unnamed,unnamed	ETS1,PRKCA,STAT5A
GO Biological Process	GO:0008203	cholesterol metabolic process	25	0.00411	1	1	9.32	0.322	3	0.00847	0.0789	90	0.00866	1	1	7.12	0.421	3	107	0.0423	0.028	unnamed,unnamed,unnamed	INSIG2,LDLRAP1,LIPC
GO Biological Process	GO:0045944	positive regulation of transcription from RNA polymerase II promoter	26	0.00425	1	1	2.55	3.92	10	0.103	0.263	2	4.07e-05	0.425	0.213	3.98	3.02	12	767	0.169	0.0156	unnamed,unnamed,unnamed,unnamed,unnamed,unnamed,unnamed,unnamed,unnamed,unnamed	BCL11B,BCL9L,BHLHE23,BMP3,EN1,ETS1,FOXP1,INSIG2,KDM3A,STAT3,STAT5A,TLR2
GO Biological Process	GO:0032741	positive regulation of interleukin-18 production	27	0.00429	1	1	232	0.0043	1	0.000113	0.0263	73	0.00786	1	1	127	0.00787	1	2	0.0141	0.5	unnamed	TLR2
GO Biological Process	GO:0043029	T cell homeostasis	28	0.00442	1	1	20.4	0.0983	2	0.00259	0.0526	63	0.0066	1	1	16.4	0.122	2	31	0.0282	0.0645	unnamed,unnamed	BCL2L11,STAT5A
GO Biological Process	GO:0043066	negative regulation of apoptotic process	29	0.0045	1	1	2.98	2.69	8	0.0708	0.211	48	0.00418	1	0.91	3.09	2.59	8	657	0.113	0.0122	unnamed,unnamed,unnamed,unnamed,unnamed,unnamed,unnamed,unnamed	BCL11B,BIRC7,CERKL,DAD1,PGAP2,PRKCA,STAT5A,XRCC5
GO Biological Process	GO:0031328	positive regulation of cellular biosynthetic process	30	0.00451	1	1	2.14	6.06	13	0.16	0.342	3	0.000214	1	0.744	2.81	5.34	15	1357	0.211	0.0111	unnamed,unnamed,unnamed,unnamed,unnamed,unnamed,unnamed,unnamed,unnamed,unnamed,unnamed,unnamed,unnamed	BCL11B,BCL9L,BHLHE23,BMP3,EN1,ETS1,FOXP1,INSIG2,KDM3A,MID1IP1,PRKCA,RHOG,STAT3,STAT5A,TLR2
GO Biological Process	GO:0071726	cellular response to diacyl bacterial lipopeptide	31	0.00457	1	1	218	0.00458	1	0.000121	0.0263	73	0.00786	1	1	127	0.00787	1	2	0.0141	0.5	unnamed	TLR2
GO Biological Process	GO:0051089	constitutive protein ectodomain proteolysis	32	0.0047	1	1	212	0.00471	1	0.000124	0.0263	36	0.00394	1	1	254	0.00394	1	1	0.0141	1	unnamed	ADAM10
GO Biological Process	GO:0002752	cell surface pattern recognition receptor signaling pathway	33	0.00476	1	1	210	0.00477	1	0.000125	0.0263	73	0.00786	1	1	127	0.00787	1	2	0.0141	0.5	unnamed	TLR2
GO Biological Process	GO:0042495	detection of triacyl bacterial lipopeptide	34	0.00477	1	1	209	0.00478	1	0.000126	0.0263	73	0.00786	1	1	127	0.00787	1	2	0.0141	0.5	unnamed	TLR2
GO Biological Process	GO:0071727	cellular response to triacyl bacterial lipopeptide	34	0.00477	1	1	209	0.00478	1	0.000126	0.0263	73	0.00786	1	1	127	0.00787	1	2	0.0141	0.5	unnamed	TLR2
GO Biological Process	GO:0060375	regulation of mast cell differentiation	36	0.00479	1	1	208	0.0048	1	0.000126	0.0263	105	0.0118	1	1	84.7	0.0118	1	3	0.0141	0.333	unnamed	STAT5A
GO Biological Process	GO:0044003	modification by symbiont of host morphology or physiology	37	0.00482	1	1	4.5	1.11	5	0.0293	0.132	128	0.0132	1	1	3.56	1.4	5	357	0.0704	0.014	unnamed,unnamed,unnamed,unnamed,unnamed	BCL2L11,CRTC3,KPNA2,STAT3,TLR2
GO Biological Process	GO:0042496	detection of diacyl bacterial lipopeptide	38	0.00486	1	1	205	0.00487	1	0.000128	0.0263	105	0.0118	1	1	84.7	0.0118	1	3	0.0141	0.333	unnamed	TLR2
GO Biological Process	GO:0043069	negative regulation of programmed cell death	39	0.00493	1	1	2.93	2.73	8	0.0718	0.211	18	0.00114	1	0.661	3.44	2.61	9	664	0.127	0.0136	unnamed,unnamed,unnamed,unnamed,unnamed,unnamed,unnamed,unnamed	BCL11B,BHLHE23,BIRC7,CERKL,DAD1,PGAP2,PRKCA,STAT5A,XRCC5
GO Biological Process	GO:0042304	regulation of fatty acid biosynthetic process	40	0.00501	1	1	19.1	0.105	2	0.00276	0.0526	57	0.00579	1	1	17.5	0.114	2	29	0.0282	0.069	unnamed,unnamed	INSIG2,MID1IP1
GO Biological Process	GO:0048519	negative regulation of biological process	41	0.00507	1	1	1.64	12.8	21	0.337	0.553	23	0.00141	1	0.639	1.84	13.1	24	3320	0.338	0.00723	unnamed,unnamed,unnamed,unnamed,unnamed,unnamed,unnamed,unnamed,unnamed,unnamed,unnamed,unnamed,unnamed,unnamed,unnamed,unnamed,unnamed,unnamed,unnamed,unnamed,unnamed	ADAM10,BCL11B,BCL9L,BCOR,BHLHE23,BIRC7,BTG1,CERKL,DAD1,DMAP1,ETS1,FAM3D,FOXP1,INSIG2,IQGAP1,KDM3A,MID1IP1,NPVF,PGAP2,PRKCA,STAT3,STAT5A,TLR2,XRCC5
GO Biological Process	GO:0009891	positive regulation of biosynthetic process	42	0.00518	1	1	2.11	6.16	13	0.162	0.342	6	0.000257	1	0.447	2.76	5.43	15	1380	0.211	0.0109	unnamed,unnamed,unnamed,unnamed,unnamed,unnamed,unnamed,unnamed,unnamed,unnamed,unnamed,unnamed,unnamed	BCL11B,BCL9L,BHLHE23,BMP3,EN1,ETS1,FOXP1,INSIG2,KDM3A,MID1IP1,PRKCA,RHOG,STAT3,STAT5A,TLR2
GO Biological Process	GO:0016125	sterol metabolic process	43	0.00521	1	1	8.55	0.351	3	0.00923	0.0789	104	0.0115	1	1	6.41	0.468	3	119	0.0423	0.0252	unnamed,unnamed,unnamed	INSIG2,LDLRAP1,LIPC
GO Biological Process	GO:0042993	positive regulation of transcription factor import into nucleus	44	0.00521	1	1	18.7	0.107	2	0.00282	0.0526	93	0.0093	1	1	13.7	0.146	2	37	0.0282	0.0541	unnamed,unnamed	DMAP1,TLR2
GO Biological Process	GO:0048523	negative regulation of cellular process	45	0.00539	1	1	1.67	12	20	0.315	0.526	16	0.001	1	0.652	1.92	12	23	3043	0.324	0.00756	unnamed,unnamed,unnamed,unnamed,unnamed,unnamed,unnamed,unnamed,unnamed,unnamed,unnamed,unnamed,unnamed,unnamed,unnamed,unnamed,unnamed,unnamed,unnamed,unnamed	ADAM10,BCL11B,BCL9L,BCOR,BHLHE23,BIRC7,BTG1,CERKL,DAD1,DMAP1,ETS1,FAM3D,FOXP1,INSIG2,IQGAP1,KDM3A,MID1IP1,NPVF,PGAP2,PRKCA,STAT3,STAT5A,XRCC5
GO Biological Process	GO:0016032	viral process	46	0.00563	1	1	3.63	1.65	6	0.0435	0.158	286	0.0325	1	1	2.5	2.4	6	609	0.0845	0.00985	unnamed,unnamed,unnamed,unnamed,unnamed,unnamed	BCL2L11,CRTC3,KPNA2,NUP210,STAT3,XRCC5
GO Biological Process	GO:0044764	multi-organism cellular process	47	0.0057	1	1	3.62	1.66	6	0.0436	0.158	289	0.033	1	1	2.5	2.4	6	611	0.0845	0.00982	unnamed,unnamed,unnamed,unnamed,unnamed,unnamed	BCL2L11,CRTC3,KPNA2,NUP210,STAT3,XRCC5
GO Biological Process	GO:0031057	negative regulation of histone modification	48	0.00581	1	1	17.7	0.113	2	0.00298	0.0526	57	0.00579	1	1	17.5	0.114	2	29	0.0282	0.069	unnamed,unnamed	BCOR,KDM3A
GO Biological Process	GO:0052556	positive regulation by symbiont of host immune response	49	0.00599	1	1	166	0.00601	1	0.000158	0.0263	105	0.0118	1	1	84.7	0.0118	1	3	0.0141	0.333	unnamed	TLR2
GO Biological Process	GO:0060341	regulation of cellular localization	50	0.00599	1	1	2.61	3.45	9	0.0908	0.237	34	0.00313	1	0.96	2.97	3.03	9	770	0.127	0.0117	unnamed,unnamed,unnamed,unnamed,unnamed,unnamed,unnamed,unnamed,unnamed	BCL2L11,DMAP1,FAM3D,IQGAP1,LDLRAP1,NPVF,PRKCA,RHOG,TLR2
GO Biological Process	GO:0090118	receptor-mediated endocytosis of low-density lipoprotein particle involved in cholesterol transport	51	0.00607	1	1	164	0.00608	1	0.00016	0.0263	73	0.00786	1	1	127	0.00787	1	2	0.0141	0.5	unnamed	LDLRAP1
GO Biological Process	GO:0002220	innate immune response activating cell surface receptor signaling pathway	52	0.00608	1	1	164	0.0061	1	0.00016	0.0263	105	0.0118	1	1	84.7	0.0118	1	3	0.0141	0.333	unnamed	TLR2
GO Biological Process	GO:0032103	positive regulation of response to external stimulus	53	0.00614	1	1	5.44	0.736	4	0.0194	0.105	35	0.00349	1	1	6.43	0.622	4	158	0.0563	0.0253	unnamed,unnamed,unnamed,unnamed	ADAM10,PRKCA,STAT5A,TLR2
GO Biological Process	GO:0051817	modification of morphology or physiology of other organism involved in symbiotic interaction	54	0.00621	1	1	4.23	1.18	5	0.0311	0.132	161	0.0166	1	1	3.36	1.49	5	378	0.0704	0.0132	unnamed,unnamed,unnamed,unnamed,unnamed	BCL2L11,CRTC3,KPNA2,STAT3,TLR2
GO Biological Process	GO:0050896	response to stimulus	55	0.00622	1	1	1.38	21	29	0.553	0.763	313	0.0364	1	1	1.29	27.1	35	6887	0.493	0.00508	unnamed,unnamed,unnamed,unnamed,unnamed,unnamed,unnamed,unnamed,unnamed,unnamed,unnamed,unnamed,unnamed,unnamed,unnamed,unnamed,unnamed,unnamed,unnamed,unnamed,unnamed,unnamed,unnamed,unnamed,unnamed,unnamed,unnamed,unnamed,unnamed	ADAM10,BCL11B,BCL2L11,BCL9L,BIRC7,CALU,CERKL,DAD1,DMAP1,EIF4E3,ETS1,FGF5,FOXP1,GPR174,HSPA4,INPP5B,INSIG2,IQGAP1,ITGA4,KDM3A,KPNA2,MLN,NPVF,NUP210,OR2S2,OR4E2,P2RY10,PGAP2,PRKCA,RAD9B,RHOG,STAT3,STAT5A,TLR2,XRCC5
GO Biological Process	GO:0051701	interaction with host	56	0.00641	1	1	4.2	1.19	5	0.0313	0.132	172	0.0195	1	1	3.22	1.55	5	394	0.0704	0.0127	unnamed,unnamed,unnamed,unnamed,unnamed	BCL2L11,CRTC3,KPNA2,STAT3,TLR2
GO Biological Process	GO:0048050	post-embryonic eye morphogenesis	57	0.00647	1	1	154	0.00649	1	0.000171	0.0263	145	0.0157	1	1	63.5	0.0157	1	4	0.0141	0.25	unnamed	BHLHE23
GO Biological Process	GO:0002702	positive regulation of production of molecular mediator of immune response	58	0.00649	1	1	16.7	0.12	2	0.00315	0.0526	51	0.00503	1	1	18.8	0.106	2	27	0.0282	0.0741	unnamed,unnamed	FOXP1,TLR2
GO Biological Process	GO:0035821	modification of morphology or physiology of other organism	59	0.00654	1	1	4.18	1.2	5	0.0315	0.132	170	0.0189	1	1	3.25	1.54	5	391	0.0704	0.0128	unnamed,unnamed,unnamed,unnamed,unnamed	BCL2L11,CRTC3,KPNA2,STAT3,TLR2
GO Biological Process	GO:0045766	positive regulation of angiogenesis	60	0.00659	1	1	7.85	0.382	3	0.0101	0.0789	56	0.00571	1	1	8.29	0.362	3	92	0.0423	0.0326	unnamed,unnamed,unnamed	BTG1,ETS1,PRKCA
GO Biological Process	GO:0001701	in utero embryonic development	61	0.00671	1	1	3.5	1.71	6	0.0451	0.158	30	0.00261	1	0.908	4.33	1.39	6	352	0.0845	0.017	unnamed,unnamed,unnamed,unnamed,unnamed,unnamed	ADAM10,BCL2L11,DAD1,FOXP1,INPP5B,ITGA4
GO Biological Process	GO:0044763	single-organism cellular process	62	0.00715	1	1	1.23	28.5	35	0.75	0.921	413	0.0529	1	1	1.18	39.8	47	10112	0.662	0.00465	unnamed,unnamed,unnamed,unnamed,unnamed,unnamed,unnamed,unnamed,unnamed,unnamed,unnamed,unnamed,unnamed,unnamed,unnamed,unnamed,unnamed,unnamed,unnamed,unnamed,unnamed,unnamed,unnamed,unnamed,unnamed,unnamed,unnamed,unnamed,unnamed,unnamed,unnamed,unnamed,unnamed,unnamed,unnamed	ADAM10,BCL11B,BCL2L11,BCL9L,BCOR,BHLHE23,BIRC7,BMP3,BTG1,CACNG5,CALU,CERKL,DAD1,DMAP1,EIF4E3,EN1,ETS1,FCRL2,FGF5,FOXP1,FRMD4A,GPR174,HSPA4,INPP5B,INSIG2,IQGAP1,IQSEC1,ITGA4,KDM3A,KPNA2,LDLRAP1,MLN,NPVF,NUP210,OR2S2,OR4E2,P2RY10,PGAP2,PRDM13,PRKCA,RAD9B,RHOG,STAT3,STAT5A,TLR2,UPK2,XRCC5
GO Biological Process	GO:0052251	induction by organism of defense response of other organism involved in symbiotic interaction	63	0.0073	1	1	137	0.00732	1	0.000193	0.0263	145	0.0157	1	1	63.5	0.0157	1	4	0.0141	0.25	unnamed	TLR2
GO Biological Process	GO:0031060	regulation of histone methylation	64	0.00739	1	1	15.6	0.128	2	0.00338	0.0526	69	0.00745	1	1	15.4	0.13	2	33	0.0282	0.0606	unnamed,unnamed	BCOR,KDM3A
GO Biological Process	GO:0060548	negative regulation of cell death	65	0.00744	1	1	2.73	2.93	8	0.077	0.211	24	0.00153	1	0.667	3.3	2.73	9	693	0.127	0.013	unnamed,unnamed,unnamed,unnamed,unnamed,unnamed,unnamed,unnamed	BCL11B,BHLHE23,BIRC7,CERKL,DAD1,PGAP2,PRKCA,STAT5A,XRCC5
GO Biological Process	GO:0002562	somatic diversification of immune receptors via germline recombination within a single locus	66	0.00756	1	1	15.4	0.13	2	0.00342	0.0526	69	0.00745	1	1	15.4	0.13	2	33	0.0282	0.0606	unnamed,unnamed	BCL11B,FOXP1
GO Biological Process	GO:0030262	apoptotic nuclear changes	67	0.00773	1	1	15.2	0.131	2	0.00346	0.0526	124	0.0124	1	1	11.8	0.169	2	43	0.0282	0.0465	unnamed,unnamed	BIRC7,ETS1
GO Biological Process	GO:0097006	regulation of plasma lipoprotein particle levels	68	0.00781	1	1	15.1	0.132	2	0.00347	0.0526	123	0.0119	1	1	12.1	0.165	2	42	0.0282	0.0476	unnamed,unnamed	LDLRAP1,LIPC
GO Biological Process	GO:2000707	positive regulation of dense core granule biogenesis	69	0.00788	1	1	126	0.00791	1	0.000208	0.0263	36	0.00394	1	1	254	0.00394	1	1	0.0141	1	unnamed	PRKCA
GO Biological Process	GO:0030301	cholesterol transport	70	0.0079	1	1	15.1	0.133	2	0.00349	0.0526	132	0.0141	1	1	11	0.181	2	46	0.0282	0.0435	unnamed,unnamed	LDLRAP1,LIPC
GO Biological Process	GO:0032661	regulation of interleukin-18 production	71	0.00803	1	1	124	0.00806	1	0.000212	0.0263	145	0.0157	1	1	63.5	0.0157	1	4	0.0141	0.25	unnamed	TLR2
GO Biological Process	GO:0034373	intermediate-density lipoprotein particle remodeling	72	0.00807	1	1	123	0.0081	1	0.000213	0.0263	36	0.00394	1	1	254	0.00394	1	1	0.0141	1	unnamed	LIPC
GO Biological Process	GO:0051088	PMA-inducible membrane protein ectodomain proteolysis	73	0.00819	1	1	122	0.00823	1	0.000217	0.0263	105	0.0118	1	1	84.7	0.0118	1	3	0.0141	0.333	unnamed	ADAM10
GO Biological Process	GO:0006259	DNA metabolic process	74	0.0084	1	1	2.95	2.37	7	0.0624	0.184	359	0.0448	1	1	2.14	3.27	7	832	0.0986	0.00841	unnamed,unnamed,unnamed,unnamed,unnamed,unnamed,unnamed	BCL11B,BIRC7,DMAP1,FOXP1,KPNA2,RAD9B,XRCC5
GO Biological Process	GO:0002200	somatic diversification of immune receptors	75	0.00852	1	1	14.5	0.138	2	0.00364	0.0526	91	0.00882	1	1	14.1	0.142	2	36	0.0282	0.0556	unnamed,unnamed	BCL11B,FOXP1
GO Biological Process	GO:0052565	response to defense-related host nitric oxide production	76	0.00878	1	1	113	0.00882	1	0.000232	0.0263	73	0.00786	1	1	127	0.00787	1	2	0.0141	0.5	unnamed	TLR2
GO Biological Process	GO:0032259	methylation	77	0.00897	1	1	4.87	0.821	4	0.0216	0.105	164	0.0176	1	1	4.02	0.996	4	253	0.0563	0.0158	unnamed,unnamed,unnamed,unnamed	DMAP1,KDM3A,METTL2B,PRDM13
GO Biological Process	GO:0002699	positive regulation of immune effector process	78	0.00912	1	1	6.97	0.43	3	0.0113	0.0789	98	0.0105	1	1	6.63	0.453	3	115	0.0423	0.0261	unnamed,unnamed,unnamed	FOXP1,STAT5A,TLR2
GO Biological Process	GO:0046184	aldehyde biosynthetic process	79	0.00912	1	1	109	0.00916	1	0.000241	0.0263	105	0.0118	1	1	84.7	0.0118	1	3	0.0141	0.333	unnamed	KDM3A
GO Biological Process	GO:0052509	positive regulation by symbiont of host defense response	80	0.00941	1	1	106	0.00946	1	0.000249	0.0263	200	0.0234	1	1	42.3	0.0236	1	6	0.0141	0.167	unnamed	TLR2
GO Biological Process	GO:0052553	modulation by symbiont of host immune response	80	0.00941	1	1	106	0.00946	1	0.000249	0.0263	200	0.0234	1	1	42.3	0.0236	1	6	0.0141	0.167	unnamed	TLR2
GO Biological Process	GO:0046544	development of secondary male sexual characteristics	82	0.00956	1	1	104	0.0096	1	0.000253	0.0263	105	0.0118	1	1	84.7	0.0118	1	3	0.0141	0.333	unnamed	STAT5A
GO Biological Process	GO:0045935	positive regulation of nucleobase-containing compound metabolic process	83	0.00969	1	1	2.05	5.87	12	0.154	0.316	8	0.000379	1	0.495	2.79	5.01	14	1273	0.197	0.011	unnamed,unnamed,unnamed,unnamed,unnamed,unnamed,unnamed,unnamed,unnamed,unnamed,unnamed,unnamed	BCL11B,BCL9L,BHLHE23,BMP3,EN1,ETS1,FOXP1,INSIG2,KDM3A,PRKCA,RHOG,STAT3,STAT5A,TLR2
GO Biological Process	GO:2000705	regulation of dense core granule biogenesis	84	0.0098	1	1	102	0.00985	1	0.000259	0.0263	73	0.00786	1	1	127	0.00787	1	2	0.0141	0.5	unnamed	PRKCA
GO Biological Process	GO:0038161	prolactin signaling pathway	85	0.00989	1	1	101	0.00994	1	0.000261	0.0263	105	0.0118	1	1	84.7	0.0118	1	3	0.0141	0.333	unnamed	STAT5A
GO Biological Process	GO:0071221	cellular response to bacterial lipopeptide	86	0.0101	1	1	98.2	0.0102	1	0.000268	0.0263	173	0.0195	1	1	50.8	0.0197	1	5	0.0141	0.2	unnamed	TLR2
GO Biological Process	GO:0030098	lymphocyte differentiation	87	0.0102	1	1	4.68	0.854	4	0.0225	0.105	50	0.00443	1	0.926	6.01	0.665	4	169	0.0563	0.0237	unnamed,unnamed,unnamed,unnamed	BCL11B,FOXP1,ITGA4,STAT5A
GO Biological Process	GO:0042891	antibiotic transport	88	0.0103	1	1	96.4	0.0104	1	0.000273	0.0263	145	0.0157	1	1	63.5	0.0157	1	4	0.0141	0.25	unnamed	TLR2
GO Biological Process	GO:0045893	positive regulation of transcription, DNA-dependent	89	0.0107	1	1	2.12	5.19	11	0.137	0.289	5	0.000253	1	0.527	3.08	4.23	13	1074	0.183	0.0121	unnamed,unnamed,unnamed,unnamed,unnamed,unnamed,unnamed,unnamed,unnamed,unnamed,unnamed	BCL11B,BCL9L,BHLHE23,BMP3,EN1,ETS1,FOXP1,INSIG2,KDM3A,RHOG,STAT3,STAT5A,TLR2
GO Biological Process	GO:0042632	cholesterol homeostasis	90	0.0109	1	1	12.7	0.157	2	0.00413	0.0526	183	0.0198	1	1	9.24	0.216	2	55	0.0282	0.0364	unnamed,unnamed	LDLRAP1,LIPC
GO Biological Process	GO:0051173	positive regulation of nitrogen compound metabolic process	91	0.0111	1	1	2.01	5.97	12	0.157	0.316	10	0.000469	1	0.489	2.74	5.12	14	1300	0.197	0.0108	unnamed,unnamed,unnamed,unnamed,unnamed,unnamed,unnamed,unnamed,unnamed,unnamed,unnamed,unnamed	BCL11B,BCL9L,BHLHE23,BMP3,EN1,ETS1,FOXP1,INSIG2,KDM3A,PRKCA,RHOG,STAT3,STAT5A,TLR2
GO Biological Process	GO:1901360	organic cyclic compound metabolic process	92	0.0111	1	1	1.51	14.5	22	0.383	0.579	548	0.0818	1	1	1.3	19.2	25	4887	0.352	0.00512	unnamed,unnamed,unnamed,unnamed,unnamed,unnamed,unnamed,unnamed,unnamed,unnamed,unnamed,unnamed,unnamed,unnamed,unnamed,unnamed,unnamed,unnamed,unnamed,unnamed,unnamed,unnamed	BCL11B,BCL9L,BCOR,BHLHE23,BIRC7,CRTC3,DMAP1,ERI3,ETS1,FOXP1,INSIG2,KDM3A,KPNA2,LDLRAP1,LIPC,METTL2B,NFE2L3,PRDM13,PRKCA,RAD9B,RHOG,SF3A3,STAT3,STAT5A,XRCC5
GO Biological Process	GO:0034382	chylomicron remnant clearance	93	0.0112	1	1	89	0.0112	1	0.000296	0.0263	200	0.0234	1	1	42.3	0.0236	1	6	0.0141	0.167	unnamed	LIPC
GO Biological Process	GO:0055092	sterol homeostasis	94	0.0114	1	1	12.4	0.161	2	0.00423	0.0526	186	0.0205	1	1	9.07	0.22	2	56	0.0282	0.0357	unnamed,unnamed	LDLRAP1,LIPC
GO Biological Process	GO:0019221	cytokine-mediated signaling pathway	95	0.0116	1	1	4.51	0.887	4	0.0233	0.105	89	0.00864	1	1	3.96	1.26	5	321	0.0704	0.0156	unnamed,unnamed,unnamed,unnamed	EIF4E3,KPNA2,NUP210,STAT3,STAT5A
GO Biological Process	GO:0045931	positive regulation of mitotic cell cycle	96	0.0117	1	1	12.2	0.163	2	0.0043	0.0526	66	0.00702	1	1	15.9	0.126	2	32	0.0282	0.0625	unnamed,unnamed	PRKCA,STAT5A
GO Biological Process	GO:0045646	regulation of erythrocyte differentiation	97	0.012	1	1	12.1	0.165	2	0.00436	0.0526	87	0.00836	1	1	14.5	0.138	2	35	0.0282	0.0571	unnamed,unnamed	ETS1,STAT5A
GO Biological Process	GO:0042981	regulation of apoptotic process	98	0.0122	1	1	2.19	4.56	10	0.12	0.263	137	0.0149	1	1	2.19	4.56	10	1159	0.141	0.00863	unnamed,unnamed,unnamed,unnamed,unnamed,unnamed,unnamed,unnamed,unnamed,unnamed	BCL11B,BCL2L11,BIRC7,BTG1,CERKL,DAD1,PGAP2,PRKCA,STAT5A,XRCC5
GO Biological Process	GO:0046671	negative regulation of retinal cell programmed cell death	99	0.0122	1	1	81.2	0.0123	1	0.000324	0.0263	73	0.00786	1	1	127	0.00787	1	2	0.0141	0.5	unnamed	BHLHE23
GO Biological Process	GO:0046486	glycerolipid metabolic process	100	0.0124	1	1	4.42	0.904	4	0.0238	0.105	248	0.0277	1	1	3.49	1.15	4	291	0.0563	0.0137	unnamed,unnamed,unnamed,unnamed	INPP5B,INSIG2,LIPC,PGAP2
GO Biological Process	GO:0051254	positive regulation of RNA metabolic process	101	0.0129	1	1	2.06	5.33	11	0.14	0.289	9	0.000434	1	0.504	2.91	4.47	13	1136	0.183	0.0114	unnamed,unnamed,unnamed,unnamed,unnamed,unnamed,unnamed,unnamed,unnamed,unnamed,unnamed	BCL11B,BCL9L,BHLHE23,BMP3,EN1,ETS1,FOXP1,INSIG2,KDM3A,RHOG,STAT3,STAT5A,TLR2
GO Biological Process	GO:0043067	regulation of programmed cell death	102	0.0131	1	1	2.17	4.61	10	0.121	0.263	60	0.0058	1	1	2.39	4.61	11	1171	0.155	0.00939	unnamed,unnamed,unnamed,unnamed,unnamed,unnamed,unnamed,unnamed,unnamed,unnamed	BCL11B,BCL2L11,BHLHE23,BIRC7,BTG1,CERKL,DAD1,PGAP2,PRKCA,STAT5A,XRCC5
GO Biological Process	GO:2001251	negative regulation of chromosome organization	103	0.0133	1	1	11.4	0.175	2	0.0046	0.0526	126	0.013	1	1	11.5	0.173	2	44	0.0282	0.0455	unnamed,unnamed	BCOR,KDM3A
GO Biological Process	GO:0045040	protein import into mitochondrial outer membrane	104	0.0136	1	1	73.1	0.0137	1	0.00036	0.0263	145	0.0157	1	1	63.5	0.0157	1	4	0.0141	0.25	unnamed	HSPA4
GO Biological Process	GO:0002260	lymphocyte homeostasis	105	0.0138	1	1	11.2	0.178	2	0.00468	0.0526	142	0.0153	1	1	10.6	0.189	2	48	0.0282	0.0417	unnamed,unnamed	BCL2L11,STAT5A
GO Biological Process	GO:0040008	regulation of growth	106	0.0139	1	1	2.68	2.61	7	0.0688	0.184	21	0.00135	1	0.67	3.72	2.15	8	547	0.113	0.0146	unnamed,unnamed,unnamed,unnamed,unnamed,unnamed,unnamed	ADAM10,BCL2L11,BTG1,DMAP1,FOXP1,STAT3,STAT5A,TLR2
GO Biological Process	GO:0043414	macromolecule methylation	107	0.0142	1	1	5.91	0.507	3	0.0134	0.0789	194	0.0228	1	1	4.95	0.606	3	154	0.0423	0.0195	unnamed,unnamed,unnamed	DMAP1,KDM3A,METTL2B
GO Biological Process	GO:0042117	monocyte activation	108	0.0143	1	1	69.3	0.0144	1	0.000379	0.0263	230	0.0272	1	1	36.3	0.0275	1	7	0.0141	0.143	unnamed	ADAM10
GO Biological Process	GO:0035408	histone H3-T6 phosphorylation	109	0.0144	1	1	69	0.0145	1	0.000381	0.0263	73	0.00786	1	1	127	0.00787	1	2	0.0141	0.5	unnamed	PRKCA
GO Biological Process	GO:0002238	response to molecule of fungal origin	110	0.0145	1	1	68.5	0.0146	1	0.000384	0.0263	145	0.0157	1	1	63.5	0.0157	1	4	0.0141	0.25	unnamed	TLR2
GO Biological Process	GO:0030488	tRNA methylation	111	0.0146	1	1	68.2	0.0147	1	0.000386	0.0263	230	0.0272	1	1	36.3	0.0275	1	7	0.0141	0.143	unnamed	METTL2B
GO Biological Process	GO:0046292	formaldehyde metabolic process	112	0.0146	1	1	68.1	0.0147	1	0.000386	0.0263	105	0.0118	1	1	84.7	0.0118	1	3	0.0141	0.333	unnamed	KDM3A
GO Biological Process	GO:0035305	negative regulation of dephosphorylation	113	0.0146	1	1	68.1	0.0147	1	0.000386	0.0263	200	0.0234	1	1	42.3	0.0236	1	6	0.0141	0.167	unnamed	IQGAP1
GO Biological Process	GO:0034372	very-low-density lipoprotein particle remodeling	114	0.0146	1	1	68	0.0147	1	0.000387	0.0263	230	0.0272	1	1	36.3	0.0275	1	7	0.0141	0.143	unnamed	LIPC
GO Biological Process	GO:0007165	signal transduction	115	0.0147	1	1	1.48	14.9	22	0.391	0.579	100	0.0107	1	1	1.54	16.9	26	4303	0.366	0.00604	unnamed,unnamed,unnamed,unnamed,unnamed,unnamed,unnamed,unnamed,unnamed,unnamed,unnamed,unnamed,unnamed,unnamed,unnamed,unnamed,unnamed,unnamed,unnamed,unnamed,unnamed,unnamed	ADAM10,BCL2L11,BCL9L,BIRC7,CERKL,EIF4E3,FGF5,GPR174,INPP5B,INSIG2,IQGAP1,ITGA4,KDM3A,KPNA2,MLN,NPVF,NUP210,OR2S2,OR4E2,P2RY10,PGAP2,PRKCA,RHOG,STAT3,STAT5A,TLR2
GO Biological Process	GO:0034370	triglyceride-rich lipoprotein particle remodeling	116	0.0148	1	1	66.9	0.0149	1	0.000393	0.0263	296	0.0349	1	1	28.2	0.0354	1	9	0.0141	0.111	unnamed	LIPC
GO Biological Process	GO:0034638	phosphatidylcholine catabolic process	117	0.0149	1	1	66.8	0.015	1	0.000394	0.0263	105	0.0118	1	1	84.7	0.0118	1	3	0.0141	0.333	unnamed	LIPC
GO Biological Process	GO:0045787	positive regulation of cell cycle	118	0.0149	1	1	5.81	0.517	3	0.0136	0.0789	95	0.01	1	1	6.75	0.445	3	113	0.0423	0.0265	unnamed,unnamed,unnamed	BCL2L11,PRKCA,STAT5A
GO Biological Process	GO:0045321	leukocyte activation	119	0.0149	1	1	3.41	1.47	5	0.0386	0.132	125	0.0125	1	1	3.61	1.39	5	352	0.0704	0.0142	unnamed,unnamed,unnamed,unnamed,unnamed	ADAM10,BCL11B,FOXP1,ITGA4,STAT5A
GO Biological Process	GO:0006549	isoleucine metabolic process	120	0.0151	1	1	65.6	0.0153	1	0.000401	0.0263	145	0.0157	1	1	63.5	0.0157	1	4	0.0141	0.25	unnamed	STAT5A
GO Biological Process	GO:0006357	regulation of transcription from RNA polymerase II promoter	121	0.0152	1	1	1.93	6.22	12	0.164	0.316	13	0.00079	1	0.634	2.6	5.39	14	1370	0.197	0.0102	unnamed,unnamed,unnamed,unnamed,unnamed,unnamed,unnamed,unnamed,unnamed,unnamed,unnamed,unnamed	BCL11B,BCL9L,BCOR,BHLHE23,BMP3,DMAP1,EN1,ETS1,FOXP1,INSIG2,KDM3A,STAT3,STAT5A,TLR2
GO Biological Process	GO:0042221	response to chemical stimulus	122	0.0153	1	1	1.6	11.2	18	0.295	0.474	130	0.0139	1	1	1.62	13	21	3303	0.296	0.00636	unnamed,unnamed,unnamed,unnamed,unnamed,unnamed,unnamed,unnamed,unnamed,unnamed,unnamed,unnamed,unnamed,unnamed,unnamed,unnamed,unnamed,unnamed	ADAM10,BCL11B,BCL2L11,DAD1,EIF4E3,ETS1,FGF5,FOXP1,HSPA4,INSIG2,IQGAP1,KDM3A,KPNA2,NUP210,OR2S2,OR4E2,PRKCA,RHOG,STAT3,STAT5A,TLR2
GO Biological Process	GO:0042108	positive regulation of cytokine biosynthetic process	123	0.0154	1	1	10.6	0.188	2	0.00496	0.0526	198	0.0233	1	1	8.47	0.236	2	60	0.0282	0.0333	unnamed,unnamed	STAT5A,TLR2
GO Biological Process	GO:0002763	positive regulation of myeloid leukocyte differentiation	124	0.0156	1	1	10.5	0.19	2	0.005	0.0526	96	0.0103	1	1	13	0.153	2	39	0.0282	0.0513	unnamed,unnamed	PRKCA,STAT5A
GO Biological Process	GO:0032481	positive regulation of type I interferon production	125	0.0156	1	1	10.5	0.19	2	0.005	0.0526	294	0.0344	1	1	6.87	0.291	2	74	0.0282	0.027	unnamed,unnamed	TLR2,XRCC5
GO Biological Process	GO:0071678	olfactory bulb axon guidance	126	0.0159	1	1	62.5	0.016	1	0.000421	0.0263	36	0.00394	1	1	254	0.00394	1	1	0.0141	1	unnamed	BCL11B
GO Biological Process	GO:0017038	protein import	127	0.0159	1	1	5.66	0.53	3	0.0139	0.0789	127	0.0132	1	1	6.1	0.492	3	125	0.0423	0.024	unnamed,unnamed,unnamed	HSPA4,KPNA2,STAT3
GO Biological Process	GO:0060154	cellular process regulating host cell cycle in response to virus	128	0.0165	1	1	60.2	0.0166	1	0.000437	0.0263	105	0.0118	1	1	84.7	0.0118	1	3	0.0141	0.333	unnamed	BCL2L11
GO Biological Process	GO:0006066	alcohol metabolic process	129	0.0166	1	1	4.06	0.986	4	0.0259	0.105	312	0.0359	1	1	3.22	1.24	4	316	0.0563	0.0127	unnamed,unnamed,unnamed,unnamed	INPP5B,INSIG2,LDLRAP1,LIPC
GO Biological Process	GO:0052572	response to host immune response	130	0.0167	1	1	59.3	0.0169	1	0.000444	0.0263	296	0.0349	1	1	28.2	0.0354	1	9	0.0141	0.111	unnamed	TLR2
GO Biological Process	GO:0048534	hematopoietic or lymphoid organ development	131	0.0168	1	1	2.87	2.09	6	0.055	0.158	86	0.00825	1	1	3.41	1.76	6	447	0.0845	0.0134	unnamed,unnamed,unnamed,unnamed,unnamed,unnamed	BCL11B,BCL2L11,FOXP1,ITGA4,STAT5A,XRCC5
GO Biological Process	GO:0010941	regulation of cell death	132	0.017	1	1	2.09	4.8	10	0.126	0.263	68	0.00737	1	1	2.31	4.76	11	1210	0.155	0.00909	unnamed,unnamed,unnamed,unnamed,unnamed,unnamed,unnamed,unnamed,unnamed,unnamed	BCL11B,BCL2L11,BHLHE23,BIRC7,BTG1,CERKL,DAD1,PGAP2,PRKCA,STAT5A,XRCC5
GO Biological Process	GO:0000255	allantoin metabolic process	133	0.017	1	1	58.3	0.0172	1	0.000452	0.0263	173	0.0195	1	1	50.8	0.0197	1	5	0.0141	0.2	unnamed	STAT5A
GO Biological Process	GO:0021773	striatal medium spiny neuron differentiation	134	0.0172	1	1	57.7	0.0173	1	0.000456	0.0263	73	0.00786	1	1	127	0.00787	1	2	0.0141	0.5	unnamed	BCL11B
GO Biological Process	GO:0022411	cellular component disassembly	135	0.0173	1	1	4	0.999	4	0.0263	0.105	356	0.0434	1	1	3.02	1.32	4	336	0.0563	0.0119	unnamed,unnamed,unnamed,unnamed	ADAM10,BIRC7,ETS1,NUP210
GO Biological Process	GO:0035405	histone-threonine phosphorylation	136	0.0175	1	1	56.8	0.0176	1	0.000463	0.0263	173	0.0195	1	1	50.8	0.0197	1	5	0.0141	0.2	unnamed	PRKCA
GO Biological Process	GO:0033026	negative regulation of mast cell apoptotic process	137	0.0175	1	1	56.7	0.0176	1	0.000464	0.0263	105	0.0118	1	1	84.7	0.0118	1	3	0.0141	0.333	unnamed	STAT5A
GO Biological Process	GO:0002159	desmosome assembly	138	0.0177	1	1	56.1	0.0178	1	0.000469	0.0263	105	0.0118	1	1	84.7	0.0118	1	3	0.0141	0.333	unnamed	PRKCA
GO Biological Process	GO:0007166	cell surface receptor signaling pathway	139	0.018	1	1	1.66	9.65	16	0.254	0.421	61	0.0063	1	1	1.81	10.5	19	2673	0.268	0.00711	unnamed,unnamed,unnamed,unnamed,unnamed,unnamed,unnamed,unnamed,unnamed,unnamed,unnamed,unnamed,unnamed,unnamed,unnamed,unnamed	ADAM10,BCL2L11,BCL9L,CERKL,EIF4E3,FGF5,GPR174,ITGA4,KPNA2,MLN,NPVF,NUP210,OR2S2,OR4E2,P2RY10,PRKCA,STAT3,STAT5A,TLR2
GO Biological Process	GO:0090003	regulation of establishment of protein localization to plasma membrane	140	0.0182	1	1	9.68	0.207	2	0.00543	0.0526	87	0.00836	1	1	14.5	0.138	2	35	0.0282	0.0571	unnamed,unnamed	LDLRAP1,RHOG
GO Biological Process	GO:0016045	detection of bacterium	141	0.0188	1	1	52.8	0.0189	1	0.000499	0.0263	391	0.05	1	1	19.5	0.0512	1	13	0.0141	0.0769	unnamed	TLR2
GO Biological Process	GO:0010628	positive regulation of gene expression	142	0.0189	1	1	1.96	5.62	11	0.148	0.289	12	0.000552	1	0.48	2.84	4.58	13	1165	0.183	0.0112	unnamed,unnamed,unnamed,unnamed,unnamed,unnamed,unnamed,unnamed,unnamed,unnamed,unnamed	BCL11B,BCL9L,BHLHE23,BMP3,EN1,ETS1,FOXP1,INSIG2,KDM3A,RHOG,STAT3,STAT5A,TLR2
GO Biological Process	GO:0016570	histone modification	143	0.0189	1	1	3.9	1.03	4	0.027	0.105	193	0.0221	1	1	3.75	1.07	4	271	0.0563	0.0148	unnamed,unnamed,unnamed,unnamed	BCOR,DMAP1,KDM3A,PRKCA
GO Biological Process	GO:0090151	establishment of protein localization to mitochondrial membrane	144	0.019	1	1	52.1	0.0192	1	0.000506	0.0263	230	0.0272	1	1	36.3	0.0275	1	7	0.0141	0.143	unnamed	HSPA4
GO Biological Process	GO:0090205	positive regulation of cholesterol metabolic process	145	0.0192	1	1	51.6	0.0194	1	0.00051	0.0263	200	0.0234	1	1	42.3	0.0236	1	6	0.0141	0.167	unnamed	LDLRAP1
GO Biological Process	GO:0070201	regulation of establishment of protein localization	146	0.0194	1	1	3.18	1.57	5	0.0413	0.132	162	0.0169	1	1	3.34	1.5	5	380	0.0704	0.0132	unnamed,unnamed,unnamed,unnamed,unnamed	BCL2L11,DMAP1,LDLRAP1,RHOG,TLR2
GO Biological Process	GO:0000415	negative regulation of histone H3-K36 methylation	147	0.0194	1	1	50.9	0.0196	1	0.000517	0.0263	36	0.00394	1	1	254	0.00394	1	1	0.0141	1	unnamed	BCOR
GO Biological Process	GO:0033025	regulation of mast cell apoptotic process	148	0.0195	1	1	50.8	0.0197	1	0.000518	0.0263	145	0.0157	1	1	63.5	0.0157	1	4	0.0141	0.25	unnamed	STAT5A
GO Biological Process	GO:0071224	cellular response to peptidoglycan	149	0.0195	1	1	50.8	0.0197	1	0.000518	0.0263	105	0.0118	1	1	84.7	0.0118	1	3	0.0141	0.333	unnamed	TLR2
GO Biological Process	GO:0016569	covalent chromatin modification	150	0.0196	1	1	3.85	1.04	4	0.0273	0.105	195	0.0229	1	1	3.71	1.08	4	274	0.0563	0.0146	unnamed,unnamed,unnamed,unnamed	BCOR,DMAP1,KDM3A,PRKCA
GO Biological Process	GO:0002520	immune system development	151	0.0201	1	1	2.75	2.18	6	0.0573	0.158	101	0.0107	1	1	3.22	1.86	6	473	0.0845	0.0127	unnamed,unnamed,unnamed,unnamed,unnamed,unnamed	BCL11B,BCL2L11,FOXP1,ITGA4,STAT5A,XRCC5
GO Biological Process	GO:0018027	peptidyl-lysine dimethylation	152	0.0203	1	1	48.8	0.0205	1	0.000539	0.0263	200	0.0234	1	1	42.3	0.0236	1	6	0.0141	0.167	unnamed	KDM3A
GO Biological Process	GO:0006629	lipid metabolic process	153	0.0203	1	1	2.29	3.49	8	0.0919	0.211	430	0.0569	1	1	1.91	4.19	8	1064	0.113	0.00752	unnamed,unnamed,unnamed,unnamed,unnamed,unnamed,unnamed,unnamed	ACOXL,INPP5B,INSIG2,LDLRAP1,LIPC,MID1IP1,PGAP2,STAT5A
GO Biological Process	GO:0007290	spermatid nucleus elongation	154	0.0208	1	1	47.6	0.021	1	0.000552	0.0263	105	0.0118	1	1	84.7	0.0118	1	3	0.0141	0.333	unnamed	KDM3A
GO Biological Process	GO:0070171	negative regulation of tooth mineralization	155	0.0208	1	1	47.5	0.021	1	0.000554	0.0263	73	0.00786	1	1	127	0.00787	1	2	0.0141	0.5	unnamed	BCOR
GO Biological Process	GO:0006355	regulation of transcription, DNA-dependent	156	0.0209	1	1	1.56	11.6	18	0.304	0.474	190	0.0218	1	1	1.57	12.7	20	3230	0.282	0.00619	unnamed,unnamed,unnamed,unnamed,unnamed,unnamed,unnamed,unnamed,unnamed,unnamed,unnamed,unnamed,unnamed,unnamed,unnamed,unnamed,unnamed,unnamed	BCL11B,BCL9L,BCOR,BHLHE23,BMP3,BTG1,CRTC3,DMAP1,EN1,ETS1,FOXP1,INSIG2,KDM3A,NFE2L3,PRDM13,RHOG,STAT3,STAT5A,TLR2,XRCC5
GO Biological Process	GO:0051573	negative regulation of histone H3-K9 methylation	157	0.021	1	1	47.2	0.0212	1	0.000558	0.0263	200	0.0234	1	1	42.3	0.0236	1	6	0.0141	0.167	unnamed	KDM3A
GO Biological Process	GO:0046475	glycerophospholipid catabolic process	158	0.021	1	1	47.2	0.0212	1	0.000558	0.0263	230	0.0272	1	1	36.3	0.0275	1	7	0.0141	0.143	unnamed	LIPC
GO Biological Process	GO:2001141	regulation of RNA biosynthetic process	159	0.0211	1	1	1.55	11.6	18	0.305	0.474	196	0.023	1	1	1.57	12.8	20	3247	0.282	0.00616	unnamed,unnamed,unnamed,unnamed,unnamed,unnamed,unnamed,unnamed,unnamed,unnamed,unnamed,unnamed,unnamed,unnamed,unnamed,unnamed,unnamed,unnamed	BCL11B,BCL9L,BCOR,BHLHE23,BMP3,BTG1,CRTC3,DMAP1,EN1,ETS1,FOXP1,INSIG2,KDM3A,NFE2L3,PRDM13,RHOG,STAT3,STAT5A,TLR2,XRCC5
GO Biological Process	GO:0070668	positive regulation of mast cell proliferation	160	0.0211	1	1	46.9	0.0213	1	0.000561	0.0263	105	0.0118	1	1	84.7	0.0118	1	3	0.0141	0.333	unnamed	STAT5A
GO Biological Process	GO:0009893	positive regulation of metabolic process	161	0.0211	1	1	1.67	8.96	15	0.236	0.395	22	0.00137	1	0.649	2.12	8.47	18	2153	0.254	0.00836	unnamed,unnamed,unnamed,unnamed,unnamed,unnamed,unnamed,unnamed,unnamed,unnamed,unnamed,unnamed,unnamed,unnamed,unnamed	BCL11B,BCL9L,BHLHE23,BIRC7,BMP3,EN1,ETS1,FOXP1,INSIG2,IQGAP1,KDM3A,LDLRAP1,MID1IP1,PRKCA,RHOG,STAT3,STAT5A,TLR2
GO Biological Process	GO:0010557	positive regulation of macromolecule biosynthetic process	162	0.0212	1	1	1.92	5.72	11	0.151	0.289	19	0.00121	1	0.666	2.61	4.99	13	1268	0.183	0.0103	unnamed,unnamed,unnamed,unnamed,unnamed,unnamed,unnamed,unnamed,unnamed,unnamed,unnamed	BCL11B,BCL9L,BHLHE23,BMP3,EN1,ETS1,FOXP1,INSIG2,KDM3A,RHOG,STAT3,STAT5A,TLR2
GO Biological Process	GO:0042476	odontogenesis	163	0.0219	1	1	5.01	0.599	3	0.0158	0.0789	65	0.00699	1	1	7.7	0.39	3	99	0.0423	0.0303	unnamed,unnamed,unnamed	BCL11B,BCL2L11,BCOR
GO Biological Process	GO:0009791	post-embryonic development	164	0.0221	1	1	4.99	0.601	3	0.0158	0.0789	64	0.00661	1	1	7.86	0.382	3	97	0.0423	0.0309	unnamed,unnamed,unnamed	BCL11B,BCL2L11,BHLHE23
GO Biological Process	GO:0001783	B cell apoptotic process	165	0.0222	1	1	44.6	0.0224	1	0.00059	0.0263	145	0.0157	1	1	63.5	0.0157	1	4	0.0141	0.25	unnamed	BCL2L11
GO Biological Process	GO:0030578	PML body organization	166	0.0224	1	1	44.1	0.0227	1	0.000597	0.0263	145	0.0157	1	1	63.5	0.0157	1	4	0.0141	0.25	unnamed	ETS1
GO Biological Process	GO:0090304	nucleic acid metabolic process	167	0.0224	1	1	1.55	11.6	18	0.307	0.474	429	0.0569	1	1	1.4	15	21	3799	0.296	0.00553	unnamed,unnamed,unnamed,unnamed,unnamed,unnamed,unnamed,unnamed,unnamed,unnamed,unnamed,unnamed,unnamed,unnamed,unnamed,unnamed,unnamed,unnamed	BCL11B,BCL9L,BCOR,BHLHE23,BIRC7,CRTC3,DMAP1,ERI3,ETS1,FOXP1,KDM3A,KPNA2,METTL2B,NFE2L3,PRDM13,PRKCA,RAD9B,SF3A3,STAT3,STAT5A,XRCC5
GO Biological Process	GO:0032367	intracellular cholesterol transport	168	0.0226	1	1	43.8	0.0228	1	0.000601	0.0263	262	0.0311	1	1	31.8	0.0315	1	8	0.0141	0.125	unnamed	LDLRAP1
GO Biological Process	GO:0042990	regulation of transcription factor import into nucleus	169	0.0227	1	1	8.6	0.232	2	0.00612	0.0526	311	0.0352	1	1	6.78	0.295	2	75	0.0282	0.0267	unnamed,unnamed	DMAP1,TLR2
GO Biological Process	GO:0046883	regulation of hormone secretion	170	0.0228	1	1	3.68	1.09	4	0.0286	0.105	72	0.00785	1	1	5.11	0.783	4	199	0.0563	0.0201	unnamed,unnamed,unnamed,unnamed	FAM3D,IQGAP1,NPVF,PRKCA
GO Biological Process	GO:0006310	DNA recombination	171	0.0229	1	1	4.92	0.609	3	0.016	0.0789	315	0.038	1	1	4.05	0.74	3	188	0.0423	0.016	unnamed,unnamed,unnamed	BCL11B,FOXP1,XRCC5
GO Biological Process	GO:0002687	positive regulation of leukocyte migration	172	0.0231	1	1	8.54	0.234	2	0.00617	0.0526	256	0.0294	1	1	7.47	0.268	2	68	0.0282	0.0294	unnamed,unnamed	ADAM10,TLR2
GO Biological Process	GO:0019048	modulation by virus of host morphology or physiology	173	0.0233	1	1	3.66	1.09	4	0.0288	0.105	386	0.0491	1	1	2.9	1.38	4	350	0.0563	0.0114	unnamed,unnamed,unnamed,unnamed	BCL2L11,CRTC3,KPNA2,STAT3
GO Biological Process	GO:0009593	detection of chemical stimulus	174	0.0235	1	1	4.88	0.615	3	0.0162	0.0789	1037	0.253	1	1	1.72	1.74	3	443	0.0423	0.00677	unnamed,unnamed,unnamed	OR2S2,OR4E2,TLR2
GO Biological Process	GO:0002700	regulation of production of molecular mediator of immune response	175	0.0235	1	1	8.44	0.237	2	0.00623	0.0526	281	0.0319	1	1	7.16	0.279	2	71	0.0282	0.0282	unnamed,unnamed	FOXP1,TLR2
GO Biological Process	GO:0035589	G-protein coupled purinergic nucleotide receptor signaling pathway	176	0.0237	1	1	41.7	0.024	1	0.000631	0.0263	346	0.0425	1	1	23.1	0.0433	1	11	0.0141	0.0909	unnamed	P2RY10
GO Biological Process	GO:0052200	response to host defenses	177	0.0239	1	1	41.4	0.0242	1	0.000636	0.0263	317	0.0387	1	1	25.4	0.0394	1	10	0.0141	0.1	unnamed	TLR2
GO Biological Process	GO:0019530	taurine metabolic process	178	0.0241	1	1	40.9	0.0244	1	0.000643	0.0263	230	0.0272	1	1	36.3	0.0275	1	7	0.0141	0.143	unnamed	STAT5A
GO Biological Process	GO:0046668	regulation of retinal cell programmed cell death	179	0.0243	1	1	40.7	0.0246	1	0.000647	0.0263	173	0.0195	1	1	50.8	0.0197	1	5	0.0141	0.2	unnamed	BHLHE23
GO Biological Process	GO:0002376	immune system process	180	0.0243	1	1	1.88	5.84	11	0.154	0.289	588	0.0898	1	1	1.56	7.04	11	1789	0.155	0.00615	unnamed,unnamed,unnamed,unnamed,unnamed,unnamed,unnamed,unnamed,unnamed,unnamed,unnamed	ADAM10,BCL11B,BCL2L11,ETS1,FGF5,FOXP1,ITGA4,PRKCA,STAT5A,TLR2,XRCC5
GO Biological Process	GO:1901998	toxin transport	181	0.0244	1	1	40.5	0.0247	1	0.00065	0.0263	296	0.0349	1	1	28.2	0.0354	1	9	0.0141	0.111	unnamed	TLR2
GO Biological Process	GO:0033077	T cell differentiation in thymus	182	0.0245	1	1	8.26	0.242	2	0.00638	0.0526	157	0.0159	1	1	10.4	0.193	2	49	0.0282	0.0408	unnamed,unnamed	BCL11B,STAT5A
GO Biological Process	GO:0043009	chordate embryonic development	183	0.0246	1	1	2.39	2.93	7	0.0772	0.184	67	0.00709	1	1	3.12	2.25	7	571	0.0986	0.0123	unnamed,unnamed,unnamed,unnamed,unnamed,unnamed,unnamed	ADAM10,BCL2L11,DAD1,EN1,FOXP1,INPP5B,ITGA4
GO Biological Process	GO:0006573	valine metabolic process	184	0.0247	1	1	39.9	0.025	1	0.000659	0.0263	262	0.0311	1	1	31.8	0.0315	1	8	0.0141	0.125	unnamed	STAT5A
GO Biological Process	GO:0009792	embryo development ending in birth or egg hatching	185	0.0254	1	1	2.37	2.95	7	0.0777	0.184	71	0.00756	1	1	3.08	2.27	7	578	0.0986	0.0121	unnamed,unnamed,unnamed,unnamed,unnamed,unnamed,unnamed	ADAM10,BCL2L11,DAD1,EN1,FOXP1,INPP5B,ITGA4
GO Biological Process	GO:0006600	creatine metabolic process	186	0.0257	1	1	38.5	0.026	1	0.000684	0.0263	346	0.0425	1	1	23.1	0.0433	1	11	0.0141	0.0909	unnamed	STAT5A
GO Biological Process	GO:0060218	hematopoietic stem cell differentiation	187	0.0259	1	1	38.1	0.0263	1	0.000692	0.0263	317	0.0387	1	1	25.4	0.0394	1	10	0.0141	0.1	unnamed	XRCC5
GO Biological Process	GO:0002521	leukocyte differentiation	188	0.0262	1	1	3.52	1.14	4	0.0299	0.105	139	0.015	1	1	4.22	0.948	4	241	0.0563	0.0166	unnamed,unnamed,unnamed,unnamed	BCL11B,FOXP1,ITGA4,STAT5A
GO Biological Process	GO:0051252	regulation of RNA metabolic process	189	0.0263	1	1	1.52	11.8	18	0.311	0.474	249	0.0282	1	1	1.53	13	20	3314	0.282	0.00604	unnamed,unnamed,unnamed,unnamed,unnamed,unnamed,unnamed,unnamed,unnamed,unnamed,unnamed,unnamed,unnamed,unnamed,unnamed,unnamed,unnamed,unnamed	BCL11B,BCL9L,BCOR,BHLHE23,BMP3,BTG1,CRTC3,DMAP1,EN1,ETS1,FOXP1,INSIG2,KDM3A,NFE2L3,PRDM13,RHOG,STAT3,STAT5A,TLR2,XRCC5
GO Biological Process	GO:0046888	negative regulation of hormone secretion	190	0.0264	1	1	7.94	0.252	2	0.00663	0.0526	169	0.0185	1	1	9.59	0.209	2	53	0.0282	0.0377	unnamed,unnamed	FAM3D,NPVF
GO Biological Process	GO:0001776	leukocyte homeostasis	191	0.0265	1	1	7.92	0.253	2	0.00665	0.0526	191	0.0219	1	1	8.76	0.228	2	58	0.0282	0.0345	unnamed,unnamed	BCL2L11,STAT5A
GO Biological Process	GO:0006950	response to stress	192	0.0273	1	1	1.63	9.23	15	0.243	0.395	664	0.111	1	1	1.37	11.7	16	2962	0.225	0.0054	unnamed,unnamed,unnamed,unnamed,unnamed,unnamed,unnamed,unnamed,unnamed,unnamed,unnamed,unnamed,unnamed,unnamed,unnamed	BCL2L11,BIRC7,CALU,DMAP1,ETS1,FGF5,HSPA4,INSIG2,ITGA4,PGAP2,PRKCA,RAD9B,RHOG,STAT3,TLR2,XRCC5
GO Biological Process	GO:0051572	negative regulation of histone H3-K4 methylation	193	0.0273	1	1	36.2	0.0276	1	0.000727	0.0263	105	0.0118	1	1	84.7	0.0118	1	3	0.0141	0.333	unnamed	BCOR
GO Biological Process	GO:0032479	regulation of type I interferon production	194	0.0275	1	1	7.76	0.258	2	0.00678	0.0526	463	0.0643	1	1	4.84	0.413	2	105	0.0282	0.019	unnamed,unnamed	TLR2,XRCC5
GO Biological Process	GO:0044700	single organism signaling	195	0.0275	1	1	1.38	16.6	23	0.437	0.605	102	0.0109	1	1	1.5	18.7	28	4755	0.394	0.00589	unnamed,unnamed,unnamed,unnamed,unnamed,unnamed,unnamed,unnamed,unnamed,unnamed,unnamed,unnamed,unnamed,unnamed,unnamed,unnamed,unnamed,unnamed,unnamed,unnamed,unnamed,unnamed,unnamed	ADAM10,BCL2L11,BCL9L,BIRC7,BMP3,CERKL,EIF4E3,FCRL2,FGF5,GPR174,INPP5B,INSIG2,IQGAP1,ITGA4,KDM3A,KPNA2,MLN,NPVF,NUP210,OR2S2,OR4E2,P2RY10,PGAP2,PRKCA,RHOG,STAT3,STAT5A,TLR2
GO Biological Process	GO:0034645	cellular macromolecule biosynthetic process	196	0.0277	1	1	1.55	11	17	0.289	0.447	408	0.0509	1	1	1.46	13	19	3309	0.268	0.00574	unnamed,unnamed,unnamed,unnamed,unnamed,unnamed,unnamed,unnamed,unnamed,unnamed,unnamed,unnamed,unnamed,unnamed,unnamed,unnamed,unnamed	BCL11B,BCL9L,BCOR,BHLHE23,CRTC3,DAD1,DMAP1,EIF4E3,ETS1,FOXP1,KDM3A,MAN1C1,NFE2L3,PGAP2,PRDM13,RAD9B,STAT3,STAT5A,XRCC5
GO Biological Process	GO:0001754	eye photoreceptor cell differentiation	197	0.0278	1	1	7.71	0.259	2	0.00682	0.0526	103	0.0113	1	1	12.4	0.161	2	41	0.0282	0.0488	unnamed,unnamed	BHLHE23,STAT3
GO Biological Process	GO:0002639	positive regulation of immunoglobulin production	198	0.0278	1	1	35.4	0.0282	1	0.000742	0.0263	262	0.0311	1	1	31.8	0.0315	1	8	0.0141	0.125	unnamed	FOXP1
GO Biological Process	GO:0034375	high-density lipoprotein particle remodeling	199	0.0286	1	1	34.5	0.029	1	0.000764	0.0263	416	0.0537	1	1	18.1	0.0551	1	14	0.0141	0.0714	unnamed	LIPC
GO Biological Process	GO:0032464	positive regulation of protein homooligomerization	200	0.0288	1	1	34.3	0.0292	1	0.000767	0.0263	296	0.0349	1	1	28.2	0.0354	1	9	0.0141	0.111	unnamed	BCL2L11
GO Biological Process	GO:0045588	positive regulation of gamma-delta T cell differentiation	201	0.0288	1	1	34.2	0.0292	1	0.000768	0.0263	230	0.0272	1	1	36.3	0.0275	1	7	0.0141	0.143	unnamed	STAT5A
GO Biological Process	GO:0042982	amyloid precursor protein metabolic process	202	0.029	1	1	34	0.0294	1	0.000773	0.0263	434	0.0575	1	1	16.9	0.059	1	15	0.0141	0.0667	unnamed	LDLRAP1
GO Biological Process	GO:0010876	lipid localization	203	0.0293	1	1	4.47	0.67	3	0.0176	0.0789	344	0.0421	1	1	3.89	0.771	3	196	0.0423	0.0153	unnamed,unnamed,unnamed	LDLRAP1,LIPC,STAT5A
GO Biological Process	GO:0015850	organic hydroxy compound transport	204	0.0293	1	1	7.5	0.267	2	0.00702	0.0526	385	0.049	1	1	5.65	0.354	2	90	0.0282	0.0222	unnamed,unnamed	LDLRAP1,LIPC
GO Biological Process	GO:0045579	positive regulation of B cell differentiation	205	0.0295	1	1	33.5	0.0299	1	0.000787	0.0263	317	0.0387	1	1	25.4	0.0394	1	10	0.0141	0.1	unnamed	STAT5A
GO Biological Process	GO:0034383	low-density lipoprotein particle clearance	206	0.0295	1	1	33.4	0.03	1	0.000788	0.0263	317	0.0387	1	1	25.4	0.0394	1	10	0.0141	0.1	unnamed	LDLRAP1
GO Biological Process	GO:0032933	SREBP signaling pathway	207	0.0296	1	1	33.3	0.03	1	0.00079	0.0263	230	0.0272	1	1	36.3	0.0275	1	7	0.0141	0.143	unnamed	INSIG2
GO Biological Process	GO:0018193	peptidyl-amino acid modification	208	0.0298	1	1	2.52	2.38	6	0.0628	0.158	255	0.0291	1	1	2.57	2.33	6	593	0.0845	0.0101	unnamed,unnamed,unnamed,unnamed,unnamed,unnamed	DAD1,DMAP1,KDM3A,MAN1C1,PRKCA,STAT5A
GO Biological Process	GO:0031325	positive regulation of cellular metabolic process	209	0.03	1	1	1.65	8.48	14	0.223	0.368	26	0.00198	1	0.794	2.12	8.02	17	2039	0.239	0.00834	unnamed,unnamed,unnamed,unnamed,unnamed,unnamed,unnamed,unnamed,unnamed,unnamed,unnamed,unnamed,unnamed,unnamed	BCL11B,BCL9L,BHLHE23,BIRC7,BMP3,EN1,ETS1,FOXP1,INSIG2,IQGAP1,KDM3A,MID1IP1,PRKCA,RHOG,STAT3,STAT5A,TLR2
GO Biological Process	GO:0016070	RNA metabolic process	210	0.0302	1	1	1.57	10.2	16	0.269	0.421	662	0.109	1	1	1.36	12.5	17	3177	0.239	0.00535	unnamed,unnamed,unnamed,unnamed,unnamed,unnamed,unnamed,unnamed,unnamed,unnamed,unnamed,unnamed,unnamed,unnamed,unnamed,unnamed	BCL11B,BCL9L,BCOR,BHLHE23,CRTC3,DMAP1,ETS1,FOXP1,KDM3A,METTL2B,NFE2L3,PRDM13,PRKCA,SF3A3,STAT3,STAT5A,XRCC5
GO Biological Process	GO:0065001	specification of axis polarity	211	0.0302	1	1	32.6	0.0307	1	0.000808	0.0263	145	0.0157	1	1	63.5	0.0157	1	4	0.0141	0.25	unnamed	BCOR
GO Biological Process	GO:0046645	positive regulation of gamma-delta T cell activation	212	0.0303	1	1	32.6	0.0307	1	0.000808	0.0263	296	0.0349	1	1	28.2	0.0354	1	9	0.0141	0.111	unnamed	STAT5A
GO Biological Process	GO:0046449	creatinine metabolic process	213	0.0303	1	1	32.5	0.0307	1	0.000809	0.0263	145	0.0157	1	1	63.5	0.0157	1	4	0.0141	0.25	unnamed	STAT5A
GO Biological Process	GO:0030575	nuclear body organization	214	0.0305	1	1	32.3	0.031	1	0.000815	0.0263	200	0.0234	1	1	42.3	0.0236	1	6	0.0141	0.167	unnamed	ETS1
GO Biological Process	GO:0032494	response to peptidoglycan	215	0.0306	1	1	32.2	0.0311	1	0.000817	0.0263	317	0.0387	1	1	25.4	0.0394	1	10	0.0141	0.1	unnamed	TLR2
GO Biological Process	GO:0060055	angiogenesis involved in wound healing	216	0.0306	1	1	32.2	0.0311	1	0.000818	0.0263	317	0.0387	1	1	25.4	0.0394	1	10	0.0141	0.1	unnamed	ETS1
GO Biological Process	GO:0010715	regulation of extracellular matrix disassembly	217	0.0307	1	1	32.1	0.0312	1	0.00082	0.0263	230	0.0272	1	1	36.3	0.0275	1	7	0.0141	0.143	unnamed	ETS1
GO Biological Process	GO:2000106	regulation of leukocyte apoptotic process	218	0.0307	1	1	7.31	0.274	2	0.0072	0.0526	191	0.0219	1	1	8.76	0.228	2	58	0.0282	0.0345	unnamed,unnamed	BIRC7,STAT5A
GO Biological Process	GO:0045717	negative regulation of fatty acid biosynthetic process	219	0.0308	1	1	32	0.0312	1	0.000822	0.0263	317	0.0387	1	1	25.4	0.0394	1	10	0.0141	0.1	unnamed	INSIG2
GO Biological Process	GO:0043968	histone H2A acetylation	220	0.0308	1	1	32	0.0313	1	0.000823	0.0263	363	0.0462	1	1	21.2	0.0472	1	12	0.0141	0.0833	unnamed	DMAP1
GO Biological Process	GO:0010033	response to organic substance	221	0.0309	1	1	1.69	7.67	13	0.202	0.342	247	0.0277	1	1	1.73	8.08	14	2054	0.197	0.00682	unnamed,unnamed,unnamed,unnamed,unnamed,unnamed,unnamed,unnamed,unnamed,unnamed,unnamed,unnamed,unnamed	ADAM10,BCL2L11,EIF4E3,ETS1,FGF5,HSPA4,INSIG2,KDM3A,KPNA2,NUP210,PRKCA,STAT3,STAT5A,TLR2
GO Biological Process	GO:0055088	lipid homeostasis	222	0.031	1	1	7.27	0.275	2	0.00724	0.0526	378	0.0471	1	1	5.77	0.346	2	88	0.0282	0.0227	unnamed,unnamed	LDLRAP1,LIPC
GO Biological Process	GO:0072338	cellular lactam metabolic process	223	0.0312	1	1	31.5	0.0317	1	0.000835	0.0263	173	0.0195	1	1	50.8	0.0197	1	5	0.0141	0.2	unnamed	STAT5A
GO Biological Process	GO:0045647	negative regulation of erythrocyte differentiation	224	0.0313	1	1	31.4	0.0318	1	0.000837	0.0263	262	0.0311	1	1	31.8	0.0315	1	8	0.0141	0.125	unnamed	STAT5A
GO Biological Process	GO:0048522	positive regulation of cellular process	225	0.0314	1	1	1.47	13	19	0.341	0.5	33	0.00312	1	0.986	1.77	13	23	3308	0.324	0.00695	unnamed,unnamed,unnamed,unnamed,unnamed,unnamed,unnamed,unnamed,unnamed,unnamed,unnamed,unnamed,unnamed,unnamed,unnamed,unnamed,unnamed,unnamed,unnamed	ADAM10,BCL11B,BCL2L11,BCL9L,BHLHE23,BIRC7,BMP3,BTG1,EN1,ETS1,FGF5,FOXP1,INSIG2,IQGAP1,KDM3A,LDLRAP1,MID1IP1,PRKCA,RHOG,STAT3,STAT5A,TLR2,XRCC5
GO Biological Process	GO:0034123	positive regulation of toll-like receptor signaling pathway	226	0.0314	1	1	31.4	0.0319	1	0.000839	0.0263	434	0.0575	1	1	16.9	0.059	1	15	0.0141	0.0667	unnamed	TLR2
GO Biological Process	GO:0019219	regulation of nucleobase-containing compound metabolic process	227	0.0314	1	1	1.44	13.9	20	0.366	0.526	221	0.0248	1	1	1.49	15.5	23	3927	0.324	0.00586	unnamed,unnamed,unnamed,unnamed,unnamed,unnamed,unnamed,unnamed,unnamed,unnamed,unnamed,unnamed,unnamed,unnamed,unnamed,unnamed,unnamed,unnamed,unnamed,unnamed	BCL11B,BCL9L,BCOR,BHLHE23,BMP3,BTG1,CRTC3,DMAP1,EN1,ETS1,FOXP1,INSIG2,IQGAP1,KDM3A,KPNA2,NFE2L3,PRDM13,PRKCA,RHOG,STAT3,STAT5A,TLR2,XRCC5
GO Biological Process	GO:0006101	citrate metabolic process	228	0.0315	1	1	31.3	0.032	1	0.000842	0.0263	200	0.0234	1	1	42.3	0.0236	1	6	0.0141	0.167	unnamed	STAT5A
GO Biological Process	GO:0044699	single-organism process	229	0.0316	1	1	1.16	30.2	35	0.794	0.921	711	0.123	1	1	1.12	43.8	49	11122	0.69	0.00441	unnamed,unnamed,unnamed,unnamed,unnamed,unnamed,unnamed,unnamed,unnamed,unnamed,unnamed,unnamed,unnamed,unnamed,unnamed,unnamed,unnamed,unnamed,unnamed,unnamed,unnamed,unnamed,unnamed,unnamed,unnamed,unnamed,unnamed,unnamed,unnamed,unnamed,unnamed,unnamed,unnamed,unnamed,unnamed	ADAM10,BCL11B,BCL2L11,BCL9L,BCOR,BHLHE23,BIRC7,BMP3,BTG1,CACNG5,CALU,CERKL,DAD1,DMAP1,EIF4E3,EN1,ETS1,FCRL2,FGF5,FOXP1,FRMD4A,GPR174,HSPA4,INPP5B,INSIG2,IQGAP1,IQSEC1,ITGA4,KDM3A,KPNA2,LDLRAP1,LIPC,MLN,NPVF,NUP210,OR2S2,OR4E2,P2RY10,PGAP2,PRDM13,PRKCA,RAD9B,RHOG,RNF103,STAT3,STAT5A,TLR2,UPK2,XRCC5
GO Biological Process	GO:0075713	establishment of integrated proviral latency	230	0.0318	1	1	31	0.0323	1	0.000849	0.0263	262	0.0311	1	1	31.8	0.0315	1	8	0.0141	0.125	unnamed	XRCC5
GO Biological Process	GO:0046530	photoreceptor cell differentiation	231	0.0319	1	1	7.15	0.28	2	0.00736	0.0526	135	0.0147	1	1	10.8	0.185	2	47	0.0282	0.0426	unnamed,unnamed	BHLHE23,STAT3
GO Biological Process	GO:0019217	regulation of fatty acid metabolic process	232	0.0321	1	1	7.14	0.28	2	0.00737	0.0526	261	0.0311	1	1	7.26	0.275	2	70	0.0282	0.0286	unnamed,unnamed	INSIG2,MID1IP1
GO Biological Process	GO:0051567	histone H3-K9 methylation	233	0.0323	1	1	30.4	0.0328	1	0.000864	0.0263	346	0.0425	1	1	23.1	0.0433	1	11	0.0141	0.0909	unnamed	KDM3A
GO Biological Process	GO:0045637	regulation of myeloid cell differentiation	234	0.0324	1	1	4.3	0.698	3	0.0184	0.0789	219	0.0244	1	1	4.82	0.622	3	158	0.0423	0.019	unnamed,unnamed,unnamed	ETS1,PRKCA,STAT5A
GO Biological Process	GO:0033554	cellular response to stress	235	0.0324	1	1	2.1	3.81	8	0.1	0.211	546	0.0799	1	1	1.78	4.51	8	1145	0.113	0.00699	unnamed,unnamed,unnamed,unnamed,unnamed,unnamed,unnamed,unnamed	BCL2L11,BIRC7,DMAP1,ETS1,INSIG2,PGAP2,RAD9B,XRCC5
GO Biological Process	GO:0032880	regulation of protein localization	236	0.0324	1	1	2.78	1.8	5	0.0473	0.132	258	0.03	1	1	2.87	1.74	5	442	0.0704	0.0113	unnamed,unnamed,unnamed,unnamed,unnamed	BCL2L11,DMAP1,LDLRAP1,RHOG,TLR2
GO Biological Process	GO:0032825	positive regulation of natural killer cell differentiation	237	0.0326	1	1	30.2	0.0332	1	0.000873	0.0263	296	0.0349	1	1	28.2	0.0354	1	9	0.0141	0.111	unnamed	STAT5A
GO Biological Process	GO:0048538	thymus development	238	0.0328	1	1	7.05	0.284	2	0.00746	0.0526	96	0.0103	1	1	13	0.153	2	39	0.0282	0.0513	unnamed,unnamed	BCL11B,BCL2L11
GO Biological Process	GO:0019043	establishment of viral latency	239	0.0329	1	1	29.9	0.0334	1	0.000879	0.0263	317	0.0387	1	1	25.4	0.0394	1	10	0.0141	0.1	unnamed	XRCC5
GO Biological Process	GO:0006641	triglyceride metabolic process	240	0.0332	1	1	7.01	0.285	2	0.00751	0.0526	360	0.0452	1	1	5.91	0.338	2	86	0.0282	0.0233	unnamed,unnamed	INSIG2,LIPC
GO Biological Process	GO:0019042	viral latency	241	0.0332	1	1	29.6	0.0338	1	0.000888	0.0263	346	0.0425	1	1	23.1	0.0433	1	11	0.0141	0.0909	unnamed	XRCC5
GO Biological Process	GO:0002682	regulation of immune system process	242	0.0333	1	1	2.09	3.83	8	0.101	0.211	433	0.0574	1	1	1.91	4.2	8	1066	0.113	0.0075	unnamed,unnamed,unnamed,unnamed,unnamed,unnamed,unnamed,unnamed	ADAM10,ETS1,FGF5,FOXP1,ITGA4,PRKCA,STAT5A,TLR2
GO Biological Process	GO:0000414	regulation of histone H3-K36 methylation	243	0.0333	1	1	29.5	0.0339	1	0.000892	0.0263	105	0.0118	1	1	84.7	0.0118	1	3	0.0141	0.333	unnamed	BCOR
GO Biological Process	GO:0006991	response to sterol depletion	244	0.0334	1	1	29.5	0.034	1	0.000894	0.0263	262	0.0311	1	1	31.8	0.0315	1	8	0.0141	0.125	unnamed	INSIG2
GO Biological Process	GO:0035590	purinergic nucleotide receptor signaling pathway	245	0.0334	1	1	29.4	0.034	1	0.000895	0.0263	506	0.0722	1	1	13.4	0.0748	1	19	0.0141	0.0526	unnamed	P2RY10
GO Biological Process	GO:0033153	T cell receptor V(D)J recombination	246	0.0335	1	1	29.4	0.0341	1	0.000896	0.0263	173	0.0195	1	1	50.8	0.0197	1	5	0.0141	0.2	unnamed	BCL11B
GO Biological Process	GO:0031326	regulation of cellular biosynthetic process	247	0.0336	1	1	1.46	13.1	19	0.343	0.5	131	0.014	1	1	1.57	14.7	23	3733	0.324	0.00616	unnamed,unnamed,unnamed,unnamed,unnamed,unnamed,unnamed,unnamed,unnamed,unnamed,unnamed,unnamed,unnamed,unnamed,unnamed,unnamed,unnamed,unnamed,unnamed	BCL11B,BCL9L,BCOR,BHLHE23,BMP3,BTG1,CRTC3,DMAP1,EIF4E3,EN1,ETS1,FOXP1,INSIG2,KDM3A,MID1IP1,NFE2L3,PRDM13,PRKCA,RHOG,STAT3,STAT5A,TLR2,XRCC5
GO Biological Process	GO:0010468	regulation of gene expression	248	0.0337	1	1	1.46	13.1	19	0.343	0.5	133	0.0147	1	1	1.56	14.8	23	3748	0.324	0.00614	unnamed,unnamed,unnamed,unnamed,unnamed,unnamed,unnamed,unnamed,unnamed,unnamed,unnamed,unnamed,unnamed,unnamed,unnamed,unnamed,unnamed,unnamed,unnamed	BCL11B,BCL9L,BCOR,BHLHE23,BMP3,BTG1,CRTC3,DMAP1,EIF4E3,EN1,ETS1,FGF5,FOXP1,INPP5B,INSIG2,KDM3A,NFE2L3,PRDM13,RHOG,STAT3,STAT5A,TLR2,XRCC5
GO Biological Process	GO:0009059	macromolecule biosynthetic process	249	0.0337	1	1	1.51	11.2	17	0.296	0.447	443	0.0579	1	1	1.44	13.2	19	3359	0.268	0.00566	unnamed,unnamed,unnamed,unnamed,unnamed,unnamed,unnamed,unnamed,unnamed,unnamed,unnamed,unnamed,unnamed,unnamed,unnamed,unnamed,unnamed	BCL11B,BCL9L,BCOR,BHLHE23,CRTC3,DAD1,DMAP1,EIF4E3,ETS1,FOXP1,KDM3A,MAN1C1,NFE2L3,PGAP2,PRDM13,RAD9B,STAT3,STAT5A,XRCC5
GO Biological Process	GO:0070887	cellular response to chemical stimulus	250	0.0338	1	1	1.73	6.94	12	0.183	0.316	254	0.0287	1	1	1.77	7.34	13	1864	0.183	0.00697	unnamed,unnamed,unnamed,unnamed,unnamed,unnamed,unnamed,unnamed,unnamed,unnamed,unnamed,unnamed	BCL2L11,EIF4E3,ETS1,FGF5,IQGAP1,KDM3A,KPNA2,NUP210,PRKCA,RHOG,STAT3,STAT5A,TLR2
GO Biological Process	GO:0032695	negative regulation of interleukin-12 production	251	0.0338	1	1	29.1	0.0344	1	0.000904	0.0263	363	0.0462	1	1	21.2	0.0472	1	12	0.0141	0.0833	unnamed	TLR2
GO Biological Process	GO:0034351	negative regulation of glial cell apoptotic process	252	0.0338	1	1	29.1	0.0344	1	0.000905	0.0263	200	0.0234	1	1	42.3	0.0236	1	6	0.0141	0.167	unnamed	PRKCA
GO Biological Process	GO:0046649	lymphocyte activation	253	0.0338	1	1	3.25	1.23	4	0.0324	0.105	224	0.0268	1	1	3.53	1.13	4	288	0.0563	0.0139	unnamed,unnamed,unnamed,unnamed	BCL11B,FOXP1,ITGA4,STAT5A
GO Biological Process	GO:0006974	cellular response to DNA damage stimulus	254	0.034	1	1	2.75	1.82	5	0.0479	0.132	605	0.0931	1	1	2.08	2.41	5	612	0.0704	0.00817	unnamed,unnamed,unnamed,unnamed,unnamed	BCL2L11,DMAP1,PGAP2,RAD9B,XRCC5
GO Biological Process	GO:0007154	cell communication	255	0.0341	1	1	1.36	16.9	23	0.445	0.605	144	0.0154	1	1	1.46	19.2	28	4878	0.394	0.00574	unnamed,unnamed,unnamed,unnamed,unnamed,unnamed,unnamed,unnamed,unnamed,unnamed,unnamed,unnamed,unnamed,unnamed,unnamed,unnamed,unnamed,unnamed,unnamed,unnamed,unnamed,unnamed,unnamed	ADAM10,BCL2L11,BCL9L,BIRC7,BMP3,CERKL,EIF4E3,FCRL2,FGF5,GPR174,INPP5B,INSIG2,IQGAP1,ITGA4,KDM3A,KPNA2,MLN,NPVF,NUP210,OR2S2,OR4E2,P2RY10,PGAP2,PRKCA,RHOG,STAT3,STAT5A,TLR2
GO Biological Process	GO:0032490	detection of molecule of bacterial origin	256	0.0342	1	1	28.7	0.0348	1	0.000917	0.0263	262	0.0311	1	1	31.8	0.0315	1	8	0.0141	0.125	unnamed	TLR2
GO Biological Process	GO:0048011	neurotrophin TRK receptor signaling pathway	257	0.0344	1	1	3.23	1.24	4	0.0325	0.105	217	0.0237	1	1	3.67	1.09	4	277	0.0563	0.0144	unnamed,unnamed,unnamed,unnamed	BCL2L11,FGF5,PRKCA,STAT3
GO Biological Process	GO:0010827	regulation of glucose transport	258	0.0345	1	1	6.86	0.291	2	0.00767	0.0526	360	0.0452	1	1	5.91	0.338	2	86	0.0282	0.0233	unnamed,unnamed	NUP210,PRKCA
GO Biological Process	GO:0033033	negative regulation of myeloid cell apoptotic process	259	0.0345	1	1	28.5	0.0351	1	0.000922	0.0263	363	0.0462	1	1	21.2	0.0472	1	12	0.0141	0.0833	unnamed	STAT5A
GO Biological Process	GO:0051131	chaperone-mediated protein complex assembly	260	0.0348	1	1	28.3	0.0354	1	0.000931	0.0263	363	0.0462	1	1	21.2	0.0472	1	12	0.0141	0.0833	unnamed	HSPA4
GO Biological Process	GO:0045765	regulation of angiogenesis	261	0.0348	1	1	4.18	0.718	3	0.0189	0.0789	225	0.0269	1	1	4.65	0.645	3	164	0.0423	0.0183	unnamed,unnamed,unnamed	BTG1,ETS1,PRKCA
GO Biological Process	GO:0032823	regulation of natural killer cell differentiation	262	0.0348	1	1	28.2	0.0354	1	0.000932	0.0263	391	0.05	1	1	19.5	0.0512	1	13	0.0141	0.0769	unnamed	STAT5A
GO Biological Process	GO:0006650	glycerophospholipid metabolic process	263	0.0352	1	1	4.16	0.721	3	0.019	0.0789	445	0.059	1	1	3.39	0.885	3	225	0.0423	0.0133	unnamed,unnamed,unnamed	INPP5B,LIPC,PGAP2
GO Biological Process	GO:0033152	immunoglobulin V(D)J recombination	264	0.0356	1	1	27.6	0.0362	1	0.000952	0.0263	200	0.0234	1	1	42.3	0.0236	1	6	0.0141	0.167	unnamed	FOXP1
GO Biological Process	GO:0046543	development of secondary female sexual characteristics	265	0.0356	1	1	27.6	0.0362	1	0.000954	0.0263	296	0.0349	1	1	28.2	0.0354	1	9	0.0141	0.111	unnamed	STAT5A
GO Biological Process	GO:0009889	regulation of biosynthetic process	266	0.0358	1	1	1.45	13.1	19	0.346	0.5	143	0.0153	1	1	1.55	14.8	23	3763	0.324	0.00611	unnamed,unnamed,unnamed,unnamed,unnamed,unnamed,unnamed,unnamed,unnamed,unnamed,unnamed,unnamed,unnamed,unnamed,unnamed,unnamed,unnamed,unnamed,unnamed	BCL11B,BCL9L,BCOR,BHLHE23,BMP3,BTG1,CRTC3,DMAP1,EIF4E3,EN1,ETS1,FOXP1,INSIG2,KDM3A,MID1IP1,NFE2L3,PRDM13,PRKCA,RHOG,STAT3,STAT5A,TLR2,XRCC5
GO Biological Process	GO:0006921	cellular component disassembly involved in execution phase of apoptosis	267	0.0358	1	1	6.72	0.298	2	0.00783	0.0526	357	0.0442	1	1	5.98	0.335	2	85	0.0282	0.0235	unnamed,unnamed	BIRC7,ETS1
GO Biological Process	GO:0045597	positive regulation of cell differentiation	268	0.0362	1	1	2.2	3.18	7	0.0837	0.184	52	0.00511	1	1	3.31	2.11	7	537	0.0986	0.013	unnamed,unnamed,unnamed,unnamed,unnamed,unnamed,unnamed	BCL9L,BTG1,ETS1,FOXP1,PRKCA,STAT5A,XRCC5
GO Biological Process	GO:0006639	acylglycerol metabolic process	269	0.0365	1	1	6.65	0.301	2	0.00792	0.0526	388	0.05	1	1	5.58	0.358	2	91	0.0282	0.022	unnamed,unnamed	INSIG2,LIPC
GO Biological Process	GO:0051171	regulation of nitrogen compound metabolic process	270	0.0365	1	1	1.42	14.1	20	0.371	0.526	280	0.0315	1	1	1.46	15.8	23	4015	0.324	0.00573	unnamed,unnamed,unnamed,unnamed,unnamed,unnamed,unnamed,unnamed,unnamed,unnamed,unnamed,unnamed,unnamed,unnamed,unnamed,unnamed,unnamed,unnamed,unnamed,unnamed	BCL11B,BCL9L,BCOR,BHLHE23,BMP3,BTG1,CRTC3,DMAP1,EN1,ETS1,FOXP1,INSIG2,IQGAP1,KDM3A,KPNA2,NFE2L3,PRDM13,PRKCA,RHOG,STAT3,STAT5A,TLR2,XRCC5
GO Biological Process	GO:0003334	keratinocyte development	271	0.0367	1	1	26.8	0.0373	1	0.000983	0.0263	173	0.0195	1	1	50.8	0.0197	1	5	0.0141	0.2	unnamed	BCL11B
GO Biological Process	GO:0002934	desmosome organization	272	0.0373	1	1	26.3	0.038	1	0.001	0.0263	230	0.0272	1	1	36.3	0.0275	1	7	0.0141	0.143	unnamed	PRKCA
GO Biological Process	GO:0030097	hemopoiesis	273	0.0377	1	1	2.67	1.87	5	0.0493	0.132	188	0.0216	1	1	3.14	1.59	5	405	0.0704	0.0123	unnamed,unnamed,unnamed,unnamed,unnamed	BCL11B,FOXP1,ITGA4,STAT5A,XRCC5
GO Biological Process	GO:0034374	low-density lipoprotein particle remodeling	274	0.0377	1	1	26	0.0384	1	0.00101	0.0263	346	0.0425	1	1	23.1	0.0433	1	11	0.0141	0.0909	unnamed	LIPC
GO Biological Process	GO:0043691	reverse cholesterol transport	275	0.0381	1	1	25.8	0.0388	1	0.00102	0.0263	467	0.0649	1	1	14.9	0.0669	1	17	0.0141	0.0588	unnamed	LIPC
GO Biological Process	GO:2000112	regulation of cellular macromolecule biosynthetic process	276	0.0385	1	1	1.46	12.3	18	0.324	0.474	223	0.0261	1	1	1.52	13.8	21	3505	0.296	0.00599	unnamed,unnamed,unnamed,unnamed,unnamed,unnamed,unnamed,unnamed,unnamed,unnamed,unnamed,unnamed,unnamed,unnamed,unnamed,unnamed,unnamed,unnamed	BCL11B,BCL9L,BCOR,BHLHE23,BMP3,BTG1,CRTC3,DMAP1,EIF4E3,EN1,ETS1,FOXP1,INSIG2,KDM3A,NFE2L3,PRDM13,RHOG,STAT3,STAT5A,TLR2,XRCC5
GO Biological Process	GO:0019054	modulation by virus of host process	277	0.0385	1	1	25.5	0.0393	1	0.00103	0.0263	346	0.0425	1	1	23.1	0.0433	1	11	0.0141	0.0909	unnamed	BCL2L11
GO Biological Process	GO:0006638	neutral lipid metabolic process	278	0.0387	1	1	6.43	0.311	2	0.00818	0.0526	405	0.0509	1	1	5.52	0.362	2	92	0.0282	0.0217	unnamed,unnamed	INSIG2,LIPC
GO Biological Process	GO:0048518	positive regulation of biological process	279	0.0388	1	1	1.41	14.2	20	0.373	0.526	62	0.00636	1	1	1.64	14.6	24	3709	0.338	0.00647	unnamed,unnamed,unnamed,unnamed,unnamed,unnamed,unnamed,unnamed,unnamed,unnamed,unnamed,unnamed,unnamed,unnamed,unnamed,unnamed,unnamed,unnamed,unnamed,unnamed	ADAM10,BCL11B,BCL2L11,BCL9L,BHLHE23,BIRC7,BMP3,BTG1,DMAP1,EN1,ETS1,FGF5,FOXP1,INSIG2,IQGAP1,KDM3A,LDLRAP1,MID1IP1,PRKCA,RHOG,STAT3,STAT5A,TLR2,XRCC5
GO Biological Process	GO:0035588	G-protein coupled purinergic receptor signaling pathway	280	0.0388	1	1	25.3	0.0396	1	0.00104	0.0263	490	0.0685	1	1	14.1	0.0708	1	18	0.0141	0.0556	unnamed	P2RY10
GO Biological Process	GO:0050727	regulation of inflammatory response	281	0.0392	1	1	3.99	0.753	3	0.0198	0.0789	409	0.0511	1	1	3.6	0.834	3	212	0.0423	0.0142	unnamed,unnamed,unnamed	PRKCA,STAT5A,TLR2
GO Biological Process	GO:0002329	pre-B cell differentiation	282	0.0394	1	1	24.9	0.0402	1	0.00106	0.0263	200	0.0234	1	1	42.3	0.0236	1	6	0.0141	0.167	unnamed	FOXP1
GO Biological Process	GO:0038179	neurotrophin signaling pathway	283	0.0397	1	1	3.09	1.29	4	0.0341	0.105	220	0.0245	1	1	3.63	1.1	4	280	0.0563	0.0143	unnamed,unnamed,unnamed,unnamed	BCL2L11,FGF5,PRKCA,STAT3
GO Biological Process	GO:0006107	oxaloacetate metabolic process	284	0.0398	1	1	24.6	0.0406	1	0.00107	0.0263	296	0.0349	1	1	28.2	0.0354	1	9	0.0141	0.111	unnamed	STAT5A
GO Biological Process	GO:0008284	positive regulation of cell proliferation	285	0.0398	1	1	2.16	3.25	7	0.0854	0.184	184	0.02	1	1	2.54	2.75	7	700	0.0986	0.01	unnamed,unnamed,unnamed,unnamed,unnamed,unnamed,unnamed	ADAM10,ETS1,FGF5,FOXP1,PRKCA,RHOG,STAT5A
GO Biological Process	GO:0032879	regulation of localization	286	0.04	1	1	1.69	7.11	12	0.187	0.316	94	0.00979	1	1	2.04	6.37	13	1618	0.183	0.00803	unnamed,unnamed,unnamed,unnamed,unnamed,unnamed,unnamed,unnamed,unnamed,unnamed,unnamed,unnamed	ADAM10,BCL2L11,CACNG5,DMAP1,ETS1,FAM3D,IQGAP1,LDLRAP1,NPVF,NUP210,PRKCA,RHOG,TLR2
GO Biological Process	GO:0002697	regulation of immune effector process	287	0.0401	1	1	3.95	0.76	3	0.02	0.0789	531	0.0764	1	1	3.04	0.988	3	251	0.0423	0.012	unnamed,unnamed,unnamed	FOXP1,STAT5A,TLR2
GO Biological Process	GO:0045651	positive regulation of macrophage differentiation	288	0.0402	1	1	24.4	0.041	1	0.00108	0.0263	317	0.0387	1	1	25.4	0.0394	1	10	0.0141	0.1	unnamed	PRKCA
GO Biological Process	GO:0006400	tRNA modification	289	0.0404	1	1	24.2	0.0412	1	0.00109	0.0263	667	0.112	1	1	8.47	0.118	1	30	0.0141	0.0333	unnamed	METTL2B
GO Biological Process	GO:0070555	response to interleukin-1	290	0.0413	1	1	6.21	0.322	2	0.00848	0.0526	228	0.0271	1	1	7.82	0.256	2	65	0.0282	0.0308	unnamed,unnamed	ETS1,PRKCA
GO Biological Process	GO:0045086	positive regulation of interleukin-2 biosynthetic process	291	0.0415	1	1	23.6	0.0423	1	0.00111	0.0263	391	0.05	1	1	19.5	0.0512	1	13	0.0141	0.0769	unnamed	STAT5A
GO Biological Process	GO:0035518	histone H2A monoubiquitination	292	0.0415	1	1	23.6	0.0423	1	0.00111	0.0263	262	0.0311	1	1	31.8	0.0315	1	8	0.0141	0.125	unnamed	BCOR
GO Biological Process	GO:0010820	positive regulation of T cell chemotaxis	293	0.0418	1	1	23.4	0.0427	1	0.00112	0.0263	262	0.0311	1	1	31.8	0.0315	1	8	0.0141	0.125	unnamed	ADAM10
GO Biological Process	GO:0071345	cellular response to cytokine stimulus	294	0.0418	1	1	3.04	1.32	4	0.0347	0.105	250	0.0283	1	1	2.92	1.71	5	435	0.0704	0.0115	unnamed,unnamed,unnamed,unnamed	EIF4E3,KPNA2,NUP210,STAT3,STAT5A
GO Biological Process	GO:0042307	positive regulation of protein import into nucleus	295	0.0421	1	1	6.15	0.325	2	0.00856	0.0526	281	0.0319	1	1	7.16	0.279	2	71	0.0282	0.0282	unnamed,unnamed	DMAP1,TLR2
GO Biological Process	GO:0006104	succinyl-CoA metabolic process	296	0.0427	1	1	23	0.0436	1	0.00115	0.0263	173	0.0195	1	1	50.8	0.0197	1	5	0.0141	0.2	unnamed	SUCLG2
GO Biological Process	GO:0044068	modulation by symbiont of host cellular process	297	0.0428	1	1	22.9	0.0438	1	0.00115	0.0263	391	0.05	1	1	19.5	0.0512	1	13	0.0141	0.0769	unnamed	BCL2L11
GO Biological Process	GO:0030917	midbrain-hindbrain boundary development	298	0.0429	1	1	22.8	0.0438	1	0.00115	0.0263	296	0.0349	1	1	28.2	0.0354	1	9	0.0141	0.111	unnamed	EN1
GO Biological Process	GO:0050794	regulation of cellular process	299	0.0429	1	1	1.21	25.7	31	0.676	0.816	99	0.0106	1	1	1.29	34.8	45	8854	0.634	0.00508	unnamed,unnamed,unnamed,unnamed,unnamed,unnamed,unnamed,unnamed,unnamed,unnamed,unnamed,unnamed,unnamed,unnamed,unnamed,unnamed,unnamed,unnamed,unnamed,unnamed,unnamed,unnamed,unnamed,unnamed,unnamed,unnamed,unnamed,unnamed,unnamed,unnamed,unnamed	ADAM10,BCL11B,BCL2L11,BCL9L,BCOR,BHLHE23,BIRC7,BMP3,BTG1,CACNG5,CERKL,CRTC3,DAD1,DMAP1,EIF4E3,EN1,ETS1,FAM3D,FGF5,FOXP1,GPR174,INPP5B,INSIG2,IQGAP1,IQSEC1,ITGA4,KDM3A,KPNA2,LDLRAP1,MID1IP1,MLN,NFE2L3,NPVF,NUP210,OR2S2,OR4E2,P2RY10,PGAP2,PRDM13,PRKCA,RHOG,STAT3,STAT5A,TLR2,XRCC5
GO Biological Process	GO:0046856	phosphatidylinositol dephosphorylation	300	0.043	1	1	22.8	0.0439	1	0.00116	0.0263	467	0.0649	1	1	14.9	0.0669	1	17	0.0141	0.0588	unnamed	INPP5B
GO Biological Process	GO:0008202	steroid metabolic process	301	0.043	1	1	3.84	0.781	3	0.0206	0.0789	488	0.0674	1	1	3.2	0.937	3	238	0.0423	0.0126	unnamed,unnamed,unnamed	INSIG2,LDLRAP1,LIPC
GO Biological Process	GO:0034641	cellular nitrogen compound metabolic process	302	0.0431	1	1	1.4	14.3	20	0.377	0.526	903	0.182	1	1	1.2	19.1	23	4862	0.324	0.00473	unnamed,unnamed,unnamed,unnamed,unnamed,unnamed,unnamed,unnamed,unnamed,unnamed,unnamed,unnamed,unnamed,unnamed,unnamed,unnamed,unnamed,unnamed,unnamed,unnamed	BCL11B,BCL9L,BCOR,BHLHE23,BIRC7,CRTC3,DMAP1,ERI3,ETS1,FOXP1,KDM3A,KPNA2,LIPC,METTL2B,NFE2L3,PRDM13,PRKCA,RAD9B,RHOG,SF3A3,STAT3,STAT5A,XRCC5
GO Biological Process	GO:0071223	cellular response to lipoteichoic acid	303	0.0435	1	1	22.5	0.0445	1	0.00117	0.0263	230	0.0272	1	1	36.3	0.0275	1	7	0.0141	0.143	unnamed	TLR2
GO Biological Process	GO:0072350	tricarboxylic acid metabolic process	304	0.0436	1	1	22.5	0.0445	1	0.00117	0.0263	363	0.0462	1	1	21.2	0.0472	1	12	0.0141	0.0833	unnamed	STAT5A
GO Biological Process	GO:0031077	post-embryonic camera-type eye development	305	0.0437	1	1	22.4	0.0447	1	0.00118	0.0263	230	0.0272	1	1	36.3	0.0275	1	7	0.0141	0.143	unnamed	BCL11B
GO Biological Process	GO:0001553	luteinization	306	0.0439	1	1	22.3	0.0449	1	0.00118	0.0263	262	0.0311	1	1	31.8	0.0315	1	8	0.0141	0.125	unnamed	STAT5A
GO Biological Process	GO:0097194	execution phase of apoptosis	307	0.0439	1	1	6	0.333	2	0.00877	0.0526	501	0.0687	1	1	4.66	0.429	2	109	0.0282	0.0183	unnamed,unnamed	BIRC7,ETS1
GO Biological Process	GO:0010556	regulation of macromolecule biosynthetic process	308	0.0442	1	1	1.44	12.5	18	0.329	0.474	288	0.0326	1	1	1.49	14.1	21	3584	0.296	0.00586	unnamed,unnamed,unnamed,unnamed,unnamed,unnamed,unnamed,unnamed,unnamed,unnamed,unnamed,unnamed,unnamed,unnamed,unnamed,unnamed,unnamed,unnamed	BCL11B,BCL9L,BCOR,BHLHE23,BMP3,BTG1,CRTC3,DMAP1,EIF4E3,EN1,ETS1,FOXP1,INSIG2,KDM3A,NFE2L3,PRDM13,RHOG,STAT3,STAT5A,TLR2,XRCC5
GO Biological Process	GO:0046548	retinal rod cell development	309	0.0443	1	1	22.1	0.0453	1	0.00119	0.0263	296	0.0349	1	1	28.2	0.0354	1	9	0.0141	0.111	unnamed	BHLHE23
GO Biological Process	GO:0033169	histone H3-K9 demethylation	310	0.0443	1	1	22.1	0.0453	1	0.00119	0.0263	262	0.0311	1	1	31.8	0.0315	1	8	0.0141	0.125	unnamed	KDM3A
GO Biological Process	GO:0032863	activation of Rac GTPase activity	311	0.0444	1	1	22.1	0.0453	1	0.00119	0.0263	317	0.0387	1	1	25.4	0.0394	1	10	0.0141	0.1	unnamed	RHOG
GO Biological Process	GO:0006139	nucleobase-containing compound metabolic process	312	0.0444	1	1	1.42	13.4	19	0.353	0.5	781	0.144	1	1	1.25	17.6	22	4482	0.31	0.00491	unnamed,unnamed,unnamed,unnamed,unnamed,unnamed,unnamed,unnamed,unnamed,unnamed,unnamed,unnamed,unnamed,unnamed,unnamed,unnamed,unnamed,unnamed,unnamed	BCL11B,BCL9L,BCOR,BHLHE23,BIRC7,CRTC3,DMAP1,ERI3,ETS1,FOXP1,KDM3A,KPNA2,METTL2B,NFE2L3,PRDM13,PRKCA,RAD9B,RHOG,SF3A3,STAT3,STAT5A,XRCC5
GO Biological Process	GO:0045136	development of secondary sexual characteristics	313	0.0447	1	1	21.9	0.0457	1	0.0012	0.0263	363	0.0462	1	1	21.2	0.0472	1	12	0.0141	0.0833	unnamed	STAT5A
GO Biological Process	GO:0051570	regulation of histone H3-K9 methylation	314	0.0448	1	1	21.8	0.0458	1	0.00121	0.0263	262	0.0311	1	1	31.8	0.0315	1	8	0.0141	0.125	unnamed	KDM3A
GO Biological Process	GO:0030335	positive regulation of cell migration	315	0.0448	1	1	2.97	1.35	4	0.0355	0.105	140	0.0152	1	1	4.2	0.952	4	242	0.0563	0.0165	unnamed,unnamed,unnamed,unnamed	ADAM10,ETS1,PRKCA,TLR2
GO Biological Process	GO:0007186	G-protein coupled receptor signaling pathway	316	0.045	1	1	2.1	3.33	7	0.0877	0.184	451	0.0603	1	1	1.89	4.24	8	1077	0.113	0.00743	unnamed,unnamed,unnamed,unnamed,unnamed,unnamed,unnamed	CERKL,GPR174,MLN,NPVF,OR2S2,OR4E2,P2RY10,PRKCA
GO Biological Process	GO:0070170	regulation of tooth mineralization	317	0.045	1	1	21.7	0.046	1	0.00121	0.0263	230	0.0272	1	1	36.3	0.0275	1	7	0.0141	0.143	unnamed	BCOR
GO Biological Process	GO:1901576	organic substance biosynthetic process	318	0.0451	1	1	1.41	13.4	19	0.354	0.5	749	0.134	1	1	1.27	16.5	21	4205	0.296	0.00499	unnamed,unnamed,unnamed,unnamed,unnamed,unnamed,unnamed,unnamed,unnamed,unnamed,unnamed,unnamed,unnamed,unnamed,unnamed,unnamed,unnamed,unnamed,unnamed	BCL11B,BCL9L,BCOR,BHLHE23,CRTC3,DAD1,DMAP1,EIF4E3,ETS1,FOXP1,INSIG2,KDM3A,LIPC,MAN1C1,NFE2L3,PGAP2,PRDM13,RAD9B,STAT3,STAT5A,XRCC5
GO Biological Process	GO:2000147	positive regulation of cell motility	319	0.0453	1	1	2.96	1.35	4	0.0356	0.105	159	0.0163	1	1	4.11	0.972	4	247	0.0563	0.0162	unnamed,unnamed,unnamed,unnamed	ADAM10,ETS1,PRKCA,TLR2
GO Biological Process	GO:0045922	negative regulation of fatty acid metabolic process	320	0.0454	1	1	21.5	0.0465	1	0.00122	0.0263	467	0.0649	1	1	14.9	0.0669	1	17	0.0141	0.0588	unnamed	INSIG2
GO Biological Process	GO:0051606	detection of stimulus	321	0.0457	1	1	2.95	1.36	4	0.0357	0.105	1005	0.233	1	1	1.62	2.47	4	627	0.0563	0.00638	unnamed,unnamed,unnamed,unnamed	OR2S2,OR4E2,PRKCA,TLR2
GO Biological Process	GO:0050796	regulation of insulin secretion	322	0.0457	1	1	3.74	0.801	3	0.0211	0.0789	189	0.0217	1	1	5.05	0.594	3	151	0.0423	0.0199	unnamed,unnamed,unnamed	FAM3D,IQGAP1,PRKCA
GO Biological Process	GO:0031056	regulation of histone modification	323	0.0459	1	1	5.86	0.342	2	0.00899	0.0526	360	0.0452	1	1	5.91	0.338	2	86	0.0282	0.0233	unnamed,unnamed	BCOR,KDM3A
GO Biological Process	GO:0010595	positive regulation of endothelial cell migration	324	0.0464	1	1	5.82	0.344	2	0.00905	0.0526	135	0.0147	1	1	10.8	0.185	2	47	0.0282	0.0426	unnamed,unnamed	ETS1,PRKCA
GO Biological Process	GO:0060710	chorio-allantoic fusion	325	0.0465	1	1	21	0.0476	1	0.00125	0.0263	230	0.0272	1	1	36.3	0.0275	1	7	0.0141	0.143	unnamed	ITGA4
GO Biological Process	GO:0031666	positive regulation of lipopolysaccharide-mediated signaling pathway	326	0.0467	1	1	20.9	0.0478	1	0.00126	0.0263	200	0.0234	1	1	42.3	0.0236	1	6	0.0141	0.167	unnamed	PRKCA
GO Biological Process	GO:0051272	positive regulation of cellular component movement	327	0.0469	1	1	2.93	1.37	4	0.036	0.105	164	0.0176	1	1	4.02	0.996	4	253	0.0563	0.0158	unnamed,unnamed,unnamed,unnamed	ADAM10,ETS1,PRKCA,TLR2
GO Biological Process	GO:0051704	multi-organism process	328	0.047	1	1	1.95	4.1	8	0.108	0.211	584	0.0895	1	1	1.66	5.41	9	1375	0.127	0.00655	unnamed,unnamed,unnamed,unnamed,unnamed,unnamed,unnamed,unnamed	BCL2L11,CRTC3,ETS1,KPNA2,NUP210,STAT3,STAT5A,TLR2,XRCC5
GO Biological Process	GO:0032365	intracellular lipid transport	329	0.047	1	1	20.8	0.0481	1	0.00127	0.0263	506	0.0722	1	1	13.4	0.0748	1	19	0.0141	0.0526	unnamed	LDLRAP1
GO Biological Process	GO:0000085	mitotic G2 phase	330	0.0473	1	1	20.6	0.0485	1	0.00128	0.0263	296	0.0349	1	1	28.2	0.0354	1	9	0.0141	0.111	unnamed	KPNA2
GO Biological Process	GO:0006303	double-strand break repair via nonhomologous end joining	331	0.0477	1	1	20.5	0.0489	1	0.00129	0.0263	416	0.0537	1	1	18.1	0.0551	1	14	0.0141	0.0714	unnamed	XRCC5
GO Biological Process	GO:0002685	regulation of leukocyte migration	332	0.0479	1	1	5.72	0.35	2	0.00921	0.0526	405	0.0509	1	1	5.52	0.362	2	92	0.0282	0.0217	unnamed,unnamed	ADAM10,TLR2
GO Biological Process	GO:0030183	B cell differentiation	333	0.048	1	1	5.71	0.35	2	0.00922	0.0526	259	0.0302	1	1	7.37	0.272	2	69	0.0282	0.029	unnamed,unnamed	FOXP1,ITGA4
GO Biological Process	GO:0010467	gene expression	334	0.0483	1	1	1.48	10.8	16	0.284	0.421	680	0.115	1	1	1.33	13.5	18	3431	0.254	0.00525	unnamed,unnamed,unnamed,unnamed,unnamed,unnamed,unnamed,unnamed,unnamed,unnamed,unnamed,unnamed,unnamed,unnamed,unnamed,unnamed	BCL11B,BCL9L,BCOR,BHLHE23,CRTC3,DMAP1,EIF4E3,ETS1,FOXP1,KDM3A,METTL2B,NFE2L3,PRDM13,PRKCA,SF3A3,STAT3,STAT5A,XRCC5
GO Biological Process	GO:0051239	regulation of multicellular organismal process	335	0.0484	1	1	1.55	9.02	14	0.237	0.368	92	0.00929	1	1	1.92	7.8	15	1982	0.211	0.00757	unnamed,unnamed,unnamed,unnamed,unnamed,unnamed,unnamed,unnamed,unnamed,unnamed,unnamed,unnamed,unnamed,unnamed	BCL11B,BCL2L11,BCL9L,BCOR,BHLHE23,BTG1,ETS1,FOXP1,IQGAP1,NPVF,PRKCA,STAT3,STAT5A,TLR2,XRCC5
GO Biological Process	GO:0035587	purinergic receptor signaling pathway	336	0.0484	1	1	20.2	0.0496	1	0.00131	0.0263	619	0.0975	1	1	9.77	0.102	1	26	0.0141	0.0385	unnamed	P2RY10
GO Biological Process	GO:0060907	positive regulation of macrophage cytokine production	337	0.0485	1	1	20.1	0.0497	1	0.00131	0.0263	200	0.0234	1	1	42.3	0.0236	1	6	0.0141	0.167	unnamed	TLR2
GO Biological Process	GO:2000406	positive regulation of T cell migration	338	0.0485	1	1	20.1	0.0497	1	0.00131	0.0263	391	0.05	1	1	19.5	0.0512	1	13	0.0141	0.0769	unnamed	ADAM10
GO Biological Process	GO:0030168	platelet activation	339	0.0487	1	1	3.65	0.822	3	0.0216	0.0789	412	0.0523	1	1	3.56	0.842	3	214	0.0423	0.014	unnamed,unnamed,unnamed	CALU,PRKCA,RHOG
GO Biological Process	GO:0042127	regulation of cell proliferation	340	0.049	1	1	1.76	5.69	10	0.15	0.263	215	0.0236	1	1	2.04	4.91	10	1247	0.141	0.00802	unnamed,unnamed,unnamed,unnamed,unnamed,unnamed,unnamed,unnamed,unnamed,unnamed	ADAM10,BCL11B,BIRC7,BTG1,ETS1,FGF5,FOXP1,PRKCA,RHOG,STAT5A
GO Biological Process	GO:0046325	negative regulation of glucose import	341	0.0491	1	1	19.9	0.0503	1	0.00132	0.0263	346	0.0425	1	1	23.1	0.0433	1	11	0.0141	0.0909	unnamed	PRKCA
GO Biological Process	GO:0050911	detection of chemical stimulus involved in sensory perception of smell	342	0.0498	1	1	5.59	0.358	2	0.00941	0.0526	1351	0.445	1	1	1.33	1.5	2	382	0.0282	0.00524	unnamed,unnamed	OR2S2,OR4E2
GO Biological Process	GO:0070102	interleukin-6-mediated signaling pathway	343	0.05	1	1	19.5	0.0512	1	0.00135	0.0263	262	0.0311	1	1	31.8	0.0315	1	8	0.0141	0.125	unnamed	STAT3
GO Biological Process	GO:0044255	cellular lipid metabolic process	344	0.0502	1	1	2.22	2.7	6	0.0711	0.158	643	0.104	1	1	1.86	3.23	6	821	0.0845	0.00731	unnamed,unnamed,unnamed,unnamed,unnamed,unnamed	ACOXL,INPP5B,INSIG2,LIPC,PGAP2,STAT5A
GO Biological Process	GO:0043412	macromolecule modification	345	0.0506	1	1	1.58	8.21	13	0.216	0.342	466	0.0649	1	1	1.54	9.1	14	2313	0.197	0.00605	unnamed,unnamed,unnamed,unnamed,unnamed,unnamed,unnamed,unnamed,unnamed,unnamed,unnamed,unnamed,unnamed	ADAM10,BCOR,BIRC7,DAD1,DMAP1,KDM3A,MAN1C1,MARCH4,METTL2B,PGAP2,PRKCA,RNF103,STAT5A,TLR2
GO Biological Process	GO:0033522	histone H2A ubiquitination	346	0.0506	1	1	19.3	0.0519	1	0.00137	0.0263	363	0.0462	1	1	21.2	0.0472	1	12	0.0141	0.0833	unnamed	BCOR
GO Biological Process	GO:0048541	Peyer's patch development	347	0.0508	1	1	19.2	0.0521	1	0.00137	0.0263	346	0.0425	1	1	23.1	0.0433	1	11	0.0141	0.0909	unnamed	STAT5A
GO Biological Process	GO:1901342	regulation of vasculature development	348	0.0508	1	1	3.59	0.836	3	0.022	0.0789	292	0.0341	1	1	4.23	0.708	3	180	0.0423	0.0167	unnamed,unnamed,unnamed	BTG1,ETS1,PRKCA
GO Biological Process	GO:1902275	regulation of chromatin organization	349	0.0509	1	1	5.53	0.362	2	0.00952	0.0526	425	0.0539	1	1	5.35	0.374	2	95	0.0282	0.0211	unnamed,unnamed	BCOR,KDM3A
GO Biological Process	GO:0048537	mucosal-associated lymphoid tissue development	350	0.0513	1	1	19	0.0526	1	0.00138	0.0263	363	0.0462	1	1	21.2	0.0472	1	12	0.0141	0.0833	unnamed	STAT5A
GO Biological Process	GO:0042535	positive regulation of tumor necrosis factor biosynthetic process	351	0.0516	1	1	18.9	0.0529	1	0.00139	0.0263	317	0.0387	1	1	25.4	0.0394	1	10	0.0141	0.1	unnamed	TLR2
GO Biological Process	GO:2000404	regulation of T cell migration	352	0.0516	1	1	18.9	0.0529	1	0.00139	0.0263	452	0.0612	1	1	15.9	0.063	1	16	0.0141	0.0625	unnamed	ADAM10
GO Biological Process	GO:0001817	regulation of cytokine production	353	0.0517	1	1	2.83	1.41	4	0.0372	0.105	606	0.0934	1	1	2.33	1.72	4	437	0.0563	0.00915	unnamed,unnamed,unnamed,unnamed	IQGAP1,STAT5A,TLR2,XRCC5
GO Biological Process	GO:0009058	biosynthetic process	354	0.0518	1	1	1.39	13.6	19	0.359	0.5	806	0.152	1	1	1.25	16.8	21	4276	0.296	0.00491	unnamed,unnamed,unnamed,unnamed,unnamed,unnamed,unnamed,unnamed,unnamed,unnamed,unnamed,unnamed,unnamed,unnamed,unnamed,unnamed,unnamed,unnamed,unnamed	BCL11B,BCL9L,BCOR,BHLHE23,CRTC3,DAD1,DMAP1,EIF4E3,ETS1,FOXP1,INSIG2,KDM3A,LIPC,MAN1C1,NFE2L3,PGAP2,PRDM13,RAD9B,STAT3,STAT5A,XRCC5
GO Biological Process	GO:0042035	regulation of cytokine biosynthetic process	355	0.0521	1	1	5.45	0.367	2	0.00966	0.0526	414	0.0529	1	1	5.41	0.37	2	94	0.0282	0.0213	unnamed,unnamed	STAT5A,TLR2
GO Biological Process	GO:0032277	negative regulation of gonadotropin secretion	356	0.0522	1	1	18.7	0.0536	1	0.00141	0.0263	262	0.0311	1	1	31.8	0.0315	1	8	0.0141	0.125	unnamed	NPVF
GO Biological Process	GO:0032757	positive regulation of interleukin-8 production	357	0.0523	1	1	18.6	0.0536	1	0.00141	0.0263	523	0.0759	1	1	12.7	0.0787	1	20	0.0141	0.05	unnamed	TLR2
GO Biological Process	GO:0045076	regulation of interleukin-2 biosynthetic process	358	0.0523	1	1	18.6	0.0537	1	0.00141	0.0263	506	0.0722	1	1	13.4	0.0748	1	19	0.0141	0.0526	unnamed	STAT5A
GO Biological Process	GO:0070328	triglyceride homeostasis	359	0.0523	1	1	18.6	0.0537	1	0.00141	0.0263	590	0.0904	1	1	10.6	0.0945	1	24	0.0141	0.0417	unnamed	LIPC
GO Biological Process	GO:1901615	organic hydroxy compound metabolic process	360	0.0523	1	1	2.82	1.42	4	0.0373	0.105	533	0.077	1	1	2.49	1.61	4	408	0.0563	0.0098	unnamed,unnamed,unnamed,unnamed	INPP5B,INSIG2,LDLRAP1,LIPC
GO Biological Process	GO:2000403	positive regulation of lymphocyte migration	361	0.0524	1	1	18.6	0.0537	1	0.00141	0.0263	467	0.0649	1	1	14.9	0.0669	1	17	0.0141	0.0588	unnamed	ADAM10
GO Biological Process	GO:0040017	positive regulation of locomotion	362	0.0524	1	1	2.82	1.42	4	0.0373	0.105	168	0.0183	1	1	3.97	1.01	4	256	0.0563	0.0156	unnamed,unnamed,unnamed,unnamed	ADAM10,ETS1,PRKCA,TLR2
GO Biological Process	GO:0045723	positive regulation of fatty acid biosynthetic process	363	0.0526	1	1	18.5	0.054	1	0.00142	0.0263	391	0.05	1	1	19.5	0.0512	1	13	0.0141	0.0769	unnamed	MID1IP1
GO Biological Process	GO:0061081	positive regulation of myeloid leukocyte cytokine production involved in immune response	364	0.0532	1	1	18.3	0.0546	1	0.00144	0.0263	296	0.0349	1	1	28.2	0.0354	1	9	0.0141	0.111	unnamed	TLR2
GO Biological Process	GO:0006631	fatty acid metabolic process	365	0.0532	1	1	3.52	0.852	3	0.0224	0.0789	585	0.0896	1	1	2.83	1.06	3	269	0.0423	0.0112	unnamed,unnamed,unnamed	ACOXL,LIPC,STAT5A
GO Biological Process	GO:0032700	negative regulation of interleukin-17 production	366	0.0533	1	1	18.3	0.0548	1	0.00144	0.0263	262	0.0311	1	1	31.8	0.0315	1	8	0.0141	0.125	unnamed	TLR2
GO Biological Process	GO:0060255	regulation of macromolecule metabolic process	367	0.0535	1	1	1.35	15.6	21	0.41	0.553	134	0.0147	1	1	1.48	18.2	27	4634	0.38	0.00583	unnamed,unnamed,unnamed,unnamed,unnamed,unnamed,unnamed,unnamed,unnamed,unnamed,unnamed,unnamed,unnamed,unnamed,unnamed,unnamed,unnamed,unnamed,unnamed,unnamed,unnamed	BCL11B,BCL9L,BCOR,BHLHE23,BIRC7,BMP3,BTG1,CRTC3,DMAP1,EIF4E3,EN1,ETS1,FGF5,FOXP1,INPP5B,INSIG2,IQGAP1,KDM3A,KPNA2,NFE2L3,PRDM13,PRKCA,RHOG,STAT3,STAT5A,TLR2,XRCC5
GO Biological Process	GO:0090276	regulation of peptide hormone secretion	368	0.0536	1	1	3.51	0.855	3	0.0225	0.0789	225	0.0269	1	1	4.65	0.645	3	164	0.0423	0.0183	unnamed,unnamed,unnamed	FAM3D,IQGAP1,PRKCA
GO Biological Process	GO:0007229	integrin-mediated signaling pathway	369	0.0537	1	1	5.36	0.373	2	0.00982	0.0526	378	0.0471	1	1	5.77	0.346	2	88	0.0282	0.0227	unnamed,unnamed	ADAM10,ITGA4
GO Biological Process	GO:0060206	estrous cycle phase	370	0.0538	1	1	18.1	0.0552	1	0.00145	0.0263	173	0.0195	1	1	50.8	0.0197	1	5	0.0141	0.2	unnamed	ETS1
GO Biological Process	GO:0009595	detection of biotic stimulus	371	0.0544	1	1	17.9	0.0559	1	0.00147	0.0263	536	0.0795	1	1	12.1	0.0826	1	21	0.0141	0.0476	unnamed	TLR2
GO Biological Process	GO:0080090	regulation of primary metabolic process	372	0.0545	1	1	1.33	16.6	22	0.436	0.579	163	0.0175	1	1	1.44	19.4	28	4925	0.394	0.00569	unnamed,unnamed,unnamed,unnamed,unnamed,unnamed,unnamed,unnamed,unnamed,unnamed,unnamed,unnamed,unnamed,unnamed,unnamed,unnamed,unnamed,unnamed,unnamed,unnamed,unnamed,unnamed	BCL11B,BCL9L,BCOR,BHLHE23,BIRC7,BMP3,BTG1,CRTC3,DMAP1,EIF4E3,EN1,ETS1,FOXP1,INPP5B,INSIG2,IQGAP1,KDM3A,KPNA2,LDLRAP1,MID1IP1,NFE2L3,PRDM13,PRKCA,RHOG,STAT3,STAT5A,TLR2,XRCC5
GO Biological Process	GO:0065007	biological regulation	373	0.0545	1	1	1.18	27.2	32	0.715	0.842	279	0.0315	1	1	1.21	38.8	47	9853	0.662	0.00477	unnamed,unnamed,unnamed,unnamed,unnamed,unnamed,unnamed,unnamed,unnamed,unnamed,unnamed,unnamed,unnamed,unnamed,unnamed,unnamed,unnamed,unnamed,unnamed,unnamed,unnamed,unnamed,unnamed,unnamed,unnamed,unnamed,unnamed,unnamed,unnamed,unnamed,unnamed,unnamed	ADAM10,BCL11B,BCL2L11,BCL9L,BCOR,BHLHE23,BIRC7,BMP3,BTG1,CACNG5,CALU,CERKL,CRTC3,DAD1,DMAP1,EIF4E3,EN1,ETS1,FAM3D,FGF5,FOXP1,GPR174,INPP5B,INSIG2,IQGAP1,IQSEC1,ITGA4,KDM3A,KPNA2,LDLRAP1,LIPC,MID1IP1,MLN,NFE2L3,NPVF,NUP210,OR2S2,OR4E2,P2RY10,PGAP2,PRDM13,PRKCA,RHOG,STAT3,STAT5A,TLR2,XRCC5
GO Biological Process	GO:0060019	radial glial cell differentiation	374	0.0547	1	1	17.8	0.0562	1	0.00148	0.0263	230	0.0272	1	1	36.3	0.0275	1	7	0.0141	0.143	unnamed	STAT3
GO Biological Process	GO:0006509	membrane protein ectodomain proteolysis	375	0.0548	1	1	17.8	0.0563	1	0.00148	0.0263	506	0.0722	1	1	13.4	0.0748	1	19	0.0141	0.0526	unnamed	ADAM10
GO Biological Process	GO:0006105	succinate metabolic process	376	0.0548	1	1	17.7	0.0564	1	0.00148	0.0263	317	0.0387	1	1	25.4	0.0394	1	10	0.0141	0.1	unnamed	STAT5A
GO Biological Process	GO:0046824	positive regulation of nucleocytoplasmic transport	377	0.0549	1	1	5.29	0.378	2	0.00995	0.0526	357	0.0442	1	1	5.98	0.335	2	85	0.0282	0.0235	unnamed,unnamed	DMAP1,TLR2
GO Biological Process	GO:0002327	immature B cell differentiation	378	0.0554	1	1	17.5	0.057	1	0.0015	0.0263	262	0.0311	1	1	31.8	0.0315	1	8	0.0141	0.125	unnamed	FOXP1
GO Biological Process	GO:0007289	spermatid nucleus differentiation	379	0.0555	1	1	17.5	0.057	1	0.0015	0.0263	416	0.0537	1	1	18.1	0.0551	1	14	0.0141	0.0714	unnamed	KDM3A
GO Biological Process	GO:0021903	rostrocaudal neural tube patterning	380	0.0561	1	1	17.3	0.0577	1	0.00152	0.0263	346	0.0425	1	1	23.1	0.0433	1	11	0.0141	0.0909	unnamed	EN1
GO Biological Process	GO:0006644	phospholipid metabolic process	381	0.0561	1	1	3.44	0.871	3	0.0229	0.0789	616	0.0966	1	1	2.74	1.09	3	278	0.0423	0.0108	unnamed,unnamed,unnamed	INPP5B,LIPC,PGAP2
GO Biological Process	GO:0019915	lipid storage	382	0.0565	1	1	17.2	0.0581	1	0.00153	0.0263	536	0.0795	1	1	12.1	0.0826	1	21	0.0141	0.0476	unnamed	STAT5A
GO Biological Process	GO:0032276	regulation of gonadotropin secretion	383	0.0566	1	1	17.2	0.0582	1	0.00153	0.0263	317	0.0387	1	1	25.4	0.0394	1	10	0.0141	0.1	unnamed	NPVF
GO Biological Process	GO:0034616	response to laminar fluid shear stress	384	0.0574	1	1	16.9	0.0591	1	0.00155	0.0263	363	0.0462	1	1	21.2	0.0472	1	12	0.0141	0.0833	unnamed	ETS1
GO Biological Process	GO:0001510	RNA methylation	385	0.0575	1	1	16.9	0.0592	1	0.00156	0.0263	652	0.108	1	1	8.76	0.114	1	29	0.0141	0.0345	unnamed	METTL2B
GO Biological Process	GO:0010829	negative regulation of glucose transport	386	0.0576	1	1	16.9	0.0593	1	0.00156	0.0263	416	0.0537	1	1	18.1	0.0551	1	14	0.0141	0.0714	unnamed	PRKCA
GO Biological Process	GO:1901623	regulation of lymphocyte chemotaxis	387	0.0578	1	1	16.8	0.0595	1	0.00157	0.0263	391	0.05	1	1	19.5	0.0512	1	13	0.0141	0.0769	unnamed	ADAM10
GO Biological Process	GO:0044242	cellular lipid catabolic process	388	0.0579	1	1	5.13	0.39	2	0.0103	0.0526	575	0.0869	1	1	4.07	0.492	2	125	0.0282	0.016	unnamed,unnamed	ACOXL,LIPC
GO Biological Process	GO:0006103	2-oxoglutarate metabolic process	389	0.0583	1	1	16.7	0.06	1	0.00158	0.0263	452	0.0612	1	1	15.9	0.063	1	16	0.0141	0.0625	unnamed	STAT5A
GO Biological Process	GO:0002791	regulation of peptide secretion	390	0.0583	1	1	3.39	0.885	3	0.0233	0.0789	252	0.0286	1	1	4.54	0.661	3	168	0.0423	0.0179	unnamed,unnamed,unnamed	FAM3D,IQGAP1,PRKCA
GO Biological Process	GO:0034369	plasma lipoprotein particle remodeling	391	0.0583	1	1	16.6	0.0601	1	0.00158	0.0263	565	0.0868	1	1	11	0.0905	1	23	0.0141	0.0435	unnamed	LIPC
GO Biological Process	GO:0006506	GPI anchor biosynthetic process	392	0.0584	1	1	16.6	0.0602	1	0.00158	0.0263	689	0.119	1	1	7.94	0.126	1	32	0.0141	0.0313	unnamed	PGAP2
GO Biological Process	GO:0018279	protein N-linked glycosylation via asparagine	393	0.0586	1	1	5.1	0.392	2	0.0103	0.0526	405	0.0509	1	1	5.52	0.362	2	92	0.0282	0.0217	unnamed,unnamed	DAD1,MAN1C1
GO Biological Process	GO:0090087	regulation of peptide transport	394	0.0588	1	1	3.38	0.889	3	0.0234	0.0789	257	0.0295	1	1	4.48	0.669	3	170	0.0423	0.0176	unnamed,unnamed,unnamed	FAM3D,IQGAP1,PRKCA
GO Biological Process	GO:0032355	response to estradiol stimulus	395	0.059	1	1	5.08	0.393	2	0.0104	0.0526	314	0.037	1	1	6.6	0.303	2	77	0.0282	0.026	unnamed,unnamed	ETS1,STAT3
GO Biological Process	GO:0000726	non-recombinational repair	396	0.0592	1	1	16.4	0.061	1	0.0016	0.0263	490	0.0685	1	1	14.1	0.0708	1	18	0.0141	0.0556	unnamed	XRCC5
GO Biological Process	GO:0090200	positive regulation of release of cytochrome c from mitochondria	397	0.0593	1	1	16.4	0.061	1	0.00161	0.0263	565	0.0868	1	1	11	0.0905	1	23	0.0141	0.0435	unnamed	BCL2L11
GO Biological Process	GO:0018196	peptidyl-asparagine modification	398	0.0593	1	1	5.07	0.395	2	0.0104	0.0526	411	0.0519	1	1	5.46	0.366	2	93	0.0282	0.0215	unnamed,unnamed	DAD1,MAN1C1
GO Biological Process	GO:0042104	positive regulation of activated T cell proliferation	399	0.0596	1	1	16.3	0.0614	1	0.00162	0.0263	490	0.0685	1	1	14.1	0.0708	1	18	0.0141	0.0556	unnamed	STAT5A
GO Biological Process	GO:0032461	positive regulation of protein oligomerization	400	0.0596	1	1	16.3	0.0614	1	0.00162	0.0263	467	0.0649	1	1	14.9	0.0669	1	17	0.0141	0.0588	unnamed	BCL2L11
GO Biological Process	GO:0031349	positive regulation of defense response	401	0.0597	1	1	3.35	0.894	3	0.0235	0.0789	482	0.0654	1	1	3.24	0.925	3	235	0.0423	0.0128	unnamed,unnamed,unnamed	PRKCA,STAT5A,TLR2
GO Biological Process	GO:0046488	phosphatidylinositol metabolic process	402	0.06	1	1	5.03	0.398	2	0.0105	0.0526	603	0.0917	1	1	3.94	0.508	2	129	0.0282	0.0155	unnamed,unnamed	INPP5B,PGAP2
GO Biological Process	GO:0007220	Notch receptor processing	403	0.0601	1	1	16.2	0.0619	1	0.00163	0.0263	523	0.0759	1	1	12.7	0.0787	1	20	0.0141	0.05	unnamed	ADAM10
GO Biological Process	GO:0010604	positive regulation of macromolecule metabolic process	404	0.0604	1	1	1.54	8.42	13	0.222	0.342	47	0.0041	1	0.912	2.04	7.86	16	1997	0.225	0.00801	unnamed,unnamed,unnamed,unnamed,unnamed,unnamed,unnamed,unnamed,unnamed,unnamed,unnamed,unnamed,unnamed	BCL11B,BCL9L,BHLHE23,BIRC7,BMP3,EN1,ETS1,FOXP1,INSIG2,IQGAP1,KDM3A,PRKCA,RHOG,STAT3,STAT5A,TLR2
GO Biological Process	GO:0044130	negative regulation of growth of symbiont in host	405	0.0604	1	1	16.1	0.0623	1	0.00164	0.0263	467	0.0649	1	1	14.9	0.0669	1	17	0.0141	0.0588	unnamed	TLR2
GO Biological Process	GO:0001779	natural killer cell differentiation	406	0.0617	1	1	15.7	0.0636	1	0.00167	0.0263	391	0.05	1	1	19.5	0.0512	1	13	0.0141	0.0769	unnamed	STAT5A
GO Biological Process	GO:0042534	regulation of tumor necrosis factor biosynthetic process	407	0.0619	1	1	15.7	0.0638	1	0.00168	0.0263	452	0.0612	1	1	15.9	0.063	1	16	0.0141	0.0625	unnamed	TLR2
GO Biological Process	GO:0006505	GPI anchor metabolic process	408	0.062	1	1	15.6	0.0639	1	0.00168	0.0263	714	0.126	1	1	7.47	0.134	1	34	0.0141	0.0294	unnamed	PGAP2
GO Biological Process	GO:0070227	lymphocyte apoptotic process	409	0.062	1	1	15.6	0.064	1	0.00168	0.0263	416	0.0537	1	1	18.1	0.0551	1	14	0.0141	0.0714	unnamed	BCL2L11
GO Biological Process	GO:0045603	positive regulation of endothelial cell differentiation	410	0.0621	1	1	15.6	0.064	1	0.00168	0.0263	296	0.0349	1	1	28.2	0.0354	1	9	0.0141	0.111	unnamed	BTG1
GO Biological Process	GO:0090181	regulation of cholesterol metabolic process	411	0.0624	1	1	15.5	0.0643	1	0.00169	0.0263	506	0.0722	1	1	13.4	0.0748	1	19	0.0141	0.0526	unnamed	LDLRAP1
GO Biological Process	GO:0046483	heterocycle metabolic process	412	0.0625	1	1	1.37	13.9	19	0.366	0.5	920	0.192	1	1	1.2	18.3	22	4656	0.31	0.00473	unnamed,unnamed,unnamed,unnamed,unnamed,unnamed,unnamed,unnamed,unnamed,unnamed,unnamed,unnamed,unnamed,unnamed,unnamed,unnamed,unnamed,unnamed,unnamed	BCL11B,BCL9L,BCOR,BHLHE23,BIRC7,CRTC3,DMAP1,ERI3,ETS1,FOXP1,KDM3A,KPNA2,METTL2B,NFE2L3,PRDM13,PRKCA,RAD9B,RHOG,SF3A3,STAT3,STAT5A,XRCC5
GO Biological Process	GO:0051770	positive regulation of nitric-oxide synthase biosynthetic process	413	0.0625	1	1	15.5	0.0645	1	0.0017	0.0263	363	0.0462	1	1	21.2	0.0472	1	12	0.0141	0.0833	unnamed	TLR2
GO Biological Process	GO:0050907	detection of chemical stimulus involved in sensory perception	414	0.0626	1	1	4.91	0.407	2	0.0107	0.0526	1390	0.477	1	1	1.25	1.6	2	406	0.0282	0.00493	unnamed,unnamed	OR2S2,OR4E2
GO Biological Process	GO:0044281	small molecule metabolic process	415	0.0627	1	1	1.58	7.61	12	0.2	0.316	1022	0.241	1	1	1.26	9.55	12	2427	0.169	0.00494	unnamed,unnamed,unnamed,unnamed,unnamed,unnamed,unnamed,unnamed,unnamed,unnamed,unnamed,unnamed	ACOXL,INPP5B,INSIG2,IQGAP1,KDM3A,LDLRAP1,LIPC,NUP210,PRKCA,RHOG,STAT5A,SUCLG2
GO Biological Process	GO:0032462	regulation of protein homooligomerization	416	0.0631	1	1	15.3	0.0652	1	0.00171	0.0263	434	0.0575	1	1	16.9	0.059	1	15	0.0141	0.0667	unnamed	BCL2L11
GO Biological Process	GO:0010390	histone monoubiquitination	417	0.0634	1	1	15.3	0.0655	1	0.00172	0.0263	490	0.0685	1	1	14.1	0.0708	1	18	0.0141	0.0556	unnamed	BCOR
GO Biological Process	GO:0046839	phospholipid dephosphorylation	418	0.0635	1	1	15.3	0.0656	1	0.00173	0.0263	536	0.0795	1	1	12.1	0.0826	1	21	0.0141	0.0476	unnamed	INPP5B
GO Biological Process	GO:0048583	regulation of response to stimulus	419	0.0637	1	1	1.46	10.2	15	0.27	0.395	251	0.0285	1	1	1.61	10.5	17	2679	0.239	0.00635	unnamed,unnamed,unnamed,unnamed,unnamed,unnamed,unnamed,unnamed,unnamed,unnamed,unnamed,unnamed,unnamed,unnamed,unnamed	ADAM10,BCL2L11,BCL9L,BIRC7,CACNG5,FGF5,INPP5B,IQGAP1,IQSEC1,ITGA4,LDLRAP1,PRKCA,RHOG,STAT3,STAT5A,TLR2,XRCC5
GO Biological Process	GO:0019433	triglyceride catabolic process	420	0.0638	1	1	15.2	0.0658	1	0.00173	0.0263	506	0.0722	1	1	13.4	0.0748	1	19	0.0141	0.0526	unnamed	LIPC
GO Biological Process	GO:0009611	response to wounding	421	0.0639	1	1	1.94	3.61	7	0.0949	0.184	631	0.101	1	1	1.76	3.97	7	1008	0.0986	0.00694	unnamed,unnamed,unnamed,unnamed,unnamed,unnamed,unnamed	CALU,ETS1,ITGA4,PRKCA,RHOG,STAT3,TLR2
GO Biological Process	GO:0006351	transcription, DNA-dependent	422	0.064	1	1	1.53	8.49	13	0.223	0.342	564	0.0859	1	1	1.47	9.5	14	2414	0.197	0.0058	unnamed,unnamed,unnamed,unnamed,unnamed,unnamed,unnamed,unnamed,unnamed,unnamed,unnamed,unnamed,unnamed	BCL11B,BCL9L,BCOR,BHLHE23,CRTC3,DMAP1,ETS1,FOXP1,KDM3A,NFE2L3,PRDM13,STAT3,STAT5A,XRCC5
GO Biological Process	GO:0007173	epidermal growth factor receptor signaling pathway	423	0.0641	1	1	3.26	0.921	3	0.0242	0.0789	338	0.04	1	1	3.97	0.756	3	192	0.0423	0.0156	unnamed,unnamed,unnamed	ADAM10,FGF5,PRKCA
GO Biological Process	GO:0038127	ERBB signaling pathway	424	0.0642	1	1	3.26	0.922	3	0.0243	0.0789	340	0.0406	1	1	3.95	0.76	3	193	0.0423	0.0155	unnamed,unnamed,unnamed	ADAM10,FGF5,PRKCA
GO Biological Process	GO:0072015	glomerular visceral epithelial cell development	425	0.0653	1	1	14.8	0.0674	1	0.00177	0.0263	262	0.0311	1	1	31.8	0.0315	1	8	0.0141	0.125	unnamed	IQGAP1
GO Biological Process	GO:0050789	regulation of biological process	426	0.0655	1	1	1.18	26.3	31	0.692	0.816	166	0.0177	1	1	1.25	36.7	46	9329	0.648	0.00493	unnamed,unnamed,unnamed,unnamed,unnamed,unnamed,unnamed,unnamed,unnamed,unnamed,unnamed,unnamed,unnamed,unnamed,unnamed,unnamed,unnamed,unnamed,unnamed,unnamed,unnamed,unnamed,unnamed,unnamed,unnamed,unnamed,unnamed,unnamed,unnamed,unnamed,unnamed	ADAM10,BCL11B,BCL2L11,BCL9L,BCOR,BHLHE23,BIRC7,BMP3,BTG1,CACNG5,CERKL,CRTC3,DAD1,DMAP1,EIF4E3,EN1,ETS1,FAM3D,FGF5,FOXP1,GPR174,INPP5B,INSIG2,IQGAP1,IQSEC1,ITGA4,KDM3A,KPNA2,LDLRAP1,LIPC,MID1IP1,MLN,NFE2L3,NPVF,NUP210,OR2S2,OR4E2,P2RY10,PGAP2,PRDM13,PRKCA,RHOG,STAT3,STAT5A,TLR2,XRCC5
GO Biological Process	GO:0016572	histone phosphorylation	427	0.0655	1	1	14.8	0.0677	1	0.00178	0.0263	467	0.0649	1	1	14.9	0.0669	1	17	0.0141	0.0588	unnamed	PRKCA
GO Biological Process	GO:0090330	regulation of platelet aggregation	428	0.0659	1	1	14.7	0.0681	1	0.00179	0.0263	317	0.0387	1	1	25.4	0.0394	1	10	0.0141	0.1	unnamed	PRKCA
GO Biological Process	GO:0046464	acylglycerol catabolic process	429	0.0659	1	1	14.7	0.0681	1	0.00179	0.0263	536	0.0795	1	1	12.1	0.0826	1	21	0.0141	0.0476	unnamed	LIPC
GO Biological Process	GO:0010935	regulation of macrophage cytokine production	430	0.0663	1	1	14.6	0.0686	1	0.0018	0.0263	317	0.0387	1	1	25.4	0.0394	1	10	0.0141	0.1	unnamed	TLR2
GO Biological Process	GO:0006725	cellular aromatic compound metabolic process	431	0.0667	1	1	1.36	14	19	0.368	0.5	924	0.196	1	1	1.2	18.4	22	4669	0.31	0.00471	unnamed,unnamed,unnamed,unnamed,unnamed,unnamed,unnamed,unnamed,unnamed,unnamed,unnamed,unnamed,unnamed,unnamed,unnamed,unnamed,unnamed,unnamed,unnamed	BCL11B,BCL9L,BCOR,BHLHE23,BIRC7,CRTC3,DMAP1,ERI3,ETS1,FOXP1,KDM3A,KPNA2,METTL2B,NFE2L3,PRDM13,PRKCA,RAD9B,RHOG,SF3A3,STAT3,STAT5A,XRCC5
GO Biological Process	GO:0051046	regulation of secretion	432	0.0668	1	1	2.27	2.2	5	0.0579	0.132	316	0.0382	1	1	2.69	1.86	5	472	0.0704	0.0106	unnamed,unnamed,unnamed,unnamed,unnamed	FAM3D,IQGAP1,NPVF,PRKCA,TLR2
GO Biological Process	GO:0072310	glomerular epithelial cell development	433	0.0669	1	1	14.5	0.0692	1	0.00182	0.0263	296	0.0349	1	1	28.2	0.0354	1	9	0.0141	0.111	unnamed	IQGAP1
GO Biological Process	GO:0032816	positive regulation of natural killer cell activation	434	0.067	1	1	14.4	0.0692	1	0.00182	0.0263	506	0.0722	1	1	13.4	0.0748	1	19	0.0141	0.0526	unnamed	STAT5A
GO Biological Process	GO:0050878	regulation of body fluid levels	435	0.0672	1	1	2.27	2.21	5	0.058	0.132	581	0.0887	1	1	2.11	2.37	5	603	0.0704	0.00829	unnamed,unnamed,unnamed,unnamed,unnamed	CALU,ITGA4,PRKCA,RHOG,STAT5A
GO Biological Process	GO:0002761	regulation of myeloid leukocyte differentiation	436	0.0674	1	1	4.71	0.425	2	0.0112	0.0526	378	0.0471	1	1	5.77	0.346	2	88	0.0282	0.0227	unnamed,unnamed	PRKCA,STAT5A
GO Biological Process	GO:0006487	protein N-linked glycosylation	437	0.0675	1	1	4.7	0.425	2	0.0112	0.0526	446	0.0591	1	1	5.08	0.394	2	100	0.0282	0.02	unnamed,unnamed	DAD1,MAN1C1
GO Biological Process	GO:0097193	intrinsic apoptotic signaling pathway	438	0.0677	1	1	4.7	0.426	2	0.0112	0.0526	628	0.099	1	1	3.76	0.531	2	135	0.0282	0.0148	unnamed,unnamed	BCL2L11,PRKCA
GO Biological Process	GO:0045834	positive regulation of lipid metabolic process	439	0.0682	1	1	4.68	0.427	2	0.0112	0.0526	444	0.058	1	1	5.13	0.39	2	99	0.0282	0.0202	unnamed,unnamed	LDLRAP1,MID1IP1
GO Biological Process	GO:0007252	I-kappaB phosphorylation	440	0.0686	1	1	14.1	0.071	1	0.00187	0.0263	363	0.0462	1	1	21.2	0.0472	1	12	0.0141	0.0833	unnamed	TLR2
GO Biological Process	GO:0032728	positive regulation of interferon-beta production	441	0.0691	1	1	14	0.0715	1	0.00188	0.0263	551	0.0831	1	1	11.5	0.0866	1	22	0.0141	0.0455	unnamed	TLR2
GO Biological Process	GO:0045649	regulation of macrophage differentiation	442	0.0692	1	1	14	0.0717	1	0.00189	0.0263	490	0.0685	1	1	14.1	0.0708	1	18	0.0141	0.0556	unnamed	PRKCA
GO Biological Process	GO:0042346	positive regulation of NF-kappaB import into nucleus	443	0.0699	1	1	13.8	0.0724	1	0.0019	0.0263	590	0.0904	1	1	10.6	0.0945	1	24	0.0141	0.0417	unnamed	TLR2
GO Biological Process	GO:0046890	regulation of lipid biosynthetic process	444	0.07	1	1	4.61	0.434	2	0.0114	0.0526	463	0.0643	1	1	4.84	0.413	2	105	0.0282	0.019	unnamed,unnamed	INSIG2,MID1IP1
GO Biological Process	GO:0050921	positive regulation of chemotaxis	445	0.0701	1	1	4.6	0.435	2	0.0114	0.0526	333	0.0387	1	1	6.43	0.311	2	79	0.0282	0.0253	unnamed,unnamed	ADAM10,PRKCA
GO Biological Process	GO:0030502	negative regulation of bone mineralization	446	0.0703	1	1	13.7	0.0729	1	0.00192	0.0263	452	0.0612	1	1	15.9	0.063	1	16	0.0141	0.0625	unnamed	BCOR
GO Biological Process	GO:0019222	regulation of metabolic process	447	0.0704	1	1	1.28	18	23	0.473	0.605	218	0.0241	1	1	1.38	21.7	30	5512	0.423	0.00544	unnamed,unnamed,unnamed,unnamed,unnamed,unnamed,unnamed,unnamed,unnamed,unnamed,unnamed,unnamed,unnamed,unnamed,unnamed,unnamed,unnamed,unnamed,unnamed,unnamed,unnamed,unnamed,unnamed	BCL11B,BCL2L11,BCL9L,BCOR,BHLHE23,BIRC7,BMP3,BTG1,CRTC3,DMAP1,EIF4E3,EN1,ETS1,FGF5,FOXP1,INPP5B,INSIG2,IQGAP1,KDM3A,KPNA2,LDLRAP1,MID1IP1,NFE2L3,PRDM13,PRKCA,RHOG,STAT3,STAT5A,TLR2,XRCC5
GO Biological Process	GO:0051149	positive regulation of muscle cell differentiation	448	0.0707	1	1	4.58	0.437	2	0.0115	0.0526	198	0.0233	1	1	8.47	0.236	2	60	0.0282	0.0333	unnamed,unnamed	BTG1,FOXP1
GO Biological Process	GO:0018022	peptidyl-lysine methylation	449	0.0707	1	1	13.6	0.0733	1	0.00193	0.0263	619	0.0975	1	1	9.77	0.102	1	26	0.0141	0.0385	unnamed	KDM3A
GO Biological Process	GO:0032814	regulation of natural killer cell activation	450	0.0708	1	1	13.6	0.0734	1	0.00193	0.0263	607	0.0939	1	1	10.2	0.0984	1	25	0.0141	0.04	unnamed	STAT5A
GO Biological Process	GO:0032774	RNA biosynthetic process	451	0.071	1	1	1.51	8.62	13	0.227	0.342	661	0.109	1	1	1.42	9.86	14	2506	0.197	0.00559	unnamed,unnamed,unnamed,unnamed,unnamed,unnamed,unnamed,unnamed,unnamed,unnamed,unnamed,unnamed,unnamed	BCL11B,BCL9L,BCOR,BHLHE23,CRTC3,DMAP1,ETS1,FOXP1,KDM3A,NFE2L3,PRDM13,STAT3,STAT5A,XRCC5
GO Biological Process	GO:0009395	phospholipid catabolic process	452	0.071	1	1	13.6	0.0736	1	0.00194	0.0263	551	0.0831	1	1	11.5	0.0866	1	22	0.0141	0.0455	unnamed	LIPC
GO Biological Process	GO:0016601	Rac protein signal transduction	453	0.0714	1	1	13.5	0.074	1	0.00195	0.0263	391	0.05	1	1	19.5	0.0512	1	13	0.0141	0.0769	unnamed	RHOG
GO Biological Process	GO:0042475	odontogenesis of dentin-containing tooth	454	0.0715	1	1	4.55	0.439	2	0.0116	0.0526	281	0.0319	1	1	7.16	0.279	2	71	0.0282	0.0282	unnamed,unnamed	BCL11B,BCL2L11
GO Biological Process	GO:0006606	protein import into nucleus	455	0.0725	1	1	4.51	0.443	2	0.0117	0.0526	425	0.0539	1	1	5.35	0.374	2	95	0.0282	0.0211	unnamed,unnamed	KPNA2,STAT3
GO Biological Process	GO:0051049	regulation of transport	456	0.0726	1	1	1.7	5.28	9	0.139	0.237	185	0.0204	1	1	2.09	4.79	10	1218	0.141	0.00821	unnamed,unnamed,unnamed,unnamed,unnamed,unnamed,unnamed,unnamed,unnamed	BCL2L11,CACNG5,DMAP1,FAM3D,IQGAP1,LDLRAP1,NPVF,NUP210,PRKCA,TLR2
GO Biological Process	GO:0051329	mitotic interphase	457	0.0727	1	1	13.3	0.0754	1	0.00198	0.0263	551	0.0831	1	1	11.5	0.0866	1	22	0.0141	0.0455	unnamed	KPNA2
GO Biological Process	GO:0044249	cellular biosynthetic process	458	0.0729	1	1	1.36	13.2	18	0.347	0.474	874	0.173	1	1	1.23	16.2	20	4115	0.282	0.00486	unnamed,unnamed,unnamed,unnamed,unnamed,unnamed,unnamed,unnamed,unnamed,unnamed,unnamed,unnamed,unnamed,unnamed,unnamed,unnamed,unnamed,unnamed	BCL11B,BCL9L,BCOR,BHLHE23,CRTC3,DAD1,DMAP1,EIF4E3,ETS1,FOXP1,KDM3A,LIPC,MAN1C1,NFE2L3,PGAP2,PRDM13,RAD9B,STAT3,STAT5A,XRCC5
GO Biological Process	GO:0051569	regulation of histone H3-K4 methylation	459	0.0738	1	1	13.1	0.0766	1	0.00202	0.0263	467	0.0649	1	1	14.9	0.0669	1	17	0.0141	0.0588	unnamed	BCOR
GO Biological Process	GO:0045954	positive regulation of natural killer cell mediated cytotoxicity	460	0.074	1	1	13	0.0768	1	0.00202	0.0263	434	0.0575	1	1	16.9	0.059	1	15	0.0141	0.0667	unnamed	STAT5A
GO Biological Process	GO:0045940	positive regulation of steroid metabolic process	461	0.0743	1	1	13	0.0771	1	0.00203	0.0263	536	0.0795	1	1	12.1	0.0826	1	21	0.0141	0.0476	unnamed	LDLRAP1
GO Biological Process	GO:0044710	single-organism metabolic process	462	0.0747	1	1	1.46	9.57	14	0.252	0.368	762	0.138	1	1	1.33	12	16	3061	0.225	0.00523	unnamed,unnamed,unnamed,unnamed,unnamed,unnamed,unnamed,unnamed,unnamed,unnamed,unnamed,unnamed,unnamed,unnamed	ACOXL,ADAM10,DHRS4L2,INPP5B,INSIG2,IQGAP1,KDM3A,LDLRAP1,LIPC,MID1IP1,NUP210,PGAP2,PRKCA,RHOG,STAT5A,SUCLG2
GO Biological Process	GO:0045601	regulation of endothelial cell differentiation	463	0.0749	1	1	12.8	0.0778	1	0.00205	0.0263	363	0.0462	1	1	21.2	0.0472	1	12	0.0141	0.0833	unnamed	BTG1
GO Biological Process	GO:0006309	apoptotic DNA fragmentation	464	0.0751	1	1	12.8	0.078	1	0.00205	0.0263	632	0.101	1	1	9.41	0.106	1	27	0.0141	0.037	unnamed	BIRC7
GO Biological Process	GO:0007026	negative regulation of microtubule depolymerization	465	0.0753	1	1	12.8	0.0782	1	0.00206	0.0263	523	0.0759	1	1	12.7	0.0787	1	20	0.0141	0.05	unnamed	MID1IP1
GO Biological Process	GO:0070168	negative regulation of biomineral tissue development	466	0.0758	1	1	12.7	0.0787	1	0.00207	0.0263	490	0.0685	1	1	14.1	0.0708	1	18	0.0141	0.0556	unnamed	BCOR
GO Biological Process	GO:0051170	nuclear import	467	0.0759	1	1	4.4	0.455	2	0.012	0.0526	431	0.057	1	1	5.19	0.386	2	98	0.0282	0.0204	unnamed,unnamed	KPNA2,STAT3
GO Biological Process	GO:0042269	regulation of natural killer cell mediated cytotoxicity	468	0.076	1	1	12.7	0.079	1	0.00208	0.0263	490	0.0685	1	1	14.1	0.0708	1	18	0.0141	0.0556	unnamed	STAT5A
GO Biological Process	GO:0090305	nucleic acid phosphodiester bond hydrolysis	469	0.076	1	1	4.39	0.455	2	0.012	0.0526	789	0.147	1	1	2.95	0.677	2	172	0.0282	0.0116	unnamed,unnamed	BIRC7,ERI3
GO Biological Process	GO:0022602	ovulation cycle process	470	0.0764	1	1	4.38	0.457	2	0.012	0.0526	343	0.0414	1	1	6.2	0.323	2	82	0.0282	0.0244	unnamed,unnamed	ETS1,STAT5A
GO Biological Process	GO:0055114	oxidation-reduction process	471	0.0765	1	1	1.99	3.01	6	0.0792	0.158	821	0.155	1	1	1.65	3.63	6	923	0.0845	0.0065	unnamed,unnamed,unnamed,unnamed,unnamed,unnamed	ACOXL,DHRS4L2,IQGAP1,KDM3A,PRKCA,SUCLG2
GO Biological Process	GO:0009620	response to fungus	472	0.0768	1	1	12.5	0.0798	1	0.0021	0.0263	752	0.136	1	1	6.87	0.146	1	37	0.0141	0.027	unnamed	TLR2
GO Biological Process	GO:0051769	regulation of nitric-oxide synthase biosynthetic process	473	0.077	1	1	12.5	0.08	1	0.00211	0.0263	452	0.0612	1	1	15.9	0.063	1	16	0.0141	0.0625	unnamed	TLR2
GO Biological Process	GO:0002833	positive regulation of response to biotic stimulus	474	0.0773	1	1	12.4	0.0804	1	0.00212	0.0263	434	0.0575	1	1	16.9	0.059	1	15	0.0141	0.0667	unnamed	PRKCA
GO Biological Process	GO:0030258	lipid modification	475	0.0775	1	1	4.34	0.461	2	0.0121	0.0526	563	0.0846	1	1	4.13	0.484	2	123	0.0282	0.0163	unnamed,unnamed	ACOXL,INPP5B
GO Biological Process	GO:0046006	regulation of activated T cell proliferation	476	0.0775	1	1	12.4	0.0806	1	0.00212	0.0263	632	0.101	1	1	9.41	0.106	1	27	0.0141	0.037	unnamed	STAT5A
GO Biological Process	GO:0046503	glycerolipid catabolic process	477	0.0781	1	1	12.3	0.0813	1	0.00214	0.0263	632	0.101	1	1	9.41	0.106	1	27	0.0141	0.037	unnamed	LIPC
GO Biological Process	GO:0016447	somatic recombination of immunoglobulin gene segments	478	0.0781	1	1	12.3	0.0813	1	0.00214	0.0263	607	0.0939	1	1	10.2	0.0984	1	25	0.0141	0.04	unnamed	FOXP1
GO Biological Process	GO:0071827	plasma lipoprotein particle organization	479	0.0783	1	1	12.3	0.0814	1	0.00214	0.0263	667	0.112	1	1	8.47	0.118	1	30	0.0141	0.0333	unnamed	LIPC
GO Biological Process	GO:0090162	establishment of epithelial cell polarity	480	0.0783	1	1	12.3	0.0815	1	0.00214	0.0263	363	0.0462	1	1	21.2	0.0472	1	12	0.0141	0.0833	unnamed	FRMD4A
GO Biological Process	GO:2000401	regulation of lymphocyte migration	481	0.0784	1	1	12.3	0.0815	1	0.00215	0.0263	590	0.0904	1	1	10.6	0.0945	1	24	0.0141	0.0417	unnamed	ADAM10
GO Biological Process	GO:2000727	positive regulation of cardiac muscle cell differentiation	482	0.0791	1	1	12.2	0.0823	1	0.00216	0.0263	230	0.0272	1	1	36.3	0.0275	1	7	0.0141	0.143	unnamed	FOXP1
GO Biological Process	GO:0002717	positive regulation of natural killer cell mediated immunity	483	0.0791	1	1	12.1	0.0824	1	0.00217	0.0263	452	0.0612	1	1	15.9	0.063	1	16	0.0141	0.0625	unnamed	STAT5A
GO Biological Process	GO:0072594	establishment of protein localization to organelle	484	0.0798	1	1	2.97	1.01	3	0.0266	0.0789	700	0.12	1	1	2.48	1.21	3	307	0.0423	0.00977	unnamed,unnamed,unnamed	HSPA4,KPNA2,STAT3
GO Biological Process	GO:0071354	cellular response to interleukin-6	485	0.08	1	1	12	0.0833	1	0.00219	0.0263	416	0.0537	1	1	18.1	0.0551	1	14	0.0141	0.0714	unnamed	STAT3
GO Biological Process	GO:2001244	positive regulation of intrinsic apoptotic signaling pathway	486	0.08	1	1	12	0.0833	1	0.00219	0.0263	652	0.108	1	1	8.76	0.114	1	29	0.0141	0.0345	unnamed	BCL2L11
GO Biological Process	GO:0060326	cell chemotaxis	487	0.0801	1	1	4.26	0.469	2	0.0124	0.0526	519	0.0731	1	1	4.5	0.445	2	113	0.0282	0.0177	unnamed,unnamed	PRKCA,RHOG
GO Biological Process	GO:0071887	leukocyte apoptotic process	488	0.0801	1	1	12	0.0834	1	0.0022	0.0263	506	0.0722	1	1	13.4	0.0748	1	19	0.0141	0.0526	unnamed	BCL2L11
GO Biological Process	GO:0009081	branched-chain amino acid metabolic process	489	0.0804	1	1	11.9	0.0837	1	0.0022	0.0263	565	0.0868	1	1	11	0.0905	1	23	0.0141	0.0435	unnamed	STAT5A
GO Biological Process	GO:0031114	regulation of microtubule depolymerization	490	0.0804	1	1	11.9	0.0837	1	0.0022	0.0263	551	0.0831	1	1	11.5	0.0866	1	22	0.0141	0.0455	unnamed	MID1IP1
GO Biological Process	GO:0018205	peptidyl-lysine modification	491	0.0805	1	1	4.25	0.471	2	0.0124	0.0526	665	0.111	1	1	3.5	0.571	2	145	0.0282	0.0138	unnamed,unnamed	DMAP1,KDM3A
GO Biological Process	GO:0033619	membrane protein proteolysis	492	0.0806	1	1	11.9	0.0839	1	0.00221	0.0263	652	0.108	1	1	8.76	0.114	1	29	0.0141	0.0345	unnamed	ADAM10
GO Biological Process	GO:0002715	regulation of natural killer cell mediated immunity	493	0.0812	1	1	11.8	0.0846	1	0.00223	0.0263	506	0.0722	1	1	13.4	0.0748	1	19	0.0141	0.0526	unnamed	STAT5A
GO Biological Process	GO:0010634	positive regulation of epithelial cell migration	494	0.0821	1	1	4.2	0.476	2	0.0125	0.0526	228	0.0271	1	1	7.82	0.256	2	65	0.0282	0.0308	unnamed,unnamed	ETS1,PRKCA
GO Biological Process	GO:0044743	intracellular protein transmembrane import	495	0.0822	1	1	11.7	0.0857	1	0.00225	0.0263	652	0.108	1	1	8.76	0.114	1	29	0.0141	0.0345	unnamed	HSPA4
GO Biological Process	GO:2000026	regulation of multicellular organismal development	496	0.0826	1	1	1.6	6.24	10	0.164	0.263	167	0.0182	1	1	2.12	4.71	10	1196	0.141	0.00836	unnamed,unnamed,unnamed,unnamed,unnamed,unnamed,unnamed,unnamed,unnamed,unnamed	BCL11B,BCL9L,BCOR,BHLHE23,BTG1,ETS1,FOXP1,PRKCA,STAT5A,XRCC5
GO Biological Process	GO:1900740	positive regulation of protein insertion into mitochondrial membrane involved in apoptotic signaling pathway	497	0.0826	1	1	11.6	0.0861	1	0.00227	0.0263	590	0.0904	1	1	10.6	0.0945	1	24	0.0141	0.0417	unnamed	BCL2L11
GO Biological Process	GO:0006464	cellular protein modification process	498	0.0828	1	1	1.51	7.95	12	0.209	0.316	561	0.084	1	1	1.51	8.62	13	2190	0.183	0.00594	unnamed,unnamed,unnamed,unnamed,unnamed,unnamed,unnamed,unnamed,unnamed,unnamed,unnamed,unnamed	ADAM10,BCOR,BIRC7,DAD1,DMAP1,KDM3A,MAN1C1,MARCH4,PGAP2,PRKCA,RNF103,STAT5A,TLR2
GO Biological Process	GO:1902107	positive regulation of leukocyte differentiation	499	0.0829	1	1	4.18	0.479	2	0.0126	0.0526	462	0.0633	1	1	4.89	0.409	2	104	0.0282	0.0192	unnamed,unnamed	PRKCA,STAT5A
GO Biological Process	GO:0043473	pigmentation	500	0.0831	1	1	4.17	0.48	2	0.0126	0.0526	383	0.048	1	1	5.71	0.35	2	89	0.0282	0.0225	unnamed,unnamed	BCL2L11,EN1
GO Cellular Component	GO:0035355	Toll-like receptor 2-Toll-like receptor 6 protein complex	1	0.00457	1	1	218	0.00458	1	0.000121	0.0263	3	0.00786	1	1	127	0.00787	1	2	0.0141	0.5	unnamed	TLR2
GO Cellular Component	GO:0043564	Ku70:Ku80 complex	2	0.00468	1	1	213	0.00469	1	0.000124	0.0263	3	0.00786	1	1	127	0.00787	1	2	0.0141	0.5	unnamed	XRCC5
GO Cellular Component	GO:0035354	Toll-like receptor 1-Toll-like receptor 2 protein complex	3	0.00477	1	1	209	0.00478	1	0.000126	0.0263	3	0.00786	1	1	127	0.00787	1	2	0.0141	0.5	unnamed	TLR2
GO Cellular Component	GO:0030896	checkpoint clamp complex	4	0.00635	1	1	157	0.00636	1	0.000167	0.0263	7	0.0157	1	1	63.5	0.0157	1	4	0.0141	0.25	unnamed	RAD9B
GO Cellular Component	GO:0030121	AP-1 adaptor complex	5	0.0075	1	1	133	0.00753	1	0.000198	0.0263	9	0.0195	1	1	50.8	0.0197	1	5	0.0141	0.2	unnamed	LDLRAP1
GO Cellular Component	GO:0005783	endoplasmic reticulum	6	0.0101	1	1	2.25	4.44	10	0.117	0.263	16	0.0373	1	1	1.89	5.3	10	1346	0.141	0.00743	unnamed,unnamed,unnamed,unnamed,unnamed,unnamed,unnamed,unnamed,unnamed,unnamed	CALU,CERKL,DAD1,FAM19A1,INSIG2,NUP210,PGAP2,PRKCA,RNF103,UPK2
GO Cellular Component	GO:0005798	Golgi-associated vesicle	7	0.014	1	1	11.2	0.179	2	0.00472	0.0526	10	0.0241	1	1	8.33	0.24	2	61	0.0282	0.0328	unnamed,unnamed	ADAM10,LDLRAP1
GO Cellular Component	GO:0097140	BIM-BCL-xl complex	8	0.0152	1	1	65.5	0.0153	1	0.000402	0.0263	1	0.00394	1	1	254	0.00394	1	1	0.0141	1	unnamed	BCL2L11
GO Cellular Component	GO:0097141	BIM-BCL-2 complex	8	0.0152	1	1	65.5	0.0153	1	0.000402	0.0263	1	0.00394	1	1	254	0.00394	1	1	0.0141	1	unnamed	BCL2L11
GO Cellular Component	GO:0097136	Bcl-2 family protein complex	10	0.0178	1	1	55.8	0.0179	1	0.000472	0.0263	7	0.0157	1	1	63.5	0.0157	1	4	0.0141	0.25	unnamed	BCL2L11
GO Cellular Component	GO:0032937	SREBP-SCAP-Insig complex	11	0.0201	1	1	49.4	0.0203	1	0.000533	0.0263	6	0.0118	1	1	84.7	0.0118	1	3	0.0141	0.333	unnamed	INSIG2
GO Cellular Component	GO:0030130	clathrin coat of trans-Golgi network vesicle	12	0.0249	1	1	39.8	0.0252	1	0.000662	0.0263	19	0.0425	1	1	23.1	0.0433	1	11	0.0141	0.0909	unnamed	LDLRAP1
GO Cellular Component	GO:0031301	integral to organelle membrane	13	0.0252	1	1	4.75	0.632	3	0.0166	0.0789	24	0.0471	1	1	3.72	0.807	3	205	0.0423	0.0146	unnamed,unnamed,unnamed	INSIG2,MAN1C1,UPK2
GO Cellular Component	GO:0044432	endoplasmic reticulum part	14	0.0268	1	1	2.34	2.99	7	0.0786	0.184	37	0.0759	1	1	1.89	3.7	7	940	0.0986	0.00745	unnamed,unnamed,unnamed,unnamed,unnamed,unnamed,unnamed	CALU,DAD1,INSIG2,NUP210,PGAP2,RNF103,UPK2
GO Cellular Component	GO:0030176	integral to endoplasmic reticulum membrane	15	0.0283	1	1	7.64	0.262	2	0.00689	0.0526	31	0.0612	1	1	4.98	0.401	2	102	0.0282	0.0196	unnamed,unnamed	INSIG2,UPK2
GO Cellular Component	GO:0031300	intrinsic to organelle membrane	16	0.0293	1	1	4.47	0.671	3	0.0177	0.0789	28	0.0541	1	1	3.51	0.854	3	217	0.0423	0.0138	unnamed,unnamed,unnamed	INSIG2,MAN1C1,UPK2
GO Cellular Component	GO:0012510	trans-Golgi network transport vesicle membrane	17	0.0324	1	1	30.3	0.033	1	0.000868	0.0263	20	0.0462	1	1	21.2	0.0472	1	12	0.0141	0.0833	unnamed	LDLRAP1
GO Cellular Component	GO:0070419	nonhomologous end joining complex	18	0.0325	1	1	30.3	0.033	1	0.000869	0.0263	11	0.0272	1	1	36.3	0.0275	1	7	0.0141	0.143	unnamed	XRCC5
GO Cellular Component	GO:0031227	intrinsic to endoplasmic reticulum membrane	19	0.0326	1	1	7.07	0.283	2	0.00744	0.0526	33	0.0687	1	1	4.66	0.429	2	109	0.0282	0.0183	unnamed,unnamed	INSIG2,UPK2
GO Cellular Component	GO:0033018	sarcoplasmic reticulum lumen	20	0.0327	1	1	30.1	0.0332	1	0.000874	0.0263	13	0.0311	1	1	31.8	0.0315	1	8	0.0141	0.125	unnamed	CALU
GO Cellular Component	GO:0000783	nuclear telomere cap complex	21	0.0329	1	1	29.9	0.0334	1	0.00088	0.0263	20	0.0462	1	1	21.2	0.0472	1	12	0.0141	0.0833	unnamed	XRCC5
GO Cellular Component	GO:0034364	high-density lipoprotein particle	22	0.034	1	1	28.9	0.0346	1	0.000911	0.0263	41	0.0939	1	1	10.2	0.0984	1	25	0.0141	0.04	unnamed	LIPC
GO Cellular Component	GO:0005789	endoplasmic reticulum membrane	23	0.0344	1	1	2.43	2.47	6	0.0649	0.158	39	0.089	1	1	1.94	3.1	6	787	0.0845	0.00762	unnamed,unnamed,unnamed,unnamed,unnamed,unnamed	DAD1,INSIG2,NUP210,PGAP2,RNF103,UPK2
GO Cellular Component	GO:0030122	AP-2 adaptor complex	24	0.0371	1	1	26.4	0.0378	1	0.000996	0.0263	13	0.0311	1	1	31.8	0.0315	1	8	0.0141	0.125	unnamed	LDLRAP1
GO Cellular Component	GO:0042175	nuclear outer membrane-endoplasmic reticulum membrane network	25	0.0396	1	1	2.35	2.55	6	0.0671	0.158	43	0.0971	1	1	1.89	3.17	6	806	0.0845	0.00744	unnamed,unnamed,unnamed,unnamed,unnamed,unnamed	DAD1,INSIG2,NUP210,PGAP2,RNF103,UPK2
GO Cellular Component	GO:0005634	nucleus	26	0.0398	1	1	1.33	18.1	24	0.477	0.632	50	0.125	1	1	1.21	23.9	29	6074	0.408	0.00477	unnamed,unnamed,unnamed,unnamed,unnamed,unnamed,unnamed,unnamed,unnamed,unnamed,unnamed,unnamed,unnamed,unnamed,unnamed,unnamed,unnamed,unnamed,unnamed,unnamed,unnamed,unnamed,unnamed,unnamed	ADAM10,BCL11B,BCL9L,BCOR,BHLHE23,BIRC7,BTG1,CERKL,CRTC3,DMAP1,EN1,ETS1,FOXP1,HSPA4,IQGAP1,IQSEC1,KDM3A,KPNA2,MID1IP1,NFE2L3,NUP210,PGAP2,PRDM13,PRKCA,RAD9B,SF3A3,STAT3,STAT5A,XRCC5
GO Cellular Component	GO:0035267	NuA4 histone acetyltransferase complex	27	0.0443	1	1	22.1	0.0453	1	0.00119	0.0263	30	0.0575	1	1	16.9	0.059	1	15	0.0141	0.0667	unnamed	DMAP1
GO Cellular Component	GO:0005845	mRNA cap binding complex	28	0.0448	1	1	21.9	0.0458	1	0.0012	0.0263	20	0.0462	1	1	21.2	0.0472	1	12	0.0141	0.0833	unnamed	EIF4E3
GO Cellular Component	GO:0034518	RNA cap binding complex	29	0.0453	1	1	21.6	0.0463	1	0.00122	0.0263	26	0.05	1	1	19.5	0.0512	1	13	0.0141	0.0769	unnamed	EIF4E3
GO Cellular Component	GO:0043189	H4/H2A histone acetyltransferase complex	30	0.0454	1	1	21.5	0.0465	1	0.00122	0.0263	32	0.0612	1	1	15.9	0.063	1	16	0.0141	0.0625	unnamed	DMAP1
GO Cellular Component	GO:0008250	oligosaccharyltransferase complex	31	0.0487	1	1	20.1	0.0498	1	0.00131	0.0263	18	0.0387	1	1	25.4	0.0394	1	10	0.0141	0.1	unnamed	DAD1
GO Cellular Component	GO:0012505	endomembrane system	32	0.0522	1	1	1.74	5.75	10	0.151	0.263	29	0.0561	1	1	1.7	6.48	11	1646	0.155	0.00668	unnamed,unnamed,unnamed,unnamed,unnamed,unnamed,unnamed,unnamed,unnamed,unnamed	ADAM10,BCL2L11,DAD1,INSIG2,LDLRAP1,MAN1C1,MARCH4,NUP210,PGAP2,RNF103,UPK2
GO Cellular Component	GO:0036057	slit diaphragm	33	0.0541	1	1	18	0.0556	1	0.00146	0.0263	11	0.0272	1	1	36.3	0.0275	1	7	0.0141	0.143	unnamed	IQGAP1
GO Cellular Component	GO:0030132	clathrin coat of coated pit	34	0.0573	1	1	17	0.0589	1	0.00155	0.0263	26	0.05	1	1	19.5	0.0512	1	13	0.0141	0.0769	unnamed	LDLRAP1
GO Cellular Component	GO:0030125	clathrin vesicle coat	35	0.061	1	1	15.9	0.0629	1	0.00166	0.0263	35	0.0722	1	1	13.4	0.0748	1	19	0.0141	0.0526	unnamed	LDLRAP1
GO Cellular Component	GO:0005883	neurofilament	36	0.0634	1	1	15.3	0.0655	1	0.00172	0.0263	15	0.0349	1	1	28.2	0.0354	1	9	0.0141	0.111	unnamed	LDLRAP1
GO Cellular Component	GO:0030140	trans-Golgi network transport vesicle	37	0.0646	1	1	15	0.0667	1	0.00176	0.0263	40	0.0904	1	1	10.6	0.0945	1	24	0.0141	0.0417	unnamed	LDLRAP1
GO Cellular Component	GO:0030666	endocytic vesicle membrane	38	0.071	1	1	4.57	0.438	2	0.0115	0.0526	36	0.0754	1	1	4.42	0.453	2	115	0.0282	0.0174	unnamed,unnamed	INPP5B,LDLRAP1
GO Cellular Component	GO:0000784	nuclear chromosome, telomeric region	39	0.0723	1	1	13.3	0.075	1	0.00197	0.0263	41	0.0939	1	1	10.2	0.0984	1	25	0.0141	0.04	unnamed	XRCC5
GO Cellular Component	GO:0060053	neurofilament cytoskeleton	40	0.0827	1	1	11.6	0.0862	1	0.00227	0.0263	20	0.0462	1	1	21.2	0.0472	1	12	0.0141	0.0833	unnamed	LDLRAP1
GO Cellular Component	GO:0043235	receptor complex	41	0.0854	1	1	2.88	1.04	3	0.0274	0.0789	17	0.038	1	1	4.05	0.74	3	188	0.0423	0.016	unnamed,unnamed,unnamed	CACNG5,ITGA4,TLR2
GO Cellular Component	GO:0009925	basal plasma membrane	42	0.0861	1	1	11.1	0.0899	1	0.00237	0.0263	44	0.105	1	1	9.07	0.11	1	28	0.0141	0.0357	unnamed	LDLRAP1
GO Cellular Component	GO:0030131	clathrin adaptor complex	43	0.0902	1	1	10.6	0.0944	1	0.00248	0.0263	48	0.122	1	1	7.7	0.13	1	33	0.0141	0.0303	unnamed	LDLRAP1
GO Cellular Component	GO:0034358	plasma lipoprotein particle	44	0.0906	1	1	10.5	0.0949	1	0.0025	0.0263	54	0.139	1	1	6.69	0.15	1	38	0.0141	0.0263	unnamed	LIPC
GO Cellular Component	GO:0005576	extracellular region	45	0.0909	1	1	1.53	7.21	11	0.19	0.289	38	0.0842	1	1	1.51	8.62	13	2191	0.183	0.00593	unnamed,unnamed,unnamed,unnamed,unnamed,unnamed,unnamed,unnamed,unnamed,unnamed,unnamed	ADAM10,BMP3,CALU,CDNF,DHRS4L2,FAM19A1,FAM3D,FGF5,FSTL4,ITGA4,LIPC,MLN,NPVF
GO Cellular Component	GO:0032994	protein-lipid complex	46	0.0914	1	1	10.4	0.0957	1	0.00252	0.0263	55	0.143	1	1	6.52	0.153	1	39	0.0141	0.0256	unnamed	LIPC
GO Cellular Component	GO:0005794	Golgi apparatus	47	0.0945	1	1	1.68	4.75	8	0.125	0.211	25	0.0479	1	1	1.88	4.78	9	1214	0.127	0.00741	unnamed,unnamed,unnamed,unnamed,unnamed,unnamed,unnamed,unnamed	ADAM10,BIRC7,CALU,CERKL,INPP5B,LDLRAP1,MAN1C1,MARCH4,PGAP2
GO Cellular Component	GO:0032991	macromolecular complex	48	0.0987	1	1	1.34	12.7	17	0.335	0.447	122	0.393	1	1	1.08	16.6	18	4222	0.254	0.00426	unnamed,unnamed,unnamed,unnamed,unnamed,unnamed,unnamed,unnamed,unnamed,unnamed,unnamed,unnamed,unnamed,unnamed,unnamed,unnamed,unnamed	BCL2L11,BCOR,CACNG5,DAD1,DMAP1,EIF4E3,ETS1,INSIG2,IQGAP1,ITGA4,LDLRAP1,LIPC,MID1IP1,NUP210,RAD9B,SF3A3,TLR2,XRCC5
GO Cellular Component	GO:0030660	Golgi-associated vesicle membrane	49	0.101	1	1	9.37	0.107	1	0.00281	0.0263	52	0.132	1	1	7.06	0.142	1	36	0.0141	0.0278	unnamed	LDLRAP1
GO Cellular Component	GO:0008305	integrin complex	50	0.103	1	1	9.23	0.108	1	0.00285	0.0263	47	0.115	1	1	8.2	0.122	1	31	0.0141	0.0323	unnamed	ITGA4
GO Cellular Component	GO:0030669	clathrin-coated endocytic vesicle membrane	51	0.106	1	1	8.91	0.112	1	0.00295	0.0263	44	0.105	1	1	9.07	0.11	1	28	0.0141	0.0357	unnamed	LDLRAP1
GO Cellular Component	GO:0030119	AP-type membrane coat adaptor complex	52	0.108	1	1	8.8	0.114	1	0.00299	0.0263	58	0.149	1	1	6.2	0.161	1	41	0.0141	0.0244	unnamed	LDLRAP1
GO Cellular Component	GO:0030670	phagocytic vesicle membrane	53	0.109	1	1	8.67	0.115	1	0.00304	0.0263	68	0.176	1	1	5.19	0.193	1	49	0.0141	0.0204	unnamed	INPP5B
GO Cellular Component	GO:0045178	basal part of cell	54	0.112	1	1	8.42	0.119	1	0.00313	0.0263	52	0.132	1	1	7.06	0.142	1	36	0.0141	0.0278	unnamed	LDLRAP1
GO Cellular Component	GO:0030120	vesicle coat	55	0.121	1	1	7.74	0.129	1	0.0034	0.0263	59	0.153	1	1	6.05	0.165	1	42	0.0141	0.0238	unnamed	LDLRAP1
GO Cellular Component	GO:0045334	clathrin-coated endocytic vesicle	56	0.123	1	1	7.62	0.131	1	0.00345	0.0263	48	0.122	1	1	7.7	0.13	1	33	0.0141	0.0303	unnamed	LDLRAP1
GO Cellular Component	GO:0000781	chromosome, telomeric region	57	0.126	1	1	7.45	0.134	1	0.00353	0.0263	70	0.189	1	1	4.79	0.209	1	53	0.0141	0.0189	unnamed	XRCC5
GO Cellular Component	GO:0031519	PcG protein complex	58	0.137	1	1	6.78	0.147	1	0.00388	0.0263	55	0.143	1	1	6.52	0.153	1	39	0.0141	0.0256	unnamed	BCOR
GO Cellular Component	GO:0030118	clathrin coat	59	0.144	1	1	6.45	0.155	1	0.00408	0.0263	62	0.163	1	1	5.65	0.177	1	45	0.0141	0.0222	unnamed	LDLRAP1
GO Cellular Component	GO:0043234	protein complex	60	0.145	1	1	1.3	11.5	15	0.303	0.395	111	0.355	1	1	1.12	14.3	16	3642	0.225	0.00439	unnamed,unnamed,unnamed,unnamed,unnamed,unnamed,unnamed,unnamed,unnamed,unnamed,unnamed,unnamed,unnamed,unnamed,unnamed	BCL2L11,BCOR,CACNG5,DAD1,DMAP1,EIF4E3,ETS1,INSIG2,IQGAP1,ITGA4,LDLRAP1,MID1IP1,NUP210,RAD9B,TLR2,XRCC5
GO Cellular Component	GO:0030139	endocytic vesicle	61	0.149	1	1	2.93	0.682	2	0.018	0.0526	65	0.17	1	1	2.69	0.744	2	189	0.0282	0.0106	unnamed,unnamed	INPP5B,LDLRAP1
GO Cellular Component	GO:0045335	phagocytic vesicle	62	0.151	1	1	6.12	0.163	1	0.0043	0.0263	80	0.23	1	1	3.85	0.26	1	66	0.0141	0.0152	unnamed	INPP5B
GO Cellular Component	GO:0016328	lateral plasma membrane	63	0.156	1	1	5.91	0.169	1	0.00445	0.0263	55	0.143	1	1	6.52	0.153	1	39	0.0141	0.0256	unnamed	IQGAP1
GO Cellular Component	GO:0005737	cytoplasm	64	0.157	1	1	1.13	25.6	29	0.673	0.763	95	0.293	1	1	1.07	37.2	40	9455	0.563	0.00423	unnamed,unnamed,unnamed,unnamed,unnamed,unnamed,unnamed,unnamed,unnamed,unnamed,unnamed,unnamed,unnamed,unnamed,unnamed,unnamed,unnamed,unnamed,unnamed,unnamed,unnamed,unnamed,unnamed,unnamed,unnamed,unnamed,unnamed,unnamed,unnamed	ACOXL,ADAM10,BCL2L11,BIRC7,BTG1,CALU,CERKL,CLLU1,CRTC3,DAD1,DMAP1,EIF4E3,ETS1,FAM19A1,FOXP1,FRMD4A,HSPA4,INPP5B,INSIG2,IQGAP1,IQSEC1,KDM3A,KPNA2,LDLRAP1,LRRC16B,MAN1C1,MARCH4,MID1IP1,NUP210,PGAP2,PPTC7,PRKCA,RHOG,RNF103,STAT3,STAT5A,SUCLG2,TLR2,UPK2,XRCC5
GO Cellular Component	GO:0005874	microtubule	65	0.165	1	1	2.13	1.41	3	0.037	0.0789	69	0.178	1	1	2.07	1.45	3	369	0.0423	0.00813	unnamed,unnamed,unnamed	BCL2L11,IQGAP1,MID1IP1
GO Cellular Component	GO:0005657	replication fork	66	0.168	1	1	5.45	0.183	1	0.00483	0.0263	64	0.166	1	1	5.52	0.181	1	46	0.0141	0.0217	unnamed	DMAP1
GO Cellular Component	GO:0000794	condensed nuclear chromosome	67	0.169	1	1	5.42	0.185	1	0.00486	0.0263	83	0.251	1	1	3.48	0.287	1	73	0.0141	0.0137	unnamed	RAD9B
GO Cellular Component	GO:0031090	organelle membrane	68	0.169	1	1	1.36	8.1	11	0.213	0.289	99	0.31	1	1	1.18	10.1	12	2574	0.169	0.00466	unnamed,unnamed,unnamed,unnamed,unnamed,unnamed,unnamed,unnamed,unnamed,unnamed,unnamed	BCL2L11,DAD1,INPP5B,INSIG2,LDLRAP1,MAN1C1,MARCH4,NUP210,PGAP2,PRKCA,RNF103,UPK2
GO Cellular Component	GO:0005654	nucleoplasm	69	0.171	1	1	1.52	4.61	7	0.121	0.184	71	0.194	1	1	1.43	5.59	8	1420	0.113	0.00563	unnamed,unnamed,unnamed,unnamed,unnamed,unnamed,unnamed	DMAP1,KPNA2,PRKCA,RAD9B,SF3A3,STAT3,STAT5A,XRCC5
GO Cellular Component	GO:0071013	catalytic step 2 spliceosome	70	0.171	1	1	5.33	0.188	1	0.00494	0.0263	89	0.268	1	1	3.22	0.311	1	79	0.0141	0.0127	unnamed	SF3A3
GO Cellular Component	GO:0014069	postsynaptic density	71	0.173	1	1	2.66	0.752	2	0.0198	0.0526	34	0.0698	1	1	4.62	0.433	2	110	0.0282	0.0182	unnamed,unnamed	ADAM10,CACNG5
GO Cellular Component	GO:0005643	nuclear pore	72	0.184	1	1	4.92	0.203	1	0.00535	0.0263	82	0.233	1	1	3.79	0.264	1	67	0.0141	0.0149	unnamed	NUP210
GO Cellular Component	GO:0005793	endoplasmic reticulum-Golgi intermediate compartment	73	0.186	1	1	4.86	0.206	1	0.00541	0.0263	79	0.223	1	1	3.97	0.252	1	64	0.0141	0.0156	unnamed	INPP5B
GO Cellular Component	GO:0005905	coated pit	74	0.188	1	1	4.82	0.207	1	0.00545	0.0263	76	0.208	1	1	4.31	0.232	1	59	0.0141	0.0169	unnamed	LDLRAP1
GO Cellular Component	GO:0070013	intracellular organelle lumen	75	0.189	1	1	1.33	8.28	11	0.218	0.289	113	0.367	1	1	1.13	10.6	12	2690	0.169	0.00446	unnamed,unnamed,unnamed,unnamed,unnamed,unnamed,unnamed,unnamed,unnamed,unnamed,unnamed	CALU,CERKL,DMAP1,IQSEC1,KPNA2,PRKCA,RAD9B,SF3A3,STAT3,STAT5A,SUCLG2,XRCC5
GO Cellular Component	GO:0005769	early endosome	76	0.19	1	1	2.5	0.798	2	0.021	0.0526	75	0.205	1	1	2.39	0.838	2	213	0.0282	0.00939	unnamed,unnamed	INPP5B,LDLRAP1
GO Cellular Component	GO:0030173	integral to Golgi membrane	77	0.194	1	1	4.65	0.215	1	0.00567	0.0263	59	0.153	1	1	6.05	0.165	1	42	0.0141	0.0238	unnamed	MAN1C1
GO Cellular Component	GO:0001750	photoreceptor outer segment	78	0.197	1	1	4.57	0.219	1	0.00576	0.0263	74	0.198	1	1	4.54	0.22	1	56	0.0141	0.0179	unnamed	PRKCA
GO Cellular Component	GO:0031228	intrinsic to Golgi membrane	79	0.205	1	1	4.38	0.228	1	0.00601	0.0263	62	0.163	1	1	5.65	0.177	1	45	0.0141	0.0222	unnamed	MAN1C1
GO Cellular Component	GO:0044446	intracellular organelle part	80	0.207	1	1	1.17	18	21	0.473	0.553	98	0.309	1	1	1.1	25.5	28	6486	0.394	0.00432	unnamed,unnamed,unnamed,unnamed,unnamed,unnamed,unnamed,unnamed,unnamed,unnamed,unnamed,unnamed,unnamed,unnamed,unnamed,unnamed,unnamed,unnamed,unnamed,unnamed,unnamed	ADAM10,BCL2L11,BCOR,CACNG5,CALU,CERKL,DAD1,DMAP1,INPP5B,INSIG2,IQGAP1,IQSEC1,KPNA2,LDLRAP1,MAN1C1,MARCH4,MID1IP1,NUP210,PGAP2,PRKCA,RAD9B,RNF103,SF3A3,STAT3,STAT5A,SUCLG2,UPK2,XRCC5
GO Cellular Component	GO:0043232	intracellular non-membrane-bounded organelle	81	0.208	1	1	1.26	10.3	13	0.271	0.342	154	0.56	1	1	0.993	13.1	13	3327	0.183	0.00391	unnamed,unnamed,unnamed,unnamed,unnamed,unnamed,unnamed,unnamed,unnamed,unnamed,unnamed,unnamed,unnamed	ADAM10,BCL2L11,CACNG5,CERKL,DMAP1,FRMD4A,INPP5B,IQGAP1,IQSEC1,LDLRAP1,MID1IP1,RAD9B,XRCC5
GO Cellular Component	GO:0031981	nuclear lumen	82	0.209	1	1	1.35	6.64	9	0.175	0.237	96	0.301	1	1	1.22	8.19	10	2082	0.141	0.0048	unnamed,unnamed,unnamed,unnamed,unnamed,unnamed,unnamed,unnamed,unnamed	CERKL,DMAP1,IQSEC1,KPNA2,PRKCA,RAD9B,SF3A3,STAT3,STAT5A,XRCC5
GO Cellular Component	GO:0030658	transport vesicle membrane	83	0.209	1	1	4.28	0.234	1	0.00615	0.0263	85	0.259	1	1	3.34	0.299	1	76	0.0141	0.0132	unnamed	LDLRAP1
GO Cellular Component	GO:0043233	organelle lumen	84	0.212	1	1	1.3	8.48	11	0.223	0.289	123	0.397	1	1	1.11	10.8	12	2750	0.169	0.00436	unnamed,unnamed,unnamed,unnamed,unnamed,unnamed,unnamed,unnamed,unnamed,unnamed,unnamed	CALU,CERKL,DMAP1,IQSEC1,KPNA2,PRKCA,RAD9B,SF3A3,STAT3,STAT5A,SUCLG2,XRCC5
GO Cellular Component	GO:0000123	histone acetyltransferase complex	85	0.215	1	1	4.15	0.241	1	0.00634	0.0263	85	0.259	1	1	3.34	0.299	1	76	0.0141	0.0132	unnamed	DMAP1
GO Cellular Component	GO:0005884	actin filament	86	0.218	1	1	4.09	0.245	1	0.00644	0.0263	77	0.211	1	1	4.23	0.236	1	60	0.0141	0.0167	unnamed	IQGAP1
GO Cellular Component	GO:0032281	alpha-amino-3-hydroxy-5-methyl-4-isoxazolepropionic acid selective glutamate receptor complex	87	0.218	1	1	4.07	0.246	1	0.00646	0.0263	44	0.105	1	1	9.07	0.11	1	28	0.0141	0.0357	unnamed	CACNG5
GO Cellular Component	GO:0046930	pore complex	88	0.222	1	1	4	0.25	1	0.00658	0.0263	92	0.28	1	1	3.06	0.327	1	83	0.0141	0.012	unnamed	NUP210
GO Cellular Component	GO:0031974	membrane-enclosed lumen	89	0.222	1	1	1.28	8.57	11	0.226	0.289	127	0.423	1	1	1.09	11	12	2800	0.169	0.00429	unnamed,unnamed,unnamed,unnamed,unnamed,unnamed,unnamed,unnamed,unnamed,unnamed,unnamed	CALU,CERKL,DMAP1,IQSEC1,KPNA2,PRKCA,RAD9B,SF3A3,STAT3,STAT5A,SUCLG2,XRCC5
GO Cellular Component	GO:0009897	external side of plasma membrane	90	0.222	1	1	2.25	0.887	2	0.0233	0.0526	73	0.196	1	1	2.46	0.815	2	207	0.0282	0.00966	unnamed,unnamed	ITGA4,TLR2
GO Cellular Component	GO:0005882	intermediate filament	91	0.223	1	1	3.97	0.252	1	0.00662	0.0263	150	0.538	1	1	1.3	0.767	1	195	0.0141	0.00513	unnamed	LDLRAP1
GO Cellular Component	GO:0016529	sarcoplasmic reticulum	92	0.224	1	1	3.96	0.253	1	0.00665	0.0263	72	0.195	1	1	4.62	0.216	1	55	0.0141	0.0182	unnamed	CALU
GO Cellular Component	GO:0044422	organelle part	93	0.237	1	1	1.15	18.3	21	0.481	0.553	110	0.349	1	1	1.08	26	28	6598	0.394	0.00424	unnamed,unnamed,unnamed,unnamed,unnamed,unnamed,unnamed,unnamed,unnamed,unnamed,unnamed,unnamed,unnamed,unnamed,unnamed,unnamed,unnamed,unnamed,unnamed,unnamed,unnamed	ADAM10,BCL2L11,BCOR,CACNG5,CALU,CERKL,DAD1,DMAP1,INPP5B,INSIG2,IQGAP1,IQSEC1,KPNA2,LDLRAP1,MAN1C1,MARCH4,MID1IP1,NUP210,PGAP2,PRKCA,RAD9B,RNF103,SF3A3,STAT3,STAT5A,SUCLG2,UPK2,XRCC5
GO Cellular Component	GO:0030117	membrane coat	94	0.238	1	1	3.69	0.271	1	0.00713	0.0263	90	0.277	1	1	3.1	0.323	1	82	0.0141	0.0122	unnamed	LDLRAP1
GO Cellular Component	GO:0070062	extracellular vesicular exosome	95	0.24	1	1	3.66	0.273	1	0.0072	0.0263	84	0.256	1	1	3.39	0.295	1	75	0.0141	0.0133	unnamed	ITGA4
GO Cellular Component	GO:0065010	extracellular membrane-bounded organelle	96	0.242	1	1	3.62	0.277	1	0.00728	0.0263	88	0.262	1	1	3.3	0.303	1	77	0.0141	0.013	unnamed	ITGA4
GO Cellular Component	GO:0043231	intracellular membrane-bounded organelle	97	0.244	1	1	1.09	26.5	29	0.697	0.763	81	0.23	1	1	1.09	39.4	43	10012	0.606	0.00429	unnamed,unnamed,unnamed,unnamed,unnamed,unnamed,unnamed,unnamed,unnamed,unnamed,unnamed,unnamed,unnamed,unnamed,unnamed,unnamed,unnamed,unnamed,unnamed,unnamed,unnamed,unnamed,unnamed,unnamed,unnamed,unnamed,unnamed,unnamed,unnamed	ACOXL,ADAM10,BCL11B,BCL2L11,BCL9L,BCOR,BHLHE23,BIRC7,BTG1,CALU,CERKL,CRTC3,DAD1,DMAP1,EN1,ETS1,FAM19A1,FOXP1,HSPA4,INPP5B,INSIG2,IQGAP1,IQSEC1,KDM3A,KPNA2,LDLRAP1,MAN1C1,MARCH4,MID1IP1,NFE2L3,NUP210,PGAP2,PPTC7,PRDM13,PRKCA,RAD9B,RNF103,SF3A3,STAT3,STAT5A,SUCLG2,UPK2,XRCC5
GO Cellular Component	GO:0016528	sarcoplasm	98	0.249	1	1	3.51	0.285	1	0.00749	0.0263	78	0.214	1	1	4.17	0.24	1	61	0.0141	0.0164	unnamed	CALU
GO Cellular Component	GO:0044428	nuclear part	99	0.249	1	1	1.27	7.87	10	0.207	0.263	87	0.262	1	1	1.23	9.73	12	2472	0.169	0.00485	unnamed,unnamed,unnamed,unnamed,unnamed,unnamed,unnamed,unnamed,unnamed,unnamed	BCOR,CERKL,DMAP1,IQSEC1,KPNA2,NUP210,PRKCA,RAD9B,SF3A3,STAT3,STAT5A,XRCC5
GO Cellular Component	GO:0044454	nuclear chromosome part	100	0.25	1	1	2.08	0.962	2	0.0253	0.0526	91	0.279	1	1	1.92	1.04	2	264	0.0282	0.00758	unnamed,unnamed	RAD9B,XRCC5
GO Cellular Component	GO:0043227	membrane-bounded organelle	101	0.252	1	1	1.09	26.6	29	0.699	0.763	66	0.171	1	1	1.11	39.5	44	10046	0.62	0.00438	unnamed,unnamed,unnamed,unnamed,unnamed,unnamed,unnamed,unnamed,unnamed,unnamed,unnamed,unnamed,unnamed,unnamed,unnamed,unnamed,unnamed,unnamed,unnamed,unnamed,unnamed,unnamed,unnamed,unnamed,unnamed,unnamed,unnamed,unnamed,unnamed	ACOXL,ADAM10,BCL11B,BCL2L11,BCL9L,BCOR,BHLHE23,BIRC7,BTG1,CALU,CERKL,CRTC3,DAD1,DMAP1,EN1,ETS1,FAM19A1,FOXP1,HSPA4,INPP5B,INSIG2,IQGAP1,IQSEC1,ITGA4,KDM3A,KPNA2,LDLRAP1,MAN1C1,MARCH4,MID1IP1,NFE2L3,NUP210,PGAP2,PPTC7,PRDM13,PRKCA,RAD9B,RNF103,SF3A3,STAT3,STAT5A,SUCLG2,UPK2,XRCC5
GO Cellular Component	GO:0005829	cytosol	102	0.257	1	1	1.26	7.92	10	0.208	0.263	131	0.442	1	1	1.08	10.2	11	2588	0.155	0.00425	unnamed,unnamed,unnamed,unnamed,unnamed,unnamed,unnamed,unnamed,unnamed,unnamed	BCL2L11,EIF4E3,INPP5B,KPNA2,LDLRAP1,MID1IP1,PRKCA,RHOG,STAT3,STAT5A,XRCC5
GO Cellular Component	GO:0042470	melanosome	103	0.273	1	1	3.15	0.317	1	0.00835	0.0263	100	0.31	1	1	2.7	0.37	1	94	0.0141	0.0106	unnamed	CALU
GO Cellular Component	GO:0055037	recycling endosome	104	0.273	1	1	3.14	0.318	1	0.00837	0.0263	93	0.291	1	1	2.92	0.342	1	87	0.0141	0.0115	unnamed	LDLRAP1
GO Cellular Component	GO:0044431	Golgi apparatus part	105	0.276	1	1	1.5	2.67	4	0.0702	0.105	51	0.125	1	1	1.89	2.65	5	673	0.0704	0.00743	unnamed,unnamed,unnamed,unnamed	ADAM10,LDLRAP1,MAN1C1,MARCH4,PGAP2
GO Cellular Component	GO:0031988	membrane-bounded vesicle	106	0.277	1	1	1.41	3.54	5	0.0931	0.132	109	0.345	1	1	1.29	3.87	5	984	0.0704	0.00508	unnamed,unnamed,unnamed,unnamed,unnamed	ADAM10,CALU,INPP5B,ITGA4,LDLRAP1
GO Cellular Component	GO:0044427	chromosomal part	107	0.278	1	1	1.63	1.84	3	0.0483	0.0789	124	0.411	1	1	1.29	2.32	3	590	0.0423	0.00508	unnamed,unnamed,unnamed	DMAP1,RAD9B,XRCC5
GO Cellular Component	GO:0030496	midbody	108	0.289	1	1	2.94	0.34	1	0.00895	0.0263	103	0.337	1	1	2.44	0.409	1	104	0.0141	0.00962	unnamed	IQGAP1
GO Cellular Component	GO:0031513	nonmotile primary cilium	109	0.299	1	1	2.83	0.354	1	0.00931	0.0263	101	0.319	1	1	2.62	0.382	1	97	0.0141	0.0103	unnamed	PRKCA
GO Cellular Component	GO:0031901	early endosome membrane	110	0.304	1	1	2.78	0.36	1	0.00948	0.0263	93	0.291	1	1	2.92	0.342	1	87	0.0141	0.0115	unnamed	INPP5B
GO Cellular Component	GO:0044430	cytoskeletal part	111	0.308	1	1	1.31	4.59	6	0.121	0.158	133	0.453	1	1	1.12	5.38	6	1367	0.0845	0.00439	unnamed,unnamed,unnamed,unnamed,unnamed,unnamed	ADAM10,BCL2L11,CACNG5,IQGAP1,LDLRAP1,MID1IP1
GO Cellular Component	GO:0000228	nuclear chromosome	112	0.311	1	1	1.78	1.13	2	0.0296	0.0526	106	0.341	1	1	1.66	1.21	2	307	0.0282	0.00651	unnamed,unnamed	RAD9B,XRCC5
GO Cellular Component	GO:0043229	intracellular organelle	113	0.313	1	1	1.07	28.1	30	0.74	0.789	117	0.384	1	1	1.04	43.3	45	10992	0.634	0.00409	unnamed,unnamed,unnamed,unnamed,unnamed,unnamed,unnamed,unnamed,unnamed,unnamed,unnamed,unnamed,unnamed,unnamed,unnamed,unnamed,unnamed,unnamed,unnamed,unnamed,unnamed,unnamed,unnamed,unnamed,unnamed,unnamed,unnamed,unnamed,unnamed,unnamed	ACOXL,ADAM10,BCL11B,BCL2L11,BCL9L,BCOR,BHLHE23,BIRC7,BTG1,CACNG5,CALU,CERKL,CRTC3,DAD1,DMAP1,EN1,ETS1,FAM19A1,FOXP1,FRMD4A,HSPA4,INPP5B,INSIG2,IQGAP1,IQSEC1,KDM3A,KPNA2,LDLRAP1,MAN1C1,MARCH4,MID1IP1,NFE2L3,NUP210,PGAP2,PPTC7,PRDM13,PRKCA,RAD9B,RNF103,SF3A3,STAT3,STAT5A,SUCLG2,UPK2,XRCC5
GO Cellular Component	GO:0009898	cytoplasmic side of plasma membrane	114	0.317	1	1	2.64	0.379	1	0.00998	0.0263	105	0.34	1	1	2.42	0.413	1	105	0.0141	0.00952	unnamed	LDLRAP1
GO Cellular Component	GO:0043226	organelle	115	0.321	1	1	1.06	28.2	30	0.742	0.789	97	0.305	1	1	1.06	43.4	46	11024	0.648	0.00417	unnamed,unnamed,unnamed,unnamed,unnamed,unnamed,unnamed,unnamed,unnamed,unnamed,unnamed,unnamed,unnamed,unnamed,unnamed,unnamed,unnamed,unnamed,unnamed,unnamed,unnamed,unnamed,unnamed,unnamed,unnamed,unnamed,unnamed,unnamed,unnamed,unnamed	ACOXL,ADAM10,BCL11B,BCL2L11,BCL9L,BCOR,BHLHE23,BIRC7,BTG1,CACNG5,CALU,CERKL,CRTC3,DAD1,DMAP1,EN1,ETS1,FAM19A1,FOXP1,FRMD4A,HSPA4,INPP5B,INSIG2,IQGAP1,IQSEC1,ITGA4,KDM3A,KPNA2,LDLRAP1,MAN1C1,MARCH4,MID1IP1,NFE2L3,NUP210,PGAP2,PPTC7,PRDM13,PRKCA,RAD9B,RNF103,SF3A3,STAT3,STAT5A,SUCLG2,UPK2,XRCC5
GO Cellular Component	GO:0005777	peroxisome	116	0.321	1	1	2.59	0.386	1	0.0101	0.0263	120	0.39	1	1	2.03	0.492	1	125	0.0141	0.008	unnamed	ACOXL
GO Cellular Component	GO:0045111	intermediate filament cytoskeleton	117	0.327	1	1	2.54	0.394	1	0.0104	0.0263	163	0.607	1	1	1.08	0.925	1	235	0.0141	0.00426	unnamed	LDLRAP1
GO Cellular Component	GO:0005741	mitochondrial outer membrane	118	0.33	1	1	2.51	0.399	1	0.0105	0.0263	120	0.39	1	1	2.03	0.492	1	125	0.0141	0.008	unnamed	BCL2L11
GO Cellular Component	GO:0008328	ionotropic glutamate receptor complex	119	0.331	1	1	2.5	0.4	1	0.0105	0.0263	61	0.156	1	1	5.91	0.169	1	43	0.0141	0.0233	unnamed	CACNG5
GO Cellular Component	GO:0005856	cytoskeleton	120	0.332	1	1	1.22	6.58	8	0.173	0.211	137	0.464	1	1	1.08	7.4	8	1881	0.113	0.00425	unnamed,unnamed,unnamed,unnamed,unnamed,unnamed,unnamed,unnamed	ADAM10,BCL2L11,CACNG5,FRMD4A,INPP5B,IQGAP1,LDLRAP1,MID1IP1
GO Cellular Component	GO:0031982	vesicle	121	0.336	1	1	1.31	3.83	5	0.101	0.132	126	0.42	1	1	1.18	4.24	5	1078	0.0704	0.00464	unnamed,unnamed,unnamed,unnamed,unnamed	ADAM10,CALU,INPP5B,ITGA4,LDLRAP1
GO Cellular Component	GO:0005681	spliceosomal complex	122	0.348	1	1	2.35	0.425	1	0.0112	0.0263	134	0.457	1	1	1.65	0.606	1	154	0.0141	0.00649	unnamed	SF3A3
GO Cellular Component	GO:0044429	mitochondrial part	123	0.348	1	1	1.44	2.09	3	0.055	0.0789	164	0.609	1	1	0.961	3.12	3	793	0.0423	0.00378	unnamed,unnamed,unnamed	BCL2L11,PRKCA,SUCLG2
GO Cellular Component	GO:0044424	intracellular part	124	0.35	1	1	1.05	30.5	32	0.802	0.842	146	0.507	1	1	1.01	49.5	50	12578	0.704	0.00398	unnamed,unnamed,unnamed,unnamed,unnamed,unnamed,unnamed,unnamed,unnamed,unnamed,unnamed,unnamed,unnamed,unnamed,unnamed,unnamed,unnamed,unnamed,unnamed,unnamed,unnamed,unnamed,unnamed,unnamed,unnamed,unnamed,unnamed,unnamed,unnamed,unnamed,unnamed,unnamed	ACOXL,ADAM10,BCL11B,BCL2L11,BCL9L,BCOR,BHLHE23,BIRC7,BTG1,CACNG5,CALU,CERKL,CLLU1,CRTC3,DAD1,DMAP1,EIF4E3,EN1,ETS1,FAM19A1,FOXP1,FRMD4A,HSPA4,INPP5B,INSIG2,IQGAP1,IQSEC1,KDM3A,KPNA2,LDLRAP1,LRRC16B,MAN1C1,MARCH4,MID1IP1,NFE2L3,NUP210,PGAP2,PPTC7,PRDM13,PRKCA,RAD9B,RHOG,RNF103,SF3A3,STAT3,STAT5A,SUCLG2,TLR2,UPK2,XRCC5
GO Cellular Component	GO:0005802	trans-Golgi network	125	0.359	1	1	2.26	0.443	1	0.0116	0.0263	119	0.388	1	1	2.05	0.488	1	124	0.0141	0.00806	unnamed	2018-03-04
GO Cellular Component	GO:0030665	clathrin-coated vesicle membrane	126	0.36	1	1	2.26	0.443	1	0.0117	0.0263	107	0.342	1	1	2.4	0.417	1	106	0.0141	0.00943	unnamed	LDLRAP1
GO Cellular Component	GO:0005694	chromosome	127	0.364	1	1	1.4	2.14	3	0.0564	0.0789	148	0.517	1	1	1.1	2.73	3	693	0.0423	0.00433	unnamed,unnamed,unnamed	DMAP1,RAD9B,XRCC5
GO Cellular Component	GO:0072372	primary cilium	128	0.365	1	1	2.21	0.452	1	0.0119	0.0263	116	0.383	1	1	2.08	0.48	1	122	0.0141	0.0082	unnamed	PRKCA
GO Cellular Component	GO:0005795	Golgi stack	129	0.368	1	1	2.19	0.456	1	0.012	0.0263	112	0.358	1	1	2.27	0.441	1	112	0.0141	0.00893	unnamed	2018-03-04
GO Cellular Component	GO:0030133	transport vesicle	130	0.37	1	1	2.17	0.46	1	0.0121	0.0263	129	0.432	1	1	1.78	0.563	1	143	0.0141	0.00699	unnamed	LDLRAP1
GO Cellular Component	GO:0005622	intracellular	131	0.378	1	1	1.04	30.6	32	0.806	0.842	158	0.576	1	1	0.997	50.2	50	12748	0.704	0.00392	unnamed,unnamed,unnamed,unnamed,unnamed,unnamed,unnamed,unnamed,unnamed,unnamed,unnamed,unnamed,unnamed,unnamed,unnamed,unnamed,unnamed,unnamed,unnamed,unnamed,unnamed,unnamed,unnamed,unnamed,unnamed,unnamed,unnamed,unnamed,unnamed,unnamed,unnamed,unnamed	ACOXL,ADAM10,BCL11B,BCL2L11,BCL9L,BCOR,BHLHE23,BIRC7,BTG1,CACNG5,CALU,CERKL,CLLU1,CRTC3,DAD1,DMAP1,EIF4E3,EN1,ETS1,FAM19A1,FOXP1,FRMD4A,HSPA4,INPP5B,INSIG2,IQGAP1,IQSEC1,KDM3A,KPNA2,LDLRAP1,LRRC16B,MAN1C1,MARCH4,MID1IP1,NFE2L3,NUP210,PGAP2,PPTC7,PRDM13,PRKCA,RAD9B,RHOG,RNF103,SF3A3,STAT3,STAT5A,SUCLG2,TLR2,UPK2,XRCC5
GO Cellular Component	GO:0000139	Golgi membrane	132	0.378	1	1	1.37	2.2	3	0.0578	0.0789	67	0.172	1	1	1.84	2.17	4	551	0.0563	0.00726	unnamed,unnamed,unnamed	LDLRAP1,MAN1C1,MARCH4,PGAP2
GO Cellular Component	GO:0031968	organelle outer membrane	133	0.388	1	1	2.05	0.487	1	0.0128	0.0263	132	0.443	1	1	1.72	0.582	1	148	0.0141	0.00676	unnamed	BCL2L11
GO Cellular Component	GO:0044464	cell part	134	0.393	1	1	1.03	33.9	35	0.891	0.921	186	0.713	1	1	0.979	58.2	57	14799	0.803	0.00385	unnamed,unnamed,unnamed,unnamed,unnamed,unnamed,unnamed,unnamed,unnamed,unnamed,unnamed,unnamed,unnamed,unnamed,unnamed,unnamed,unnamed,unnamed,unnamed,unnamed,unnamed,unnamed,unnamed,unnamed,unnamed,unnamed,unnamed,unnamed,unnamed,unnamed,unnamed,unnamed,unnamed,unnamed,unnamed	ACOXL,ADAM10,BCL11B,BCL2L11,BCL9L,BCOR,BHLHE23,BIRC7,BTG1,CACNG5,CALU,CERKL,CLLU1,CRTC3,DAD1,DMAP1,EIF4E3,EN1,ETS1,FAM19A1,FCRL2,FCRL3,FOXP1,FRMD4A,GPR174,HSPA4,INPP5B,INSIG2,IQGAP1,IQSEC1,ITGA4,KDM3A,KPNA2,LDLRAP1,LRRC16B,MAN1C1,MARCH4,MID1IP1,NFE2L3,NUP210,OR2S2,OR4E2,P2RY10,PGAP2,PPTC7,PRDM13,PRKCA,RAD9B,RHOG,RNF103,SF3A3,STAT3,STAT5A,SUCLG2,TLR2,UPK2,XRCC5
GO Cellular Component	GO:0005623	cell	135	0.395	1	1	1.03	33.9	35	0.891	0.921	187	0.713	1	1	0.979	58.2	57	14800	0.803	0.00385	unnamed,unnamed,unnamed,unnamed,unnamed,unnamed,unnamed,unnamed,unnamed,unnamed,unnamed,unnamed,unnamed,unnamed,unnamed,unnamed,unnamed,unnamed,unnamed,unnamed,unnamed,unnamed,unnamed,unnamed,unnamed,unnamed,unnamed,unnamed,unnamed,unnamed,unnamed,unnamed,unnamed,unnamed,unnamed	ACOXL,ADAM10,BCL11B,BCL2L11,BCL9L,BCOR,BHLHE23,BIRC7,BTG1,CACNG5,CALU,CERKL,CLLU1,CRTC3,DAD1,DMAP1,EIF4E3,EN1,ETS1,FAM19A1,FCRL2,FCRL3,FOXP1,FRMD4A,GPR174,HSPA4,INPP5B,INSIG2,IQGAP1,IQSEC1,ITGA4,KDM3A,KPNA2,LDLRAP1,LRRC16B,MAN1C1,MARCH4,MID1IP1,NFE2L3,NUP210,OR2S2,OR4E2,P2RY10,PGAP2,PPTC7,PRDM13,PRKCA,RAD9B,RHOG,RNF103,SF3A3,STAT3,STAT5A,SUCLG2,TLR2,UPK2,XRCC5
GO Cellular Component	GO:0019867	outer membrane	136	0.4	1	1	1.97	0.507	1	0.0133	0.0263	134	0.457	1	1	1.65	0.606	1	154	0.0141	0.00649	unnamed	BCL2L11
GO Cellular Component	GO:0005923	tight junction	137	0.4	1	1	1.97	0.508	1	0.0134	0.0263	108	0.345	1	1	2.37	0.421	1	107	0.0141	0.00935	unnamed	FRMD4A
GO Cellular Component	GO:0044444	cytoplasmic part	138	0.406	1	1	1.06	19.8	21	0.52	0.553	165	0.61	1	1	0.975	27.7	27	7033	0.38	0.00384	unnamed,unnamed,unnamed,unnamed,unnamed,unnamed,unnamed,unnamed,unnamed,unnamed,unnamed,unnamed,unnamed,unnamed,unnamed,unnamed,unnamed,unnamed,unnamed,unnamed,unnamed	ACOXL,ADAM10,BCL2L11,BIRC7,CALU,CERKL,DAD1,EIF4E3,FAM19A1,INPP5B,INSIG2,KPNA2,LDLRAP1,MAN1C1,MARCH4,MID1IP1,NUP210,PGAP2,PPTC7,PRKCA,RHOG,RNF103,STAT3,STAT5A,SUCLG2,UPK2,XRCC5
GO Cellular Component	GO:0015630	microtubule cytoskeleton	139	0.411	1	1	1.23	3.25	4	0.0855	0.105	145	0.503	1	1	1.09	3.67	4	932	0.0563	0.00429	unnamed,unnamed,unnamed,unnamed	BCL2L11,INPP5B,IQGAP1,MID1IP1
GO Cellular Component	GO:0031966	mitochondrial membrane	140	0.413	1	1	1.42	1.41	2	0.037	0.0526	169	0.622	1	1	0.957	2.09	2	531	0.0282	0.00377	unnamed,unnamed	BCL2L11,PRKCA
GO Cellular Component	GO:0000793	condensed chromosome	141	0.419	1	1	1.86	0.539	1	0.0142	0.0263	143	0.5	1	1	1.45	0.689	1	175	0.0141	0.00571	unnamed	RAD9B
GO Cellular Component	GO:0030662	coated vesicle membrane	142	0.425	1	1	1.82	0.549	1	0.0145	0.0263	130	0.437	1	1	1.75	0.571	1	145	0.0141	0.0069	unnamed	LDLRAP1
GO Cellular Component	GO:0016607	nuclear speck	143	0.429	1	1	1.8	0.556	1	0.0146	0.0263	138	0.474	1	1	1.57	0.638	1	162	0.0141	0.00617	unnamed	SF3A3
GO Cellular Component	GO:0005740	mitochondrial envelope	144	0.43	1	1	1.37	1.46	2	0.0383	0.0526	171	0.65	1	1	0.911	2.2	2	558	0.0282	0.00358	unnamed,unnamed	BCL2L11,PRKCA
GO Cellular Component	GO:0016023	cytoplasmic membrane-bounded vesicle	145	0.43	1	1	1.2	3.33	4	0.0877	0.105	142	0.494	1	1	1.1	3.62	4	921	0.0563	0.00434	unnamed,unnamed,unnamed,unnamed	ADAM10,CALU,INPP5B,LDLRAP1
GO Cellular Component	GO:0009986	cell surface	146	0.434	1	1	1.25	2.4	3	0.0632	0.0789	104	0.338	1	1	1.46	2.05	3	522	0.0423	0.00575	unnamed,unnamed,unnamed	ADAM10,ITGA4,TLR2
GO Cellular Component	GO:0005911	cell-cell junction	147	0.435	1	1	1.36	1.47	2	0.0387	0.0526	102	0.334	1	1	1.68	1.19	2	302	0.0282	0.00662	unnamed,unnamed	FRMD4A,IQGAP1
GO Cellular Component	GO:0019898	extrinsic to membrane	148	0.448	1	1	1.7	0.589	1	0.0155	0.0263	125	0.419	1	1	1.85	0.539	1	137	0.0141	0.0073	unnamed	BCL2L11
GO Cellular Component	GO:0043296	apical junction complex	149	0.455	1	1	1.66	0.603	1	0.0159	0.0263	118	0.385	1	1	2.07	0.484	1	123	0.0141	0.00813	unnamed	FRMD4A
GO Cellular Component	GO:0005788	endoplasmic reticulum lumen	150	0.459	1	1	1.64	0.609	1	0.016	0.0263	144	0.502	1	1	1.44	0.693	1	176	0.0141	0.00568	unnamed	CALU
GO Cellular Component	GO:0030529	ribonucleoprotein complex	151	0.464	1	1	1.29	1.55	2	0.0409	0.0526	189	0.714	1	1	0.807	2.48	2	630	0.0282	0.00317	unnamed,unnamed	IQGAP1,SF3A3
GO Cellular Component	GO:0030659	cytoplasmic vesicle membrane	152	0.464	1	1	1.29	1.55	2	0.0409	0.0526	136	0.463	1	1	1.29	1.55	2	395	0.0282	0.00506	unnamed,unnamed	INPP5B,LDLRAP1
GO Cellular Component	GO:0012506	vesicle membrane	153	0.472	1	1	1.27	1.58	2	0.0415	0.0526	139	0.476	1	1	1.25	1.59	2	405	0.0282	0.00494	unnamed,unnamed	INPP5B,LDLRAP1
GO Cellular Component	GO:0031410	cytoplasmic vesicle	154	0.479	1	1	1.13	3.55	4	0.0933	0.105	152	0.554	1	1	1.02	3.91	4	993	0.0563	0.00403	unnamed,unnamed,unnamed,unnamed	ADAM10,CALU,INPP5B,LDLRAP1
GO Cellular Component	GO:0031967	organelle envelope	155	0.484	1	1	1.16	2.59	3	0.0681	0.0789	173	0.668	1	1	0.881	3.4	3	865	0.0423	0.00347	unnamed,unnamed,unnamed	BCL2L11,NUP210,PRKCA
GO Cellular Component	GO:0031975	envelope	156	0.485	1	1	1.16	2.59	3	0.0683	0.0789	174	0.671	1	1	0.877	3.42	3	869	0.0423	0.00345	unnamed,unnamed,unnamed	BCL2L11,NUP210,PRKCA
GO Cellular Component	GO:0033267	axon part	157	0.514	1	1	1.4	0.716	1	0.0188	0.0263	115	0.38	1	1	2.1	0.476	1	121	0.0141	0.00826	unnamed	LDLRAP1
GO Cellular Component	GO:0016323	basolateral plasma membrane	158	0.517	1	1	1.39	0.72	1	0.0189	0.0263	141	0.484	1	1	1.52	0.657	1	167	0.0141	0.00599	unnamed	LDLRAP1
GO Cellular Component	GO:0031965	nuclear membrane	159	0.541	1	1	1.3	0.77	1	0.0203	0.0263	153	0.556	1	1	1.24	0.807	1	205	0.0141	0.00488	unnamed	NUP210
GO Cellular Component	GO:0044433	cytoplasmic vesicle part	160	0.553	1	1	1.09	1.83	2	0.0482	0.0526	156	0.564	1	1	1.07	1.88	2	477	0.0282	0.00419	unnamed,unnamed	INPP5B,LDLRAP1
GO Cellular Component	GO:0032993	protein-DNA complex	161	0.559	1	1	1.24	0.809	1	0.0213	0.0263	183	0.703	1	1	0.833	1.2	1	305	0.0141	0.00328	unnamed	XRCC5
GO Cellular Component	GO:0005759	mitochondrial matrix	162	0.562	1	1	1.22	0.817	1	0.0215	0.0263	184	0.705	1	1	0.828	1.21	1	307	0.0141	0.00326	unnamed	SUCLG2
GO Cellular Component	GO:0030136	clathrin-coated vesicle	163	0.597	1	1	1.11	0.898	1	0.0236	0.0263	151	0.553	1	1	1.25	0.799	1	203	0.0141	0.00493	unnamed	LDLRAP1
GO Cellular Component	GO:0030054	cell junction	164	0.601	1	1	0.971	4.12	4	0.108	0.105	114	0.38	1	1	1.28	3.12	4	792	0.0563	0.00505	unnamed,unnamed,unnamed,unnamed	CACNG5,FRMD4A,IQGAP1,IQSEC1
GO Cellular Component	GO:0016324	apical plasma membrane	165	0.607	1	1	1.08	0.923	1	0.0243	0.0263	161	0.592	1	1	1.12	0.889	1	226	0.0141	0.00442	unnamed	UPK2
GO Cellular Component	GO:0005730	nucleolus	166	0.609	1	1	0.986	2.03	2	0.0534	0.0526	195	0.734	1	1	0.777	2.57	2	654	0.0282	0.00306	unnamed,unnamed	CERKL,IQSEC1
GO Cellular Component	GO:0016604	nuclear body	167	0.636	1	1	1	0.996	1	0.0262	0.0263	181	0.695	1	1	0.85	1.18	1	299	0.0141	0.00334	unnamed	SF3A3
GO Cellular Component	GO:0044451	nucleoplasm part	168	0.639	1	1	0.934	2.14	2	0.0564	0.0526	192	0.722	1	1	0.795	2.51	2	639	0.0282	0.00313	unnamed,unnamed	DMAP1,SF3A3
GO Cellular Component	GO:0030135	coated vesicle	169	0.647	1	1	0.974	1.03	1	0.027	0.0263	170	0.631	1	1	1.01	0.988	1	251	0.0141	0.00398	unnamed	LDLRAP1
GO Cellular Component	GO:0005768	endosome	170	0.648	1	1	0.919	2.18	2	0.0573	0.0526	179	0.691	1	1	0.844	2.37	2	602	0.0282	0.00332	unnamed,unnamed	INPP5B,LDLRAP1
GO Cellular Component	GO:0005739	mitochondrion	171	0.665	1	1	0.898	4.45	4	0.117	0.105	202	0.881	1	1	0.641	6.24	4	1586	0.0563	0.00252	unnamed,unnamed,unnamed,unnamed	BCL2L11,PPTC7,PRKCA,SUCLG2
GO Cellular Component	GO:0005929	cilium	172	0.676	1	1	0.9	1.11	1	0.0292	0.0263	188	0.714	1	1	0.807	1.24	1	315	0.0141	0.00317	unnamed	PRKCA
GO Cellular Component	GO:0010008	endosome membrane	173	0.691	1	1	0.864	1.16	1	0.0305	0.0263	194	0.732	1	1	0.768	1.3	1	331	0.0141	0.00302	unnamed	INPP5B
GO Cellular Component	GO:0044440	endosomal part	174	0.7	1	1	0.843	1.19	1	0.0312	0.0263	196	0.742	1	1	0.747	1.34	1	340	0.0141	0.00294	unnamed	INPP5B
GO Cellular Component	GO:0044456	synapse part	175	0.7	1	1	0.835	2.39	2	0.063	0.0526	128	0.427	1	1	1.38	1.45	2	368	0.0282	0.00543	unnamed,unnamed	ADAM10,CACNG5
GO Cellular Component	GO:0005635	nuclear envelope	176	0.705	1	1	0.832	1.2	1	0.0316	0.0263	190	0.718	1	1	0.799	1.25	1	318	0.0141	0.00314	unnamed	NUP210
GO Cellular Component	GO:0045177	apical part of cell	177	0.721	1	1	0.796	1.26	1	0.0331	0.0263	181	0.695	1	1	0.85	1.18	1	299	0.0141	0.00334	unnamed	UPK2
GO Cellular Component	GO:0016021	integral to membrane	178	0.731	1	1	0.92	17.4	16	0.458	0.421	147	0.514	1	1	1.01	20.7	21	5261	0.296	0.00399	unnamed,unnamed,unnamed,unnamed,unnamed,unnamed,unnamed,unnamed,unnamed,unnamed,unnamed,unnamed,unnamed,unnamed,unnamed,unnamed	ADAM10,CACNG5,DAD1,FCRL2,FCRL3,GPR174,HRCT1,INPP5B,INSIG2,ITGA4,KIAA0922,MAN1C1,MARCH4,NUP210,OR2S2,OR4E2,P2RY10,PGAP2,RNF103,TLR2,UPK2
GO Cellular Component	GO:0043005	neuron projection	179	0.732	1	1	0.808	3.71	3	0.0978	0.0789	140	0.477	1	1	1.17	2.57	3	653	0.0423	0.00459	unnamed,unnamed,unnamed	IQGAP1,LDLRAP1,PRKCA
GO Cellular Component	GO:0031252	cell leading edge	180	0.734	1	1	0.769	1.3	1	0.0342	0.0263	177	0.682	1	1	0.882	1.13	1	288	0.0141	0.00347	unnamed	IQGAP1
GO Cellular Component	GO:0005667	transcription factor complex	181	0.753	1	1	0.729	1.37	1	0.0361	0.0263	178	0.686	1	1	0.873	1.15	1	291	0.0141	0.00344	unnamed	ETS1
GO Cellular Component	GO:0043025	neuronal cell body	182	0.757	1	1	0.719	1.39	1	0.0366	0.0263	175	0.677	1	1	0.895	1.12	1	284	0.0141	0.00352	unnamed	PRKCA
GO Cellular Component	GO:0005886	plasma membrane	183	0.762	1	1	0.893	15.7	14	0.413	0.368	157	0.571	1	1	0.987	17.2	17	4378	0.239	0.00388	unnamed,unnamed,unnamed,unnamed,unnamed,unnamed,unnamed,unnamed,unnamed,unnamed,unnamed,unnamed,unnamed,unnamed	ADAM10,CACNG5,FCRL2,FCRL3,GPR174,INPP5B,IQGAP1,ITGA4,LDLRAP1,OR2S2,OR4E2,P2RY10,PRKCA,RHOG,STAT3,TLR2,UPK2
GO Cellular Component	GO:0015629	actin cytoskeleton	184	0.765	1	1	0.703	1.42	1	0.0374	0.0263	199	0.797	1	1	0.635	1.57	1	400	0.0141	0.0025	unnamed	IQGAP1
GO Cellular Component	GO:0034702	ion channel complex	185	0.767	1	1	0.699	1.43	1	0.0376	0.0263	168	0.622	1	1	1.04	0.964	1	245	0.0141	0.00408	unnamed	CACNG5
GO Cellular Component	GO:0031224	intrinsic to membrane	186	0.776	1	1	0.897	17.8	16	0.469	0.421	155	0.56	1	1	0.993	21.1	21	5374	0.296	0.00391	unnamed,unnamed,unnamed,unnamed,unnamed,unnamed,unnamed,unnamed,unnamed,unnamed,unnamed,unnamed,unnamed,unnamed,unnamed,unnamed	ADAM10,CACNG5,DAD1,FCRL2,FCRL3,GPR174,HRCT1,INPP5B,INSIG2,ITGA4,KIAA0922,MAN1C1,MARCH4,NUP210,OR2S2,OR4E2,P2RY10,PGAP2,RNF103,TLR2,UPK2
GO Cellular Component	GO:0045211	postsynaptic membrane	187	0.778	1	1	0.677	1.48	1	0.0389	0.0263	149	0.522	1	1	1.37	0.732	1	186	0.0141	0.00538	unnamed	CACNG5
GO Cellular Component	GO:0044297	cell body	188	0.786	1	1	0.661	1.51	1	0.0398	0.0263	185	0.709	1	1	0.82	1.22	1	310	0.0141	0.00323	unnamed	PRKCA
GO Cellular Component	GO:0071944	cell periphery	189	0.788	1	1	0.878	15.9	14	0.419	0.368	166	0.613	1	1	0.965	17.6	17	4477	0.239	0.0038	unnamed,unnamed,unnamed,unnamed,unnamed,unnamed,unnamed,unnamed,unnamed,unnamed,unnamed,unnamed,unnamed,unnamed	ADAM10,CACNG5,FCRL2,FCRL3,GPR174,INPP5B,IQGAP1,ITGA4,LDLRAP1,OR2S2,OR4E2,P2RY10,PRKCA,RHOG,STAT3,TLR2,UPK2
GO Cellular Component	GO:0044425	membrane part	190	0.802	1	1	0.895	20.1	18	0.529	0.474	159	0.582	1	1	0.985	24.4	24	6193	0.338	0.00388	unnamed,unnamed,unnamed,unnamed,unnamed,unnamed,unnamed,unnamed,unnamed,unnamed,unnamed,unnamed,unnamed,unnamed,unnamed,unnamed,unnamed,unnamed	ADAM10,BCL2L11,CACNG5,DAD1,FCRL2,FCRL3,GPR174,HRCT1,INPP5B,INSIG2,IQGAP1,ITGA4,KIAA0922,LDLRAP1,MAN1C1,MARCH4,NUP210,OR2S2,OR4E2,P2RY10,PGAP2,RNF103,TLR2,UPK2
GO Cellular Component	GO:0005615	extracellular space	191	0.821	1	1	0.656	3.05	2	0.0803	0.0526	176	0.68	1	1	0.866	3.46	3	880	0.0423	0.00341	unnamed,unnamed	BMP3,FGF5,LIPC
GO Cellular Component	GO:0030424	axon	192	0.823	1	1	0.59	1.69	1	0.0446	0.0263	172	0.651	1	1	0.959	1.04	1	265	0.0141	0.00377	unnamed	LDLRAP1
GO Cellular Component	GO:0097060	synaptic membrane	193	0.824	1	1	0.588	1.7	1	0.0447	0.0263	160	0.582	1	1	1.15	0.866	1	220	0.0141	0.00455	unnamed	CACNG5
GO Cellular Component	GO:0005887	integral to plasma membrane	194	0.827	1	1	0.72	5.56	4	0.146	0.105	193	0.732	1	1	0.816	4.9	4	1246	0.0563	0.00321	unnamed,unnamed,unnamed,unnamed	CACNG5,ITGA4,TLR2,UPK2
GO Cellular Component	GO:0044421	extracellular region part	195	0.827	1	1	0.688	4.36	3	0.115	0.0789	180	0.694	1	1	0.858	4.66	4	1185	0.0563	0.00338	unnamed,unnamed,unnamed	BMP3,FGF5,ITGA4,LIPC
GO Cellular Component	GO:0097458	neuron part	196	0.827	1	1	0.688	4.36	3	0.115	0.0789	167	0.619	1	1	0.948	3.16	3	804	0.0423	0.00373	unnamed,unnamed,unnamed	IQGAP1,LDLRAP1,PRKCA
GO Cellular Component	GO:0031226	intrinsic to plasma membrane	197	0.847	1	1	0.695	5.75	4	0.151	0.105	197	0.759	1	1	0.785	5.09	4	1294	0.0563	0.00309	unnamed,unnamed,unnamed,unnamed	CACNG5,ITGA4,TLR2,UPK2
GO Cellular Component	GO:0048471	perinuclear region of cytoplasm	198	0.848	1	1	0.545	1.84	1	0.0483	0.0263	201	0.862	1	1	0.513	1.95	1	495	0.0141	0.00202	unnamed	PRKCA
GO Cellular Component	GO:0045202	synapse	199	0.849	1	1	0.614	3.26	2	0.0857	0.0526	162	0.599	1	1	0.998	2	2	509	0.0282	0.00393	unnamed,unnamed	ADAM10,CACNG5
GO Cellular Component	GO:0030425	dendrite	200	0.861	1	1	0.52	1.92	1	0.0507	0.0263	190	0.718	1	1	0.799	1.25	1	318	0.0141	0.00314	unnamed	PRKCA
GO Cellular Component	GO:0044459	plasma membrane part	201	0.912	1	1	0.671	8.95	6	0.235	0.158	200	0.843	1	1	0.732	8.19	6	2082	0.0845	0.00288	unnamed,unnamed,unnamed,unnamed,unnamed,unnamed	CACNG5,IQGAP1,ITGA4,LDLRAP1,TLR2,UPK2
GO Cellular Component	GO:0016020	membrane	202	0.932	1	1	0.834	24	20	0.631	0.526	198	0.793	1	1	0.906	30.9	28	7854	0.394	0.00357	unnamed,unnamed,unnamed,unnamed,unnamed,unnamed,unnamed,unnamed,unnamed,unnamed,unnamed,unnamed,unnamed,unnamed,unnamed,unnamed,unnamed,unnamed,unnamed,unnamed	ADAM10,BCL2L11,CACNG5,DAD1,FCRL2,FCRL3,GPR174,HRCT1,INPP5B,INSIG2,IQGAP1,ITGA4,KIAA0922,LDLRAP1,MAN1C1,MARCH4,NPVF,NUP210,OR2S2,OR4E2,P2RY10,PGAP2,PRKCA,RHOG,RNF103,STAT3,TLR2,UPK2
GO Cellular Component	GO:0044463	cell projection part	203	0.952	1	1	0.344	2.91	1	0.0766	0.0263	204	0.92	1	1	0.403	2.48	1	630	0.0141	0.00159	unnamed	LDLRAP1
GO Cellular Component	GO:0042995	cell projection	204	0.955	1	1	0.494	6.07	3	0.16	0.0789	203	0.894	1	1	0.587	5.11	3	1298	0.0423	0.00231	unnamed,unnamed,unnamed	IQGAP1,LDLRAP1,PRKCA
Mouse Phenotype	MP:0000726	absent lymphocyte	1	1.41e-05	0.112	0.112	11.3	0.532	6	0.014	0.158	1	7.69e-06	0.0609	0.0609	12.7	0.472	6	120	0.0845	0.05	unnamed,unnamed,unnamed,unnamed,unnamed,unnamed	ADAM10,BCL11B,BCL2L11,ETS1,STAT5A,XRCC5
Mouse Phenotype	MP:0008126	increased dendritic cell number	2	8.22e-05	0.651	0.326	36.3	0.0827	3	0.00218	0.0789	10	0.00016	1	0.126	28.2	0.106	3	27	0.0423	0.111	unnamed,unnamed,unnamed	BCL11B,BCL2L11,STAT3
Mouse Phenotype	MP:0008070	absent T cells	3	8.49e-05	0.672	0.224	17.3	0.231	4	0.00607	0.105	5	8.51e-05	0.674	0.135	17.2	0.232	4	59	0.0563	0.0678	unnamed,unnamed,unnamed,unnamed	BCL11B,BCL2L11,STAT5A,XRCC5
Mouse Phenotype	MP:0002144	abnormal B cell differentiation	4	0.000184	1	0.364	4.88	1.64	8	0.0432	0.211	11	0.000193	1	0.139	4.99	1.6	8	407	0.113	0.0197	unnamed,unnamed,unnamed,unnamed,unnamed,unnamed,unnamed,unnamed	ADAM10,BCL2L11,ETS1,FOXP1,ITGA4,RHOG,STAT5A,XRCC5
Mouse Phenotype	MP:0006412	abnormal T cell apoptosis	5	0.000217	1	0.344	9.06	0.552	5	0.0145	0.132	2	1.57e-05	0.125	0.0623	11.2	0.535	6	136	0.0845	0.0441	unnamed,unnamed,unnamed,unnamed,unnamed	BCL11B,BCL2L11,ETS1,FOXP1,STAT3,STAT5A
Mouse Phenotype	MP:0005666	abnormal adipose tissue physiology	6	0.000257	1	0.339	13	0.308	4	0.00812	0.105	12	0.000195	1	0.129	13.9	0.287	4	73	0.0563	0.0548	unnamed,unnamed,unnamed,unnamed	CRTC3,KDM3A,PRKCA,TLR2
Mouse Phenotype	MP:0000313	abnormal cell death	7	0.000315	1	0.356	2.68	5.22	14	0.137	0.368	8	0.000121	0.96	0.12	2.96	5.07	15	1289	0.211	0.0116	unnamed,unnamed,unnamed,unnamed,unnamed,unnamed,unnamed,unnamed,unnamed,unnamed,unnamed,unnamed,unnamed,unnamed	BCL11B,BCL2L11,BHLHE23,CERKL,DAD1,EN1,ETS1,FOXP1,HSPA4,KDM3A,RAD9B,STAT3,STAT5A,TLR2,XRCC5
Mouse Phenotype	MP:0008073	abnormal CD4-positive T cell number	8	0.000367	1	0.364	5.12	1.37	7	0.036	0.184	6	9.64e-05	0.763	0.127	5.52	1.45	8	368	0.113	0.0217	unnamed,unnamed,unnamed,unnamed,unnamed,unnamed,unnamed	ADAM10,BCL11B,BCL2L11,ETS1,FOXP1,ITGA4,STAT3,STAT5A
Mouse Phenotype	MP:0008075	decreased CD4-positive T cell number	9	0.00037	1	0.325	6.21	0.966	6	0.0254	0.158	4	4.47e-05	0.354	0.0885	7.38	0.948	7	241	0.0986	0.029	unnamed,unnamed,unnamed,unnamed,unnamed,unnamed	ADAM10,BCL11B,ETS1,FOXP1,ITGA4,STAT3,STAT5A
Mouse Phenotype	MP:0001648	abnormal apoptosis	10	0.000383	1	0.304	2.79	4.66	13	0.123	0.342	7	0.000102	0.808	0.115	3.17	4.42	14	1122	0.197	0.0125	unnamed,unnamed,unnamed,unnamed,unnamed,unnamed,unnamed,unnamed,unnamed,unnamed,unnamed,unnamed,unnamed	BCL11B,BCL2L11,BHLHE23,CERKL,DAD1,EN1,ETS1,FOXP1,HSPA4,KDM3A,STAT3,STAT5A,TLR2,XRCC5
Mouse Phenotype	MP:0004939	abnormal B cell morphology	11	0.000452	1	0.325	3.79	2.38	9	0.0625	0.237	24	0.000694	1	0.229	3.69	2.44	9	619	0.127	0.0145	unnamed,unnamed,unnamed,unnamed,unnamed,unnamed,unnamed,unnamed,unnamed	ADAM10,BCL11B,BCL2L11,ETS1,FOXP1,ITGA4,RHOG,STAT5A,XRCC5
Mouse Phenotype	MP:0003762	abnormal immune organ physiology	12	0.000488	1	0.322	7.59	0.659	5	0.0173	0.132	21	0.000598	1	0.225	7.34	0.681	5	173	0.0704	0.0289	unnamed,unnamed,unnamed,unnamed,unnamed	BCL11B,BCL2L11,ETS1,STAT3,TLR2
Mouse Phenotype	MP:0005280	abnormal fatty acid level	13	0.000682	1	0.415	7.05	0.71	5	0.0187	0.132	28	0.00089	1	0.252	6.72	0.744	5	189	0.0704	0.0265	unnamed,unnamed,unnamed,unnamed,unnamed	CRTC3,INSIG2,KDM3A,STAT5A,TLR2
Mouse Phenotype	MP:0006413	increased T cell apoptosis	14	0.000715	1	0.404	9.87	0.405	4	0.0107	0.105	3	3.6e-05	0.285	0.0951	13.4	0.374	5	95	0.0704	0.0526	unnamed,unnamed,unnamed,unnamed	BCL11B,BCL2L11,FOXP1,STAT3,STAT5A
Mouse Phenotype	MP:0005281	increased fatty acid level	15	0.000756	1	0.399	9.72	0.411	4	0.0108	0.105	23	0.000625	1	0.215	10.3	0.39	4	99	0.0563	0.0404	unnamed,unnamed,unnamed,unnamed	INSIG2,KDM3A,STAT5A,TLR2
Mouse Phenotype	MP:0002432	abnormal CD4-positive T cell morphology	16	0.000934	1	0.462	4.38	1.6	7	0.0421	0.184	15	0.000258	1	0.136	4.78	1.67	8	425	0.113	0.0188	unnamed,unnamed,unnamed,unnamed,unnamed,unnamed,unnamed	ADAM10,BCL11B,BCL2L11,ETS1,FOXP1,ITGA4,STAT3,STAT5A
Mouse Phenotype	MP:0002459	abnormal B cell physiology	17	0.00102	1	0.476	3.77	2.12	8	0.0559	0.211	46	0.00197	1	0.339	3.5	2.29	8	581	0.113	0.0138	unnamed,unnamed,unnamed,unnamed,unnamed,unnamed,unnamed,unnamed	BCL2L11,DHRS4L2,ETS1,FOXP1,ITGA4,RHOG,TLR2,XRCC5
Mouse Phenotype	MP:0008043	abnormal NK cell number	18	0.00105	1	0.464	8.89	0.45	4	0.0118	0.105	30	0.00096	1	0.253	9.16	0.437	4	111	0.0563	0.036	unnamed,unnamed,unnamed,unnamed	BCL11B,BCL2L11,ETS1,STAT5A
Mouse Phenotype	MP:0005018	decreased T cell number	19	0.0011	1	0.459	3.73	2.15	8	0.0565	0.211	16	0.000346	1	0.171	4.07	2.21	9	562	0.127	0.016	unnamed,unnamed,unnamed,unnamed,unnamed,unnamed,unnamed,unnamed	ADAM10,BCL11B,BCL2L11,ETS1,FOXP1,ITGA4,STAT3,STAT5A,XRCC5
Mouse Phenotype	MP:0006387	abnormal T cell number	20	0.0012	1	0.475	3.31	2.72	9	0.0716	0.237	19	0.000487	1	0.203	3.53	2.83	10	719	0.141	0.0139	unnamed,unnamed,unnamed,unnamed,unnamed,unnamed,unnamed,unnamed,unnamed	ADAM10,BCL11B,BCL2L11,ETS1,FOXP1,ITGA4,STAT3,STAT5A,TLR2,XRCC5
Mouse Phenotype	MP:0005090	increased double-negative T cell number	21	0.00139	1	0.523	8.25	0.485	4	0.0128	0.105	29	0.000897	1	0.245	9.32	0.429	4	109	0.0563	0.0367	unnamed,unnamed,unnamed,unnamed	BCL11B,BCL2L11,ETS1,XRCC5
Mouse Phenotype	MP:0005317	increased triglyceride level	22	0.00143	1	0.513	5.97	0.838	5	0.0221	0.132	9	0.000128	1	0.113	7.7	0.779	6	198	0.0845	0.0303	unnamed,unnamed,unnamed,unnamed,unnamed	INSIG2,KDM3A,LDLRAP1,LIPC,STAT3,STAT5A
Mouse Phenotype	MP:0000706	small thymus	23	0.00144	1	0.495	4.78	1.25	6	0.033	0.158	34	0.00105	1	0.244	5.19	1.16	6	294	0.0845	0.0204	unnamed,unnamed,unnamed,unnamed,unnamed,unnamed	ADAM10,BCL11B,DAD1,ETS1,STAT5A,XRCC5
Mouse Phenotype	MP:0008083	decreased single-positive T cell number	24	0.0015	1	0.494	4.75	1.26	6	0.0333	0.158	13	0.000214	1	0.131	5.74	1.22	7	310	0.0986	0.0226	unnamed,unnamed,unnamed,unnamed,unnamed,unnamed	ADAM10,BCL11B,ETS1,FOXP1,ITGA4,STAT3,STAT5A
Mouse Phenotype	MP:0005068	abnormal NK cell morphology	25	0.00151	1	0.478	8.06	0.497	4	0.0131	0.105	40	0.00167	1	0.331	7.88	0.508	4	129	0.0563	0.031	unnamed,unnamed,unnamed,unnamed	BCL11B,BCL2L11,ETS1,STAT5A
Mouse Phenotype	MP:0008081	abnormal single-positive T cell number	26	0.00152	1	0.462	4.02	1.74	7	0.0458	0.184	18	0.000401	1	0.177	4.48	1.79	8	454	0.113	0.0176	unnamed,unnamed,unnamed,unnamed,unnamed,unnamed,unnamed	ADAM10,BCL11B,BCL2L11,ETS1,FOXP1,ITGA4,STAT3,STAT5A
Mouse Phenotype	MP:0008077	abnormal CD8-positive T cell number	27	0.00152	1	0.446	4.73	1.27	6	0.0334	0.158	39	0.00145	1	0.293	4.87	1.23	6	313	0.0845	0.0192	unnamed,unnamed,unnamed,unnamed,unnamed,unnamed	ADAM10,BCL11B,BCL2L11,ETS1,FOXP1,STAT5A
Mouse Phenotype	MP:0001553	abnormal circulating free fatty acids level	28	0.00161	1	0.454	7.92	0.505	4	0.0133	0.105	49	0.00209	1	0.337	7.42	0.539	4	137	0.0563	0.0292	unnamed,unnamed,unnamed,unnamed	CRTC3,KDM3A,STAT5A,TLR2
Mouse Phenotype	MP:0003945	abnormal lymphocyte physiology	29	0.00163	1	0.444	2.91	3.44	10	0.0905	0.263	36	0.00106	1	0.233	2.97	3.7	11	941	0.155	0.0117	unnamed,unnamed,unnamed,unnamed,unnamed,unnamed,unnamed,unnamed,unnamed,unnamed	BCL11B,BCL2L11,DHRS4L2,ETS1,FOXP1,ITGA4,RHOG,STAT3,STAT5A,TLR2,XRCC5
Mouse Phenotype	MP:0010358	abnormal free fatty acids level	30	0.00163	1	0.43	7.89	0.507	4	0.0133	0.105	52	0.00232	1	0.353	7.21	0.555	4	141	0.0563	0.0284	unnamed,unnamed,unnamed,unnamed	CRTC3,KDM3A,STAT5A,TLR2
Mouse Phenotype	MP:0002620	abnormal monocyte morphology	31	0.00166	1	0.423	7.85	0.509	4	0.0134	0.105	17	0.000351	1	0.164	8.25	0.606	5	154	0.0704	0.0325	unnamed,unnamed,unnamed,unnamed	BCL2L11,EN1,ITGA4,STAT3,STAT5A
Mouse Phenotype	MP:0006072	abnormal retinal apoptosis	32	0.00177	1	0.438	12.6	0.239	3	0.00628	0.0789	27	0.000837	1	0.245	16.2	0.185	3	47	0.0423	0.0638	unnamed,unnamed,unnamed	BHLHE23,CERKL,XRCC5
Mouse Phenotype	MP:0009258	abnormal thymocyte apoptosis	33	0.00178	1	0.426	12.6	0.239	3	0.00629	0.0789	37	0.00132	1	0.283	13.9	0.216	3	55	0.0423	0.0545	unnamed,unnamed,unnamed	BCL11B,ETS1,STAT3
Mouse Phenotype	MP:0008079	decreased CD8-positive T cell number	34	0.00214	1	0.499	5.44	0.92	5	0.0242	0.132	38	0.00139	1	0.29	6.08	0.823	5	209	0.0704	0.0239	unnamed,unnamed,unnamed,unnamed,unnamed	ADAM10,BCL11B,ETS1,FOXP1,STAT5A
Mouse Phenotype	MP:0009333	abnormal splenocyte physiology	35	0.00231	1	0.522	11.5	0.262	3	0.00689	0.0789	60	0.0031	1	0.409	10.3	0.291	3	74	0.0423	0.0405	unnamed,unnamed,unnamed	BCL2L11,ETS1,TLR2
Mouse Phenotype	MP:0005010	abnormal CD8-positive T cell morphology	36	0.00232	1	0.51	4.35	1.38	6	0.0363	0.158	53	0.00233	1	0.348	4.43	1.35	6	344	0.0845	0.0174	unnamed,unnamed,unnamed,unnamed,unnamed,unnamed	ADAM10,BCL11B,BCL2L11,ETS1,FOXP1,STAT5A
Mouse Phenotype	MP:0008125	abnormal dendritic cell number	37	0.00241	1	0.516	11.3	0.266	3	0.007	0.0789	63	0.00334	1	0.42	10	0.299	3	76	0.0423	0.0395	unnamed,unnamed,unnamed	BCL11B,BCL2L11,STAT3
Mouse Phenotype	MP:0002401	abnormal lymphopoiesis	38	0.00251	1	0.522	2.97	3.03	9	0.0797	0.237	31	0.000967	1	0.247	3.23	3.09	10	786	0.141	0.0127	unnamed,unnamed,unnamed,unnamed,unnamed,unnamed,unnamed,unnamed,unnamed	ADAM10,BCL11B,BCL2L11,ETS1,FOXP1,ITGA4,RHOG,STAT3,STAT5A,XRCC5
Mouse Phenotype	MP:0002445	abnormal mononuclear cell differentiation	39	0.00259	1	0.526	2.96	3.04	9	0.0801	0.237	33	0.00102	1	0.246	3.21	3.12	10	792	0.141	0.0126	unnamed,unnamed,unnamed,unnamed,unnamed,unnamed,unnamed,unnamed,unnamed	ADAM10,BCL11B,BCL2L11,ETS1,FOXP1,ITGA4,RHOG,STAT3,STAT5A,XRCC5
Mouse Phenotype	MP:0001552	increased circulating triglyceride level	40	0.00274	1	0.542	6.83	0.585	4	0.0154	0.105	14	0.000226	1	0.128	9.07	0.551	5	140	0.0704	0.0357	unnamed,unnamed,unnamed,unnamed	KDM3A,LDLRAP1,LIPC,STAT3,STAT5A
Mouse Phenotype	MP:0001545	abnormal hematopoietic system physiology	41	0.00274	1	0.529	4.21	1.43	6	0.0375	0.158	76	0.00415	1	0.433	3.94	1.52	6	387	0.0845	0.0155	unnamed,unnamed,unnamed,unnamed,unnamed,unnamed	ADAM10,BCL11B,BCL2L11,ETS1,STAT3,TLR2
Mouse Phenotype	MP:0008737	abnormal spleen physiology	42	0.00284	1	0.535	10.6	0.282	3	0.00742	0.0789	64	0.0036	1	0.445	9.77	0.307	3	78	0.0423	0.0385	unnamed,unnamed,unnamed	BCL2L11,ETS1,TLR2
Mouse Phenotype	MP:0008668	abnormal interleukin-12b secretion	43	0.00292	1	0.538	25.2	0.0794	2	0.00209	0.0526	92	0.00702	1	0.604	15.9	0.126	2	32	0.0282	0.0625	unnamed,unnamed	STAT3,TLR2
Mouse Phenotype	MP:0002452	abnormal professional antigen presenting cell physiology	44	0.00294	1	0.528	2.9	3.1	9	0.0816	0.237	91	0.007	1	0.609	2.62	3.43	9	872	0.127	0.0103	unnamed,unnamed,unnamed,unnamed,unnamed,unnamed,unnamed,unnamed,unnamed	BCL2L11,DHRS4L2,ETS1,FOXP1,ITGA4,RHOG,STAT3,TLR2,XRCC5
Mouse Phenotype	MP:0011969	abnormal circulating triglyceride level	45	0.00296	1	0.521	5.04	0.992	5	0.0261	0.132	22	0.000624	1	0.224	5.73	1.05	6	266	0.0845	0.0226	unnamed,unnamed,unnamed,unnamed,unnamed	INSIG2,KDM3A,LDLRAP1,LIPC,STAT3,STAT5A
Mouse Phenotype	MP:0002364	abnormal thymus size	46	0.00308	1	0.531	4.11	1.46	6	0.0384	0.158	61	0.00316	1	0.41	4.17	1.44	6	366	0.0845	0.0164	unnamed,unnamed,unnamed,unnamed,unnamed,unnamed	ADAM10,BCL11B,DAD1,ETS1,STAT5A,XRCC5
Mouse Phenotype	MP:0011047	increased lung tissue damping	47	0.00312	1	0.526	320	0.00313	1	8.23e-05	0.0263	99	0.00786	1	0.628	127	0.00787	1	2	0.0141	0.5	unnamed	STAT3
Mouse Phenotype	MP:0009340	abnormal splenocyte apoptosis	48	0.00329	1	0.542	23.7	0.0844	2	0.00222	0.0526	58	0.00277	1	0.378	25.4	0.0787	2	20	0.0282	0.1	unnamed,unnamed	BCL2L11,ETS1
Mouse Phenotype	MP:0002435	abnormal effector T cell morphology	49	0.00334	1	0.54	3.5	2	7	0.0527	0.184	35	0.00105	1	0.238	3.86	2.07	8	526	0.113	0.0152	unnamed,unnamed,unnamed,unnamed,unnamed,unnamed,unnamed	ADAM10,BCL11B,BCL2L11,ETS1,FOXP1,ITGA4,STAT3,STAT5A
Mouse Phenotype	MP:0000703	abnormal thymus morphology	50	0.00339	1	0.538	3.49	2.01	7	0.0528	0.184	25	0.000728	1	0.231	4.09	1.96	8	497	0.113	0.0161	unnamed,unnamed,unnamed,unnamed,unnamed,unnamed,unnamed	ADAM10,BCL11B,BCL2L11,DAD1,ETS1,STAT3,STAT5A,XRCC5
Mouse Phenotype	MP:0010938	decreased total lung capacity	51	0.00345	1	0.536	289	0.00346	1	9.1e-05	0.0263	135	0.0118	1	0.69	84.7	0.0118	1	3	0.0141	0.333	unnamed	STAT5A
Mouse Phenotype	MP:0001802	arrested B cell differentiation	52	0.0036	1	0.548	9.78	0.307	3	0.00807	0.0789	56	0.00265	1	0.374	10.9	0.275	3	70	0.0423	0.0429	unnamed,unnamed,unnamed	FOXP1,STAT5A,XRCC5
Mouse Phenotype	MP:0006042	increased apoptosis	53	0.00367	1	0.548	2.81	3.2	9	0.0843	0.237	20	0.000554	1	0.219	3.48	2.88	10	731	0.141	0.0137	unnamed,unnamed,unnamed,unnamed,unnamed,unnamed,unnamed,unnamed,unnamed	BCL11B,BCL2L11,DAD1,EN1,ETS1,FOXP1,STAT3,STAT5A,TLR2,XRCC5
Mouse Phenotype	MP:0002458	abnormal B cell number	54	0.00368	1	0.539	3.44	2.04	7	0.0536	0.184	77	0.00416	1	0.428	3.44	2.03	7	517	0.0986	0.0135	unnamed,unnamed,unnamed,unnamed,unnamed,unnamed,unnamed	ADAM10,BCL11B,BCL2L11,ETS1,FOXP1,ITGA4,STAT5A
Mouse Phenotype	MP:0008781	abnormal B cell apoptosis	55	0.00368	1	0.53	9.7	0.309	3	0.00814	0.0789	50	0.00214	1	0.339	11.7	0.256	3	65	0.0423	0.0462	unnamed,unnamed,unnamed	BCL2L11,ETS1,TLR2
Mouse Phenotype	MP:0009121	increased white fat cell lipid droplet size	56	0.00371	1	0.524	269	0.00372	1	9.78e-05	0.0263	66	0.00394	1	0.472	254	0.00394	1	1	0.0141	1	unnamed	KDM3A
Mouse Phenotype	MP:0000218	increased leukocyte cell number	57	0.00373	1	0.517	2.8	3.21	9	0.0845	0.237	43	0.00188	1	0.346	2.96	3.38	10	859	0.141	0.0116	unnamed,unnamed,unnamed,unnamed,unnamed,unnamed,unnamed,unnamed,unnamed	ADAM10,BCL11B,BCL2L11,EN1,ETS1,ITGA4,STAT3,STAT5A,TLR2,XRCC5
Mouse Phenotype	MP:0001554	increased circulating free fatty acid level	58	0.00377	1	0.515	9.61	0.312	3	0.00822	0.0789	59	0.00298	1	0.4	10.4	0.287	3	73	0.0423	0.0411	unnamed,unnamed,unnamed	KDM3A,STAT5A,TLR2
Mouse Phenotype	MP:0008037	abnormal T cell morphology	59	0.00389	1	0.522	2.78	3.23	9	0.0851	0.237	54	0.00234	1	0.343	2.87	3.48	10	885	0.141	0.0113	unnamed,unnamed,unnamed,unnamed,unnamed,unnamed,unnamed,unnamed,unnamed	ADAM10,BCL11B,BCL2L11,ETS1,FOXP1,ITGA4,STAT3,STAT5A,TLR2,XRCC5
Mouse Phenotype	MP:0000181	abnormal circulating LDL cholesterol level	60	0.00395	1	0.521	9.46	0.317	3	0.00835	0.0789	89	0.00699	1	0.622	7.7	0.39	3	99	0.0423	0.0303	unnamed,unnamed,unnamed	LDLRAP1,LIPC,TLR2
Mouse Phenotype	MP:0009304	increased retroperitoneal fat pad weight	61	0.00397	1	0.515	21.5	0.093	2	0.00245	0.0526	41	0.00177	1	0.341	31.8	0.063	2	16	0.0282	0.125	unnamed,unnamed	KDM3A,STAT3
Mouse Phenotype	MP:0002414	abnormal myeloblast morphology/development	62	0.004	1	0.51	2.77	3.24	9	0.0854	0.237	42	0.00183	1	0.346	2.97	3.37	10	856	0.141	0.0117	unnamed,unnamed,unnamed,unnamed,unnamed,unnamed,unnamed,unnamed,unnamed	ADAM10,BCL11B,BCL2L11,ETS1,FOXP1,ITGA4,RHOG,STAT3,STAT5A,XRCC5
Mouse Phenotype	MP:0005015	increased T cell number	63	0.00406	1	0.51	3.88	1.54	6	0.0406	0.158	85	0.00588	1	0.548	3.66	1.64	6	416	0.0845	0.0144	unnamed,unnamed,unnamed,unnamed,unnamed,unnamed	BCL11B,BCL2L11,ETS1,STAT3,TLR2,XRCC5
Mouse Phenotype	MP:0000220	increased monocyte cell number	64	0.00431	1	0.534	9.16	0.328	3	0.00862	0.0789	96	0.00739	1	0.61	7.55	0.397	3	101	0.0423	0.0297	unnamed,unnamed,unnamed	BCL2L11,EN1,STAT3
Mouse Phenotype	MP:0005460	abnormal leukopoiesis	65	0.0045	1	0.549	2.72	3.3	9	0.0869	0.237	44	0.0019	1	0.341	2.95	3.38	10	860	0.141	0.0116	unnamed,unnamed,unnamed,unnamed,unnamed,unnamed,unnamed,unnamed,unnamed	ADAM10,BCL11B,BCL2L11,ETS1,FOXP1,ITGA4,RHOG,STAT3,STAT5A,XRCC5
Mouse Phenotype	MP:0008173	increased follicular B cell number	66	0.00462	1	0.554	19.9	0.101	2	0.00265	0.0526	83	0.0054	1	0.515	18.1	0.11	2	28	0.0282	0.0714	unnamed,unnamed	ADAM10,BCL2L11
Mouse Phenotype	MP:0008925	increased cerebellar granule cell number	67	0.00485	1	0.573	206	0.00486	1	0.000128	0.0263	99	0.00786	1	0.628	127	0.00787	1	2	0.0141	0.5	unnamed	XRCC5
Mouse Phenotype	MP:0009737	prostate gland cysts	68	0.00497	1	0.579	201	0.00498	1	0.000131	0.0263	99	0.00786	1	0.628	127	0.00787	1	2	0.0141	0.5	unnamed	STAT5A
Mouse Phenotype	MP:0009117	abnormal white fat cell morphology	69	0.00516	1	0.592	8.58	0.349	3	0.0092	0.0789	51	0.00224	1	0.347	11.5	0.26	3	66	0.0423	0.0455	unnamed,unnamed,unnamed	CRTC3,KDM3A,TLR2
Mouse Phenotype	MP:0005345	abnormal circulating corticosterone level	70	0.00522	1	0.591	8.55	0.351	3	0.00924	0.0789	65	0.00386	1	0.471	9.53	0.315	3	80	0.0423	0.0375	unnamed,unnamed,unnamed	LIPC,STAT3,TLR2
Mouse Phenotype	MP:0003949	abnormal circulating lipid level	71	0.00526	1	0.587	3.22	2.17	7	0.0572	0.184	45	0.00195	1	0.343	3.5	2.28	8	580	0.113	0.0138	unnamed,unnamed,unnamed,unnamed,unnamed,unnamed,unnamed	CRTC3,INSIG2,KDM3A,LDLRAP1,LIPC,STAT3,STAT5A,TLR2
Mouse Phenotype	MP:0011468	abnormal urine amino acid level	72	0.00531	1	0.584	18.5	0.108	2	0.00284	0.0526	118	0.0093	1	0.624	13.7	0.146	2	37	0.0282	0.0541	unnamed,unnamed	INPP5B,UPK2
Mouse Phenotype	MP:0011044	increased lung elastance	73	0.00533	1	0.578	187	0.00535	1	0.000141	0.0263	135	0.0118	1	0.69	84.7	0.0118	1	3	0.0141	0.333	unnamed	STAT3
Mouse Phenotype	MP:0003366	abnormal circulating glucocorticoid level	74	0.00538	1	0.576	8.45	0.355	3	0.00934	0.0789	73	0.004	1	0.434	9.41	0.319	3	81	0.0423	0.037	unnamed,unnamed,unnamed	LIPC,STAT3,TLR2
Mouse Phenotype	MP:0004951	abnormal spleen weight	75	0.00559	1	0.59	5.58	0.716	4	0.0189	0.105	86	0.00633	1	0.583	5.44	0.736	4	187	0.0563	0.0214	unnamed,unnamed,unnamed,unnamed	ADAM10,BCL11B,BCL2L11,ETS1
Mouse Phenotype	MP:0005017	decreased B cell number	76	0.00577	1	0.601	3.61	1.66	6	0.0437	0.158	81	0.00453	1	0.443	3.87	1.55	6	394	0.0845	0.0152	unnamed,unnamed,unnamed,unnamed,unnamed,unnamed	ADAM10,BCL2L11,ETS1,FOXP1,ITGA4,STAT5A
Mouse Phenotype	MP:0005178	increased circulating cholesterol level	77	0.00581	1	0.598	5.52	0.724	4	0.0191	0.105	94	0.00706	1	0.595	5.27	0.76	4	193	0.0563	0.0207	unnamed,unnamed,unnamed,unnamed	INSIG2,KDM3A,LDLRAP1,LIPC
Mouse Phenotype	MP:0005013	increased lymphocyte cell number	78	0.00584	1	0.593	3.16	2.22	7	0.0583	0.184	112	0.00864	1	0.611	3	2.33	7	593	0.0986	0.0118	unnamed,unnamed,unnamed,unnamed,unnamed,unnamed,unnamed	ADAM10,BCL11B,BCL2L11,ETS1,STAT3,TLR2,XRCC5
Mouse Phenotype	MP:0010279	increased gastrointestinal tumor incidence	79	0.00601	1	0.602	8.12	0.369	3	0.00972	0.0789	96	0.00739	1	0.61	7.55	0.397	3	101	0.0423	0.0297	unnamed,unnamed,unnamed	STAT3,TLR2,XRCC5
Mouse Phenotype	MP:0009115	abnormal fat cell morphology	80	0.00634	1	0.628	5.39	0.743	4	0.0195	0.105	62	0.00326	1	0.416	6.56	0.61	4	155	0.0563	0.0258	unnamed,unnamed,unnamed,unnamed	CRTC3,KDM3A,STAT3,TLR2
Mouse Phenotype	MP:0002444	abnormal T cell physiology	81	0.00638	1	0.624	3.11	2.25	7	0.0593	0.184	57	0.00266	1	0.37	3.33	2.4	8	610	0.113	0.0131	unnamed,unnamed,unnamed,unnamed,unnamed,unnamed,unnamed	BCL11B,BCL2L11,ETS1,FOXP1,ITGA4,RHOG,STAT3,STAT5A
Mouse Phenotype	MP:0003963	abnormal corticosterone level	82	0.00659	1	0.636	7.85	0.382	3	0.0101	0.0789	82	0.00458	1	0.442	8.97	0.335	3	85	0.0423	0.0353	unnamed,unnamed,unnamed	LIPC,STAT3,TLR2
Mouse Phenotype	MP:0004185	abnormal adipocyte glucose uptake	83	0.0069	1	0.658	16.2	0.124	2	0.00326	0.0526	87	0.0066	1	0.6	16.4	0.122	2	31	0.0282	0.0645	unnamed,unnamed	PRKCA,TLR2
Mouse Phenotype	MP:0010858	pulmonary epithelial necrosis	84	0.00693	1	0.653	144	0.00696	1	0.000183	0.0263	99	0.00786	1	0.628	127	0.00787	1	2	0.0141	0.5	unnamed	STAT3
Mouse Phenotype	MP:0002145	abnormal T cell differentiation	85	0.00698	1	0.65	3.06	2.29	7	0.0603	0.184	47	0.00199	1	0.336	3.49	2.29	8	582	0.113	0.0137	unnamed,unnamed,unnamed,unnamed,unnamed,unnamed,unnamed	ADAM10,BCL11B,BCL2L11,ETS1,FOXP1,STAT3,STAT5A,XRCC5
Mouse Phenotype	MP:0011181	increased hematopoietic cell number	86	0.00728	1	0.671	2.53	3.56	9	0.0936	0.237	79	0.00447	1	0.449	2.62	3.81	10	969	0.141	0.0103	unnamed,unnamed,unnamed,unnamed,unnamed,unnamed,unnamed,unnamed,unnamed	ADAM10,BCL11B,BCL2L11,EN1,ETS1,ITGA4,STAT3,STAT5A,TLR2,XRCC5
Mouse Phenotype	MP:0005461	abnormal dendritic cell morphology	87	0.00734	1	0.668	7.55	0.397	3	0.0105	0.0789	126	0.0108	1	0.677	6.57	0.457	3	116	0.0423	0.0259	unnamed,unnamed,unnamed	BCL11B,BCL2L11,STAT3
Mouse Phenotype	MP:0010292	increased alimentary system tumor incidence	88	0.00745	1	0.67	7.51	0.399	3	0.0105	0.0789	120	0.0103	1	0.679	6.69	0.449	3	114	0.0423	0.0263	unnamed,unnamed,unnamed	STAT3,TLR2,XRCC5
Mouse Phenotype	MP:0005210	disorganized stomach mucosa	89	0.00755	1	0.672	132	0.00758	1	0.000199	0.0263	135	0.0118	1	0.69	84.7	0.0118	1	3	0.0141	0.333	unnamed	IQGAP1
Mouse Phenotype	MP:0000005	increased brown adipose tissue amount	90	0.0076	1	0.668	15.4	0.13	2	0.00342	0.0526	144	0.0124	1	0.683	11.8	0.169	2	43	0.0282	0.0465	unnamed,unnamed	KDM3A,STAT3
Mouse Phenotype	MP:0009541	increased thymocyte apoptosis	91	0.00785	1	0.683	15.1	0.132	2	0.00348	0.0526	98	0.00745	1	0.602	15.4	0.13	2	33	0.0282	0.0606	unnamed,unnamed	BCL11B,STAT3
Mouse Phenotype	MP:0000693	spleen hyperplasia	92	0.00786	1	0.677	7.36	0.407	3	0.0107	0.0789	89	0.00699	1	0.622	7.7	0.39	3	99	0.0423	0.0303	unnamed,unnamed,unnamed	ADAM10,BCL11B,BCL2L11
Mouse Phenotype	MP:0002407	abnormal double-negative T cell morphology	93	0.00791	1	0.673	5.05	0.792	4	0.0208	0.105	80	0.00453	1	0.448	5.98	0.669	4	170	0.0563	0.0235	unnamed,unnamed,unnamed,unnamed	BCL11B,BCL2L11,ETS1,XRCC5
Mouse Phenotype	MP:0000180	abnormal circulating cholesterol level	94	0.00791	1	0.666	3.99	1.25	5	0.033	0.132	125	0.0108	1	0.682	3.75	1.33	5	339	0.0704	0.0147	unnamed,unnamed,unnamed,unnamed,unnamed	INSIG2,KDM3A,LDLRAP1,LIPC,TLR2
Mouse Phenotype	MP:0001823	thymus hypoplasia	95	0.00791	1	0.659	5.05	0.792	4	0.0208	0.105	84	0.00587	1	0.553	5.55	0.72	4	183	0.0563	0.0219	unnamed,unnamed,unnamed,unnamed	ADAM10,BCL11B,ETS1,XRCC5
Mouse Phenotype	MP:0002619	abnormal lymphocyte morphology	96	0.00873	1	0.72	2.3	4.34	10	0.114	0.263	95	0.0071	1	0.592	2.32	4.74	11	1204	0.155	0.00914	unnamed,unnamed,unnamed,unnamed,unnamed,unnamed,unnamed,unnamed,unnamed,unnamed	ADAM10,BCL11B,BCL2L11,ETS1,FOXP1,ITGA4,RHOG,STAT3,STAT5A,TLR2,XRCC5
Mouse Phenotype	MP:0003982	increased cholesterol level	97	0.00885	1	0.723	4.89	0.818	4	0.0215	0.105	128	0.0109	1	0.674	4.64	0.862	4	219	0.0563	0.0183	unnamed,unnamed,unnamed,unnamed	INSIG2,KDM3A,LDLRAP1,LIPC
Mouse Phenotype	MP:0011079	decreased macrophage cytokine production	98	0.00889	1	0.719	112	0.00893	1	0.000235	0.0263	187	0.0195	1	0.827	50.8	0.0197	1	5	0.0141	0.2	unnamed	TLR2
Mouse Phenotype	MP:0008189	increased transitional stage B cell number	99	0.00895	1	0.716	14.1	0.142	2	0.00373	0.0526	92	0.00702	1	0.604	15.9	0.126	2	32	0.0282	0.0625	unnamed,unnamed	ADAM10,BCL2L11
Mouse Phenotype	MP:0012226	increased sterol level	100	0.00896	1	0.71	4.87	0.821	4	0.0216	0.105	129	0.0112	1	0.689	4.6	0.87	4	221	0.0563	0.0181	unnamed,unnamed,unnamed,unnamed	INSIG2,KDM3A,LDLRAP1,LIPC
Mouse Phenotype	MP:0004952	increased spleen weight	101	0.00906	1	0.71	6.99	0.429	3	0.0113	0.0789	151	0.0135	1	0.706	6.05	0.496	3	126	0.0423	0.0238	unnamed,unnamed,unnamed	ADAM10,BCL11B,BCL2L11
Mouse Phenotype	MP:0003763	abnormal thymus physiology	102	0.00925	1	0.718	6.94	0.433	3	0.0114	0.0789	109	0.00822	1	0.597	7.26	0.413	3	105	0.0423	0.0286	unnamed,unnamed,unnamed	BCL11B,ETS1,STAT3
Mouse Phenotype	MP:0005016	decreased lymphocyte cell number	103	0.00933	1	0.717	2.63	3.04	8	0.08	0.211	78	0.00447	1	0.454	2.81	3.2	9	813	0.127	0.0111	unnamed,unnamed,unnamed,unnamed,unnamed,unnamed,unnamed,unnamed	ADAM10,BCL11B,BCL2L11,ETS1,FOXP1,ITGA4,STAT3,STAT5A,XRCC5
Mouse Phenotype	MP:0008044	increased NK cell number	104	0.00938	1	0.714	13.8	0.145	2	0.00382	0.0526	144	0.0124	1	0.683	11.8	0.169	2	43	0.0282	0.0465	unnamed,unnamed	BCL11B,BCL2L11
Mouse Phenotype	MP:0011424	decreased urine uric acid level	105	0.00938	1	0.708	106	0.00943	1	0.000248	0.0263	219	0.0234	1	0.845	42.3	0.0236	1	6	0.0141	0.167	unnamed	UPK2
Mouse Phenotype	MP:0002665	decreased circulating corticosterone level	106	0.00945	1	0.706	13.7	0.146	2	0.00384	0.0526	108	0.0079	1	0.579	14.9	0.134	2	34	0.0282	0.0588	unnamed,unnamed	LIPC,TLR2
Mouse Phenotype	MP:0000182	increased circulating LDL cholesterol level	107	0.00958	1	0.709	13.6	0.147	2	0.00387	0.0526	173	0.0159	1	0.73	10.4	0.193	2	49	0.0282	0.0408	unnamed,unnamed	LDLRAP1,LIPC
Mouse Phenotype	MP:0008247	abnormal mononuclear cell morphology	108	0.00977	1	0.716	2.14	5.13	11	0.135	0.289	124	0.0104	1	0.665	2.11	5.7	12	1448	0.169	0.00829	unnamed,unnamed,unnamed,unnamed,unnamed,unnamed,unnamed,unnamed,unnamed,unnamed,unnamed	ADAM10,BCL11B,BCL2L11,EN1,ETS1,FOXP1,ITGA4,RHOG,STAT3,STAT5A,TLR2,XRCC5
Mouse Phenotype	MP:0005631	decreased lung weight	109	0.00988	1	0.717	13.4	0.149	2	0.00393	0.0526	72	0.00399	1	0.438	21.2	0.0945	2	24	0.0282	0.0833	unnamed,unnamed	FOXP1,TLR2
Mouse Phenotype	MP:0003368	decreased circulating glucocorticoid level	110	0.00993	1	0.715	13.4	0.15	2	0.00394	0.0526	110	0.00836	1	0.601	14.5	0.138	2	35	0.0282	0.0571	unnamed,unnamed	LIPC,TLR2
Mouse Phenotype	MP:0010220	decreased T-helper 17 cell number	111	0.0103	1	0.737	96.4	0.0104	1	0.000273	0.0263	299	0.0349	1	0.924	28.2	0.0354	1	9	0.0141	0.111	unnamed	STAT3
Mouse Phenotype	MP:0005450	abnormal energy expenditure	112	0.0108	1	0.762	4.61	0.867	4	0.0228	0.105	116	0.00899	1	0.614	4.91	0.815	4	207	0.0563	0.0193	unnamed,unnamed,unnamed,unnamed	CRTC3,KDM3A,STAT3,TLR2
Mouse Phenotype	MP:0000717	abnormal lymphocyte cell number	113	0.011	1	0.77	2.37	3.79	9	0.0999	0.237	88	0.00683	1	0.614	2.47	4.05	10	1030	0.141	0.00971	unnamed,unnamed,unnamed,unnamed,unnamed,unnamed,unnamed,unnamed,unnamed	ADAM10,BCL11B,BCL2L11,ETS1,FOXP1,ITGA4,STAT3,STAT5A,TLR2,XRCC5
Mouse Phenotype	MP:0009271	increased guard hair length	114	0.0111	1	0.77	89.7	0.0112	1	0.000293	0.0263	66	0.00394	1	0.472	254	0.00394	1	1	0.0141	1	unnamed	FGF5
Mouse Phenotype	MP:0001281	increased vibrissae length	114	0.0111	1	0.77	89.7	0.0112	1	0.000293	0.0263	66	0.00394	1	0.472	254	0.00394	1	1	0.0141	1	unnamed	FGF5
Mouse Phenotype	MP:0011450	ectopic dopaminergic neuron	116	0.0112	1	0.764	88.8	0.0113	1	0.000296	0.0263	66	0.00394	1	0.472	254	0.00394	1	1	0.0141	1	unnamed	EN1
Mouse Phenotype	MP:0000567	truncation of digits	116	0.0112	1	0.764	88.8	0.0113	1	0.000296	0.0263	66	0.00394	1	0.472	254	0.00394	1	1	0.0141	1	unnamed	EN1
Mouse Phenotype	MP:0000223	decreased monocyte cell number	118	0.0112	1	0.754	12.5	0.16	2	0.0042	0.0526	176	0.0166	1	0.745	10.2	0.197	2	50	0.0282	0.04	unnamed,unnamed	ITGA4,STAT5A
Mouse Phenotype	MP:0000351	increased cell proliferation	119	0.0113	1	0.752	4.55	0.879	4	0.0231	0.105	114	0.00884	1	0.614	4.93	0.811	4	206	0.0563	0.0194	unnamed,unnamed,unnamed,unnamed	BCL2L11,EN1,ETS1,FOXP1
Mouse Phenotype	MP:0005667	abnormal circulating leptin level	120	0.0114	1	0.755	4.53	0.882	4	0.0232	0.105	32	0.000978	1	0.242	6.58	0.76	5	193	0.0704	0.0259	unnamed,unnamed,unnamed,unnamed	CRTC3,KDM3A,STAT3,STAT5A,TLR2
Mouse Phenotype	MP:0005337	abnormal retroperitoneal fat pad morphology	121	0.0117	1	0.765	12.3	0.163	2	0.00429	0.0526	110	0.00836	1	0.601	14.5	0.138	2	35	0.0282	0.0571	unnamed,unnamed	KDM3A,STAT3
Mouse Phenotype	MP:0002442	abnormal leukocyte physiology	122	0.0117	1	0.76	2.21	4.53	10	0.119	0.263	121	0.0103	1	0.674	2.2	4.99	11	1268	0.155	0.00868	unnamed,unnamed,unnamed,unnamed,unnamed,unnamed,unnamed,unnamed,unnamed,unnamed	BCL11B,BCL2L11,DHRS4L2,ETS1,FOXP1,ITGA4,RHOG,STAT3,STAT5A,TLR2,XRCC5
Mouse Phenotype	MP:0003947	abnormal cholesterol level	123	0.0117	1	0.754	3.62	1.38	5	0.0363	0.132	180	0.0171	1	0.752	3.33	1.5	5	381	0.0704	0.0131	unnamed,unnamed,unnamed,unnamed,unnamed	INSIG2,KDM3A,LDLRAP1,LIPC,TLR2
Mouse Phenotype	MP:0006414	decreased T cell apoptosis	124	0.0121	1	0.773	12	0.166	2	0.00437	0.0526	131	0.0113	1	0.685	12.4	0.161	2	41	0.0282	0.0488	unnamed,unnamed	BCL2L11,ETS1
Mouse Phenotype	MP:0001819	abnormal immune cell physiology	125	0.0124	1	0.785	2.19	4.57	10	0.12	0.263	133	0.0117	1	0.696	2.17	5.08	11	1291	0.155	0.00852	unnamed,unnamed,unnamed,unnamed,unnamed,unnamed,unnamed,unnamed,unnamed,unnamed	BCL11B,BCL2L11,DHRS4L2,ETS1,FOXP1,ITGA4,RHOG,STAT3,STAT5A,TLR2,XRCC5
Mouse Phenotype	MP:0000187	abnormal triglyceride level	126	0.0124	1	0.779	3.57	1.4	5	0.0369	0.132	55	0.00261	1	0.375	4.33	1.39	6	352	0.0845	0.017	unnamed,unnamed,unnamed,unnamed,unnamed	INSIG2,KDM3A,LDLRAP1,LIPC,STAT3,STAT5A
Mouse Phenotype	MP:0010169	decreased CD4-positive, CD25-positive, alpha-beta regulatory T cell number	127	0.0126	1	0.787	78.8	0.0127	1	0.000334	0.0263	268	0.0311	1	0.918	31.8	0.0315	1	8	0.0141	0.125	unnamed	STAT5A
Mouse Phenotype	MP:0011049	impaired adaptive thermogenesis	128	0.0126	1	0.781	11.8	0.17	2	0.00447	0.0526	26	0.000785	1	0.239	16.6	0.181	3	46	0.0423	0.0652	unnamed,unnamed	KDM3A,STAT3,STAT5A
Mouse Phenotype	MP:0002421	abnormal cell-mediated immunity	129	0.0128	1	0.788	2.18	4.6	10	0.121	0.263	143	0.0124	1	0.687	2.15	5.12	11	1302	0.155	0.00845	unnamed,unnamed,unnamed,unnamed,unnamed,unnamed,unnamed,unnamed,unnamed,unnamed	BCL11B,BCL2L11,DHRS4L2,ETS1,FOXP1,ITGA4,RHOG,STAT3,STAT5A,TLR2,XRCC5
Mouse Phenotype	MP:0008652	decreased interleukin-1 secretion	130	0.0129	1	0.786	77	0.013	1	0.000342	0.0263	99	0.00786	1	0.628	127	0.00787	1	2	0.0141	0.5	unnamed	TLR2
Mouse Phenotype	MP:0005278	abnormal cholesterol homeostasis	131	0.0129	1	0.782	3.53	1.42	5	0.0373	0.132	183	0.0183	1	0.793	3.27	1.53	5	388	0.0704	0.0129	unnamed,unnamed,unnamed,unnamed,unnamed	INSIG2,KDM3A,LDLRAP1,LIPC,TLR2
Mouse Phenotype	MP:0003214	neurofibrillary tangles	132	0.013	1	0.781	76.3	0.0131	1	0.000345	0.0263	219	0.0234	1	0.845	42.3	0.0236	1	6	0.0141	0.167	unnamed	HSPA4
Mouse Phenotype	MP:0008195	abnormal professional antigen presenting cell morphology	133	0.0134	1	0.8	2.7	2.6	7	0.0684	0.184	179	0.0166	1	0.733	2.64	2.65	7	674	0.0986	0.0104	unnamed,unnamed,unnamed,unnamed,unnamed,unnamed,unnamed	ADAM10,BCL11B,BCL2L11,EN1,ETS1,FOXP1,STAT3
Mouse Phenotype	MP:0000569	abnormal digit pigmentation	134	0.0136	1	0.802	73.2	0.0137	1	0.000359	0.0263	99	0.00786	1	0.628	127	0.00787	1	2	0.0141	0.5	unnamed	EN1
Mouse Phenotype	MP:0002408	abnormal double-positive T cell morphology	135	0.0136	1	0.797	4.31	0.929	4	0.0244	0.105	129	0.0112	1	0.689	4.6	0.87	4	221	0.0563	0.0181	unnamed,unnamed,unnamed,unnamed	ADAM10,BCL11B,BCL2L11,ETS1
Mouse Phenotype	MP:0001925	male infertility	136	0.0136	1	0.793	3.01	2	6	0.0525	0.158	157	0.0144	1	0.728	3.02	1.99	6	505	0.0845	0.0119	unnamed,unnamed,unnamed,unnamed,unnamed,unnamed	BCL2L11,EN1,HSPA4,INPP5B,KDM3A,STAT3
Mouse Phenotype	MP:0009127	increased brown fat cell number	137	0.014	1	0.808	71.1	0.0141	1	0.00037	0.0263	135	0.0118	1	0.69	84.7	0.0118	1	3	0.0141	0.333	unnamed	CRTC3
Mouse Phenotype	MP:0012224	abnormal sterol level	138	0.014	1	0.803	3.46	1.44	5	0.038	0.132	200	0.02	1	0.793	3.2	1.56	5	397	0.0704	0.0126	unnamed,unnamed,unnamed,unnamed,unnamed	INSIG2,KDM3A,LDLRAP1,LIPC,TLR2
Mouse Phenotype	MP:0002420	abnormal adaptive immunity	139	0.0141	1	0.803	2.15	4.66	10	0.123	0.263	153	0.0136	1	0.702	2.12	5.19	11	1319	0.155	0.00834	unnamed,unnamed,unnamed,unnamed,unnamed,unnamed,unnamed,unnamed,unnamed,unnamed	BCL11B,BCL2L11,DHRS4L2,ETS1,FOXP1,ITGA4,RHOG,STAT3,STAT5A,TLR2,XRCC5
Mouse Phenotype	MP:0008211	decreased mature B cell number	140	0.0141	1	0.8	4.26	0.94	4	0.0247	0.105	149	0.0132	1	0.703	4.38	0.913	4	232	0.0563	0.0172	unnamed,unnamed,unnamed,unnamed	ADAM10,BCL2L11,ETS1,FOXP1
Mouse Phenotype	MP:0002310	decreased susceptibility to hepatic steatosis	141	0.0142	1	0.798	11.1	0.181	2	0.00476	0.0526	201	0.0205	1	0.808	9.07	0.22	2	56	0.0282	0.0357	unnamed,unnamed	CRTC3,TLR2
Mouse Phenotype	MP:0011555	increased urine microglobulin level	142	0.0142	1	0.794	69.7	0.0143	1	0.000377	0.0263	187	0.0195	1	0.827	50.8	0.0197	1	5	0.0141	0.2	unnamed	INPP5B
Mouse Phenotype	MP:0002369	abnormal thymus subcapsular epithelium morphology	143	0.0145	1	0.804	68.4	0.0146	1	0.000385	0.0263	66	0.00394	1	0.472	254	0.00394	1	1	0.0141	1	unnamed	ETS1
Mouse Phenotype	MP:0005448	abnormal energy balance	144	0.0152	1	0.835	4.17	0.96	4	0.0253	0.105	123	0.0104	1	0.669	4.71	0.85	4	216	0.0563	0.0185	unnamed,unnamed,unnamed,unnamed	CRTC3,KDM3A,STAT3,TLR2
Mouse Phenotype	MP:0004227	increased cellular sensitivity to ionizing radiation	145	0.0152	1	0.832	10.7	0.188	2	0.00494	0.0526	316	0.0352	1	0.883	6.78	0.295	2	75	0.0282	0.0267	unnamed,unnamed	RAD9B,XRCC5
Mouse Phenotype	MP:0009040	absent superior colliculus	146	0.0157	1	0.85	63.3	0.0158	1	0.000416	0.0263	99	0.00786	1	0.628	127	0.00787	1	2	0.0141	0.5	unnamed	EN1
Mouse Phenotype	MP:0009041	absent colliculi	146	0.0157	1	0.85	63.3	0.0158	1	0.000416	0.0263	99	0.00786	1	0.628	127	0.00787	1	2	0.0141	0.5	unnamed	EN1
Mouse Phenotype	MP:0009963	abnormal cerebellum hemisphere lobule morphology	146	0.0157	1	0.85	63.3	0.0158	1	0.000416	0.0263	99	0.00786	1	0.628	127	0.00787	1	2	0.0141	0.5	unnamed	EN1
Mouse Phenotype	MP:0002675	asthenozoospermia	149	0.016	1	0.849	5.65	0.531	3	0.014	0.0789	257	0.0277	1	0.854	4.59	0.653	3	166	0.0423	0.0181	unnamed,unnamed,unnamed	HSPA4,INPP5B,KDM3A
Mouse Phenotype	MP:0000868	decreased anterior vermis size	150	0.0161	1	0.848	61.8	0.0162	1	0.000426	0.0263	135	0.0118	1	0.69	84.7	0.0118	1	3	0.0141	0.333	unnamed	EN1
Mouse Phenotype	MP:0009858	abnormal cellular extravasation	151	0.0161	1	0.845	10.3	0.193	2	0.00509	0.0526	176	0.0166	1	0.745	10.2	0.197	2	50	0.0282	0.04	unnamed,unnamed	ITGA4,TLR2
Mouse Phenotype	MP:0010273	increased classified tumor incidence	152	0.0161	1	0.84	2.9	2.07	6	0.0545	0.158	160	0.015	1	0.74	3	2	6	509	0.0845	0.0118	unnamed,unnamed,unnamed,unnamed,unnamed,unnamed	BCL2L11,IQGAP1,PRKCA,STAT3,TLR2,XRCC5
Mouse Phenotype	MP:0008210	increased mature B cell number	153	0.0161	1	0.835	5.63	0.533	3	0.014	0.0789	184	0.0185	1	0.796	5.37	0.559	3	142	0.0423	0.0211	unnamed,unnamed,unnamed	ADAM10,BCL2L11,ETS1
Mouse Phenotype	MP:0005014	increased B cell number	154	0.0164	1	0.843	4.07	0.983	4	0.0259	0.105	203	0.021	1	0.82	3.81	1.05	4	267	0.0563	0.015	unnamed,unnamed,unnamed,unnamed	ADAM10,BCL11B,BCL2L11,ETS1
Mouse Phenotype	MP:0002356	abnormal spleen red pulp morphology	155	0.0168	1	0.859	5.54	0.541	3	0.0142	0.0789	186	0.0188	1	0.802	5.33	0.563	3	143	0.0423	0.021	unnamed,unnamed,unnamed	ADAM10,BCL2L11,ETS1
Mouse Phenotype	MP:0008111	abnormal granulocyte differentiation	156	0.0171	1	0.867	10	0.199	2	0.00525	0.0526	113	0.00882	1	0.618	14.1	0.142	2	36	0.0282	0.0556	unnamed,unnamed	ADAM10,STAT5A
Mouse Phenotype	MP:0006043	decreased apoptosis	157	0.0177	1	0.894	3.98	1.01	4	0.0265	0.105	154	0.0136	1	0.7	4.34	0.921	4	234	0.0563	0.0171	unnamed,unnamed,unnamed,unnamed	BCL2L11,ETS1,STAT3,TLR2
Mouse Phenotype	MP:0003944	abnormal T cell subpopulation ratio	158	0.0178	1	0.89	9.82	0.204	2	0.00536	0.0526	185	0.0185	1	0.791	9.59	0.209	2	53	0.0282	0.0377	unnamed,unnamed	BCL2L11,STAT5A
Mouse Phenotype	MP:0002971	abnormal brown adipose tissue morphology	159	0.0178	1	0.885	5.43	0.553	3	0.0145	0.0789	147	0.0126	1	0.68	6.2	0.484	3	123	0.0423	0.0244	unnamed,unnamed,unnamed	CRTC3,KDM3A,STAT3
Mouse Phenotype	MP:0000217	abnormal leukocyte cell number	160	0.018	1	0.888	2.07	4.84	10	0.127	0.263	148	0.0132	1	0.707	2.13	5.17	11	1314	0.155	0.00837	unnamed,unnamed,unnamed,unnamed,unnamed,unnamed,unnamed,unnamed,unnamed,unnamed	ADAM10,BCL11B,BCL2L11,EN1,ETS1,FOXP1,ITGA4,STAT3,STAT5A,TLR2,XRCC5
Mouse Phenotype	MP:0002398	abnormal bone marrow cell morphology/development	161	0.0183	1	0.898	2.18	4.12	9	0.109	0.237	146	0.0125	1	0.679	2.25	4.44	10	1128	0.141	0.00887	unnamed,unnamed,unnamed,unnamed,unnamed,unnamed,unnamed,unnamed,unnamed	ADAM10,BCL11B,BCL2L11,ETS1,FOXP1,ITGA4,RHOG,STAT3,STAT5A,XRCC5
Mouse Phenotype	MP:0011043	abnormal lung elastance	162	0.0185	1	0.904	53.6	0.0187	1	0.000491	0.0263	244	0.0272	1	0.884	36.3	0.0275	1	7	0.0141	0.143	unnamed	STAT3
Mouse Phenotype	MP:0004954	abnormal thymus weight	163	0.0187	1	0.907	9.56	0.209	2	0.0055	0.0526	262	0.0294	1	0.89	7.47	0.268	2	68	0.0282	0.0294	unnamed,unnamed	DAD1,ETS1
Mouse Phenotype	MP:0003813	abnormal hair follicle dermal papilla morphology	164	0.0187	1	0.903	53	0.0189	1	0.000497	0.0263	219	0.0234	1	0.845	42.3	0.0236	1	6	0.0141	0.167	unnamed	EN1
Mouse Phenotype	MP:0002371	abnormal thymus cortex morphology	165	0.0188	1	0.901	9.54	0.21	2	0.00552	0.0526	173	0.0159	1	0.73	10.4	0.193	2	49	0.0282	0.0408	unnamed,unnamed	BCL11B,ETS1
Mouse Phenotype	MP:0009337	abnormal splenocyte number	166	0.019	1	0.908	9.47	0.211	2	0.00556	0.0526	181	0.0172	1	0.752	9.96	0.201	2	51	0.0282	0.0392	unnamed,unnamed	BCL2L11,STAT5A
Mouse Phenotype	MP:0008782	increased B cell apoptosis	167	0.0197	1	0.936	9.28	0.215	2	0.00567	0.0526	131	0.0113	1	0.685	12.4	0.161	2	41	0.0282	0.0488	unnamed,unnamed	ETS1,TLR2
Mouse Phenotype	MP:0008246	abnormal leukocyte morphology	168	0.0204	1	0.961	1.93	5.69	11	0.15	0.289	209	0.0218	1	0.825	1.9	6.31	12	1603	0.169	0.00749	unnamed,unnamed,unnamed,unnamed,unnamed,unnamed,unnamed,unnamed,unnamed,unnamed,unnamed	ADAM10,BCL11B,BCL2L11,EN1,ETS1,FOXP1,ITGA4,RHOG,STAT3,STAT5A,TLR2,XRCC5
Mouse Phenotype	MP:0009332	abnormal splenocyte morphology	169	0.0204	1	0.956	9.12	0.219	2	0.00577	0.0526	204	0.0212	1	0.823	8.92	0.224	2	57	0.0282	0.0351	unnamed,unnamed	BCL2L11,STAT5A
Mouse Phenotype	MP:0011072	abnormal macrophage cytokine production	170	0.021	1	0.98	47	0.0213	1	0.00056	0.0263	299	0.0349	1	0.924	28.2	0.0354	1	9	0.0141	0.111	unnamed	TLR2
Mouse Phenotype	MP:0011019	abnormal adaptive thermogenesis	171	0.0211	1	0.978	8.95	0.223	2	0.00588	0.0526	48	0.00205	1	0.338	11.9	0.252	3	64	0.0423	0.0469	unnamed,unnamed	KDM3A,STAT3,STAT5A
Mouse Phenotype	MP:0000716	abnormal immune system cell morphology	172	0.0212	1	0.975	1.92	5.72	11	0.151	0.289	215	0.0229	1	0.845	1.89	6.36	12	1615	0.169	0.00743	unnamed,unnamed,unnamed,unnamed,unnamed,unnamed,unnamed,unnamed,unnamed,unnamed,unnamed	ADAM10,BCL11B,BCL2L11,EN1,ETS1,FOXP1,ITGA4,RHOG,STAT3,STAT5A,TLR2,XRCC5
Mouse Phenotype	MP:0005070	impaired natural killer cell mediated cytotoxicity	173	0.0214	1	0.978	8.9	0.225	2	0.00592	0.0526	204	0.0212	1	0.823	8.92	0.224	2	57	0.0282	0.0351	unnamed,unnamed	ETS1,STAT5A
Mouse Phenotype	MP:0000580	deformed nails	174	0.022	1	1	44.9	0.0223	1	0.000586	0.0263	244	0.0272	1	0.884	36.3	0.0275	1	7	0.0141	0.143	unnamed	EN1
Mouse Phenotype	MP:0009482	ileum inflammation	175	0.0222	1	1	44.6	0.0224	1	0.000589	0.0263	268	0.0311	1	0.918	31.8	0.0315	1	8	0.0141	0.125	unnamed	STAT3
Mouse Phenotype	MP:0005462	abnormal mast cell differentiation	176	0.0225	1	1	44	0.0227	1	0.000598	0.0263	163	0.0157	1	0.76	63.5	0.0157	1	4	0.0141	0.25	unnamed	STAT5A
Mouse Phenotype	MP:0011696	absent mast cells	177	0.023	1	1	42.9	0.0233	1	0.000613	0.0263	187	0.0195	1	0.827	50.8	0.0197	1	5	0.0141	0.2	unnamed	STAT5A
Mouse Phenotype	MP:0005621	abnormal cell physiology	178	0.0234	1	1	1.54	11.7	18	0.308	0.474	119	0.01	1	0.665	1.7	11.8	20	2997	0.282	0.00667	unnamed,unnamed,unnamed,unnamed,unnamed,unnamed,unnamed,unnamed,unnamed,unnamed,unnamed,unnamed,unnamed,unnamed,unnamed,unnamed,unnamed,unnamed	ADAM10,BCL11B,BCL2L11,BHLHE23,CERKL,CRTC3,DAD1,DMAP1,EN1,ETS1,FOXP1,HSPA4,ITGA4,KDM3A,RAD9B,RHOG,STAT3,STAT5A,TLR2,XRCC5
Mouse Phenotype	MP:0009378	abnormal endoplasmic reticulum morphology	179	0.0236	1	1	42	0.0238	1	0.000627	0.0263	341	0.0425	1	0.986	23.1	0.0433	1	11	0.0141	0.0909	unnamed	TLR2
Mouse Phenotype	MP:0001547	abnormal lipid level	180	0.0237	1	1	2.41	2.91	7	0.0766	0.184	122	0.0103	1	0.669	2.65	3.02	8	767	0.113	0.0104	unnamed,unnamed,unnamed,unnamed,unnamed,unnamed,unnamed	CRTC3,INSIG2,KDM3A,LDLRAP1,LIPC,STAT3,STAT5A,TLR2
Mouse Phenotype	MP:0004250	tau protein deposits	181	0.0237	1	1	41.7	0.024	1	0.000632	0.0263	268	0.0311	1	0.918	31.8	0.0315	1	8	0.0141	0.125	unnamed	HSPA4
Mouse Phenotype	MP:0001652	colonic necrosis	182	0.0238	1	1	41.5	0.0241	1	0.000634	0.0263	163	0.0157	1	0.76	63.5	0.0157	1	4	0.0141	0.25	unnamed	TLR2
Mouse Phenotype	MP:0011077	decreased macrophage nitric oxide production	183	0.024	1	1	41.2	0.0243	1	0.000639	0.0263	244	0.0272	1	0.884	36.3	0.0275	1	7	0.0141	0.143	unnamed	TLR2
Mouse Phenotype	MP:0008212	absent mature B cells	184	0.024	1	1	8.35	0.24	2	0.0063	0.0526	204	0.0212	1	0.823	8.92	0.224	2	57	0.0282	0.0351	unnamed,unnamed	ADAM10,ETS1
Mouse Phenotype	MP:0000905	increased superior colliculus size	185	0.0241	1	1	41	0.0244	1	0.000641	0.0263	135	0.0118	1	0.69	84.7	0.0118	1	3	0.0141	0.333	unnamed	EN1
Mouse Phenotype	MP:0011460	decreased urine chloride ion level	186	0.0241	1	1	41	0.0244	1	0.000642	0.0263	268	0.0311	1	0.918	31.8	0.0315	1	8	0.0141	0.125	unnamed	UPK2
Mouse Phenotype	MP:0010274	increased organ/body region tumor incidence	187	0.0242	1	1	2.64	2.27	6	0.0598	0.158	199	0.0196	1	0.779	2.82	2.13	6	541	0.0845	0.0111	unnamed,unnamed,unnamed,unnamed,unnamed,unnamed	BCL2L11,IQGAP1,PRKCA,STAT3,TLR2,XRCC5
Mouse Phenotype	MP:0008345	abnormal gamma-delta T cell number	188	0.0243	1	1	8.3	0.241	2	0.00634	0.0526	211	0.0219	1	0.822	8.76	0.228	2	58	0.0282	0.0345	unnamed,unnamed	BCL11B,STAT5A
Mouse Phenotype	MP:0009126	abnormal brown fat cell number	189	0.0249	1	1	39.7	0.0252	1	0.000663	0.0263	244	0.0272	1	0.884	36.3	0.0275	1	7	0.0141	0.143	unnamed	CRTC3
Mouse Phenotype	MP:0012095	increased Reichert's membrane thickness	190	0.0249	1	1	39.7	0.0252	1	0.000663	0.0263	163	0.0157	1	0.76	63.5	0.0157	1	4	0.0141	0.25	unnamed	DAD1
Mouse Phenotype	MP:0008388	hypochromic microcytic anemia	191	0.0249	1	1	39.6	0.0252	1	0.000664	0.0263	388	0.0537	1	1	18.1	0.0551	1	14	0.0141	0.0714	unnamed	STAT5A
Mouse Phenotype	MP:0005076	abnormal cell differentiation	192	0.0249	1	1	1.88	5.86	11	0.154	0.289	74	0.00406	1	0.435	2.38	5.05	12	1283	0.169	0.00935	unnamed,unnamed,unnamed,unnamed,unnamed,unnamed,unnamed,unnamed,unnamed,unnamed,unnamed	ADAM10,BCL11B,BCL2L11,EN1,ETS1,FOXP1,ITGA4,RHOG,STAT3,STAT5A,TLR2,XRCC5
Mouse Phenotype	MP:0000221	decreased leukocyte cell number	193	0.0249	1	1	2.2	3.63	8	0.0955	0.211	158	0.0146	1	0.733	2.33	3.87	9	983	0.127	0.00916	unnamed,unnamed,unnamed,unnamed,unnamed,unnamed,unnamed,unnamed	ADAM10,BCL11B,BCL2L11,ETS1,FOXP1,ITGA4,STAT3,STAT5A,XRCC5
Mouse Phenotype	MP:0010896	decreased lung compliance	194	0.025	1	1	39.5	0.0253	1	0.000666	0.0263	244	0.0272	1	0.884	36.3	0.0275	1	7	0.0141	0.143	unnamed	STAT3
Mouse Phenotype	MP:0011719	abnormal natural killer cell mediated cytotoxicity	195	0.0251	1	1	8.15	0.245	2	0.00646	0.0526	216	0.0233	1	0.855	8.47	0.236	2	60	0.0282	0.0333	unnamed,unnamed	ETS1,STAT5A
Mouse Phenotype	MP:0009269	decreased fat cell size	196	0.0256	1	1	8.08	0.248	2	0.00652	0.0526	182	0.0178	1	0.776	9.77	0.205	2	52	0.0282	0.0385	unnamed,unnamed	CRTC3,TLR2
Mouse Phenotype	MP:0002674	abnormal sperm motility	197	0.0259	1	1	4.69	0.639	3	0.0168	0.0789	321	0.0365	1	0.9	4.12	0.728	3	185	0.0423	0.0162	unnamed,unnamed,unnamed	HSPA4,INPP5B,KDM3A
Mouse Phenotype	MP:0000675	abnormal eccrine gland morphology	198	0.026	1	1	38	0.0263	1	0.000692	0.0263	163	0.0157	1	0.76	63.5	0.0157	1	4	0.0141	0.25	unnamed	EN1
Mouse Phenotype	MP:0005153	abnormal B cell proliferation	199	0.026	1	1	4.69	0.64	3	0.0168	0.0789	259	0.0282	1	0.861	4.56	0.657	3	167	0.0423	0.018	unnamed,unnamed,unnamed	BCL2L11,ETS1,RHOG
Mouse Phenotype	MP:0008343	abnormal gamma-delta T cell morphology	200	0.0262	1	1	7.98	0.251	2	0.0066	0.0526	258	0.0279	1	0.855	7.7	0.26	2	66	0.0282	0.0303	unnamed,unnamed	BCL11B,STAT5A
Mouse Phenotype	MP:0002970	abnormal white adipose tissue morphology	201	0.0263	1	1	3.52	1.14	4	0.0299	0.105	175	0.0163	1	0.737	4.11	0.972	4	247	0.0563	0.0162	unnamed,unnamed,unnamed,unnamed	CRTC3,KDM3A,STAT3,TLR2
Mouse Phenotype	MP:0003587	ureter obstruction	202	0.0265	1	1	37.2	0.0269	1	0.000707	0.0263	244	0.0272	1	0.884	36.3	0.0275	1	7	0.0141	0.143	unnamed	UPK2
Mouse Phenotype	MP:0002217	small lymph nodes	203	0.0269	1	1	7.86	0.254	2	0.00669	0.0526	262	0.0294	1	0.89	7.47	0.268	2	68	0.0282	0.0294	unnamed,unnamed	STAT5A,XRCC5
Mouse Phenotype	MP:0011394	increased fetal cardiomyocyte proliferation	204	0.0269	1	1	36.7	0.0272	1	0.000716	0.0263	163	0.0157	1	0.76	63.5	0.0157	1	4	0.0141	0.25	unnamed	FOXP1
Mouse Phenotype	MP:0005384	cellular phenotype	205	0.027	1	1	1.52	11.9	18	0.312	0.474	150	0.0134	1	0.709	1.65	12.1	20	3081	0.282	0.00649	unnamed,unnamed,unnamed,unnamed,unnamed,unnamed,unnamed,unnamed,unnamed,unnamed,unnamed,unnamed,unnamed,unnamed,unnamed,unnamed,unnamed,unnamed	ADAM10,BCL11B,BCL2L11,BHLHE23,CERKL,CRTC3,DAD1,DMAP1,EN1,ETS1,FOXP1,HSPA4,ITGA4,KDM3A,RAD9B,RHOG,STAT3,STAT5A,TLR2,XRCC5
Mouse Phenotype	MP:0005288	abnormal oxygen consumption	206	0.027	1	1	4.62	0.65	3	0.0171	0.0789	255	0.0273	1	0.848	4.62	0.649	3	165	0.0423	0.0182	unnamed,unnamed,unnamed	CRTC3,KDM3A,STAT5A
Mouse Phenotype	MP:0011471	decreased urine creatinine level	207	0.0274	1	1	36	0.0278	1	0.000732	0.0263	299	0.0349	1	0.924	28.2	0.0354	1	9	0.0141	0.111	unnamed	UPK2
Mouse Phenotype	MP:0010266	decreased liver tumor incidence	208	0.0275	1	1	35.9	0.0279	1	0.000734	0.0263	268	0.0311	1	0.918	31.8	0.0315	1	8	0.0141	0.125	unnamed	TLR2
Mouse Phenotype	MP:0002304	abnormal total lung capacity	209	0.0276	1	1	35.7	0.028	1	0.000737	0.0263	219	0.0234	1	0.845	42.3	0.0236	1	6	0.0141	0.167	unnamed	STAT5A
Mouse Phenotype	MP:0006094	increased fat cell size	210	0.0279	1	1	7.7	0.26	2	0.00684	0.0526	211	0.0219	1	0.822	8.76	0.228	2	58	0.0282	0.0345	unnamed,unnamed	KDM3A,STAT3
Mouse Phenotype	MP:0003537	hydrometrocolpos	211	0.0294	1	1	33.5	0.0298	1	0.000785	0.0263	187	0.0195	1	0.827	50.8	0.0197	1	5	0.0141	0.2	unnamed	BCL2L11
Mouse Phenotype	MP:0011018	pulmonary hyaline membrane formation	212	0.0295	1	1	33.4	0.03	1	0.000789	0.0263	219	0.0234	1	0.845	42.3	0.0236	1	6	0.0141	0.167	unnamed	STAT3
Mouse Phenotype	MP:0008171	abnormal mature B cell morphology	213	0.0302	1	1	3.37	1.19	4	0.0312	0.105	283	0.0322	1	0.9	3.33	1.2	4	305	0.0563	0.0131	unnamed,unnamed,unnamed,unnamed	ADAM10,BCL2L11,ETS1,FOXP1
Mouse Phenotype	MP:0008762	embryonic lethality	214	0.0303	1	1	1.82	6.03	11	0.159	0.289	349	0.0427	1	0.97	1.78	6.19	11	1573	0.155	0.00699	unnamed,unnamed,unnamed,unnamed,unnamed,unnamed,unnamed,unnamed,unnamed,unnamed,unnamed	ADAM10,BCL2L11,BCOR,DAD1,DMAP1,ETS1,FOXP1,INPP5B,ITGA4,RAD9B,STAT3
Mouse Phenotype	MP:0001674	abnormal triploblastic development	215	0.0304	1	1	3.36	1.19	4	0.0313	0.105	155	0.0138	1	0.705	4.33	0.925	4	235	0.0563	0.017	unnamed,unnamed,unnamed,unnamed	ADAM10,DAD1,EN1,STAT3
Mouse Phenotype	MP:0002319	hyperoxia	216	0.0305	1	1	32.3	0.031	1	0.000815	0.0263	219	0.0234	1	0.845	42.3	0.0236	1	6	0.0141	0.167	unnamed	TLR2
Mouse Phenotype	MP:0008217	abnormal B cell activation	217	0.0306	1	1	4.4	0.682	3	0.0179	0.0789	314	0.035	1	0.883	4.19	0.716	3	182	0.0423	0.0165	unnamed,unnamed,unnamed	BCL2L11,ETS1,RHOG
Mouse Phenotype	MP:0009120	abnormal white fat cell lipid droplet size	218	0.0309	1	1	31.9	0.0313	1	0.000825	0.0263	219	0.0234	1	0.845	42.3	0.0236	1	6	0.0141	0.167	unnamed	KDM3A
Mouse Phenotype	MP:0000865	absent cerebellum vermis	219	0.031	1	1	31.8	0.0315	1	0.000828	0.0263	187	0.0195	1	0.827	50.8	0.0197	1	5	0.0141	0.2	unnamed	EN1
Mouse Phenotype	MP:0008188	abnormal transitional stage B cell morphology	220	0.0315	1	1	7.21	0.277	2	0.0073	0.0526	287	0.0327	1	0.902	7.06	0.283	2	72	0.0282	0.0278	unnamed,unnamed	ADAM10,BCL2L11
Mouse Phenotype	MP:0010330	abnormal circulating lipoprotein level	221	0.0318	1	1	4.33	0.693	3	0.0182	0.0789	284	0.0322	1	0.897	4.33	0.693	3	176	0.0423	0.017	unnamed,unnamed,unnamed	LDLRAP1,LIPC,TLR2
Mouse Phenotype	MP:0008662	abnormal interleukin-12 secretion	222	0.0323	1	1	7.11	0.281	2	0.00741	0.0526	290	0.0335	1	0.916	6.96	0.287	2	73	0.0282	0.0274	unnamed,unnamed	STAT3,TLR2
Mouse Phenotype	MP:0003227	abnormal vascular branching morphogenesis	223	0.0323	1	1	7.11	0.281	2	0.00741	0.0526	127	0.0108	1	0.674	12.7	0.157	2	40	0.0282	0.05	unnamed,unnamed	ADAM10,ETS1
Mouse Phenotype	MP:0011629	decreased mitochondria number	224	0.0324	1	1	30.4	0.0329	1	0.000865	0.0263	268	0.0311	1	0.918	31.8	0.0315	1	8	0.0141	0.125	unnamed	TLR2
Mouse Phenotype	MP:0005290	decreased oxygen consumption	225	0.0324	1	1	7.1	0.282	2	0.00741	0.0526	234	0.0248	1	0.839	8.2	0.244	2	62	0.0282	0.0323	unnamed,unnamed	KDM3A,STAT5A
Mouse Phenotype	MP:0002118	abnormal lipid homeostasis	226	0.0325	1	1	2.25	3.11	7	0.0818	0.184	162	0.0155	1	0.756	2.46	3.25	8	825	0.113	0.0097	unnamed,unnamed,unnamed,unnamed,unnamed,unnamed,unnamed	CRTC3,INSIG2,KDM3A,LDLRAP1,LIPC,STAT3,STAT5A,TLR2
Mouse Phenotype	MP:0011469	abnormal urine creatinine level	227	0.0326	1	1	30.2	0.0331	1	0.000871	0.0263	374	0.05	1	1	19.5	0.0512	1	13	0.0141	0.0769	unnamed	UPK2
Mouse Phenotype	MP:0009503	abnormal mammary gland duct morphology	228	0.0327	1	1	7.07	0.283	2	0.00745	0.0526	240	0.0263	1	0.868	7.94	0.252	2	64	0.0282	0.0313	unnamed,unnamed	BCL2L11,STAT5A
Mouse Phenotype	MP:0011200	abnormal extraembryonic coelom morphology	229	0.0328	1	1	30	0.0333	1	0.000877	0.0263	324	0.0387	1	0.945	25.4	0.0394	1	10	0.0141	0.1	unnamed	DAD1
Mouse Phenotype	MP:0002628	hepatic steatosis	230	0.0328	1	1	4.28	0.701	3	0.0184	0.0789	317	0.0355	1	0.887	4.17	0.72	3	183	0.0423	0.0164	unnamed,unnamed,unnamed	KDM3A,STAT3,TLR2
Mouse Phenotype	MP:0000685	abnormal immune system morphology	231	0.0329	1	1	1.74	6.91	12	0.182	0.316	318	0.036	1	0.896	1.72	7.58	13	1925	0.183	0.00675	unnamed,unnamed,unnamed,unnamed,unnamed,unnamed,unnamed,unnamed,unnamed,unnamed,unnamed,unnamed	ADAM10,BCL11B,BCL2L11,DAD1,EN1,ETS1,FOXP1,ITGA4,RHOG,STAT3,STAT5A,TLR2,XRCC5
Mouse Phenotype	MP:0003269	colon polyps	232	0.033	1	1	29.8	0.0336	1	0.000884	0.0263	388	0.0537	1	1	18.1	0.0551	1	14	0.0141	0.0714	unnamed	STAT3
Mouse Phenotype	MP:0008172	abnormal follicular B cell morphology	233	0.0334	1	1	6.98	0.286	2	0.00754	0.0526	355	0.0452	1	1	5.91	0.338	2	86	0.0282	0.0233	unnamed,unnamed	ADAM10,BCL2L11
Mouse Phenotype	MP:0009959	abnormal cerebellar hemisphere morphology	234	0.0338	1	1	29.1	0.0344	1	0.000904	0.0263	163	0.0157	1	0.76	63.5	0.0157	1	4	0.0141	0.25	unnamed	EN1
Mouse Phenotype	MP:0008348	absent gamma-delta T cells	235	0.0343	1	1	28.7	0.0349	1	0.000917	0.0263	374	0.05	1	1	19.5	0.0512	1	13	0.0141	0.0769	unnamed	STAT5A
Mouse Phenotype	MP:0004861	abnormal Raphe nucleus morphology	236	0.0344	1	1	28.6	0.035	1	0.000922	0.0263	163	0.0157	1	0.76	63.5	0.0157	1	4	0.0141	0.25	unnamed	EN1
Mouse Phenotype	MP:0009132	abnormal white fat cell size	237	0.0349	1	1	6.81	0.294	2	0.00773	0.0526	176	0.0166	1	0.745	10.2	0.197	2	50	0.0282	0.04	unnamed,unnamed	CRTC3,TLR2
Mouse Phenotype	MP:0009809	abnormal urine uric acid level	238	0.035	1	1	28.1	0.0356	1	0.000937	0.0263	359	0.0462	1	1	21.2	0.0472	1	12	0.0141	0.0833	unnamed	UPK2
Mouse Phenotype	MP:0000564	syndactyly	239	0.0351	1	1	4.17	0.72	3	0.019	0.0789	117	0.0091	1	0.616	6.99	0.429	3	109	0.0423	0.0275	unnamed,unnamed,unnamed	BCL2L11,DAD1,EN1
Mouse Phenotype	MP:0008206	increased B-2 B cell number	240	0.0352	1	1	27.9	0.0358	1	0.000942	0.0263	299	0.0349	1	0.924	28.2	0.0354	1	9	0.0141	0.111	unnamed	BCL2L11
Mouse Phenotype	MP:0011074	abnormal macrophage nitric oxide production	241	0.0364	1	1	27	0.037	1	0.000975	0.0263	324	0.0387	1	0.945	25.4	0.0394	1	10	0.0141	0.1	unnamed	TLR2
Mouse Phenotype	MP:0008552	abnormal circulating tumor necrosis factor level	242	0.0364	1	1	6.66	0.3	2	0.00791	0.0526	515	0.0788	1	1	4.31	0.464	2	118	0.0282	0.0169	unnamed,unnamed	STAT3,TLR2
Mouse Phenotype	MP:0006080	CNS ischemia	243	0.0368	1	1	26.7	0.0374	1	0.000985	0.0263	219	0.0234	1	0.845	42.3	0.0236	1	6	0.0141	0.167	unnamed	TLR2
Mouse Phenotype	MP:0011633	abnormal mitochondrial shape	244	0.037	1	1	26.5	0.0377	1	0.000992	0.0263	268	0.0311	1	0.918	31.8	0.0315	1	8	0.0141	0.125	unnamed	TLR2
Mouse Phenotype	MP:0008096	abnormal plasma cell number	245	0.0371	1	1	6.59	0.304	2	0.00799	0.0526	240	0.0263	1	0.868	7.94	0.252	2	64	0.0282	0.0313	unnamed,unnamed	BCL2L11,ETS1
Mouse Phenotype	MP:0011180	abnormal hematopoietic cell number	246	0.0372	1	1	1.84	5.43	10	0.143	0.263	282	0.0321	1	0.901	1.86	5.91	11	1502	0.155	0.00732	unnamed,unnamed,unnamed,unnamed,unnamed,unnamed,unnamed,unnamed,unnamed,unnamed	ADAM10,BCL11B,BCL2L11,EN1,ETS1,FOXP1,ITGA4,STAT3,STAT5A,TLR2,XRCC5
Mouse Phenotype	MP:0002881	long hair	247	0.0373	1	1	26.3	0.038	1	0.000999	0.0263	187	0.0195	1	0.827	50.8	0.0197	1	5	0.0141	0.2	unnamed	FGF5
Mouse Phenotype	MP:0008642	decreased circulating interleukin-1 beta level	248	0.0373	1	1	26.3	0.038	1	0.001	0.0263	500	0.0759	1	1	12.7	0.0787	1	20	0.0141	0.05	unnamed	TLR2
Mouse Phenotype	MP:0008669	increased interleukin-12b secretion	249	0.0374	1	1	26.3	0.0381	1	0.001	0.0263	411	0.0575	1	1	16.9	0.059	1	15	0.0141	0.0667	unnamed	STAT3
Mouse Phenotype	MP:0004543	abnormal sperm physiology	250	0.0379	1	1	4.04	0.743	3	0.0195	0.0789	382	0.0505	1	1	3.61	0.83	3	211	0.0423	0.0142	unnamed,unnamed,unnamed	HSPA4,INPP5B,KDM3A
Mouse Phenotype	MP:0012094	abnormal Reichert's membrane thickness	251	0.0382	1	1	25.7	0.0389	1	0.00102	0.0263	268	0.0311	1	0.918	31.8	0.0315	1	8	0.0141	0.125	unnamed	DAD1
Mouse Phenotype	MP:0003916	decreased heart left ventricle weight	252	0.0384	1	1	25.5	0.0392	1	0.00103	0.0263	163	0.0157	1	0.76	63.5	0.0157	1	4	0.0141	0.25	unnamed	TLR2
Mouse Phenotype	MP:0001116	small gonad	253	0.0385	1	1	2.65	1.88	5	0.0496	0.132	337	0.0412	1	0.968	2.64	1.9	5	482	0.0704	0.0104	unnamed,unnamed,unnamed,unnamed,unnamed	BCL2L11,HSPA4,KDM3A,LIPC,STAT3
Mouse Phenotype	MP:0010784	abnormal forestomach morphology	254	0.0386	1	1	25.4	0.0393	1	0.00103	0.0263	163	0.0157	1	0.76	63.5	0.0157	1	4	0.0141	0.25	unnamed	ADAM10
Mouse Phenotype	MP:0008397	abnormal CD4-positive, CD25-positive, alpha-beta regulatory T cell morphology	255	0.0387	1	1	25.3	0.0395	1	0.00104	0.0263	359	0.0462	1	1	21.2	0.0472	1	12	0.0141	0.0833	unnamed	STAT5A
Mouse Phenotype	MP:0008071	absent B cells	256	0.0391	1	1	6.4	0.312	2	0.00822	0.0526	281	0.0319	1	0.898	7.16	0.279	2	71	0.0282	0.0282	unnamed,unnamed	ADAM10,ETS1
Mouse Phenotype	MP:0002224	abnormal spleen size	257	0.0391	1	1	2.36	2.54	6	0.0669	0.158	333	0.0394	1	0.937	2.39	2.51	6	638	0.0845	0.0094	unnamed,unnamed,unnamed,unnamed,unnamed,unnamed	ADAM10,BCL11B,BCL2L11,ETS1,STAT5A,XRCC5
Mouse Phenotype	MP:0002339	abnormal lymph node morphology	258	0.0391	1	1	3.1	1.29	4	0.0339	0.105	352	0.0438	1	0.985	3.02	1.33	4	337	0.0563	0.0119	unnamed,unnamed,unnamed,unnamed	BCL11B,BCL2L11,STAT5A,XRCC5
Mouse Phenotype	MP:0004130	abnormal muscle cell glucose uptake	259	0.0394	1	1	6.38	0.314	2	0.00826	0.0526	232	0.0241	1	0.821	8.33	0.24	2	61	0.0282	0.0328	unnamed,unnamed	CRTC3,PRKCA
Mouse Phenotype	MP:0010811	decreased type II pneumocyte number	260	0.0394	1	1	24.9	0.0402	1	0.00106	0.0263	341	0.0425	1	0.986	23.1	0.0433	1	11	0.0141	0.0909	unnamed	STAT3
Mouse Phenotype	MP:0009922	increased transitional stage T1 B cell number	261	0.0395	1	1	24.8	0.0402	1	0.00106	0.0263	299	0.0349	1	0.924	28.2	0.0354	1	9	0.0141	0.111	unnamed	ADAM10
Mouse Phenotype	MP:0009089	short uterine horn	262	0.0397	1	1	24.7	0.0405	1	0.00107	0.0263	187	0.0195	1	0.827	50.8	0.0197	1	5	0.0141	0.2	unnamed	STAT3
Mouse Phenotype	MP:0004557	dilated allantois	263	0.04	1	1	24.5	0.0408	1	0.00107	0.0263	299	0.0349	1	0.924	28.2	0.0354	1	9	0.0141	0.111	unnamed	ITGA4
Mouse Phenotype	MP:0010267	decreased lung tumor incidence	264	0.0406	1	1	24.2	0.0414	1	0.00109	0.0263	268	0.0311	1	0.918	31.8	0.0315	1	8	0.0141	0.125	unnamed	TLR2
Mouse Phenotype	MP:0001064	absent trochlear nerve	265	0.0406	1	1	24.1	0.0415	1	0.00109	0.0263	187	0.0195	1	0.827	50.8	0.0197	1	5	0.0141	0.2	unnamed	EN1
Mouse Phenotype	MP:0002006	tumorigenesis	266	0.0406	1	1	2.15	3.26	7	0.0858	0.184	142	0.0123	1	0.684	2.57	3.11	8	791	0.113	0.0101	unnamed,unnamed,unnamed,unnamed,unnamed,unnamed,unnamed	BCL11B,BCL2L11,IQGAP1,PRKCA,STAT3,STAT5A,TLR2,XRCC5
Mouse Phenotype	MP:0005092	decreased double-positive T cell number	267	0.0409	1	1	3.92	0.766	3	0.0202	0.0789	298	0.0345	1	0.918	4.21	0.712	3	181	0.0423	0.0166	unnamed,unnamed,unnamed	ADAM10,BCL11B,BCL2L11
Mouse Phenotype	MP:0002673	abnormal sperm number	268	0.041	1	1	3.06	1.31	4	0.0344	0.105	385	0.0526	1	1	2.84	1.41	4	358	0.0563	0.0112	unnamed,unnamed,unnamed,unnamed	BCL2L11,HSPA4,INPP5B,KDM3A
Mouse Phenotype	MP:0008758	abnormal T cell receptor beta chain V(D)J recombination	269	0.041	1	1	23.9	0.0419	1	0.0011	0.0263	299	0.0349	1	0.924	28.2	0.0354	1	9	0.0141	0.111	unnamed	BCL11B
Mouse Phenotype	MP:0004955	increased thymus weight	270	0.0411	1	1	23.8	0.0419	1	0.0011	0.0263	674	0.119	1	1	7.94	0.126	1	32	0.0141	0.0313	unnamed	ETS1
Mouse Phenotype	MP:0001800	abnormal humoral immune response	271	0.0411	1	1	2.61	1.92	5	0.0505	0.132	405	0.0542	1	1	2.44	2.05	5	521	0.0704	0.0096	unnamed,unnamed,unnamed,unnamed,unnamed	BCL2L11,DHRS4L2,RHOG,TLR2,XRCC5
Mouse Phenotype	MP:0009270	abnormal guard hair length	272	0.0412	1	1	23.8	0.042	1	0.00111	0.0263	163	0.0157	1	0.76	63.5	0.0157	1	4	0.0141	0.25	unnamed	FGF5
Mouse Phenotype	MP:0002875	decreased erythrocyte cell number	273	0.0412	1	1	3.9	0.768	3	0.0202	0.0789	335	0.0411	1	0.971	3.93	0.763	3	194	0.0423	0.0155	unnamed,unnamed,unnamed	ADAM10,BCL2L11,STAT5A
Mouse Phenotype	MP:0002221	abnormal lymph organ size	274	0.0414	1	1	2.14	3.27	7	0.0862	0.184	383	0.0508	1	1	2.08	3.37	7	856	0.0986	0.00818	unnamed,unnamed,unnamed,unnamed,unnamed,unnamed,unnamed	ADAM10,BCL11B,BCL2L11,DAD1,ETS1,STAT5A,XRCC5
Mouse Phenotype	MP:0010588	conotruncal ridge hyperplasia	275	0.0417	1	1	23.5	0.0426	1	0.00112	0.0263	187	0.0195	1	0.827	50.8	0.0197	1	5	0.0141	0.2	unnamed	FOXP1
Mouse Phenotype	MP:0002216	abnormal seminiferous tubule morphology	276	0.0419	1	1	3.03	1.32	4	0.0347	0.105	297	0.0345	1	0.921	3.26	1.23	4	312	0.0563	0.0128	unnamed,unnamed,unnamed,unnamed	BCL2L11,HSPA4,INPP5B,KDM3A
Mouse Phenotype	MP:0006207	embryonic lethality during organogenesis	277	0.0419	1	1	2	4.01	8	0.106	0.211	208	0.0215	1	0.819	2.32	3.45	8	877	0.113	0.00912	unnamed,unnamed,unnamed,unnamed,unnamed,unnamed,unnamed,unnamed	ADAM10,BCL2L11,BCOR,DAD1,ETS1,INPP5B,ITGA4,RAD9B
Mouse Phenotype	MP:0006098	absent cerebellar lobules	278	0.042	1	1	23.3	0.0429	1	0.00113	0.0263	219	0.0234	1	0.845	42.3	0.0236	1	6	0.0141	0.167	unnamed	EN1
Mouse Phenotype	MP:0002018	malignant tumors	279	0.0421	1	1	3.03	1.32	4	0.0347	0.105	339	0.0418	1	0.977	3.06	1.31	4	332	0.0563	0.012	unnamed,unnamed,unnamed,unnamed	IQGAP1,STAT3,TLR2,XRCC5
Mouse Phenotype	MP:0000568	ectopic digits	280	0.0423	1	1	23.1	0.0432	1	0.00114	0.0263	268	0.0311	1	0.918	31.8	0.0315	1	8	0.0141	0.125	unnamed	EN1
Mouse Phenotype	MP:0010948	abnormal double-strand DNA break repair	281	0.0424	1	1	23.1	0.0433	1	0.00114	0.0263	562	0.0904	1	1	10.6	0.0945	1	24	0.0141	0.0417	unnamed	XRCC5
Mouse Phenotype	MP:0008045	decreased NK cell number	282	0.0425	1	1	6.11	0.327	2	0.00861	0.0526	293	0.0344	1	0.929	6.87	0.291	2	74	0.0282	0.027	unnamed,unnamed	ETS1,STAT5A
Mouse Phenotype	MP:0008203	absent B-1a cells	283	0.0426	1	1	23	0.0435	1	0.00114	0.0263	324	0.0387	1	0.945	25.4	0.0394	1	10	0.0141	0.1	unnamed	ETS1
Mouse Phenotype	MP:0008214	increased immature B cell number	284	0.0429	1	1	6.08	0.329	2	0.00866	0.0526	293	0.0344	1	0.929	6.87	0.291	2	74	0.0282	0.027	unnamed,unnamed	ADAM10,BCL2L11
Mouse Phenotype	MP:0002892	decreased superior colliculus size	285	0.0431	1	1	22.7	0.044	1	0.00116	0.0263	219	0.0234	1	0.845	42.3	0.0236	1	6	0.0141	0.167	unnamed	EN1
Mouse Phenotype	MP:0000394	absent hair follicle melanin granules	286	0.0435	1	1	22.5	0.0445	1	0.00117	0.0263	219	0.0234	1	0.845	42.3	0.0236	1	6	0.0141	0.167	unnamed	BCL2L11
Mouse Phenotype	MP:0009341	decreased splenocyte apoptosis	287	0.0438	1	1	22.4	0.0447	1	0.00118	0.0263	299	0.0349	1	0.924	28.2	0.0354	1	9	0.0141	0.111	unnamed	BCL2L11
Mouse Phenotype	MP:0002424	abnormal reticulocyte morphology	288	0.044	1	1	6	0.334	2	0.00878	0.0526	422	0.0591	1	1	5.08	0.394	2	100	0.0282	0.02	unnamed,unnamed	ITGA4,STAT5A
Mouse Phenotype	MP:0000777	increased inferior colliculus size	289	0.044	1	1	22.2	0.045	1	0.00118	0.0263	187	0.0195	1	0.827	50.8	0.0197	1	5	0.0141	0.2	unnamed	EN1
Mouse Phenotype	MP:0003838	abnormal milk ejection	290	0.0447	1	1	21.9	0.0457	1	0.0012	0.0263	324	0.0387	1	0.945	25.4	0.0394	1	10	0.0141	0.1	unnamed	STAT5A
Mouse Phenotype	MP:0008614	increased circulating interleukin-17 level	291	0.0448	1	1	21.8	0.0459	1	0.00121	0.0263	374	0.05	1	1	19.5	0.0512	1	13	0.0141	0.0769	unnamed	STAT5A
Mouse Phenotype	MP:0001828	abnormal T cell activation	292	0.0451	1	1	2.96	1.35	4	0.0355	0.105	141	0.012	1	0.672	3.65	1.37	5	348	0.0704	0.0144	unnamed,unnamed,unnamed,unnamed	BCL11B,ETS1,FOXP1,STAT3,STAT5A
Mouse Phenotype	MP:0008082	increased single-positive T cell number	293	0.0451	1	1	3.77	0.797	3	0.021	0.0789	454	0.0668	1	1	3.22	0.933	3	237	0.0423	0.0127	unnamed,unnamed,unnamed	BCL11B,BCL2L11,STAT3
Mouse Phenotype	MP:0002439	abnormal plasma cell morphology	294	0.0452	1	1	5.9	0.339	2	0.00892	0.0526	319	0.0361	1	0.896	6.69	0.299	2	76	0.0282	0.0263	unnamed,unnamed	BCL2L11,ETS1
Mouse Phenotype	MP:0008208	decreased pro-B cell number	295	0.0456	1	1	5.88	0.34	2	0.00895	0.0526	211	0.0219	1	0.822	8.76	0.228	2	58	0.0282	0.0345	unnamed,unnamed	BCL2L11,ETS1
Mouse Phenotype	MP:0008048	abnormal memory T cell number	296	0.0457	1	1	5.87	0.341	2	0.00897	0.0526	290	0.0335	1	0.916	6.96	0.287	2	73	0.0282	0.0274	unnamed,unnamed	BCL2L11,ETS1
Mouse Phenotype	MP:0008613	abnormal circulating interleukin-17 level	297	0.0457	1	1	21.4	0.0467	1	0.00123	0.0263	388	0.0537	1	1	18.1	0.0551	1	14	0.0141	0.0714	unnamed	STAT5A
Mouse Phenotype	MP:0008670	decreased interleukin-12b secretion	298	0.0457	1	1	21.4	0.0468	1	0.00123	0.0263	482	0.0722	1	1	13.4	0.0748	1	19	0.0141	0.0526	unnamed	TLR2
Mouse Phenotype	MP:0001778	abnormal brown adipose tissue amount	299	0.0459	1	1	5.85	0.342	2	0.00899	0.0526	366	0.0471	1	1	5.77	0.346	2	88	0.0282	0.0227	unnamed,unnamed	KDM3A,STAT3
Mouse Phenotype	MP:0001680	abnormal mesoderm development	300	0.046	1	1	3.74	0.803	3	0.0211	0.0789	236	0.0248	1	0.833	4.79	0.626	3	159	0.0423	0.0189	unnamed,unnamed,unnamed	ADAM10,DAD1,STAT3
Mouse Phenotype	MP:0002378	abnormal gut-associated lymphoid tissue morphology	301	0.0462	1	1	5.83	0.343	2	0.00902	0.0526	368	0.048	1	1	5.71	0.35	2	89	0.0282	0.0225	unnamed,unnamed	ITGA4,STAT3
Mouse Phenotype	MP:0010935	increased airway resistance	302	0.0463	1	1	21.1	0.0474	1	0.00125	0.0263	299	0.0349	1	0.924	28.2	0.0354	1	9	0.0141	0.111	unnamed	STAT3
Mouse Phenotype	MP:0006106	absent tectum	303	0.0464	1	1	21.1	0.0475	1	0.00125	0.0263	219	0.0234	1	0.845	42.3	0.0236	1	6	0.0141	0.167	unnamed	EN1
Mouse Phenotype	MP:0009322	increased splenocyte apoptosis	304	0.0465	1	1	21	0.0476	1	0.00125	0.0263	341	0.0425	1	0.986	23.1	0.0433	1	11	0.0141	0.0909	unnamed	ETS1
Mouse Phenotype	MP:0010833	abnormal memory T cell morphology	305	0.0466	1	1	5.81	0.344	2	0.00907	0.0526	293	0.0344	1	0.929	6.87	0.291	2	74	0.0282	0.027	unnamed,unnamed	BCL2L11,ETS1
Mouse Phenotype	MP:0004890	decreased energy expenditure	306	0.047	1	1	5.78	0.346	2	0.00911	0.0526	238	0.0256	1	0.85	8.07	0.248	2	63	0.0282	0.0317	unnamed,unnamed	KDM3A,STAT3
Mouse Phenotype	MP:0001062	absent oculomotor nerve	307	0.0472	1	1	20.7	0.0483	1	0.00127	0.0263	187	0.0195	1	0.827	50.8	0.0197	1	5	0.0141	0.2	unnamed	EN1
Mouse Phenotype	MP:0009779	enhanced behavioral response to anesthetic	308	0.0476	1	1	20.5	0.0487	1	0.00128	0.0263	244	0.0272	1	0.884	36.3	0.0275	1	7	0.0141	0.143	unnamed	EN1
Mouse Phenotype	MP:0009048	enlarged tectum	309	0.0477	1	1	20.5	0.0489	1	0.00129	0.0263	244	0.0272	1	0.884	36.3	0.0275	1	7	0.0141	0.143	unnamed	EN1
Mouse Phenotype	MP:0002813	microcytosis	310	0.0478	1	1	20.4	0.049	1	0.00129	0.0263	531	0.0831	1	1	11.5	0.0866	1	22	0.0141	0.0455	unnamed	STAT5A
Mouse Phenotype	MP:0002020	increased tumor incidence	311	0.0481	1	1	2.24	2.67	6	0.0704	0.158	322	0.0377	1	0.926	2.42	2.48	6	631	0.0845	0.00951	unnamed,unnamed,unnamed,unnamed,unnamed,unnamed	BCL2L11,IQGAP1,PRKCA,STAT3,TLR2,XRCC5
Mouse Phenotype	MP:0002211	abnormal primary sex determination	312	0.0487	1	1	2.49	2.01	5	0.0529	0.132	357	0.046	1	1	2.56	1.96	5	497	0.0704	0.0101	unnamed,unnamed,unnamed,unnamed,unnamed	BCL2L11,HSPA4,KDM3A,LIPC,STAT3
Mouse Phenotype	MP:0008261	arrest of male meiosis	313	0.0492	1	1	5.63	0.355	2	0.00935	0.0526	440	0.0643	1	1	4.84	0.413	2	105	0.0282	0.019	unnamed,unnamed	BCL2L11,HSPA4
Mouse Phenotype	MP:0001153	small seminiferous tubules	314	0.0494	1	1	5.62	0.356	2	0.00937	0.0526	358	0.0461	1	1	5.84	0.342	2	87	0.0282	0.023	unnamed,unnamed	BCL2L11,HSPA4
Mouse Phenotype	MP:0009718	absent Purkinje cell layer	315	0.0495	1	1	19.7	0.0507	1	0.00133	0.0263	299	0.0349	1	0.924	28.2	0.0354	1	9	0.0141	0.111	unnamed	EN1
Mouse Phenotype	MP:0008810	increased circulating iron level	316	0.0495	1	1	19.7	0.0508	1	0.00134	0.0263	500	0.0759	1	1	12.7	0.0787	1	20	0.0141	0.05	unnamed	STAT5A
Mouse Phenotype	MP:0009481	cecum inflammation	317	0.0498	1	1	19.6	0.051	1	0.00134	0.0263	482	0.0722	1	1	13.4	0.0748	1	19	0.0141	0.0526	unnamed	STAT3
Mouse Phenotype	MP:0011182	decreased hematopoietic cell number	318	0.0502	1	1	1.92	4.16	8	0.109	0.211	320	0.0362	1	0.896	1.99	4.53	9	1152	0.127	0.00781	unnamed,unnamed,unnamed,unnamed,unnamed,unnamed,unnamed,unnamed	ADAM10,BCL11B,BCL2L11,ETS1,FOXP1,ITGA4,STAT3,STAT5A,XRCC5
Mouse Phenotype	MP:0011698	abnormal brown adipose tissue physiology	319	0.0506	1	1	19.3	0.0519	1	0.00136	0.0263	324	0.0387	1	0.945	25.4	0.0394	1	10	0.0141	0.1	unnamed	KDM3A
Mouse Phenotype	MP:0000674	abnormal sweat gland morphology	320	0.0509	1	1	19.2	0.0522	1	0.00137	0.0263	244	0.0272	1	0.884	36.3	0.0275	1	7	0.0141	0.143	unnamed	EN1
Mouse Phenotype	MP:0010762	abnormal microglial cell activation	321	0.0509	1	1	19.2	0.0522	1	0.00137	0.0263	442	0.0649	1	1	14.9	0.0669	1	17	0.0141	0.0588	unnamed	TLR2
Mouse Phenotype	MP:0010218	abnormal T-helper 17 cell number	322	0.0517	1	1	18.9	0.053	1	0.0014	0.0263	442	0.0649	1	1	14.9	0.0669	1	17	0.0141	0.0588	unnamed	STAT3
Mouse Phenotype	MP:0004901	decreased male germ cell number	323	0.0521	1	1	2.82	1.42	4	0.0373	0.105	425	0.0594	1	1	2.72	1.47	4	373	0.0563	0.0107	unnamed,unnamed,unnamed,unnamed	BCL2L11,HSPA4,INPP5B,KDM3A
Mouse Phenotype	MP:0002722	abnormal immune system organ morphology	324	0.0523	1	1	1.91	4.19	8	0.11	0.211	267	0.0309	1	0.915	2.04	4.4	9	1119	0.127	0.00804	unnamed,unnamed,unnamed,unnamed,unnamed,unnamed,unnamed,unnamed	ADAM10,BCL11B,BCL2L11,DAD1,ETS1,ITGA4,STAT3,STAT5A,XRCC5
Mouse Phenotype	MP:0005629	abnormal lung weight	325	0.0526	1	1	5.42	0.369	2	0.00971	0.0526	232	0.0241	1	0.821	8.33	0.24	2	61	0.0282	0.0328	unnamed,unnamed	FOXP1,TLR2
Mouse Phenotype	MP:0005668	decreased circulating leptin level	326	0.0528	1	1	5.41	0.37	2	0.00973	0.0526	386	0.0529	1	1	5.41	0.37	2	94	0.0282	0.0213	unnamed,unnamed	CRTC3,TLR2
Mouse Phenotype	MP:0004796	increased anti-histone antibody level	327	0.053	1	1	18.4	0.0544	1	0.00143	0.0263	411	0.0575	1	1	16.9	0.059	1	15	0.0141	0.0667	unnamed	BCL2L11
Mouse Phenotype	MP:0008180	abnormal marginal zone B cell morphology	328	0.0539	1	1	5.35	0.374	2	0.00984	0.0526	527	0.0822	1	1	4.2	0.476	2	121	0.0282	0.0165	unnamed,unnamed	ADAM10,BCL2L11
Mouse Phenotype	MP:0003159	abnormal esophageal smooth muscle morphology	329	0.054	1	1	18	0.0555	1	0.00146	0.0263	187	0.0195	1	0.827	50.8	0.0197	1	5	0.0141	0.2	unnamed	FOXP1
Mouse Phenotype	MP:0006084	abnormal circulating phospholipid level	330	0.0546	1	1	17.8	0.0562	1	0.00148	0.0263	411	0.0575	1	1	16.9	0.059	1	15	0.0141	0.0667	unnamed	LIPC
Mouse Phenotype	MP:0004201	fetal growth retardation	331	0.055	1	1	5.29	0.378	2	0.00995	0.0526	350	0.0433	1	0.979	6.05	0.331	2	84	0.0282	0.0238	unnamed,unnamed	STAT3,XRCC5
Mouse Phenotype	MP:0008916	abnormal astrocyte physiology	332	0.0558	1	1	17.4	0.0574	1	0.00151	0.0263	590	0.0975	1	1	9.77	0.102	1	26	0.0141	0.0385	unnamed	TLR2
Mouse Phenotype	MP:0011940	decreased food intake	333	0.0562	1	1	5.22	0.383	2	0.0101	0.0526	287	0.0327	1	0.902	7.06	0.283	2	72	0.0282	0.0278	unnamed,unnamed	EN1,STAT3
Mouse Phenotype	MP:0002963	decreased urine protein level	334	0.0563	1	1	17.3	0.0579	1	0.00152	0.0263	341	0.0425	1	0.986	23.1	0.0433	1	11	0.0141	0.0909	unnamed	STAT3
Mouse Phenotype	MP:0002367	abnormal thymus lobule morphology	335	0.0565	1	1	5.21	0.384	2	0.0101	0.0526	384	0.0509	1	1	5.52	0.362	2	92	0.0282	0.0217	unnamed,unnamed	BCL11B,ETS1
Mouse Phenotype	MP:0005670	abnormal white adipose tissue physiology	336	0.0575	1	1	16.9	0.0592	1	0.00156	0.0263	428	0.0612	1	1	15.9	0.063	1	16	0.0141	0.0625	unnamed	CRTC3
Mouse Phenotype	MP:0002810	microcytic anemia	337	0.0576	1	1	16.9	0.0593	1	0.00156	0.0263	562	0.0904	1	1	10.6	0.0945	1	24	0.0141	0.0417	unnamed	STAT5A
Mouse Phenotype	MP:0008477	decreased spleen red pulp amount	338	0.0576	1	1	16.9	0.0593	1	0.00156	0.0263	482	0.0722	1	1	13.4	0.0748	1	19	0.0141	0.0526	unnamed	BCL2L11
Mouse Phenotype	MP:0009335	decreased splenocyte proliferation	339	0.0581	1	1	16.7	0.0598	1	0.00157	0.0263	572	0.0939	1	1	10.2	0.0984	1	25	0.0141	0.04	unnamed	TLR2
Mouse Phenotype	MP:0001261	obese	340	0.0583	1	1	5.11	0.391	2	0.0103	0.0526	75	0.00414	1	0.437	9.3	0.323	3	82	0.0423	0.0366	unnamed,unnamed	KDM3A,STAT3,STAT5A
Mouse Phenotype	MP:0008387	hypochromic anemia	341	0.0584	1	1	16.6	0.0602	1	0.00158	0.0263	562	0.0904	1	1	10.6	0.0945	1	24	0.0141	0.0417	unnamed	STAT5A
Mouse Phenotype	MP:0009919	abnormal transitional stage T1 B cell morphology	342	0.0588	1	1	16.5	0.0605	1	0.00159	0.0263	442	0.0649	1	1	14.9	0.0669	1	17	0.0141	0.0588	unnamed	ADAM10
Mouse Phenotype	MP:0006307	abnormal seminiferous tubule size	343	0.0588	1	1	5.09	0.393	2	0.0103	0.0526	373	0.05	1	1	5.58	0.358	2	91	0.0282	0.022	unnamed,unnamed	BCL2L11,HSPA4
Mouse Phenotype	MP:0002687	oligozoospermia	344	0.0589	1	1	3.38	0.889	3	0.0234	0.0789	369	0.0482	1	1	3.68	0.815	3	207	0.0423	0.0145	unnamed,unnamed,unnamed	HSPA4,INPP5B,KDM3A
Mouse Phenotype	MP:0000786	abnormal embryonic neuroepithelial layer differentiation	345	0.0597	1	1	16.3	0.0615	1	0.00162	0.0263	442	0.0649	1	1	14.9	0.0669	1	17	0.0141	0.0588	unnamed	ADAM10
Mouse Phenotype	MP:0006105	small tectum	346	0.0601	1	1	16.2	0.0619	1	0.00163	0.0263	268	0.0311	1	0.918	31.8	0.0315	1	8	0.0141	0.125	unnamed	EN1
Mouse Phenotype	MP:0003877	abnormal serotonergic neuron morphology	347	0.0601	1	1	16.2	0.0619	1	0.00163	0.0263	341	0.0425	1	0.986	23.1	0.0433	1	11	0.0141	0.0909	unnamed	EN1
Mouse Phenotype	MP:0001695	abnormal gastrulation	348	0.0601	1	1	2.34	2.14	5	0.0562	0.132	256	0.0273	1	0.846	2.95	1.7	5	431	0.0704	0.0116	unnamed,unnamed,unnamed,unnamed,unnamed	ADAM10,BCOR,DAD1,EN1,STAT3
Mouse Phenotype	MP:0009790	decreased susceptibility to viral infection induced morbidity/mortality	349	0.0605	1	1	16	0.0624	1	0.00164	0.0263	572	0.0939	1	1	10.2	0.0984	1	25	0.0141	0.04	unnamed	TLR2
Mouse Phenotype	MP:0001548	hyperlipidemia	350	0.0607	1	1	16	0.0626	1	0.00165	0.0263	500	0.0759	1	1	12.7	0.0787	1	20	0.0141	0.05	unnamed	KDM3A
Mouse Phenotype	MP:0002123	abnormal hematopoiesis	351	0.062	1	1	1.63	6.75	11	0.178	0.289	525	0.08	1	1	1.55	7.72	12	1961	0.169	0.00612	unnamed,unnamed,unnamed,unnamed,unnamed,unnamed,unnamed,unnamed,unnamed,unnamed,unnamed	ADAM10,BCL11B,BCL2L11,EN1,ETS1,FOXP1,ITGA4,RHOG,STAT3,STAT5A,TLR2,XRCC5
Mouse Phenotype	MP:0002210	abnormal sex determination	352	0.0621	1	1	2.32	2.15	5	0.0567	0.132	424	0.0591	1	1	2.38	2.1	5	534	0.0704	0.00936	unnamed,unnamed,unnamed,unnamed,unnamed	BCL2L11,HSPA4,KDM3A,LIPC,STAT3
Mouse Phenotype	MP:0009932	skin fibrosis	353	0.0631	1	1	15.4	0.0651	1	0.00171	0.0263	388	0.0537	1	1	18.1	0.0551	1	14	0.0141	0.0714	unnamed	STAT3
Mouse Phenotype	MP:0002816	colitis	354	0.0632	1	1	4.89	0.409	2	0.0108	0.0526	623	0.104	1	1	3.66	0.547	2	139	0.0282	0.0144	unnamed,unnamed	STAT3,TLR2
Mouse Phenotype	MP:0008202	absent B-1 B cells	355	0.0632	1	1	15.3	0.0652	1	0.00172	0.0263	374	0.05	1	1	19.5	0.0512	1	13	0.0141	0.0769	unnamed	ETS1
Mouse Phenotype	MP:0006035	abnormal mitochondrion morphology	356	0.0634	1	1	4.87	0.41	2	0.0108	0.0526	453	0.0654	1	1	4.79	0.417	2	106	0.0282	0.0189	unnamed,unnamed	EN1,TLR2
Mouse Phenotype	MP:0011458	abnormal urine chloride ion level	357	0.0636	1	1	15.2	0.0656	1	0.00173	0.0263	482	0.0722	1	1	13.4	0.0748	1	19	0.0141	0.0526	unnamed	UPK2
Mouse Phenotype	MP:0008053	abnormal NK cell differentiation	358	0.0637	1	1	15.2	0.0658	1	0.00173	0.0263	442	0.0649	1	1	14.9	0.0669	1	17	0.0141	0.0588	unnamed	BCL11B
Mouse Phenotype	MP:0001573	abnormal circulating alanine transaminase level	359	0.064	1	1	4.85	0.412	2	0.0108	0.0526	583	0.0941	1	1	3.88	0.516	2	131	0.0282	0.0153	unnamed,unnamed	STAT3,TLR2
Mouse Phenotype	MP:0008943	increased sensitivity to induced cell death	360	0.0642	1	1	4.84	0.413	2	0.0109	0.0526	685	0.119	1	1	3.37	0.594	2	151	0.0282	0.0132	unnamed,unnamed	RAD9B,XRCC5
Mouse Phenotype	MP:0002824	abnormal chorioallantoic fusion	361	0.0644	1	1	4.83	0.414	2	0.0109	0.0526	340	0.0424	1	0.986	6.12	0.327	2	83	0.0282	0.0241	unnamed,unnamed	DAD1,ITGA4
Mouse Phenotype	MP:0010249	lactation failure	362	0.0648	1	1	14.9	0.0669	1	0.00176	0.0263	459	0.0685	1	1	14.1	0.0708	1	18	0.0141	0.0556	unnamed	STAT5A
Mouse Phenotype	MP:0010301	increased stomach tumor incidence	363	0.0649	1	1	14.9	0.0671	1	0.00177	0.0263	548	0.0868	1	1	11	0.0905	1	23	0.0141	0.0435	unnamed	XRCC5
Mouse Phenotype	MP:0000264	failure of vascular branching	364	0.065	1	1	14.9	0.0672	1	0.00177	0.0263	324	0.0387	1	0.945	25.4	0.0394	1	10	0.0141	0.1	unnamed	ADAM10
Mouse Phenotype	MP:0000701	abnormal lymph node size	365	0.0651	1	1	3.24	0.927	3	0.0244	0.0789	439	0.0641	1	1	3.27	0.917	3	233	0.0423	0.0129	unnamed,unnamed,unnamed	BCL2L11,STAT5A,XRCC5
Mouse Phenotype	MP:0000377	abnormal hair follicle morphology	366	0.0652	1	1	3.23	0.928	3	0.0244	0.0789	335	0.0411	1	0.971	3.93	0.763	3	194	0.0423	0.0155	unnamed,unnamed,unnamed	BCL2L11,EN1,STAT3
Mouse Phenotype	MP:0008183	absent marginal zone B cells	367	0.0652	1	1	14.8	0.0674	1	0.00177	0.0263	482	0.0722	1	1	13.4	0.0748	1	19	0.0141	0.0526	unnamed	ADAM10
Mouse Phenotype	MP:0002429	abnormal blood cell morphology/development	368	0.0655	1	1	1.61	6.81	11	0.179	0.289	543	0.0847	1	1	1.54	7.79	12	1980	0.169	0.00606	unnamed,unnamed,unnamed,unnamed,unnamed,unnamed,unnamed,unnamed,unnamed,unnamed,unnamed	ADAM10,BCL11B,BCL2L11,EN1,ETS1,FOXP1,ITGA4,RHOG,STAT3,STAT5A,TLR2,XRCC5
Mouse Phenotype	MP:0003661	abnormal locus ceruleus morphology	369	0.0656	1	1	14.8	0.0678	1	0.00178	0.0263	299	0.0349	1	0.924	28.2	0.0354	1	9	0.0141	0.111	unnamed	EN1
Mouse Phenotype	MP:0009544	abnormal thymus epithelium morphology	370	0.0659	1	1	14.7	0.0681	1	0.00179	0.0263	428	0.0612	1	1	15.9	0.063	1	16	0.0141	0.0625	unnamed	ETS1
Mouse Phenotype	MP:0010766	abnormal NK cell physiology	371	0.0659	1	1	4.77	0.419	2	0.011	0.0526	422	0.0591	1	1	5.08	0.394	2	100	0.0282	0.02	unnamed,unnamed	ETS1,STAT5A
Mouse Phenotype	MP:0009926	decreased transitional stage T2 B cell number	372	0.066	1	1	14.7	0.0682	1	0.0018	0.0263	459	0.0685	1	1	14.1	0.0708	1	18	0.0141	0.0556	unnamed	ADAM10
Mouse Phenotype	MP:0002396	abnormal hematopoietic system morphology/development	373	0.067	1	1	1.56	7.69	12	0.202	0.316	530	0.0826	1	1	1.51	8.6	13	2184	0.183	0.00595	unnamed,unnamed,unnamed,unnamed,unnamed,unnamed,unnamed,unnamed,unnamed,unnamed,unnamed,unnamed	ADAM10,BCL11B,BCL2L11,DAD1,EN1,ETS1,FOXP1,ITGA4,RHOG,STAT3,STAT5A,TLR2,XRCC5
Mouse Phenotype	MP:0005618	decreased urine potassium level	374	0.0673	1	1	14.4	0.0696	1	0.00183	0.0263	459	0.0685	1	1	14.1	0.0708	1	18	0.0141	0.0556	unnamed	UPK2
Mouse Phenotype	MP:0008280	abnormal male germ cell apoptosis	375	0.0678	1	1	4.69	0.426	2	0.0112	0.0526	583	0.0941	1	1	3.88	0.516	2	131	0.0282	0.0153	unnamed,unnamed	HSPA4,KDM3A
Mouse Phenotype	MP:0001928	abnormal ovulation	376	0.0679	1	1	4.69	0.426	2	0.0112	0.0526	332	0.0387	1	0.924	6.43	0.311	2	79	0.0282	0.0253	unnamed,unnamed	LIPC,STAT3
Mouse Phenotype	MP:0009039	absent inferior colliculus	377	0.0687	1	1	14.1	0.0711	1	0.00187	0.0263	268	0.0311	1	0.918	31.8	0.0315	1	8	0.0141	0.125	unnamed	EN1
Mouse Phenotype	MP:0004852	decreased testis weight	378	0.0688	1	1	3.16	0.949	3	0.025	0.0789	498	0.0757	1	1	3.05	0.984	3	250	0.0423	0.012	unnamed,unnamed,unnamed	BCL2L11,HSPA4,KDM3A
Mouse Phenotype	MP:0011108	partial embryonic lethality during organogenesis	379	0.0688	1	1	2.57	1.56	4	0.0409	0.105	266	0.0305	1	0.909	3.39	1.18	4	300	0.0563	0.0133	unnamed,unnamed,unnamed,unnamed	BCL2L11,ETS1,ITGA4,RAD9B
Mouse Phenotype	MP:0009125	decreased brown fat cell lipid droplet size	380	0.069	1	1	14	0.0715	1	0.00188	0.0263	341	0.0425	1	0.986	23.1	0.0433	1	11	0.0141	0.0909	unnamed	CRTC3
Mouse Phenotype	MP:0004096	abnormal midbrain-hindbrain boundary development	381	0.0693	1	1	13.9	0.0718	1	0.00189	0.0263	359	0.0462	1	1	21.2	0.0472	1	12	0.0141	0.0833	unnamed	EN1
Mouse Phenotype	MP:0002024	T cell derived lymphoma	382	0.0695	1	1	4.63	0.432	2	0.0114	0.0526	409	0.056	1	1	5.24	0.382	2	97	0.0282	0.0206	unnamed,unnamed	BCL2L11,XRCC5
Mouse Phenotype	MP:0010027	increased liver cholesterol level	383	0.0696	1	1	13.9	0.0721	1	0.0019	0.0263	531	0.0831	1	1	11.5	0.0866	1	22	0.0141	0.0455	unnamed	INSIG2
Mouse Phenotype	MP:0012133	absent midbrain-hindbrain boundary	384	0.0697	1	1	13.9	0.0722	1	0.0019	0.0263	299	0.0349	1	0.924	28.2	0.0354	1	9	0.0141	0.111	unnamed	EN1
Mouse Phenotype	MP:0010365	increased thymus tumor incidence	385	0.0698	1	1	4.62	0.433	2	0.0114	0.0526	410	0.057	1	1	5.19	0.386	2	98	0.0282	0.0204	unnamed,unnamed	BCL2L11,XRCC5
Mouse Phenotype	MP:0011750	abnormal seminiferous tubule epithelium morphology	386	0.0705	1	1	4.59	0.436	2	0.0115	0.0526	338	0.0414	1	0.971	6.2	0.323	2	82	0.0282	0.0244	unnamed,unnamed	BCL2L11,INPP5B
Mouse Phenotype	MP:0011369	increased renal glomerulus apoptosis	387	0.0707	1	1	13.7	0.0732	1	0.00193	0.0263	388	0.0537	1	1	18.1	0.0551	1	14	0.0141	0.0714	unnamed	BCL2L11
Mouse Phenotype	MP:0004031	insulitis	388	0.0708	1	1	13.6	0.0733	1	0.00193	0.0263	641	0.108	1	1	8.76	0.114	1	29	0.0141	0.0345	unnamed	TLR2
Mouse Phenotype	MP:0002738	hyperresponsive to tactile stimuli	389	0.0709	1	1	13.6	0.0735	1	0.00193	0.0263	388	0.0537	1	1	18.1	0.0551	1	14	0.0141	0.0714	unnamed	TLR2
Mouse Phenotype	MP:0002019	abnormal tumor incidence	390	0.071	1	1	2.03	2.95	6	0.0777	0.158	207	0.0212	1	0.812	2.51	2.79	7	709	0.0986	0.00987	unnamed,unnamed,unnamed,unnamed,unnamed,unnamed	BCL2L11,IQGAP1,PRKCA,STAT3,STAT5A,TLR2,XRCC5
Mouse Phenotype	MP:0003954	abnormal Reichert's membrane morphology	391	0.0713	1	1	13.5	0.0739	1	0.00195	0.0263	428	0.0612	1	1	15.9	0.063	1	16	0.0141	0.0625	unnamed	DAD1
Mouse Phenotype	MP:0011506	glomerular crescent	392	0.0715	1	1	13.5	0.0742	1	0.00195	0.0263	517	0.0795	1	1	12.1	0.0826	1	21	0.0141	0.0476	unnamed	BCL2L11
Mouse Phenotype	MP:0003311	aminoaciduria	393	0.0716	1	1	13.5	0.0742	1	0.00195	0.0263	548	0.0868	1	1	11	0.0905	1	23	0.0141	0.0435	unnamed	INPP5B
Mouse Phenotype	MP:0009777	abnormal behavioral response to anesthetic	394	0.0719	1	1	13.4	0.0745	1	0.00196	0.0263	359	0.0462	1	1	21.2	0.0472	1	12	0.0141	0.0833	unnamed	EN1
Mouse Phenotype	MP:0009968	abnormal cerebellar granule cell proliferation	395	0.072	1	1	13.4	0.0746	1	0.00196	0.0263	374	0.05	1	1	19.5	0.0512	1	13	0.0141	0.0769	unnamed	EN1
Mouse Phenotype	MP:0002044	increased colonic adenoma incidence	396	0.0724	1	1	13.3	0.075	1	0.00197	0.0263	459	0.0685	1	1	14.1	0.0708	1	18	0.0141	0.0556	unnamed	TLR2
Mouse Phenotype	MP:0012113	decreased inner cell mass proliferation	397	0.0725	1	1	13.3	0.0752	1	0.00198	0.0263	459	0.0685	1	1	14.1	0.0708	1	18	0.0141	0.0556	unnamed	STAT3
Mouse Phenotype	MP:0001348	abnormal lacrimal gland physiology	398	0.0728	1	1	13.2	0.0755	1	0.00199	0.0263	482	0.0722	1	1	13.4	0.0748	1	19	0.0141	0.0526	unnamed	STAT3
Mouse Phenotype	MP:0009920	abnormal transitional stage T2 B cell morphology	399	0.073	1	1	13.2	0.0757	1	0.00199	0.0263	482	0.0722	1	1	13.4	0.0748	1	19	0.0141	0.0526	unnamed	ADAM10
Mouse Phenotype	MP:0011148	decreased mesenchymal cell proliferation involved in lung development	400	0.073	1	1	13.2	0.0758	1	0.00199	0.0263	324	0.0387	1	0.945	25.4	0.0394	1	10	0.0141	0.1	unnamed	FOXP1
Mouse Phenotype	MP:0005535	abnormal body temperature	401	0.0731	1	1	4.49	0.445	2	0.0117	0.0526	496	0.0754	1	1	4.42	0.453	2	115	0.0282	0.0174	unnamed,unnamed	CRTC3,STAT3
Mouse Phenotype	MP:0000642	enlarged adrenal glands	402	0.0733	1	1	13.1	0.0761	1	0.002	0.0263	517	0.0795	1	1	12.1	0.0826	1	21	0.0141	0.0476	unnamed	TLR2
Mouse Phenotype	MP:0001924	infertility	403	0.0739	1	1	2.01	2.98	6	0.0785	0.158	231	0.0238	1	0.816	2.45	2.86	7	726	0.0986	0.00964	unnamed,unnamed,unnamed,unnamed,unnamed,unnamed	BCL2L11,EN1,HSPA4,INPP5B,KDM3A,STAT3,STAT5A
Mouse Phenotype	MP:0001124	abnormal gametes	404	0.0745	1	1	2.5	1.6	4	0.0421	0.105	557	0.087	1	1	2.39	1.68	4	426	0.0563	0.00939	unnamed,unnamed,unnamed,unnamed	BCL2L11,HSPA4,INPP5B,KDM3A
Mouse Phenotype	MP:0000869	abnormal cerebellum posterior vermis morphology	405	0.0755	1	1	12.8	0.0784	1	0.00206	0.0263	299	0.0349	1	0.924	28.2	0.0354	1	9	0.0141	0.111	unnamed	EN1
Mouse Phenotype	MP:0002166	altered tumor susceptibility	406	0.0759	1	1	2	3	6	0.079	0.158	218	0.0233	1	0.848	2.46	2.85	7	723	0.0986	0.00968	unnamed,unnamed,unnamed,unnamed,unnamed,unnamed	BCL2L11,IQGAP1,PRKCA,STAT3,STAT5A,TLR2,XRCC5
Mouse Phenotype	MP:0003304	large intestinal inflammation	407	0.076	1	1	4.39	0.455	2	0.012	0.0526	690	0.12	1	1	3.34	0.598	2	152	0.0282	0.0132	unnamed,unnamed	STAT3,TLR2
Mouse Phenotype	MP:0002362	abnormal spleen marginal zone morphology	408	0.0764	1	1	4.38	0.457	2	0.012	0.0526	652	0.111	1	1	3.5	0.571	2	145	0.0282	0.0138	unnamed,unnamed	ADAM10,BCL2L11
Mouse Phenotype	MP:0010639	altered tumor pathology	409	0.0765	1	1	3.02	0.993	3	0.0261	0.0789	472	0.0701	1	1	3.15	0.952	3	242	0.0423	0.0124	unnamed,unnamed,unnamed	BCL11B,IQGAP1,STAT3
Mouse Phenotype	MP:0005397	hematopoietic system phenotype	410	0.0772	1	1	1.53	7.86	12	0.207	0.316	600	0.0976	1	1	1.47	8.84	13	2245	0.183	0.00579	unnamed,unnamed,unnamed,unnamed,unnamed,unnamed,unnamed,unnamed,unnamed,unnamed,unnamed,unnamed	ADAM10,BCL11B,BCL2L11,DAD1,EN1,ETS1,FOXP1,ITGA4,RHOG,STAT3,STAT5A,TLR2,XRCC5
Mouse Phenotype	MP:0010580	decreased heart left ventricle size	411	0.0777	1	1	12.4	0.0808	1	0.00213	0.0263	244	0.0272	1	0.884	36.3	0.0275	1	7	0.0141	0.143	unnamed	TLR2
Mouse Phenotype	MP:0001586	abnormal erythrocyte cell number	412	0.0778	1	1	3	1	3	0.0263	0.0789	479	0.0715	1	1	3.12	0.96	3	244	0.0423	0.0123	unnamed,unnamed,unnamed	ADAM10,BCL2L11,STAT5A
Mouse Phenotype	MP:0000322	increased granulocyte number	413	0.0789	1	1	2.98	1.01	3	0.0265	0.0789	210	0.0218	1	0.822	3.76	1.06	4	270	0.0563	0.0148	unnamed,unnamed,unnamed	ADAM10,BCL2L11,STAT3,STAT5A
Mouse Phenotype	MP:0000336	decreased mast cell number	414	0.079	1	1	12.2	0.0822	1	0.00216	0.0263	482	0.0722	1	1	13.4	0.0748	1	19	0.0141	0.0526	unnamed	STAT5A
Mouse Phenotype	MP:0008078	increased CD8-positive T cell number	415	0.0793	1	1	4.29	0.467	2	0.0123	0.0526	623	0.104	1	1	3.66	0.547	2	139	0.0282	0.0144	unnamed,unnamed	BCL11B,BCL2L11
Mouse Phenotype	MP:0000691	enlarged spleen	416	0.0799	1	1	2.44	1.64	4	0.0431	0.105	588	0.0964	1	1	2.3	1.74	4	442	0.0563	0.00905	unnamed,unnamed,unnamed,unnamed	ADAM10,BCL11B,BCL2L11,STAT5A
Mouse Phenotype	MP:0002643	poikilocytosis	417	0.0799	1	1	12	0.0832	1	0.00219	0.0263	760	0.139	1	1	6.69	0.15	1	38	0.0141	0.0263	unnamed	STAT5A
Mouse Phenotype	MP:0001560	abnormal circulating insulin level	418	0.0807	1	1	2.43	1.64	4	0.0433	0.105	152	0.0135	1	0.705	3.54	1.41	5	359	0.0704	0.0139	unnamed,unnamed,unnamed,unnamed	CRTC3,KDM3A,STAT3,STAT5A,TLR2
Mouse Phenotype	MP:0001146	abnormal testis morphology	419	0.0809	1	1	2.15	2.33	5	0.0613	0.132	499	0.0759	1	1	2.21	2.26	5	575	0.0704	0.0087	unnamed,unnamed,unnamed,unnamed,unnamed	BCL2L11,HSPA4,INPP5B,KDM3A,STAT3
Mouse Phenotype	MP:0011086	partial postnatal lethality	420	0.0809	1	1	1.84	3.81	7	0.1	0.184	214	0.0229	1	0.847	2.47	2.83	7	720	0.0986	0.00972	unnamed,unnamed,unnamed,unnamed,unnamed,unnamed,unnamed	BCL2L11,EN1,ETS1,RAD9B,STAT3,UPK2,XRCC5
Mouse Phenotype	MP:0009038	decreased inferior colliculus size	421	0.081	1	1	11.9	0.0843	1	0.00222	0.0263	341	0.0425	1	0.986	23.1	0.0433	1	11	0.0141	0.0909	unnamed	EN1
Mouse Phenotype	MP:0010556	thin ventricle myocardium compact layer	422	0.0811	1	1	11.8	0.0845	1	0.00222	0.0263	388	0.0537	1	1	18.1	0.0551	1	14	0.0141	0.0714	unnamed	FOXP1
Mouse Phenotype	MP:0010217	abnormal T-helper 17 cell morphology	423	0.0819	1	1	11.7	0.0853	1	0.00225	0.0263	548	0.0868	1	1	11	0.0905	1	23	0.0141	0.0435	unnamed	STAT3
Mouse Phenotype	MP:0010949	decreased Clara cell number	424	0.0819	1	1	11.7	0.0853	1	0.00225	0.0263	268	0.0311	1	0.918	31.8	0.0315	1	8	0.0141	0.125	unnamed	FOXP1
Mouse Phenotype	MP:0003293	rectal hemorrhage	425	0.0832	1	1	11.5	0.0868	1	0.00228	0.0263	411	0.0575	1	1	16.9	0.059	1	15	0.0141	0.0667	unnamed	TLR2
Mouse Phenotype	MP:0009957	abnormal cerebellum vermis lobule morphology	426	0.0837	1	1	11.5	0.0873	1	0.0023	0.0263	299	0.0349	1	0.924	28.2	0.0354	1	9	0.0141	0.111	unnamed	EN1
Mouse Phenotype	MP:0002038	carcinoma	427	0.0837	1	1	2.91	1.03	3	0.0271	0.0789	568	0.0904	1	1	2.82	1.06	3	270	0.0423	0.0111	unnamed,unnamed,unnamed	IQGAP1,STAT3,TLR2
Mouse Phenotype	MP:0005146	decreased circulating VLDL cholesterol level	428	0.0837	1	1	11.5	0.0873	1	0.0023	0.0263	626	0.105	1	1	9.07	0.11	1	28	0.0141	0.0357	unnamed	TLR2
Mouse Phenotype	MP:0006283	medulloblastoma	429	0.0839	1	1	11.4	0.0875	1	0.0023	0.0263	548	0.0868	1	1	11	0.0905	1	23	0.0141	0.0435	unnamed	XRCC5
Mouse Phenotype	MP:0008577	increased circulating interferon-gamma level	430	0.084	1	1	11.4	0.0877	1	0.00231	0.0263	810	0.153	1	1	6.05	0.165	1	42	0.0141	0.0238	unnamed	STAT3
Mouse Phenotype	MP:0005169	abnormal male meiosis	431	0.0842	1	1	4.14	0.483	2	0.0127	0.0526	648	0.109	1	1	3.55	0.563	2	143	0.0282	0.014	unnamed,unnamed	BCL2L11,HSPA4
Mouse Phenotype	MP:0008640	abnormal circulating interleukin-1 beta level	432	0.0843	1	1	11.4	0.0879	1	0.00231	0.0263	826	0.159	1	1	5.77	0.173	1	44	0.0141	0.0227	unnamed	TLR2
Mouse Phenotype	MP:0009123	abnormal brown fat cell lipid droplet size	433	0.0843	1	1	11.4	0.0879	1	0.00231	0.0263	442	0.0649	1	1	14.9	0.0669	1	17	0.0141	0.0588	unnamed	CRTC3
Mouse Phenotype	MP:0008754	abnormal T cell receptor V(D)J recombination	434	0.0843	1	1	11.4	0.088	1	0.00232	0.0263	442	0.0649	1	1	14.9	0.0669	1	17	0.0141	0.0588	unnamed	BCL11B
Mouse Phenotype	MP:0004261	abnormal embryonic neuroepithelium morphology	435	0.0851	1	1	4.11	0.486	2	0.0128	0.0526	477	0.0709	1	1	4.58	0.437	2	111	0.0282	0.018	unnamed,unnamed	ADAM10,EN1
Mouse Phenotype	MP:0001864	vasculitis	436	0.0854	1	1	11.2	0.0891	1	0.00235	0.0263	694	0.122	1	1	7.7	0.13	1	33	0.0141	0.0303	unnamed	BCL2L11
Mouse Phenotype	MP:0003607	abnormal prostate gland physiology	437	0.0855	1	1	11.2	0.0893	1	0.00235	0.0263	459	0.0685	1	1	14.1	0.0708	1	18	0.0141	0.0556	unnamed	STAT5A
Mouse Phenotype	MP:0009267	abnormal cerebellum fissure morphology	438	0.0859	1	1	11.1	0.0897	1	0.00236	0.0263	388	0.0537	1	1	18.1	0.0551	1	14	0.0141	0.0714	unnamed	EN1
Mouse Phenotype	MP:0005432	abnormal pro-B cell morphology	439	0.0861	1	1	4.08	0.49	2	0.0129	0.0526	420	0.058	1	1	5.13	0.39	2	99	0.0282	0.0202	unnamed,unnamed	BCL2L11,ETS1
Mouse Phenotype	MP:0003698	abnormal male reproductive system physiology	440	0.0865	1	1	1.93	3.11	6	0.0818	0.158	286	0.0322	1	0.892	2.3	3.05	7	774	0.0986	0.00904	unnamed,unnamed,unnamed,unnamed,unnamed,unnamed	BCL2L11,EN1,HSPA4,INPP5B,KDM3A,STAT3,STAT5A
Mouse Phenotype	MP:0000858	altered metastatic potential	441	0.0865	1	1	4.07	0.491	2	0.0129	0.0526	492	0.0731	1	1	4.5	0.445	2	113	0.0282	0.0177	unnamed,unnamed	BCL11B,STAT3
Mouse Phenotype	MP:0004850	abnormal testis weight	442	0.0866	1	1	2.86	1.05	3	0.0276	0.0789	561	0.0896	1	1	2.83	1.06	3	269	0.0423	0.0112	unnamed,unnamed,unnamed	BCL2L11,HSPA4,KDM3A
Mouse Phenotype	MP:0008783	decreased B cell apoptosis	443	0.0869	1	1	11	0.0908	1	0.00239	0.0263	517	0.0795	1	1	12.1	0.0826	1	21	0.0141	0.0476	unnamed	BCL2L11
Mouse Phenotype	MP:0005449	abnormal food intake	444	0.087	1	1	2.37	1.69	4	0.0444	0.105	156	0.0141	1	0.718	3.5	1.43	5	363	0.0704	0.0138	unnamed,unnamed,unnamed,unnamed	BCL11B,EN1,STAT3,STAT5A,TLR2
Mouse Phenotype	MP:0000495	abnormal colon morphology	445	0.0873	1	1	4.05	0.494	2	0.013	0.0526	406	0.055	1	1	5.29	0.378	2	96	0.0282	0.0208	unnamed,unnamed	STAT3,TLR2
Mouse Phenotype	MP:0008166	abnormal B-2 B cell morphology	446	0.0874	1	1	10.9	0.0914	1	0.0024	0.0263	572	0.0939	1	1	10.2	0.0984	1	25	0.0141	0.04	unnamed	BCL2L11
Mouse Phenotype	MP:0009292	increased inguinal fat pad weight	447	0.0876	1	1	10.9	0.0916	1	0.00241	0.0263	428	0.0612	1	1	15.9	0.063	1	16	0.0141	0.0625	unnamed	STAT3
Mouse Phenotype	MP:0001601	abnormal myelopoiesis	448	0.0876	1	1	4.04	0.495	2	0.013	0.0526	540	0.0834	1	1	4.17	0.48	2	122	0.0282	0.0164	unnamed,unnamed	ADAM10,STAT5A
Mouse Phenotype	MP:0008466	enlarged mesenteric lymph nodes	449	0.0878	1	1	10.9	0.0918	1	0.00242	0.0263	459	0.0685	1	1	14.1	0.0708	1	18	0.0141	0.0556	unnamed	BCL11B
Mouse Phenotype	MP:0008807	increased liver iron level	450	0.0879	1	1	10.9	0.0919	1	0.00242	0.0263	706	0.126	1	1	7.47	0.134	1	34	0.0141	0.0294	unnamed	STAT5A
Mouse Phenotype	MP:0001147	small testis	451	0.0881	1	1	2.36	1.7	4	0.0446	0.105	585	0.0946	1	1	2.32	1.73	4	439	0.0563	0.00911	unnamed,unnamed,unnamed,unnamed	BCL2L11,HSPA4,KDM3A,STAT3
Mouse Phenotype	MP:0003808	increased atrioventricular cushion size	452	0.0881	1	1	10.9	0.0921	1	0.00242	0.0263	324	0.0387	1	0.945	25.4	0.0394	1	10	0.0141	0.1	unnamed	FOXP1
Mouse Phenotype	MP:0002209	decreased germ cell number	453	0.0883	1	1	2.36	1.7	4	0.0447	0.105	544	0.0847	1	1	2.41	1.66	4	422	0.0563	0.00948	unnamed,unnamed,unnamed,unnamed	BCL2L11,HSPA4,INPP5B,KDM3A
Mouse Phenotype	MP:0009338	increased splenocyte number	454	0.0888	1	1	10.8	0.0929	1	0.00244	0.0263	531	0.0831	1	1	11.5	0.0866	1	22	0.0141	0.0455	unnamed	BCL2L11
Mouse Phenotype	MP:0010681	abnormal hair follicle bulb morphology	455	0.0889	1	1	10.8	0.093	1	0.00245	0.0263	388	0.0537	1	1	18.1	0.0551	1	14	0.0141	0.0714	unnamed	EN1
Mouse Phenotype	MP:0001211	wrinkled skin	456	0.0893	1	1	10.7	0.0935	1	0.00246	0.0263	706	0.126	1	1	7.47	0.134	1	34	0.0141	0.0294	unnamed	EN1
Mouse Phenotype	MP:0004771	increased anti-single stranded DNA antibody level	457	0.0894	1	1	10.7	0.0935	1	0.00246	0.0263	605	0.101	1	1	9.41	0.106	1	27	0.0141	0.037	unnamed	BCL2L11
Mouse Phenotype	MP:0001240	abnormal epidermis stratum corneum morphology	458	0.0894	1	1	3.99	0.501	2	0.0132	0.0526	652	0.111	1	1	3.5	0.571	2	145	0.0282	0.0138	unnamed,unnamed	BCL11B,STAT3
Mouse Phenotype	MP:0002328	abnormal airway resistance	459	0.0894	1	1	10.7	0.0936	1	0.00246	0.0263	459	0.0685	1	1	14.1	0.0708	1	18	0.0141	0.0556	unnamed	STAT3
Mouse Phenotype	MP:0008858	abnormal hair cycle anagen phase	460	0.09	1	1	10.6	0.0942	1	0.00248	0.0263	500	0.0759	1	1	12.7	0.0787	1	20	0.0141	0.05	unnamed	FGF5
Mouse Phenotype	MP:0009288	increased epididymal fat pad weight	461	0.09	1	1	10.6	0.0942	1	0.00248	0.0263	411	0.0575	1	1	16.9	0.059	1	15	0.0141	0.0667	unnamed	KDM3A
Mouse Phenotype	MP:0008251	abnormal phagocyte morphology	462	0.0905	1	1	2.07	2.41	5	0.0634	0.132	323	0.0384	1	0.942	2.4	2.5	6	634	0.0845	0.00946	unnamed,unnamed,unnamed,unnamed,unnamed	ADAM10,BCL2L11,EN1,ITGA4,STAT3,STAT5A
Mouse Phenotype	MP:0002084	abnormal developmental patterning	463	0.0911	1	1	2.07	2.41	5	0.0635	0.132	353	0.045	1	1	2.57	1.94	5	494	0.0704	0.0101	unnamed,unnamed,unnamed,unnamed,unnamed	ADAM10,BCOR,DAD1,EN1,STAT3
Mouse Phenotype	MP:0008682	decreased interleukin-17 secretion	464	0.0913	1	1	10.5	0.0956	1	0.00252	0.0263	660	0.115	1	1	8.2	0.122	1	31	0.0141	0.0323	unnamed	STAT3
Mouse Phenotype	MP:0008346	increased gamma-delta T cell number	465	0.0913	1	1	10.5	0.0957	1	0.00252	0.0263	517	0.0795	1	1	12.1	0.0826	1	21	0.0141	0.0476	unnamed	BCL11B
Mouse Phenotype	MP:0006380	abnormal spermatid morphology	466	0.0915	1	1	3.94	0.508	2	0.0134	0.0526	526	0.0811	1	1	4.23	0.472	2	120	0.0282	0.0167	unnamed,unnamed	HSPA4,KDM3A
Mouse Phenotype	MP:0002065	abnormal fear/anxiety-related behavior	467	0.0915	1	1	2.33	1.72	4	0.0452	0.105	237	0.0251	1	0.838	3.6	1.11	4	282	0.0563	0.0142	unnamed,unnamed,unnamed,unnamed	EN1,FAM3D,RNF103,TLR2
Mouse Phenotype	MP:0011187	abnormal parietal endoderm morphology	468	0.0917	1	1	10.4	0.096	1	0.00253	0.0263	572	0.0939	1	1	10.2	0.0984	1	25	0.0141	0.04	unnamed	DAD1
Mouse Phenotype	MP:0009542	decreased thymocyte apoptosis	469	0.0919	1	1	10.4	0.0962	1	0.00253	0.0263	531	0.0831	1	1	11.5	0.0866	1	22	0.0141	0.0455	unnamed	ETS1
Mouse Phenotype	MP:0000512	intestinal ulcer	470	0.0923	1	1	10.3	0.0967	1	0.00254	0.0263	674	0.119	1	1	7.94	0.126	1	32	0.0141	0.0313	unnamed	STAT3
Mouse Phenotype	MP:0009543	abnormal thymus corticomedullary boundary morphology	471	0.0923	1	1	10.3	0.0967	1	0.00254	0.0263	572	0.0939	1	1	10.2	0.0984	1	25	0.0141	0.04	unnamed	BCL11B
Mouse Phenotype	MP:0002581	abnormal ileum morphology	472	0.0924	1	1	10.3	0.0968	1	0.00255	0.0263	605	0.101	1	1	9.41	0.106	1	27	0.0141	0.037	unnamed	STAT3
Mouse Phenotype	MP:0000653	abnormal sex gland morphology	473	0.0924	1	1	1.9	3.16	6	0.0833	0.158	243	0.0269	1	0.878	2.39	2.93	7	745	0.0986	0.0094	unnamed,unnamed,unnamed,unnamed,unnamed,unnamed	BCL2L11,HSPA4,INPP5B,KDM3A,LIPC,STAT3,STAT5A
Mouse Phenotype	MP:0000689	abnormal spleen morphology	474	0.0926	1	1	1.89	3.17	6	0.0833	0.158	639	0.107	1	1	1.84	3.26	6	829	0.0845	0.00724	unnamed,unnamed,unnamed,unnamed,unnamed,unnamed	ADAM10,BCL11B,BCL2L11,ETS1,STAT5A,XRCC5
Mouse Phenotype	MP:0010578	abnormal heart left ventricle size	475	0.0927	1	1	3.91	0.512	2	0.0135	0.0526	427	0.0612	1	1	4.98	0.401	2	102	0.0282	0.0196	unnamed,unnamed	STAT3,TLR2
Mouse Phenotype	MP:0008704	abnormal interleukin-6 secretion	476	0.093	1	1	3.9	0.513	2	0.0135	0.0526	736	0.132	1	1	3.16	0.634	2	161	0.0282	0.0124	unnamed,unnamed	STAT3,TLR2
Mouse Phenotype	MP:0009277	brain tumor	477	0.0933	1	1	10.2	0.0978	1	0.00257	0.0263	626	0.105	1	1	9.07	0.11	1	28	0.0141	0.0357	unnamed	XRCC5
Mouse Phenotype	MP:0002080	prenatal lethality	478	0.0935	1	1	1.48	8.11	12	0.213	0.316	604	0.101	1	1	1.49	8.03	12	2041	0.169	0.00588	unnamed,unnamed,unnamed,unnamed,unnamed,unnamed,unnamed,unnamed,unnamed,unnamed,unnamed,unnamed	ADAM10,BCL2L11,BCOR,DAD1,DMAP1,ETS1,FOXP1,INPP5B,ITGA4,RAD9B,STAT3,XRCC5
Mouse Phenotype	MP:0009085	abnormal uterine horn morphology	479	0.0935	1	1	10.2	0.098	1	0.00258	0.0263	459	0.0685	1	1	14.1	0.0708	1	18	0.0141	0.0556	unnamed	STAT3
Mouse Phenotype	MP:0003160	abnormal esophageal development	480	0.0936	1	1	10.2	0.0982	1	0.00258	0.0263	299	0.0349	1	0.924	28.2	0.0354	1	9	0.0141	0.111	unnamed	FOXP1
Mouse Phenotype	MP:0008658	decreased interleukin-1 beta secretion	481	0.0941	1	1	10.1	0.0986	1	0.0026	0.0263	706	0.126	1	1	7.47	0.134	1	34	0.0141	0.0294	unnamed	TLR2
Mouse Phenotype	MP:0008074	increased CD4-positive T cell number	482	0.0941	1	1	3.88	0.516	2	0.0136	0.0526	782	0.143	1	1	3.01	0.665	2	169	0.0282	0.0118	unnamed,unnamed	BCL2L11,STAT3
Mouse Phenotype	MP:0001874	acanthosis	483	0.0949	1	1	10	0.0996	1	0.00262	0.0263	760	0.139	1	1	6.69	0.15	1	38	0.0141	0.0263	unnamed	STAT3
Mouse Phenotype	MP:0008177	increased germinal center B cell number	484	0.095	1	1	10	0.0997	1	0.00262	0.0263	626	0.105	1	1	9.07	0.11	1	28	0.0141	0.0357	unnamed	BCL2L11
Mouse Phenotype	MP:0010378	increased respiratory quotient	485	0.0952	1	1	10	0.0999	1	0.00263	0.0263	605	0.101	1	1	9.41	0.106	1	27	0.0141	0.037	unnamed	KDM3A
Mouse Phenotype	MP:0010380	abnormal inner cell mass apoptosis	486	0.0955	1	1	9.97	0.1	1	0.00264	0.0263	590	0.0975	1	1	9.77	0.102	1	26	0.0141	0.0385	unnamed	DAD1
Mouse Phenotype	MP:0002415	abnormal neutrophil differentiation	487	0.096	1	1	9.92	0.101	1	0.00265	0.0263	411	0.0575	1	1	16.9	0.059	1	15	0.0141	0.0667	unnamed	STAT5A
Mouse Phenotype	MP:0000867	abnormal cerebellum anterior vermis morphology	488	0.0964	1	1	9.88	0.101	1	0.00266	0.0263	374	0.05	1	1	19.5	0.0512	1	13	0.0141	0.0769	unnamed	EN1
Mouse Phenotype	MP:0011939	increased food intake	489	0.0965	1	1	3.82	0.524	2	0.0138	0.0526	161	0.0152	1	0.75	5.77	0.519	3	132	0.0423	0.0227	unnamed,unnamed	STAT3,STAT5A,TLR2
Mouse Phenotype	MP:0000692	small spleen	490	0.0968	1	1	2.73	1.1	3	0.0289	0.0789	456	0.0681	1	1	3.19	0.941	3	239	0.0423	0.0126	unnamed,unnamed,unnamed	ETS1,STAT5A,XRCC5
Mouse Phenotype	MP:0002490	abnormal immunoglobulin level	491	0.0973	1	1	2.28	1.76	4	0.0463	0.105	673	0.118	1	1	2.13	1.88	4	477	0.0563	0.00839	unnamed,unnamed,unnamed,unnamed	BCL2L11,DHRS4L2,RHOG,TLR2
Mouse Phenotype	MP:0001061	abnormal oculomotor nerve morphology	492	0.0974	1	1	9.77	0.102	1	0.00269	0.0263	374	0.05	1	1	19.5	0.0512	1	13	0.0141	0.0769	unnamed	EN1
Mouse Phenotype	MP:0008589	abnormal circulating interleukin-1 level	493	0.0975	1	1	9.76	0.102	1	0.0027	0.0263	897	0.182	1	1	4.98	0.201	1	51	0.0141	0.0196	unnamed	TLR2
Mouse Phenotype	MP:0011146	abnormal mesenchymal cell proliferation involved in lung development	494	0.098	1	1	9.71	0.103	1	0.00271	0.0263	411	0.0575	1	1	16.9	0.059	1	15	0.0141	0.0667	unnamed	FOXP1
Mouse Phenotype	MP:0008908	increased total fat pad weight	495	0.0983	1	1	9.68	0.103	1	0.00272	0.0263	442	0.0649	1	1	14.9	0.0669	1	17	0.0141	0.0588	unnamed	STAT5A
Mouse Phenotype	MP:0012087	absent midbrain	496	0.0983	1	1	9.68	0.103	1	0.00272	0.0263	388	0.0537	1	1	18.1	0.0551	1	14	0.0141	0.0714	unnamed	EN1
Mouse Phenotype	MP:0004889	increased energy expenditure	497	0.0983	1	1	3.78	0.53	2	0.0139	0.0526	623	0.104	1	1	3.66	0.547	2	139	0.0282	0.0144	unnamed,unnamed	CRTC3,TLR2
Mouse Phenotype	MP:0004548	dilated esophagus	498	0.0984	1	1	9.66	0.103	1	0.00272	0.0263	244	0.0272	1	0.884	36.3	0.0275	1	7	0.0141	0.143	unnamed	FOXP1
Mouse Phenotype	MP:0000866	cerebellum vermis hypoplasia	499	0.0986	1	1	9.65	0.104	1	0.00273	0.0263	388	0.0537	1	1	18.1	0.0551	1	14	0.0141	0.0714	unnamed	EN1
Mouse Phenotype	MP:0001063	abnormal trochlear nerve morphology	500	0.0997	1	1	9.54	0.105	1	0.00276	0.0263	388	0.0537	1	1	18.1	0.0551	1	14	0.0141	0.0714	unnamed	EN1
Human Phenotype	HP:0000991	Xanthomatosis	1	0.000522	1	1	60.4	0.0331	2	0.000871	0.0526	2	0.00155	1	1	33.9	0.059	2	15	0.0282	0.133	unnamed,unnamed	LDLRAP1,LIPC
Human Phenotype	HP:0006335	Persistence of primary teeth	2	0.00141	1	1	36.6	0.0547	2	0.00144	0.0526	1	0.00054	1	1	56.5	0.0354	2	9	0.0282	0.222	unnamed,unnamed	BCOR,STAT3
Human Phenotype	HP:0010874	Tendon xanthomatosis	3	0.00555	1	1	180	0.00557	1	0.000146	0.0263	7	0.0118	1	1	84.7	0.0118	1	3	0.0141	0.333	unnamed	LDLRAP1
Human Phenotype	HP:0003362	Increased circulating very-low-density lipoprotein cholesterol	4	0.00583	1	1	171	0.00584	1	0.000154	0.0263	10	0.0157	1	1	63.5	0.0157	1	4	0.0141	0.25	unnamed	LDLRAP1
Human Phenotype	HP:0001818	Paronychia	5	0.00809	1	1	123	0.00812	1	0.000214	0.0263	13	0.0195	1	1	50.8	0.0197	1	5	0.0141	0.2	unnamed	STAT3
Human Phenotype	HP:0002726	Recurrent Staphylococcus aureus infections	6	0.00883	1	1	113	0.00887	1	0.000233	0.0263	13	0.0195	1	1	50.8	0.0197	1	5	0.0141	0.2	unnamed	STAT3
Human Phenotype	HP:0100803	Abnormality of the periungual region	7	0.00922	1	1	108	0.00927	1	0.000244	0.0263	20	0.0272	1	1	36.3	0.0275	1	7	0.0141	0.143	unnamed	STAT3
Human Phenotype	HP:0007499	Recurrent staphylococcal infections	8	0.00962	1	1	103	0.00967	1	0.000254	0.0263	15	0.0234	1	1	42.3	0.0236	1	6	0.0141	0.167	unnamed	STAT3
Human Phenotype	HP:0003212	Increased IgE level	9	0.011	1	1	90.3	0.0111	1	0.000291	0.0263	26	0.0311	1	1	31.8	0.0315	1	8	0.0141	0.125	unnamed	STAT3
Human Phenotype	HP:0010980	Hyperlipoproteinemia	10	0.012	1	1	82.9	0.0121	1	0.000318	0.0263	20	0.0272	1	1	36.3	0.0275	1	7	0.0141	0.143	unnamed	LDLRAP1
Human Phenotype	HP:0005425	Recurrent sinopulmonary infections	11	0.0128	1	1	77.9	0.0128	1	0.000338	0.0263	10	0.0157	1	1	63.5	0.0157	1	4	0.0141	0.25	unnamed	STAT3
Human Phenotype	HP:0001013	Eruptive xanthomas	12	0.013	1	1	76.3	0.0131	1	0.000345	0.0263	10	0.0157	1	1	63.5	0.0157	1	4	0.0141	0.25	unnamed	LIPC
Human Phenotype	HP:0001681	Angina pectoris	13	0.0146	1	1	68.1	0.0147	1	0.000387	0.0263	15	0.0234	1	1	42.3	0.0236	1	6	0.0141	0.167	unnamed	LIPC
Human Phenotype	HP:0002621	Atherosclerosis	14	0.0161	1	1	10.3	0.193	2	0.00509	0.0526	17	0.0241	1	1	8.33	0.24	2	61	0.0282	0.0328	unnamed,unnamed	LDLRAP1,LIPC
Human Phenotype	HP:0011750	Neoplasm of the anterior pituitary	15	0.0161	1	1	61.4	0.0163	1	0.000428	0.0263	20	0.0272	1	1	36.3	0.0275	1	7	0.0141	0.143	unnamed	PRKCA
Human Phenotype	HP:0006481	Abnormality of primary teeth	16	0.0163	1	1	10.3	0.194	2	0.00511	0.0526	5	0.00702	1	1	15.9	0.126	2	32	0.0282	0.0625	unnamed,unnamed	BCOR,STAT3
Human Phenotype	HP:0002634	Arteriosclerosis	17	0.0166	1	1	10.2	0.196	2	0.00516	0.0526	18	0.0256	1	1	8.07	0.248	2	63	0.0282	0.0317	unnamed,unnamed	LDLRAP1,LIPC
Human Phenotype	HP:0011090	Fused teeth	18	0.0194	1	1	50.9	0.0196	1	0.000517	0.0263	3	0.00394	1	1	254	0.00394	1	1	0.0141	1	unnamed	BCOR
Human Phenotype	HP:0007733	Laterally curved eyebrow	18	0.0194	1	1	50.9	0.0196	1	0.000517	0.0263	3	0.00394	1	1	254	0.00394	1	1	0.0141	1	unnamed	BCOR
Human Phenotype	HP:0000976	Eczematoid dermatitis	20	0.0218	1	1	45.3	0.0221	1	0.000581	0.0263	26	0.0311	1	1	31.8	0.0315	1	8	0.0141	0.125	unnamed	STAT3
Human Phenotype	HP:0007688	Absent rod-and cone-mediated responses on ERG	21	0.0235	1	1	42	0.0238	1	0.000627	0.0263	20	0.0272	1	1	36.3	0.0275	1	7	0.0141	0.143	unnamed	CERKL
Human Phenotype	HP:0100658	Cellulitis	22	0.0244	1	1	40.6	0.0247	1	0.000649	0.0263	35	0.05	1	1	19.5	0.0512	1	13	0.0141	0.0769	unnamed	STAT3
Human Phenotype	HP:0100818	Long thorax	23	0.025	1	1	39.5	0.0253	1	0.000667	0.0263	7	0.0118	1	1	84.7	0.0118	1	3	0.0141	0.333	unnamed	BCOR
Human Phenotype	HP:0000456	Bifid nasal tip	24	0.0271	1	1	36.4	0.0274	1	0.000722	0.0263	7	0.0118	1	1	84.7	0.0118	1	3	0.0141	0.333	unnamed	BCOR
Human Phenotype	HP:0007968	Persistent hyperplastic primary vitreous	25	0.0295	1	1	33.4	0.0299	1	0.000787	0.0263	6	0.00786	1	1	127	0.00787	1	2	0.0141	0.5	unnamed	BCOR
Human Phenotype	HP:0100750	Atelectasis	26	0.0317	1	1	31.1	0.0321	1	0.000846	0.0263	42	0.0649	1	1	14.9	0.0669	1	17	0.0141	0.0588	unnamed	STAT3
Human Phenotype	HP:0008323	Abnormal rod and cone electroretinograms	27	0.0377	1	1	26	0.0384	1	0.00101	0.0263	35	0.05	1	1	19.5	0.0512	1	13	0.0141	0.0769	unnamed	CERKL
Human Phenotype	HP:0002905	Hyperphosphatemia	28	0.047	1	1	20.8	0.0481	1	0.00127	0.0263	35	0.05	1	1	19.5	0.0512	1	13	0.0141	0.0769	unnamed	PGAP2
Human Phenotype	HP:0011355	Localized skin lesion	29	0.0474	1	1	2.91	1.37	4	0.0361	0.105	33	0.0462	1	1	2.96	1.35	4	343	0.0563	0.0117	unnamed,unnamed,unnamed,unnamed	BCOR,LDLRAP1,LIPC,STAT3
Human Phenotype	HP:0001880	Eosinophilia	30	0.0493	1	1	19.8	0.0505	1	0.00133	0.0263	41	0.0612	1	1	15.9	0.063	1	16	0.0141	0.0625	unnamed	STAT3
Human Phenotype	HP:0000176	Submucous cleft hard palate	31	0.0493	1	1	19.8	0.0505	1	0.00133	0.0263	20	0.0272	1	1	36.3	0.0275	1	7	0.0141	0.143	unnamed	BCOR
Human Phenotype	HP:0010702	Hypergammaglobulinemia	32	0.0516	1	1	18.9	0.053	1	0.00139	0.0263	59	0.0975	1	1	9.77	0.102	1	26	0.0141	0.0385	unnamed	STAT3
Human Phenotype	HP:0001256	Intellectual disability, mild	33	0.0533	1	1	5.39	0.371	2	0.00977	0.0526	19	0.0263	1	1	7.94	0.252	2	64	0.0282	0.0313	unnamed,unnamed	BCOR,PGAP2
Human Phenotype	HP:0001879	Abnormality of eosinophils	34	0.0564	1	1	17.2	0.058	1	0.00153	0.0263	44	0.0685	1	1	14.1	0.0708	1	18	0.0141	0.0556	unnamed	STAT3
Human Phenotype	HP:0001153	Septate vagina	35	0.0595	1	1	16.3	0.0613	1	0.00161	0.0263	26	0.0311	1	1	31.8	0.0315	1	8	0.0141	0.125	unnamed	BCOR
Human Phenotype	HP:0002841	Recurrent fungal infections	36	0.0608	1	1	15.9	0.0627	1	0.00165	0.0263	61	0.105	1	1	9.07	0.11	1	28	0.0141	0.0357	unnamed	STAT3
Human Phenotype	HP:0006919	Abnormal aggressive, impulsive or violent behavior	37	0.0618	1	1	4.95	0.404	2	0.0106	0.0526	30	0.037	1	1	6.6	0.303	2	77	0.0282	0.026	unnamed,unnamed	BCOR,FOXP1
Human Phenotype	HP:0000588	Optic nerve coloboma	38	0.0658	1	1	14.7	0.068	1	0.00179	0.0263	38	0.0537	1	1	18.1	0.0551	1	14	0.0141	0.0714	unnamed	BCOR
Human Phenotype	HP:0003124	Hypercholesterolemia	39	0.0671	1	1	14.4	0.0693	1	0.00182	0.0263	42	0.0649	1	1	14.9	0.0669	1	17	0.0141	0.0588	unnamed	LDLRAP1
Human Phenotype	HP:0006315	Single median maxillary incisor	40	0.0671	1	1	14.4	0.0694	1	0.00183	0.0263	20	0.0272	1	1	36.3	0.0275	1	7	0.0141	0.143	unnamed	BCOR
Human Phenotype	HP:0001133	Constricted visual fields	41	0.0675	1	1	14.3	0.0698	1	0.00184	0.0263	44	0.0685	1	1	14.1	0.0708	1	18	0.0141	0.0556	unnamed	CERKL
Human Phenotype	HP:0010979	Abnormality of the level of lipoprotein cholesterol	42	0.0691	1	1	14	0.0715	1	0.00188	0.0263	48	0.0759	1	1	12.7	0.0787	1	20	0.0141	0.05	unnamed	LDLRAP1
Human Phenotype	HP:0000230	Gingivitis	43	0.0743	1	1	13	0.0771	1	0.00203	0.0263	51	0.0831	1	1	11.5	0.0866	1	22	0.0141	0.0455	unnamed	STAT3
Human Phenotype	HP:0100261	Abnormal tendon morphology	44	0.0744	1	1	12.9	0.0773	1	0.00203	0.0263	54	0.0868	1	1	11	0.0905	1	23	0.0141	0.0435	unnamed	LDLRAP1
Human Phenotype	HP:0001974	Leukocytosis	45	0.0768	1	1	12.5	0.0798	1	0.0021	0.0263	61	0.105	1	1	9.07	0.11	1	28	0.0141	0.0357	unnamed	STAT3
Human Phenotype	HP:0000684	Delayed eruption of teeth	46	0.0776	1	1	4.34	0.461	2	0.0121	0.0526	29	0.0327	1	1	7.06	0.283	2	72	0.0282	0.0278	unnamed,unnamed	BCOR,STAT3
Human Phenotype	HP:0004122	Midline defect of the nose	47	0.0781	1	1	12.3	0.0812	1	0.00214	0.0263	31	0.0387	1	1	25.4	0.0394	1	10	0.0141	0.1	unnamed	BCOR
Human Phenotype	HP:0002597	Abnormality of the vasculature	48	0.0787	1	1	2.45	1.63	4	0.0429	0.105	65	0.107	1	1	2.21	1.81	4	459	0.0563	0.00871	unnamed,unnamed,unnamed,unnamed	CERKL,LDLRAP1,LIPC,STAT3
Human Phenotype	HP:0000445	Wide nose	49	0.0849	1	1	11.3	0.0887	1	0.00233	0.0263	48	0.0759	1	1	12.7	0.0787	1	20	0.0141	0.05	unnamed	STAT3
Human Phenotype	HP:0001836	Camptodactyly (feet)	50	0.0874	1	1	11	0.0913	1	0.0024	0.0263	54	0.0868	1	1	11	0.0905	1	23	0.0141	0.0435	unnamed	BCOR
Human Phenotype	HP:0011064	Abnormal number of incisors	51	0.0878	1	1	10.9	0.0917	1	0.00241	0.0263	31	0.0387	1	1	25.4	0.0394	1	10	0.0141	0.1	unnamed	BCOR
Human Phenotype	HP:0003155	Elevated alkaline phosphatase	52	0.0898	1	1	10.6	0.0939	1	0.00247	0.0263	66	0.112	1	1	8.47	0.118	1	30	0.0141	0.0333	unnamed	PGAP2
Human Phenotype	HP:0007843	Attenuation of retinal blood vessels	53	0.0921	1	1	10.4	0.0965	1	0.00254	0.0263	50	0.0795	1	1	12.1	0.0826	1	21	0.0141	0.0476	unnamed	CERKL
Human Phenotype	HP:0002754	Osteomyelitis	54	0.0944	1	1	10.1	0.099	1	0.00261	0.0263	61	0.105	1	1	9.07	0.11	1	28	0.0141	0.0357	unnamed	STAT3
Human Phenotype	HP:0000988	Skin rash	55	0.0954	1	1	9.98	0.1	1	0.00264	0.0263	86	0.159	1	1	5.77	0.173	1	44	0.0141	0.0227	unnamed	STAT3
Human Phenotype	HP:0008066	Abnormal blistering of the skin	56	0.0956	1	1	9.97	0.1	1	0.00264	0.0263	97	0.189	1	1	4.79	0.209	1	53	0.0141	0.0189	unnamed	STAT3
Human Phenotype	HP:0006292	Abnormality of dental eruption	57	0.0979	1	1	3.79	0.528	2	0.0139	0.0526	34	0.0471	1	1	5.77	0.346	2	88	0.0282	0.0227	unnamed,unnamed	BCOR,STAT3
Human Phenotype	HP:0000677	Oligodontia	58	0.0979	1	1	9.72	0.103	1	0.00271	0.0263	39	0.0575	1	1	16.9	0.059	1	15	0.0141	0.0667	unnamed	BCOR
Human Phenotype	HP:0000577	Exotropia	59	0.0991	1	1	9.59	0.104	1	0.00274	0.0263	47	0.0722	1	1	13.4	0.0748	1	19	0.0141	0.0526	unnamed	BCOR
Human Phenotype	HP:0004379	Abnormality of alkaline phosphatase activity	60	0.101	1	1	9.42	0.106	1	0.0028	0.0263	72	0.126	1	1	7.47	0.134	1	34	0.0141	0.0294	unnamed	PGAP2
Human Phenotype	HP:0000455	Broad nasal tip	61	0.106	1	1	8.95	0.112	1	0.00294	0.0263	44	0.0685	1	1	14.1	0.0708	1	18	0.0141	0.0556	unnamed	BCOR
Human Phenotype	HP:0001765	Hammertoe	62	0.107	1	1	8.82	0.113	1	0.00298	0.0263	56	0.0904	1	1	10.6	0.0945	1	24	0.0141	0.0417	unnamed	BCOR
Human Phenotype	HP:0000543	Optic disc pallor	63	0.115	1	1	8.19	0.122	1	0.00321	0.0263	97	0.189	1	1	4.79	0.209	1	53	0.0141	0.0189	unnamed	CERKL
Human Phenotype	HP:0011069	Increased number of teeth	64	0.119	1	1	7.88	0.127	1	0.00334	0.0263	39	0.0575	1	1	16.9	0.059	1	15	0.0141	0.0667	unnamed	BCOR
Human Phenotype	HP:0100529	Abnormality of phosphate homeostasis	65	0.128	1	1	7.29	0.137	1	0.00361	0.0263	77	0.146	1	1	6.35	0.157	1	40	0.0141	0.025	unnamed	PGAP2
Human Phenotype	HP:0001677	Coronary artery disease	66	0.13	1	1	7.18	0.139	1	0.00366	0.0263	83	0.153	1	1	6.05	0.165	1	42	0.0141	0.0238	unnamed	LIPC
Human Phenotype	HP:0006704	Abnormality of the coronary arteries	67	0.13	1	1	7.17	0.139	1	0.00367	0.0263	84	0.156	1	1	5.91	0.169	1	43	0.0141	0.0233	unnamed	LIPC
Human Phenotype	HP:0001083	Ectopia lentis	68	0.136	1	1	6.85	0.146	1	0.00384	0.0263	61	0.105	1	1	9.07	0.11	1	28	0.0141	0.0357	unnamed	BCOR
Human Phenotype	HP:0003107	Abnormality of cholesterol metabolism	69	0.136	1	1	6.84	0.146	1	0.00384	0.0263	87	0.163	1	1	5.65	0.177	1	45	0.0141	0.0222	unnamed	LDLRAP1
Human Phenotype	HP:0100625	Enlarged thorax	70	0.137	1	1	6.77	0.148	1	0.00388	0.0263	77	0.146	1	1	6.35	0.157	1	40	0.0141	0.025	unnamed	BCOR
Human Phenotype	HP:0000519	Congenital cataract	71	0.139	1	1	6.68	0.15	1	0.00394	0.0263	76	0.139	1	1	6.69	0.15	1	38	0.0141	0.0263	unnamed	BCOR
Human Phenotype	HP:0004327	Abnormality of the vitreous humor	72	0.14	1	1	6.62	0.151	1	0.00397	0.0263	66	0.112	1	1	8.47	0.118	1	30	0.0141	0.0333	unnamed	BCOR
Human Phenotype	HP:0002967	Cubitus valgus	73	0.141	1	1	6.58	0.152	1	0.004	0.0263	56	0.0904	1	1	10.6	0.0945	1	24	0.0141	0.0417	unnamed	BCOR
Human Phenotype	HP:0002617	Aneurysm	74	0.145	1	1	6.42	0.156	1	0.0041	0.0263	73	0.129	1	1	7.26	0.138	1	35	0.0141	0.0286	unnamed	STAT3
Human Phenotype	HP:0002718	Recurrent bacterial infections	75	0.156	1	1	5.93	0.169	1	0.00444	0.0263	121	0.239	1	1	3.68	0.272	1	69	0.0141	0.0145	unnamed	STAT3
Human Phenotype	HP:0001634	Mitral valve prolapse	76	0.156	1	1	5.89	0.17	1	0.00447	0.0263	60	0.101	1	1	9.41	0.106	1	27	0.0141	0.037	unnamed	BCOR
Human Phenotype	HP:0003043	Abnormality of the shoulder	77	0.16	1	1	5.74	0.174	1	0.00458	0.0263	66	0.112	1	1	8.47	0.118	1	30	0.0141	0.0333	unnamed	BCOR
Human Phenotype	HP:0000989	Pruritus	78	0.161	1	1	5.7	0.175	1	0.00461	0.0263	103	0.205	1	1	4.38	0.228	1	58	0.0141	0.0172	unnamed	STAT3
Human Phenotype	HP:0000676	Abnormality of the incisor	79	0.166	1	1	5.53	0.181	1	0.00475	0.0263	51	0.0831	1	1	11.5	0.0866	1	22	0.0141	0.0455	unnamed	BCOR
Human Phenotype	HP:0000733	Stereotypic behavior	80	0.174	1	1	5.23	0.191	1	0.00503	0.0263	66	0.112	1	1	8.47	0.118	1	30	0.0141	0.0333	unnamed	FOXP1
Human Phenotype	HP:0004691	2-3 toe syndactyly	81	0.178	1	1	5.13	0.195	1	0.00513	0.0263	51	0.0831	1	1	11.5	0.0866	1	22	0.0141	0.0455	unnamed	BCOR
Human Phenotype	HP:0000465	Webbed neck	82	0.181	1	1	5.03	0.199	1	0.00523	0.0263	88	0.166	1	1	5.52	0.181	1	46	0.0141	0.0217	unnamed	BCOR
Human Phenotype	HP:0100568	Neoplasm of the endocrine system	83	0.182	1	1	4.98	0.201	1	0.00529	0.0263	95	0.182	1	1	4.98	0.201	1	51	0.0141	0.0196	unnamed	PRKCA
Human Phenotype	HP:0100716	Self-injurious behavior	84	0.184	1	1	4.93	0.203	1	0.00534	0.0263	66	0.112	1	1	8.47	0.118	1	30	0.0141	0.0333	unnamed	BCOR
Human Phenotype	HP:0002974	Radioulnar synostosis	85	0.186	1	1	4.89	0.205	1	0.00539	0.0263	75	0.136	1	1	6.87	0.146	1	37	0.0141	0.027	unnamed	BCOR
Human Phenotype	HP:0002665	Lymphoma	86	0.19	1	1	4.77	0.21	1	0.00552	0.0263	114	0.22	1	1	4.03	0.248	1	63	0.0141	0.0159	unnamed	STAT3
Human Phenotype	HP:0000384	Preauricular skin tag	87	0.191	1	1	4.72	0.212	1	0.00558	0.0263	71	0.119	1	1	7.94	0.126	1	32	0.0141	0.0313	unnamed	BCOR
Human Phenotype	HP:0000193	Bifid uvula	88	0.194	1	1	4.64	0.216	1	0.00567	0.0263	56	0.0904	1	1	10.6	0.0945	1	24	0.0141	0.0417	unnamed	BCOR
Human Phenotype	HP:0000275	Narrow face	89	0.194	1	1	4.64	0.216	1	0.00568	0.0263	77	0.146	1	1	6.35	0.157	1	40	0.0141	0.025	unnamed	BCOR
Human Phenotype	HP:0000501	Glaucoma	90	0.195	1	1	2.46	0.812	2	0.0214	0.0526	90	0.172	1	1	2.67	0.748	2	190	0.0282	0.0105	unnamed,unnamed	BCOR,CERKL
Human Phenotype	HP:0010609	Skin tags	91	0.198	1	1	4.54	0.22	1	0.00579	0.0263	73	0.129	1	1	7.26	0.138	1	35	0.0141	0.0286	unnamed	BCOR
Human Phenotype	HP:0100545	Arterial stenosis	92	0.2	1	1	4.5	0.222	1	0.00585	0.0263	132	0.268	1	1	3.22	0.311	1	79	0.0141	0.0127	unnamed	LIPC
Human Phenotype	HP:0001123	Visual field defect	93	0.202	1	1	4.44	0.225	1	0.00593	0.0263	124	0.248	1	1	3.53	0.283	1	72	0.0141	0.0139	unnamed	CERKL
Human Phenotype	HP:0001177	Preaxial hand polydactyly	94	0.208	1	1	4.29	0.233	1	0.00613	0.0263	80	0.149	1	1	6.2	0.161	1	41	0.0141	0.0244	unnamed	BCOR
Human Phenotype	HP:0000572	Visual loss	95	0.211	1	1	4.23	0.236	1	0.00622	0.0263	122	0.242	1	1	3.63	0.275	1	70	0.0141	0.0143	unnamed	BCOR
Human Phenotype	HP:0200042	Skin ulcer	96	0.212	1	1	4.22	0.237	1	0.00624	0.0263	144	0.297	1	1	2.86	0.35	1	89	0.0141	0.0112	unnamed	STAT3
Human Phenotype	HP:0000964	Eczema	97	0.213	1	1	4.19	0.238	1	0.00628	0.0263	124	0.248	1	1	3.53	0.283	1	72	0.0141	0.0139	unnamed	STAT3
Human Phenotype	HP:0000541	Retinal detachment	98	0.217	1	1	4.09	0.244	1	0.00643	0.0263	92	0.179	1	1	5.08	0.197	1	50	0.0141	0.02	unnamed	BCOR
Human Phenotype	HP:0011220	Prominent forehead	99	0.219	1	1	4.06	0.246	1	0.00648	0.0263	99	0.195	1	1	4.62	0.216	1	55	0.0141	0.0182	unnamed	STAT3
Human Phenotype	HP:0001423	X-linked dominant inheritance	100	0.22	1	1	4.03	0.248	1	0.00653	0.0263	111	0.217	1	1	4.1	0.244	1	62	0.0141	0.0161	unnamed	BCOR
Human Phenotype	HP:0011893	Abnormal leukocyte count	101	0.222	1	1	4	0.25	1	0.00657	0.0263	129	0.259	1	1	3.34	0.299	1	76	0.0141	0.0132	unnamed	STAT3
Human Phenotype	HP:0002566	Intestinal malrotation	102	0.222	1	1	4	0.25	1	0.00659	0.0263	91	0.173	1	1	5.29	0.189	1	48	0.0141	0.0208	unnamed	BCOR
Human Phenotype	HP:0002857	Genu valgum	103	0.223	1	1	3.97	0.252	1	0.00663	0.0263	101	0.202	1	1	4.46	0.224	1	57	0.0141	0.0175	unnamed	BCOR
Human Phenotype	HP:0000567	Chorioretinal coloboma	104	0.224	1	1	3.97	0.252	1	0.00664	0.0263	80	0.149	1	1	6.2	0.161	1	41	0.0141	0.0244	unnamed	BCOR
Human Phenotype	HP:0000370	Abnormality of the middle ear	105	0.225	1	1	2.23	0.895	2	0.0236	0.0526	118	0.232	1	1	2.19	0.913	2	232	0.0282	0.00862	unnamed,unnamed	CERKL,STAT3
Human Phenotype	HP:0000480	Retinal coloboma	106	0.23	1	1	3.84	0.26	1	0.00685	0.0263	84	0.156	1	1	5.91	0.169	1	43	0.0141	0.0233	unnamed	BCOR
Human Phenotype	HP:0000574	Thick eyebrow	107	0.234	1	1	3.77	0.265	1	0.00698	0.0263	88	0.166	1	1	5.52	0.181	1	46	0.0141	0.0217	unnamed	BCOR
Human Phenotype	HP:0010701	Abnormal immunoglobulin level	108	0.236	1	1	3.73	0.268	1	0.00706	0.0263	155	0.319	1	1	2.62	0.382	1	97	0.0141	0.0103	unnamed	STAT3
Human Phenotype	HP:0005372	Abnormality of B cell physiology	109	0.237	1	1	3.7	0.27	1	0.00711	0.0263	160	0.324	1	1	2.57	0.39	1	99	0.0141	0.0101	unnamed	STAT3
Human Phenotype	HP:0100689	Decreased corneal thickness	110	0.238	1	1	3.69	0.271	1	0.00713	0.0263	133	0.271	1	1	3.18	0.315	1	80	0.0141	0.0125	unnamed	CERKL
Human Phenotype	HP:0000842	Hyperinsulinemia	111	0.24	1	1	3.66	0.273	1	0.00719	0.0263	136	0.277	1	1	3.1	0.323	1	82	0.0141	0.0122	unnamed	CERKL
Human Phenotype	HP:0002846	Abnormality of B cells	112	0.242	1	1	3.62	0.277	1	0.00728	0.0263	163	0.327	1	1	2.54	0.394	1	100	0.0141	0.01	unnamed	STAT3
Human Phenotype	HP:0002553	Highly arched eyebrow	113	0.244	1	1	3.59	0.279	1	0.00733	0.0263	101	0.202	1	1	4.46	0.224	1	57	0.0141	0.0175	unnamed	BCOR
Human Phenotype	HP:0010864	Intellectual disability, severe	114	0.246	1	1	3.56	0.281	1	0.00739	0.0263	103	0.205	1	1	4.38	0.228	1	58	0.0141	0.0172	unnamed	PGAP2
Human Phenotype	HP:0011486	Abnormality of corneal thickness	115	0.246	1	1	3.55	0.282	1	0.00741	0.0263	135	0.274	1	1	3.14	0.319	1	81	0.0141	0.0123	unnamed	CERKL
Human Phenotype	HP:0008046	Abnormality of the retinal vasculature	116	0.247	1	1	3.54	0.282	1	0.00742	0.0263	165	0.337	1	1	2.44	0.409	1	104	0.0141	0.00962	unnamed	CERKL
Human Phenotype	HP:0001428	Somatic mutation	117	0.248	1	1	3.53	0.284	1	0.00746	0.0263	103	0.205	1	1	4.38	0.228	1	58	0.0141	0.0172	unnamed	PRKCA
Human Phenotype	HP:0000388	Otitis media	118	0.251	1	1	3.47	0.288	1	0.00758	0.0263	157	0.321	1	1	2.59	0.386	1	98	0.0141	0.0102	unnamed	STAT3
Human Phenotype	HP:0000938	Osteopenia	119	0.251	1	1	3.47	0.289	1	0.00759	0.0263	117	0.23	1	1	3.85	0.26	1	66	0.0141	0.0152	unnamed	STAT3
Human Phenotype	HP:0003119	Abnormality of lipid metabolism	120	0.256	1	1	3.39	0.295	1	0.00776	0.0263	171	0.345	1	1	2.37	0.421	1	107	0.0141	0.00935	unnamed	LDLRAP1
Human Phenotype	HP:0008047	Abnormality of the vasculature of the eye	121	0.259	1	1	3.36	0.298	1	0.00784	0.0263	176	0.355	1	1	2.29	0.437	1	111	0.0141	0.00901	unnamed	CERKL
Human Phenotype	HP:0000172	Abnormality of the uvula	122	0.259	1	1	3.35	0.299	1	0.00786	0.0263	80	0.149	1	1	6.2	0.161	1	41	0.0141	0.0244	unnamed	BCOR
Human Phenotype	HP:0005368	Abnormality of humoral immunity	123	0.26	1	1	3.34	0.299	1	0.00788	0.0263	174	0.353	1	1	2.31	0.433	1	110	0.0141	0.00909	unnamed	STAT3
Human Phenotype	HP:0005978	Type II diabetes mellitus	124	0.261	1	1	3.32	0.301	1	0.00793	0.0263	146	0.299	1	1	2.82	0.354	1	90	0.0141	0.0111	unnamed	CERKL
Human Phenotype	HP:0100258	Preaxial polydactyly	125	0.264	1	1	3.27	0.306	1	0.00804	0.0263	96	0.186	1	1	4.89	0.205	1	52	0.0141	0.0192	unnamed	BCOR
Human Phenotype	HP:0000718	Aggressive behavior	126	0.266	1	1	3.24	0.308	1	0.00812	0.0263	107	0.208	1	1	4.31	0.232	1	59	0.0141	0.0169	unnamed	FOXP1
Human Phenotype	HP:0001363	Craniosynostosis	127	0.272	1	1	3.17	0.316	1	0.00831	0.0263	120	0.233	1	1	3.79	0.264	1	67	0.0141	0.0149	unnamed	STAT3
Human Phenotype	HP:0000436	Abnormality of the nasal tip	128	0.272	1	1	3.16	0.317	1	0.00833	0.0263	108	0.211	1	1	4.23	0.236	1	60	0.0141	0.0167	unnamed	BCOR
Human Phenotype	HP:0000168	Abnormality of the gingiva	129	0.273	1	1	3.15	0.318	1	0.00836	0.0263	124	0.248	1	1	3.53	0.283	1	72	0.0141	0.0139	unnamed	STAT3
Human Phenotype	HP:0009601	Aplasia/Hypoplasia of the thumb	130	0.274	1	1	3.14	0.318	1	0.00838	0.0263	99	0.195	1	1	4.62	0.216	1	55	0.0141	0.0182	unnamed	BCOR
Human Phenotype	HP:0000142	Abnormality of the vagina	131	0.28	1	1	3.06	0.327	1	0.0086	0.0263	103	0.205	1	1	4.38	0.228	1	58	0.0141	0.0172	unnamed	BCOR
Human Phenotype	HP:0000463	Anteverted nares	132	0.285	1	1	1.89	1.06	2	0.0278	0.0526	118	0.232	1	1	2.19	0.913	2	232	0.0282	0.00862	unnamed,unnamed	BCOR,CERKL
Human Phenotype	HP:0003307	Hyperlordosis	133	0.286	1	1	2.98	0.336	1	0.00883	0.0263	144	0.297	1	1	2.86	0.35	1	89	0.0141	0.0112	unnamed	BCOR
Human Phenotype	HP:0000889	Abnormality of the clavicles	134	0.291	1	1	2.93	0.342	1	0.00899	0.0263	115	0.223	1	1	3.97	0.252	1	64	0.0141	0.0156	unnamed	BCOR
Human Phenotype	HP:0001633	Abnormality of the mitral valve	135	0.291	1	1	2.92	0.342	1	0.009	0.0263	116	0.226	1	1	3.91	0.256	1	65	0.0141	0.0154	unnamed	BCOR
Human Phenotype	HP:0000276	Long face	136	0.292	1	1	2.91	0.344	1	0.00904	0.0263	140	0.288	1	1	2.95	0.338	1	86	0.0141	0.0116	unnamed	BCOR
Human Phenotype	HP:0100736	Abnormality of the soft palate	137	0.292	1	1	2.91	0.344	1	0.00905	0.0263	92	0.179	1	1	5.08	0.197	1	50	0.0141	0.02	unnamed	BCOR
Human Phenotype	HP:0100238	Synostosis involving bones of the upper limbs	138	0.294	1	1	2.88	0.347	1	0.00913	0.0263	111	0.217	1	1	4.1	0.244	1	62	0.0141	0.0161	unnamed	BCOR
Human Phenotype	HP:0000383	Abnormality of periauricular region	139	0.296	1	1	2.86	0.349	1	0.00919	0.0263	92	0.179	1	1	5.08	0.197	1	50	0.0141	0.02	unnamed	BCOR
Human Phenotype	HP:0008572	External ear malformation	140	0.298	1	1	2.84	0.352	1	0.00927	0.0263	111	0.217	1	1	4.1	0.244	1	62	0.0141	0.0161	unnamed	BCOR
Human Phenotype	HP:0000662	Night blindness	141	0.3	1	1	2.81	0.355	1	0.00935	0.0263	184	0.375	1	1	2.14	0.468	1	119	0.0141	0.0084	unnamed	CERKL
Human Phenotype	HP:0005288	Abnormality of the nares	142	0.302	1	1	1.82	1.1	2	0.029	0.0526	123	0.245	1	1	2.11	0.948	2	241	0.0282	0.0083	unnamed,unnamed	BCOR,CERKL
Human Phenotype	HP:0000987	Atypical scarring of skin	143	0.304	1	1	2.77	0.361	1	0.00949	0.0263	167	0.34	1	1	2.42	0.413	1	105	0.0141	0.00952	unnamed	CERKL
Human Phenotype	HP:0100851	Abnormal emotion/affect behavior	144	0.305	1	1	1.8	1.11	2	0.0292	0.0526	130	0.263	1	1	2.01	0.996	2	253	0.0282	0.00791	unnamed,unnamed	BCOR,FOXP1
Human Phenotype	HP:0006705	Abnormality of the atrioventricular valves	145	0.306	1	1	2.75	0.364	1	0.00958	0.0263	128	0.254	1	1	3.43	0.291	1	74	0.0141	0.0135	unnamed	BCOR
Human Phenotype	HP:0001641	Abnormality of the pulmonary valve	146	0.312	1	1	2.69	0.372	1	0.00978	0.0263	124	0.248	1	1	3.53	0.283	1	72	0.0141	0.0139	unnamed	BCOR
Human Phenotype	HP:0004332	Abnormality of lymphocytes	147	0.313	1	1	2.67	0.374	1	0.00985	0.0263	196	0.397	1	1	1.99	0.504	1	128	0.0141	0.00781	unnamed	STAT3
Human Phenotype	HP:0000490	Deeply set eye	148	0.315	1	1	2.66	0.376	1	0.0099	0.0263	110	0.214	1	1	4.17	0.24	1	61	0.0141	0.0164	unnamed	STAT3
Human Phenotype	HP:0100699	Scarring	149	0.315	1	1	2.65	0.377	1	0.00992	0.0263	176	0.355	1	1	2.29	0.437	1	111	0.0141	0.00901	unnamed	CERKL
Human Phenotype	HP:0000426	Prominent nasal bridge	150	0.32	1	1	2.61	0.383	1	0.0101	0.0263	137	0.28	1	1	3.06	0.327	1	83	0.0141	0.012	unnamed	BCOR
Human Phenotype	HP:0000951	Abnormality of the skin	151	0.322	1	1	1.33	3.76	5	0.099	0.132	186	0.376	1	1	1.24	4.02	5	1022	0.0704	0.00489	unnamed,unnamed,unnamed,unnamed,unnamed	BCOR,CERKL,LDLRAP1,LIPC,STAT3
Human Phenotype	HP:0004370	Abnormality of temperature regulation	152	0.337	1	1	2.45	0.409	1	0.0108	0.0263	206	0.409	1	1	1.91	0.523	1	133	0.0141	0.00752	unnamed	STAT3
Human Phenotype	HP:0005105	Abnormal nasal morphology	153	0.34	1	1	1.46	2.06	3	0.0543	0.0789	131	0.263	1	1	1.69	1.78	3	452	0.0423	0.00664	unnamed,unnamed,unnamed	BCOR,CERKL,STAT3
Human Phenotype	HP:0003577	Congenital onset	154	0.343	1	1	2.39	0.418	1	0.011	0.0263	192	0.393	1	1	2.02	0.496	1	126	0.0141	0.00794	unnamed	PGAP2
Human Phenotype	HP:0003111	Abnormality of ion homeostasis	155	0.344	1	1	2.38	0.42	1	0.011	0.0263	210	0.416	1	1	1.87	0.535	1	136	0.0141	0.00735	unnamed	PGAP2
Human Phenotype	HP:0000689	Dental malocclusion	156	0.347	1	1	2.36	0.423	1	0.0111	0.0263	108	0.211	1	1	4.23	0.236	1	60	0.0141	0.0167	unnamed	BCOR
Human Phenotype	HP:0000613	Photophobia	157	0.351	1	1	2.33	0.43	1	0.0113	0.0263	193	0.395	1	1	2	0.5	1	127	0.0141	0.00787	unnamed	CERKL
Human Phenotype	HP:0000568	Microphthalmos	158	0.353	1	1	2.31	0.432	1	0.0114	0.0263	137	0.28	1	1	3.06	0.327	1	83	0.0141	0.012	unnamed	BCOR
Human Phenotype	HP:0000512	Abnormal electroretinogram	159	0.353	1	1	2.31	0.433	1	0.0114	0.0263	193	0.395	1	1	2	0.5	1	127	0.0141	0.00787	unnamed	CERKL
Human Phenotype	HP:0002979	Bowing of the legs	160	0.355	1	1	2.3	0.435	1	0.0115	0.0263	157	0.321	1	1	2.59	0.386	1	98	0.0141	0.0102	unnamed	BCOR
Human Phenotype	HP:0000587	Abnormality of the optic nerve	161	0.361	1	1	1.59	1.26	2	0.0332	0.0526	205	0.409	1	1	1.43	1.4	2	355	0.0282	0.00563	unnamed,unnamed	BCOR,CERKL
Human Phenotype	HP:0000597	Ophthalmoparesis	162	0.367	1	1	2.2	0.455	1	0.012	0.0263	227	0.45	1	1	1.68	0.594	1	151	0.0141	0.00662	unnamed	CERKL
Human Phenotype	HP:0000069	Abnormality of the ureter	163	0.369	1	1	2.19	0.458	1	0.012	0.0263	148	0.305	1	1	2.76	0.362	1	92	0.0141	0.0109	unnamed	BCOR
Human Phenotype	HP:0000581	Blepharophimosis	164	0.371	1	1	2.17	0.461	1	0.0121	0.0263	133	0.271	1	1	3.18	0.315	1	80	0.0141	0.0125	unnamed	BCOR
Human Phenotype	HP:0000532	Chorioretinal abnormality	165	0.374	1	1	2.15	0.466	1	0.0123	0.0263	160	0.324	1	1	2.57	0.39	1	99	0.0141	0.0101	unnamed	BCOR
Human Phenotype	HP:0001911	Abnormality of granulocytes	166	0.379	1	1	2.11	0.473	1	0.0124	0.0263	210	0.416	1	1	1.87	0.535	1	136	0.0141	0.00735	unnamed	STAT3
Human Phenotype	HP:0002757	Recurrent fractures	167	0.383	1	1	2.09	0.48	1	0.0126	0.0263	167	0.34	1	1	2.42	0.413	1	105	0.0141	0.00952	unnamed	STAT3
Human Phenotype	HP:0100887	Abnormality of globe size	168	0.383	1	1	2.08	0.48	1	0.0126	0.0263	152	0.313	1	1	2.67	0.374	1	95	0.0141	0.0105	unnamed	BCOR
Human Phenotype	HP:0000482	Microcornea	169	0.383	1	1	2.08	0.48	1	0.0126	0.0263	140	0.288	1	1	2.95	0.338	1	86	0.0141	0.0116	unnamed	BCOR
Human Phenotype	HP:0010974	Abnormality of myeloid leukocytes	170	0.388	1	1	2.05	0.488	1	0.0128	0.0263	223	0.443	1	1	1.72	0.582	1	148	0.0141	0.00676	unnamed	STAT3
Human Phenotype	HP:0001626	Abnormality of the cardiovascular system	171	0.392	1	1	1.22	4.1	5	0.108	0.132	198	0.399	1	1	1.21	4.14	5	1052	0.0704	0.00475	unnamed,unnamed,unnamed,unnamed,unnamed	BCOR,CERKL,LDLRAP1,LIPC,STAT3
Human Phenotype	HP:0000280	Coarse facial features	172	0.392	1	1	2.02	0.495	1	0.013	0.0263	165	0.337	1	1	2.44	0.409	1	104	0.0141	0.00962	unnamed	STAT3
Human Phenotype	HP:0100240	Synostosis of joints	173	0.392	1	1	2.02	0.495	1	0.013	0.0263	157	0.321	1	1	2.59	0.386	1	98	0.0141	0.0102	unnamed	BCOR
Human Phenotype	HP:0000175	Cleft palate	174	0.393	1	1	1.48	1.35	2	0.0356	0.0526	139	0.286	1	1	1.89	1.06	2	269	0.0282	0.00743	unnamed,unnamed	BCOR,STAT3
Human Phenotype	HP:0000610	Abnormality of the choroid	175	0.393	1	1	2.01	0.497	1	0.0131	0.0263	174	0.353	1	1	2.31	0.433	1	110	0.0141	0.00909	unnamed	BCOR
Human Phenotype	HP:0000429	Abnormality of the nasal alae	176	0.394	1	1	1.48	1.35	2	0.0356	0.0526	143	0.29	1	1	1.87	1.07	2	272	0.0282	0.00735	unnamed,unnamed	BCOR,CERKL
Human Phenotype	HP:0011123	Inflammatory abnormality of the skin	177	0.397	1	1	1.99	0.502	1	0.0132	0.0263	241	0.486	1	1	1.51	0.661	1	168	0.0141	0.00595	unnamed	STAT3
Human Phenotype	HP:0000612	Iris coloboma	178	0.401	1	1	1.96	0.51	1	0.0134	0.0263	150	0.308	1	1	2.73	0.366	1	93	0.0141	0.0108	unnamed	BCOR
Human Phenotype	HP:0100737	Abnormality of the hard palate	179	0.401	1	1	1.46	1.37	2	0.0362	0.0526	142	0.289	1	1	1.88	1.07	2	271	0.0282	0.00738	unnamed,unnamed	BCOR,STAT3
Human Phenotype	HP:0002997	Abnormality of the ulna	180	0.402	1	1	1.96	0.511	1	0.0135	0.0263	150	0.308	1	1	2.73	0.366	1	93	0.0141	0.0108	unnamed	BCOR
Human Phenotype	HP:0000708	Behavioural/Psychiatric Abnormality	181	0.405	1	1	1.31	2.3	3	0.0604	0.0789	190	0.387	1	1	1.34	2.23	3	567	0.0423	0.00529	unnamed,unnamed,unnamed	BCOR,CERKL,FOXP1
Human Phenotype	HP:0000752	Hyperactivity	182	0.407	1	1	1.92	0.52	1	0.0137	0.0263	153	0.316	1	1	2.65	0.378	1	96	0.0141	0.0104	unnamed	FOXP1
Human Phenotype	HP:0003117	Abnormality of circulating hormone level	183	0.408	1	1	1.92	0.521	1	0.0137	0.0263	200	0.402	1	1	1.95	0.512	1	130	0.0141	0.00769	unnamed	CERKL
Human Phenotype	HP:0200007	Abnormal size of the palpebral fissures	184	0.417	1	1	1.87	0.535	1	0.0141	0.0263	160	0.324	1	1	2.57	0.39	1	99	0.0141	0.0101	unnamed	BCOR
Human Phenotype	HP:0006487	Bowing of the long bones	185	0.423	1	1	1.83	0.545	1	0.0144	0.0263	206	0.409	1	1	1.91	0.523	1	133	0.0141	0.00752	unnamed	BCOR
Human Phenotype	HP:0002659	Increased susceptibility to fractures	186	0.424	1	1	1.82	0.548	1	0.0144	0.0263	196	0.397	1	1	1.99	0.504	1	128	0.0141	0.00781	unnamed	STAT3
Human Phenotype	HP:0002815	Abnormality of the knees	187	0.427	1	1	1.81	0.553	1	0.0146	0.0263	227	0.45	1	1	1.68	0.594	1	151	0.0141	0.00662	unnamed	BCOR
Human Phenotype	HP:0001120	Abnormality of corneal size	188	0.432	1	1	1.78	0.562	1	0.0148	0.0263	155	0.319	1	1	2.62	0.382	1	97	0.0141	0.0103	unnamed	BCOR
Human Phenotype	HP:0000481	Abnormality of the cornea	189	0.432	1	1	1.37	1.46	2	0.0385	0.0526	212	0.421	1	1	1.4	1.43	2	364	0.0282	0.00549	unnamed,unnamed	BCOR,CERKL
Human Phenotype	HP:0100490	Camptodactyly of finger	190	0.437	1	1	1.76	0.569	1	0.015	0.0263	178	0.358	1	1	2.27	0.441	1	112	0.0141	0.00893	unnamed	BCOR
Human Phenotype	HP:0004377	Hematological neoplasm	191	0.437	1	1	1.75	0.57	1	0.015	0.0263	235	0.469	1	1	1.59	0.63	1	160	0.0141	0.00625	unnamed	STAT3
Human Phenotype	HP:0000343	Long philtrum	192	0.443	1	1	1.72	0.581	1	0.0153	0.0263	184	0.375	1	1	2.14	0.468	1	119	0.0141	0.0084	unnamed	BCOR
Human Phenotype	HP:0011747	Abnormality of the anterior pituitary	193	0.443	1	1	1.72	0.581	1	0.0153	0.0263	146	0.299	1	1	2.82	0.354	1	90	0.0141	0.0111	unnamed	PRKCA
Human Phenotype	HP:0001643	Patent ductus arteriosus	194	0.446	1	1	1.71	0.586	1	0.0154	0.0263	167	0.34	1	1	2.42	0.413	1	105	0.0141	0.00952	unnamed	BCOR
Human Phenotype	HP:0010938	Abnormality of the external nose	195	0.448	1	1	1.33	1.51	2	0.0396	0.0526	172	0.347	1	1	1.63	1.22	2	311	0.0282	0.00643	unnamed,unnamed	BCOR,CERKL
Human Phenotype	HP:0012503	Abnormality of the pituitary gland	196	0.449	1	1	1.69	0.591	1	0.0156	0.0263	148	0.305	1	1	2.76	0.362	1	92	0.0141	0.0109	unnamed	PRKCA
Human Phenotype	HP:0000518	Cataract	197	0.45	1	1	1.32	1.51	2	0.0398	0.0526	236	0.47	1	1	1.27	1.58	2	401	0.0282	0.00499	unnamed,unnamed	BCOR,CERKL
Human Phenotype	HP:0006482	Abnormality of dental morphology	198	0.453	1	1	1.67	0.598	1	0.0157	0.0263	164	0.332	1	1	2.49	0.401	1	102	0.0141	0.0098	unnamed	BCOR
Human Phenotype	HP:0000940	Abnormal diaphysis morphology	199	0.454	1	1	1.67	0.6	1	0.0158	0.0263	221	0.439	1	1	1.74	0.575	1	146	0.0141	0.00685	unnamed	BCOR
Human Phenotype	HP:0006261	Abnormality of phalangeal joints of the hand	200	0.455	1	1	1.66	0.602	1	0.0158	0.0263	181	0.371	1	1	2.17	0.46	1	117	0.0141	0.00855	unnamed	BCOR
Human Phenotype	HP:0001939	Abnormality of metabolism/homeostasis	201	0.455	1	1	1.13	4.41	5	0.116	0.132	306	0.604	1	1	0.959	5.21	5	1325	0.0704	0.00377	unnamed,unnamed,unnamed,unnamed,unnamed	CERKL,LDLRAP1,LIPC,PGAP2,STAT3
Human Phenotype	HP:0001161	Hand polydactyly	202	0.456	1	1	1.66	0.604	1	0.0159	0.0263	178	0.358	1	1	2.27	0.441	1	112	0.0141	0.00893	unnamed	BCOR
Human Phenotype	HP:0001231	Abnormality of the fingernails	203	0.456	1	1	1.66	0.604	1	0.0159	0.0263	218	0.432	1	1	1.78	0.563	1	143	0.0141	0.00699	unnamed	STAT3
Human Phenotype	HP:0009811	Abnormality of the elbow	204	0.456	1	1	1.66	0.604	1	0.0159	0.0263	193	0.395	1	1	2	0.5	1	127	0.0141	0.00787	unnamed	BCOR
Human Phenotype	HP:0002818	Abnormality of the radius	205	0.456	1	1	1.65	0.604	1	0.0159	0.0263	173	0.35	1	1	2.33	0.429	1	109	0.0141	0.00917	unnamed	BCOR
Human Phenotype	HP:0011122	Abnormality of skin physiology	206	0.458	1	1	1.65	0.608	1	0.016	0.0263	281	0.555	1	1	1.25	0.803	1	204	0.0141	0.0049	unnamed	STAT3
Human Phenotype	HP:0000202	Oral cleft	207	0.461	1	1	1.3	1.54	2	0.0406	0.0526	170	0.344	1	1	1.64	1.22	2	309	0.0282	0.00647	unnamed,unnamed	BCOR,STAT3
Human Phenotype	HP:0000819	Diabetes mellitus	208	0.462	1	1	1.62	0.616	1	0.0162	0.0263	254	0.508	1	1	1.42	0.704	1	179	0.0141	0.00559	unnamed	CERKL
Human Phenotype	HP:0001770	Toe syndactyly	209	0.462	1	1	1.62	0.616	1	0.0162	0.0263	153	0.316	1	1	2.65	0.378	1	96	0.0141	0.0104	unnamed	BCOR
Human Phenotype	HP:0011603	Congenital malformation of the great arteries	210	0.463	1	1	1.62	0.616	1	0.0162	0.0263	178	0.358	1	1	2.27	0.441	1	112	0.0141	0.00893	unnamed	BCOR
Human Phenotype	HP:0000405	Conductive hearing impairment	211	0.464	1	1	1.62	0.618	1	0.0163	0.0263	214	0.423	1	1	1.83	0.547	1	139	0.0141	0.00719	unnamed	CERKL
Human Phenotype	HP:0000517	Abnormality of the lens	212	0.465	1	1	1.28	1.56	2	0.041	0.0526	242	0.487	1	1	1.23	1.63	2	414	0.0282	0.00483	unnamed,unnamed	BCOR,CERKL
Human Phenotype	HP:0001654	Abnormality of the heart valves	213	0.473	1	1	1.58	0.635	1	0.0167	0.0263	217	0.43	1	1	1.79	0.559	1	142	0.0141	0.00704	unnamed	BCOR
Human Phenotype	HP:0011452	Functional abnormality of the middle ear	214	0.474	1	1	1.57	0.638	1	0.0168	0.0263	216	0.428	1	1	1.8	0.555	1	141	0.0141	0.00709	unnamed	CERKL
Human Phenotype	HP:0011329	Abnormality of cranial sutures	215	0.475	1	1	1.56	0.639	1	0.0168	0.0263	218	0.432	1	1	1.78	0.563	1	143	0.0141	0.00699	unnamed	STAT3
Human Phenotype	HP:0000479	Abnormality of the retina	216	0.477	1	1	1.26	1.59	2	0.0419	0.0526	260	0.521	1	1	1.15	1.74	2	441	0.0282	0.00454	unnamed,unnamed	BCOR,CERKL
Human Phenotype	HP:0006101	Finger syndactyly	217	0.481	1	1	1.54	0.651	1	0.0171	0.0263	182	0.373	1	1	2.15	0.464	1	118	0.0141	0.00847	unnamed	BCOR
Human Phenotype	HP:0009997	Duplication of phalanx of hand	218	0.483	1	1	1.53	0.654	1	0.0172	0.0263	187	0.38	1	1	2.1	0.476	1	121	0.0141	0.00826	unnamed	BCOR
Human Phenotype	HP:0000036	Abnormality of the penis	219	0.484	1	1	1.24	1.61	2	0.0425	0.0526	183	0.375	1	1	1.54	1.3	2	331	0.0282	0.00604	unnamed,unnamed	BCOR,CERKL
Human Phenotype	HP:0004275	Duplication of hand bones	220	0.486	1	1	1.51	0.66	1	0.0174	0.0263	188	0.383	1	1	2.08	0.48	1	122	0.0141	0.0082	unnamed	BCOR
Human Phenotype	HP:0002808	Kyphosis	221	0.492	1	1	1.49	0.672	1	0.0177	0.0263	258	0.518	1	1	1.38	0.724	1	184	0.0141	0.00543	unnamed	BCOR
Human Phenotype	HP:0001382	Joint hypermobility	222	0.495	1	1	1.48	0.677	1	0.0178	0.0263	230	0.457	1	1	1.65	0.606	1	154	0.0141	0.00649	unnamed	STAT3
Human Phenotype	HP:0012385	Camptodactyly	223	0.499	1	1	1.46	0.685	1	0.018	0.0263	214	0.423	1	1	1.83	0.547	1	139	0.0141	0.00719	unnamed	BCOR
Human Phenotype	HP:0003549	Abnormality of connective tissue	224	0.499	1	1	1.13	2.65	3	0.0697	0.0789	225	0.447	1	1	1.22	2.46	3	624	0.0423	0.00481	unnamed,unnamed,unnamed	BCOR,CERKL,STAT3
Human Phenotype	HP:0002973	Abnormality of the forearm	225	0.499	1	1	1.46	0.686	1	0.018	0.0263	191	0.39	1	1	2.03	0.492	1	125	0.0141	0.008	unnamed	BCOR
Human Phenotype	HP:0001574	Abnormality of the integument	226	0.503	1	1	1.08	4.64	5	0.122	0.132	268	0.532	1	1	1.04	4.82	5	1224	0.0704	0.00408	unnamed,unnamed,unnamed,unnamed,unnamed	BCOR,CERKL,LDLRAP1,LIPC,STAT3
Human Phenotype	HP:0009473	Joint contracture of the hand	227	0.503	1	1	1.44	0.693	1	0.0182	0.0263	201	0.405	1	1	1.94	0.516	1	131	0.0141	0.00763	unnamed	BCOR
Human Phenotype	HP:0006265	Aplasia/Hypoplasia of fingers	228	0.506	1	1	1.43	0.699	1	0.0184	0.0263	199	0.4	1	1	1.97	0.508	1	129	0.0141	0.00775	unnamed	BCOR
Human Phenotype	HP:0001249	Intellectual disability	229	0.507	1	1	1.12	2.68	3	0.0704	0.0789	213	0.423	1	1	1.27	2.37	3	601	0.0423	0.00499	unnamed,unnamed,unnamed	BCOR,FOXP1,PGAP2
Human Phenotype	HP:0000589	Coloboma	230	0.516	1	1	1.39	0.718	1	0.0189	0.0263	202	0.407	1	1	1.92	0.519	1	132	0.0141	0.00758	unnamed	BCOR
Human Phenotype	HP:0011004	Abnormality of the systemic arterial tree	231	0.516	1	1	1.39	0.719	1	0.0189	0.0263	262	0.525	1	1	1.35	0.74	1	188	0.0141	0.00532	unnamed	LIPC
Human Phenotype	HP:0002205	Recurrent respiratory infections	232	0.518	1	1	1.38	0.723	1	0.019	0.0263	302	0.592	1	1	1.12	0.889	1	226	0.0141	0.00442	unnamed	STAT3
Human Phenotype	HP:0010442	Polydactyly	233	0.52	1	1	1.38	0.727	1	0.0191	0.0263	202	0.407	1	1	1.92	0.519	1	132	0.0141	0.00758	unnamed	BCOR
Human Phenotype	HP:0008678	Renal hypoplasia/aplasia	234	0.521	1	1	1.37	0.728	1	0.0192	0.0263	189	0.385	1	1	2.07	0.484	1	123	0.0141	0.00813	unnamed	BCOR
Human Phenotype	HP:0000218	High palate	235	0.522	1	1	1.37	0.731	1	0.0192	0.0263	239	0.484	1	1	1.52	0.657	1	167	0.0141	0.00599	unnamed	STAT3
Human Phenotype	HP:0007703	Abnormal retinal pigmentation	236	0.526	1	1	1.35	0.739	1	0.0194	0.0263	280	0.551	1	1	1.26	0.795	1	202	0.0141	0.00495	unnamed	CERKL
Human Phenotype	HP:0002650	Scoliosis	237	0.528	1	1	1.14	1.75	2	0.0461	0.0526	236	0.47	1	1	1.27	1.58	2	401	0.0282	0.00499	unnamed,unnamed	BCOR,STAT3
Human Phenotype	HP:0000505	Visual impairment	238	0.529	1	1	1.14	1.76	2	0.0462	0.0526	263	0.526	1	1	1.14	1.75	2	445	0.0282	0.00449	unnamed,unnamed	BCOR,CERKL
Human Phenotype	HP:0100360	Contractures of the joints of the upper limbs	239	0.533	1	1	1.33	0.754	1	0.0198	0.0263	226	0.448	1	1	1.69	0.59	1	150	0.0141	0.00667	unnamed	BCOR
Human Phenotype	HP:0000252	Microcephaly	240	0.533	1	1	1.13	1.77	2	0.0466	0.0526	250	0.501	1	1	1.2	1.67	2	425	0.0282	0.00471	unnamed,unnamed	BCOR,PGAP2
Human Phenotype	HP:0000864	Abnormality of the hypothalamus-pituitary axis	241	0.535	1	1	1.32	0.758	1	0.0199	0.0263	206	0.409	1	1	1.91	0.523	1	133	0.0141	0.00752	unnamed	PRKCA
Human Phenotype	HP:0001172	Abnormality of the thumb	242	0.537	1	1	1.31	0.763	1	0.0201	0.0263	230	0.457	1	1	1.65	0.606	1	154	0.0141	0.00649	unnamed	BCOR
Human Phenotype	HP:0001631	Defect in the atrial septum	243	0.543	1	1	1.29	0.776	1	0.0204	0.0263	232	0.459	1	1	1.64	0.61	1	155	0.0141	0.00645	unnamed	BCOR
Human Phenotype	HP:0011947	Respiratory tract infection	244	0.544	1	1	1.29	0.777	1	0.0204	0.0263	312	0.613	1	1	1.06	0.941	1	239	0.0141	0.00418	unnamed	STAT3
Human Phenotype	HP:0009804	Reduced number of teeth	245	0.544	1	1	1.28	0.778	1	0.0205	0.0263	209	0.414	1	1	1.88	0.531	1	135	0.0141	0.00741	unnamed	BCOR
Human Phenotype	HP:0005120	Abnormality of cardiac atrium	246	0.547	1	1	1.27	0.784	1	0.0206	0.0263	234	0.463	1	1	1.62	0.618	1	157	0.0141	0.00637	unnamed	BCOR
Human Phenotype	HP:0000407	Sensorineural hearing impairment	247	0.55	1	1	1.1	1.82	2	0.048	0.0526	256	0.512	1	1	1.17	1.71	2	434	0.0282	0.00461	unnamed,unnamed	BCOR,CERKL
Human Phenotype	HP:0011793	Neoplasm by anatomical site	248	0.552	1	1	1.09	1.83	2	0.0481	0.0526	250	0.501	1	1	1.2	1.67	2	425	0.0282	0.00471	unnamed,unnamed	PRKCA,STAT3
Human Phenotype	HP:0001629	Ventricular septal defect	249	0.552	1	1	1.26	0.795	1	0.0209	0.0263	229	0.452	1	1	1.67	0.598	1	152	0.0141	0.00658	unnamed	BCOR
Human Phenotype	HP:0011356	Regional abnormality of skin	250	0.555	1	1	1.25	0.8	1	0.0211	0.0263	246	0.496	1	1	1.47	0.681	1	173	0.0141	0.00578	unnamed	STAT3
Human Phenotype	HP:0000692	Misalignment of teeth	251	0.558	1	1	1.24	0.807	1	0.0212	0.0263	202	0.407	1	1	1.92	0.519	1	132	0.0141	0.00758	unnamed	BCOR
Human Phenotype	HP:0010438	Abnormality of the ventricular septum	252	0.56	1	1	1.23	0.812	1	0.0214	0.0263	232	0.459	1	1	1.64	0.61	1	155	0.0141	0.00645	unnamed	BCOR
Human Phenotype	HP:0008051	Abnormality of the retinal pigment epithelium	253	0.561	1	1	1.23	0.814	1	0.0214	0.0263	296	0.577	1	1	1.17	0.854	1	217	0.0141	0.00461	unnamed	CERKL
Human Phenotype	HP:0003121	Limb joint contracture	254	0.564	1	1	1.22	0.821	1	0.0216	0.0263	253	0.506	1	1	1.43	0.701	1	178	0.0141	0.00562	unnamed	BCOR
Human Phenotype	HP:0000504	Abnormality of vision	255	0.571	1	1	1.06	1.89	2	0.0498	0.0526	299	0.584	1	1	1.03	1.95	2	495	0.0282	0.00404	unnamed,unnamed	BCOR,CERKL
Human Phenotype	HP:0001547	Abnormality of the rib cage	256	0.574	1	1	1.19	0.843	1	0.0222	0.0263	265	0.531	1	1	1.33	0.752	1	191	0.0141	0.00524	unnamed	BCOR
Human Phenotype	HP:0011389	Functional abnormality of the inner ear	257	0.574	1	1	1.05	1.9	2	0.0501	0.0526	271	0.533	1	1	1.13	1.77	2	451	0.0282	0.00443	unnamed,unnamed	BCOR,CERKL
Human Phenotype	HP:0010674	Abnormality of the curvature of the vertebral column	258	0.574	1	1	1.05	1.91	2	0.0501	0.0526	266	0.532	1	1	1.13	1.77	2	450	0.0282	0.00444	unnamed,unnamed	BCOR,STAT3
Human Phenotype	HP:0001417	X-linked inheritance	259	0.576	1	1	1.18	0.849	1	0.0223	0.0263	276	0.544	1	1	1.28	0.779	1	198	0.0141	0.00505	unnamed	BCOR
Human Phenotype	HP:0100627	Displacement of the external urethral meatus	260	0.577	1	1	1.18	0.85	1	0.0224	0.0263	238	0.476	1	1	1.56	0.641	1	163	0.0141	0.00613	unnamed	BCOR
Human Phenotype	HP:0000359	Abnormality of the inner ear	261	0.578	1	1	1.04	1.92	2	0.0504	0.0526	272	0.538	1	1	1.12	1.79	2	455	0.0282	0.0044	unnamed,unnamed	BCOR,CERKL
Human Phenotype	HP:0002664	Neoplasm	262	0.582	1	1	1.04	1.93	2	0.0508	0.0526	273	0.539	1	1	1.11	1.79	2	456	0.0282	0.00439	unnamed,unnamed	PRKCA,STAT3
Human Phenotype	HP:0002059	Cerebral atrophy	263	0.583	1	1	1.16	0.864	1	0.0227	0.0263	279	0.549	1	1	1.26	0.791	1	201	0.0141	0.00498	unnamed	PGAP2
Human Phenotype	HP:0000035	Abnormality of the testis	264	0.584	1	1	1.03	1.94	2	0.051	0.0526	248	0.5	1	1	1.2	1.67	2	424	0.0282	0.00472	unnamed,unnamed	BCOR,CERKL
Human Phenotype	HP:0002007	Frontal bossing	265	0.585	1	1	1.15	0.87	1	0.0229	0.0263	247	0.498	1	1	1.46	0.685	1	174	0.0141	0.00575	unnamed	STAT3
Human Phenotype	HP:0006483	Abnormal number of teeth	266	0.587	1	1	1.14	0.874	1	0.023	0.0263	220	0.437	1	1	1.75	0.571	1	145	0.0141	0.0069	unnamed	BCOR
Human Phenotype	HP:0007369	Atrophy/Degeneration affecting the cerebrum	267	0.588	1	1	1.14	0.877	1	0.0231	0.0263	286	0.556	1	1	1.24	0.807	1	205	0.0141	0.00488	unnamed	PGAP2
Human Phenotype	HP:0000639	Nystagmus	268	0.589	1	1	1.02	1.96	2	0.0515	0.0526	294	0.572	1	1	1.05	1.9	2	484	0.0282	0.00413	unnamed,unnamed	BCOR,CERKL
Human Phenotype	HP:0001513	Obesity	269	0.592	1	1	1.13	0.887	1	0.0233	0.0263	255	0.51	1	1	1.41	0.708	1	180	0.0141	0.00556	unnamed	CERKL
Human Phenotype	HP:0004209	Clinodactyly of the 5th finger	270	0.593	1	1	1.12	0.889	1	0.0234	0.0263	222	0.441	1	1	1.73	0.579	1	147	0.0141	0.0068	unnamed	BCOR
Human Phenotype	HP:0012444	Brain atrophy	271	0.594	1	1	1.12	0.89	1	0.0234	0.0263	290	0.565	1	1	1.21	0.826	1	210	0.0141	0.00476	unnamed	PGAP2
Human Phenotype	HP:0009179	Deviation of the 5th finger	272	0.595	1	1	1.12	0.893	1	0.0235	0.0263	223	0.443	1	1	1.72	0.582	1	148	0.0141	0.00676	unnamed	BCOR
Human Phenotype	HP:0000022	Abnormality of male internal genitalia	273	0.601	1	1	1	2	2	0.0526	0.0526	257	0.515	1	1	1.17	1.72	2	436	0.0282	0.00459	unnamed,unnamed	BCOR,CERKL
Human Phenotype	HP:0010985	Gonosomal inheritance	274	0.604	1	1	1.09	0.914	1	0.0241	0.0263	281	0.555	1	1	1.25	0.803	1	204	0.0141	0.0049	unnamed	BCOR
Human Phenotype	HP:0001597	Abnormality of the nail	275	0.604	1	1	1.09	0.915	1	0.0241	0.0263	308	0.61	1	1	1.07	0.933	1	237	0.0141	0.00422	unnamed	STAT3
Human Phenotype	HP:0000164	Abnormality of the teeth	276	0.605	1	1	0.993	2.01	2	0.053	0.0526	244	0.494	1	1	1.21	1.65	2	419	0.0282	0.00477	unnamed,unnamed	BCOR,STAT3
Human Phenotype	HP:0004324	Increased body weight	277	0.605	1	1	1.09	0.918	1	0.0242	0.0263	264	0.527	1	1	1.34	0.744	1	189	0.0141	0.00529	unnamed	CERKL
Human Phenotype	HP:0000235	Abnormality of the fontanelles and cranial sutures	278	0.606	1	1	1.09	0.921	1	0.0242	0.0263	281	0.555	1	1	1.25	0.803	1	204	0.0141	0.0049	unnamed	STAT3
Human Phenotype	HP:0000422	Abnormality of the nasal bridge	279	0.608	1	1	0.987	2.03	2	0.0533	0.0526	240	0.485	1	1	1.23	1.62	2	412	0.0282	0.00485	unnamed,unnamed	BCOR,CERKL
Human Phenotype	HP:0007370	Aplasia/Hypoplasia of the corpus callosum	280	0.61	1	1	1.08	0.93	1	0.0245	0.0263	291	0.57	1	1	1.19	0.838	1	213	0.0141	0.00469	unnamed	BCOR
Human Phenotype	HP:0004349	Reduced bone mineral density	281	0.611	1	1	1.07	0.933	1	0.0246	0.0263	302	0.592	1	1	1.12	0.889	1	226	0.0141	0.00442	unnamed	STAT3
Human Phenotype	HP:0011007	Age of onset	282	0.611	1	1	0.982	2.04	2	0.0536	0.0526	329	0.675	1	1	0.869	2.3	2	585	0.0282	0.00342	unnamed,unnamed	PGAP2,STAT3
Human Phenotype	HP:0000366	Abnormality of the nose	283	0.612	1	1	0.963	3.12	3	0.082	0.0789	275	0.544	1	1	1.06	2.84	3	721	0.0423	0.00416	unnamed,unnamed,unnamed	BCOR,CERKL,STAT3
Human Phenotype	HP:0000368	Low-set, posteriorly rotated ears	284	0.615	1	1	1.06	0.941	1	0.0248	0.0263	291	0.57	1	1	1.19	0.838	1	213	0.0141	0.00469	unnamed	BCOR
Human Phenotype	HP:0000431	Wide nasal bridge	285	0.622	1	1	1.04	0.96	1	0.0253	0.0263	258	0.518	1	1	1.38	0.724	1	184	0.0141	0.00543	unnamed	CERKL
Human Phenotype	HP:0001159	Syndactyly	286	0.622	1	1	1.04	0.961	1	0.0253	0.0263	243	0.492	1	1	1.49	0.673	1	171	0.0141	0.00585	unnamed	BCOR
Human Phenotype	HP:0008872	Feeding difficulties in infancy	287	0.623	1	1	1.04	0.962	1	0.0253	0.0263	311	0.611	1	1	1.07	0.937	1	238	0.0141	0.0042	unnamed	BCOR
Human Phenotype	HP:0000174	Abnormality of the palate	288	0.623	1	1	0.962	2.08	2	0.0547	0.0526	261	0.522	1	1	1.15	1.74	2	442	0.0282	0.00452	unnamed,unnamed	BCOR,STAT3
Human Phenotype	HP:0001273	Abnormality of the corpus callosum	289	0.623	1	1	1.04	0.964	1	0.0254	0.0263	297	0.582	1	1	1.15	0.866	1	220	0.0141	0.00455	unnamed	BCOR
Human Phenotype	HP:0000315	Abnormality of the orbital region	290	0.624	1	1	0.96	2.08	2	0.0548	0.0526	245	0.496	1	1	1.21	1.66	2	421	0.0282	0.00475	unnamed,unnamed	BCOR,STAT3
Human Phenotype	HP:0003674	Onset	291	0.626	1	1	0.957	2.09	2	0.055	0.0526	334	0.688	1	1	0.848	2.36	2	599	0.0282	0.00334	unnamed,unnamed	PGAP2,STAT3
Human Phenotype	HP:0007367	Atrophy/Degeneration affecting the central nervous system	292	0.629	1	1	1.02	0.98	1	0.0258	0.0263	314	0.62	1	1	1.04	0.96	1	244	0.0141	0.0041	unnamed	PGAP2
Human Phenotype	HP:0007364	Aplasia/Hypoplasia of the cerebrum	293	0.63	1	1	0.95	2.11	2	0.0554	0.0526	310	0.611	1	1	0.977	2.05	2	520	0.0282	0.00385	unnamed,unnamed	BCOR,PGAP2
Human Phenotype	HP:0011014	Abnormal glucose homeostasis	294	0.63	1	1	1.02	0.982	1	0.0258	0.0263	338	0.693	1	1	0.856	1.17	1	297	0.0141	0.00337	unnamed	CERKL
Human Phenotype	HP:0003593	Infantile onset	295	0.635	1	1	1	0.996	1	0.0262	0.0263	318	0.637	1	1	0.996	1	1	255	0.0141	0.00392	unnamed	STAT3
Human Phenotype	HP:0000288	Abnormality of the philtrum	296	0.636	1	1	1	0.998	1	0.0263	0.0263	269	0.533	1	1	1.32	0.756	1	192	0.0141	0.00521	unnamed	BCOR
Human Phenotype	HP:0000795	Abnormality of the urethra	297	0.636	1	1	1	0.998	1	0.0263	0.0263	269	0.533	1	1	1.32	0.756	1	192	0.0141	0.00521	unnamed	BCOR
Human Phenotype	HP:0000534	Abnormality of the eyebrow	298	0.638	1	1	0.998	1	1	0.0264	0.0263	297	0.582	1	1	1.15	0.866	1	220	0.0141	0.00455	unnamed	BCOR
Human Phenotype	HP:0009466	Radial deviation of finger	299	0.638	1	1	0.997	1	1	0.0264	0.0263	249	0.5	1	1	1.45	0.689	1	175	0.0141	0.00571	unnamed	BCOR
Human Phenotype	HP:0009485	Radial deviation of the hand or of fingers of the hand	300	0.64	1	1	0.991	1.01	1	0.0265	0.0263	252	0.502	1	1	1.44	0.693	1	176	0.0141	0.00568	unnamed	BCOR
Human Phenotype	HP:0001999	Abnormal facial shape	301	0.646	1	1	0.923	2.17	2	0.057	0.0526	266	0.532	1	1	1.13	1.77	2	450	0.0282	0.00444	unnamed,unnamed	BCOR,STAT3
Human Phenotype	HP:0008056	Aplasia/Hypoplasia affecting the eye	302	0.652	1	1	0.96	1.04	1	0.0274	0.0263	277	0.548	1	1	1.27	0.787	1	200	0.0141	0.005	unnamed	BCOR
Human Phenotype	HP:0000525	Abnormality of the iris	303	0.654	1	1	0.955	1.05	1	0.0276	0.0263	289	0.563	1	1	1.22	0.823	1	209	0.0141	0.00478	unnamed	BCOR
Human Phenotype	HP:0000496	Abnormality of eye movement	304	0.654	1	1	0.909	2.2	2	0.0579	0.0526	323	0.658	1	1	0.896	2.23	2	567	0.0282	0.00353	unnamed,unnamed	BCOR,CERKL
Human Phenotype	HP:0002500	Abnormality of the cerebral white matter	305	0.655	1	1	0.952	1.05	1	0.0277	0.0263	314	0.62	1	1	1.04	0.96	1	244	0.0141	0.0041	unnamed	BCOR
Human Phenotype	HP:0001713	Abnormality of cardiac ventricle	306	0.656	1	1	0.95	1.05	1	0.0277	0.0263	281	0.555	1	1	1.25	0.803	1	204	0.0141	0.0049	unnamed	BCOR
Human Phenotype	HP:0001881	Abnormality of leukocytes	307	0.657	1	1	0.947	1.06	1	0.0278	0.0263	353	0.72	1	1	0.794	1.26	1	320	0.0141	0.00313	unnamed	STAT3
Human Phenotype	HP:0000818	Abnormality of the endocrine system	308	0.658	1	1	0.903	2.22	2	0.0583	0.0526	327	0.668	1	1	0.881	2.27	2	577	0.0282	0.00347	unnamed,unnamed	CERKL,PRKCA
Human Phenotype	HP:0001347	Hyperreflexia	309	0.659	1	1	0.943	1.06	1	0.0279	0.0263	350	0.711	1	1	0.814	1.23	1	312	0.0141	0.00321	unnamed	CERKL
Human Phenotype	HP:0000032	Abnormality of male external genitalia	310	0.661	1	1	0.899	2.23	2	0.0586	0.0526	288	0.562	1	1	1.07	1.87	2	476	0.0282	0.0042	unnamed,unnamed	BCOR,CERKL
Human Phenotype	HP:0001098	Abnormality of the fundus	311	0.662	1	1	0.896	2.23	2	0.0587	0.0526	332	0.685	1	1	0.853	2.35	2	596	0.0282	0.00336	unnamed,unnamed	BCOR,CERKL
Human Phenotype	HP:0000358	Posteriorly rotated ears	312	0.662	1	1	0.934	1.07	1	0.0282	0.0263	312	0.613	1	1	1.06	0.941	1	239	0.0141	0.00418	unnamed	BCOR
Human Phenotype	HP:0002719	Recurrent infections	313	0.664	1	1	0.929	1.08	1	0.0283	0.0263	357	0.731	1	1	0.77	1.3	1	330	0.0141	0.00303	unnamed	STAT3
Human Phenotype	HP:0008736	Hypoplasia of penis	314	0.665	1	1	0.927	1.08	1	0.0284	0.0263	277	0.548	1	1	1.27	0.787	1	200	0.0141	0.005	unnamed	CERKL
Human Phenotype	HP:0004329	Abnormality of the posterior segment of the eye	315	0.665	1	1	0.891	2.25	2	0.0591	0.0526	336	0.689	1	1	0.847	2.36	2	600	0.0282	0.00333	unnamed,unnamed	BCOR,CERKL
Human Phenotype	HP:0000811	Abnormal external genitalia	316	0.669	1	1	0.885	2.26	2	0.0595	0.0526	295	0.576	1	1	1.04	1.92	2	488	0.0282	0.0041	unnamed,unnamed	BCOR,CERKL
Human Phenotype	HP:0005927	Aplasia/Hypoplasia involving bones of the hand	317	0.67	1	1	0.914	1.09	1	0.0288	0.0263	274	0.54	1	1	1.3	0.771	1	196	0.0141	0.0051	unnamed	BCOR
Human Phenotype	HP:0011013	Abnormality of carbohydrate metabolism/homeostasis	318	0.674	1	1	0.905	1.1	1	0.0291	0.0263	362	0.748	1	1	0.734	1.36	1	346	0.0141	0.00289	unnamed	CERKL
Human Phenotype	HP:0011729	Abnormality of joint mobility	319	0.675	1	1	0.875	2.29	2	0.0601	0.0526	309	0.61	1	1	0.979	2.04	2	519	0.0282	0.00385	unnamed,unnamed	BCOR,STAT3
Human Phenotype	HP:0000648	Optic atrophy	320	0.68	1	1	0.891	1.12	1	0.0295	0.0263	345	0.705	1	1	0.828	1.21	1	307	0.0141	0.00326	unnamed	CERKL
Human Phenotype	HP:0000508	Ptosis	321	0.681	1	1	0.887	1.13	1	0.0297	0.0263	330	0.675	1	1	0.898	1.11	1	283	0.0141	0.00353	unnamed	BCOR
Human Phenotype	HP:0000464	Abnormality of the neck	322	0.683	1	1	0.884	1.13	1	0.0298	0.0263	320	0.648	1	1	0.966	1.04	1	263	0.0141	0.0038	unnamed	BCOR
Human Phenotype	HP:0000050	Hypoplastic genitalia	323	0.687	1	1	0.874	1.14	1	0.0301	0.0263	302	0.592	1	1	1.12	0.889	1	226	0.0141	0.00442	unnamed	CERKL
Human Phenotype	HP:0010461	Abnormality of the male genitalia	324	0.687	1	1	0.855	2.34	2	0.0615	0.0526	301	0.591	1	1	1.01	1.97	2	501	0.0282	0.00399	unnamed,unnamed	BCOR,CERKL
Human Phenotype	HP:0004097	Deviation of finger	325	0.688	1	1	0.872	1.15	1	0.0302	0.0263	281	0.555	1	1	1.25	0.803	1	204	0.0141	0.0049	unnamed	BCOR
Human Phenotype	HP:0001671	Abnormality of the cardiac septa	326	0.69	1	1	0.868	1.15	1	0.0303	0.0263	305	0.603	1	1	1.09	0.917	1	233	0.0141	0.00429	unnamed	BCOR
Human Phenotype	HP:0004207	Abnormality of the 5th finger	327	0.691	1	1	0.864	1.16	1	0.0304	0.0263	286	0.556	1	1	1.24	0.807	1	205	0.0141	0.00488	unnamed	BCOR
Human Phenotype	HP:0003241	Genital hypoplasia	328	0.693	1	1	0.859	1.16	1	0.0306	0.0263	307	0.605	1	1	1.09	0.921	1	234	0.0141	0.00427	unnamed	CERKL
Human Phenotype	HP:0009810	Abnormality of the joints of the upper limbs	329	0.695	1	1	0.855	1.17	1	0.0308	0.0263	316	0.622	1	1	1.04	0.964	1	245	0.0141	0.00408	unnamed	BCOR
Human Phenotype	HP:0010993	Abnormality of the cerebral subcortex	330	0.695	1	1	0.855	1.17	1	0.0308	0.0263	321	0.657	1	1	0.945	1.06	1	269	0.0141	0.00372	unnamed	BCOR
Human Phenotype	HP:0009484	Deviation of the hand or of fingers of the hand	331	0.701	1	1	0.842	1.19	1	0.0312	0.0263	291	0.57	1	1	1.19	0.838	1	213	0.0141	0.00469	unnamed	BCOR
Human Phenotype	HP:0000553	Abnormality of the uvea	332	0.702	1	1	0.839	1.19	1	0.0314	0.0263	317	0.626	1	1	1.02	0.976	1	248	0.0141	0.00403	unnamed	BCOR
Human Phenotype	HP:0011968	Feeding difficulties	333	0.703	1	1	0.837	1.19	1	0.0314	0.0263	333	0.687	1	1	0.87	1.15	1	292	0.0141	0.00342	unnamed	BCOR
Human Phenotype	HP:0004348	Abnormality of bone mineral density	334	0.707	1	1	0.827	1.21	1	0.0318	0.0263	331	0.679	1	1	0.888	1.13	1	286	0.0141	0.0035	unnamed	STAT3
Human Phenotype	HP:0011843	Abnormality of skeletal physiology	335	0.708	1	1	0.827	1.21	1	0.0318	0.0263	325	0.666	1	1	0.921	1.09	1	276	0.0141	0.00362	unnamed	STAT3
Human Phenotype	HP:0000240	Abnormality of skull size	336	0.708	1	1	0.823	2.43	2	0.0639	0.0526	328	0.669	1	1	0.879	2.27	2	578	0.0282	0.00346	unnamed,unnamed	BCOR,PGAP2
Human Phenotype	HP:0006496	Aplasia/Hypoplasia involving bones of the upper limbs	337	0.709	1	1	0.823	1.22	1	0.032	0.0263	300	0.589	1	1	1.13	0.882	1	224	0.0141	0.00446	unnamed	BCOR
Human Phenotype	HP:0000812	Abnormal internal genitalia	338	0.715	1	1	0.812	2.46	2	0.0648	0.0526	319	0.648	1	1	0.914	2.19	2	556	0.0282	0.0036	unnamed,unnamed	BCOR,CERKL
Human Phenotype	HP:0004328	Abnormality of the anterior segment of the eye	339	0.726	1	1	0.796	2.51	2	0.0661	0.0526	347	0.709	1	1	0.814	2.46	2	624	0.0282	0.00321	unnamed,unnamed	BCOR,CERKL
Human Phenotype	HP:0001371	Flexion contracture	340	0.727	1	1	0.784	1.27	1	0.0336	0.0263	339	0.694	1	1	0.853	1.17	1	298	0.0141	0.00336	unnamed	BCOR
Human Phenotype	HP:0000008	Abnormality of female internal genitalia	341	0.728	1	1	0.782	1.28	1	0.0337	0.0263	324	0.659	1	1	0.938	1.07	1	271	0.0141	0.00369	unnamed	BCOR
Human Phenotype	HP:0100543	Cognitive impairment	342	0.732	1	1	0.825	4.85	4	0.128	0.105	355	0.729	1	1	0.819	4.88	4	1241	0.0563	0.00322	unnamed,unnamed,unnamed,unnamed	BCOR,CERKL,FOXP1,PGAP2
Human Phenotype	HP:0002977	Aplasia/Hypoplasia involving the central nervous system	343	0.744	1	1	0.769	2.6	2	0.0684	0.0526	358	0.736	1	1	0.774	2.59	2	657	0.0282	0.00304	unnamed,unnamed	BCOR,PGAP2
Human Phenotype	HP:0011138	Abnormality of skin adnexa	344	0.745	1	1	0.767	2.61	2	0.0686	0.0526	347	0.709	1	1	0.814	2.46	2	624	0.0282	0.00321	unnamed,unnamed	BCOR,STAT3
Human Phenotype	HP:0000369	Low-set ears	345	0.749	1	1	0.737	1.36	1	0.0357	0.0263	335	0.688	1	1	0.867	1.15	1	293	0.0141	0.00341	unnamed	BCOR
Human Phenotype	HP:0000925	Abnormality of the vertebral column	346	0.75	1	1	0.76	2.63	2	0.0693	0.0526	337	0.69	1	1	0.846	2.37	2	601	0.0282	0.00333	unnamed,unnamed	BCOR,STAT3
Human Phenotype	HP:0000316	Hypertelorism	347	0.75	1	1	0.734	1.36	1	0.0358	0.0263	322	0.658	1	1	0.941	1.06	1	270	0.0141	0.0037	unnamed	STAT3
Human Phenotype	HP:0000929	Abnormality of the skull	348	0.751	1	1	0.784	3.83	3	0.101	0.0789	352	0.714	1	1	0.821	3.65	3	928	0.0423	0.00323	unnamed,unnamed,unnamed	BCOR,PGAP2,STAT3
Human Phenotype	HP:0000357	Abnormal location of ears	349	0.751	1	1	0.733	1.36	1	0.0359	0.0263	341	0.697	1	1	0.847	1.18	1	300	0.0141	0.00333	unnamed	BCOR
Human Phenotype	HP:0010936	Abnormality of the lower urinary tract	350	0.754	1	1	0.726	1.38	1	0.0362	0.0263	346	0.707	1	1	0.822	1.22	1	309	0.0141	0.00324	unnamed	BCOR
Human Phenotype	HP:0011314	Abnormality of long bone morphology	351	0.758	1	1	0.718	1.39	1	0.0366	0.0263	343	0.703	1	1	0.833	1.2	1	305	0.0141	0.00328	unnamed	BCOR
Human Phenotype	HP:0008050	Abnormality of the palpebral fissures	352	0.765	1	1	0.703	1.42	1	0.0374	0.0263	326	0.667	1	1	0.917	1.09	1	277	0.0141	0.00361	unnamed	BCOR
Human Phenotype	HP:0000005	Mode of inheritance	353	0.767	1	1	0.844	9.48	8	0.25	0.211	385	0.828	1	1	0.776	10.3	8	2620	0.113	0.00305	unnamed,unnamed,unnamed,unnamed,unnamed,unnamed,unnamed,unnamed	BCOR,CERKL,FOXP1,LDLRAP1,LIPC,PGAP2,PRKCA,STAT3
Human Phenotype	HP:0010460	Abnormality of the female genitalia	354	0.771	1	1	0.693	1.44	1	0.038	0.0263	349	0.71	1	1	0.817	1.22	1	311	0.0141	0.00322	unnamed	BCOR
Human Phenotype	HP:0100491	Abnormality of the joints of the lower limbs	355	0.775	1	1	0.683	1.46	1	0.0385	0.0263	356	0.729	1	1	0.775	1.29	1	328	0.0141	0.00305	unnamed	BCOR
Human Phenotype	HP:0012243	Abnormal genital system morphology	356	0.779	1	1	0.717	2.79	2	0.0734	0.0526	344	0.703	1	1	0.825	2.42	2	616	0.0282	0.00325	unnamed,unnamed	BCOR,CERKL
Human Phenotype	HP:0000598	Abnormality of the ear	357	0.779	1	1	0.748	4.01	3	0.106	0.0789	363	0.752	1	1	0.774	3.88	3	985	0.0423	0.00305	unnamed,unnamed,unnamed	BCOR,CERKL,STAT3
Human Phenotype	HP:0000365	Hearing impairment	358	0.78	1	1	0.715	2.8	2	0.0736	0.0526	361	0.747	1	1	0.757	2.64	2	671	0.0282	0.00298	unnamed,unnamed	BCOR,CERKL
Human Phenotype	HP:0002242	Abnormality of the intestine	359	0.787	1	1	0.66	1.52	1	0.0399	0.0263	368	0.768	1	1	0.692	1.44	1	367	0.0141	0.00272	unnamed	BCOR
Human Phenotype	HP:0000364	Hearing abnormality	360	0.789	1	1	0.702	2.85	2	0.075	0.0526	364	0.757	1	1	0.742	2.7	2	685	0.0282	0.00292	unnamed,unnamed	BCOR,CERKL
Human Phenotype	HP:0000007	Autosomal recessive inheritance	361	0.79	1	1	0.761	5.25	4	0.138	0.105	408	0.888	1	1	0.631	6.34	4	1610	0.0563	0.00248	unnamed,unnamed,unnamed,unnamed	CERKL,LDLRAP1,LIPC,PGAP2
Human Phenotype	HP:0001780	Abnormality of toe	362	0.79	1	1	0.654	1.53	1	0.0402	0.0263	342	0.698	1	1	0.844	1.18	1	301	0.0141	0.00332	unnamed	BCOR
Human Phenotype	HP:0002060	Abnormality of the cerebrum	363	0.794	1	1	0.694	2.88	2	0.0758	0.0526	372	0.785	1	1	0.701	2.85	2	725	0.0282	0.00276	unnamed,unnamed	BCOR,PGAP2
Human Phenotype	HP:0009815	Aplasia/Hypoplasia of the extremities	364	0.796	1	1	0.642	1.56	1	0.041	0.0263	340	0.695	1	1	0.85	1.18	1	299	0.0141	0.00334	unnamed	BCOR
Human Phenotype	HP:0100547	Abnormality of the forebrain	365	0.797	1	1	0.69	2.9	2	0.0763	0.0526	373	0.787	1	1	0.697	2.87	2	729	0.0282	0.00274	unnamed,unnamed	BCOR,PGAP2
Human Phenotype	HP:0012374	Abnormality of the globe	366	0.797	1	1	0.726	4.13	3	0.109	0.0789	375	0.795	1	1	0.719	4.17	3	1060	0.0423	0.00283	unnamed,unnamed,unnamed	BCOR,CERKL,STAT3
Human Phenotype	HP:0010978	Abnormality of immune system physiology	367	0.798	1	1	0.639	1.57	1	0.0412	0.0263	393	0.858	1	1	0.521	1.92	1	488	0.0141	0.00205	unnamed	STAT3
Human Phenotype	HP:0001367	Abnormal joint morphology	368	0.798	1	1	0.688	2.91	2	0.0764	0.0526	367	0.764	1	1	0.732	2.73	2	694	0.0282	0.00288	unnamed,unnamed	BCOR,STAT3
Human Phenotype	HP:0003330	Abnormal bone structure	369	0.799	1	1	0.637	1.57	1	0.0413	0.0263	371	0.773	1	1	0.683	1.46	1	372	0.0141	0.00269	unnamed	STAT3
Human Phenotype	HP:0000028	Cryptorchidism	370	0.805	1	1	0.626	1.6	1	0.0421	0.0263	351	0.714	1	1	0.807	1.24	1	315	0.0141	0.00317	unnamed	BCOR
Human Phenotype	HP:0005918	Abnormality of phalanx of finger	371	0.806	1	1	0.624	1.6	1	0.0422	0.0263	354	0.721	1	1	0.792	1.26	1	321	0.0141	0.00312	unnamed	BCOR
Human Phenotype	HP:0000078	Abnormality of the genital system	372	0.809	1	1	0.672	2.98	2	0.0783	0.0526	366	0.761	1	1	0.735	2.72	2	691	0.0282	0.00289	unnamed,unnamed	BCOR,CERKL
Human Phenotype	HP:0002648	Abnormality of calvarial morphology	373	0.81	1	1	0.616	1.62	1	0.0427	0.0263	360	0.746	1	1	0.739	1.35	1	344	0.0141	0.00291	unnamed	STAT3
Human Phenotype	HP:0011354	Generalized abnormality of skin	374	0.81	1	1	0.67	2.98	2	0.0785	0.0526	394	0.86	1	1	0.588	3.4	2	864	0.0282	0.00231	unnamed,unnamed	CERKL,STAT3
Human Phenotype	HP:0001250	Seizures	375	0.811	1	1	0.67	2.99	2	0.0786	0.0526	377	0.805	1	1	0.671	2.98	2	757	0.0282	0.00264	unnamed,unnamed	BCOR,PGAP2
Human Phenotype	HP:0012372	Abnormal eye morphology	376	0.813	1	1	0.706	4.25	3	0.112	0.0789	378	0.812	1	1	0.697	4.3	3	1093	0.0423	0.00274	unnamed,unnamed,unnamed	BCOR,CERKL,STAT3
Human Phenotype	HP:0011446	Abnormality of higher mental function	377	0.82	1	1	0.728	5.5	4	0.145	0.105	379	0.818	1	1	0.718	5.57	4	1415	0.0563	0.00283	unnamed,unnamed,unnamed,unnamed	BCOR,CERKL,FOXP1,PGAP2
Human Phenotype	HP:0000284	Abnormality of the ocular region	378	0.821	1	1	0.654	3.06	2	0.0804	0.0526	359	0.74	1	1	0.768	2.61	2	662	0.0282	0.00302	unnamed,unnamed	BCOR,STAT3
Human Phenotype	HP:0000486	Strabismus	379	0.822	1	1	0.593	1.69	1	0.0444	0.0263	368	0.768	1	1	0.692	1.44	1	367	0.0141	0.00272	unnamed	BCOR
Human Phenotype	HP:0000234	Abnormality of the head	380	0.823	1	1	0.724	5.53	4	0.145	0.105	383	0.822	1	1	0.714	5.6	4	1424	0.0563	0.00281	unnamed,unnamed,unnamed,unnamed	BCOR,CERKL,PGAP2,STAT3
Human Phenotype	HP:0002167	Neurological speech impairment	381	0.823	1	1	0.591	1.69	1	0.0446	0.0263	374	0.789	1	1	0.652	1.53	1	390	0.0141	0.00256	unnamed	BCOR
Human Phenotype	HP:0000290	Abnormality of the forehead	382	0.834	1	1	0.571	1.75	1	0.0461	0.0263	370	0.771	1	1	0.687	1.46	1	370	0.0141	0.0027	unnamed	STAT3
Human Phenotype	HP:0000152	Abnormality of head and neck	383	0.836	1	1	0.709	5.64	4	0.148	0.105	387	0.832	1	1	0.701	5.7	4	1449	0.0563	0.00276	unnamed,unnamed,unnamed,unnamed	BCOR,CERKL,PGAP2,STAT3
Human Phenotype	HP:0011842	Abnormality of skeletal morphology	384	0.838	1	1	0.707	5.66	4	0.149	0.105	381	0.821	1	1	0.715	5.6	4	1422	0.0563	0.00281	unnamed,unnamed,unnamed,unnamed	BCOR,LDLRAP1,PGAP2,STAT3
Human Phenotype	HP:0000118	Phenotypic abnormality	385	0.838	1	1	0.785	10.2	8	0.268	0.211	400	0.878	1	1	0.728	11	8	2793	0.113	0.00286	unnamed,unnamed,unnamed,unnamed,unnamed,unnamed,unnamed,unnamed	BCOR,CERKL,FOXP1,LDLRAP1,LIPC,PGAP2,PRKCA,STAT3
Human Phenotype	HP:0000001	All	386	0.843	1	1	0.781	10.2	8	0.27	0.211	405	0.885	1	1	0.72	11.1	8	2822	0.113	0.00283	unnamed,unnamed,unnamed,unnamed,unnamed,unnamed,unnamed,unnamed	BCOR,CERKL,FOXP1,LDLRAP1,LIPC,PGAP2,PRKCA,STAT3
Human Phenotype	HP:0100886	Abnormality of globe location	387	0.843	1	1	0.553	1.81	1	0.0476	0.0263	365	0.761	1	1	0.708	1.41	1	359	0.0141	0.00279	unnamed	STAT3
Human Phenotype	HP:0012210	Abnormal renal morphology	388	0.843	1	1	0.553	1.81	1	0.0476	0.0263	376	0.801	1	1	0.627	1.59	1	405	0.0141	0.00247	unnamed	BCOR
Human Phenotype	HP:0000004	Onset and clinical course	389	0.85	1	1	0.611	3.27	2	0.0861	0.0526	403	0.881	1	1	0.555	3.6	2	915	0.0282	0.00219	unnamed,unnamed	PGAP2,STAT3
Human Phenotype	HP:0000924	Abnormality of the skeletal system	390	0.85	1	1	0.692	5.78	4	0.152	0.105	389	0.838	1	1	0.695	5.75	4	1462	0.0563	0.00274	unnamed,unnamed,unnamed,unnamed	BCOR,LDLRAP1,PGAP2,STAT3
Human Phenotype	HP:0000006	Autosomal dominant inheritance	391	0.854	1	1	0.653	4.59	3	0.121	0.0789	380	0.82	1	1	0.687	4.36	3	1109	0.0423	0.00271	unnamed,unnamed,unnamed	FOXP1,LIPC,STAT3
Human Phenotype	HP:0000163	Abnormality of the oral cavity	392	0.862	1	1	0.594	3.37	2	0.0886	0.0526	384	0.824	1	1	0.642	3.11	2	791	0.0282	0.00253	unnamed,unnamed	BCOR,STAT3
Human Phenotype	HP:0007319	Morphological abnormality of the central nervous system	393	0.863	1	1	0.641	4.68	3	0.123	0.0789	398	0.872	1	1	0.618	4.86	3	1234	0.0423	0.00243	unnamed,unnamed,unnamed	BCOR,CERKL,PGAP2
Human Phenotype	HP:0009121	Abnormal axial skeleton morphology	394	0.863	1	1	0.641	4.68	3	0.123	0.0789	386	0.831	1	1	0.673	4.46	3	1133	0.0423	0.00265	unnamed,unnamed,unnamed	BCOR,PGAP2,STAT3
Human Phenotype	HP:0002683	Abnormality of the calvaria	395	0.874	1	1	0.496	2.01	1	0.053	0.0263	382	0.822	1	1	0.588	1.7	1	432	0.0141	0.00231	unnamed	STAT3
Human Phenotype	HP:0011121	Abnormality of skin morphology	396	0.874	1	1	0.495	2.02	1	0.0531	0.0263	411	0.897	1	1	0.448	2.23	1	567	0.0141	0.00176	unnamed	STAT3
Human Phenotype	HP:0012443	Abnormality of the brain	397	0.878	1	1	0.568	3.52	2	0.0926	0.0526	402	0.88	1	1	0.558	3.58	2	910	0.0282	0.0022	unnamed,unnamed	BCOR,PGAP2
Human Phenotype	HP:0001595	Abnormality of the hair	398	0.89	1	1	0.467	2.14	1	0.0564	0.0263	396	0.867	1	1	0.504	1.98	1	504	0.0141	0.00198	unnamed	BCOR
Human Phenotype	HP:0000492	Abnormality of the eyelid	399	0.891	1	1	0.464	2.16	1	0.0567	0.0263	388	0.837	1	1	0.56	1.79	1	454	0.0141	0.0022	unnamed	BCOR
Human Phenotype	HP:0011458	Abdominal symptom	400	0.892	1	1	0.463	2.16	1	0.0568	0.0263	409	0.889	1	1	0.462	2.16	1	550	0.0141	0.00182	unnamed	BCOR
Human Phenotype	HP:0001167	Abnormality of finger	401	0.894	1	1	0.458	2.18	1	0.0575	0.0263	390	0.843	1	1	0.548	1.83	1	464	0.0141	0.00216	unnamed	BCOR
Human Phenotype	HP:0000356	Abnormality of the outer ear	402	0.895	1	1	0.458	2.19	1	0.0575	0.0263	392	0.85	1	1	0.535	1.87	1	475	0.0141	0.00211	unnamed	BCOR
Human Phenotype	HP:0001263	Global developmental delay	403	0.896	1	1	0.456	2.19	1	0.0578	0.0263	413	0.905	1	1	0.434	2.31	1	586	0.0141	0.00171	unnamed	PGAP2
Human Phenotype	HP:0000765	Abnormality of the thorax	404	0.896	1	1	0.455	2.2	1	0.0578	0.0263	391	0.845	1	1	0.544	1.84	1	467	0.0141	0.00214	unnamed	BCOR
Human Phenotype	HP:0000271	Abnormality of the face	405	0.897	1	1	0.593	5.06	3	0.133	0.0789	404	0.885	1	1	0.6	5	3	1270	0.0423	0.00236	unnamed,unnamed,unnamed	BCOR,CERKL,STAT3
Human Phenotype	HP:0001871	Abnormality of blood and blood-forming tissues	406	0.898	1	1	0.451	2.22	1	0.0583	0.0263	432	0.939	1	1	0.365	2.74	1	697	0.0141	0.00143	unnamed	STAT3
Human Phenotype	HP:0007256	Abnormality of pyramidal motor function	407	0.899	1	1	0.45	2.22	1	0.0585	0.0263	414	0.907	1	1	0.428	2.33	1	593	0.0141	0.00169	unnamed	CERKL
Human Phenotype	HP:0002088	Abnormality of the lung	408	0.899	1	1	0.449	2.23	1	0.0587	0.0263	425	0.924	1	1	0.396	2.53	1	642	0.0141	0.00156	unnamed	STAT3
Human Phenotype	HP:0002062	Abnormality of the pyramidal tracts	409	0.9	1	1	0.448	2.23	1	0.0587	0.0263	415	0.908	1	1	0.426	2.35	1	596	0.0141	0.00168	unnamed	CERKL
Human Phenotype	HP:0000077	Abnormality of the kidney	410	0.9	1	1	0.448	2.23	1	0.0588	0.0263	397	0.868	1	1	0.501	2	1	507	0.0141	0.00197	unnamed	BCOR
Human Phenotype	HP:0009115	Aplasia/Hypoplasia involving the skeleton	411	0.908	1	1	0.432	2.31	1	0.0609	0.0263	395	0.862	1	1	0.513	1.95	1	495	0.0141	0.00202	unnamed	BCOR
Human Phenotype	HP:0010935	Abnormality of the upper urinary tract	412	0.911	1	1	0.426	2.35	1	0.0618	0.0263	406	0.888	1	1	0.465	2.15	1	546	0.0141	0.00183	unnamed	BCOR
Human Phenotype	HP:0000478	Abnormality of the eye	413	0.913	1	1	0.569	5.27	3	0.139	0.0789	421	0.919	1	1	0.548	5.48	3	1392	0.0423	0.00216	unnamed,unnamed,unnamed	BCOR,CERKL,STAT3
Human Phenotype	HP:0000153	Abnormality of the mouth	414	0.916	1	1	0.507	3.94	2	0.104	0.0526	401	0.879	1	1	0.559	3.58	2	909	0.0282	0.0022	unnamed,unnamed	BCOR,STAT3
Human Phenotype	HP:0004322	Short stature	415	0.916	1	1	0.417	2.4	1	0.0631	0.0263	412	0.897	1	1	0.447	2.24	1	568	0.0141	0.00176	unnamed	BCOR
Human Phenotype	HP:0011805	Abnormality of muscle morphology	416	0.918	1	1	0.413	2.42	1	0.0638	0.0263	422	0.922	1	1	0.399	2.51	1	637	0.0141	0.00157	unnamed	BCOR
Human Phenotype	HP:0002011	Abnormality of the central nervous system	417	0.919	1	1	0.602	6.64	4	0.175	0.105	420	0.918	1	1	0.589	6.79	4	1726	0.0563	0.00232	unnamed,unnamed,unnamed,unnamed	BCOR,CERKL,FOXP1,PGAP2
Human Phenotype	HP:0000606	Abnormality of the periorbital region	418	0.92	1	1	0.409	2.45	1	0.0644	0.0263	399	0.877	1	1	0.485	2.06	1	524	0.0141	0.00191	unnamed	BCOR
Human Phenotype	HP:0004323	Abnormality of body weight	419	0.921	1	1	0.407	2.46	1	0.0647	0.0263	416	0.91	1	1	0.423	2.36	1	600	0.0141	0.00167	unnamed	CERKL
Human Phenotype	HP:0012373	Abnormal eye physiology	420	0.925	1	1	0.492	4.06	2	0.107	0.0526	426	0.926	1	1	0.481	4.16	2	1057	0.0282	0.00189	unnamed,unnamed	BCOR,CERKL
Human Phenotype	HP:0011297	Abnormality of the digits	421	0.929	1	1	0.392	2.55	1	0.0671	0.0263	406	0.888	1	1	0.465	2.15	1	546	0.0141	0.00183	unnamed	BCOR
Human Phenotype	HP:0011024	Abnormality of the gastrointestinal tract	422	0.93	1	1	0.39	2.56	1	0.0675	0.0263	418	0.913	1	1	0.418	2.39	1	608	0.0141	0.00164	unnamed	BCOR
Human Phenotype	HP:0000002	Abnormality of body height	423	0.933	1	1	0.384	2.61	1	0.0686	0.0263	419	0.913	1	1	0.417	2.4	1	609	0.0141	0.00164	unnamed	BCOR
Human Phenotype	HP:0100022	Abnormality of movement	424	0.937	1	1	0.376	2.66	1	0.07	0.0263	428	0.929	1	1	0.386	2.59	1	659	0.0141	0.00152	unnamed	FOXP1
Human Phenotype	HP:0001760	Abnormality of the foot	425	0.937	1	1	0.376	2.66	1	0.07	0.0263	410	0.896	1	1	0.449	2.23	1	566	0.0141	0.00177	unnamed	BCOR
Human Phenotype	HP:0001155	Abnormality of the hand	426	0.937	1	1	0.375	2.67	1	0.0702	0.0263	417	0.912	1	1	0.42	2.38	1	605	0.0141	0.00165	unnamed	BCOR
Human Phenotype	HP:0002715	Abnormality of the immune system	427	0.937	1	1	0.374	2.67	1	0.0704	0.0263	435	0.958	1	1	0.322	3.11	1	789	0.0141	0.00127	unnamed	STAT3
Human Phenotype	HP:0000707	Abnormality of the nervous system	428	0.939	1	1	0.57	7.02	4	0.185	0.105	430	0.934	1	1	0.562	7.11	4	1807	0.0563	0.00221	unnamed,unnamed,unnamed,unnamed	BCOR,CERKL,FOXP1,PGAP2
Human Phenotype	HP:0001507	Growth abnormality	429	0.944	1	1	0.456	4.39	2	0.116	0.0526	429	0.931	1	1	0.471	4.25	2	1079	0.0282	0.00185	unnamed,unnamed	BCOR,CERKL
Human Phenotype	HP:0000119	Abnormality of the genitourinary system	430	0.944	1	1	0.455	4.39	2	0.116	0.0526	433	0.941	1	1	0.451	4.43	2	1126	0.0282	0.00178	unnamed,unnamed	BCOR,CERKL
Human Phenotype	HP:0002564	Malformation of the heart and great vessels	431	0.944	1	1	0.36	2.78	1	0.0731	0.0263	424	0.924	1	1	0.396	2.52	1	641	0.0141	0.00156	unnamed	BCOR
Human Phenotype	HP:0002817	Abnormality of the upper limb	432	0.945	1	1	0.359	2.79	1	0.0734	0.0263	422	0.922	1	1	0.399	2.51	1	637	0.0141	0.00157	unnamed	BCOR
Human Phenotype	HP:0001627	Abnormality of the heart	433	0.945	1	1	0.357	2.8	1	0.0737	0.0263	427	0.928	1	1	0.388	2.58	1	655	0.0141	0.00153	unnamed	BCOR
Human Phenotype	HP:0001510	Growth delay	434	0.955	1	1	0.336	2.98	1	0.0783	0.0263	434	0.946	1	1	0.35	2.85	1	725	0.0141	0.00138	unnamed	BCOR
Human Phenotype	HP:0011442	Abnormality of central motor function	435	0.957	1	1	0.331	3.02	1	0.0795	0.0263	437	0.962	1	1	0.314	3.18	1	809	0.0141	0.00124	unnamed	CERKL
Human Phenotype	HP:0012252	Abnormal respiratory system morphology	436	0.959	1	1	0.327	3.06	1	0.0804	0.0263	436	0.96	1	1	0.318	3.14	1	799	0.0141	0.00125	unnamed	STAT3
Human Phenotype	HP:0002814	Abnormality of the lower limb	437	0.96	1	1	0.324	3.09	1	0.0812	0.0263	431	0.936	1	1	0.371	2.7	1	685	0.0141	0.00146	unnamed	BCOR
Human Phenotype	HP:0002086	Abnormality of the respiratory system	438	0.969	1	1	0.302	3.31	1	0.0872	0.0263	439	0.97	1	1	0.294	3.4	1	865	0.0141	0.00116	unnamed	STAT3
Human Phenotype	HP:0000079	Abnormality of the urinary system	439	0.97	1	1	0.299	3.35	1	0.0881	0.0263	438	0.966	1	1	0.304	3.29	1	836	0.0141	0.0012	unnamed	BCOR
Human Phenotype	HP:0002012	Abnormality of the abdominal organs	440	0.976	1	1	0.28	3.57	1	0.094	0.0263	442	0.981	1	1	0.258	3.87	1	983	0.0141	0.00102	unnamed	BCOR
Human Phenotype	HP:0002813	Abnormality of limb bone morphology	441	0.983	1	1	0.259	3.86	1	0.102	0.0263	440	0.973	1	1	0.284	3.52	1	894	0.0141	0.00112	unnamed	BCOR
Human Phenotype	HP:0011844	Abnormal appendicular skeleton morphology	442	0.983	1	1	0.258	3.87	1	0.102	0.0263	441	0.974	1	1	0.282	3.54	1	900	0.0141	0.00111	unnamed	BCOR
Human Phenotype	HP:0003011	Abnormality of the musculature	443	0.991	1	1	0.225	4.44	1	0.117	0.0263	443	0.991	1	1	0.218	4.58	1	1163	0.0141	0.00086	unnamed	BCOR
Human Phenotype	HP:0001438	Abnormality of the abdomen	444	0.992	1	1	0.22	4.55	1	0.12	0.0263	444	0.993	1	1	0.207	4.83	1	1228	0.0141	0.000814	unnamed	BCOR
Disease Ontology	DOID:12236	primary biliary cirrhosis	1	0.000146	0.325	0.325	15.1	0.266	4	0.00699	0.105	4	0.000117	0.262	0.0654	15.9	0.252	4	64	0.0563	0.0625	unnamed,unnamed,unnamed,unnamed	FCRL3,NUP210,STAT3,TLR2
Disease Ontology	DOID:1983	Mononegavirales infectious disease	2	0.000814	1	0.91	16.5	0.182	3	0.00478	0.0789	21	0.00205	1	0.218	11.9	0.252	3	64	0.0423	0.0469	unnamed,unnamed,unnamed	KPNA2,STAT3,TLR2
Disease Ontology	DOID:170	endocrine gland cancer	3	0.000893	1	0.665	2.72	4.42	12	0.116	0.316	9	0.000421	0.941	0.105	3.1	3.87	12	984	0.169	0.0122	unnamed,unnamed,unnamed,unnamed,unnamed,unnamed,unnamed,unnamed,unnamed,unnamed,unnamed,unnamed	ADAM10,BCL2L11,BIRC7,BMP3,DAD1,ETS1,IQGAP1,ITGA4,PRKCA,STAT3,TLR2,XRCC5
Disease Ontology	DOID:1040	chronic lymphocytic leukemia	4	0.000942	1	0.526	6.55	0.763	5	0.0201	0.132	2	6.5e-05	0.145	0.0726	8.71	0.689	6	175	0.0845	0.0343	unnamed,unnamed,unnamed,unnamed,unnamed	BCL2L11,CLLU1,FCRL2,FCRL3,FOXP1,ITGA4
Disease Ontology	DOID:2487	hypercholesterolemia	5	0.00149	1	0.667	13.4	0.225	3	0.00591	0.0789	29	0.00287	1	0.221	10.6	0.283	3	72	0.0423	0.0417	unnamed,unnamed,unnamed	INSIG2,LDLRAP1,LIPC
Disease Ontology	DOID:10976	membranous glomerulonephritis	6	0.00155	1	0.576	34.9	0.0574	2	0.00151	0.0526	15	0.00155	1	0.231	33.9	0.059	2	15	0.0282	0.133	unnamed,unnamed	ADAM10,PRKCA
Disease Ontology	DOID:1036	chronic leukemia	7	0.00198	1	0.631	4.49	1.34	6	0.0351	0.158	1	3.95e-05	0.0883	0.0883	6.27	1.28	8	324	0.113	0.0247	unnamed,unnamed,unnamed,unnamed,unnamed,unnamed	BCL2L11,CLLU1,FCRL2,FCRL3,FOXP1,ITGA4,STAT3,STAT5A
Disease Ontology	DOID:3385	bacterial vaginosis	8	0.00223	1	0.623	28.9	0.0692	2	0.00182	0.0526	15	0.00155	1	0.231	33.9	0.059	2	15	0.0282	0.133	unnamed,unnamed	PRKCA,TLR2
Disease Ontology	DOID:2227	malignant neoplasm of lymphatic and hemopoietic tissue	9	0.0025	1	0.62	2.41	4.97	12	0.131	0.316	3	8.37e-05	0.187	0.0623	3.06	4.91	15	1247	0.211	0.012	unnamed,unnamed,unnamed,unnamed,unnamed,unnamed,unnamed,unnamed,unnamed,unnamed,unnamed,unnamed	BCL11B,BCL2L11,BIRC7,BTG1,CLLU1,FCRL2,FCRL3,FOXP1,HSPA4,ITGA4,PRKCA,STAT3,STAT5A,TLR2,XRCC5
Disease Ontology	DOID:9778	irritable bowel syndrome	10	0.00267	1	0.597	10.9	0.276	3	0.00726	0.0789	35	0.00347	1	0.222	9.9	0.303	3	77	0.0423	0.039	unnamed,unnamed,unnamed	MLN,STAT3,TLR2
Disease Ontology	DOID:191	melanocytic neoplasm	11	0.00272	1	0.552	2.94	3.06	9	0.0806	0.237	18	0.00167	1	0.208	3.26	2.76	9	702	0.127	0.0128	unnamed,unnamed,unnamed,unnamed,unnamed,unnamed,unnamed,unnamed,unnamed	ADAM10,BCL2L11,BIRC7,ETS1,ITGA4,PRKCA,STAT3,TLR2,XRCC5
Disease Ontology	DOID:3168	squamous cell neoplasm	12	0.00274	1	0.511	2.93	3.07	9	0.0807	0.237	12	0.00094	1	0.175	3.25	3.08	10	783	0.141	0.0128	unnamed,unnamed,unnamed,unnamed,unnamed,unnamed,unnamed,unnamed,unnamed	ADAM10,BCL2L11,DAD1,HSPA4,ITGA4,KPNA2,PRKCA,STAT3,STAT5A,XRCC5
Disease Ontology	DOID:3721	plasmacytoma	13	0.00324	1	0.557	4.94	1.01	5	0.0266	0.132	28	0.00269	1	0.215	5.23	0.956	5	243	0.0704	0.0206	unnamed,unnamed,unnamed,unnamed,unnamed	BCL2L11,FOXP1,ITGA4,STAT3,XRCC5
Disease Ontology	DOID:8691	mycosis fungoides	14	0.00325	1	0.519	23.8	0.0839	2	0.00221	0.0526	63	0.00836	1	0.296	14.5	0.138	2	35	0.0282	0.0571	unnamed,unnamed	STAT3,TLR2
Disease Ontology	DOID:706	mature B-cell lymphocytic neoplasm	15	0.00354	1	0.527	4.84	1.03	5	0.0272	0.132	31	0.00309	1	0.223	5.06	0.988	5	251	0.0704	0.0199	unnamed,unnamed,unnamed,unnamed,unnamed	BCL2L11,FOXP1,ITGA4,STAT3,XRCC5
Disease Ontology	DOID:9779	bowel dysfunction	16	0.00382	1	0.533	9.57	0.313	3	0.00825	0.0789	45	0.00473	1	0.235	8.86	0.338	3	86	0.0423	0.0349	unnamed,unnamed,unnamed	MLN,STAT3,TLR2
Disease Ontology	DOID:12210	Wuchereria bancrofti filariasis	17	0.00387	1	0.509	258	0.00388	1	0.000102	0.0263	42	0.00394	1	0.209	254	0.00394	1	1	0.0141	1	unnamed	TLR2
Disease Ontology	DOID:7566	eccrine porocarcinoma	18	0.00407	1	0.506	245	0.00408	1	0.000107	0.0263	57	0.00786	1	0.308	127	0.00787	1	2	0.0141	0.5	unnamed	STAT3
Disease Ontology	DOID:2513	basal cell carcinoma	19	0.00409	1	0.482	9.33	0.321	3	0.00846	0.0789	21	0.00205	1	0.218	11.9	0.252	3	64	0.0423	0.0469	unnamed,unnamed,unnamed	ADAM10,PRKCA,STAT3
Disease Ontology	DOID:8719	in situ carcinoma	20	0.00458	1	0.512	5.91	0.677	4	0.0178	0.105	33	0.00333	1	0.226	6.52	0.614	4	156	0.0563	0.0256	unnamed,unnamed,unnamed,unnamed	BCL2L11,ITGA4,PRKCA,STAT5A
Disease Ontology	DOID:1749	squamous cell carcinoma	21	0.00496	1	0.528	2.93	2.73	8	0.0719	0.211	19	0.00171	1	0.201	3.25	2.77	9	704	0.127	0.0128	unnamed,unnamed,unnamed,unnamed,unnamed,unnamed,unnamed,unnamed	ADAM10,BCL2L11,HSPA4,ITGA4,KPNA2,PRKCA,STAT3,STAT5A,XRCC5
Disease Ontology	DOID:2428	epithelioma	22	0.00502	1	0.51	2.92	2.74	8	0.0721	0.211	20	0.00174	1	0.195	3.24	2.78	9	706	0.127	0.0127	unnamed,unnamed,unnamed,unnamed,unnamed,unnamed,unnamed,unnamed	ADAM10,BCL2L11,HSPA4,ITGA4,KPNA2,PRKCA,STAT3,STAT5A,XRCC5
Disease Ontology	DOID:417	autoimmune disease	23	0.00601	1	0.584	2.83	2.82	8	0.0743	0.211	76	0.0144	1	0.423	2.5	3.2	8	814	0.113	0.00983	unnamed,unnamed,unnamed,unnamed,unnamed,unnamed,unnamed,unnamed	BCL2L11,ETS1,FCRL3,FOXP1,HSPA4,NUP210,STAT3,TLR2
Disease Ontology	DOID:9795	tuberculous meningitis	24	0.00613	1	0.571	163	0.00615	1	0.000162	0.0263	57	0.00786	1	0.308	127	0.00787	1	2	0.0141	0.5	unnamed	TLR2
Disease Ontology	DOID:5154	borna disease	25	0.00646	1	0.578	154	0.00648	1	0.000171	0.0263	57	0.00786	1	0.308	127	0.00787	1	2	0.0141	0.5	unnamed	KPNA2
Disease Ontology	DOID:9973	substance dependence	26	0.00719	1	0.618	4.08	1.22	5	0.0322	0.132	40	0.00371	1	0.207	4.85	1.03	5	262	0.0704	0.0191	unnamed,unnamed,unnamed,unnamed,unnamed	CDNF,ITGA4,PRKCA,STAT3,TLR2
Disease Ontology	DOID:1240	leukemia	27	0.00735	1	0.608	2.36	4.23	10	0.111	0.263	5	0.000195	0.436	0.0872	3.16	4.12	13	1046	0.183	0.0124	unnamed,unnamed,unnamed,unnamed,unnamed,unnamed,unnamed,unnamed,unnamed,unnamed	BCL11B,BCL2L11,BIRC7,BTG1,CLLU1,FCRL2,FCRL3,FOXP1,HSPA4,ITGA4,PRKCA,STAT3,STAT5A
Disease Ontology	DOID:4241	malignant neoplasm of breast	28	0.00741	1	0.591	2.02	6.42	13	0.169	0.342	23	0.00227	1	0.221	2.33	6.02	14	1530	0.197	0.00915	unnamed,unnamed,unnamed,unnamed,unnamed,unnamed,unnamed,unnamed,unnamed,unnamed,unnamed,unnamed,unnamed	ADAM10,BCL2L11,BIRC7,ETS1,FOXP1,INSIG2,IQSEC1,KPNA2,PRKCA,RHOG,STAT3,STAT5A,TLR2,XRCC5
Disease Ontology	DOID:3937	malignant neoplasm of thorax	29	0.00745	1	0.574	2.02	6.43	13	0.169	0.342	24	0.0023	1	0.214	2.32	6.03	14	1532	0.197	0.00914	unnamed,unnamed,unnamed,unnamed,unnamed,unnamed,unnamed,unnamed,unnamed,unnamed,unnamed,unnamed,unnamed	ADAM10,BCL2L11,BIRC7,ETS1,FOXP1,INSIG2,IQSEC1,KPNA2,PRKCA,RHOG,STAT3,STAT5A,TLR2,XRCC5
Disease Ontology	DOID:5082	liver cirrhosis	30	0.00751	1	0.56	5.13	0.78	4	0.0205	0.105	64	0.00899	1	0.314	4.91	0.815	4	207	0.0563	0.0193	unnamed,unnamed,unnamed,unnamed	FCRL3,NUP210,STAT3,TLR2
Disease Ontology	DOID:2320	obstructive lung disease	31	0.00753	1	0.543	3.42	1.76	6	0.0462	0.158	66	0.00991	1	0.336	3.28	1.83	6	465	0.0845	0.0129	unnamed,unnamed,unnamed,unnamed,unnamed,unnamed	ETS1,ITGA4,PRKCA,STAT3,TLR2,XRCC5
Disease Ontology	DOID:3908	non-small cell lung carcinoma	32	0.00762	1	0.533	3.41	1.76	6	0.0464	0.158	49	0.00555	1	0.253	3.71	1.62	6	411	0.0845	0.0146	unnamed,unnamed,unnamed,unnamed,unnamed,unnamed	BIRC7,ETS1,KPNA2,PRKCA,STAT3,XRCC5
Disease Ontology	DOID:8881	rosacea	33	0.00776	1	0.525	128	0.00778	1	0.000205	0.0263	91	0.0195	1	0.48	50.8	0.0197	1	5	0.0141	0.2	unnamed	TLR2
Disease Ontology	DOID:462	cancer by anatomical entity	34	0.00788	1	0.518	1.59	13.2	21	0.349	0.553	27	0.0025	1	0.207	1.76	13.6	24	3459	0.338	0.00694	unnamed,unnamed,unnamed,unnamed,unnamed,unnamed,unnamed,unnamed,unnamed,unnamed,unnamed,unnamed,unnamed,unnamed,unnamed,unnamed,unnamed,unnamed,unnamed,unnamed,unnamed	ADAM10,BCL11B,BCL2L11,BIRC7,BMP3,BTG1,CLLU1,DAD1,ETS1,FCRL2,FCRL3,FOXP1,HSPA4,INSIG2,IQGAP1,IQSEC1,ITGA4,KPNA2,PRKCA,RHOG,STAT3,STAT5A,TLR2,XRCC5
Disease Ontology	DOID:5093	thoracic cancer	35	0.0079	1	0.505	2.01	6.47	13	0.17	0.342	25	0.00249	1	0.222	2.3	6.08	14	1545	0.197	0.00906	unnamed,unnamed,unnamed,unnamed,unnamed,unnamed,unnamed,unnamed,unnamed,unnamed,unnamed,unnamed,unnamed	ADAM10,BCL2L11,BIRC7,ETS1,FOXP1,INSIG2,IQSEC1,KPNA2,PRKCA,RHOG,STAT3,STAT5A,TLR2,XRCC5
Disease Ontology	DOID:14457	Brucella abortus brucellosis	36	0.00805	1	0.5	124	0.00808	1	0.000213	0.0263	57	0.00786	1	0.308	127	0.00787	1	2	0.0141	0.5	unnamed	TLR2
Disease Ontology	DOID:8584	Burkitt's lymphoma	37	0.00888	1	0.536	14.2	0.141	2	0.00371	0.0526	65	0.0098	1	0.337	13.4	0.15	2	38	0.0282	0.0526	unnamed,unnamed	BCL2L11,STAT3
Disease Ontology	DOID:303	substance-related disease	38	0.00894	1	0.526	3.87	1.29	5	0.034	0.132	48	0.00521	1	0.243	4.47	1.12	5	284	0.0704	0.0176	unnamed,unnamed,unnamed,unnamed,unnamed	CDNF,ITGA4,PRKCA,STAT3,TLR2
Disease Ontology	DOID:4247	coronary restenosis	39	0.00906	1	0.519	110	0.0091	1	0.000239	0.0263	91	0.0195	1	0.48	50.8	0.0197	1	5	0.0141	0.2	unnamed	TLR2
Disease Ontology	DOID:3192	neurilemmoma	40	0.0093	1	0.519	13.8	0.145	2	0.00381	0.0526	34	0.00335	1	0.22	23.1	0.0866	2	22	0.0282	0.0909	unnamed,unnamed	BMP3,STAT3
Disease Ontology	DOID:5353	colonic disease	41	0.00946	1	0.515	6.88	0.436	3	0.0115	0.0789	62	0.00822	1	0.296	7.26	0.413	3	105	0.0423	0.0286	unnamed,unnamed,unnamed	MLN,STAT3,TLR2
Disease Ontology	DOID:1909	melanoma	42	0.0095	1	0.506	2.62	3.05	8	0.0803	0.211	51	0.00604	1	0.265	2.91	2.75	8	699	0.113	0.0114	unnamed,unnamed,unnamed,unnamed,unnamed,unnamed,unnamed,unnamed	ADAM10,BCL2L11,BIRC7,ETS1,ITGA4,PRKCA,STAT3,TLR2
Disease Ontology	DOID:3056	Paramyxoviridae infectious disease	43	0.00986	1	0.513	13.4	0.149	2	0.00393	0.0526	103	0.0219	1	0.475	8.76	0.228	2	58	0.0282	0.0345	unnamed,unnamed	STAT3,TLR2
Disease Ontology	DOID:169	neuroendocrine tumor	44	0.01	1	0.509	2.41	3.74	9	0.0984	0.237	47	0.00487	1	0.232	2.78	3.24	9	824	0.127	0.0109	unnamed,unnamed,unnamed,unnamed,unnamed,unnamed,unnamed,unnamed,unnamed	ADAM10,BCL2L11,BIRC7,BMP3,ETS1,ITGA4,PRKCA,STAT3,TLR2
Disease Ontology	DOID:3451	skin carcinoma	45	0.0104	1	0.517	6.64	0.452	3	0.0119	0.0789	52	0.00606	1	0.261	8.11	0.37	3	94	0.0423	0.0319	unnamed,unnamed,unnamed	ADAM10,PRKCA,STAT3
Disease Ontology	DOID:619	lymphoproliferative disease	46	0.0109	1	0.53	2.37	3.79	9	0.0997	0.237	6	0.000267	0.597	0.0996	3.26	3.68	12	936	0.169	0.0128	unnamed,unnamed,unnamed,unnamed,unnamed,unnamed,unnamed,unnamed,unnamed	BCL2L11,BIRC7,BTG1,CLLU1,FCRL2,FCRL3,FOXP1,ITGA4,STAT3,STAT5A,TLR2,XRCC5
Disease Ontology	DOID:2916	immunoproliferative disease	47	0.0109	1	0.519	2.37	3.79	9	0.0998	0.237	7	0.00027	0.603	0.0862	3.25	3.69	12	937	0.169	0.0128	unnamed,unnamed,unnamed,unnamed,unnamed,unnamed,unnamed,unnamed,unnamed	BCL2L11,BIRC7,BTG1,CLLU1,FCRL2,FCRL3,FOXP1,ITGA4,STAT3,STAT5A,TLR2,XRCC5
Disease Ontology	DOID:1612	mammary cancer	48	0.0111	1	0.515	1.93	6.74	13	0.177	0.342	32	0.00311	1	0.217	2.25	6.23	14	1583	0.197	0.00884	unnamed,unnamed,unnamed,unnamed,unnamed,unnamed,unnamed,unnamed,unnamed,unnamed,unnamed,unnamed,unnamed	ADAM10,BCL2L11,BIRC7,ETS1,FOXP1,INSIG2,IQSEC1,KPNA2,PRKCA,RHOG,STAT3,STAT5A,TLR2,XRCC5
Disease Ontology	DOID:2841	asthma	49	0.0122	1	0.557	3.58	1.4	5	0.0367	0.132	73	0.0125	1	0.383	3.61	1.39	5	352	0.0704	0.0142	unnamed,unnamed,unnamed,unnamed,unnamed	ETS1,ITGA4,PRKCA,STAT3,TLR2
Disease Ontology	DOID:2213	hemorrhagic disease	50	0.0129	1	0.577	3.53	1.42	5	0.0372	0.132	90	0.0193	1	0.478	3.23	1.55	5	393	0.0704	0.0127	unnamed,unnamed,unnamed,unnamed,unnamed	BCL2L11,ITGA4,STAT3,TLR2,XRCC5
Disease Ontology	DOID:8692	myeloid leukemia	51	0.0132	1	0.578	3.03	1.98	6	0.0522	0.158	37	0.00358	1	0.217	3.54	1.98	7	503	0.0986	0.0139	unnamed,unnamed,unnamed,unnamed,unnamed,unnamed	BCL11B,BCL2L11,BIRC7,ITGA4,PRKCA,STAT3,STAT5A
Disease Ontology	DOID:2001	neuroma	52	0.0134	1	0.577	11.4	0.176	2	0.00462	0.0526	43	0.00399	1	0.207	21.2	0.0945	2	24	0.0282	0.0833	unnamed,unnamed	BMP3,STAT3
Disease Ontology	DOID:4841	malignant tumor of epidermal appendage	53	0.0137	1	0.577	72.6	0.0138	1	0.000362	0.0263	91	0.0195	1	0.48	50.8	0.0197	1	5	0.0141	0.2	unnamed	STAT3
[truncated: 3,453 more rows]
