# Supplementary material for: PREDICTD PaRallel Epigenomics Data Imputation with Cloud-based Tensor Decomposition
Source: Nat Commun. 2018 Apr 11;9:1402. doi: 10.1038/s41467-018-03635-9 (PMC5895786; doi:10.1038/s41467-018-03635-9)
Supplement: Supplementary file 15 — Supplementary Dataset 13(XLSX 189 kb) [file 41467_2018_3635_MOESM15_ESM.xlsx]

## Sheet: Supplementary Data 13
PREDICTD Quality Measures By Experiment
cell_type_assay	cell_type_coord	assay_coord	mseGlobal	mse1obs	mse1imp	gwcorrasinh_coef	gwcorrasinh_pval	match1	catch1obs	catch1imp	aucobs1	aucimp1	catchpeakobs	mse1altimp	mse1altimprecip
4star-H3K27me3	0	11	0.196637	0.990007	1.21793	0.580112	0	0.755487	0.869649	0.928065	0.96562	0.985179	0.847782	1.06666	1.38938
4star-H3K36me3	0	12	0.171471	2.67678	1.19845	0.769656	0	0.497288	0.921722	0.924727	0.986654	0.985477	0.966818	1.27526	0.455688
4star-H3K4me1	0	14	0.183453	2.68335	0.704151	0.647014	0	0.294334	0.719436	0.701911	0.960166	0.94611	0.930218	0.920907	0.557907
4star-H3K4me3	0	16	0.144093	0.582987	0.872917	0.734802	0	0.803889	0.996829	0.987399	0.998512	0.996748	0.943698	0.750402	1.49752
4star-H3K9me3	0	20	0.15858	3.67274	0.848857	0.422193	0	0.199783	0.504214	0.509221	0.91902	0.813436	0.889742	0.910571	0.633053
A549_EtOH_0.02pct_Lung_Carcinoma-DNase	1	0	0.154661	1.8735	1.57664	0.649366	0	0.565301	0.942252	0.848035	0.988181	0.960637	0.939383	1.258	1.87892
A549_EtOH_0.02pct_Lung_Carcinoma-H2AZ	1	2	0.104518	1.86441	0.775436	0.732141	0	0.575732	0.979721	0.927147	0.992797	0.981655	0.980347	0.872322	0.647099
A549_EtOH_0.02pct_Lung_Carcinoma-H3K27ac	1	10	0.184561	5.0913	1.88408	0.855495	0	0.610865	0.991655	0.993991	0.994509	0.995038	0.984702	2.02209	1.05533
A549_EtOH_0.02pct_Lung_Carcinoma-H3K27me3	1	11	0.191658	2.32058	1.9181	0.46622	0	0.214971	0.479513	0.42118	0.902919	0.795627	0.861484	1.99121	3.24783
A549_EtOH_0.02pct_Lung_Carcinoma-H3K36me3	1	12	0.122312	1.32202	0.401225	0.763501	0	0.388133	0.797964	0.841776	0.974854	0.976397	0.967477	0.41265	0.443862
A549_EtOH_0.02pct_Lung_Carcinoma-H3K4me1	1	14	0.19394	1.48453	2.05881	0.718537	0	0.345907	0.892514	0.729867	0.981324	0.942869	0.95328	1.04721	0.855603
A549_EtOH_0.02pct_Lung_Carcinoma-H3K4me2	1	15	0.0994951	0.912015	0.690027	0.896822	0	0.60469	0.998665	0.989902	0.995363	0.993975	0.993352	0.58761	0.404117
A549_EtOH_0.02pct_Lung_Carcinoma-H3K4me3	1	16	0.103177	1.06853	0.523906	0.877001	0	0.796629	1	0.999082	0.998509	0.99839	0.993969	0.642897	0.37987
A549_EtOH_0.02pct_Lung_Carcinoma-H3K79me2	1	18	0.151307	2.39697	1.13329	0.851002	0	0.636735	0.971793	0.984645	0.993694	0.994322	0.980336	1.25293	0.357023
A549_EtOH_0.02pct_Lung_Carcinoma-H3K9ac	1	19	0.121453	2.78777	1.5131	0.913337	0	0.796879	1	0.998915	0.998549	0.99814	0.99529	1.77493	0.738822
A549_EtOH_0.02pct_Lung_Carcinoma-H3K9me3	1	20	0.0984288	1.79328	0.442798	0.473501	0	0.201869	0.487107	0.472002	0.899268	0.858851	0.908878	0.482395	0.539794
A549_EtOH_0.02pct_Lung_Carcinoma-H4K20me1	1	21	0.110525	2.20584	0.906304	0.575727	0	0.462822	0.768088	0.763999	0.961371	0.943392	0.940445	1.10703	0.694656
Adipose_Derived_Mesenchymal_Stem_Cell_Cultured_Cells-H3K27me3	2	11	0.161207	0.978943	0.500905	0.741395	0	0.500125	0.885004	0.862472	0.982036	0.977125	0.946973	0.476047	0.404422
Adipose_Derived_Mesenchymal_Stem_Cell_Cultured_Cells-H3K36me3	2	12	0.121874	0.999323	0.281959	0.864926	0	0.509555	0.928816	0.940249	0.987632	0.988606	0.982871	0.340534	0.368295
Adipose_Derived_Mesenchymal_Stem_Cell_Cultured_Cells-H3K4me1	2	14	0.24542	2.20583	1.42405	0.764197	0	0.296086	0.770091	0.657181	0.97078	0.942796	0.952083	0.672508	0.677376
Adipose_Derived_Mesenchymal_Stem_Cell_Cultured_Cells-H3K4me3	2	16	0.0927057	0.757675	0.692323	0.900519	0	0.820913	1	1	0.998962	0.998988	0.990203	0.696769	0.158459
Adipose_Derived_Mesenchymal_Stem_Cell_Cultured_Cells-H3K9ac	2	19	0.128124	1.34485	0.623822	0.871917	0	0.782609	0.998915	0.99783	0.998137	0.998146	0.983647	0.694996	0.30075
Adipose_Derived_Mesenchymal_Stem_Cell_Cultured_Cells-H3K9me3	2	20	0.101343	1.43255	0.502226	0.598473	0	0.321122	0.685972	0.644663	0.952711	0.928357	0.947253	0.547288	0.411051
Adipose_Nuclei-H3K27ac	3	10	0.236136	4.45541	0.971882	0.745269	0	0.509472	0.861637	0.957774	0.980454	0.988208	0.945622	1.17212	0.679523
Adipose_Nuclei-H3K27me3	3	11	0.150025	1.03604	1.003	0.6633	0	0.4589	0.818159	0.781691	0.971874	0.959737	0.940264	0.965393	0.881846
Adipose_Nuclei-H3K36me3	3	12	0.131803	1.1748	0.486523	0.861966	0	0.58341	0.978636	0.971543	0.992853	0.992344	0.984914	0.586528	0.446432
Adipose_Nuclei-H3K4me1	3	14	0.18945	2.01033	0.627037	0.810164	0	0.540516	0.918051	0.948677	0.986313	0.989536	0.961236	0.840696	0.558374
Adipose_Nuclei-H3K4me3	3	16	0.0896431	0.690888	0.260908	0.881294	0	0.84478	0.998164	0.999833	0.998857	0.999177	0.989532	0.365846	0.178264
Adipose_Nuclei-H3K9ac	3	19	0.125401	0.421134	0.369193	0.745426	0	0.774097	0.995494	0.985479	0.997597	0.996508	0.96593	0.361912	0.655679
Adipose_Nuclei-H3K9me3	3	20	0.0939155	1.40842	0.574524	0.601099	0	0.455228	0.827339	0.78094	0.97299	0.956567	0.966569	0.657885	0.434367
Adult_Liver-H3K27ac	4	10	0.23066	5.22912	2.26441	0.801499	0	0.608028	0.943587	0.976216	0.990962	0.991743	0.971261	2.46873	0.903517
Adult_Liver-H3K27me3	4	11	0.163409	1.49428	1.3343	0.518104	0	0.308604	0.572811	0.620629	0.912871	0.923375	0.924598	1.25356	1.18832
Adult_Liver-H3K36me3	4	12	0.159674	1.66125	0.526439	0.812818	0	0.506801	0.914462	0.924059	0.984399	0.986603	0.964723	0.615293	0.396889
Adult_Liver-H3K4me1	4	14	0.213003	3.02787	0.80726	0.719517	0	0.349412	0.802053	0.792456	0.968245	0.969673	0.937079	0.923941	0.717579
Adult_Liver-H3K4me3	4	16	0.112771	1.02919	0.412542	0.778208	0	0.777351	0.974213	0.993991	0.995781	0.997402	0.986527	0.439384	0.82235
Adult_Liver-H3K9ac	4	19	0.147265	1.89369	0.675742	0.669089	0	0.621464	0.93666	0.923809	0.990833	0.983743	0.963417	1.01702	1.17553
Adult_Liver-H3K9me3	4	20	0.0976791	1.60679	0.554546	0.600703	0	0.375699	0.740466	0.684303	0.959076	0.933382	0.950293	0.603756	0.441291
Aorta-H3K27ac	5	10	0.115821	3.32097	0.971781	0.671501	0	0.495202	0.872569	0.900192	0.972042	0.97377	0.946184	1.10368	1.74843
Aorta-H3K27me3	5	11	0.0807892	1.57003	0.386031	0.398416	0	0.11992	0.379705	0.336477	0.862194	0.735029	0.864273	0.361109	1.54366
Aorta-H3K36me3	5	12	0.0621885	0.930233	0.378522	0.628317	0	0.398732	0.822081	0.78336	0.97208	0.953867	0.974783	0.389986	0.986269
Aorta-H3K4me1	5	14	0.0940992	1.08873	0.678069	0.44804	0	0.239005	0.622549	0.442377	0.9289	0.832574	0.923977	0.588882	1.8563
Aorta-H3K4me3	5	16	0.0781999	0.766975	0.60888	0.701366	0	0.7413	0.994158	0.947759	0.99669	0.987455	0.99237	0.624553	3.39162
Aorta-H3K9me3	5	20	0.0672003	1.78158	0.534349	0.419039	0	0.210214	0.531169	0.423266	0.914574	0.742012	0.916651	0.756141	0.304229
Bone_Marrow_Derived_Mesenchymal_Stem_Cell_Cultured_Cells-H3K27ac	6	10	0.245274	5.38847	1.34843	0.834964	0	0.523659	0.958608	0.980973	0.990524	0.991501	0.980708	2.57704	0.693463
Bone_Marrow_Derived_Mesenchymal_Stem_Cell_Cultured_Cells-H3K27me3	6	11	0.138049	1.04735	0.360982	0.766738	0	0.499374	0.87549	0.86364	0.98264	0.978749	0.960333	0.379786	0.318965
Bone_Marrow_Derived_Mesenchymal_Stem_Cell_Cultured_Cells-H3K36me3	6	12	0.11917	1.22829	0.33038	0.851308	0	0.49395	0.899524	0.928816	0.986264	0.987747	0.983063	0.432255	0.260635
Bone_Marrow_Derived_Mesenchymal_Stem_Cell_Cultured_Cells-H3K4me1	6	14	0.154729	1.51001	0.521218	0.794733	0	0.434532	0.87766	0.867646	0.982651	0.979954	0.97033	0.585874	0.38047
Bone_Marrow_Derived_Mesenchymal_Stem_Cell_Cultured_Cells-H3K4me3	6	16	0.0717465	0.513543	0.194084	0.911909	0	0.854043	1	1	0.999299	0.999279	0.994932	0.338777	0.102033
Bone_Marrow_Derived_Mesenchymal_Stem_Cell_Cultured_Cells-H3K9ac	6	19	0.0994333	0.458798	0.317235	0.833909	0	0.82375	1	0.999332	0.998879	0.998735	0.992857	0.336119	0.362305
Bone_Marrow_Derived_Mesenchymal_Stem_Cell_Cultured_Cells-H3K9me3	6	20	0.096189	1.301	0.408791	0.564713	0	0.283568	0.655262	0.586998	0.94408	0.91075	0.953006	0.42991	0.362117
Brain_Angular_Gyrus-H3K27ac	7	10	0.116779	1.04844	0.557749	0.839332	0	0.697738	0.991989	0.988901	0.996072	0.9958	0.982844	0.630387	0.455937
Brain_Angular_Gyrus-H3K27me3	7	11	0.110051	1.01274	0.427887	0.65012	0	0.580906	0.829508	0.839523	0.97424	0.971533	0.950485	0.433537	0.441062
Brain_Angular_Gyrus-H3K36me3	7	12	0.119533	0.973418	0.353558	0.734398	0	0.46858	0.890011	0.882834	0.983745	0.981037	0.97392	0.390801	0.405808
Brain_Angular_Gyrus-H3K4me1	7	14	0.112755	0.6674	0.387138	0.771649	0	0.49153	0.934407	0.881582	0.988094	0.98081	0.976366	0.328746	0.484186
Brain_Angular_Gyrus-H3K4me3	7	16	0.0894127	0.449038	0.214974	0.828302	0	0.839189	1	0.999499	0.999009	0.999026	0.992368	0.299859	0.415859
Brain_Angular_Gyrus-H3K9ac	7	19	0.111832	0.481103	0.331129	0.77	0	0.725528	0.996245	0.975048	0.99708	0.994838	0.980842	0.33381	0.465774
Brain_Angular_Gyrus-H3K9me3	7	20	0.0961426	1.25444	0.378525	0.477358	0	0.277059	0.589251	0.55028	0.916554	0.885092	0.956254	0.389686	0.456649
Brain_Anterior_Caudate-H3K27ac	8	10	0.142277	1.40141	0.699408	0.839244	0	0.682467	0.986815	0.988317	0.995266	0.99545	0.971162	0.903317	0.286983
Brain_Anterior_Caudate-H3K27me3	8	11	0.12292	0.859654	0.639665	0.580406	0	0.493032	0.742468	0.763498	0.95385	0.955032	0.974257	0.586719	0.75118
Brain_Anterior_Caudate-H3K36me3	8	12	0.121856	1.09232	0.427271	0.793195	0	0.531253	0.94826	0.934991	0.989505	0.987999	0.979055	0.520468	0.237828
Brain_Anterior_Caudate-H3K4me1	8	14	0.1233	0.763563	0.402948	0.781135	0	0.470166	0.923725	0.876492	0.986552	0.980325	0.971962	0.320192	0.395953
Brain_Anterior_Caudate-H3K4me3	8	16	0.0974222	0.812568	0.415795	0.858633	0	0.848702	1	1	0.999219	0.999224	0.991174	0.606164	0.11308
Brain_Anterior_Caudate-H3K9ac	8	19	0.110381	0.464162	0.332886	0.76081	0	0.73863	0.992406	0.975632	0.996994	0.995121	0.96893	0.328222	0.556479
Brain_Anterior_Caudate-H3K9me3	8	20	0.099121	1.26512	0.445873	0.514497	0	0.336059	0.717516	0.63515	0.945799	0.911104	0.953618	0.464202	0.398488
Brain_Cingulate_Gyrus-H3K27ac	9	10	0.118124	0.659955	0.346727	0.849392	0	0.646332	0.998498	0.987566	0.995849	0.994806	0.984642	0.411293	0.45347
Brain_Cingulate_Gyrus-H3K27me3	9	11	0.120607	1.08171	0.502765	0.693744	0	0.643411	0.902028	0.887007	0.98541	0.97828	0.973352	0.526705	0.394057
Brain_Cingulate_Gyrus-H3K36me3	9	12	0.112816	0.736146	0.280654	0.7734	0	0.497455	0.921389	0.914879	0.987345	0.985696	0.978626	0.308935	0.287812
Brain_Cingulate_Gyrus-H3K4me1	9	14	0.122094	0.865903	0.471392	0.777688	0	0.476425	0.930902	0.869398	0.987688	0.978423	0.975147	0.39021	0.394839
Brain_Cingulate_Gyrus-H3K4me3	9	16	0.0926962	0.396285	0.165538	0.838441	0	0.851289	1	1	0.999207	0.999215	0.992779	0.295046	0.226409
Brain_Cingulate_Gyrus-H3K9ac	9	19	0.115937	0.620024	0.363814	0.805475	0	0.785029	0.998331	0.993324	0.998118	0.99763	0.985938	0.378374	0.224114
Brain_Cingulate_Gyrus-H3K9me3	9	20	0.0955215	1.18638	0.371385	0.505516	0	0.318368	0.668197	0.614537	0.932977	0.913246	0.962061	0.391669	0.401686
Brain_Germinal_Matrix-H3K27me3	10	11	0.127136	1.4785	1.06633	0.672444	0	0.673955	0.966619	0.890011	0.992857	0.967806	0.946239	1.03985	0.860455
Brain_Germinal_Matrix-H3K36me3	10	12	0.08671	0.850828	0.352555	0.761763	0	0.40908	0.820746	0.852207	0.974955	0.976094	0.972449	0.319097	0.598942
Brain_Germinal_Matrix-H3K4me1	10	14	0.0932499	0.87578	0.601996	0.631676	0	0.320955	0.766419	0.755237	0.963371	0.948818	0.956779	0.460127	1.21705
Brain_Germinal_Matrix-H3K4me3	10	16	0.108226	4.03461	2.74668	0.878116	0	0.806059	0.99975	0.999499	0.998463	0.998575	0.995175	3.46663	0.264452
Brain_Germinal_Matrix-H3K9me3	10	20	0.0867763	1.44225	0.484282	0.447882	0	0.364516	0.689393	0.629475	0.928973	0.900085	0.95227	0.461762	0.433303
Brain_Hippocampus_Middle-H3K27ac	11	10	0.154884	2.13676	1.22581	0.875104	0	0.704832	0.999583	0.995577	0.996941	0.996807	0.982541	1.5417	0.492486
Brain_Hippocampus_Middle-H3K27me3	11	11	0.13143	0.680067	0.434134	0.700271	0	0.650004	0.922807	0.908203	0.988095	0.985102	0.95677	0.394623	0.373546
Brain_Hippocampus_Middle-H3K36me3	11	12	0.12353	0.57301	0.270288	0.813733	0	0.527414	0.941918	0.940332	0.988958	0.988514	0.979574	0.283175	0.2737
Brain_Hippocampus_Middle-H3K4me1	11	14	0.145043	0.925815	0.410803	0.834493	0	0.524994	0.954602	0.92022	0.99008	0.986379	0.973701	0.400477	0.348475
Brain_Hippocampus_Middle-H3K4me3	11	16	0.0974142	0.718273	0.285862	0.876696	0	0.855796	1	0.999499	0.999178	0.999255	0.991583	0.519246	0.212928
Brain_Hippocampus_Middle-H3K9me3	11	20	0.100025	1.22101	0.419088	0.610021	0	0.389051	0.794626	0.748143	0.967914	0.952379	0.967815	0.446525	0.354459
Brain_Inferior_Temporal_Lobe-H3K27ac	12	10	0.13952	1.35998	0.627442	0.848509	0	0.643996	0.993658	0.984311	0.995545	0.994632	0.978441	0.78415	0.425793
Brain_Inferior_Temporal_Lobe-H3K27me3	12	11	0.123809	1.1081	0.482237	0.657272	0	0.622382	0.875156	0.875156	0.980624	0.97826	0.959722	0.494109	0.351923
Brain_Inferior_Temporal_Lobe-H3K36me3	12	12	0.122675	1.16341	0.41451	0.789525	0	0.50797	0.925645	0.927314	0.9876	0.987141	0.977698	0.48004	0.243634
Brain_Inferior_Temporal_Lobe-H3K4me1	12	14	0.120569	0.565285	0.517504	0.772828	0	0.494033	0.94801	0.883001	0.988566	0.981637	0.979446	0.386981	0.5152
Brain_Inferior_Temporal_Lobe-H3K4me3	12	16	0.0929355	0.521838	0.200587	0.846996	0	0.833097	1	1	0.998972	0.999038	0.99208	0.353503	0.18474
Brain_Inferior_Temporal_Lobe-H3K9ac	12	19	0.110444	0.580642	0.361554	0.793096	0	0.760327	0.99758	0.989235	0.997714	0.996707	0.979544	0.37939	0.323921
Brain_Inferior_Temporal_Lobe-H3K9me3	12	20	0.0982395	1.40072	0.466294	0.56264	0	0.366269	0.741717	0.685388	0.955303	0.933141	0.958468	0.529907	0.344918
Brain_Mid_Frontal_Lobe-H3K27ac	13	10	0.123528	0.726745	0.359177	0.816406	0	0.670617	0.990069	0.979054	0.995429	0.994605	0.976192	0.41658	0.650632
Brain_Mid_Frontal_Lobe-H3K27me3	13	11	0.131671	0.951191	0.411645	0.645166	0	0.575899	0.851289	0.839773	0.978139	0.973523	0.949538	0.414279	0.411951
Brain_Mid_Frontal_Lobe-H3K36me3	13	12	0.120328	0.998676	0.37138	0.755458	0	0.506384	0.915046	0.90111	0.986316	0.984173	0.975643	0.418863	0.327142
Brain_Mid_Frontal_Lobe-H3K4me1	13	14	0.117408	0.667948	0.410047	0.74977	0	0.472002	0.905533	0.865893	0.985569	0.97828	0.972838	0.347574	0.596304
Brain_Mid_Frontal_Lobe-H3K4me3	13	16	0.0974391	0.639222	0.312838	0.828197	0	0.844613	0.999666	0.999249	0.998994	0.999088	0.991239	0.448826	0.287021
Brain_Mid_Frontal_Lobe-H3K9ac	13	19	0.110878	0.531568	0.30496	0.785319	0	0.740382	0.997914	0.983143	0.997448	0.995892	0.989139	0.336427	0.373319
Brain_Mid_Frontal_Lobe-H3K9me3	13	20	0.0967891	1.20458	0.366394	0.488048	0	0.30368	0.626972	0.593674	0.921714	0.90269	0.949529	0.378582	0.405205
Brain_Substantia_Nigra-H3K27ac	14	10	0.141396	2.19661	1.13764	0.844126	0	0.64942	0.991238	0.984561	0.995197	0.994629	0.982964	1.45112	0.362654
Brain_Substantia_Nigra-H3K27me3	14	11	0.116382	1.03864	0.394711	0.533885	0	0.447217	0.718935	0.72728	0.946368	0.938713	0.939865	0.384382	0.891231
Brain_Substantia_Nigra-H3K36me3	14	12	0.111289	0.733847	0.346621	0.707243	0	0.484019	0.908537	0.872486	0.985495	0.978247	0.981557	0.3485	0.571907
Brain_Substantia_Nigra-H3K4me1	14	14	0.122194	0.725144	0.526722	0.771542	0	0.49203	0.932738	0.875407	0.987553	0.977834	0.973334	0.366768	0.491828
Brain_Substantia_Nigra-H3K4me3	14	16	0.103628	0.424994	0.329932	0.775204	0	0.794542	0.996078	0.996495	0.997413	0.998235	0.977849	0.359043	1.16099
Brain_Substantia_Nigra-H3K9ac	14	19	0.117306	0.760148	0.500592	0.77072	0	0.719686	0.997246	0.968455	0.997139	0.99241	0.987314	0.527752	0.512141
Brain_Substantia_Nigra-H3K9me3	14	20	0.0964907	1.41687	0.436726	0.47892	0	0.322457	0.663106	0.615288	0.928084	0.906986	0.944761	0.496914	0.392853
Breast_Myoepithelial_Cells-H3K27me3	15	11	0.187684	1.58178	0.97317	0.57178	0	0.476926	0.786364	0.728282	0.967162	0.920887	0.904207	0.941942	1.17602
Breast_Myoepithelial_Cells-H3K36me3	15	12	0.160579	1.47327	0.318692	0.798396	0	0.403739	0.826004	0.856296	0.975166	0.979529	0.963827	0.358401	0.274661
Breast_Myoepithelial_Cells-H3K4me1	15	14	0.246215	3.92285	0.725516	0.624602	0	0.209463	0.583994	0.619962	0.927664	0.940924	0.895843	0.958594	0.814403
Breast_Myoepithelial_Cells-H3K4me3	15	16	0.170373	5.29749	3.60014	0.822619	0	0.779104	0.996412	0.997079	0.997936	0.997988	0.96955	3.92459	0.358832
Breast_Myoepithelial_Cells-H3K9ac	15	19	0.181909	1.90594	3.19539	0.502365	0	0.527497	0.800551	0.822248	0.956252	0.962285	0.906599	2.99868	4.11559
Breast_Myoepithelial_Cells-H3K9me3	15	20	0.126058	2.34553	0.784646	0.569319	0	0.355337	0.744638	0.688809	0.960481	0.927046	0.930159	0.778219	0.681126
Breast_vHMEC-DNase	16	0	0.184522	5.14767	1.83928	0.741672	0	0.569807	0.923892	0.932237	0.987473	0.980644	0.967794	3.90417	0.717761
Breast_vHMEC-H3K27me3	16	11	0.254031	6.18864	2.50808	0.455223	0	0.358508	0.606442	0.606359	0.917397	0.902306	0.824806	3.25783	1.77584
Breast_vHMEC-H3K36me3	16	12	0.252139	2.92074	1.31147	0.640453	0	0.27756	0.761495	0.555454	0.967158	0.90019	0.930862	1.35376	1.67356
Breast_vHMEC-H3K4me1	16	14	0.171003	1.35148	1.2848	0.690002	0	0.311024	0.805057	0.713427	0.973867	0.947667	0.954357	0.780109	0.64648
Breast_vHMEC-H3K4me3	16	16	0.140655	0.587564	0.974845	0.743022	0	0.792206	0.995577	0.969457	0.99814	0.98925	0.957266	0.93703	2.17477
Breast_vHMEC-H3K9me3	16	20	0.109801	2.01557	0.452706	0.490295	0	0.18109	0.591838	0.537178	0.933221	0.89485	0.9292	0.456126	0.643724
CD14_Primary_Cells-DNase	17	0	0.138355	3.23879	1.52307	0.669911	0	0.551448	0.956772	0.883168	0.988928	0.971855	0.957567	2.52038	1.34721
CD14_Primary_Cells-H3K27ac	17	10	0.19082	3.46299	2.13185	0.7782	0	0.637904	0.995661	0.971877	0.995242	0.989648	0.986	2.33261	1.63447
CD14_Primary_Cells-H3K27me3	17	11	0.19751	3.95994	2.2223	0.708505	0	0.68956	0.954352	0.977635	0.988855	0.991805	0.920978	2.96735	0.566245
CD14_Primary_Cells-H3K36me3	17	12	0.187595	2.80469	0.514041	0.832032	0	0.424184	0.807227	0.923141	0.972487	0.985642	0.978272	0.775292	0.284296
CD14_Primary_Cells-H3K4me1	17	14	0.239128	4.00595	1.25016	0.825471	0	0.485104	0.955854	0.931236	0.98903	0.986534	0.975663	1.75012	1.03185
CD14_Primary_Cells-H3K4me3	17	16	0.0975943	1.21018	0.799246	0.861942	0	0.807644	1	0.995494	0.998815	0.997416	0.998185	1.15846	0.734346
CD14_Primary_Cells-H3K9me3	17	20	0.132217	3.76329	1.98059	0.562817	0	0.47075	0.853709	0.705583	0.97681	0.897168	0.949403	2.13963	1.57939
CD15_Primary_Cells-H3K27me3	18	11	0.137476	1.24108	0.461265	0.725138	0	0.635734	0.967704	0.972544	0.990702	0.993004	0.923581	0.512187	0.433027
CD15_Primary_Cells-H3K36me3	18	12	0.215965	3.54496	0.964345	0.811712	0	0.405992	0.817658	0.902946	0.975337	0.979959	0.977338	1.18896	0.737614
CD15_Primary_Cells-H3K4me1	18	14	0.311042	4.80872	1.2469	0.73226	0	0.396395	0.825086	0.877827	0.972639	0.974292	0.941168	2.01217	1.04735
CD15_Primary_Cells-H3K4me3	18	16	0.129018	2.60632	0.96949	0.822177	0	0.729033	0.994993	0.979805	0.996578	0.99383	0.980493	1.48597	0.958315
CD15_Primary_Cells-H3K9me3	18	20	0.115946	1.54928	0.646598	0.531333	0	0.383043	0.723358	0.668614	0.938625	0.923657	0.917061	0.666396	0.677492
CD19_Primary_Cells_Cord_BI-H3K27me3	19	11	0.0462018	0.364817	0.338831	0.276524	0	0.255195	0.543437	0.632813	0.88931	0.77064	0.957202	0.31794	3.97654
CD19_Primary_Cells_Cord_BI-H3K36me3	19	12	0.0570784	0.650996	0.247852	0.530707	0	0.294501	0.742719	0.648252	0.961197	0.899057	0.969216	0.248839	2.69643
CD19_Primary_Cells_Cord_BI-H3K4me1	19	14	0.204605	5.26774	2.54844	0.764352	0	0.445464	0.899858	0.929317	0.983667	0.983768	0.968637	3.20213	0.450102
CD19_Primary_Cells_Cord_BI-H3K4me3	19	16	0.0565285	0.551571	0.568517	0.725807	0	0.736877	0.995994	0.983894	0.997143	0.98822	0.996554	0.631738	4.54659
CD19_Primary_Cells_Cord_BI-H3K9me3	19	20	0.0386551	0.537055	0.176674	0.299449	0	0.197363	0.429776	0.45915	0.828824	0.704296	0.970049	0.193859	0.738121
CD19_Primary_Cells_Peripheral_UW-DNase	20	0	0.113573	1.59442	0.900906	0.729654	0	0.699908	0.985146	0.941083	0.995228	0.985271	0.934856	1.0534	0.869595
CD19_Primary_Cells_Peripheral_UW-H3K27ac	20	10	0.133233	1.83807	1.43869	0.76317	0	0.625887	0.982308	0.949011	0.994133	0.986177	0.988359	1.35311	1.67077
CD19_Primary_Cells_Peripheral_UW-H3K27me3	20	11	0.122725	1.13475	0.488138	0.626047	0	0.548611	0.814654	0.836101	0.955919	0.970901	0.918958	0.484565	0.842322
CD19_Primary_Cells_Peripheral_UW-H3K36me3	20	12	0.12856	1.21335	0.352994	0.813488	0	0.467663	0.905533	0.91321	0.984063	0.984613	0.973042	0.419511	0.298984
CD19_Primary_Cells_Peripheral_UW-H3K4me1	20	14	0.261991	5.25065	2.06722	0.791898	0	0.545606	0.890094	0.946591	0.985374	0.989163	0.958892	2.39161	1.30003
CD19_Primary_Cells_Peripheral_UW-H3K4me3	20	16	0.0890937	1.77742	1.36752	0.849428	0	0.839523	0.999332	0.992072	0.998806	0.9974	0.996032	1.4591	0.666698
CD19_Primary_Cells_Peripheral_UW-H3K9me3	20	20	0.0713193	1.80501	0.763158	0.594981	0	0.446299	0.7998	0.762747	0.964755	0.951519	0.967843	0.73544	0.606651
CD34_Cultured_Cells-H3K27me3	21	11	0.122243	1.07197	1.26553	0.546869	0	0.382542	0.734123	0.708003	0.953018	0.923956	0.927413	1.21151	2.39752
CD34_Cultured_Cells-H3K36me3	21	12	0.125579	1.46189	0.503553	0.848102	0	0.501711	0.92264	0.93883	0.987035	0.988291	0.98294	0.568251	0.264183
CD34_Cultured_Cells-H3K4me1	21	14	0.144855	1.96663	0.517531	0.796673	0	0.448719	0.916215	0.910373	0.98548	0.984515	0.97227	0.860692	0.490947
CD34_Cultured_Cells-H3K4me3	21	16	0.0807979	1.37124	0.466753	0.871529	0	0.790453	1	0.998248	0.998534	0.998128	0.994754	1.04627	0.653541
CD34_Cultured_Cells-H3K9me3	21	20	0.110296	1.71882	0.583935	0.505479	0	0.39072	0.725611	0.679796	0.942897	0.926521	0.937175	0.654253	0.424541
CD34_Primary_Cells-H3K27me3	22	11	0.0733219	0.891437	0.460995	0.468864	0	0.334223	0.722524	0.660185	0.94865	0.878093	0.973757	0.438531	3.41411
CD34_Primary_Cells-H3K36me3	22	12	0.0636484	0.663175	0.388409	0.684283	0	0.312192	0.791121	0.716181	0.972625	0.943907	0.972606	0.34755	2.32035
CD34_Primary_Cells-H3K4me1	22	14	0.0766639	1.49629	0.479986	0.728414	0	0.401652	0.895435	0.89168	0.982864	0.97539	0.980842	0.705593	1.6594
CD34_Primary_Cells-H3K4me3	22	16	0.0656935	1.33381	0.733174	0.806919	0	0.751481	0.998414	0.993741	0.997709	0.996287	0.991252	1.03068	2.42536
CD34_Primary_Cells-H3K9me3	22	20	0.0518969	1.19971	0.370907	0.386523	0	0.313027	0.6354	0.574564	0.920245	0.853815	0.957357	0.436355	0.681295
CD3_Primary_Cells_Cord_BI-DNase	23	0	0.113621	2.83578	1.67491	0.690446	0	0.638321	0.954435	0.907369	0.991593	0.97772	0.955084	2.02108	0.724269
CD3_Primary_Cells_Cord_BI-H3K27me3	23	11	0.0489361	0.440899	0.325866	0.512769	0	0.45673	0.84695	0.787866	0.973908	0.941286	0.984523	0.321198	2.28299
CD3_Primary_Cells_Cord_BI-H3K36me3	23	12	0.0684314	1.07484	0.350641	0.746774	0	0.370441	0.842443	0.801385	0.97868	0.970956	0.975152	0.370425	1.27159
CD3_Primary_Cells_Cord_BI-H3K4me1	23	14	0.0677866	0.90867	0.523372	0.649492	0	0.364683	0.901527	0.860386	0.981668	0.954957	0.979998	0.496897	2.62638
CD3_Primary_Cells_Cord_BI-H3K4me3	23	16	0.0449412	0.946246	0.601751	0.834845	0	0.741133	0.998915	0.986815	0.997748	0.994405	0.995709	0.716172	3.32331
CD3_Primary_Cells_Cord_BI-H3K9me3	23	20	0.0416709	0.64193	0.21716	0.209921	0	0.157056	0.41417	0.424268	0.866768	0.664916	0.949803	0.205203	0.968748
CD3_Primary_Cells_Peripheral_UW-DNase	24	0	0.097406	1.27299	0.752076	0.752854	0	0.69899	0.993825	0.967037	0.996296	0.991554	0.94735	1.00117	0.507149
CD3_Primary_Cells_Peripheral_UW-H3K27ac	24	10	0.122753	1.28765	0.902331	0.835208	0	0.700242	0.999833	0.985396	0.997056	0.994989	0.989794	0.957433	0.780738
CD3_Primary_Cells_Peripheral_UW-H3K27me3	24	11	0.281241	3.28636	2.17432	0.71085	0	0.694567	0.977468	0.905366	0.994828	0.976116	0.92989	2.18399	1.44802
CD3_Primary_Cells_Peripheral_UW-H3K36me3	24	12	0.119233	1.35856	0.546838	0.862142	0	0.538513	0.961028	0.953184	0.991178	0.990035	0.986696	0.640564	0.254968
CD3_Primary_Cells_Peripheral_UW-H3K4me1	24	14	0.189305	2.25666	1.09058	0.856686	0	0.611783	0.994409	0.951097	0.994682	0.990669	0.978083	1.50328	1.67713
CD3_Primary_Cells_Peripheral_UW-H3K4me3	24	16	0.104175	2.37431	1.76794	0.894781	0	0.845531	1	0.998498	0.999238	0.99883	0.998068	2.03724	0.715375
CD3_Primary_Cells_Peripheral_UW-H3K9me3	24	20	0.101674	1.83781	0.892113	0.383781	0	0.200451	0.473254	0.436619	0.872167	0.813086	0.889505	0.856998	0.725298
CD4+_CD25+_CD127-_Treg_Primary_Cells-H3K27ac	25	10	0.0922428	1.66283	1.00886	0.854246	0	0.728699	0.999833	0.99032	0.99756	0.99535	0.980727	1.14557	0.558944
CD4+_CD25+_CD127-_Treg_Primary_Cells-H3K27me3	25	11	0.151587	1.05	0.429452	0.702775	0	0.677627	0.946591	0.958858	0.990401	0.99259	0.936057	0.471819	0.262679
CD4+_CD25+_CD127-_Treg_Primary_Cells-H3K36me3	25	12	0.130888	1.18241	0.309405	0.867051	0	0.523659	0.944087	0.953017	0.988027	0.99	0.984916	0.41268	0.291442
CD4+_CD25+_CD127-_Treg_Primary_Cells-H3K4me1	25	14	0.13727	0.426788	0.506343	0.811581	0	0.622048	0.984395	0.977552	0.993506	0.993396	0.986372	0.421616	0.285584
CD4+_CD25+_CD127-_Treg_Primary_Cells-H3K4me3	25	16	0.109081	2.30679	1.72925	0.891405	0	0.855879	0.996912	1	0.99916	0.999314	0.994769	1.9584	0.334551
CD4+_CD25+_CD127-_Treg_Primary_Cells-H3K9me3	25	20	0.104664	1.62886	0.482217	0.529954	0	0.306601	0.610365	0.614537	0.935991	0.914799	0.938641	0.545839	0.385461
CD4+_CD25-_CD45RA+_Naive_Primary_Cells-H3K27ac	26	10	0.0936549	0.993736	0.648876	0.865649	0	0.815656	1	0.997747	0.99883	0.998487	0.987823	0.776898	0.442219
CD4+_CD25-_CD45RA+_Naive_Primary_Cells-H3K27me3	26	11	0.13255	0.669447	0.409505	0.632646	0	0.575649	0.870734	0.871151	0.977361	0.977576	0.952458	0.409807	0.549384
CD4+_CD25-_CD45RA+_Naive_Primary_Cells-H3K36me3	26	12	0.128449	1.409	0.353183	0.834765	0	0.469248	0.909205	0.932738	0.982672	0.987375	0.981086	0.453657	0.239402
CD4+_CD25-_CD45RA+_Naive_Primary_Cells-H3K4me1	26	14	0.117343	0.506331	0.314319	0.869702	0	0.632897	0.992573	0.985813	0.994792	0.994256	0.989359	0.285951	0.28389
CD4+_CD25-_CD45RA+_Naive_Primary_Cells-H3K4me3	26	16	0.0915461	0.801686	0.417025	0.869499	0	0.844697	1	1	0.999197	0.999201	0.995776	0.500071	0.156816
CD4+_CD25-_CD45RA+_Naive_Primary_Cells-H3K9me3	26	20	0.0911495	1.18935	0.36373	0.521653	0	0.323124	0.65426	0.62814	0.933449	0.919212	0.964267	0.36989	0.363658
CD4+_CD25-_CD45RO+_Memory_Primary_Cells-H3K27ac	27	10	0.0867825	0.604709	0.418801	0.839965	0	0.822332	1	0.999416	0.998914	0.998707	0.993471	0.453186	0.470627
CD4+_CD25-_CD45RO+_Memory_Primary_Cells-H3K27me3	27	11	0.140355	1.11618	0.449178	0.63428	0	0.568055	0.833848	0.860302	0.971112	0.976423	0.9584	0.462402	0.409783
CD4+_CD25-_CD45RO+_Memory_Primary_Cells-H3K36me3	27	12	0.131691	0.534183	0.514132	0.664124	0	0.412918	0.87307	0.809981	0.981011	0.966105	0.973226	0.434505	1.05073
CD4+_CD25-_CD45RO+_Memory_Primary_Cells-H3K4me1	27	14	0.156155	1.63151	0.662316	0.85491	0	0.583243	0.989986	0.979387	0.993768	0.99266	0.985837	0.86508	0.243756
CD4+_CD25-_CD45RO+_Memory_Primary_Cells-H3K4me3	27	16	0.107307	0.455923	0.52799	0.726731	0	0.781607	0.998331	0.986314	0.998312	0.996297	0.988301	0.503586	2.62439
CD4+_CD25-_CD45RO+_Memory_Primary_Cells-H3K9me3	27	20	0.098872	1.42219	0.386446	0.470594	0	0.216891	0.514395	0.482517	0.905951	0.866236	0.93	0.404372	0.498634
CD4+_CD25-_IL17+_PMA-Ionomcyin_stimulated_Th17_Primary_Cells-H3K27ac	28	10	0.11789	2.0249	1.09233	0.848908	0	0.771843	0.988484	0.995911	0.997101	0.997726	0.987599	1.37941	0.593849
CD4+_CD25-_IL17+_PMA-Ionomcyin_stimulated_Th17_Primary_Cells-H3K27me3	28	11	0.134832	1.04569	0.620812	0.659325	0	0.577151	0.903947	0.82617	0.983725	0.958543	0.957335	0.635447	0.796595
CD4+_CD25-_IL17+_PMA-Ionomcyin_stimulated_Th17_Primary_Cells-H3K36me3	28	12	0.12911	1.8008	0.366113	0.815305	0	0.440457	0.845782	0.917383	0.973863	0.985356	0.977263	0.438583	0.296196
CD4+_CD25-_IL17+_PMA-Ionomcyin_stimulated_Th17_Primary_Cells-H3K4me1	28	14	0.136576	1.23724	0.445739	0.835343	0	0.577819	0.966953	0.969874	0.992403	0.991674	0.9844	0.55616	0.326907
CD4+_CD25-_IL17+_PMA-Ionomcyin_stimulated_Th17_Primary_Cells-H3K4me3	28	16	0.100165	0.650117	0.386974	0.817903	0	0.811733	0.995744	0.997246	0.998475	0.998348	0.989407	0.437112	0.657759
CD4+_CD25-_IL17+_PMA-Ionomcyin_stimulated_Th17_Primary_Cells-H3K9me3	28	20	0.0911257	1.30774	0.373886	0.488434	0	0.253109	0.588333	0.553534	0.922091	0.888311	0.955117	0.37283	0.469342
CD4+_CD25-_IL17-_PMA-Ionomycin_stimulated_MACS_purified_Th_Primary_Cells-H3K27ac	29	10	0.195297	2.95475	1.49092	0.872042	0	0.759493	0.989902	0.998164	0.997166	0.997997	0.97863	1.87121	0.65273
CD4+_CD25-_IL17-_PMA-Ionomycin_stimulated_MACS_purified_Th_Primary_Cells-H3K27me3	29	11	0.163439	0.843331	0.368682	0.703028	0	0.681632	0.955103	0.954519	0.991377	0.991512	0.935127	0.429101	0.385772
CD4+_CD25-_IL17-_PMA-Ionomycin_stimulated_MACS_purified_Th_Primary_Cells-H3K36me3	29	12	0.115278	0.762773	0.29461	0.865688	0	0.553618	0.973796	0.957857	0.992008	0.990803	0.987068	0.352116	0.327005
CD4+_CD25-_IL17-_PMA-Ionomycin_stimulated_MACS_purified_Th_Primary_Cells-H3K4me1	29	14	0.149847	0.68597	1.06234	0.875322	0	0.549612	0.992907	0.932404	0.993336	0.98814	0.985197	0.614397	0.458734
CD4+_CD25-_IL17-_PMA-Ionomycin_stimulated_MACS_purified_Th_Primary_Cells-H3K4me3	29	16	0.10256	1.05316	0.421386	0.878123	0	0.827172	1	0.999917	0.998917	0.998972	0.994792	0.521556	0.220911
CD4+_CD25-_IL17-_PMA-Ionomycin_stimulated_MACS_purified_Th_Primary_Cells-H3K9me3	29	20	0.092026	1.07559	0.485924	0.547267	0	0.299508	0.658349	0.614537	0.944209	0.916034	0.967861	0.444509	0.367736
CD4+_CD25-_Th_Primary_Cells-H3K27ac	30	10	0.140395	0.804836	1.62681	0.766499	0	0.754569	0.999165	0.981974	0.998039	0.995668	0.98773	1.44099	1.96876
CD4+_CD25-_Th_Primary_Cells-H3K27me3	30	11	0.145353	0.837558	0.347959	0.680044	0	0.601018	0.895268	0.918885	0.983088	0.985942	0.945726	0.344178	0.36197
CD4+_CD25-_Th_Primary_Cells-H3K36me3	30	12	0.141472	1.36946	0.47971	0.884574	0	0.509138	0.971126	0.95043	0.990703	0.989408	0.98838	0.627299	0.400906
CD4+_CD25-_Th_Primary_Cells-H3K4me1	30	14	0.166712	1.74062	0.794991	0.884998	0	0.640407	0.992823	0.993157	0.994508	0.995195	0.987519	0.992318	0.497346
CD4+_CD25-_Th_Primary_Cells-H3K4me3	30	16	0.0953986	0.890956	0.491734	0.880799	0	0.858633	0.99783	1	0.999286	0.999337	0.995099	0.710229	0.269868
CD4+_CD25-_Th_Primary_Cells-H3K9me3	30	20	0.105853	1.57105	0.486568	0.535413	0	0.320204	0.659434	0.631478	0.940872	0.9172	0.94783	0.57521	0.354986
CD4+_CD25int_CD127+_Tmem_Primary_Cells-H3K27ac	31	10	0.110055	0.996291	0.703354	0.824387	0	0.815906	1	0.997914	0.99883	0.998602	0.985215	0.784168	0.236566
CD4+_CD25int_CD127+_Tmem_Primary_Cells-H3K27me3	31	11	0.135707	0.884498	0.436864	0.554796	0	0.512226	0.802887	0.801302	0.959967	0.960319	0.945226	0.425353	0.907927
CD4+_CD25int_CD127+_Tmem_Primary_Cells-H3K36me3	31	12	0.124714	1.22732	0.445672	0.804312	0	0.466244	0.942919	0.906451	0.988217	0.984452	0.984321	0.560908	0.376768
CD4+_CD25int_CD127+_Tmem_Primary_Cells-H3K4me1	31	14	0.131903	0.382241	0.767886	0.768494	0	0.55754	0.973296	0.961779	0.992057	0.990247	0.987042	0.657103	0.742058
CD4+_CD25int_CD127+_Tmem_Primary_Cells-H3K4me3	31	16	0.0937453	0.459641	0.285744	0.830154	0	0.833681	1	0.999416	0.99909	0.99897	0.995126	0.324372	0.52773
CD4+_CD25int_CD127+_Tmem_Primary_Cells-H3K9me3	31	20	0.0957819	1.36288	0.342969	0.469905	0	0.233998	0.544605	0.505216	0.907652	0.880348	0.941822	0.343128	0.51529
CD4_Memory_Primary_Cells-H3K27ac	32	10	0.139451	1.66086	0.976154	0.818732	0	0.779688	0.982141	0.998081	0.996427	0.998059	0.971055	0.960885	0.564364
CD4_Memory_Primary_Cells-H3K27me3	32	11	0.124559	0.913785	0.46981	0.563265	0	0.445965	0.706	0.744555	0.944006	0.950304	0.969506	0.43617	1.04438
CD4_Memory_Primary_Cells-H3K36me3	32	12	0.110072	0.611079	0.375573	0.713161	0	0.441041	0.916548	0.857131	0.98582	0.976573	0.985289	0.34245	0.792164
CD4_Memory_Primary_Cells-H3K4me1	32	14	0.183089	2.8118	1.10438	0.845448	0	0.496871	0.980723	0.945423	0.991343	0.987302	0.98421	1.62201	0.410652
CD4_Memory_Primary_Cells-H3K4me3	32	16	0.0971098	0.499219	0.313238	0.77844	0	0.795043	0.999833	0.994409	0.99872	0.997881	0.99293	0.371402	1.10681
CD4_Memory_Primary_Cells-H3K9me3	32	20	0.0915821	1.51178	0.349347	0.468548	0	0.205875	0.507135	0.472252	0.901865	0.866318	0.937918	0.377903	0.459859
CD4_Naive_Primary_Cells-H3K27ac	33	10	0.113227	1.22526	1.00994	0.758493	0	0.795377	0.999917	0.987399	0.998635	0.996465	0.980417	1.0271	0.691693
CD4_Naive_Primary_Cells-H3K27me3	33	11	0.120082	1.02774	0.442227	0.54229	0	0.454644	0.70575	0.75048	0.939955	0.950381	0.950915	0.424915	1.0702
CD4_Naive_Primary_Cells-H3K36me3	33	12	0.112311	1.0651	0.428398	0.760111	0	0.49662	0.927481	0.904198	0.987774	0.983391	0.981945	0.487951	0.430508
CD4_Naive_Primary_Cells-H3K4me1	33	14	0.15221	2.17426	1.08353	0.839921	0	0.56964	0.989068	0.959609	0.993385	0.990345	0.987131	1.4259	0.325963
CD4_Naive_Primary_Cells-H3K4me3	33	16	0.0962685	0.940987	0.561223	0.811262	0	0.802971	1	0.99733	0.998865	0.99832	0.995175	0.602077	0.78236
CD4_Naive_Primary_Cells-H3K9ac	33	19	0.0826209	0.813402	1.12951	0.645707	0	0.676041	0.907118	0.882584	0.965548	0.955355	0.916854	1.11675	2.27355
CD4_Naive_Primary_Cells-H3K9me3	33	20	0.0953037	1.49671	0.325653	0.348128	0	0.153134	0.352332	0.347576	0.83273	0.77826	0.91524	0.342246	0.552524
CD56_Primary_Cells-DNase	34	0	0.111978	2.13778	1.13841	0.717737	0	0.663106	0.961362	0.948427	0.991917	0.987746	0.952682	1.46824	0.587234
CD56_Primary_Cells-H3K27ac	34	10	0.148845	4.58477	1.35556	0.820554	0	0.636151	0.938496	0.992907	0.989578	0.994561	0.973649	2.1645	0.604972
CD56_Primary_Cells-H3K27me3	34	11	0.110486	1.0268	0.452756	0.633931	0	0.537178	0.81165	0.8709	0.960053	0.976112	0.942927	0.428368	1.22968
CD56_Primary_Cells-H3K36me3	34	12	0.102457	1.12605	0.377664	0.846084	0	0.464241	0.941751	0.908036	0.987304	0.984206	0.982791	0.482999	0.312144
CD56_Primary_Cells-H3K4me1	34	14	0.268491	5.9923	2.01252	0.804039	0	0.536176	0.867729	0.949345	0.980242	0.988247	0.965163	2.90827	1.70051
CD56_Primary_Cells-H3K4me3	34	16	0.0783809	0.826324	0.664099	0.857514	0	0.848535	0.999332	0.997914	0.9988	0.998815	0.993629	0.672391	0.600555
CD56_Primary_Cells-H3K9me3	34	20	0.0998198	2.14889	0.844926	0.493754	0	0.384128	0.728699	0.654844	0.949858	0.875556	0.944352	0.914543	0.708691
CD8_Memory_Primary_Cells-H3K27ac	35	10	0.115454	1.07133	0.501639	0.762541	0	0.714095	0.947509	0.986064	0.992102	0.99534	0.967129	0.542776	1.23456
CD8_Memory_Primary_Cells-H3K27me3	35	11	0.118861	1.19837	0.418577	0.578992	0	0.464408	0.734123	0.765835	0.951591	0.956585	0.974296	0.417107	0.783887
CD8_Memory_Primary_Cells-H3K36me3	35	12	0.107078	0.852318	0.38947	0.706573	0	0.467663	0.917717	0.864725	0.98609	0.976786	0.980237	0.408815	0.70467
CD8_Memory_Primary_Cells-H3K4me1	35	14	0.120822	1.00195	0.471903	0.825175	0	0.6001	0.992239	0.963949	0.99419	0.991672	0.98762	0.558317	0.311802
CD8_Memory_Primary_Cells-H3K4me3	35	16	0.11471	1.05832	1.34085	0.739074	0	0.711591	0.999666	0.965785	0.997465	0.990399	0.990524	1.29099	2.01901
CD8_Memory_Primary_Cells-H3K9me3	35	20	0.0890805	1.39191	0.312531	0.44294	0	0.178253	0.451306	0.420596	0.874915	0.843098	0.942101	0.317443	0.528076
CD8_Naive_Primary_Cells-H3K27ac	36	10	0.124349	2.32717	1.81962	0.765988	0	0.768589	0.999917	0.989402	0.998178	0.997212	0.991067	1.92257	0.646627
CD8_Naive_Primary_Cells-H3K27me3	36	11	0.128738	1.14954	0.39661	0.563109	0	0.448469	0.710924	0.773262	0.942854	0.958877	0.923904	0.382631	0.99081
CD8_Naive_Primary_Cells-H3K36me3	36	12	0.112979	0.880066	0.375019	0.665936	0	0.437286	0.908787	0.850789	0.984528	0.974957	0.977795	0.399186	1.01211
CD8_Naive_Primary_Cells-H3K4me1	36	14	0.190885	3.00407	1.64424	0.858551	0	0.602854	0.9884	0.976133	0.994195	0.993097	0.983233	2.07076	0.466365
CD8_Naive_Primary_Cells-H3K4me3	36	16	0.107811	2.47169	2.09067	0.814391	0	0.86122	1	0.994409	0.999268	0.998351	0.991482	2.18735	0.418937
CD8_Naive_Primary_Cells-H3K9ac	36	19	0.146529	1.82716	2.937	0.437746	0	0.520571	0.673871	0.731453	0.888433	0.918902	0.848175	2.8541	4.51738
CD8_Naive_Primary_Cells-H3K9me3	36	20	0.0957433	1.66277	0.493753	0.499343	0	0.304682	0.595594	0.591171	0.920461	0.906973	0.939224	0.553098	0.405684
Chondrocytes_from_Bone_Marrow_Derived_Mesenchymal_Stem_Cell_Cultured_Cells-H3K27ac	37	10	0.230212	4.37862	0.961157	0.821142	0	0.564299	0.921472	0.98331	0.98841	0.992952	0.973591	1.88846	0.549835
Chondrocytes_from_Bone_Marrow_Derived_Mesenchymal_Stem_Cell_Cultured_Cells-H3K27me3	37	11	0.165886	1.22902	0.553881	0.750581	0	0.475924	0.864558	0.816573	0.98114	0.969525	0.94957	0.562951	0.430247
Chondrocytes_from_Bone_Marrow_Derived_Mesenchymal_Stem_Cell_Cultured_Cells-H3K36me3	37	12	0.123955	1.12678	0.318598	0.875237	0	0.532755	0.940416	0.96228	0.989124	0.990399	0.985136	0.466603	0.514709
Chondrocytes_from_Bone_Marrow_Derived_Mesenchymal_Stem_Cell_Cultured_Cells-H3K4me1	37	14	0.177547	1.53395	0.432227	0.813841	0	0.483936	0.869315	0.923725	0.982254	0.986463	0.961938	0.450817	0.425037
Chondrocytes_from_Bone_Marrow_Derived_Mesenchymal_Stem_Cell_Cultured_Cells-H3K4me3	37	16	0.0871483	0.998181	0.370721	0.924198	0	0.859134	1	1	0.999194	0.999279	0.994415	0.577396	0.292978
Chondrocytes_from_Bone_Marrow_Derived_Mesenchymal_Stem_Cell_Cultured_Cells-H3K9ac	37	19	0.125038	0.439162	0.44511	0.805891	0	0.804723	0.999249	0.99516	0.998563	0.998128	0.975196	0.444535	0.577488
Chondrocytes_from_Bone_Marrow_Derived_Mesenchymal_Stem_Cell_Cultured_Cells-H3K9me3	37	20	0.100292	1.35233	0.411667	0.62424	0	0.335392	0.719019	0.678795	0.959108	0.943234	0.956241	0.438391	0.364814
Colon_Smooth_Muscle-H3K27ac	38	10	0.134761	1.41333	0.482784	0.734769	0	0.624051	0.965201	0.977134	0.992411	0.992227	0.968138	0.712506	1.03569
Colon_Smooth_Muscle-H3K27me3	38	11	0.132592	1.47929	0.76567	0.601927	0	0.583326	0.883335	0.830093	0.978571	0.963895	0.94629	0.802603	0.897638
Colon_Smooth_Muscle-H3K36me3	38	12	0.12509	1.17572	0.345666	0.756006	0	0.440124	0.892181	0.887507	0.983262	0.981219	0.975706	0.370008	0.48502
Colon_Smooth_Muscle-H3K4me1	38	14	0.182379	2.20611	0.89375	0.706828	0	0.346241	0.816323	0.72244	0.972664	0.950017	0.949294	0.818157	0.800575
Colon_Smooth_Muscle-H3K4me3	38	16	0.107466	0.75161	0.364239	0.809938	0	0.763498	1	0.999332	0.998036	0.998222	0.990432	0.484618	0.901236
Colon_Smooth_Muscle-H3K9ac	38	19	0.125199	0.899288	1.12706	0.688901	0	0.614537	0.986314	0.903613	0.994292	0.977835	0.981091	1.15252	1.59017
Colon_Smooth_Muscle-H3K9me3	38	20	0.103195	1.41046	0.369738	0.390294	0	0.227155	0.5179	0.477093	0.875333	0.856446	0.94548	0.406963	0.55742
Colonic_Mucosa-H3K27ac	39	10	0.162534	3.27931	1.58908	0.791611	0	0.628223	0.981223	0.970625	0.994249	0.991089	0.973428	2.48655	0.590398
Colonic_Mucosa-H3K27me3	39	11	0.108046	1.54963	0.681782	0.55165	0	0.45189	0.790453	0.767421	0.967176	0.934868	0.934489	0.72218	1.17898
Colonic_Mucosa-H3K36me3	39	12	0.0956521	1.03341	0.529844	0.695985	0	0.461654	0.908954	0.858299	0.984747	0.972113	0.966032	0.534175	1.02007
Colonic_Mucosa-H3K4me1	39	14	0.106109	1.3428	0.611626	0.638151	0	0.487524	0.900526	0.866144	0.983378	0.961798	0.952331	0.710939	0.671344
Colonic_Mucosa-H3K4me3	39	16	0.0827059	1.502	0.828528	0.88396	0	0.807561	0.999917	0.999666	0.998701	0.998723	0.989893	1.0601	0.505829
Colonic_Mucosa-H3K9ac	39	19	0.131959	0.554411	0.443099	0.700233	0	0.736961	0.996245	0.971543	0.997469	0.992978	0.966975	0.509548	0.802558
Colonic_Mucosa-H3K9me3	39	20	0.0850756	1.38369	0.292384	0.346217	0	0.184929	0.406159	0.443712	0.844267	0.807196	0.88497	0.303388	0.542458
Dnd41_TCell_Leukemia-H2AZ	40	2	0.102556	1.11923	0.940985	0.697993	0	0.725611	0.974798	0.904531	0.994416	0.966042	0.970732	1.01209	1.00455
Dnd41_TCell_Leukemia-H3K27ac	40	10	0.16738	2.23916	1.47141	0.742635	0	0.58149	0.977718	0.973296	0.992615	0.991378	0.952516	1.59884	1.24545
Dnd41_TCell_Leukemia-H3K27me3	40	11	0.260985	2.70412	5.51625	0.310984	0	0.0626721	0.274973	0.179254	0.793228	0.668424	0.778197	5.33049	5.08624
Dnd41_TCell_Leukemia-H3K36me3	40	12	0.175284	2.63694	1.01771	0.820424	0	0.50555	0.879746	0.937244	0.983331	0.986937	0.972482	1.12306	0.440941
Dnd41_TCell_Leukemia-H3K4me1	40	14	0.23582	6.10429	1.63534	0.717829	0	0.475257	0.851707	0.93908	0.97567	0.984164	0.935091	2.29009	1.6643
Dnd41_TCell_Leukemia-H3K4me2	40	15	0.117797	0.923751	0.506125	0.878333	0	0.783193	1	0.995827	0.998482	0.997068	0.988358	0.585188	0.74308
Dnd41_TCell_Leukemia-H3K4me3	40	16	0.0957964	0.885907	0.97729	0.877856	0	0.838187	1	0.961195	0.999087	0.984561	0.994749	1.32626	1.42857
Dnd41_TCell_Leukemia-H3K79me2	40	18	0.174882	4.09565	0.756084	0.783585	0	0.500876	0.779855	0.959276	0.977803	0.986019	0.969184	0.989509	0.544233
Dnd41_TCell_Leukemia-H3K9ac	40	19	0.130892	3.86095	2.60825	0.891104	0	0.807728	0.999833	0.995911	0.998803	0.997204	0.993337	3.03072	2.38832
Dnd41_TCell_Leukemia-H3K9me3	40	20	0.108653	2.07232	0.659024	0.419396	0	0.304348	0.577819	0.572227	0.896974	0.876693	0.889095	0.856889	0.456092
Dnd41_TCell_Leukemia-H4K20me1	40	21	0.116982	2.23699	0.832584	0.644884	0	0.461904	0.843445	0.848035	0.978135	0.968865	0.960043	1.0042	0.448642
Duodenum_Mucosa-H3K27me3	41	11	0.124562	0.836405	0.471521	0.668028	0	0.561629	0.898273	0.864141	0.984491	0.977204	0.960673	0.471286	0.491523
Duodenum_Mucosa-H3K36me3	41	12	0.126357	1.21855	0.459385	0.852267	0	0.573396	0.958191	0.960361	0.989702	0.991641	0.977123	0.519335	0.318149
Duodenum_Mucosa-H3K4me1	41	14	0.153897	1.74397	0.462127	0.744841	0	0.488609	0.852124	0.904114	0.978178	0.983954	0.957136	0.586995	0.360621
Duodenum_Mucosa-H3K4me3	41	16	0.103776	1.1297	0.414595	0.857296	0	0.826087	0.99541	0.999666	0.998396	0.998913	0.986765	0.728811	0.164943
Duodenum_Mucosa-H3K9ac	41	19	0.115407	0.550079	0.54074	0.734828	0	0.750396	0.99516	0.976133	0.997317	0.994504	0.982132	0.544927	0.797558
Duodenum_Mucosa-H3K9me3	41	20	0.0644381	1.00252	0.441831	0.539342	0	0.342485	0.693566	0.681632	0.950368	0.921909	0.954529	0.397034	0.513056
Duodenum_Smooth_Muscle-H3K27ac	42	10	0.144144	1.22028	0.903688	0.771318	0	0.609614	0.982726	0.952266	0.993918	0.988875	0.982242	0.969496	1.2485
Duodenum_Smooth_Muscle-H3K27me3	42	11	0.133867	1.10955	0.497678	0.725768	0	0.686723	0.970875	0.956438	0.994042	0.991554	0.968317	0.735739	0.413166
Duodenum_Smooth_Muscle-H3K36me3	42	12	0.113914	0.760356	0.258324	0.847382	0	0.527748	0.956271	0.948928	0.98935	0.989345	0.981446	0.288811	0.230456
Duodenum_Smooth_Muscle-H3K4me1	42	14	0.13916	0.804728	0.630201	0.733092	0	0.443545	0.874405	0.857799	0.98155	0.976573	0.966673	0.543605	0.709145
Duodenum_Smooth_Muscle-H3K4me3	42	16	0.0989998	0.767666	0.269776	0.872138	0	0.823834	1	0.999666	0.998857	0.998977	0.991635	0.515881	0.17939
Duodenum_Smooth_Muscle-H3K9me3	42	20	0.10013	1.4209	0.552504	0.593458	0	0.410999	0.802554	0.729867	0.968102	0.947474	0.972019	0.61525	0.419484
ES-I3_Cell_Line-H3K27me3	43	11	0.166327	2.66966	2.02891	0.782635	0	0.83969	0.999833	0.999249	0.999051	0.998946	0.965584	2.04614	0.640355
ES-I3_Cell_Line-H3K36me3	43	12	0.153333	0.589307	0.718135	0.612127	0	0.413586	0.815656	0.79788	0.971575	0.962218	0.95732	0.688162	1.26147
ES-I3_Cell_Line-H3K4me1	43	14	0.166008	2.11952	0.880445	0.686938	0	0.252441	0.754819	0.577735	0.966299	0.909472	0.94605	0.768559	0.948079
ES-I3_Cell_Line-H3K4me3	43	16	0.172025	3.09515	5.16607	0.773311	0	0.688559	0.999082	0.984645	0.996959	0.995112	0.972255	4.59787	2.10927
ES-I3_Cell_Line-H3K9ac	43	19	0.167538	4.2114	2.9556	0.792133	0	0.785196	0.994909	0.99733	0.997808	0.998089	0.975027	3.13106	0.902084
ES-I3_Cell_Line-H3K9me3	43	20	0.12241	1.48563	0.687696	0.480594	0	0.2708	0.705333	0.517483	0.942501	0.841177	0.944683	0.716436	1.42468
ES-WA7_Cell_Line-H3K27me3	44	11	0.131426	3.64091	2.71812	0.627638	0	0.706751	0.970875	0.91538	0.991961	0.974813	0.943195	3.00153	1.7194
ES-WA7_Cell_Line-H3K36me3	44	12	0.160101	1.54995	0.507443	0.196649	0	0.135358	0.37887	0.321288	0.783141	0.726383	0.749557	0.410613	3.69465
ES-WA7_Cell_Line-H3K4me1	44	14	0.096481	1.63618	0.51311	0.328787	0	0.132521	0.442711	0.435784	0.863975	0.71604	0.897572	0.471898	1.88397
ES-WA7_Cell_Line-H3K4me3	44	16	0.067575	1.12931	1.71217	0.516488	0	0.458733	0.805308	0.808061	0.91037	0.901385	0.830588	1.57765	9.63083
ES-WA7_Cell_Line-H3K9ac	44	19	0.0745984	0.488708	0.8938	0.444403	0	0.455145	0.667112	0.621213	0.897112	0.819369	0.979281	0.84183	5.17568
ES-WA7_Cell_Line-H3K9me3	44	20	0.136693	1.90729	0.294473	0.148038	0	0.0573312	0.259451	0.154636	0.741439	0.509878	0.766113	0.20335	1.36897
Esophagus-H3K27ac	45	10	0.12522	2.95942	1.21972	0.759762	0	0.654677	0.93908	0.975465	0.988849	0.992523	0.95897	1.44006	0.515524
Esophagus-H3K27me3	45	11	0.0978365	1.24757	0.45843	0.498074	0	0.379705	0.629809	0.673538	0.9249	0.919869	0.937557	0.473915	0.735651
Esophagus-H3K36me3	45	12	0.107825	0.913287	0.358833	0.731928	0	0.50797	0.932154	0.920471	0.987434	0.98538	0.975442	0.388207	0.397241
Esophagus-H3K4me1	45	14	0.114678	1.46913	0.500709	0.632741	0	0.358007	0.754736	0.718101	0.964768	0.946708	0.948407	0.482634	0.826396
Esophagus-H3K4me3	45	16	0.0798682	1.45909	0.987095	0.827214	0	0.822665	0.99733	0.991154	0.998663	0.99618	0.989354	1.12464	0.53772
Esophagus-H3K9me3	45	20	0.0998417	1.80719	0.592493	0.522929	0	0.329884	0.669115	0.601268	0.944899	0.90022	0.931246	0.631021	0.473735
Fetal_Adrenal_Gland-DNase	46	0	0.113172	1.89642	0.641288	0.674751	0	0.580489	0.845782	0.919887	0.972538	0.97927	0.939611	0.733669	1.14741
Fetal_Adrenal_Gland-H3K27ac	46	10	0.191081	3.56216	0.920287	0.736512	0	0.516815	0.878912	0.937161	0.982993	0.984635	0.946616	1.04364	1.43742
Fetal_Adrenal_Gland-H3K27me3	46	11	0.28807	4.099	2.16996	0.762907	0	0.656847	0.965451	0.905533	0.993433	0.984706	0.943251	2.375	1.20654
Fetal_Adrenal_Gland-H3K36me3	46	12	0.121363	0.774801	0.250436	0.883647	0	0.592923	0.972044	0.980055	0.992253	0.993269	0.983851	0.310743	0.607365
Fetal_Adrenal_Gland-H3K4me1	46	14	0.195927	2.66141	0.655223	0.761669	0	0.465827	0.839856	0.910373	0.976237	0.98499	0.947421	0.833597	0.49531
Fetal_Adrenal_Gland-H3K4me3	46	16	0.0885229	1.49118	0.648168	0.882574	0	0.846199	0.995577	0.999833	0.998592	0.999152	0.995876	1.09754	0.350351
Fetal_Adrenal_Gland-H3K9me3	46	20	0.136529	3.35704	0.956027	0.491621	0	0.223483	0.570725	0.547776	0.911816	0.892857	0.898349	1.22426	0.787137
Fetal_Brain_Female-DNase	47	0	0.124184	3.04134	1.18107	0.585555	0	0.444046	0.780356	0.793875	0.969449	0.932744	0.917872	1.7917	1.90414
Fetal_Brain_Female-H3K27me3	47	11	0.135252	1.08071	0.648486	0.689152	0	0.68472	0.961946	0.924643	0.992848	0.98264	0.95541	0.595339	0.481207
Fetal_Brain_Female-H3K36me3	47	12	0.119388	1.14191	0.344536	0.786366	0	0.424101	0.833598	0.875824	0.977357	0.981039	0.972524	0.338785	0.298444
Fetal_Brain_Female-H3K4me1	47	14	0.134021	1.08291	0.852821	0.639738	0	0.35083	0.768172	0.759826	0.965508	0.958936	0.951827	0.686308	1.02322
Fetal_Brain_Female-H3K4me3	47	16	0.148543	5.76361	3.74069	0.879973	0	0.78336	0.999332	0.999082	0.998127	0.998273	0.993131	4.6948	0.801183
Fetal_Brain_Female-H3K9me3	47	20	0.0862871	1.88007	0.507865	0.515465	0	0.284486	0.565551	0.637403	0.931056	0.91491	0.931973	0.522821	0.481678
Fetal_Brain_Male-DNase	48	0	0.196824	7.33901	2.06722	0.596407	0	0.393224	0.711425	0.807143	0.954364	0.948934	0.925924	3.33974	1.28647
Fetal_Brain_Male-H3K27me3	48	11	0.136529	3.44061	2.12022	0.595583	0	0.655595	0.922724	0.888425	0.979472	0.967511	0.917879	2.37186	0.638618
Fetal_Brain_Male-H3K36me3	48	12	0.0767196	0.941791	0.37586	0.46212	0	0.251857	0.628474	0.567971	0.932606	0.864576	0.952374	0.32486	2.02948
Fetal_Brain_Male-H3K4me1	48	14	0.26496	7.13601	2.69564	0.621499	0	0.335225	0.760661	0.799299	0.956165	0.962122	0.912944	2.74685	1.38645
Fetal_Brain_Male-H3K4me3	48	16	0.120639	1.2726	3.6121	0.458247	0	0.500793	0.75774	0.682884	0.912467	0.902894	0.990106	3.44486	12.2789
Fetal_Brain_Male-H3K9me3	48	20	0.0588563	0.876692	0.255306	0.348472	0	0.210131	0.521906	0.443712	0.866523	0.832071	0.965386	0.198837	0.783636
Fetal_Heart-DNase	49	0	0.139472	3.63688	1.39015	0.707662	0	0.558041	0.898857	0.908036	0.985115	0.97233	0.943194	1.75936	1.04518
Fetal_Heart-H3K27me3	49	11	0.144016	4.50399	1.46607	0.410022	0	0.367521	0.633147	0.618209	0.845116	0.882673	0.855927	2.62386	2.0964
Fetal_Heart-H3K36me3	49	12	0.10682	0.985772	0.590992	0.362982	0	0.184929	0.47075	0.438872	0.851695	0.823891	0.889453	0.542881	2.89658
Fetal_Heart-H3K4me1	49	14	0.284163	5.88925	1.25681	0.656142	0	0.235166	0.619795	0.685972	0.945927	0.955327	0.911118	1.82704	0.664345
Fetal_Heart-H3K4me3	49	16	0.154366	1.73565	4.47228	0.570476	0	0.532171	0.918551	0.784027	0.980047	0.945094	0.955885	4.39991	7.32031
Fetal_Heart-H3K9ac	49	19	0.256243	8.14444	4.91139	0.730197	0	0.648252	0.937578	0.975632	0.989407	0.992948	0.934209	5.22118	0.982315
Fetal_Heart-H3K9me3	49	20	0.054999	1.10002	0.386746	0.233691	0	0.0872903	0.292498	0.256614	0.784892	0.680198	0.850574	0.362755	1.2433
Fetal_Intestine_Large-DNase	50	0	0.121381	1.94421	0.749451	0.62974	0	0.476842	0.86364	0.899274	0.978448	0.974289	0.960103	1.2453	1.0374
Fetal_Intestine_Large-H3K27ac	50	10	0.183855	4.26557	1.71318	0.859422	0	0.60711	0.989569	0.993741	0.994221	0.994634	0.986058	2.46285	0.392776
Fetal_Intestine_Large-H3K27me3	50	11	0.144401	1.38015	0.924096	0.766339	0	0.794459	0.994492	0.982141	0.997958	0.996186	0.961565	0.9102	0.539439
Fetal_Intestine_Large-H3K36me3	50	12	0.123607	0.69797	0.369372	0.838789	0	0.445381	0.909872	0.899024	0.984974	0.984152	0.976735	0.34226	0.276178
Fetal_Intestine_Large-H3K4me1	50	14	0.148649	1.52943	1.14361	0.760965	0	0.415088	0.910039	0.803472	0.984336	0.961016	0.963534	0.767696	0.681936
Fetal_Intestine_Large-H3K4me3	50	16	0.0926969	1.14312	0.360897	0.865917	0	0.818243	1	0.998915	0.99849	0.998625	0.996618	0.787318	0.263795
Fetal_Intestine_Large-H3K9me3	50	20	0.138412	3.34533	0.78116	0.390966	0	0.219311	0.475757	0.514646	0.839459	0.880165	0.81638	1.28829	0.66411
Fetal_Intestine_Small-DNase	51	0	0.092856	0.986667	1.06156	0.655701	0	0.537011	0.908203	0.907202	0.984884	0.964987	0.971434	1.10252	1.78337
Fetal_Intestine_Small-H3K27ac	51	10	0.232193	5.4558	2.25713	0.807539	0	0.59551	0.980305	0.986815	0.993423	0.993852	0.968713	3.83004	0.352601
Fetal_Intestine_Small-H3K27me3	51	11	0.143817	1.14606	0.555704	0.707435	0	0.70792	0.952433	0.955771	0.988901	0.990797	0.944921	0.616062	0.49262
Fetal_Intestine_Small-H3K36me3	51	12	0.293876	2.83345	1.00497	0.758717	0	0.443712	0.862973	0.837436	0.980453	0.965682	0.956131	1.08595	1.07832
Fetal_Intestine_Small-H3K4me1	51	14	0.194495	2.77858	0.925821	0.688944	0	0.405575	0.8472	0.841609	0.978211	0.96754	0.927119	1.25137	0.532061
Fetal_Intestine_Small-H3K4me3	51	16	0.105588	2.27638	0.976527	0.865905	0	0.813069	0.998915	0.998915	0.9982	0.998668	0.994255	1.80036	0.262173
Fetal_Intestine_Small-H3K9me3	51	20	0.125846	2.18845	0.89782	0.617789	0	0.494367	0.857548	0.840441	0.975309	0.968687	0.950551	0.881545	0.889607
Fetal_Kidney-DNase	52	0	0.129292	3.17102	1.52952	0.624346	0	0.500042	0.890094	0.83777	0.979508	0.959994	0.911394	1.97189	0.932544
Fetal_Kidney-H3K27me3	52	11	0.0745627	1.46771	0.904617	0.594862	0	0.588167	0.914963	0.834766	0.983771	0.961506	0.982121	0.850165	1.77567
Fetal_Kidney-H3K36me3	52	12	0.0750036	0.773322	0.456172	0.583502	0	0.320955	0.734874	0.676208	0.962428	0.929254	0.967436	0.411366	2.19987
Fetal_Kidney-H3K4me1	52	14	0.100643	1.18707	0.77724	0.471783	0	0.209714	0.561379	0.509555	0.918324	0.876328	0.92221	0.717026	2.5756
Fetal_Kidney-H3K4me3	52	16	0.0698911	1.47278	0.917674	0.792746	0	0.714429	0.99541	0.965535	0.996738	0.991038	0.989416	1.09997	1.95571
Fetal_Kidney-H3K9ac	52	19	0.0789495	1.45362	1.00578	0.710534	0	0.678628	0.988817	0.923475	0.995517	0.981489	0.99023	1.33286	1.21723
Fetal_Kidney-H3K9me3	52	20	0.0623771	0.957911	0.27066	0.190785	0	0.0862055	0.236001	0.217725	0.754348	0.663256	0.902882	0.250578	0.96848
Fetal_Lung-DNase	53	0	0.160852	4.50751	1.72822	0.728424	0	0.567888	0.864808	0.962447	0.977137	0.989436	0.941037	2.14129	0.517126
Fetal_Lung-H3K27me3	53	11	0.15102	2.33336	1.27831	0.708064	0	0.676208	0.953184	0.935242	0.992306	0.987142	0.953633	1.18052	0.78966
Fetal_Lung-H3K36me3	53	12	0.128348	0.9693	0.459709	0.747325	0	0.378954	0.814821	0.811984	0.971482	0.972902	0.962496	0.399006	0.565521
Fetal_Lung-H3K4me1	53	14	0.188024	2.7048	0.680672	0.695085	0	0.33898	0.742635	0.767671	0.963848	0.963175	0.934427	0.708061	0.580488
Fetal_Lung-H3K4me3	53	16	0.121496	0.927103	1.74456	0.732536	0	0.731203	0.992489	0.96011	0.996588	0.991226	0.982532	1.65717	3.08769
Fetal_Lung-H3K9ac	53	19	0.129847	1.28366	0.563907	0.714953	0	0.704665	0.977969	0.962363	0.994888	0.991199	0.970574	0.762275	0.546802
Fetal_Lung-H3K9me3	53	20	0.0970906	1.21944	0.407597	0.468735	0	0.269298	0.587416	0.551448	0.913749	0.892341	0.942471	0.40478	0.435372
Fetal_Muscle_Leg-DNase	54	0	0.128659	2.43154	0.65182	0.731924	0	0.598431	0.893933	0.955687	0.980742	0.988054	0.932434	1.36986	0.524997
Fetal_Muscle_Leg-H3K27ac	54	10	0.170029	3.98342	1.82008	0.823299	0	0.647918	0.985563	0.978636	0.9946	0.993498	0.974323	2.43468	0.562884
Fetal_Muscle_Leg-H3K27me3	54	11	0.139205	1.37575	0.806707	0.806861	0	0.733539	0.982726	0.973629	0.996025	0.994672	0.960756	0.83298	0.826686
Fetal_Muscle_Leg-H3K36me3	54	12	0.104018	0.599633	0.298827	0.849638	0	0.49178	0.911959	0.938663	0.986194	0.988403	0.982156	0.298969	0.241812
Fetal_Muscle_Leg-H3K4me1	54	14	0.193004	3.07901	0.981114	0.790495	0	0.491613	0.886756	0.928315	0.982668	0.986525	0.96047	1.77606	0.375982
Fetal_Muscle_Leg-H3K4me3	54	16	0.0741275	1.04409	0.23425	0.894356	0	0.82133	0.999666	0.999917	0.998532	0.998985	0.997769	0.675512	0.18305
Fetal_Muscle_Leg-H3K9me3	54	20	0.08823	1.22716	0.468432	0.574806	0	0.394642	0.773679	0.753401	0.961468	0.947881	0.969407	0.461995	0.491441
Fetal_Muscle_Trunk-DNase	55	0	0.133527	2.96884	1.0216	0.732648	0	0.603689	0.892347	0.959776	0.981565	0.988499	0.938194	1.93773	0.42978
Fetal_Muscle_Trunk-H3K27ac	55	10	0.139315	1.36191	0.949352	0.743823	0	0.611533	0.960945	0.955353	0.991814	0.985673	0.964985	0.896726	1.94426
Fetal_Muscle_Trunk-H3K27me3	55	11	0.164943	2.48018	1.82503	0.793225	0	0.763916	0.993991	0.957189	0.997518	0.992247	0.962695	1.93106	1.16823
Fetal_Muscle_Trunk-H3K36me3	55	12	0.0923652	0.722792	0.27793	0.831185	0	0.502378	0.9531	0.93182	0.989431	0.98623	0.981847	0.286925	0.327195
Fetal_Muscle_Trunk-H3K4me1	55	14	0.291212	4.97949	2.29689	0.7273	0	0.504298	0.917633	0.892431	0.986881	0.973703	0.945372	3.12187	1.2642
Fetal_Muscle_Trunk-H3K4me3	55	16	0.0695333	1.14966	0.423051	0.8764	0	0.810315	0.999833	0.998414	0.998255	0.998401	0.998318	0.738412	0.411554
Fetal_Muscle_Trunk-H3K9me3	55	20	0.0826185	1.40828	0.490096	0.394006	0	0.285571	0.596595	0.588	0.89979	0.86724	0.931175	0.467289	0.79706
Fetal_Placenta-DNase	56	0	0.144481	4.37968	0.973891	0.6713	0	0.500542	0.773596	0.929984	0.961213	0.981378	0.920427	1.34407	0.841693
Fetal_Placenta-H3K27ac	56	10	0.183026	4.57158	1.12166	0.695234	0	0.495118	0.80489	0.913294	0.974014	0.979182	0.938593	1.22409	1.44411
Fetal_Placenta-H3K27me3	56	11	0.150325	1.80884	0.894915	0.635137	0	0.412334	0.768255	0.752399	0.967945	0.953445	0.940159	0.817431	2.09463
Fetal_Placenta-H3K36me3	56	12	0.136559	1.64491	0.470782	0.766565	0	0.449554	0.873404	0.884503	0.981307	0.982105	0.957399	0.512611	0.477535
Fetal_Placenta-H3K4me1	56	14	0.160049	2.81856	0.793681	0.756173	0	0.449136	0.856714	0.893933	0.979927	0.982926	0.95383	1.15643	0.45735
Fetal_Placenta-H3K4me3	56	16	0.0889087	0.956291	0.876377	0.825114	0	0.79738	0.979721	0.983643	0.996297	0.995043	0.992042	0.829226	1.13793
Fetal_Placenta-H3K9me3	56	20	0.110195	2.06937	0.670636	0.484671	0	0.324543	0.655178	0.596178	0.940171	0.880556	0.942232	0.705326	0.567438
Fetal_Stomach-DNase	57	0	0.110003	0.942537	0.435588	0.740124	0	0.685054	0.970625	0.959609	0.993835	0.991253	0.953554	0.437385	0.673993
Fetal_Stomach-H3K27ac	57	10	0.287912	7.41103	4.70586	0.828625	0	0.695068	0.986815	0.989235	0.99571	0.995688	0.965504	5.39711	1.27207
Fetal_Stomach-H3K27me3	57	11	0.193059	4.82737	3.93045	0.847966	0	0.823667	0.994325	0.989485	0.998282	0.997416	0.966314	4.08755	2.6727
Fetal_Stomach-H3K36me3	57	12	0.17664	1.4798	0.63402	0.864236	0	0.595761	0.984812	0.971877	0.993624	0.992658	0.982049	0.743521	0.815945
Fetal_Stomach-H3K4me1	57	14	0.173454	0.885435	1.02453	0.744468	0	0.488776	0.921138	0.878828	0.986376	0.97828	0.951047	0.755198	0.67149
Fetal_Stomach-H3K4me3	57	16	0.0944514	0.668601	0.539892	0.877092	0	0.848786	1	0.999416	0.999088	0.999151	0.996711	0.693119	0.221188
Fetal_Stomach-H3K9me3	57	20	0.155189	2.64288	0.688261	0.531653	0	0.318284	0.615539	0.648585	0.939042	0.914526	0.891704	0.752859	0.661474
Fetal_Thymus-DNase	58	0	0.108136	1.4452	0.705252	0.719545	0	0.685304	0.950764	0.944839	0.991428	0.987857	0.939984	0.828824	0.915157
Fetal_Thymus-H3K27ac	58	10	0.169005	4.00378	1.59311	0.708348	0	0.556705	0.922223	0.932404	0.984749	0.983647	0.947644	1.72632	1.88822
Fetal_Thymus-H3K27me3	58	11	0.146644	2.12173	0.972687	0.701515	0	0.6944	0.984311	0.985062	0.995328	0.995266	0.955058	1.00745	0.562051
Fetal_Thymus-H3K36me3	58	12	0.136388	2.23047	0.376296	0.829662	0	0.439206	0.754986	0.915297	0.968918	0.985136	0.979971	0.406831	0.360219
Fetal_Thymus-H3K4me1	58	14	0.18641	3.93337	1.19202	0.770523	0	0.485271	0.876492	0.931486	0.981578	0.983667	0.955775	1.43284	0.702663
Fetal_Thymus-H3K4me3	58	16	0.093468	1.55157	0.821281	0.840266	0	0.809313	0.998414	0.992322	0.99836	0.997466	0.993377	1.16871	0.735007
Fetal_Thymus-H3K9me3	58	20	0.125696	2.13967	0.706585	0.364917	0	0.281232	0.53434	0.479596	0.871212	0.820989	0.813906	0.742693	0.726971
GM12878_Lymphoblastoid-DNase	59	0	0.137331	3.65695	1.48825	0.71764	0	0.59793	0.941751	0.935742	0.988958	0.984087	0.953743	1.93309	0.830991
GM12878_Lymphoblastoid-H2AZ	59	2	0.072695	2.27224	1.10671	0.705151	0	0.612701	0.952015	0.917216	0.990513	0.976586	0.976745	1.31588	0.506576
GM12878_Lymphoblastoid-H3K27ac	59	10	0.102977	2.58672	0.942484	0.805481	0	0.625136	0.977802	0.968956	0.992518	0.989316	0.981832	0.999567	1.13479
GM12878_Lymphoblastoid-H3K27me3	59	11	0.0685973	0.650896	0.678639	0.454826	0	0.269382	0.515564	0.514813	0.896189	0.874676	0.940885	0.612737	2.58074
GM12878_Lymphoblastoid-H3K36me3	59	12	0.0724413	1.04111	0.331316	0.721936	0	0.364266	0.811984	0.786865	0.973316	0.966367	0.968433	0.335587	1.49959
GM12878_Lymphoblastoid-H3K4me1	59	14	0.105734	1.49021	1.32815	0.687071	0	0.373696	0.831178	0.751648	0.976895	0.942119	0.957005	0.993597	2.11077
GM12878_Lymphoblastoid-H3K4me2	59	15	0.100786	1.93192	0.740582	0.833559	0	0.513227	0.995577	0.958608	0.992919	0.989021	0.989603	0.805446	1.10696
GM12878_Lymphoblastoid-H3K4me3	59	16	0.0685588	1.3207	1.19625	0.793805	0	0.622131	0.997246	0.9763	0.994902	0.992516	0.993112	1.23679	4.10597
GM12878_Lymphoblastoid-H3K79me2	59	18	0.106429	3.28453	1.39999	0.736844	0	0.562297	0.89168	0.956856	0.985036	0.987353	0.973682	1.53912	0.63553
GM12878_Lymphoblastoid-H3K9ac	59	19	0.073944	1.98523	1.12078	0.844709	0	0.760244	0.999499	0.987733	0.997964	0.995457	0.996109	1.41481	0.472056
GM12878_Lymphoblastoid-H3K9me3	59	20	0.0591913	1.48138	0.386065	0.370555	0	0.266461	0.507219	0.535342	0.876154	0.854305	0.899953	0.437108	0.548865
GM12878_Lymphoblastoid-H4K20me1	59	21	0.0739947	0.932154	0.415006	0.348354	0	0.221814	0.447467	0.475841	0.843568	0.818322	0.964342	0.385441	1.72324
Gastric-DNase	60	0	0.0972629	2.38402	1.16305	0.561621	0	0.445298	0.779521	0.755737	0.955114	0.92426	0.941983	1.40784	2.10861
Gastric-H3K27ac	60	10	0.122146	1.72051	0.817906	0.649019	0	0.631561	0.937411	0.916215	0.987929	0.981564	0.963152	0.914448	1.14732
Gastric-H3K27me3	60	11	0.0923758	1.52661	1.00841	0.249546	0	0.0759409	0.199199	0.274973	0.771093	0.692313	0.810913	0.974928	3.29082
Gastric-H3K36me3	60	12	0.118695	2.47846	1.48464	0.758052	0	0.56939	0.969707	0.962113	0.991198	0.990373	0.97531	1.59467	0.308779
Gastric-H3K4me1	60	14	0.103396	1.73181	0.583247	0.618527	0	0.32738	0.728449	0.714012	0.957849	0.932139	0.939652	0.604299	1.02753
Gastric-H3K4me3	60	16	0.0743975	0.670872	0.833461	0.747348	0	0.78336	0.95502	0.937995	0.991406	0.984397	0.959008	0.804848	2.20532
Gastric-H3K9me3	60	20	0.0848722	1.5845	0.384013	0.448276	0	0.249186	0.516482	0.479262	0.906913	0.850169	0.926673	0.407348	0.549496
H1_BMP4_Derived_Mesendoderm_Cultured_Cells-DNase	61	0	0.169045	5.02551	1.73979	0.648951	0	0.494617	0.796211	0.868814	0.962179	0.965772	0.933107	2.84208	0.706802
H1_BMP4_Derived_Mesendoderm_Cultured_Cells-H2AK5ac	61	1	0.0666466	1.02226	0.379284	0.563881	0	0.20721	0.566219	0.456981	0.931085	0.844347	0.953964	0.387068	0.641337
H1_BMP4_Derived_Mesendoderm_Cultured_Cells-H2BK120ac	61	3	0.11306	1.82949	0.68595	0.591374	0	0.398732	0.731286	0.688308	0.952822	0.932616	0.942981	0.929815	0.355147
H1_BMP4_Derived_Mesendoderm_Cultured_Cells-H2BK15ac	61	5	0.0914665	1.33605	0.407142	0.482166	0	0.240174	0.533005	0.540265	0.895379	0.885797	0.910666	0.400155	0.383057
H1_BMP4_Derived_Mesendoderm_Cultured_Cells-H2BK5ac	61	6	0.0655208	1.08854	0.570772	0.578184	0	0.295419	0.726029	0.569056	0.957017	0.887812	0.972015	0.642693	0.941809
H1_BMP4_Derived_Mesendoderm_Cultured_Cells-H3K18ac	61	8	0.0881885	1.5246	0.771549	0.75214	0	0.598848	0.945756	0.901944	0.989754	0.984295	0.973536	0.954304	0.350972
H1_BMP4_Derived_Mesendoderm_Cultured_Cells-H3K23ac	61	9	0.103171	1.47765	0.315221	0.491433	0	0.204206	0.462989	0.453476	0.892997	0.857479	0.901047	0.312315	0.322056
H1_BMP4_Derived_Mesendoderm_Cultured_Cells-H3K27ac	61	10	0.131332	3.75204	1.66344	0.683052	0	0.549862	0.925812	0.883752	0.985707	0.971915	0.95474	1.73655	1.05237
H1_BMP4_Derived_Mesendoderm_Cultured_Cells-H3K27me3	61	11	0.128448	3.13217	2.50625	0.679746	0	0.79062	0.984228	0.939748	0.996442	0.978654	0.971621	2.56583	1.10199
H1_BMP4_Derived_Mesendoderm_Cultured_Cells-H3K36me3	61	12	0.138765	1.17864	0.997635	0.317	0	0.142953	0.307018	0.336727	0.808251	0.789965	0.9019	0.901312	4.26178
H1_BMP4_Derived_Mesendoderm_Cultured_Cells-H3K4ac	61	13	0.0938812	1.76882	0.765618	0.568382	0	0.492281	0.808395	0.820913	0.965518	0.948501	0.936533	0.672295	0.560881
H1_BMP4_Derived_Mesendoderm_Cultured_Cells-H3K4me1	61	14	0.109992	1.28994	0.589807	0.594061	0	0.305266	0.711091	0.634399	0.95503	0.908092	0.957872	0.494337	1.21359
H1_BMP4_Derived_Mesendoderm_Cultured_Cells-H3K4me2	61	15	0.0803364	0.284481	0.709632	0.700573	0	0.710173	0.985646	0.935826	0.995365	0.985354	0.996521	0.640769	2.08368
H1_BMP4_Derived_Mesendoderm_Cultured_Cells-H3K4me3	61	16	0.0940483	0.48696	0.439324	0.71293	0	0.832763	0.983894	0.970291	0.996499	0.993675	0.997575	0.439669	3.51069
H1_BMP4_Derived_Mesendoderm_Cultured_Cells-H3K79me1	61	17	0.0795374	1.13586	0.57577	0.610981	0	0.261203	0.749228	0.576984	0.965453	0.898176	0.967604	0.511163	0.495658
H1_BMP4_Derived_Mesendoderm_Cultured_Cells-H3K79me2	61	18	0.141395	3.95133	2.12298	0.693946	0	0.50797	0.947426	0.846032	0.988968	0.963457	0.96879	2.64572	0.739437
H1_BMP4_Derived_Mesendoderm_Cultured_Cells-H3K9ac	61	19	0.0932473	1.57999	1.06565	0.782107	0	0.792373	0.998164	0.982392	0.998321	0.995898	0.987944	1.1689	0.474502
H1_BMP4_Derived_Mesendoderm_Cultured_Cells-H3K9me3	61	20	0.101884	1.74974	0.459206	0.43047	0	0.201702	0.477426	0.421848	0.891346	0.808815	0.947074	0.668958	0.702455
H1_BMP4_Derived_Mesendoderm_Cultured_Cells-H4K8ac	61	22	0.131519	1.33869	0.421633	0.464599	0	0.316699	0.56455	0.592172	0.90295	0.893059	0.904231	0.418928	0.778226
H1_BMP4_Derived_Trophoblast_Cultured_Cells-DNase	62	0	0.142389	2.97292	1.2518	0.498634	0	0.370942	0.728532	0.665359	0.954249	0.906256	0.920826	1.53304	2.52875
H1_BMP4_Derived_Trophoblast_Cultured_Cells-H2AK5ac	62	1	0.0787113	1.0495	0.498878	0.823649	0	0.594259	0.972044	0.918885	0.992495	0.986465	0.976136	0.534	0.490138
H1_BMP4_Derived_Trophoblast_Cultured_Cells-H2AZ	62	2	0.112066	1.48972	0.698885	0.731868	0	0.627055	0.949595	0.90328	0.990431	0.983696	0.963291	0.696668	0.570992
H1_BMP4_Derived_Trophoblast_Cultured_Cells-H2BK120ac	62	3	0.114476	2.18819	1.48778	0.820048	0	0.704081	0.994993	0.98356	0.996444	0.995377	0.97773	1.64326	0.77171
H1_BMP4_Derived_Trophoblast_Cultured_Cells-H2BK12ac	62	4	0.0741001	0.992016	0.595326	0.837263	0	0.575232	0.990487	0.906367	0.993813	0.985347	0.981902	0.648898	0.399128
H1_BMP4_Derived_Trophoblast_Cultured_Cells-H2BK5ac	62	6	0.117244	2.41693	1.75379	0.809743	0	0.732287	0.995494	0.979888	0.997007	0.995446	0.975404	1.93197	0.932338
H1_BMP4_Derived_Trophoblast_Cultured_Cells-H3K14ac	62	7	0.0716918	1.28427	1.03979	0.869515	0	0.808812	0.998748	0.998164	0.998555	0.998489	0.987679	1.0342	1.25477
H1_BMP4_Derived_Trophoblast_Cultured_Cells-H3K18ac	62	8	0.0768094	0.360909	0.185016	0.832272	0	0.730201	0.977134	0.985563	0.995233	0.996117	0.969189	0.187946	0.21963
H1_BMP4_Derived_Trophoblast_Cultured_Cells-H3K23ac	62	9	0.111063	0.772683	2.36252	0.357954	0	0.0425603	0.212885	0.158892	0.835325	0.65657	0.85243	2.3212	2.1453
H1_BMP4_Derived_Trophoblast_Cultured_Cells-H3K27ac	62	10	0.119353	2.18978	1.12245	0.685357	0	0.551531	0.928565	0.873654	0.986104	0.972404	0.966995	0.971704	1.75635
H1_BMP4_Derived_Trophoblast_Cultured_Cells-H3K27me3	62	11	0.112359	0.883075	0.544009	0.58525	0	0.683468	0.905449	0.887925	0.979791	0.974546	0.961425	0.553441	0.802175
H1_BMP4_Derived_Trophoblast_Cultured_Cells-H3K36me3	62	12	0.168085	3.84078	2.40443	0.755328	0	0.570058	0.959693	0.914796	0.991212	0.977107	0.970955	2.60613	0.60348
H1_BMP4_Derived_Trophoblast_Cultured_Cells-H3K4ac	62	13	0.113042	1.74811	0.37476	0.731371	0	0.556121	0.795377	0.944588	0.963897	0.989584	0.928962	0.353768	0.367807
H1_BMP4_Derived_Trophoblast_Cultured_Cells-H3K4me1	62	14	0.133478	2.41978	1.03075	0.723247	0	0.470083	0.881082	0.835434	0.981508	0.965378	0.948507	1.07549	0.591665
H1_BMP4_Derived_Trophoblast_Cultured_Cells-H3K4me2	62	15	0.0974361	0.725427	0.621181	0.729566	0	0.752149	0.995243	0.974213	0.997343	0.993579	0.99217	0.660107	0.885029
H1_BMP4_Derived_Trophoblast_Cultured_Cells-H3K4me3	62	16	0.103774	1.40793	1.2911	0.787373	0	0.840608	0.987315	0.958691	0.997643	0.989921	0.965691	1.31131	1.30075
H1_BMP4_Derived_Trophoblast_Cultured_Cells-H3K79me1	62	17	0.10486	2.53473	1.564	0.73855	0	0.556622	0.952933	0.857799	0.990577	0.976639	0.969006	0.684701	1.95344
H1_BMP4_Derived_Trophoblast_Cultured_Cells-H3K79me2	62	18	0.119625	1.88567	0.927988	0.66231	0	0.522574	0.865309	0.829425	0.981194	0.967036	0.960472	0.599885	1.81336
H1_BMP4_Derived_Trophoblast_Cultured_Cells-H3K9ac	62	19	0.137409	1.46787	2.64745	0.462851	0	0.33197	0.451306	0.550947	0.893945	0.874785	0.927926	2.55251	4.81693
H1_BMP4_Derived_Trophoblast_Cultured_Cells-H3K9me3	62	20	0.120823	2.57451	0.978002	0.546356	0	0.335809	0.713761	0.593591	0.952853	0.888934	0.925199	1.2397	0.527324
H1_BMP4_Derived_Trophoblast_Cultured_Cells-H4K8ac	62	22	0.107642	1.96289	1.13373	0.802264	0	0.683719	0.96495	0.979137	0.993174	0.994981	0.971409	1.32871	0.803862
H1_BMP4_Derived_Trophoblast_Cultured_Cells-H4K91ac	62	23	0.121213	3.0166	2.17496	0.791851	0	0.717099	0.993825	0.980472	0.996575	0.995186	0.970512	2.38415	1.19711
H1_Cell_Line-DNase	63	0	0.15173	2.77004	1.0663	0.631408	0	0.516649	0.845865	0.827088	0.977258	0.956727	0.937813	1.99825	0.713971
H1_Cell_Line-H2AK5ac	63	1	0.0678401	1.04506	0.372809	0.611579	0	0.29425	0.647918	0.602687	0.947251	0.9091	0.958659	0.380418	0.37327
H1_Cell_Line-H2AZ	63	2	0.14236	1.47981	1.25855	0.365149	0	0.27322	0.47509	0.552115	0.869799	0.82891	0.850443	1.07797	2.69356
H1_Cell_Line-H2BK120ac	63	3	0.0846333	0.891942	0.44793	0.523471	0	0.278561	0.590003	0.526663	0.923651	0.879666	0.959976	0.424272	0.439568
H1_Cell_Line-H2BK12ac	63	4	0.0742256	1.39903	0.517689	0.647027	0	0.373195	0.740549	0.703163	0.9625	0.942317	0.957023	0.647883	0.319689
H1_Cell_Line-H2BK15ac	63	5	0.0697804	1.04632	0.310321	0.615239	0	0.237002	0.592005	0.533172	0.936606	0.900426	0.950529	0.331827	0.301408
H1_Cell_Line-H2BK5ac	63	6	0.0748746	1.25626	0.567625	0.688441	0	0.482934	0.828924	0.794042	0.974859	0.962485	0.971323	0.600258	0.382567
H1_Cell_Line-H3K14ac	63	7	0.0758756	0.934218	0.45331	0.5538	0	0.191354	0.444463	0.433364	0.902279	0.864852	0.94604	0.36532	0.6111
H1_Cell_Line-H3K18ac	63	8	0.0952251	1.16378	0.485879	0.665924	0	0.505216	0.865059	0.82617	0.978908	0.966406	0.959004	0.526818	0.358149
H1_Cell_Line-H3K23ac	63	9	0.0733932	1.02975	0.25773	0.542802	0	0.138446	0.387132	0.352332	0.885927	0.8371	0.918138	0.245455	0.383971
H1_Cell_Line-H3K27ac	63	10	0.101422	1.42234	0.891676	0.674861	0	0.639072	0.960527	0.881248	0.991451	0.971909	0.974226	0.934835	1.08788
H1_Cell_Line-H3K27me3	63	11	0.158123	4.81503	4.31069	0.822449	0	0.888091	0.999833	0.999332	0.999509	0.999455	0.974657	4.44949	1.23078
H1_Cell_Line-H3K36me3	63	12	0.109537	1.03479	0.438385	0.736731	0	0.53626	0.928065	0.931486	0.988466	0.98676	0.975959	0.49158	0.419467
H1_Cell_Line-H3K4ac	63	13	0.0698653	0.710503	0.423171	0.592466	0	0.288075	0.592506	0.558374	0.929412	0.900399	0.970736	0.364593	0.473246
H1_Cell_Line-H3K4me1	63	14	0.119879	1.51459	0.571561	0.740789	0	0.441041	0.903864	0.841275	0.98391	0.973695	0.970476	0.588545	0.436914
H1_Cell_Line-H3K4me2	63	15	0.114015	2.04984	0.939484	0.853576	0	0.6238	0.999583	0.979638	0.996172	0.992809	0.989483	1.01396	0.715156
H1_Cell_Line-H3K4me3	63	16	0.0859113	2.16413	1.58565	0.898967	0	0.858049	1	1	0.999278	0.999322	0.998233	1.79433	0.198618
H1_Cell_Line-H3K79me1	63	17	0.0790836	1.05279	0.349757	0.549657	0	0.284153	0.648585	0.579905	0.941441	0.909504	0.956876	0.362558	0.354777
H1_Cell_Line-H3K79me2	63	18	0.0956725	0.571139	0.705388	0.510227	0	0.370275	0.646499	0.659518	0.926925	0.917822	0.952226	0.700293	2.98446
H1_Cell_Line-H3K9ac	63	19	0.100278	0.512897	0.546788	0.692873	0	0.738379	0.947759	0.925311	0.989482	0.985081	0.974592	0.508192	1.41971
H1_Cell_Line-H3K9me3	63	20	0.0995376	1.75163	0.718224	0.530393	0	0.42335	0.796629	0.731203	0.96369	0.934076	0.953112	0.876076	0.559228
H1_Cell_Line-H4K20me1	63	21	0.126567	2.05238	0.477092	0.488837	0	0.226571	0.511725	0.512893	0.891796	0.879437	0.878164	0.45444	0.581653
H1_Cell_Line-H4K8ac	63	22	0.186243	2.51336	0.757404	0.500656	0	0.332388	0.584244	0.573729	0.918108	0.879421	0.859396	0.710026	0.716285
H1_Cell_Line-H4K91ac	63	23	0.0714904	1.22766	0.498905	0.657288	0	0.415088	0.774681	0.724443	0.96812	0.946405	0.97425	0.618531	0.292017
H1_Derived_Mesenchymal_Stem_Cells-DNase	64	0	0.198423	6.05356	3.22331	0.71234	0	0.6117	0.937328	0.953935	0.986224	0.985759	0.935016	4.09401	0.788749
H1_Derived_Mesenchymal_Stem_Cells-H2AK5ac	64	1	0.104913	1.55165	0.685139	0.578147	0	0.243679	0.631728	0.545356	0.944584	0.883447	0.926192	0.616734	0.837624
H1_Derived_Mesenchymal_Stem_Cells-H2AZ	64	2	0.0786871	0.90436	0.574374	0.604169	0	0.487941	0.757239	0.753818	0.958433	0.937519	0.934398	0.545466	1.66406
H1_Derived_Mesenchymal_Stem_Cells-H2BK120ac	64	3	0.108733	1.05185	0.490421	0.597013	0	0.490445	0.849871	0.788868	0.973264	0.959143	0.948566	0.490898	0.50115
H1_Derived_Mesenchymal_Stem_Cells-H2BK12ac	64	4	0.103344	2.09716	0.932253	0.760467	0	0.507719	0.930068	0.887257	0.987547	0.981403	0.971286	1.11506	0.633776
H1_Derived_Mesenchymal_Stem_Cells-H2BK5ac	64	6	0.127099	1.61276	0.949901	0.418342	0	0.305349	0.582575	0.552032	0.878141	0.866589	0.863035	0.911988	1.21855
H1_Derived_Mesenchymal_Stem_Cells-H3K14ac	64	7	0.0763092	0.618819	0.423071	0.693628	0	0.437286	0.798047	0.790119	0.97264	0.964232	0.970424	0.379779	0.564024
H1_Derived_Mesenchymal_Stem_Cells-H3K18ac	64	8	0.089466	1.31037	0.759477	0.82345	0	0.68255	0.989402	0.980305	0.995698	0.994585	0.980837	0.819301	0.543687
H1_Derived_Mesenchymal_Stem_Cells-H3K23ac	64	9	0.125342	2.20709	0.654965	0.59496	0	0.255946	0.567888	0.545857	0.927741	0.902854	0.909757	0.792892	0.38153
H1_Derived_Mesenchymal_Stem_Cells-H3K27ac	64	10	0.198697	4.33489	2.54479	0.54258	0	0.372695	0.786531	0.715764	0.952774	0.888821	0.902597	2.39731	3.88878
H1_Derived_Mesenchymal_Stem_Cells-H3K27me3	64	11	0.138696	1.23245	1.04888	0.525837	0	0.383376	0.735375	0.643829	0.956007	0.88049	0.958949	1.00148	1.86165
H1_Derived_Mesenchymal_Stem_Cells-H3K36me3	64	12	0.150954	2.12504	0.863833	0.727003	0	0.470166	0.91271	0.874405	0.985439	0.97553	0.96325	0.923013	0.543734
H1_Derived_Mesenchymal_Stem_Cells-H3K4ac	64	13	0.0859527	1.10794	0.523692	0.775708	0	0.621631	0.967454	0.938913	0.992737	0.989271	0.979645	0.649974	0.314954
H1_Derived_Mesenchymal_Stem_Cells-H3K4me1	64	14	0.177717	2.96769	0.954744	0.635903	0	0.345323	0.779187	0.718017	0.967114	0.93262	0.928716	1.05568	1.0796
H1_Derived_Mesenchymal_Stem_Cells-H3K4me2	64	15	0.129795	0.764061	0.780884	0.639213	0	0.633731	0.968372	0.907869	0.991554	0.976657	0.948893	0.741468	2.11069
H1_Derived_Mesenchymal_Stem_Cells-H3K4me3	64	16	0.121083	1.09932	1.24495	0.722814	0	0.778019	0.988734	0.921222	0.997019	0.978373	0.95656	1.35963	3.34578
H1_Derived_Mesenchymal_Stem_Cells-H3K79me1	64	17	0.147933	2.24128	1.09701	0.530736	0	0.091296	0.464742	0.306601	0.930248	0.785978	0.908875	0.930927	1.05804
H1_Derived_Mesenchymal_Stem_Cells-H3K9ac	64	19	0.156571	1.46879	0.774009	0.513245	0	0.568222	0.733038	0.799716	0.931738	0.946645	0.891377	0.759551	2.4107
H1_Derived_Mesenchymal_Stem_Cells-H3K9me3	64	20	0.130794	2.10822	0.521897	0.468724	0	0.233748	0.559209	0.537011	0.922382	0.875444	0.90819	0.576515	0.57959
H1_Derived_Mesenchymal_Stem_Cells-H4K8ac	64	22	0.0943882	1.83094	1.06868	0.781869	0	0.631478	0.969457	0.949846	0.993345	0.990922	0.979219	1.13041	0.73804
H1_Derived_Mesenchymal_Stem_Cells-H4K91ac	64	23	0.106933	1.48085	0.657129	0.74396	0	0.554953	0.921222	0.89385	0.987341	0.983527	0.96055	0.834824	0.457098
H1_Derived_Neuronal_Progenitor_Cultured_Cells-DNase	65	0	0.112787	2.20213	1.1908	0.669378	0	0.620295	0.949512	0.909372	0.99024	0.977911	0.935328	1.47383	0.586853
H1_Derived_Neuronal_Progenitor_Cultured_Cells-H2AK5ac	65	1	0.0795756	1.40445	0.374826	0.663436	0	0.26087	0.639489	0.600434	0.950272	0.929745	0.952355	0.48609	0.269631
H1_Derived_Neuronal_Progenitor_Cultured_Cells-H2BK120ac	65	3	0.0868772	1.32033	0.342291	0.583064	0	0.218476	0.540349	0.497121	0.925753	0.890875	0.930383	0.376551	0.381179
H1_Derived_Neuronal_Progenitor_Cultured_Cells-H2BK12ac	65	4	0.0828531	1.26444	0.433629	0.653252	0	0.33681	0.725444	0.690228	0.961383	0.944157	0.956631	0.520664	0.336043
H1_Derived_Neuronal_Progenitor_Cultured_Cells-H2BK15ac	65	5	0.0666165	0.917843	0.287562	0.685039	0	0.31987	0.736043	0.691396	0.964597	0.95005	0.96988	0.307263	0.281476
H1_Derived_Neuronal_Progenitor_Cultured_Cells-H2BK5ac	65	6	0.0902839	1.83006	0.505549	0.578292	0	0.256864	0.571727	0.55971	0.935169	0.902935	0.92045	0.513586	0.4847
H1_Derived_Neuronal_Progenitor_Cultured_Cells-H3K14ac	65	7	0.0920101	1.45591	0.392906	0.667919	0	0.243595	0.641158	0.573062	0.95237	0.922481	0.946651	0.448659	0.400823
H1_Derived_Neuronal_Progenitor_Cultured_Cells-H3K18ac	65	8	0.0837461	1.45686	0.677487	0.768624	0	0.517066	0.882166	0.853709	0.983528	0.978455	0.965532	0.753288	0.407426
H1_Derived_Neuronal_Progenitor_Cultured_Cells-H3K23ac	65	9	0.103921	2.24983	0.565964	0.610142	0	0.221564	0.54377	0.536927	0.926747	0.907939	0.917424	0.717253	0.405846
H1_Derived_Neuronal_Progenitor_Cultured_Cells-H3K27ac	65	10	0.126531	1.88752	1.19173	0.47204	0	0.390637	0.617124	0.55779	0.916034	0.856822	0.918261	1.1512	2.7414
H1_Derived_Neuronal_Progenitor_Cultured_Cells-H3K27me3	65	11	0.123226	0.926233	0.596454	0.427833	0	0.510974	0.64725	0.741551	0.883195	0.932917	0.91826	0.570869	3.89553
H1_Derived_Neuronal_Progenitor_Cultured_Cells-H3K36me3	65	12	0.106922	1.19656	0.417325	0.605969	0	0.379454	0.784194	0.736877	0.964066	0.949658	0.957549	0.454198	1.08133
H1_Derived_Neuronal_Progenitor_Cultured_Cells-H3K4ac	65	13	0.0765174	0.744605	0.463452	0.595665	0	0.226404	0.565468	0.532087	0.924183	0.900622	0.951442	0.407152	0.81887
H1_Derived_Neuronal_Progenitor_Cultured_Cells-H3K4me1	65	14	0.116095	1.48575	0.538557	0.580823	0	0.288075	0.650255	0.599766	0.944074	0.909927	0.922837	0.526412	0.892442
H1_Derived_Neuronal_Progenitor_Cultured_Cells-H3K4me2	65	15	0.116271	1.37828	0.906788	0.639533	0	0.717016	0.99324	0.957857	0.99656	0.983065	0.942484	0.980901	0.86904
H1_Derived_Neuronal_Progenitor_Cultured_Cells-H3K4me3	65	16	0.0990426	1.0857	0.958802	0.754469	0	0.824168	0.979387	0.953017	0.996654	0.990645	0.975084	0.993821	2.11036
H1_Derived_Neuronal_Progenitor_Cultured_Cells-H3K79me1	65	17	0.143201	2.47569	0.702357	0.57409	0	0.254861	0.578069	0.542435	0.931694	0.896411	0.929487	0.78613	0.579336
H1_Derived_Neuronal_Progenitor_Cultured_Cells-H3K9ac	65	19	0.202995	3.27659	1.24396	0.601938	0	0.445882	0.754152	0.681632	0.964581	0.911547	0.927246	1.24724	2.05053
H1_Derived_Neuronal_Progenitor_Cultured_Cells-H3K9me3	65	20	0.101992	1.74925	0.553022	0.517929	0	0.274889	0.598264	0.521739	0.926344	0.862713	0.940468	0.689842	0.456523
H1_Derived_Neuronal_Progenitor_Cultured_Cells-H4K8ac	65	22	0.145	2.29514	0.685539	0.573986	0	0.198197	0.541267	0.464491	0.928177	0.871767	0.916597	0.685816	0.977263
H1_Derived_Neuronal_Progenitor_Cultured_Cells-H4K91ac	65	23	0.108433	1.66955	0.510241	0.617623	0	0.275474	0.613953	0.575232	0.940599	0.919088	0.938028	0.514805	0.504032
H9_Cell_Line-DNase	66	0	0.151638	2.74539	0.986098	0.641244	0	0.515146	0.86798	0.827088	0.97955	0.949271	0.93658	1.89129	0.608785
H9_Cell_Line-H2AK5ac	66	1	0.0704547	0.778221	0.302848	0.556124	0	0.218142	0.506301	0.486773	0.909073	0.869489	0.963745	0.280268	0.435026
H9_Cell_Line-H2AZ	66	2	0.118776	1.20236	1.39535	0.502565	0	0.306351	0.667028	0.565635	0.942246	0.862953	0.94717	1.19478	2.42703
H9_Cell_Line-H2BK120ac	66	3	0.114432	1.36444	0.454924	0.338565	0	0.229742	0.432613	0.429859	0.853507	0.771181	0.882805	0.498279	0.441442
H9_Cell_Line-H2BK12ac	66	4	0.067335	0.821775	0.270711	0.638043	0	0.312192	0.614454	0.595093	0.93638	0.922856	0.960137	0.270259	0.303282
H9_Cell_Line-H2BK15ac	66	5	0.0767637	1.14897	0.246068	0.640485	0	0.199866	0.525828	0.486773	0.92308	0.899076	0.946409	0.257916	0.257202
H9_Cell_Line-H2BK5ac	66	6	0.0684295	0.915734	0.301149	0.551594	0	0.221147	0.497121	0.462155	0.911057	0.856814	0.939724	0.274495	0.417619
H9_Cell_Line-H3K14ac	66	7	0.108276	2.49777	1.40684	0.717106	0	0.487357	0.836518	0.822999	0.9778	0.971196	0.957146	1.36056	1.15155
H9_Cell_Line-H3K18ac	66	8	0.0817942	1.53616	0.89033	0.74516	0	0.56263	0.884253	0.855545	0.983307	0.977624	0.969422	0.96734	0.435742
H9_Cell_Line-H3K23ac	66	9	0.0740174	1.5215	0.350877	0.424705	0	0.158308	0.413753	0.375198	0.879396	0.80346	0.907762	0.273773	0.565384
H9_Cell_Line-H3K27ac	66	10	0.124448	1.26242	1.34287	0.495864	0	0.333723	0.629392	0.514395	0.924277	0.840149	0.916921	1.28746	3.29607
H9_Cell_Line-H3K27me3	66	11	0.134239	1.36167	1.19782	0.638593	0	0.815071	0.983059	0.948677	0.995251	0.987487	0.985052	1.22573	1.0474
H9_Cell_Line-H3K36me3	66	12	0.113809	1.5172	0.7638	0.707541	0	0.539932	0.928482	0.904031	0.987955	0.9824	0.969064	0.795153	0.508083
H9_Cell_Line-H3K4ac	66	13	0.134981	2.4547	0.901123	0.61458	0	0.33197	0.647167	0.607027	0.943918	0.916951	0.916002	1.00988	0.558511
H9_Cell_Line-H3K4me1	66	14	0.115712	1.47109	0.647537	0.588466	0	0.254945	0.699241	0.537178	0.956424	0.875876	0.95537	0.557262	1.3926
H9_Cell_Line-H3K4me2	66	15	0.0806229	0.725019	0.428148	0.831449	0	0.727864	1	0.993157	0.997822	0.996763	0.9951	0.481988	0.687646
H9_Cell_Line-H3K4me3	66	16	0.0862605	1.62397	1.11612	0.868181	0	0.842527	1	0.999833	0.999123	0.999143	0.993544	1.33382	0.322342
H9_Cell_Line-H3K79me1	66	17	0.166666	2.78383	0.823963	0.534605	0	0.256864	0.581824	0.555036	0.920747	0.896073	0.882497	0.877337	0.638958
H9_Cell_Line-H3K79me2	66	18	0.100123	0.854017	0.625161	0.541662	0	0.367604	0.707168	0.606693	0.945245	0.87746	0.966865	0.566312	2.13179
H9_Cell_Line-H3K9ac	66	19	0.107905	0.826793	0.695317	0.65133	0	0.638989	0.866478	0.828257	0.976952	0.961386	0.950627	0.677376	1.96532
H9_Cell_Line-H3K9me3	66	20	0.15762	3.01801	0.971054	0.50123	0	0.322958	0.563632	0.632563	0.91841	0.91376	0.880273	1.09062	0.585883
H9_Cell_Line-H4K20me1	66	21	0.17213	1.22434	0.221093	0.225656	0	0.0751064	0.232997	0.139531	0.784027	0.610198	0.82021	0.17651	0.788924
H9_Cell_Line-H4K8ac	66	22	0.103763	1.09339	1.02375	0.529496	0	0.134524	0.435784	0.300509	0.906131	0.771523	0.923428	0.902619	1.36294
H9_Cell_Line-H4K91ac	66	23	0.0839793	1.13365	0.371052	0.581998	0	0.234582	0.539347	0.515397	0.923104	0.889591	0.938449	0.377616	0.554111
H9_Derived_Neuron_Cultured_Cells-H2AZ	67	2	0.13538	1.66446	0.928445	0.590917	0	0.572144	0.905449	0.837687	0.980919	0.954632	0.921844	0.965341	1.0542
H9_Derived_Neuron_Cultured_Cells-H3K27me3	67	11	0.149913	1.19439	0.459092	0.67541	0	0.669782	0.922056	0.932404	0.986018	0.98311	0.918847	0.487099	0.982941
H9_Derived_Neuron_Cultured_Cells-H3K36me3	67	12	0.130155	1.61097	0.472507	0.840787	0	0.482934	0.891012	0.923391	0.984708	0.986555	0.979612	0.571704	0.259466
H9_Derived_Neuron_Cultured_Cells-H3K4me1	67	14	0.173396	3.67287	1.13653	0.65007	0	0.386631	0.79546	0.857381	0.969453	0.968794	0.935889	1.60721	0.633165
H9_Derived_Neuron_Cultured_Cells-H3K4me3	67	16	0.0993995	1.68934	1.14526	0.856623	0	0.828257	0.997747	0.979805	0.998631	0.989006	0.995728	1.29701	0.597763
H9_Derived_Neuron_Cultured_Cells-H3K9me3	67	20	0.119218	1.77408	0.510444	0.346109	0	0.155053	0.380372	0.386798	0.823237	0.817195	0.831468	0.483317	0.918112
H9_Derived_Neuronal_Progenitor_Cultured_Cells-H2AZ	68	2	0.182039	5.36937	3.09383	0.734939	0	0.632312	0.977468	0.917717	0.993602	0.976749	0.959091	3.84039	1.26942
H9_Derived_Neuronal_Progenitor_Cultured_Cells-H3K27me3	68	11	0.182061	1.79157	0.84139	0.706037	0	0.711758	0.962113	0.956772	0.993025	0.988322	0.928694	0.894383	0.585605
H9_Derived_Neuronal_Progenitor_Cultured_Cells-H3K36me3	68	12	0.144806	1.78248	0.466329	0.838587	0	0.471418	0.881415	0.912543	0.983281	0.985975	0.976762	0.645411	0.31616
H9_Derived_Neuronal_Progenitor_Cultured_Cells-H3K4me1	68	14	0.140311	1.74965	0.66935	0.616594	0	0.362514	0.775348	0.817658	0.968302	0.958657	0.946036	0.707146	0.647722
H9_Derived_Neuronal_Progenitor_Cultured_Cells-H3K4me3	68	16	0.0954266	0.687008	0.890607	0.860202	0	0.839022	1	0.980973	0.998904	0.992434	0.995335	0.874811	0.612724
H9_Derived_Neuronal_Progenitor_Cultured_Cells-H3K9me3	68	20	0.136252	2.27552	0.595716	0.42034	0	0.224652	0.528165	0.476759	0.899073	0.852168	0.880944	0.627583	0.872106
HMEC_Mammary_Epithelial-DNase	69	0	0.181732	4.18259	1.78557	0.687113	0	0.57882	0.938413	0.906618	0.988555	0.97434	0.945374	2.88389	1.21188
HMEC_Mammary_Epithelial-H2AZ	69	2	0.11461	3.1238	1.73231	0.803422	0	0.691813	0.988817	0.97413	0.995404	0.992791	0.980107	1.97747	0.588183
HMEC_Mammary_Epithelial-H3K27ac	69	10	0.106771	2.09029	0.980529	0.839669	0	0.641158	0.992823	0.989569	0.995188	0.994262	0.989494	1.21634	0.720523
HMEC_Mammary_Epithelial-H3K27me3	69	11	0.119357	1.10744	0.829626	0.502188	0	0.42602	0.665192	0.671785	0.930017	0.911562	0.904437	0.783279	1.96188
HMEC_Mammary_Epithelial-H3K36me3	69	12	0.120031	0.499563	1.10158	0.672138	0	0.336477	0.771426	0.761078	0.971241	0.953312	0.969358	0.990153	1.40818
HMEC_Mammary_Epithelial-H3K4me1	69	14	0.115451	2.21125	0.609274	0.813824	0	0.449971	0.895519	0.911124	0.983988	0.984112	0.9758	0.799667	0.399089
HMEC_Mammary_Epithelial-H3K4me2	69	15	0.0843602	1.4172	0.472384	0.882601	0	0.648168	0.994659	0.994576	0.995502	0.995307	0.992008	0.727922	0.500157
HMEC_Mammary_Epithelial-H3K4me3	69	16	0.0618089	0.887191	0.422189	0.887663	0	0.843862	0.996912	0.998331	0.998712	0.998755	0.998026	0.545232	0.596823
HMEC_Mammary_Epithelial-H3K79me2	69	18	0.113536	2.21438	1.11761	0.889546	0	0.634232	0.985479	0.987065	0.994463	0.994392	0.989896	1.3259	0.265235
HMEC_Mammary_Epithelial-H3K9ac	69	19	0.100988	0.778324	0.71296	0.775815	0	0.715347	0.999833	0.980472	0.997582	0.993757	0.98548	0.750439	1.08872
HMEC_Mammary_Epithelial-H3K9me3	69	20	0.10156	2.42618	0.695228	0.494602	0	0.278311	0.635317	0.619962	0.924065	0.904976	0.915372	0.850939	0.442448
HMEC_Mammary_Epithelial-H4K20me1	69	21	0.0891941	0.592062	1.07827	0.292841	0	0.245598	0.459568	0.431945	0.822713	0.793271	0.960853	0.914935	1.93718
HSMM_Skeletal_Muscle_Myoblasts-DNase	70	0	0.169648	5.89976	1.74095	0.695613	0	0.450388	0.870984	0.901193	0.980003	0.974768	0.959991	3.43853	1.13017
HSMM_Skeletal_Muscle_Myoblasts-H2AZ	70	2	0.0732009	1.6667	0.933521	0.753864	0	0.679379	0.988984	0.949011	0.995466	0.986999	0.989413	1.14127	0.342234
HSMM_Skeletal_Muscle_Myoblasts-H3K27ac	70	10	0.0876807	2.16936	0.991217	0.832748	0	0.639239	0.995911	0.988066	0.995195	0.994687	0.99258	1.27154	0.843636
HSMM_Skeletal_Muscle_Myoblasts-H3K27me3	70	11	0.0887785	1.06114	0.42482	0.583489	0	0.336059	0.703163	0.639322	0.953233	0.926763	0.94898	0.423128	1.46091
HSMM_Skeletal_Muscle_Myoblasts-H3K36me3	70	12	0.0690468	0.885774	0.384076	0.707112	0	0.345573	0.784528	0.760411	0.972472	0.958079	0.970846	0.390754	1.19537
HSMM_Skeletal_Muscle_Myoblasts-H3K4me1	70	14	0.0920178	1.33554	0.561382	0.779779	0	0.478678	0.920971	0.869315	0.986568	0.976173	0.977506	0.545087	0.628427
HSMM_Skeletal_Muscle_Myoblasts-H3K4me2	70	15	0.0728161	0.678703	0.731691	0.847502	0	0.589752	0.995327	0.974047	0.99465	0.991982	0.991689	0.675321	1.92582
HSMM_Skeletal_Muscle_Myoblasts-H3K4me3	70	16	0.0871121	3.59808	2.19845	0.902034	0	0.809647	0.999165	0.999833	0.998406	0.998781	0.993075	2.59052	0.390205
HSMM_Skeletal_Muscle_Myoblasts-H3K79me2	70	18	0.0557183	0.875437	0.38139	0.850164	0	0.646916	0.968288	0.9879	0.993758	0.99408	0.990409	0.485485	0.355045
HSMM_Skeletal_Muscle_Myoblasts-H3K9ac	70	19	0.0630535	0.857791	0.60826	0.81571	0	0.72461	0.999416	0.982976	0.997521	0.99476	0.994237	0.719248	1.48852
HSMM_Skeletal_Muscle_Myoblasts-H3K9me3	70	20	0.0514321	0.869388	0.22671	0.433434	0	0.222148	0.525828	0.481265	0.8914	0.856007	0.971147	0.231023	0.460243
HSMM_Skeletal_Muscle_Myoblasts-H4K20me1	70	21	0.0831337	1.22622	0.46677	0.398727	0	0.313527	0.600267	0.566803	0.896871	0.867635	0.949687	0.458286	0.904065
HSMMtube_Skeletal_Muscle_Myotubes_Derived_from_HSMM-DNase	71	0	0.142074	3.90237	0.973241	0.759225	0	0.538096	0.883585	0.969791	0.983029	0.99033	0.957835	2.44846	0.464515
HSMMtube_Skeletal_Muscle_Myotubes_Derived_from_HSMM-H2AZ	71	2	0.145113	3.3394	2.19777	0.756949	0	0.697738	0.987315	0.957022	0.995876	0.989061	0.975668	2.52326	0.674916
HSMMtube_Skeletal_Muscle_Myotubes_Derived_from_HSMM-H3K27ac	71	10	0.124865	2.05564	0.798825	0.820924	0	0.593257	0.979137	0.976049	0.99327	0.992417	0.980497	0.857107	0.957898
HSMMtube_Skeletal_Muscle_Myotubes_Derived_from_HSMM-H3K27me3	71	11	0.181359	2.11669	0.624316	0.654864	0	0.291413	0.671785	0.626888	0.953841	0.920635	0.92207	0.64504	0.977641
HSMMtube_Skeletal_Muscle_Myotubes_Derived_from_HSMM-H3K36me3	71	12	0.106091	0.891927	0.413005	0.74314	0	0.445882	0.890011	0.860469	0.982963	0.977639	0.973263	0.423369	0.459663
HSMMtube_Skeletal_Muscle_Myotubes_Derived_from_HSMM-H3K4me1	71	14	0.116321	0.954804	1.09052	0.763216	0	0.449303	0.890929	0.844864	0.983909	0.970207	0.968703	0.638459	0.643032
HSMMtube_Skeletal_Muscle_Myotubes_Derived_from_HSMM-H3K4me2	71	15	0.0964323	0.793388	0.399749	0.869736	0	0.73187	0.998498	0.996662	0.997473	0.997274	0.989592	0.50234	0.268085
HSMMtube_Skeletal_Muscle_Myotubes_Derived_from_HSMM-H3K4me3	71	16	0.0736361	0.433814	0.23536	0.870971	0	0.854544	1	0.998915	0.999113	0.999079	0.994061	0.364217	0.582286
HSMMtube_Skeletal_Muscle_Myotubes_Derived_from_HSMM-H3K79me2	71	18	0.0875726	0.799601	0.58229	0.811728	0	0.512977	0.953768	0.928482	0.989499	0.985645	0.98371	0.587977	0.798804
HSMMtube_Skeletal_Muscle_Myotubes_Derived_from_HSMM-H3K9ac	71	19	0.106597	1.81052	0.690561	0.834256	0	0.657849	0.99783	0.986898	0.996155	0.994944	0.989619	0.891581	0.681005
HSMMtube_Skeletal_Muscle_Myotubes_Derived_from_HSMM-H3K9me3	71	20	0.103063	1.35677	0.455706	0.47242	0	0.268797	0.566135	0.52683	0.910486	0.870794	0.926852	0.459166	0.436209
HSMMtube_Skeletal_Muscle_Myotubes_Derived_from_HSMM-H4K20me1	71	21	0.123548	1.55517	0.682213	0.4527	0	0.384044	0.772344	0.681549	0.945808	0.916113	0.937294	0.723741	0.616453
HUES48_Cell_Line-H3K27ac	72	10	0.14449	4.32321	2.76131	0.729687	0	0.68447	0.963949	0.953851	0.990466	0.988846	0.938703	3.25798	1.07738
HUES48_Cell_Line-H3K27me3	72	11	0.112567	0.411132	0.230231	0.867249	0	0.900776	1	1	0.999646	0.999673	0.986896	0.296897	1.38489
HUES48_Cell_Line-H3K36me3	72	12	0.144756	1.79748	0.726843	0.833804	0	0.548527	0.951515	0.96712	0.990253	0.991388	0.981122	0.992351	0.278739
HUES48_Cell_Line-H3K4me1	72	14	0.1168	1.00063	0.365847	0.78332	0	0.433698	0.898439	0.874322	0.984032	0.980163	0.974445	0.378919	0.354235
HUES48_Cell_Line-H3K4me3	72	16	0.0888472	1.23157	0.863964	0.905742	0	0.87307	1	1	0.999449	0.999469	0.995043	1.02564	0.091578
HUES48_Cell_Line-H3K9ac	72	19	0.132673	0.654773	1.20252	0.618662	0	0.682968	0.925645	0.875323	0.981338	0.970563	0.971607	1.10343	2.33183
HUES48_Cell_Line-H3K9me3	72	20	0.12571	2.1597	0.631202	0.647427	0	0.35976	0.779938	0.778102	0.971283	0.957098	0.958537	0.93122	0.388807
HUES64_Cell_Line-H3K27ac	73	10	0.10886	1.59612	1.0671	0.736383	0	0.724944	0.990153	0.953601	0.99641	0.990153	0.981096	1.1853	0.581041
HUES64_Cell_Line-H3K27me3	73	11	0.107208	0.396383	0.237271	0.887834	0	0.914879	1	1	0.999725	0.999766	0.988938	0.305282	1.86602
HUES64_Cell_Line-H3K36me3	73	12	0.121083	1.20824	0.390426	0.855935	0	0.539681	0.95552	0.971543	0.990546	0.991323	0.984207	0.605529	0.367683
HUES64_Cell_Line-H3K4me1	73	14	0.131841	1.24211	0.693036	0.735082	0	0.330301	0.83268	0.745807	0.976574	0.959172	0.963809	0.565551	0.569296
HUES64_Cell_Line-H3K4me3	73	16	0.0744781	1.13988	0.7764	0.939121	0	0.888175	1	1	0.999554	0.999576	0.997158	1.02912	0.508821
HUES64_Cell_Line-H3K9ac	73	19	0.104142	0.390379	0.449632	0.757795	0	0.80439	0.998164	0.975883	0.998142	0.995337	0.98033	0.444579	0.712714
HUES64_Cell_Line-H3K9me3	73	20	0.114428	2.17764	0.819978	0.666314	0	0.468497	0.921889	0.907619	0.985614	0.979966	0.973896	1.23764	0.470374
HUES6_Cell_Line-H3K27ac	74	10	0.135703	0.778702	1.01588	0.612532	0	0.615372	0.93182	0.851707	0.986989	0.963541	0.955876	0.913808	1.97286
HUES6_Cell_Line-H3K27me3	74	11	0.127012	0.792758	0.543519	0.873828	0	0.891596	1	1	0.999578	0.999573	0.978834	0.66458	1.56926
HUES6_Cell_Line-H3K36me3	74	12	0.105023	0.581119	0.246121	0.868431	0	0.627973	0.976049	0.98381	0.993976	0.994219	0.986901	0.295225	0.450916
HUES6_Cell_Line-H3K4me1	74	14	0.120763	1.29019	0.426377	0.796736	0	0.467746	0.899274	0.877827	0.984723	0.981692	0.974121	0.462441	0.35044
HUES6_Cell_Line-H3K4me3	74	16	0.0694385	0.444802	0.156489	0.92623	0	0.871067	1	1	0.999397	0.999455	0.995891	0.284137	0.172946
HUES6_Cell_Line-H3K9ac	74	19	0.134171	2.56157	0.856682	0.772719	0	0.690395	0.988567	0.976717	0.995253	0.993812	0.975037	0.977632	0.702371
HUES6_Cell_Line-H3K9me3	74	20	0.114283	1.7616	0.569645	0.722485	0	0.463573	0.871401	0.863724	0.981712	0.979213	0.966536	0.590892	0.539232
HUVEC_Umbilical_Vein_Endothelial_Cells-DNase	75	0	0.128221	2.36434	1.08883	0.674279	0	0.559292	0.910123	0.878745	0.985706	0.960458	0.964365	1.32212	2.2142
HUVEC_Umbilical_Vein_Endothelial_Cells-H2AZ	75	2	0.0811213	1.96945	0.981542	0.744647	0	0.605608	0.978219	0.899942	0.992916	0.964831	0.981611	1.10798	0.590617
HUVEC_Umbilical_Vein_Endothelial_Cells-H3K27ac	75	10	0.127151	3.61947	1.07941	0.85686	0	0.61437	0.99082	0.996578	0.994384	0.994667	0.991026	1.44206	0.661426
HUVEC_Umbilical_Vein_Endothelial_Cells-H3K27me3	75	11	0.174458	2.82622	1.51675	0.620965	0	0.603104	0.857214	0.843111	0.966621	0.941284	0.901335	1.51877	0.99657
HUVEC_Umbilical_Vein_Endothelial_Cells-H3K36me3	75	12	0.0902427	1.03742	0.418631	0.741573	0	0.412084	0.846032	0.846866	0.976975	0.975305	0.972476	0.443966	0.675559
HUVEC_Umbilical_Vein_Endothelial_Cells-H3K4me1	75	14	0.16989	3.02947	1.10584	0.780052	0	0.534507	0.932237	0.963532	0.98796	0.989618	0.968645	1.23418	0.903111
HUVEC_Umbilical_Vein_Endothelial_Cells-H3K4me2	75	15	0.0876523	1.25561	0.347908	0.88328	0	0.643161	0.996996	0.998999	0.995587	0.996019	0.993204	0.498463	0.446164
HUVEC_Umbilical_Vein_Endothelial_Cells-H3K4me3	75	16	0.0581238	1.36849	0.645762	0.917514	0	0.824084	1	0.997413	0.998836	0.997598	0.997978	0.710022	0.526388
HUVEC_Umbilical_Vein_Endothelial_Cells-H3K79me2	75	18	0.134932	3.56739	1.38016	0.839863	0	0.596261	0.886089	0.968288	0.981162	0.990761	0.981097	1.84306	0.338821
HUVEC_Umbilical_Vein_Endothelial_Cells-H3K9ac	75	19	0.0708223	1.98796	0.915544	0.890011	0	0.770258	1	0.997663	0.997993	0.997285	0.996148	1.23239	0.379509
HUVEC_Umbilical_Vein_Endothelial_Cells-H3K9me3	75	20	0.0807325	1.93866	0.353571	0.45781	0	0.109739	0.419928	0.393057	0.87341	0.834788	0.867469	0.340872	0.637227
HUVEC_Umbilical_Vein_Endothelial_Cells-H4K20me1	75	21	0.0945778	1.07226	0.565467	0.380631	0	0.243679	0.532087	0.487607	0.881993	0.83776	0.950448	0.52238	1.55123
HeLa-S3_Cervical_Carcinoma-DNase	76	0	0.24677	8.27185	2.96438	0.663038	0	0.476842	0.8825	0.870066	0.977852	0.96137	0.948332	4.06217	1.84119
HeLa-S3_Cervical_Carcinoma-H2AZ	76	2	0.0859554	1.0696	0.627388	0.656429	0	0.609363	0.947426	0.857465	0.989431	0.966796	0.979173	0.682863	1.03269
HeLa-S3_Cervical_Carcinoma-H3K27ac	76	10	0.167948	4.7907	2.26096	0.821624	0	0.722106	0.983143	0.994158	0.995661	0.99553	0.97614	2.71835	1.12105
HeLa-S3_Cervical_Carcinoma-H3K27me3	76	11	0.137072	1.87313	1.05463	0.47911	0	0.17191	0.58099	0.384545	0.930963	0.797035	0.910166	1.02521	3.4302
HeLa-S3_Cervical_Carcinoma-H3K36me3	76	12	0.122702	1.24141	0.529881	0.572265	0	0.267879	0.66369	0.634315	0.953377	0.926251	0.939973	0.500093	1.5034
HeLa-S3_Cervical_Carcinoma-H3K4me1	76	14	0.212258	4.11836	1.19327	0.691915	0	0.398732	0.816657	0.862973	0.972374	0.973729	0.935142	1.70227	0.918759
HeLa-S3_Cervical_Carcinoma-H3K4me2	76	15	0.105943	0.667504	0.873542	0.85158	0	0.672536	0.998832	0.989986	0.996752	0.995024	0.989453	0.568054	0.724023
HeLa-S3_Cervical_Carcinoma-H3K4me3	76	16	0.127301	1.77774	0.790666	0.857589	0	0.817992	1	0.990403	0.998797	0.996518	0.98699	1.03602	0.537277
HeLa-S3_Cervical_Carcinoma-H3K79me2	76	18	0.145305	2.64227	1.21091	0.75751	0	0.583493	0.947592	0.949512	0.990503	0.985965	0.974491	1.32119	0.620102
HeLa-S3_Cervical_Carcinoma-H3K9ac	76	19	0.110936	1.68956	1.14468	0.868251	0	0.841943	1	0.998081	0.99918	0.998967	0.987251	1.37195	0.703983
HeLa-S3_Cervical_Carcinoma-H3K9me3	76	20	0.102524	1.36234	0.365114	0.32179	0	0.131019	0.322123	0.304849	0.796841	0.768488	0.868149	0.344344	0.639239
HeLa-S3_Cervical_Carcinoma-H4K20me1	76	21	0.128315	1.47537	0.419328	0.422935	0	0.276976	0.515731	0.526913	0.879956	0.872985	0.897741	0.400881	0.890493
HepG2_Hepatocellular_Carcinoma-DNase	77	0	0.173035	6.31657	3.38968	0.679824	0	0.582325	0.942669	0.899441	0.988737	0.971049	0.941274	3.5254	1.90657
HepG2_Hepatocellular_Carcinoma-H2AZ	77	2	0.0624446	0.613433	1.83866	0.499581	0	0.419428	0.769757	0.643328	0.95776	0.876112	0.989237	1.60558	3.54898
HepG2_Hepatocellular_Carcinoma-H3K27ac	77	10	0.124588	4.38297	2.05269	0.764574	0	0.594259	0.971126	0.959276	0.992194	0.982559	0.983138	1.99961	1.77132
HepG2_Hepatocellular_Carcinoma-H3K27me3	77	11	0.10511	1.59356	1.01299	0.523361	0	0.193274	0.55053	0.539514	0.91497	0.891797	0.909657	0.966434	3.40777
HepG2_Hepatocellular_Carcinoma-H3K36me3	77	12	0.0768091	1.22488	0.392265	0.733754	0	0.409163	0.824585	0.839773	0.975296	0.975125	0.968989	0.392062	0.894453
HepG2_Hepatocellular_Carcinoma-H3K4me1	77	14	0.180831	4.02383	1.09728	0.66221	0	0.208128	0.735625	0.618877	0.963296	0.926643	0.935916	1.11749	1.25429
HepG2_Hepatocellular_Carcinoma-H3K4me2	77	15	0.0854754	1.63259	0.456959	0.851225	0	0.555787	0.987733	0.987399	0.993477	0.991512	0.989008	0.617029	0.800858
HepG2_Hepatocellular_Carcinoma-H3K4me3	77	16	0.0900527	2.72075	1.28716	0.876799	0	0.761329	0.998748	0.984478	0.997561	0.994288	0.99235	1.54685	0.769551
HepG2_Hepatocellular_Carcinoma-H3K79me2	77	18	0.0610353	1.03332	0.47665	0.678659	0	0.534758	0.910039	0.931737	0.987087	0.974855	0.984044	0.475861	1.64576
HepG2_Hepatocellular_Carcinoma-H3K9ac	77	19	0.0691516	1.92167	1.12467	0.862419	0	0.760411	1	0.982726	0.998194	0.992504	0.995579	1.51299	0.486929
HepG2_Hepatocellular_Carcinoma-H3K9me3	77	20	0.0639335	2.13115	0.47136	0.430273	0	0.191104	0.514896	0.526329	0.91895	0.845697	0.915889	0.485425	0.721627
HepG2_Hepatocellular_Carcinoma-H4K20me1	77	21	0.0585522	1.23075	0.603778	0.438939	0	0.346491	0.694985	0.618543	0.94688	0.865137	0.964132	0.716141	0.620596
IMR90_Cell_Line-DNase	78	0	0.121085	2.20374	1.12497	0.721353	0	0.617625	0.966369	0.933906	0.992006	0.983516	0.953044	1.45707	1.06535
IMR90_Cell_Line-H2AK5ac	78	1	0.0864712	1.51737	0.651868	0.770302	0	0.548611	0.954936	0.911625	0.99021	0.985178	0.974342	0.690354	0.702512
IMR90_Cell_Line-H2AZ	78	2	0.122831	0.774574	0.625557	0.649053	0	0.693065	0.977218	0.908871	0.993552	0.976493	0.95573	0.639208	0.648354
IMR90_Cell_Line-H2BK120ac	78	3	0.0991889	2.20982	1.24344	0.831286	0	0.594926	0.992406	0.932488	0.994248	0.988349	0.981615	1.66772	0.906789
IMR90_Cell_Line-H2BK12ac	78	4	0.0731773	1.08754	0.584359	0.858805	0	0.665526	0.997747	0.980639	0.99607	0.994336	0.984635	0.727534	0.54182
IMR90_Cell_Line-H2BK15ac	78	5	0.0734863	1.05497	0.504249	0.762286	0	0.560461	0.972544	0.916465	0.992001	0.984711	0.982257	0.546999	0.620641
IMR90_Cell_Line-H2BK5ac	78	6	0.108101	3.0235	1.8786	0.805968	0	0.682634	0.977552	0.9884	0.994151	0.995489	0.974872	2.11076	0.690968
IMR90_Cell_Line-H3K14ac	78	7	0.0623148	0.412217	0.268348	0.794434	0	0.655095	0.983226	0.962363	0.99455	0.992329	0.986127	0.259745	0.347161
IMR90_Cell_Line-H3K18ac	78	8	0.0975608	1.23737	0.540081	0.832675	0	0.580406	0.985229	0.965201	0.993161	0.991633	0.979127	0.709067	0.461628
IMR90_Cell_Line-H3K23ac	78	9	0.101195	2.26365	1.17527	0.61514	0	0.515814	0.857131	0.847451	0.972258	0.972692	0.943141	1.52684	0.570933
IMR90_Cell_Line-H3K27ac	78	10	0.110223	2.03362	0.776867	0.857554	0	0.685471	0.995243	0.991905	0.995997	0.995597	0.985009	0.922519	0.771122
IMR90_Cell_Line-H3K27me3	78	11	0.208564	2.64443	0.881898	0.751562	0	0.514562	0.891179	0.855545	0.983639	0.976071	0.95688	1.18027	0.555253
IMR90_Cell_Line-H3K36me3	78	12	0.134003	2.07316	0.907417	0.857177	0	0.564216	0.952766	0.9768	0.990899	0.992309	0.984648	0.986558	0.761756
IMR90_Cell_Line-H3K4ac	78	13	0.0629349	1.12046	0.743486	0.892801	0	0.757657	0.99975	0.998331	0.997986	0.99771	0.992016	0.819271	0.531674
IMR90_Cell_Line-H3K4me1	78	14	0.125925	1.40578	0.566757	0.801383	0	0.551281	0.958691	0.932571	0.990823	0.985797	0.968409	0.561915	0.644409
IMR90_Cell_Line-H3K4me2	78	15	0.0920629	0.707835	0.556635	0.879471	0	0.712843	0.998665	0.996996	0.997136	0.996857	0.988805	0.498426	0.377148
IMR90_Cell_Line-H3K4me3	78	16	0.0777878	1.66201	1.12465	0.919608	0	0.874072	0.99975	1	0.999407	0.999474	0.997226	1.232	0.764116
IMR90_Cell_Line-H3K79me1	78	17	0.089721	1.31948	0.598585	0.732958	0	0.315948	0.818743	0.699241	0.975406	0.943657	0.963922	0.566649	0.55771
IMR90_Cell_Line-H3K79me2	78	18	0.0981741	0.957802	0.656226	0.804936	0	0.593257	0.987482	0.943253	0.993719	0.988561	0.985449	0.754062	0.847328
IMR90_Cell_Line-H3K9ac	78	19	0.0908962	1.06162	0.512558	0.843059	0	0.779688	0.99975	0.992322	0.998291	0.99675	0.986328	0.631846	0.565491
IMR90_Cell_Line-H3K9me3	78	20	0.132589	2.67593	0.742395	0.645662	0	0.320871	0.69849	0.697154	0.958933	0.946873	0.939972	1.02637	0.696706
IMR90_Cell_Line-H4K20me1	78	21	0.110478	2.72813	1.27315	0.663947	0	0.483852	0.918635	0.882417	0.984965	0.976829	0.973546	1.53754	0.736228
IMR90_Cell_Line-H4K8ac	78	22	0.0866976	1.21768	0.656235	0.812355	0	0.598515	0.990737	0.950513	0.994448	0.988798	0.983797	0.828325	0.58178
IMR90_Cell_Line-H4K91ac	78	23	0.0974103	2.10376	1.47136	0.839046	0	0.720354	0.99758	0.992489	0.997061	0.996486	0.985359	1.6752	0.365671
K562_Leukemia-DNase	79	0	0.240181	7.88057	2.54	0.632801	0	0.46616	0.837269	0.84478	0.975419	0.954287	0.910545	3.11205	1.52153
K562_Leukemia-H2AZ	79	2	0.121728	3.38116	1.08147	0.644695	0	0.495869	0.897104	0.850371	0.982182	0.957675	0.943646	1.44719	0.634254
K562_Leukemia-H3K27ac	79	10	0.0937336	1.86672	0.867078	0.828183	0	0.697488	0.996996	0.987983	0.996625	0.995157	0.989164	0.946857	0.968245
K562_Leukemia-H3K27me3	79	11	0.119548	2.1658	1.14747	0.368943	0	0.106651	0.364016	0.339147	0.849365	0.771132	0.854149	1.09763	4.32248
K562_Leukemia-H3K36me3	79	12	0.111208	2.12903	0.669604	0.697138	0	0.393975	0.777518	0.806309	0.962172	0.969842	0.952573	0.632982	1.00456
K562_Leukemia-H3K4me1	79	14	0.159452	2.90599	1.26704	0.664037	0	0.308103	0.823667	0.734207	0.97485	0.943624	0.94844	1.01002	1.16816
K562_Leukemia-H3K4me2	79	15	0.0869813	1.73288	0.872596	0.88712	0	0.763331	0.999917	0.99975	0.998014	0.998068	0.992373	0.977561	0.498438
K562_Leukemia-H3K4me3	79	16	0.0935428	1.65282	0.821313	0.815532	0	0.716432	0.993991	0.97196	0.99628	0.987738	0.990271	0.991097	1.64433
K562_Leukemia-H3K79me2	79	18	0.162899	6.02327	2.683	0.684581	0	0.534257	0.836685	0.928649	0.96748	0.977541	0.940271	3.10406	0.957966
K562_Leukemia-H3K9ac	79	19	0.0974811	2.34479	1.08167	0.82417	0	0.717516	0.988817	0.964116	0.995987	0.985094	0.989768	1.36685	0.847905
K562_Leukemia-H3K9me3	79	20	0.0575619	0.980248	0.26663	0.251111	0	0.0983059	0.231328	0.251022	0.737127	0.71608	0.853232	0.240773	0.920232
K562_Leukemia-H4K20me1	79	21	0.104645	1.5609	0.448948	0.470595	0	0.276642	0.517567	0.548694	0.892857	0.887186	0.899926	0.446776	0.930283
Left_Ventricle-H3K27ac	80	10	0.198775	5.09852	2.04351	0.789442	0	0.62088	0.93908	0.976216	0.991094	0.991701	0.969117	2.94248	0.580882
Left_Ventricle-H3K27me3	80	11	0.115127	1.65555	0.563856	0.620234	0	0.449637	0.740299	0.759826	0.960998	0.947678	0.940925	0.583073	0.483236
Left_Ventricle-H3K36me3	80	12	0.117396	1.23031	0.426952	0.773948	0	0.465827	0.909455	0.892181	0.985143	0.981967	0.973898	0.473694	0.34016
Left_Ventricle-H3K4me1	80	14	0.132943	1.56103	0.824677	0.684869	0	0.351915	0.8003	0.760577	0.972287	0.949254	0.955036	0.683491	0.731645
Left_Ventricle-H3K4me3	80	16	0.0839025	1.50903	0.77207	0.848664	0	0.835434	0.996745	0.995327	0.998395	0.998262	0.993179	1.13345	0.478615
Left_Ventricle-H3K9me3	80	20	0.100398	1.54869	0.462467	0.54484	0	0.312443	0.633481	0.592339	0.938906	0.899599	0.939839	0.468474	0.401055
Lung-H3K27ac	81	10	0.168633	4.22759	2.44183	0.797956	0	0.681549	0.976967	0.976383	0.99398	0.994363	0.96556	2.67177	0.493557
Lung-H3K27me3	81	11	0.124933	1.32748	0.754073	0.461025	0	0.208379	0.479596	0.43278	0.883741	0.867197	0.888877	0.735747	1.66399
Lung-H3K36me3	81	12	0.102136	1.17329	0.492565	0.732521	0	0.517149	0.949929	0.938496	0.989442	0.987009	0.977611	0.5254	0.323088
Lung-H3K4me1	81	14	0.108408	1.41923	0.538643	0.638828	0	0.369106	0.803972	0.76909	0.970767	0.945256	0.940369	0.530209	0.874481
Lung-H3K4me3	81	16	0.0958774	0.501379	0.806156	0.710265	0	0.79546	0.97872	0.956856	0.994852	0.989556	0.95683	0.727467	2.12262
Lung-H3K9me3	81	20	0.146184	2.96381	1.1808	0.546391	0	0.341484	0.647167	0.617041	0.938993	0.900904	0.895767	1.27674	0.639519
Mesenchymal_Stem_Cell_Derived_Adipocyte_Cultured_Cells-H3K27me3	82	11	0.163029	1.34844	0.681106	0.672215	0	0.301928	0.731369	0.680547	0.962045	0.95162	0.93474	0.635667	0.691935
Mesenchymal_Stem_Cell_Derived_Adipocyte_Cultured_Cells-H3K36me3	82	12	0.122997	1.0062	0.38377	0.839378	0	0.562964	0.947259	0.950263	0.990437	0.990094	0.982145	0.434519	0.38843
Mesenchymal_Stem_Cell_Derived_Adipocyte_Cultured_Cells-H3K4me1	82	14	0.18083	1.1739	0.823536	0.787268	0	0.387132	0.809814	0.860469	0.975236	0.979218	0.958825	0.611489	0.38552
Mesenchymal_Stem_Cell_Derived_Adipocyte_Cultured_Cells-H3K4me3	82	16	0.094112	0.528022	0.236884	0.88843	0	0.834098	1	1	0.999082	0.999031	0.988773	0.409493	0.128017
Mesenchymal_Stem_Cell_Derived_Adipocyte_Cultured_Cells-H3K9ac	82	19	0.137414	1.50869	0.788627	0.857872	0	0.799299	0.996996	0.996495	0.998183	0.998019	0.983683	0.983777	0.334013
Mesenchymal_Stem_Cell_Derived_Adipocyte_Cultured_Cells-H3K9me3	82	20	0.122962	2.31306	0.974482	0.61461	0	0.412084	0.814821	0.702161	0.971308	0.935493	0.951499	1.17387	0.664809
Mobilized_CD34_Primary_Cells_Female-DNase	83	0	0.164103	3.95538	1.82692	0.705348	0	0.578903	0.95794	0.923225	0.989679	0.979634	0.94827	2.81276	0.64618
Mobilized_CD34_Primary_Cells_Female-H3K27ac	83	10	0.174109	2.22913	0.996936	0.726847	0	0.666277	0.977552	0.956605	0.994122	0.989491	0.955844	1.12115	1.30339
Mobilized_CD34_Primary_Cells_Female-H3K27me3	83	11	0.159295	0.985626	0.750938	0.699706	0	0.661854	0.974714	0.905116	0.993522	0.961545	0.946297	0.805167	0.758485
Mobilized_CD34_Primary_Cells_Female-H3K36me3	83	12	0.117531	0.712048	0.238034	0.860407	0	0.501377	0.944171	0.951348	0.988477	0.989258	0.985997	0.259181	0.250318
Mobilized_CD34_Primary_Cells_Female-H3K4me1	83	14	0.243251	3.24859	0.911579	0.836481	0	0.480598	0.935408	0.954352	0.987572	0.989515	0.972729	1.33601	0.692665
Mobilized_CD34_Primary_Cells_Female-H3K4me3	83	16	0.0939348	1.07173	0.298983	0.875404	0	0.819828	1	0.999917	0.99886	0.998917	0.995457	0.822129	0.168583
Mobilized_CD34_Primary_Cells_Female-H3K9me3	83	20	0.100531	1.48308	0.540457	0.576036	0	0.438788	0.816824	0.778603	0.969884	0.951562	0.960493	0.620667	0.414919
Mobilized_CD34_Primary_Cells_Male-DNase	84	0	0.105335	1.53009	0.909665	0.698415	0	0.674289	0.977885	0.934657	0.993708	0.982123	0.951573	1.27414	1.08598
Mobilized_CD34_Primary_Cells_Male-H3K27me3	84	11	0.126644	1.08214	0.642827	0.746514	0	0.671451	0.987065	0.944505	0.995103	0.974128	0.963745	0.758714	0.700288
Mobilized_CD34_Primary_Cells_Male-H3K36me3	84	12	0.106595	0.980614	0.282852	0.874601	0	0.542352	0.949011	0.965535	0.988892	0.990911	0.984839	0.32329	0.364471
Mobilized_CD34_Primary_Cells_Male-H3K4me1	84	14	0.196665	3.15456	0.68545	0.836964	0	0.466077	0.904114	0.944254	0.985732	0.988038	0.978063	1.43067	0.544173
Mobilized_CD34_Primary_Cells_Male-H3K4me3	84	16	0.0911828	1.6533	0.442499	0.914123	0	0.814153	1	1	0.99873	0.998813	0.993118	1.15084	0.459572
Mobilized_CD34_Primary_Cells_Male-H3K9me3	84	20	0.0835055	2.13229	0.923446	0.651866	0	0.484603	0.871485	0.872987	0.979687	0.971548	0.954989	1.04664	0.634162
Monocytes-CD14+_RO01746-DNase	85	0	0.205816	3.19877	1.95627	0.717621	0	0.661854	0.983727	0.93908	0.994556	0.983631	0.932146	2.58862	0.810315
Monocytes-CD14+_RO01746-H2AZ	85	2	0.172638	1.73581	1.29207	0.662269	0	0.670951	0.981474	0.897855	0.994422	0.972207	0.936108	1.21687	1.03962
Monocytes-CD14+_RO01746-H3K27ac	85	10	0.207952	1.4621	0.584477	0.842837	0	0.711591	0.99975	0.997079	0.997119	0.997034	0.929965	0.679298	0.501114
Monocytes-CD14+_RO01746-H3K27me3	85	11	0.305428	4.08893	2.32329	0.737064	0	0.718351	0.972127	0.977385	0.99434	0.991076	0.912873	3.0005	2.80239
Monocytes-CD14+_RO01746-H3K36me3	85	12	0.206084	2.71849	0.538629	0.894362	0	0.463907	0.836351	0.965034	0.980887	0.989372	0.985812	0.732556	1.17718
Monocytes-CD14+_RO01746-H3K4me1	85	14	0.207235	1.62756	1.11469	0.876832	0	0.473087	0.981307	0.904031	0.990697	0.985505	0.980879	0.884019	1.37727
Monocytes-CD14+_RO01746-H3K4me2	85	15	0.118834	1.2403	0.53146	0.917413	0	0.758908	1	0.997914	0.998021	0.996202	0.994846	0.702515	1.37399
Monocytes-CD14+_RO01746-H3K4me3	85	16	0.124289	1.55842	0.464573	0.90485	0	0.803972	1	1	0.998739	0.998625	0.993485	1.02813	0.991832
Monocytes-CD14+_RO01746-H3K79me2	85	18	0.198547	2.7648	0.706134	0.753263	0	0.409664	0.845865	0.896353	0.976681	0.980668	0.965256	0.829371	0.68064
Monocytes-CD14+_RO01746-H3K9ac	85	19	0.157473	0.893329	1.41887	0.775855	0	0.739548	0.999833	0.969206	0.997859	0.980229	0.971455	1.39272	1.06223
Monocytes-CD14+_RO01746-H3K9me3	85	20	0.117924	2.14385	0.646558	0.572166	0	0.366352	0.606109	0.721606	0.886672	0.943231	0.879771	0.664823	0.581027
Monocytes-CD14+_RO01746-H4K20me1	85	21	0.451116	10.2388	3.2955	0.601543	0	0.267212	0.579655	0.710089	0.936597	0.946199	0.901639	4.61979	2.60294
Muscle_Satellite_Cultured_Cells-H3K27me3	86	11	0.146222	1.29633	0.525548	0.718114	0	0.41851	0.788033	0.778353	0.969801	0.964521	0.947341	0.538579	0.453882
Muscle_Satellite_Cultured_Cells-H3K36me3	86	12	0.123618	0.766686	0.527381	0.76152	0	0.40207	0.821497	0.860636	0.977285	0.97806	0.972502	0.466963	0.394545
Muscle_Satellite_Cultured_Cells-H3K4me1	86	14	0.142901	1.53357	0.631268	0.839185	0	0.563215	0.96737	0.928732	0.991548	0.986261	0.978968	0.731518	0.472307
Muscle_Satellite_Cultured_Cells-H3K4me2	86	15	0.0814535	0.569584	0.314672	0.923084	0	0.784194	0.99758	1	0.998032	0.998536	0.994321	0.405983	0.220793
Muscle_Satellite_Cultured_Cells-H3K4me3	86	16	0.0891591	1.05547	0.931759	0.894331	0	0.851039	1	1	0.999013	0.99926	0.995843	0.985173	0.135426
Muscle_Satellite_Cultured_Cells-H3K9ac	86	19	0.106685	1.82279	0.982729	0.893658	0	0.815656	1	0.999917	0.998549	0.998879	0.992257	1.16209	0.697656
Muscle_Satellite_Cultured_Cells-H3K9me3	86	20	0.104713	1.45261	0.375723	0.510212	0	0.184511	0.513394	0.477093	0.913654	0.877399	0.926538	0.371683	0.433215
NH-A_Astrocytes-DNase	87	0	0.138904	3.5086	1.34315	0.741936	0	0.571309	0.945256	0.959693	0.989564	0.988212	0.963206	2.39896	0.684627
NH-A_Astrocytes-H2AZ	87	2	0.094521	1.09717	0.6554	0.744974	0	0.70116	0.988984	0.950096	0.995956	0.988634	0.989327	0.713754	0.426452
NH-A_Astrocytes-H3K27ac	87	10	0.120106	1.35235	0.528818	0.839375	0	0.68013	0.993324	0.996328	0.995924	0.996317	0.987423	0.787151	0.538603
NH-A_Astrocytes-H3K27me3	87	11	0.123888	1.69125	0.517366	0.670143	0	0.497204	0.845698	0.847117	0.977744	0.971441	0.949617	0.671508	0.57505
NH-A_Astrocytes-H3K36me3	87	12	0.121203	0.592366	0.613313	0.70965	0	0.423433	0.831762	0.826254	0.978344	0.973212	0.970564	0.594359	0.816883
NH-A_Astrocytes-H3K4me1	87	14	0.122847	0.752977	0.35879	0.808161	0	0.582575	0.966619	0.945339	0.991811	0.990015	0.978614	0.378406	0.274024
NH-A_Astrocytes-H3K4me2	87	15	0.117465	1.48397	0.97497	0.929698	0	0.83076	1	0.999165	0.998814	0.998968	0.99303	1.18197	0.521939
NH-A_Astrocytes-H3K4me3	87	16	0.0789773	0.597599	0.660655	0.88673	0	0.861387	1	0.999917	0.999223	0.999339	0.994847	0.747969	0.42407
NH-A_Astrocytes-H3K79me2	87	18	0.100411	1.32548	0.331999	0.872645	0	0.590336	0.962614	0.984979	0.991819	0.993384	0.987282	0.490425	0.187461
NH-A_Astrocytes-H3K9ac	87	19	0.100073	1.44418	0.792196	0.884649	0	0.8235	1	0.999833	0.998859	0.998943	0.992531	1.0363	0.439082
NH-A_Astrocytes-H3K9me3	87	20	0.104903	1.41114	0.400492	0.454107	0	0.245431	0.537678	0.526329	0.899357	0.88191	0.926747	0.396192	0.418788
NH-A_Astrocytes-H4K20me1	87	21	0.125533	2.39836	1.25126	0.763403	0	0.54836	0.950346	0.93908	0.989443	0.987932	0.974767	1.44744	0.505219
NHDF-Ad_Adult_Dermal_Fibroblasts-DNase	88	0	0.192887	7.58471	2.89169	0.743254	0	0.530168	0.900943	0.956605	0.983611	0.986303	0.963113	3.81824	0.942025
NHDF-Ad_Adult_Dermal_Fibroblasts-H2AZ	88	2	0.0631225	0.715169	0.488354	0.689781	0	0.671618	0.958858	0.919302	0.990976	0.973381	0.985728	0.487509	0.723907
NHDF-Ad_Adult_Dermal_Fibroblasts-H3K27ac	88	10	0.0772056	0.748638	0.626067	0.772612	0	0.670867	0.99082	0.969791	0.995378	0.991332	0.990685	0.643727	2.56646
NHDF-Ad_Adult_Dermal_Fibroblasts-H3K27me3	88	11	0.0746533	0.804018	0.413477	0.60142	0	0.441125	0.765751	0.760411	0.966029	0.945901	0.973673	0.398659	1.35406
NHDF-Ad_Adult_Dermal_Fibroblasts-H3K36me3	88	12	0.0622766	0.505793	0.359429	0.632363	0	0.359259	0.801469	0.742635	0.973502	0.944556	0.976801	0.316384	2.00665
NHDF-Ad_Adult_Dermal_Fibroblasts-H3K4me1	88	14	0.0908858	1.48186	0.607284	0.732143	0	0.416089	0.864558	0.81624	0.981212	0.966048	0.970138	0.657106	0.922791
NHDF-Ad_Adult_Dermal_Fibroblasts-H3K4me2	88	15	0.0681455	1.09358	0.572907	0.846426	0	0.608529	0.994576	0.969707	0.995185	0.99178	0.989749	0.666296	1.05056
NHDF-Ad_Adult_Dermal_Fibroblasts-H3K4me3	88	16	0.0665748	0.679933	1.15182	0.804887	0	0.742969	0.99975	0.976634	0.997899	0.992891	0.995651	1.03617	3.73638
NHDF-Ad_Adult_Dermal_Fibroblasts-H3K79me2	88	18	0.0914206	2.36598	0.775037	0.817372	0	0.476759	0.976884	0.965368	0.989959	0.989447	0.988128	1.32089	0.528718
NHDF-Ad_Adult_Dermal_Fibroblasts-H3K9ac	88	19	0.0623141	0.922669	0.699271	0.814866	0	0.80222	1	0.988901	0.998615	0.996703	0.997002	0.759019	0.758637
NHDF-Ad_Adult_Dermal_Fibroblasts-H3K9me3	88	20	0.0535448	0.838395	0.211371	0.354998	0	0.153384	0.394976	0.351331	0.846302	0.790207	0.96499	0.200745	0.737591
NHDF-Ad_Adult_Dermal_Fibroblasts-H4K20me1	88	21	0.152936	2.40475	0.667141	0.452049	0	0.308437	0.690311	0.626721	0.92456	0.903532	0.887889	0.89337	0.514806
NHEK-Epidermal_Keratinocytes-DNase	89	0	0.149645	1.45221	1.70947	0.649325	0	0.56263	0.935325	0.882333	0.982678	0.967835	0.900893	1.61855	2.3639
NHEK-Epidermal_Keratinocytes-H2AZ	89	2	0.0821825	0.927656	0.59704	0.72873	0	0.585997	0.947676	0.933739	0.990258	0.985615	0.974774	0.535532	0.710136
NHEK-Epidermal_Keratinocytes-H3K27ac	89	10	0.120471	2.67167	1.03955	0.879067	0	0.653676	0.998331	0.99324	0.995923	0.995266	0.989929	1.38973	0.565968
NHEK-Epidermal_Keratinocytes-H3K27me3	89	11	0.161372	3.29428	2.03646	0.681019	0	0.662355	0.915547	0.907953	0.986779	0.982407	0.937254	2.40324	0.713276
NHEK-Epidermal_Keratinocytes-H3K36me3	89	12	0.119212	1.27458	0.427541	0.710025	0	0.335559	0.721522	0.76909	0.96386	0.966452	0.955143	0.417104	0.659285
NHEK-Epidermal_Keratinocytes-H3K4me1	89	14	0.153273	2.1623	0.822462	0.828584	0	0.443712	0.933739	0.880998	0.986963	0.977859	0.978521	0.929609	0.605869
NHEK-Epidermal_Keratinocytes-H3K4me2	89	15	0.0931379	1.11558	0.512251	0.9081	0	0.6238	0.99975	0.990737	0.995556	0.994522	0.99423	0.541695	0.413741
NHEK-Epidermal_Keratinocytes-H3K4me3	89	16	0.0876104	0.990278	0.321478	0.871451	0	0.771927	0.999666	0.999666	0.997925	0.998323	0.992502	0.516708	1.01659
NHEK-Epidermal_Keratinocytes-H3K79me2	89	18	0.135639	3.05706	1.25306	0.848021	0	0.555454	0.954769	0.959276	0.990605	0.988909	0.982423	1.71274	0.349164
NHEK-Epidermal_Keratinocytes-H3K9ac	89	19	0.0980619	2.02604	1.14169	0.892208	0	0.788868	1	0.999583	0.998589	0.998638	0.995745	1.39896	0.504034
NHEK-Epidermal_Keratinocytes-H3K9me3	89	20	0.0737051	1.08717	0.334198	0.542196	0	0.288158	0.665025	0.649587	0.938342	0.922369	0.946889	0.338392	0.36082
NHEK-Epidermal_Keratinocytes-H4K20me1	89	21	0.105505	1.00683	0.481098	0.507513	0	0.367354	0.695569	0.676375	0.943394	0.920092	0.963385	0.434	0.853103
NHLF_Lung_Fibroblasts-DNase	90	0	0.148204	4.64908	1.80241	0.74397	0	0.551364	0.95986	0.944004	0.990652	0.985862	0.971216	2.44071	0.998209
NHLF_Lung_Fibroblasts-H2AZ	90	2	0.0471703	0.576788	0.395903	0.717029	0	0.619127	0.966286	0.919636	0.992499	0.979641	0.989831	0.387134	0.988103
NHLF_Lung_Fibroblasts-H3K27ac	90	10	0.0961819	2.35737	1.34964	0.861434	0	0.741968	0.996829	0.995994	0.997409	0.997353	0.990552	1.62208	0.33728
NHLF_Lung_Fibroblasts-H3K27me3	90	11	0.104225	1.51223	0.613717	0.689878	0	0.521072	0.880164	0.839105	0.98306	0.970915	0.961965	0.773467	0.682022
NHLF_Lung_Fibroblasts-H3K36me3	90	12	0.0651545	0.717801	0.3699	0.663779	0	0.382375	0.873738	0.797547	0.980159	0.956175	0.980773	0.367095	1.41132
NHLF_Lung_Fibroblasts-H3K4me1	90	14	0.08046	0.736194	0.453097	0.722606	0	0.47267	0.898356	0.871318	0.984772	0.974625	0.97679	0.434535	1.11854
NHLF_Lung_Fibroblasts-H3K4me2	90	15	0.0676737	0.773047	0.413459	0.852674	0	0.642827	0.996328	0.988066	0.995878	0.994498	0.992163	0.530735	1.01385
NHLF_Lung_Fibroblasts-H3K4me3	90	16	0.035921	0.286867	0.199442	0.901114	0	0.868981	1	0.999499	0.9993	0.999348	0.998439	0.26707	1.59031
NHLF_Lung_Fibroblasts-H3K79me2	90	18	0.0781928	2.05487	0.993214	0.871699	0	0.590754	0.991071	0.988066	0.994075	0.99381	0.990589	1.32869	0.206373
NHLF_Lung_Fibroblasts-H3K9ac	90	19	0.0714773	1.21393	0.949464	0.776043	0	0.765418	0.99758	0.972962	0.997843	0.99324	0.98745	1.0071	1.38997
NHLF_Lung_Fibroblasts-H3K9me3	90	20	0.0408448	0.600879	0.267869	0.371049	0	0.157807	0.466327	0.396395	0.880553	0.786997	0.946092	0.22168	0.831224
NHLF_Lung_Fibroblasts-H4K20me1	90	21	0.0701924	0.949802	0.490791	0.260603	0	0.202954	0.419344	0.442627	0.802978	0.76183	0.928761	0.425755	1.79783
Neurosphere_Cultured_Cells_Cortex_Derived-H3K27me3	91	11	0.129327	1.23372	1.20527	0.672923	0	0.681382	0.927981	0.80706	0.986056	0.93178	0.944835	1.19771	1.46562
Neurosphere_Cultured_Cells_Cortex_Derived-H3K36me3	91	12	0.0979087	0.603636	0.360097	0.770232	0	0.405992	0.85396	0.853876	0.977266	0.978377	0.97213	0.282551	0.493381
Neurosphere_Cultured_Cells_Cortex_Derived-H3K4me1	91	14	0.152543	2.50188	0.676288	0.709646	0	0.350997	0.789452	0.801135	0.969558	0.966403	0.948615	0.801159	0.543786
Neurosphere_Cultured_Cells_Cortex_Derived-H3K4me3	91	16	0.100232	3.53665	2.2786	0.871429	0	0.812317	0.99975	0.998248	0.998661	0.998414	0.99404	3.1082	0.441868
Neurosphere_Cultured_Cells_Cortex_Derived-H3K9me3	91	20	0.0892182	1.77912	0.572501	0.505175	0	0.346741	0.702912	0.664608	0.942731	0.909851	0.939101	0.626747	0.477987
Neurosphere_Cultured_Cells_Ganglionic_Eminence_Derived-H3K27me3	92	11	0.103078	0.719554	1.25411	0.543437	0	0.51523	0.765835	0.71785	0.955262	0.897902	0.95461	1.14366	2.40125
Neurosphere_Cultured_Cells_Ganglionic_Eminence_Derived-H3K36me3	92	12	0.0911491	0.766953	0.305077	0.77796	0	0.393307	0.84937	0.836351	0.978218	0.97752	0.973151	0.27279	0.505237
Neurosphere_Cultured_Cells_Ganglionic_Eminence_Derived-H3K4me1	92	14	0.109546	1.08026	0.490162	0.693985	0	0.33656	0.791955	0.780105	0.971132	0.963175	0.961929	0.429914	0.740743
Neurosphere_Cultured_Cells_Ganglionic_Eminence_Derived-H3K4me3	92	16	0.113346	3.49066	1.98235	0.893906	0	0.826004	1	0.997914	0.998669	0.998525	0.9936	2.94653	0.316821
Neurosphere_Cultured_Cells_Ganglionic_Eminence_Derived-H3K9me3	92	20	0.0701362	1.77839	0.673114	0.523623	0	0.371359	0.744221	0.704498	0.952796	0.921831	0.959576	0.748409	0.46647
Osteoblasts-H2AZ	93	2	0.111524	1.69879	0.760043	0.715073	0	0.636819	0.954352	0.933739	0.989894	0.984598	0.963747	0.858125	0.521916
Osteoblasts-H3K27ac	93	10	0.131701	1.22416	0.506268	0.865038	0	0.639656	0.991989	0.992907	0.995015	0.99516	0.983669	0.657688	0.697954
Osteoblasts-H3K27me3	93	11	0.144228	1.35707	0.524581	0.702654	0	0.486189	0.823583	0.81891	0.976021	0.97009	0.944115	0.577798	0.51744
Osteoblasts-H3K36me3	93	12	0.119053	0.921029	0.299059	0.815957	0	0.479846	0.877076	0.914379	0.984033	0.985535	0.979183	0.326063	0.28331
Osteoblasts-H3K4me1	93	14	0.146045	1.26364	0.388975	0.837948	0	0.539848	0.949929	0.950847	0.990063	0.98976	0.978452	0.532956	0.351323
Osteoblasts-H3K4me2	93	15	0.0860743	0.617404	0.173518	0.918454	0	0.759159	0.99324	0.999666	0.997573	0.998075	0.99245	0.319807	0.182378
Osteoblasts-H3K4me3	93	16	0.0840292	0.763484	0.302417	0.90885	0	0.856213	1	1	0.999189	0.999327	0.994018	0.451486	0.231767
Osteoblasts-H3K79me2	93	18	0.11021	1.1348	0.412419	0.892136	0	0.580322	0.98598	0.970792	0.993323	0.992167	0.989488	0.50135	0.3255
Osteoblasts-H3K9me3	93	20	0.0945269	1.24084	0.406501	0.454954	0	0.185096	0.47075	0.433698	0.897388	0.85617	0.928705	0.373729	0.501764
Osteoblasts-H4K20me1	93	21	0.108858	1.44248	0.442815	0.716196	0	0.452641	0.889594	0.892932	0.98111	0.980781	0.969395	0.57458	0.341823
Ovary-DNase	94	0	0.11666	2.18038	0.972709	0.631584	0	0.573145	0.89869	0.889427	0.980361	0.975346	0.915129	1.21391	1.02319
Ovary-H3K27ac	94	10	0.0991355	1.59919	1.48685	0.525507	0	0.44972	0.850622	0.71735	0.973556	0.877699	0.946762	1.4778	5.45157
Ovary-H3K27me3	94	11	0.127499	1.64145	0.562768	0.475504	0	0.261537	0.563966	0.577735	0.911055	0.860295	0.914972	0.557658	2.45229
Ovary-H3K36me3	94	12	0.100836	1.19837	0.475901	0.678047	0	0.40499	0.871067	0.806392	0.980507	0.966129	0.969055	0.492072	0.770908
Ovary-H3K4me1	94	14	0.117765	1.95727	0.619425	0.540705	0	0.28674	0.680965	0.618376	0.94633	0.892073	0.931298	0.652817	1.18095
Ovary-H3K4me3	94	16	0.10004	2.9038	1.85322	0.806951	0	0.79304	0.996996	0.983059	0.998199	0.99241	0.98649	2.05653	1.03635
Ovary-H3K9me3	94	20	0.0914472	1.46463	0.2798	0.35861	0	0.147125	0.347659	0.320537	0.808784	0.775543	0.848742	0.305678	0.651037
Pancreas-DNase	95	0	0.122139	2.94796	1.04165	0.569959	0	0.497288	0.816657	0.81866	0.958845	0.953886	0.902953	1.8016	0.744363
Pancreas-H3K27ac	95	10	0.120748	1.0056	0.976666	0.552495	0	0.590754	0.866811	0.80973	0.975923	0.947495	0.945483	0.928739	2.9457
Pancreas-H3K27me3	95	11	0.0957004	1.56988	1.34709	0.159539	0	0.0444797	0.150964	0.168489	0.74957	0.549491	0.761203	1.28301	3.28341
Pancreas-H3K36me3	95	12	0.108205	1.43551	0.595754	0.697633	0	0.502963	0.923391	0.863139	0.985798	0.977474	0.965415	0.637392	0.58138
Pancreas-H3K4me1	95	14	0.16205	3.57014	1.29781	0.667949	0	0.379705	0.788617	0.770091	0.967976	0.959401	0.934899	1.69012	0.61086
Pancreas-H3K4me3	95	16	0.0855529	2.53999	1.89803	0.842899	0	0.845364	0.991154	0.989819	0.998091	0.99703	0.98432	2.02455	0.587488
Pancreas-H3K9me3	95	20	0.106075	2.11932	0.703534	0.493708	0	0.28265	0.604773	0.57206	0.932245	0.882301	0.917344	0.832052	0.466313
Pancreatic_Islets-H3K27ac	96	10	0.0746925	1.33879	0.650154	0.613702	0	0.562297	0.837937	0.860135	0.966108	0.955577	0.94423	0.584584	2.78782
Pancreatic_Islets-H3K27me3	96	11	0.0980302	1.69315	0.469536	0.393381	0	0.272052	0.502128	0.526746	0.868564	0.849245	0.861679	0.479304	1.41801
Pancreatic_Islets-H3K36me3	96	12	0.141308	1.26121	0.496338	0.348346	0	0.309939	0.632312	0.581073	0.863874	0.87223	0.896453	0.452214	1.70766
Pancreatic_Islets-H3K4me1	96	14	0.154386	3.09923	1.05769	0.258504	0	0.109071	0.333556	0.304515	0.829421	0.643441	0.795576	0.982308	2.87125
Pancreatic_Islets-H3K4me3	96	16	0.0531939	1.84894	1.14269	0.849583	0	0.806309	0.989569	0.992907	0.994465	0.996809	0.986108	1.14049	1.15984
Pancreatic_Islets-H3K9ac	96	19	0.066443	1.0686	0.687674	0.655433	0	0.634482	0.913544	0.887173	0.978282	0.957426	0.969287	0.702361	1.88708
Pancreatic_Islets-H3K9me3	96	20	0.0409382	0.938391	0.258994	0.298668	0	0.194275	0.468414	0.425186	0.881519	0.728623	0.956551	0.336682	0.621675
Penis_Foreskin_Fibroblast_Primary_Cells_skin01-DNase	97	0	0.150719	3.18316	1.6989	0.813555	0	0.706334	0.986898	0.989569	0.99577	0.995726	0.971929	2.60012	0.330222
Penis_Foreskin_Fibroblast_Primary_Cells_skin01-H3K27ac	97	10	0.186383	0.658889	0.787181	0.741838	0	0.70575	0.992823	0.956104	0.996439	0.989436	0.942938	0.798237	0.915109
Penis_Foreskin_Fibroblast_Primary_Cells_skin01-H3K27me3	97	11	0.21848	2.1767	0.735357	0.766412	0	0.548193	0.884169	0.859718	0.985225	0.976865	0.944547	0.907835	0.778546
Penis_Foreskin_Fibroblast_Primary_Cells_skin01-H3K36me3	97	12	0.136924	0.966417	0.372261	0.830369	0	0.491029	0.952182	0.923058	0.989053	0.986515	0.974743	0.448519	0.366127
Penis_Foreskin_Fibroblast_Primary_Cells_skin01-H3K4me1	97	14	0.162884	1.04297	0.424367	0.803964	0	0.496203	0.914128	0.899274	0.98622	0.984541	0.9629	0.413982	0.33308
Penis_Foreskin_Fibroblast_Primary_Cells_skin01-H3K4me3	97	16	0.141314	1.38604	0.492222	0.883142	0	0.831678	1	1	0.999038	0.999063	0.976556	0.858762	0.272161
Penis_Foreskin_Fibroblast_Primary_Cells_skin01-H3K9me3	97	20	0.150655	2.69258	0.690775	0.593162	0	0.26112	0.638154	0.626387	0.950848	0.925745	0.924493	0.897439	0.557896
Penis_Foreskin_Fibroblast_Primary_Cells_skin02-DNase	98	0	0.169897	4.37456	2.72692	0.816341	0	0.706835	0.997163	0.988484	0.996637	0.995531	0.979208	3.61995	0.517319
Penis_Foreskin_Fibroblast_Primary_Cells_skin02-H3K27ac	98	10	0.177994	0.616237	0.641083	0.698872	0	0.709088	0.984645	0.942585	0.995663	0.988017	0.939058	0.620911	1.29412
Penis_Foreskin_Fibroblast_Primary_Cells_skin02-H3K27me3	98	11	0.163519	1.44273	0.493644	0.75382	0	0.503129	0.878912	0.840274	0.983802	0.974326	0.95699	0.640246	0.568895
Penis_Foreskin_Fibroblast_Primary_Cells_skin02-H3K36me3	98	12	0.134274	1.06449	0.425095	0.757878	0	0.467245	0.932571	0.887674	0.987046	0.981666	0.964214	0.483249	0.39625
Penis_Foreskin_Fibroblast_Primary_Cells_skin02-H3K4me1	98	14	0.141413	0.912408	0.360912	0.77357	0	0.473754	0.908537	0.873821	0.98542	0.980802	0.957331	0.38334	0.387039
Penis_Foreskin_Fibroblast_Primary_Cells_skin02-H3K4me3	98	16	0.160557	2.27905	1.334	0.859898	0	0.826421	1	0.999416	0.999036	0.998957	0.966045	1.81099	0.170518
Penis_Foreskin_Fibroblast_Primary_Cells_skin02-H3K9me3	98	20	0.135077	2.23889	0.712585	0.579198	0	0.290912	0.72678	0.629475	0.95519	0.922063	0.927127	0.788588	0.623503
Penis_Foreskin_Keratinocyte_Primary_Cells_skin02-DNase	99	0	0.21335	7.0678	2.26725	0.739254	0	0.467245	0.905616	0.943503	0.984361	0.982865	0.962453	3.80614	1.00777
Penis_Foreskin_Keratinocyte_Primary_Cells_skin02-H3K27me3	99	11	0.0851207	0.721653	0.478759	0.750764	0	0.763081	0.965117	0.962614	0.994026	0.990644	0.975946	0.517041	0.390103
Penis_Foreskin_Keratinocyte_Primary_Cells_skin02-H3K36me3	99	12	0.0978714	1.1235	0.432735	0.791012	0	0.34841	0.827088	0.827839	0.977323	0.974297	0.97443	0.458128	0.468996
Penis_Foreskin_Keratinocyte_Primary_Cells_skin02-H3K4me1	99	14	0.104466	0.693774	1.39695	0.761695	0	0.363348	0.887674	0.780856	0.980023	0.963867	0.973277	0.768206	0.75433
Penis_Foreskin_Keratinocyte_Primary_Cells_skin02-H3K4me3	99	16	0.0919232	2.54412	1.60855	0.919929	0	0.831929	1	1	0.999008	0.999087	0.997327	2.0801	0.168563
Penis_Foreskin_Keratinocyte_Primary_Cells_skin02-H3K9me3	99	20	0.0634878	2.05642	0.721958	0.489892	0	0.330552	0.751732	0.659017	0.964384	0.879216	0.946638	0.895262	0.606713
Penis_Foreskin_Keratinocyte_Primary_Cells_skin03-H3K27ac	100	10	0.167921	0.825528	1.43501	0.749155	0	0.628641	0.992406	0.959359	0.995106	0.989725	0.960746	1.23826	1.3188
Penis_Foreskin_Keratinocyte_Primary_Cells_skin03-H3K27me3	100	11	0.179211	1.53039	0.960326	0.700421	0	0.743971	0.970291	0.950513	0.99442	0.98786	0.935564	1.12117	0.864154
Penis_Foreskin_Keratinocyte_Primary_Cells_skin03-H3K36me3	100	12	0.164389	1.24728	0.29784	0.852414	0	0.471084	0.884753	0.911708	0.983715	0.985776	0.976629	0.414261	0.72972
Penis_Foreskin_Keratinocyte_Primary_Cells_skin03-H3K4me1	100	14	0.180155	1.74939	0.624627	0.751549	0	0.371777	0.836018	0.80439	0.977365	0.968235	0.957743	0.601748	0.447242
Penis_Foreskin_Keratinocyte_Primary_Cells_skin03-H3K4me3	100	16	0.180115	3.57608	2.17212	0.904226	0	0.8351	1	1	0.999028	0.999071	0.991308	2.9873	1.82272
Penis_Foreskin_Keratinocyte_Primary_Cells_skin03-H3K9me3	100	20	0.161872	3.1107	0.72911	0.55535	0	0.250855	0.638404	0.642577	0.952396	0.932348	0.925671	0.95257	0.700947
Penis_Foreskin_Melanocyte_Primary_Cells_skin01-DNase	101	0	0.231049	8.00094	2.29587	0.621472	0	0.463406	0.701828	0.901861	0.929478	0.972601	0.893058	2.90898	1.36225
Penis_Foreskin_Melanocyte_Primary_Cells_skin01-H3K27ac	101	10	0.118265	1.01144	1.89464	0.5494	0	0.462071	0.7292	0.713678	0.953409	0.929967	0.947409	1.77512	4.56901
Penis_Foreskin_Melanocyte_Primary_Cells_skin01-H3K27me3	101	11	0.0985472	1.3388	0.433038	0.673596	0	0.464324	0.860135	0.82108	0.980091	0.965458	0.971082	0.480273	1.5788
Penis_Foreskin_Melanocyte_Primary_Cells_skin01-H3K36me3	101	12	0.0793002	0.405656	0.334708	0.681945	0	0.429859	0.887257	0.817658	0.980465	0.967679	0.979705	0.283034	1.59394
Penis_Foreskin_Melanocyte_Primary_Cells_skin01-H3K4me1	101	14	0.0861561	0.767335	0.479671	0.632421	0	0.332554	0.730201	0.694985	0.956804	0.942888	0.948852	0.414157	1.58967
Penis_Foreskin_Melanocyte_Primary_Cells_skin01-H3K4me3	101	16	0.0862532	1.79571	1.30843	0.865656	0	0.867729	0.998248	0.998665	0.998943	0.999211	0.992051	1.4461	0.60645
Penis_Foreskin_Melanocyte_Primary_Cells_skin01-H3K9me3	101	20	0.082587	1.57394	0.5636	0.537287	0	0.349412	0.69198	0.65209	0.948046	0.919137	0.96827	0.669507	0.442407
Penis_Foreskin_Melanocyte_Primary_Cells_skin03-H3K27ac	102	10	0.171037	1.85797	0.761687	0.667765	0	0.62138	0.917133	0.910707	0.988482	0.979889	0.934022	0.826488	1.03141
Penis_Foreskin_Melanocyte_Primary_Cells_skin03-H3K27me3	102	11	0.195063	2.16876	1.05666	0.586066	0	0.522657	0.850956	0.78361	0.970824	0.935183	0.892208	1.28737	1.05349
Penis_Foreskin_Melanocyte_Primary_Cells_skin03-H3K36me3	102	12	0.172595	2.17248	0.559775	0.800278	0	0.393891	0.867229	0.862388	0.97755	0.979305	0.970159	0.890531	0.442449
Penis_Foreskin_Melanocyte_Primary_Cells_skin03-H3K4me1	102	14	0.246342	3.5727	0.9529	0.60601	0	0.307769	0.699658	0.697071	0.950083	0.94406	0.898343	1.05237	0.885199
Penis_Foreskin_Melanocyte_Primary_Cells_skin03-H3K4me3	102	16	0.118098	2.58062	1.34953	0.866779	0	0.827172	0.989819	0.997413	0.99802	0.998094	0.991313	1.61248	0.540424
Penis_Foreskin_Melanocyte_Primary_Cells_skin03-H3K9me3	102	20	0.113306	2.32533	0.595824	0.490988	0	0.271218	0.620379	0.592423	0.93445	0.902881	0.920659	0.840049	0.530602
Peripheral_Blood_Mononuclear_Primary_Cells-H3K27ac	103	10	0.12638	0.59211	1.02723	0.627504	0	0.641826	0.965952	0.894517	0.991689	0.976567	0.990567	0.919676	3.09314
Peripheral_Blood_Mononuclear_Primary_Cells-H3K27me3	103	11	0.140027	1.25865	0.650043	0.750313	0	0.709672	0.983977	0.961863	0.995565	0.992557	0.963289	0.700644	0.49773
Peripheral_Blood_Mononuclear_Primary_Cells-H3K36me3	103	12	0.1766	2.33762	0.990907	0.843086	0	0.516565	0.954269	0.91054	0.989903	0.986403	0.979007	1.17753	0.823574
Peripheral_Blood_Mononuclear_Primary_Cells-H3K4me1	103	14	0.157812	1.12833	1.12536	0.626872	0	0.346407	0.751314	0.758742	0.961502	0.957637	0.962325	0.982473	1.78857
Peripheral_Blood_Mononuclear_Primary_Cells-H3K4me3	103	16	0.0946722	0.697932	0.479317	0.824142	0	0.843695	0.999833	0.998498	0.999221	0.998932	0.992741	0.539017	0.475807
Peripheral_Blood_Mononuclear_Primary_Cells-H3K9ac	103	19	0.145314	0.773344	0.40794	0.698422	0	0.743386	0.987649	0.963949	0.996186	0.992768	0.947818	0.440469	0.460084
Peripheral_Blood_Mononuclear_Primary_Cells-H3K9me3	103	20	0.0984701	1.39281	0.579275	0.539024	0	0.411333	0.747476	0.692231	0.954365	0.927883	0.961046	0.63378	0.436418
Placenta_Amnion-H3K27ac	104	10	0.136286	1.76494	1.17096	0.47354	0	0.291246	0.591254	0.587833	0.910372	0.908659	0.903402	1.14913	5.02817
Placenta_Amnion-H3K27me3	104	11	0.099453	1.18784	0.78256	0.559112	0	0.615872	0.89193	0.829842	0.98045	0.945566	0.974695	0.761584	1.61457
Placenta_Amnion-H3K36me3	104	12	0.146768	2.342	0.807911	0.679463	0	0.36243	0.811733	0.810148	0.973873	0.963385	0.961339	1.04169	0.773445
Placenta_Amnion-H3K4me1	104	14	0.188244	3.26604	0.779024	0.596986	0	0.278478	0.665192	0.694901	0.94223	0.939208	0.9002	1.06398	0.731983
Placenta_Amnion-H3K4me3	104	16	0.103305	0.68901	0.566077	0.694795	0	0.777435	0.989402	0.968038	0.996483	0.99161	0.968626	0.586591	4.70077
Placenta_Amnion-H3K9me3	104	20	0.072028	1.46678	0.411197	0.231556	0	0.13878	0.341317	0.325044	0.743297	0.749521	0.897508	0.383051	1.24567
Psoas_Muscle-DNase	105	0	0.131084	3.28056	1.19978	0.668387	0	0.534758	0.8941	0.910206	0.982347	0.980428	0.934994	1.99094	0.727863
Psoas_Muscle-H3K27ac	105	10	0.115428	2.41249	1.13083	0.703192	0	0.6233	0.961112	0.919219	0.992071	0.976017	0.963031	1.49854	1.59423
Psoas_Muscle-H3K27me3	105	11	0.077225	1.94781	0.530865	0.34637	0	0.267212	0.493783	0.509972	0.855105	0.76328	0.857384	0.638093	1.26502
Psoas_Muscle-H3K36me3	105	12	0.108779	0.626295	0.820425	0.553056	0	0.300426	0.724944	0.578152	0.955319	0.921149	0.94908	0.762275	1.6904
Psoas_Muscle-H3K4me1	105	14	0.118447	1.54813	0.646517	0.552205	0	0.262956	0.655846	0.609781	0.945795	0.912059	0.941393	0.596214	1.28917
Psoas_Muscle-H3K4me3	105	16	0.105163	3.12734	2.12147	0.858332	0	0.830593	1	0.998414	0.998885	0.998699	0.994849	2.53257	0.355327
Psoas_Muscle-H3K9me3	105	20	0.107115	1.89954	0.419447	0.388521	0	0.1412	0.371109	0.339648	0.854226	0.751105	0.888607	0.468193	0.608591
Rectal_Mucosa.Donor_29-H3K27ac	106	10	0.147766	3.53123	2.02807	0.860386	0	0.692731	0.999249	0.996912	0.996767	0.996622	0.981726	2.66436	0.312215
Rectal_Mucosa.Donor_29-H3K27me3	106	11	0.119359	1.00004	0.660259	0.576084	0	0.401152	0.740966	0.708838	0.953495	0.942348	0.937384	0.594744	1.03422
Rectal_Mucosa.Donor_29-H3K36me3	106	12	0.11371	1.44328	0.638387	0.829417	0	0.551031	0.951014	0.940749	0.989915	0.989035	0.979356	0.692764	0.27518
Rectal_Mucosa.Donor_29-H3K4me1	106	14	0.131084	0.753956	0.66724	0.675526	0	0.476341	0.889176	0.856463	0.98245	0.973596	0.96381	0.486946	0.679977
Rectal_Mucosa.Donor_29-H3K4me3	106	16	0.0886323	1.87807	0.753032	0.894262	0	0.773429	0.999082	0.99975	0.997958	0.998267	0.992322	1.06654	0.370888
Rectal_Mucosa.Donor_29-H3K9ac	106	19	0.106881	0.553484	0.706969	0.742865	0	0.727197	0.997997	0.976467	0.997391	0.994682	0.974369	0.728379	1.18873
Rectal_Mucosa.Donor_29-H3K9me3	106	20	0.0580136	1.03238	0.408642	0.401978	0	0.248936	0.525912	0.49637	0.879676	0.854177	0.955851	0.377344	0.62013
Rectal_Mucosa.Donor_31-H3K27ac	107	10	0.129392	2.74923	1.1424	0.83456	0	0.648252	0.99516	0.991238	0.99553	0.995106	0.981833	1.63361	0.427547
Rectal_Mucosa.Donor_31-H3K27me3	107	11	0.123827	1.23512	0.513616	0.584296	0	0.435617	0.78386	0.749061	0.961834	0.947538	0.94722	0.496182	0.865805
Rectal_Mucosa.Donor_31-H3K36me3	107	12	0.109963	1.02405	0.351757	0.773057	0	0.486189	0.914128	0.909372	0.985971	0.984988	0.976601	0.408067	0.396694
Rectal_Mucosa.Donor_31-H3K4me1	107	14	0.119653	1.34588	0.60375	0.717315	0	0.464491	0.900776	0.878077	0.983512	0.975257	0.961479	0.609961	0.547117
Rectal_Mucosa.Donor_31-H3K4me3	107	16	0.0850655	0.636858	0.34162	0.862732	0	0.800384	1	0.999499	0.998521	0.998527	0.992899	0.524148	0.36564
Rectal_Mucosa.Donor_31-H3K9ac	107	19	0.0866542	1.67349	0.735931	0.862963	0	0.751565	0.999666	0.998581	0.997921	0.997807	0.991096	1.22725	0.298635
Rectal_Mucosa.Donor_31-H3K9me3	107	20	0.0905636	1.35849	0.358842	0.378679	0	0.200618	0.453559	0.443712	0.86425	0.836272	0.91385	0.341345	0.645329
Rectal_Smooth_Muscle-H3K27ac	108	10	0.156633	5.18833	2.73346	0.799075	0	0.62088	0.987315	0.985229	0.994265	0.99357	0.980809	3.39599	0.592136
Rectal_Smooth_Muscle-H3K27me3	108	11	0.134023	1.30966	0.401997	0.484623	0	0.363849	0.662021	0.666194	0.929485	0.922787	0.918513	0.399049	1.78843
Rectal_Smooth_Muscle-H3K36me3	108	12	0.108622	0.866114	0.370117	0.717222	0	0.46858	0.907035	0.859968	0.984676	0.978692	0.978453	0.374679	0.797483
Rectal_Smooth_Muscle-H3K4me1	108	14	0.124065	1.47673	0.794282	0.632899	0	0.36218	0.822665	0.721606	0.97438	0.941743	0.955441	0.620054	1.32772
Rectal_Smooth_Muscle-H3K4me3	108	16	0.107144	2.6501	1.99917	0.87062	0	0.8356	1	1	0.998987	0.999084	0.991562	2.10237	0.279363
Rectal_Smooth_Muscle-H3K9ac	108	19	0.137379	0.925868	1.65585	0.544208	0	0.625553	0.881332	0.84962	0.968528	0.97015	0.942346	1.50933	3.2422
Rectal_Smooth_Muscle-H3K9me3	108	20	0.0792877	1.34288	0.309202	0.326159	0	0.193274	0.447718	0.399149	0.854099	0.799673	0.914393	0.317984	0.583806
Right_Atrium-H3K27ac	109	10	0.121397	3.08871	1.05275	0.77428	0	0.59042	0.938079	0.949679	0.989962	0.986367	0.975452	1.77823	0.727566
Right_Atrium-H3K27me3	109	11	0.105106	1.20842	0.465846	0.341243	0	0.100058	0.327547	0.2118	0.822524	0.759778	0.886164	0.448219	2.16623
Right_Atrium-H3K36me3	109	12	0.267006	2.71301	1.64853	0.0790249	0	0.0403906	0.123759	0.162897	0.532967	0.568011	0.550328	1.4631	2.92177
Right_Atrium-H3K4me1	109	14	0.103443	1.54155	0.701412	0.607688	0	0.286489	0.734123	0.719019	0.96272	0.922288	0.950159	0.614067	0.890909
Right_Atrium-H3K4me3	109	16	0.129295	3.51416	2.50538	0.847336	0	0.827756	0.998248	0.99975	0.998787	0.998986	0.97733	2.85139	0.225831
Right_Atrium-H3K9me3	109	20	0.0688736	1.15808	0.330729	0.321908	0	0.189852	0.427689	0.358758	0.837147	0.75201	0.912532	0.352163	0.489474
Right_Ventricle-H3K27ac	110	10	0.103584	1.50957	0.777109	0.694915	0	0.634482	0.951848	0.93666	0.991905	0.976996	0.941815	1.06072	1.99763
Right_Ventricle-H3K27me3	110	11	0.127132	1.41173	0.732545	0.532127	0	0.250355	0.61195	0.527664	0.93227	0.896674	0.92198	0.739536	1.61082
Right_Ventricle-H3K36me3	110	12	0.147371	1.55587	0.481254	0.659786	0	0.381123	0.859551	0.811984	0.976258	0.96858	0.944435	0.629198	0.417639
Right_Ventricle-H3K4me1	110	14	0.172889	1.97963	0.557507	0.626677	0	0.351415	0.788784	0.758658	0.964346	0.958233	0.918271	0.771533	0.522631
Right_Ventricle-H3K4me3	110	16	0.0850353	1.01993	0.484544	0.79967	0	0.819411	0.995911	0.996578	0.998333	0.998228	0.989919	0.733883	0.538303
Right_Ventricle-H3K9me3	110	20	0.110065	1.4235	0.370084	0.466922	0	0.207961	0.477677	0.492615	0.892691	0.869393	0.9468	0.36714	0.586638
Sigmoid_Colon-H3K27ac	111	10	0.205115	4.75118	2.24795	0.785737	0	0.613035	0.9763	0.978469	0.993416	0.992531	0.971423	3.49254	0.360153
Sigmoid_Colon-H3K27me3	111	11	0.119357	1.33445	0.497189	0.565088	0	0.33848	0.641742	0.642577	0.937268	0.929493	0.930935	0.500212	1.25776
Sigmoid_Colon-H3K36me3	111	12	0.136787	1.86143	0.873162	0.790624	0	0.508387	0.944171	0.927731	0.988677	0.986975	0.980182	0.956351	0.265161
Sigmoid_Colon-H3K4me1	111	14	0.133252	1.39682	0.606472	0.593807	0	0.296754	0.733205	0.634232	0.958554	0.917471	0.952627	0.572453	1.13817
Sigmoid_Colon-H3K4me3	111	16	0.149115	0.988004	1.58113	0.625817	0	0.7413	0.940749	0.941834	0.985902	0.987485	0.959886	1.44621	2.97658
Sigmoid_Colon-H3K9me3	111	20	0.0944922	1.25351	0.389348	0.484461	0	0.278227	0.572811	0.547693	0.915799	0.883834	0.942582	0.39769	0.420085
Skeletal_Muscle_Female-H3K27ac	112	10	0.155005	2.84667	1.12126	0.841157	0	0.670283	0.979638	0.992322	0.994565	0.995474	0.978089	1.37705	0.615872
Skeletal_Muscle_Female-H3K27me3	112	11	0.150302	1.74451	0.686993	0.669945	0	0.528499	0.859968	0.85855	0.976816	0.977287	0.945995	0.750865	0.445378
Skeletal_Muscle_Female-H3K36me3	112	12	0.124081	1.06626	0.35215	0.802731	0	0.525912	0.898022	0.92915	0.984976	0.987804	0.975656	0.382297	0.300305
Skeletal_Muscle_Female-H3K4me1	112	14	0.167772	2.6672	0.809612	0.819699	0	0.49854	0.920304	0.940916	0.986836	0.988148	0.970838	1.13184	0.588437
Skeletal_Muscle_Female-H3K4me3	112	16	0.0840661	0.712607	0.234976	0.869693	0	0.816073	0.999917	0.999917	0.998497	0.99879	0.992218	0.324648	0.326207
Skeletal_Muscle_Female-H3K9ac	112	19	0.0950174	0.593062	0.344926	0.80074	0	0.784695	0.99783	0.989318	0.998011	0.997044	0.970783	0.449864	0.36173
Skeletal_Muscle_Female-H3K9me3	112	20	0.0811088	0.959843	0.335633	0.46256	0	0.224818	0.516064	0.459234	0.903567	0.867212	0.941117	0.320015	0.473733
Skeletal_Muscle_Male-H3K27me3	113	11	0.129492	1.84986	0.632708	0.725762	0	0.50096	0.893432	0.851623	0.982318	0.97503	0.957451	0.697513	0.589716
Skeletal_Muscle_Male-H3K36me3	113	12	0.0973492	0.900671	0.324215	0.774997	0	0.510974	0.877577	0.925144	0.983872	0.986691	0.978606	0.345605	0.384187
Skeletal_Muscle_Male-H3K4me1	113	14	0.123315	1.56221	0.680805	0.816103	0	0.528332	0.94125	0.920554	0.989364	0.985673	0.97756	0.782753	0.42722
Skeletal_Muscle_Male-H3K4me3	113	16	0.0742896	0.948922	0.373206	0.872349	0	0.794709	0.990236	0.998331	0.997643	0.998209	0.993749	0.557832	0.519697
Skeletal_Muscle_Male-H3K9ac	113	19	0.148559	2.8003	0.9143	0.825707	0	0.712593	0.988567	0.993908	0.996215	0.996579	0.979892	1.73418	0.661878
Skeletal_Muscle_Male-H3K9me3	113	20	0.0817284	1.27802	0.443446	0.460983	0	0.233915	0.534591	0.520738	0.900349	0.873039	0.942451	0.433962	0.533701
Small_Intestine-DNase	114	0	0.172121	5.46107	1.5613	0.581301	0	0.426187	0.754402	0.844029	0.956434	0.957964	0.912893	2.48612	0.978457
Small_Intestine-H3K27ac	114	10	0.194211	4.3896	2.70981	0.836859	0	0.698072	0.991488	0.996578	0.996165	0.996485	0.978366	3.14628	0.311323
Small_Intestine-H3K27me3	114	11	0.145675	1.60337	0.572389	0.56048	0	0.471001	0.75265	0.76909	0.94916	0.95464	0.92192	0.564611	1.05351
Small_Intestine-H3K36me3	114	12	0.0781881	0.73625	0.491227	0.525778	0	0.289994	0.758908	0.681382	0.961137	0.900945	0.966993	0.467021	2.21086
Small_Intestine-H3K4me1	114	14	0.123967	1.09567	0.925334	0.560136	0	0.261621	0.66152	0.594509	0.953822	0.906601	0.938008	0.823613	1.96023
Small_Intestine-H3K4me3	114	16	0.136581	0.918488	1.55956	0.596237	0	0.720354	0.962614	0.90837	0.984464	0.978016	0.953358	1.48491	4.36221
Small_Intestine-H3K9me3	114	20	0.0751427	0.979705	0.25715	0.281472	0	0.197446	0.42844	0.323792	0.844816	0.758535	0.913208	0.238184	0.699058
Spleen-H3K27ac	115	10	0.188514	4.94684	2.2791	0.782589	0	0.647	0.958358	0.982475	0.992598	0.993146	0.959746	2.51211	1.04806
Spleen-H3K27me3	115	11	0.132637	1.01275	1.04501	0.318779	0	0.247017	0.43737	0.505132	0.821655	0.837077	0.895055	0.954576	2.168
Spleen-H3K36me3	115	12	0.148896	3.42891	2.41935	0.772069	0	0.6354	0.984561	0.974798	0.994568	0.993109	0.969127	2.57895	0.418134
Spleen-H3K4me1	115	14	0.13179	1.10536	0.530042	0.704784	0	0.453309	0.858383	0.829258	0.979528	0.9721	0.946191	0.495523	0.590465
Spleen-H3K4me3	115	16	0.133555	1.51882	2.19746	0.598294	0	0.619962	0.774264	0.831261	0.960407	0.95939	0.913768	2.06219	4.90249
Spleen-H3K9me3	115	20	0.0980018	2.00315	0.771618	0.550413	0	0.376617	0.717183	0.620212	0.956077	0.900994	0.927076	0.805245	0.4573
Stomach_Mucosa-H3K27me3	116	11	0.177931	4.32472	2.95851	0.685858	0	0.669532	0.944672	0.941918	0.989853	0.989786	0.946141	3.51434	0.579487
Stomach_Mucosa-H3K36me3	116	12	0.113254	1.00968	0.420736	0.555728	0	0.303847	0.707168	0.64725	0.947526	0.929474	0.953849	0.399089	2.26916
Stomach_Mucosa-H3K4me1	116	14	0.199394	3.21539	0.841454	0.701903	0	0.345239	0.774013	0.766419	0.963967	0.966209	0.92853	1.09118	0.582305
Stomach_Mucosa-H3K4me3	116	16	0.130054	1.43032	2.38515	0.675348	0	0.71785	0.982892	0.952182	0.995508	0.99013	0.977202	2.23752	4.29011
Stomach_Mucosa-H3K9ac	116	19	0.126175	2.67376	1.80419	0.79362	0	0.78603	0.986898	0.99299	0.997145	0.997242	0.975679	1.94287	0.518777
Stomach_Mucosa-H3K9me3	116	20	0.0870909	1.31237	0.327882	0.292587	0	0.157974	0.351748	0.367854	0.786979	0.792626	0.899289	0.304798	0.807347
Stomach_Smooth_Muscle-H3K27ac	117	10	0.168282	3.16958	1.26885	0.78617	0	0.609781	0.963865	0.961612	0.992554	0.989406	0.971728	1.80715	0.735543
Stomach_Smooth_Muscle-H3K27me3	117	11	0.111469	1.23993	0.559759	0.695173	0	0.470083	0.850956	0.802387	0.977302	0.96663	0.962249	0.687839	1.01813
Stomach_Smooth_Muscle-H3K36me3	117	12	0.094894	1.05653	0.369699	0.819564	0	0.510473	0.922724	0.936577	0.987449	0.987839	0.982983	0.412651	0.328424
Stomach_Smooth_Muscle-H3K4me1	117	14	0.121313	0.88995	0.437505	0.758791	0	0.557623	0.954519	0.918802	0.990388	0.983987	0.973859	0.402224	0.397687
Stomach_Smooth_Muscle-H3K4me3	117	16	0.109692	2.75992	1.69919	0.909026	0	0.836101	1	1	0.998924	0.998991	0.994208	2.1201	0.294199
Stomach_Smooth_Muscle-H3K9ac	117	19	0.0939315	0.53341	0.805542	0.770044	0	0.728866	0.998832	0.972795	0.997569	0.994276	0.990553	0.734526	1.17301
Stomach_Smooth_Muscle-H3K9me3	117	20	0.0716999	1.30951	0.696053	0.442184	0	0.23066	0.547776	0.448719	0.914781	0.807732	0.956813	0.663124	0.8974
Thymus-H3K27ac	118	10	0.0919972	0.975007	0.841361	0.706445	0	0.628974	0.961112	0.931152	0.992212	0.983937	0.975043	0.846662	2.00448
Thymus-H3K27me3	118	11	0.0917577	1.59818	0.743085	0.587523	0	0.603355	0.907619	0.921973	0.979383	0.981022	0.965287	0.850175	0.866647
Thymus-H3K36me3	118	12	0.0788737	0.555926	0.327346	0.701234	0	0.464158	0.875323	0.888843	0.982297	0.977324	0.980533	0.328739	1.08089
Thymus-H3K4me1	118	14	0.106532	1.36453	0.655903	0.616058	0	0.386715	0.809897	0.788701	0.970792	0.948224	0.962353	0.643356	1.69465
Thymus-H3K4me3	118	16	0.102595	4.61323	3.1178	0.874255	0	0.813736	0.999165	0.999583	0.998393	0.998745	0.997298	3.47415	0.362101
Thymus-H3K9me3	118	20	0.0727293	0.997836	0.241879	0.284974	0	0.146124	0.312192	0.336644	0.784131	0.761337	0.927834	0.222116	0.701771
hESC_Derived_CD184+_Endoderm_Cultured_Cells-H3K27ac	119	10	0.185534	2.80759	1.80967	0.50385	0	0.420596	0.734207	0.683301	0.937488	0.89186	0.871401	1.72814	2.58294
hESC_Derived_CD184+_Endoderm_Cultured_Cells-H3K27me3	119	11	0.24416	3.15262	2.01249	0.756764	0	0.828173	0.964783	0.989902	0.987398	0.997814	0.883043	2.11189	1.86571
hESC_Derived_CD184+_Endoderm_Cultured_Cells-H3K36me3	119	12	0.170835	2.12174	0.42947	0.79265	0	0.355086	0.767337	0.80706	0.969744	0.975486	0.964661	0.522812	0.325801
hESC_Derived_CD184+_Endoderm_Cultured_Cells-H3K4me1	119	14	0.18695	2.14159	0.613228	0.632901	0	0.303013	0.676125	0.683552	0.938898	0.948674	0.892952	0.633597	0.610753
hESC_Derived_CD184+_Endoderm_Cultured_Cells-H3K4me3	119	16	0.146421	1.42038	0.657932	0.780221	0	0.74372	0.995243	0.991655	0.997159	0.996834	0.930511	0.701623	1.10675
hESC_Derived_CD184+_Endoderm_Cultured_Cells-H3K9ac	119	19	0.126584	1.20332	0.745278	0.683188	0	0.743971	0.965952	0.948093	0.99347	0.986455	0.97208	0.7419	0.84778
hESC_Derived_CD184+_Endoderm_Cultured_Cells-H3K9me3	119	20	0.15533	3.44122	1.14986	0.631473	0	0.373863	0.79087	0.815656	0.966033	0.968275	0.945732	1.46736	0.596494
hESC_Derived_CD56+_Ectoderm_Cultured_Cells-H3K27ac	120	10	0.170256	1.6933	1.58855	0.468533	0	0.454227	0.77877	0.658266	0.939338	0.884536	0.882292	1.5289	2.61114
hESC_Derived_CD56+_Ectoderm_Cultured_Cells-H3K27me3	120	11	0.217733	6.55183	5.27728	0.818701	0	0.847868	0.993074	0.999917	0.997221	0.999071	0.967337	5.39317	2.46371
hESC_Derived_CD56+_Ectoderm_Cultured_Cells-H3K36me3	120	12	0.117918	0.44378	0.638958	0.754693	0	0.439039	0.898273	0.884253	0.983996	0.979741	0.970361	0.549953	0.892808
hESC_Derived_CD56+_Ectoderm_Cultured_Cells-H3K4me1	120	14	0.156695	2.52885	0.649549	0.697961	0	0.356589	0.802053	0.797129	0.97115	0.96768	0.93747	0.824835	0.447359
hESC_Derived_CD56+_Ectoderm_Cultured_Cells-H3K4me3	120	16	0.0942378	1.66926	1.31612	0.870425	0	0.863891	1	0.99733	0.999367	0.998974	0.992151	1.37683	0.35856
hESC_Derived_CD56+_Ectoderm_Cultured_Cells-H3K9me3	120	20	0.11914	1.18158	0.688284	0.334456	0	0.201035	0.486689	0.449136	0.818863	0.857367	0.875525	0.637339	1.23025
hESC_Derived_CD56+_Mesoderm_Cultured_Cells-H3K27ac	121	10	0.226575	4.85685	2.69245	0.658599	0	0.557039	0.931987	0.831344	0.987895	0.913097	0.943504	2.6485	2.51282
hESC_Derived_CD56+_Mesoderm_Cultured_Cells-H3K27me3	121	11	0.255151	1.41574	2.83655	0.589641	0	0.695235	0.951181	0.893766	0.990396	0.971191	0.889981	2.6094	0.996824
hESC_Derived_CD56+_Mesoderm_Cultured_Cells-H3K36me3	121	12	0.230811	2.47495	0.799385	0.831702	0	0.432112	0.878495	0.87983	0.982422	0.982618	0.967616	0.905667	0.389776
hESC_Derived_CD56+_Mesoderm_Cultured_Cells-H3K4me1	121	14	0.144876	1.72923	0.82037	0.656696	0	0.283568	0.679296	0.701327	0.954901	0.951192	0.929665	0.769906	0.896101
hESC_Derived_CD56+_Mesoderm_Cultured_Cells-H3K4me3	121	16	0.0707557	1.55464	1.00523	0.913074	0	0.86147	1	0.998999	0.999284	0.999086	0.996968	1.07872	0.56174
hESC_Derived_CD56+_Mesoderm_Cultured_Cells-H3K9me3	121	20	0.167523	2.36159	0.88468	0.576303	0	0.406743	0.807143	0.788534	0.966627	0.956712	0.938198	1.13294	0.58794
iPS-15b_Cell_Line-H3K27me3	122	11	0.1686	3.52497	2.54576	0.844624	0	0.798464	1	0.992907	0.998798	0.997278	0.970751	2.66866	1.3698
iPS-15b_Cell_Line-H3K36me3	122	12	0.122612	0.373583	0.670444	0.697677	0	0.472419	0.881582	0.878995	0.98302	0.97755	0.973384	0.684109	1.0669
iPS-15b_Cell_Line-H3K4me1	122	14	0.147745	1.80539	0.698681	0.680174	0	0.295419	0.777268	0.693149	0.970652	0.945799	0.953316	0.707498	0.780855
iPS-15b_Cell_Line-H3K4me3	122	16	0.102181	1.40722	0.789301	0.857833	0	0.812818	0.999416	0.99975	0.998775	0.998781	0.962924	0.942735	0.45922
iPS-15b_Cell_Line-H3K9ac	122	19	0.135052	0.841909	1.0293	0.570804	0	0.603689	0.857214	0.844029	0.967387	0.966351	0.925274	0.997531	2.80375
iPS-15b_Cell_Line-H3K9me3	122	20	0.108828	1.02006	0.326764	0.509085	0	0.344905	0.724026	0.690562	0.945625	0.937874	0.954945	0.335474	0.620607
iPS-18_Cell_Line-H3K27ac	123	10	0.127665	0.790917	1.27312	0.564079	0	0.569056	0.834265	0.799299	0.957681	0.955738	0.977591	1.20875	3.0039
iPS-18_Cell_Line-H3K27me3	123	11	0.158217	2.87125	2.50929	0.892494	0	0.909288	1	1	0.999716	0.99969	0.986117	2.67759	3.75576
iPS-18_Cell_Line-H3K36me3	123	12	0.111266	0.818291	0.420779	0.829685	0	0.639072	0.985813	0.978636	0.994784	0.994079	0.989008	0.451622	0.279355
iPS-18_Cell_Line-H3K4me1	123	14	0.136079	1.76594	0.560639	0.791403	0	0.436201	0.900359	0.881582	0.984303	0.981367	0.9756	0.747635	0.374815
iPS-18_Cell_Line-H3K4me3	123	16	0.0771155	0.355913	0.198165	0.904373	0	0.887591	1	1	0.999598	0.999555	0.996285	0.269884	0.0944685
iPS-18_Cell_Line-H3K9ac	123	19	0.108312	0.955471	0.70998	0.760504	0	0.80464	0.996996	0.986314	0.998061	0.99666	0.982915	0.733272	0.478967
iPS-18_Cell_Line-H3K9me3	123	20	0.13189	2.07618	0.577816	0.595221	0	0.374781	0.697738	0.774013	0.947935	0.957749	0.923082	0.670235	0.420343
iPS-20b_Cell_Line-H3K27ac	124	10	0.105592	0.625756	0.991877	0.685516	0	0.617875	0.940833	0.88976	0.988781	0.979109	0.968945	0.956501	1.89471
iPS-20b_Cell_Line-H3K27me3	124	11	0.133704	1.96546	1.7005	0.891417	0	0.910623	1	1	0.999725	0.999734	0.986884	1.85472	2.27387
iPS-20b_Cell_Line-H3K36me3	124	12	0.125859	1.29353	0.523594	0.831764	0	0.56722	0.962948	0.970375	0.991309	0.991557	0.980766	0.736167	0.365157
iPS-20b_Cell_Line-H3K4me1	124	14	0.125752	0.988234	0.602116	0.735481	0	0.360845	0.862806	0.779354	0.979596	0.965522	0.967432	0.464069	0.521117
iPS-20b_Cell_Line-H3K4me3	124	16	0.0880075	0.829378	0.289986	0.895007	0	0.813569	1	1	0.998851	0.99888	0.993735	0.50685	0.204575
iPS-20b_Cell_Line-H3K9ac	124	19	0.111766	1.19954	0.788994	0.798601	0	0.802303	0.999249	0.987148	0.998579	0.997218	0.981901	0.837573	0.360463
iPS-20b_Cell_Line-H3K9me3	124	20	0.11965	2.15941	0.947308	0.657162	0	0.502712	0.935826	0.899357	0.987268	0.978703	0.969048	1.24615	0.486438
iPS_DF_19.11_Cell_Line-DNase	125	0	0.119887	1.95502	0.958129	0.594881	0	0.464491	0.898106	0.77393	0.983077	0.937363	0.909648	1.29008	1.52779
iPS_DF_19.11_Cell_Line-H3K27ac	125	10	0.113237	1.43056	1.04206	0.598167	0	0.453976	0.801636	0.70383	0.969489	0.925604	0.947268	1.0383	2.12711
iPS_DF_19.11_Cell_Line-H3K27me3	125	11	0.108005	0.683695	0.74238	0.591927	0	0.737628	0.923558	0.889093	0.980136	0.97418	0.960487	0.706738	1.33802
iPS_DF_19.11_Cell_Line-H3K36me3	125	12	0.112026	1.16447	0.660563	0.540291	0	0.299257	0.580072	0.63757	0.936724	0.912587	0.901911	0.647496	1.96304
iPS_DF_19.11_Cell_Line-H3K4me1	125	14	0.132951	1.9872	0.656905	0.703768	0	0.387716	0.836185	0.783276	0.976824	0.963751	0.952399	0.74829	0.549949
iPS_DF_19.11_Cell_Line-H3K4me3	125	16	0.0942686	2.71771	2.0432	0.847295	0	0.82592	0.99975	0.994576	0.998928	0.998126	0.987439	2.27674	0.608875
iPS_DF_19.11_Cell_Line-H3K9me3	125	20	0.10626	2.04204	0.795576	0.533364	0	0.313694	0.613786	0.530001	0.937665	0.878497	0.927937	0.947919	0.481833
iPS_DF_6.9_Cell_Line-DNase	126	0	0.113115	1.90253	0.764422	0.578855	0	0.451056	0.833931	0.762831	0.975828	0.935494	0.895724	1.39495	0.983027
iPS_DF_6.9_Cell_Line-H3K27ac	126	10	0.115316	1.32755	2.42339	0.266402	0	0.145873	0.350663	0.324209	0.83159	0.575418	0.877019	2.15151	5.22543
iPS_DF_6.9_Cell_Line-H3K27me3	126	11	0.126894	1.96917	1.62226	0.61437	0	0.814237	0.972127	0.933823	0.991395	0.981442	0.94337	1.67202	0.894481
iPS_DF_6.9_Cell_Line-H3K36me3	126	12	0.113033	1.02136	0.431102	0.546657	0	0.406409	0.791288	0.74372	0.96209	0.948378	0.95191	0.430832	1.31433
iPS_DF_6.9_Cell_Line-H3K4me1	126	14	0.106224	1.41702	0.495282	0.577967	0	0.31987	0.714679	0.639406	0.954658	0.919727	0.947923	0.553599	0.727036
iPS_DF_6.9_Cell_Line-H3K4me3	126	16	0.0907203	2.15084	1.72574	0.818128	0	0.84236	1	0.996745	0.999231	0.998706	0.993528	1.8617	0.940037
iPS_DF_6.9_Cell_Line-H3K9me3	126	20	0.115453	1.71061	0.569363	0.277451	0	0.0928816	0.327047	0.202453	0.817368	0.56926	0.9186	0.491316	0.752084
