# Supplementary material for: PREDICTD PaRallel Epigenomics Data Imputation with Cloud-based Tensor Decomposition
Source: Nat Commun. 2018 Apr 11;9:1402. doi: 10.1038/s41467-018-03635-9 (PMC5895786; doi:10.1038/s41467-018-03635-9)
Supplement: Supplementary file 16 — Supplementary Dataset 14(XLSX 188 kb) [file 41467_2018_3635_MOESM16_ESM.xlsx]

## Sheet: Supplementary Data 14
Main Effects Quality Measures By Experiment
cell_type_assay	cell_type_coord	assay_coord	mseGlobal	mse1obs	mse1imp	gwcorrasinh_coef	gwcorrasinh_pval	match1	catch1obs	catch1imp	aucobs1	aucimp1	catchpeakobs	mse1altimp	mse1altimprecip
4star-H3K27me3	0	11	0.182032	3.54974	1.93298	0.504156	0	0.541517	0.8351	0.743887	0.971028	0.90747	0.88513	2.98925	1.65655
4star-H3K36me3	0	12	0.184743	2.8358	1.19843	0.726205	0	0.476926	0.889427	0.911124	0.981847	0.982671	0.947447	1.32393	1.27981
4star-H3K4me1	0	14	0.229885	3.55051	0.761031	0.501342	0	0.212885	0.510557	0.570976	0.910642	0.899166	0.853294	1.29618	0.847665
4star-H3K4me3	0	16	0.145557	2.24821	1.46012	0.69272	0	0.751398	0.990403	0.955353	0.996808	0.985669	0.949309	1.53856	1.03094
4star-H3K9me3	0	20	0.162686	3.71712	0.742571	0.391593	0	0.213302	0.465493	0.563465	0.828474	0.888203	0.803425	0.755102	0.903939
A549_EtOH_0.02pct_Lung_Carcinoma-DNase	1	0	0.157859	2.48836	1.4304	0.629106	0	0.529667	0.934991	0.833431	0.987112	0.958047	0.935043	1.5338	1.43748
A549_EtOH_0.02pct_Lung_Carcinoma-H2AZ	1	2	0.119344	2.16271	1.1578	0.682549	0	0.548611	0.974047	0.876742	0.99169	0.958792	0.97611	1.07149	0.829366
A549_EtOH_0.02pct_Lung_Carcinoma-H3K27ac	1	10	0.290906	10.1915	3.92576	0.784508	0	0.511224	0.965785	0.971126	0.990832	0.989314	0.970682	5.65817	1.71203
A549_EtOH_0.02pct_Lung_Carcinoma-H3K27me3	1	11	0.263882	2.94322	2.90211	0.238078	0	0.138947	0.289911	0.239506	0.859558	0.583776	0.795386	1.53917	1.5672
A549_EtOH_0.02pct_Lung_Carcinoma-H3K36me3	1	12	0.145788	1.54731	0.570189	0.706747	0	0.454811	0.795627	0.826588	0.973183	0.958881	0.955107	0.412801	0.525358
A549_EtOH_0.02pct_Lung_Carcinoma-H3K4me1	1	14	0.219543	2.90472	1.71003	0.663669	0	0.216974	0.816657	0.56238	0.973178	0.884685	0.94071	1.43516	2.2125
A549_EtOH_0.02pct_Lung_Carcinoma-H3K4me2	1	15	0.155705	3.37529	1.5255	0.88565	0	0.619878	0.998248	0.995744	0.995595	0.994748	0.991211	1.53245	0.607024
A549_EtOH_0.02pct_Lung_Carcinoma-H3K4me3	1	16	0.115897	1.6882	0.661587	0.876388	0	0.793207	1	0.999249	0.998518	0.998395	0.992607	0.715288	0.52737
A549_EtOH_0.02pct_Lung_Carcinoma-H3K79me2	1	18	0.218407	4.11695	2.13009	0.768637	0	0.549028	0.953351	0.899691	0.990557	0.97654	0.966457	2.63967	1.135
A549_EtOH_0.02pct_Lung_Carcinoma-H3K9ac	1	19	0.169094	5.11381	3.59794	0.893627	0	0.783694	1	0.999499	0.998417	0.998322	0.993463	3.73454	1.5627
A549_EtOH_0.02pct_Lung_Carcinoma-H3K9me3	1	20	0.142767	1.83315	1.90953	0.265475	0	0.0350497	0.271718	0.0746891	0.870023	0.464906	0.87739	0.451944	0.138082
A549_EtOH_0.02pct_Lung_Carcinoma-H4K20me1	1	21	0.136305	2.06618	1.6897	0.456956	0	0.287824	0.725862	0.417174	0.957585	0.685626	0.932391	0.994189	0.885369
Adipose_Derived_Mesenchymal_Stem_Cell_Cultured_Cells-H3K27me3	2	11	0.288201	3.40517	1.67026	0.446434	0	0.345489	0.693149	0.546858	0.941602	0.785412	0.841608	1.51797	0.642842
Adipose_Derived_Mesenchymal_Stem_Cell_Cultured_Cells-H3K36me3	2	12	0.228485	3.32941	1.48065	0.770692	0	0.471084	0.87499	0.908537	0.98132	0.983168	0.96013	1.67035	0.30243
Adipose_Derived_Mesenchymal_Stem_Cell_Cultured_Cells-H3K4me1	2	14	0.406925	5.9971	1.17567	0.57809	0	0.143119	0.579571	0.429525	0.942945	0.898586	0.873919	2.12518	1.50977
Adipose_Derived_Mesenchymal_Stem_Cell_Cultured_Cells-H3K4me3	2	16	0.165256	3.91573	2.37353	0.86189	0	0.77418	0.999917	0.997747	0.998298	0.998128	0.983917	2.80121	0.716364
Adipose_Derived_Mesenchymal_Stem_Cell_Cultured_Cells-H3K9ac	2	19	0.216585	6.19036	3.85471	0.823766	0	0.696403	0.992406	0.99733	0.996142	0.996729	0.974494	4.83098	0.548807
Adipose_Derived_Mesenchymal_Stem_Cell_Cultured_Cells-H3K9me3	2	20	0.147882	2.21865	0.899195	0.32078	0	0.165401	0.431862	0.29667	0.882657	0.623735	0.861263	0.741819	0.253551
Adipose_Nuclei-H3K27ac	3	10	0.292864	6.70242	1.54511	0.688615	0	0.453726	0.849203	0.939748	0.97372	0.985474	0.908755	2.10397	0.902425
Adipose_Nuclei-H3K27me3	3	11	0.175462	2.15366	0.87992	0.56593	0	0.366936	0.752232	0.633981	0.956652	0.897302	0.905243	0.818523	1.14174
Adipose_Nuclei-H3K36me3	3	12	0.208492	2.86316	1.43317	0.750917	0	0.485187	0.936493	0.847701	0.987975	0.972426	0.962574	1.78419	0.522054
Adipose_Nuclei-H3K4me1	3	14	0.272394	4.34279	2.10408	0.761486	0	0.511391	0.892932	0.941083	0.983947	0.988692	0.941238	2.49925	0.737126
Adipose_Nuclei-H3K4me3	3	16	0.113345	2.64843	1.75691	0.874556	0	0.828424	0.999165	0.998748	0.998737	0.998812	0.989867	1.87368	0.269686
Adipose_Nuclei-H3K9ac	3	19	0.127139	1.44947	0.931268	0.751013	0	0.750981	0.994325	0.973963	0.997256	0.993455	0.96798	1.00393	0.380325
Adipose_Nuclei-H3K9me3	3	20	0.13119	1.95899	1.22201	0.387556	0	0.154135	0.511308	0.222816	0.930698	0.623235	0.915242	0.93004	0.243443
Adult_Liver-H3K27ac	4	10	0.28562	8.45697	3.59857	0.769145	0	0.55754	0.900025	0.978386	0.985662	0.992233	0.960159	4.57069	2.14117
Adult_Liver-H3K27me3	4	11	0.1745	1.82726	1.22703	0.43629	0	0.248185	0.493616	0.469248	0.898331	0.782271	0.905171	0.567908	1.16442
Adult_Liver-H3K36me3	4	12	0.221979	3.06325	1.60478	0.734543	0	0.466244	0.893182	0.802804	0.97982	0.944445	0.946319	1.57282	0.588181
Adult_Liver-H3K4me1	4	14	0.244662	4.48319	1.07159	0.69238	0	0.301844	0.755904	0.7292	0.964884	0.959619	0.923872	1.40517	0.881056
Adult_Liver-H3K4me3	4	16	0.101745	1.21646	0.331177	0.793021	0	0.777101	0.993407	0.993741	0.996593	0.997339	0.987555	0.335835	0.392043
Adult_Liver-H3K9ac	4	19	0.154025	2.47755	0.811427	0.650961	0	0.608779	0.93858	0.917967	0.989178	0.98253	0.952233	0.864017	0.666032
Adult_Liver-H3K9me3	4	20	0.112148	1.79319	0.693914	0.513887	0	0.345489	0.682801	0.620713	0.9455	0.877713	0.930162	0.688457	0.516543
Aorta-H3K27ac	5	10	0.122396	4.00243	1.19908	0.650459	0	0.460402	0.843278	0.865643	0.970701	0.961923	0.938346	1.37586	0.922085
Aorta-H3K27me3	5	11	0.0988918	1.33831	1.47522	0.356134	0	0.0868731	0.343403	0.253025	0.860035	0.628694	0.863946	1.03781	0.336351
Aorta-H3K36me3	5	12	0.0747356	0.489185	0.521279	0.635482	0	0.392222	0.785279	0.77151	0.967761	0.951725	0.971528	0.466009	0.373874
Aorta-H3K4me1	5	14	0.105708	1.05727	0.891608	0.415032	0	0.19995	0.572728	0.384628	0.921574	0.801478	0.911983	0.636853	0.538565
Aorta-H3K4me3	5	16	0.0838637	0.813579	0.884594	0.700409	0	0.727781	0.987232	0.941083	0.995702	0.984558	0.990045	0.868842	0.5979
Aorta-H3K9me3	5	20	0.0601383	1.23768	0.409373	0.521617	0	0.260786	0.580823	0.537261	0.918123	0.869986	0.93836	0.348958	0.655382
Bone_Marrow_Derived_Mesenchymal_Stem_Cell_Cultured_Cells-H3K27ac	6	10	0.44214	13.2353	2.79039	0.658378	0	0.344405	0.873321	0.891513	0.975889	0.978898	0.905132	6.1034	1.05436
Bone_Marrow_Derived_Mesenchymal_Stem_Cell_Cultured_Cells-H3K27me3	6	11	0.288829	3.23021	2.00006	0.391972	0	0.301177	0.596345	0.468998	0.937939	0.673113	0.85422	1.45912	0.303067
Bone_Marrow_Derived_Mesenchymal_Stem_Cell_Cultured_Cells-H3K36me3	6	12	0.214199	3.04096	1.19366	0.709165	0	0.385045	0.781357	0.757573	0.97139	0.942147	0.949846	1.4342	0.39209
Bone_Marrow_Derived_Mesenchymal_Stem_Cell_Cultured_Cells-H3K4me1	6	14	0.273535	4.91905	1.06746	0.5956	0	0.23066	0.655262	0.63323	0.95099	0.938902	0.890449	2.23843	0.652748
Bone_Marrow_Derived_Mesenchymal_Stem_Cell_Cultured_Cells-H3K4me3	6	16	0.11343	2.55634	1.31092	0.874845	0	0.799132	0.998414	0.999332	0.998468	0.998625	0.991383	1.69106	0.178565
Bone_Marrow_Derived_Mesenchymal_Stem_Cell_Cultured_Cells-H3K9ac	6	19	0.110171	2.27551	1.51329	0.827014	0	0.775933	0.999917	0.997997	0.998448	0.997986	0.993179	1.77428	0.31191
Bone_Marrow_Derived_Mesenchymal_Stem_Cell_Cultured_Cells-H3K9me3	6	20	0.113553	1.811	0.579078	0.442559	0	0.21205	0.482267	0.422181	0.883162	0.780144	0.887306	0.528698	0.325483
Brain_Angular_Gyrus-H3K27ac	7	10	0.197824	3.77699	0.656254	0.709875	0	0.415839	0.891096	0.898106	0.982323	0.980962	0.94733	2.68299	0.457352
Brain_Angular_Gyrus-H3K27me3	7	11	0.141516	1.68902	1.03657	0.519943	0	0.389635	0.731703	0.646666	0.946636	0.900641	0.904932	1.07584	0.418681
Brain_Angular_Gyrus-H3K36me3	7	12	0.125434	1.21454	0.408607	0.716359	0	0.441208	0.866728	0.85855	0.978948	0.976457	0.963332	0.436415	0.351724
Brain_Angular_Gyrus-H3K4me1	7	14	0.151214	2.04004	0.540645	0.678315	0	0.355921	0.77176	0.770508	0.970253	0.960282	0.942719	1.03966	0.399398
Brain_Angular_Gyrus-H3K4me3	7	16	0.0959161	0.960065	0.373823	0.817025	0	0.804223	0.999332	0.997663	0.998236	0.99838	0.988335	0.447728	0.205039
Brain_Angular_Gyrus-H3K9ac	7	19	0.134848	1.47719	0.570516	0.719749	0	0.638655	0.98623	0.937078	0.994619	0.986874	0.966822	0.813094	0.340983
Brain_Angular_Gyrus-H3K9me3	7	20	0.101588	1.38332	0.431055	0.438895	0	0.238588	0.507552	0.463156	0.892417	0.828887	0.932077	0.389889	0.322756
Brain_Anterior_Caudate-H3K27ac	8	10	0.223168	4.19079	0.81522	0.744337	0	0.475424	0.898106	0.926229	0.984071	0.986195	0.947705	2.68862	0.534628
Brain_Anterior_Caudate-H3K27me3	8	11	0.139426	1.31332	0.841093	0.486815	0	0.376283	0.662188	0.614454	0.926214	0.899033	0.948196	0.689335	0.618656
Brain_Anterior_Caudate-H3K36me3	8	12	0.137606	1.5584	0.646556	0.75971	0	0.505049	0.921222	0.897772	0.986484	0.983468	0.967447	0.724315	0.453402
Brain_Anterior_Caudate-H3K4me1	8	14	0.158337	2.07625	0.557577	0.716433	0	0.373946	0.816323	0.779938	0.975997	0.966362	0.949228	0.921713	0.451715
Brain_Anterior_Caudate-H3K4me3	8	16	0.1017	1.17382	0.542708	0.852251	0	0.824585	0.999332	0.999666	0.998682	0.998889	0.987855	0.613463	0.392835
Brain_Anterior_Caudate-H3K9ac	8	19	0.11567	1.12478	0.499112	0.746375	0	0.680965	0.9879	0.952182	0.995555	0.990501	0.964706	0.642137	0.341432
Brain_Anterior_Caudate-H3K9me3	8	20	0.115948	1.6349	0.639141	0.386145	0	0.211049	0.492781	0.380873	0.89644	0.739478	0.900171	0.5539	0.272932
Brain_Cingulate_Gyrus-H3K27ac	9	10	0.264549	6.15318	1.05627	0.652767	0	0.370358	0.747476	0.871568	0.964597	0.974715	0.909513	3.95227	0.309678
Brain_Cingulate_Gyrus-H3K27me3	9	11	0.176296	1.96973	1.2471	0.509459	0	0.396896	0.772428	0.628641	0.956181	0.8955	0.926112	1.36574	0.439222
Brain_Cingulate_Gyrus-H3K36me3	9	12	0.128404	1.23323	0.445087	0.738019	0	0.464324	0.89143	0.879246	0.982578	0.978882	0.966319	0.454823	0.286555
Brain_Cingulate_Gyrus-H3K4me1	9	14	0.186886	3.25838	0.795239	0.642999	0	0.314279	0.670784	0.746641	0.95429	0.9571	0.915867	1.6847	0.426571
Brain_Cingulate_Gyrus-H3K4me3	9	16	0.117246	1.53426	0.713956	0.80406	0	0.811984	0.999332	0.996745	0.998332	0.998099	0.972682	0.863698	0.158615
Brain_Cingulate_Gyrus-H3K9ac	9	19	0.141686	1.82255	0.863158	0.774938	0	0.693816	0.995577	0.972211	0.996637	0.993249	0.980709	1.28352	0.351452
Brain_Cingulate_Gyrus-H3K9me3	9	20	0.115098	1.46001	0.747756	0.383282	0	0.159309	0.439706	0.282734	0.885051	0.690124	0.91579	0.459595	0.196016
Brain_Germinal_Matrix-H3K27me3	10	11	0.151376	4.02589	1.84611	0.576727	0	0.496954	0.877994	0.775098	0.970859	0.933205	0.901567	2.95998	1.05301
Brain_Germinal_Matrix-H3K36me3	10	12	0.0891625	1.22465	0.33508	0.741958	0	0.400317	0.787282	0.852708	0.966301	0.976119	0.960487	0.355397	0.331361
Brain_Germinal_Matrix-H3K4me1	10	14	0.101085	1.60547	0.592332	0.556226	0	0.241843	0.584411	0.641742	0.922394	0.91843	0.907574	0.551077	0.507098
Brain_Germinal_Matrix-H3K4me3	10	16	0.116682	4.69258	2.69195	0.855655	0	0.768172	0.993908	0.991989	0.997076	0.996484	0.987729	3.02933	2.63974
Brain_Germinal_Matrix-H3K9me3	10	20	0.0892361	1.52563	0.444678	0.451394	0	0.287574	0.635901	0.512142	0.919525	0.85613	0.939574	0.58542	0.391317
Brain_Hippocampus_Middle-H3K27ac	11	10	0.322179	7.95547	2.88358	0.756176	0	0.512226	0.894267	0.94609	0.984469	0.987378	0.950015	6.44276	1.33564
Brain_Hippocampus_Middle-H3K27me3	11	11	0.186456	2.2056	1.00591	0.529857	0	0.415005	0.773679	0.682968	0.96151	0.928788	0.895939	1.43376	0.460681
Brain_Hippocampus_Middle-H3K36me3	11	12	0.161201	2.10852	0.932	0.779959	0	0.50388	0.936243	0.919386	0.987413	0.985943	0.96753	1.03449	0.276571
Brain_Hippocampus_Middle-H3K4me1	11	14	0.261631	4.14845	1.42144	0.720715	0	0.37161	0.81891	0.822832	0.974757	0.973893	0.932782	2.47296	0.461095
Brain_Hippocampus_Middle-H3K4me3	11	16	0.131635	2.3316	1.42618	0.853212	0	0.830844	0.999917	0.999499	0.998831	0.998949	0.982921	1.58928	0.297458
Brain_Hippocampus_Middle-H3K9me3	11	20	0.139234	1.89904	1.00979	0.365493	0	0.161062	0.472002	0.257949	0.90917	0.640324	0.900472	0.744566	0.184914
Brain_Inferior_Temporal_Lobe-H3K27ac	12	10	0.264843	5.80133	0.838617	0.690564	0	0.343737	0.833347	0.863557	0.976159	0.976523	0.928626	3.55478	0.366934
Brain_Inferior_Temporal_Lobe-H3K27me3	12	11	0.167153	1.79398	1.07198	0.500401	0	0.376951	0.741217	0.600768	0.948794	0.886995	0.907405	1.10337	0.374379
Brain_Inferior_Temporal_Lobe-H3K36me3	12	12	0.141476	1.51997	0.536216	0.744721	0	0.425519	0.879663	0.850371	0.980959	0.974011	0.96341	0.616155	0.409288
Brain_Inferior_Temporal_Lobe-H3K4me1	12	14	0.161088	2.40657	0.625309	0.668949	0	0.335976	0.751314	0.768589	0.967694	0.961535	0.949035	1.27077	0.48497
Brain_Inferior_Temporal_Lobe-H3K4me3	12	16	0.100313	0.972207	0.337215	0.836233	0	0.813569	0.998581	0.998665	0.998365	0.998702	0.988014	0.384648	0.19933
Brain_Inferior_Temporal_Lobe-H3K9ac	12	19	0.14139	2.02841	0.812923	0.733151	0	0.65401	0.986648	0.949011	0.994884	0.988421	0.962023	1.28076	0.347129
Brain_Inferior_Temporal_Lobe-H3K9me3	12	20	0.123088	1.7109	0.856846	0.403598	0	0.192606	0.494617	0.313527	0.907789	0.695687	0.904249	0.610385	0.245502
Brain_Mid_Frontal_Lobe-H3K27ac	13	10	0.195116	3.00694	0.690722	0.713563	0	0.497121	0.916632	0.903363	0.985998	0.982591	0.940309	1.85805	0.344929
Brain_Mid_Frontal_Lobe-H3K27me3	13	11	0.153367	1.55768	0.743999	0.557197	0	0.424101	0.751815	0.71059	0.955603	0.940997	0.912807	0.990034	0.427814
Brain_Mid_Frontal_Lobe-H3K36me3	13	12	0.12614	1.20777	0.412025	0.742227	0	0.476759	0.888676	0.892514	0.982641	0.982238	0.968224	0.460318	0.367148
Brain_Mid_Frontal_Lobe-H3K4me1	13	14	0.13575	1.52064	0.466721	0.703666	0	0.404573	0.823333	0.801719	0.976313	0.96741	0.954345	0.711004	0.409996
Brain_Mid_Frontal_Lobe-H3K4me3	13	16	0.104167	1.01927	0.409891	0.822038	0	0.815739	0.998999	0.999332	0.998379	0.998774	0.987574	0.474511	0.292581
Brain_Mid_Frontal_Lobe-H3K9ac	13	19	0.128431	1.45975	0.668954	0.758634	0	0.687057	0.993991	0.964867	0.99617	0.991196	0.983073	0.842183	0.300869
Brain_Mid_Frontal_Lobe-H3K9me3	13	20	0.110133	1.43908	0.595652	0.402272	0	0.181757	0.443712	0.336059	0.873636	0.74272	0.901177	0.424394	0.239217
Brain_Substantia_Nigra-H3K27ac	14	10	0.233825	6.05112	1.01029	0.730454	0	0.392806	0.877243	0.91296	0.980302	0.982096	0.954095	3.83821	0.830397
Brain_Substantia_Nigra-H3K27me3	14	11	0.142444	1.30708	1.09134	0.440589	0	0.288242	0.58149	0.518318	0.911749	0.858002	0.900441	0.817229	0.346284
Brain_Substantia_Nigra-H3K36me3	14	12	0.118162	0.857757	0.417318	0.68961	0	0.458817	0.877243	0.83752	0.981437	0.97	0.974418	0.37048	0.341486
Brain_Substantia_Nigra-H3K4me1	14	14	0.158445	2.36026	0.584356	0.693214	0	0.344738	0.771927	0.780439	0.970905	0.965046	0.943176	1.19213	0.497487
Brain_Substantia_Nigra-H3K4me3	14	16	0.103281	0.617157	0.331755	0.775118	0	0.77393	0.994492	0.994492	0.996962	0.997723	0.975599	0.326265	0.330699
Brain_Substantia_Nigra-H3K9ac	14	19	0.133818	1.76515	0.709746	0.740661	0	0.627305	0.991071	0.937995	0.994995	0.984551	0.982564	1.08475	0.455909
Brain_Substantia_Nigra-H3K9me3	14	20	0.107103	1.43076	0.563453	0.404891	0	0.222398	0.509221	0.399149	0.894956	0.762926	0.911221	0.446786	0.308928
Breast_Myoepithelial_Cells-H3K27me3	15	11	0.207335	2.58862	1.23543	0.4866	0	0.435116	0.732788	0.639573	0.953849	0.860681	0.86428	1.0577	0.927689
Breast_Myoepithelial_Cells-H3K36me3	15	12	0.216105	2.49951	0.741608	0.738067	0	0.406159	0.807394	0.854711	0.970063	0.979587	0.937103	0.841515	0.366364
Breast_Myoepithelial_Cells-H3K4me1	15	14	0.282364	5.0229	0.854005	0.552614	0	0.184929	0.486856	0.617041	0.898586	0.939889	0.85595	1.14293	0.791466
Breast_Myoepithelial_Cells-H3K4me3	15	16	0.169742	4.65093	2.35864	0.788963	0	0.745389	0.989318	0.996412	0.996656	0.997503	0.938526	2.68206	3.46985
Breast_Myoepithelial_Cells-H3K9ac	15	19	0.144537	1.03071	0.852874	0.535328	0	0.53192	0.838772	0.824752	0.964079	0.964186	0.912553	0.82785	3.09044
Breast_Myoepithelial_Cells-H3K9me3	15	20	0.136988	2.64117	0.957103	0.505483	0	0.332805	0.683218	0.615121	0.945022	0.887435	0.89765	1.0229	0.829564
Breast_vHMEC-DNase	16	0	0.24262	8.88072	3.34344	0.626332	0	0.485354	0.814654	0.892681	0.960484	0.969981	0.923853	4.36616	1.48803
Breast_vHMEC-H3K27me3	16	11	0.278697	6.70219	2.76949	0.34833	0	0.321372	0.57181	0.511558	0.883215	0.809416	0.755975	2.6923	2.34884
Breast_vHMEC-H3K36me3	16	12	0.28725	3.59535	1.305	0.569695	0	0.285154	0.726529	0.571226	0.950051	0.902068	0.897369	1.28466	1.27029
Breast_vHMEC-H3K4me1	16	14	0.229907	3.95009	0.801871	0.523978	0	0.177919	0.517483	0.519402	0.91741	0.893347	0.881917	1.47718	0.916976
Breast_vHMEC-H3K4me3	16	16	0.12898	1.8814	1.25674	0.715253	0	0.730034	0.98598	0.924727	0.99519	0.969255	0.945912	1.25709	1.12496
Breast_vHMEC-H3K9me3	16	20	0.121478	2.61196	0.50059	0.328077	0	0.122173	0.286906	0.364433	0.823299	0.782388	0.809457	0.537916	0.352897
CD14_Primary_Cells-DNase	17	0	0.176511	6.22737	2.44633	0.550708	0	0.477343	0.824501	0.738546	0.972559	0.915675	0.928623	3.26962	1.40772
CD14_Primary_Cells-H3K27ac	17	10	0.303801	13.6148	5.75579	0.631026	0	0.4468	0.856547	0.816573	0.977405	0.940456	0.959411	9.149	1.85269
CD14_Primary_Cells-H3K27me3	17	11	0.269603	6.43018	3.63243	0.532442	0	0.527664	0.846115	0.693733	0.959761	0.785465	0.858304	4.41645	1.67758
CD14_Primary_Cells-H3K36me3	17	12	0.289177	4.9059	1.93777	0.719863	0	0.396896	0.736627	0.82108	0.951359	0.941241	0.944971	2.00154	0.562773
CD14_Primary_Cells-H3K4me1	17	14	0.427274	9.86795	3.08029	0.656989	0	0.31311	0.771843	0.764416	0.964994	0.959863	0.914857	5.06876	1.11415
CD14_Primary_Cells-H3K4me3	17	16	0.166874	7.35354	4.30037	0.743414	0	0.686973	0.964617	0.9415	0.993148	0.977663	0.989052	5.09527	1.03264
CD14_Primary_Cells-H3K9me3	17	20	0.173958	4.87071	1.90503	0.351536	0	0.13419	0.563131	0.200367	0.934659	0.578173	0.889396	2.7167	0.631263
CD15_Primary_Cells-H3K27me3	18	11	0.219881	3.73774	1.69591	0.513011	0	0.51548	0.816657	0.770842	0.962701	0.873934	0.842192	2.33114	0.498909
CD15_Primary_Cells-H3K36me3	18	12	0.343569	7.20218	2.74666	0.678843	0	0.357924	0.727948	0.796044	0.948555	0.953307	0.927664	3.153	1.06549
CD15_Primary_Cells-H3K4me1	18	14	0.553531	13.409	3.34114	0.390369	0	0.198197	0.458733	0.53167	0.840272	0.889806	0.758659	6.92966	1.27685
CD15_Primary_Cells-H3K4me3	18	16	0.219818	7.69416	3.27866	0.650437	0	0.629725	0.863557	0.902445	0.953714	0.970849	0.762968	4.0388	1.04672
CD15_Primary_Cells-H3K9me3	18	20	0.140059	2.22449	1.24894	0.325518	0	0.178086	0.5179	0.269715	0.899249	0.579583	0.868547	0.949269	0.43049
CD19_Primary_Cells_Cord_BI-H3K27me3	19	11	0.0636188	0.465298	1.28281	0.412922	0	0.228824	0.462655	0.583076	0.865292	0.745737	0.92427	1.07133	0.30047
CD19_Primary_Cells_Cord_BI-H3K36me3	19	12	0.0848107	0.353528	0.735531	0.619865	0	0.276976	0.708838	0.634566	0.960217	0.898915	0.966401	0.613667	0.233501
CD19_Primary_Cells_Cord_BI-H3K4me1	19	14	0.22399	5.88724	2.13741	0.592161	0	0.363265	0.740466	0.809897	0.953464	0.948449	0.879831	3.13243	2.37482
CD19_Primary_Cells_Cord_BI-H3K4me3	19	16	0.0608772	0.935315	1.19886	0.784946	0	0.672369	0.988567	0.967454	0.995165	0.979164	0.994175	1.0471	0.551242
CD19_Primary_Cells_Cord_BI-H3K9me3	19	20	0.0394353	0.400256	0.226571	0.564078	0	0.22365	0.480681	0.512977	0.874395	0.782089	0.966178	0.182315	0.167091
CD19_Primary_Cells_Peripheral_UW-DNase	20	0	0.12873	2.58895	1.43785	0.686342	0	0.637904	0.957523	0.887173	0.991812	0.966259	0.929695	1.67162	0.841137
CD19_Primary_Cells_Peripheral_UW-H3K27ac	20	10	0.154048	4.53008	2.21966	0.697807	0	0.563048	0.963198	0.877076	0.991078	0.959904	0.97803	2.3791	1.50381
CD19_Primary_Cells_Peripheral_UW-H3K27me3	20	11	0.145349	1.91349	0.738218	0.511799	0	0.480514	0.726112	0.741884	0.920848	0.913979	0.862883	0.760209	0.466829
CD19_Primary_Cells_Peripheral_UW-H3K36me3	20	12	0.170669	2.46217	0.842648	0.743986	0	0.409163	0.837854	0.847534	0.977548	0.972626	0.949257	0.955131	0.379756
CD19_Primary_Cells_Peripheral_UW-H3K4me1	20	14	0.369007	9.14573	4.15081	0.709016	0	0.455061	0.853209	0.898606	0.977415	0.981319	0.932079	5.49829	2.07949
CD19_Primary_Cells_Peripheral_UW-H3K4me3	20	16	0.112746	3.04968	2.253	0.8159	0	0.789619	0.999583	0.969957	0.998123	0.990787	0.995455	2.42076	1.37024
CD19_Primary_Cells_Peripheral_UW-H3K9me3	20	20	0.105716	2.01908	1.21837	0.391679	0	0.205207	0.612368	0.305933	0.933457	0.617206	0.935572	0.969781	0.400433
CD34_Cultured_Cells-H3K27me3	21	11	0.126678	1.60931	1.0634	0.449531	0	0.331887	0.625553	0.606693	0.919289	0.868671	0.872515	0.830255	1.3031
CD34_Cultured_Cells-H3K36me3	21	12	0.157259	2.35635	1.08451	0.801091	0	0.51089	0.909288	0.932321	0.98205	0.986436	0.968833	1.10936	0.577882
CD34_Cultured_Cells-H3K4me1	21	14	0.241716	4.97836	1.61667	0.637848	0	0.350914	0.747058	0.833097	0.961422	0.970547	0.913974	2.43116	0.599808
CD34_Cultured_Cells-H3K4me3	21	16	0.117564	3.70167	1.97832	0.832472	0	0.763415	0.995994	0.987816	0.997166	0.995957	0.99158	2.14464	0.509409
CD34_Cultured_Cells-H3K9me3	21	20	0.116628	1.941	0.699429	0.415376	0	0.334557	0.633564	0.572144	0.910554	0.863204	0.892539	0.770784	0.535633
CD34_Primary_Cells-H3K27me3	22	11	0.078492	0.87547	0.8205	0.48893	0	0.295502	0.633731	0.60444	0.929906	0.845695	0.948554	0.732354	0.44178
CD34_Primary_Cells-H3K36me3	22	12	0.066157	0.585485	0.509712	0.69784	0	0.307436	0.773346	0.716432	0.969456	0.946066	0.967387	0.481157	0.364979
CD34_Primary_Cells-H3K4me1	22	14	0.100335	2.41159	0.6969	0.600731	0	0.332554	0.737962	0.786781	0.952854	0.943099	0.926071	0.964638	0.530178
CD34_Primary_Cells-H3K4me3	22	16	0.0568624	1.26798	0.557929	0.836485	0	0.738463	0.997079	0.996245	0.997297	0.997267	0.989691	0.616951	0.711638
CD34_Primary_Cells-H3K9me3	22	20	0.0499341	0.976847	0.312032	0.498292	0	0.279897	0.604607	0.53409	0.913919	0.843931	0.950857	0.316905	0.326656
CD3_Primary_Cells_Cord_BI-DNase	23	0	0.141476	3.76638	1.84947	0.576031	0	0.576817	0.872569	0.773346	0.967382	0.913926	0.858703	2.15422	1.60692
CD3_Primary_Cells_Cord_BI-H3K27me3	23	11	0.0534476	0.468536	0.693536	0.539774	0	0.424518	0.761662	0.740549	0.954235	0.915049	0.967012	0.592678	0.301103
CD3_Primary_Cells_Cord_BI-H3K36me3	23	12	0.0571189	0.576712	0.321336	0.772884	0	0.358007	0.825169	0.804556	0.976992	0.970635	0.973452	0.301392	0.359266
CD3_Primary_Cells_Cord_BI-H3K4me1	23	14	0.0776756	1.86049	0.519956	0.577292	0	0.273638	0.708838	0.754736	0.961767	0.90649	0.953005	0.644164	0.449465
CD3_Primary_Cells_Cord_BI-H3K4me3	23	16	0.0451922	0.998425	0.656872	0.838379	0	0.708086	0.996245	0.981223	0.996345	0.991558	0.993313	0.703192	0.545763
CD3_Primary_Cells_Cord_BI-H3K9me3	23	20	0.0364126	0.489466	0.35343	0.412183	0	0.14579	0.389218	0.368939	0.870167	0.679982	0.948587	0.312013	0.17536
CD3_Primary_Cells_Peripheral_UW-DNase	24	0	0.120772	2.04821	1.25691	0.689864	0	0.636068	0.966035	0.905533	0.992433	0.97212	0.934005	1.3499	0.772101
CD3_Primary_Cells_Peripheral_UW-H3K27ac	24	10	0.203369	5.96887	2.85619	0.732482	0	0.544772	0.98331	0.921806	0.99265	0.975145	0.971877	4.13607	0.932515
CD3_Primary_Cells_Peripheral_UW-H3K27me3	24	11	0.345701	4.89745	2.48425	0.574428	0	0.557206	0.853626	0.775348	0.972625	0.932719	0.858384	3.44612	1.93859
CD3_Primary_Cells_Peripheral_UW-H3K36me3	24	12	0.170166	2.40103	0.996661	0.793853	0	0.490528	0.916382	0.895519	0.986113	0.98234	0.971166	1.23142	0.563528
CD3_Primary_Cells_Peripheral_UW-H3K4me1	24	14	0.366949	9.36088	4.76661	0.754124	0	0.481432	0.929984	0.927898	0.987027	0.98567	0.947701	6.89018	1.40707
CD3_Primary_Cells_Peripheral_UW-H3K4me3	24	16	0.146249	4.91523	3.08807	0.833802	0	0.764333	0.999332	0.98381	0.997675	0.993905	0.994797	3.78763	1.51886
CD3_Primary_Cells_Peripheral_UW-H3K9me3	24	20	0.128019	2.24814	1.35823	0.21225	0	0.0586664	0.252942	0.136026	0.792603	0.515885	0.805384	0.601505	0.352931
CD4+_CD25+_CD127-_Treg_Primary_Cells-H3K27ac	25	10	0.185617	7.19158	3.45558	0.673608	0	0.53409	0.948677	0.858216	0.989417	0.946376	0.953848	5.46477	0.848681
CD4+_CD25+_CD127-_Treg_Primary_Cells-H3K27me3	25	11	0.21504	2.15189	1.40482	0.527732	0	0.553618	0.847868	0.75315	0.965362	0.851581	0.87964	1.23634	0.418029
CD4+_CD25+_CD127-_Treg_Primary_Cells-H3K36me3	25	12	0.219263	3.13081	1.32604	0.78922	0	0.450889	0.883585	0.847451	0.981148	0.974204	0.967687	1.61063	0.379914
CD4+_CD25+_CD127-_Treg_Primary_Cells-H3K4me1	25	14	0.206997	3.53364	1.43204	0.70546	0	0.476341	0.925812	0.932237	0.98677	0.985437	0.957827	2.42056	0.493869
CD4+_CD25+_CD127-_Treg_Primary_Cells-H3K4me3	25	16	0.1626	5.14064	3.09248	0.81579	0	0.742802	0.998999	0.97872	0.997199	0.992977	0.986987	4.21382	1.5583
CD4+_CD25+_CD127-_Treg_Primary_Cells-H3K9me3	25	20	0.135145	2.02414	0.629221	0.33942	0	0.241592	0.440791	0.455395	0.842083	0.809508	0.8382	0.601233	0.403637
CD4+_CD25-_CD45RA+_Naive_Primary_Cells-H3K27ac	26	10	0.170377	5.70866	2.96418	0.756505	0	0.631228	0.99516	0.941584	0.994987	0.979446	0.973008	4.82904	0.610279
CD4+_CD25-_CD45RA+_Naive_Primary_Cells-H3K27me3	26	11	0.202085	1.62384	1.49206	0.372517	0	0.405074	0.700743	0.596178	0.930519	0.782542	0.87094	0.815975	0.31364
CD4+_CD25-_CD45RA+_Naive_Primary_Cells-H3K36me3	26	12	0.181568	2.72894	0.899332	0.76893	0	0.438538	0.851373	0.889093	0.959167	0.981809	0.951434	1.03551	0.385137
CD4+_CD25-_CD45RA+_Naive_Primary_Cells-H3K4me1	26	14	0.26653	5.47938	2.21957	0.719752	0	0.424602	0.887507	0.902612	0.98267	0.981127	0.947719	3.9436	0.416118
CD4+_CD25-_CD45RA+_Naive_Primary_Cells-H3K4me3	26	16	0.109969	2.03093	1.08014	0.846054	0	0.774931	1	0.991488	0.998255	0.995979	0.994771	1.54643	0.466592
CD4+_CD25-_CD45RA+_Naive_Primary_Cells-H3K9me3	26	20	0.133589	1.52605	1.42975	0.274997	0	0.0949679	0.377118	0.162981	0.863847	0.549462	0.901888	0.486255	0.162668
CD4+_CD25-_CD45RO+_Memory_Primary_Cells-H3K27ac	27	10	0.143919	3.70026	2.07314	0.712759	0	0.641492	0.994409	0.921055	0.995272	0.967504	0.980272	3.20923	0.466155
CD4+_CD25-_CD45RO+_Memory_Primary_Cells-H3K27me3	27	11	0.181806	1.82825	0.840875	0.475722	0	0.485855	0.728699	0.734624	0.930881	0.886339	0.898518	0.825466	0.406973
CD4+_CD25-_CD45RO+_Memory_Primary_Cells-H3K36me3	27	12	0.1344	1.12275	0.514013	0.622639	0	0.35275	0.79738	0.73621	0.973413	0.947512	0.961775	0.479036	0.53003
CD4+_CD25-_CD45RO+_Memory_Primary_Cells-H3K4me1	27	14	0.306088	5.81484	2.46875	0.666766	0	0.407828	0.858132	0.87983	0.979604	0.977753	0.921509	4.09952	0.729877
CD4+_CD25-_CD45RO+_Memory_Primary_Cells-H3K4me3	27	16	0.119495	0.775121	0.77728	0.703652	0	0.706668	0.997747	0.9531	0.996704	0.985667	0.985498	0.695304	0.542843
CD4+_CD25-_CD45RO+_Memory_Primary_Cells-H3K9me3	27	20	0.116852	1.60887	0.534271	0.360083	0	0.144371	0.328716	0.323458	0.82704	0.752616	0.85016	0.414184	0.288675
CD4+_CD25-_IL17+_PMA-Ionomcyin_stimulated_Th17_Primary_Cells-H3K27ac	28	10	0.182972	5.72132	3.52504	0.755898	0	0.681883	0.988567	0.950013	0.99541	0.981615	0.979309	4.64792	1.29572
CD4+_CD25-_IL17+_PMA-Ionomcyin_stimulated_Th17_Primary_Cells-H3K27me3	28	11	0.176651	2.10312	0.955057	0.514983	0	0.49879	0.796295	0.742051	0.951209	0.90439	0.895755	1.2346	0.575156
CD4+_CD25-_IL17+_PMA-Ionomcyin_stimulated_Th17_Primary_Cells-H3K36me3	28	12	0.168363	2.77428	0.871176	0.765383	0	0.430527	0.809146	0.886422	0.971974	0.977012	0.965989	0.929488	0.415224
CD4+_CD25-_IL17+_PMA-Ionomcyin_stimulated_Th17_Primary_Cells-H3K4me1	28	14	0.257845	5.36302	2.18812	0.69868	0	0.428357	0.876909	0.881332	0.982044	0.976773	0.943356	3.45934	0.526227
CD4+_CD25-_IL17+_PMA-Ionomcyin_stimulated_Th17_Primary_Cells-H3K4me3	28	16	0.114088	1.16544	0.427322	0.793108	0	0.787115	0.999917	0.986397	0.998301	0.995186	0.982314	0.551449	0.414762
CD4+_CD25-_IL17+_PMA-Ionomcyin_stimulated_Th17_Primary_Cells-H3K9me3	28	20	0.112373	1.53455	0.756031	0.351346	0	0.133356	0.367354	0.273387	0.845964	0.678817	0.875864	0.393248	0.201544
CD4+_CD25-_IL17-_PMA-Ionomycin_stimulated_MACS_purified_Th_Primary_Cells-H3K27ac	29	10	0.363358	11.6069	6.45863	0.743889	0	0.543019	0.948761	0.894851	0.989746	0.967731	0.956983	10.0099	1.74452
CD4+_CD25-_IL17-_PMA-Ionomycin_stimulated_MACS_purified_Th_Primary_Cells-H3K27me3	29	11	0.253041	2.92474	1.80337	0.477958	0	0.500042	0.821581	0.68472	0.958817	0.80348	0.851636	1.88446	0.308639
CD4+_CD25-_IL17-_PMA-Ionomycin_stimulated_MACS_purified_Th_Primary_Cells-H3K36me3	29	12	0.190757	2.58996	1.2596	0.799485	0	0.514145	0.923141	0.920053	0.987883	0.983986	0.97275	1.53516	0.357579
CD4+_CD25-_IL17-_PMA-Ionomycin_stimulated_MACS_purified_Th_Primary_Cells-H3K4me1	29	14	0.338958	5.67314	1.94603	0.760669	0	0.371944	0.939915	0.833431	0.985646	0.975292	0.95108	3.49176	1.2351
CD4+_CD25-_IL17-_PMA-Ionomycin_stimulated_MACS_purified_Th_Primary_Cells-H3K4me3	29	16	0.168363	4.67136	2.57499	0.806691	0	0.718184	0.988734	0.968706	0.996034	0.989313	0.987086	3.59054	0.476856
CD4+_CD25-_IL17-_PMA-Ionomycin_stimulated_MACS_purified_Th_Primary_Cells-H3K9me3	29	20	0.142021	1.75504	1.36372	0.263306	0	0.0753568	0.305349	0.14337	0.834141	0.560189	0.869411	0.520419	0.170782
CD4+_CD25-_Th_Primary_Cells-H3K27ac	30	10	0.142876	2.52111	1.35561	0.663403	0	0.56021	0.988984	0.865142	0.99307	0.950544	0.975193	1.88396	1.80032
CD4+_CD25-_Th_Primary_Cells-H3K27me3	30	11	0.228609	1.80411	1.55529	0.430812	0	0.436368	0.754152	0.631645	0.949686	0.773073	0.867981	0.76815	0.368907
CD4+_CD25-_Th_Primary_Cells-H3K36me3	30	12	0.252714	3.36075	1.38694	0.766612	0	0.398815	0.87741	0.77443	0.98188	0.960262	0.964603	1.81885	0.485636
CD4+_CD25-_Th_Primary_Cells-H3K4me1	30	14	0.390224	7.4252	3.76938	0.665969	0	0.434365	0.873237	0.876325	0.980369	0.975845	0.907901	5.80916	0.801683
CD4+_CD25-_Th_Primary_Cells-H3K4me3	30	16	0.161986	4.51442	2.95666	0.808366	0	0.789034	0.999666	0.983643	0.998411	0.995556	0.971532	3.55125	0.425631
CD4+_CD25-_Th_Primary_Cells-H3K9me3	30	20	0.152507	2.05335	1.72973	0.25983	0	0.0632563	0.372945	0.0953851	0.880662	0.422864	0.885764	0.689681	0.161461
CD4+_CD25int_CD127+_Tmem_Primary_Cells-H3K27ac	31	10	0.176687	4.75881	2.58594	0.709095	0	0.638321	0.988817	0.917633	0.994728	0.971576	0.966203	4.01221	0.651208
CD4+_CD25int_CD127+_Tmem_Primary_Cells-H3K27me3	31	11	0.163339	1.49417	0.680401	0.42785	0	0.443128	0.688392	0.694233	0.907355	0.892268	0.876049	0.6338	0.399452
CD4+_CD25int_CD127+_Tmem_Primary_Cells-H3K36me3	31	12	0.148789	1.82657	0.67769	0.755863	0	0.455312	0.895101	0.878328	0.983766	0.976359	0.971801	0.714917	0.486927
CD4+_CD25int_CD127+_Tmem_Primary_Cells-H3K4me1	31	14	0.166173	2.44317	0.769729	0.649354	0	0.411833	0.884753	0.868981	0.98153	0.975132	0.95913	1.4556	0.717916
CD4+_CD25int_CD127+_Tmem_Primary_Cells-H3K4me3	31	16	0.110227	1.36921	0.67109	0.800261	0	0.769924	0.999917	0.985313	0.998131	0.995188	0.991451	0.873291	0.295668
CD4+_CD25int_CD127+_Tmem_Primary_Cells-H3K9me3	31	20	0.11058	1.47838	0.480676	0.366706	0	0.173412	0.398064	0.375866	0.841532	0.768203	0.877735	0.356444	0.262892
CD4_Memory_Primary_Cells-H3K27ac	32	10	0.233363	8.00605	4.7482	0.711185	0	0.6238	0.946424	0.940165	0.989478	0.983839	0.944224	6.87451	0.990499
CD4_Memory_Primary_Cells-H3K27me3	32	11	0.150887	1.37384	0.837809	0.43075	0	0.365434	0.600935	0.607277	0.905638	0.843534	0.934983	0.505973	0.37843
CD4_Memory_Primary_Cells-H3K36me3	32	12	0.119696	0.992795	0.420099	0.678115	0	0.41851	0.859301	0.834933	0.979502	0.968023	0.976607	0.382035	0.352123
CD4_Memory_Primary_Cells-H3K4me1	32	14	0.324047	6.90199	2.26845	0.675223	0	0.326546	0.816907	0.831094	0.973059	0.969386	0.923683	3.76434	0.957334
CD4_Memory_Primary_Cells-H3K4me3	32	16	0.114429	1.61074	0.795983	0.732131	0	0.705833	0.996996	0.951348	0.995895	0.983876	0.988472	0.921029	0.318943
CD4_Memory_Primary_Cells-H3K9me3	32	20	0.101347	1.48657	0.455697	0.401958	0	0.156388	0.375532	0.360344	0.849514	0.771312	0.882208	0.35628	0.28331
CD4_Naive_Primary_Cells-H3K27ac	33	10	0.147069	3.43045	2.12026	0.675217	0	0.664274	0.987566	0.912209	0.995246	0.973048	0.972888	2.89697	0.962838
CD4_Naive_Primary_Cells-H3K27me3	33	11	0.142346	1.43412	0.917444	0.43484	0	0.370775	0.604773	0.62088	0.889069	0.852683	0.899117	0.666874	0.393907
CD4_Naive_Primary_Cells-H3K36me3	33	12	0.125598	1.36228	0.546076	0.72232	0	0.484019	0.879162	0.87524	0.982467	0.976843	0.971946	0.548535	0.456784
CD4_Naive_Primary_Cells-H3K4me1	33	14	0.24855	5.2005	1.84251	0.675942	0	0.384962	0.847367	0.831511	0.976918	0.96361	0.94007	3.16859	0.922842
CD4_Naive_Primary_Cells-H3K4me3	33	16	0.106182	1.0926	0.528247	0.774564	0	0.715096	0.999666	0.974213	0.997185	0.991904	0.991606	0.68898	0.490146
CD4_Naive_Primary_Cells-H3K9ac	33	19	0.0909438	1.06672	1.233	0.59657	0	0.572311	0.89627	0.786531	0.960981	0.917771	0.910342	1.0449	1.16428
CD4_Naive_Primary_Cells-H3K9me3	33	20	0.104091	1.31903	0.573613	0.33118	0	0.127431	0.315447	0.282817	0.805262	0.700246	0.886167	0.320371	0.248285
CD56_Primary_Cells-DNase	34	0	0.135387	3.78128	2.08523	0.651982	0	0.598681	0.930068	0.863974	0.987946	0.957614	0.937214	2.49621	1.12568
CD56_Primary_Cells-H3K27ac	34	10	0.237293	8.66599	3.37131	0.717151	0	0.552449	0.911541	0.944338	0.983255	0.979553	0.942102	4.51994	1.21093
CD56_Primary_Cells-H3K27me3	34	11	0.133071	1.78514	0.58866	0.521719	0	0.468163	0.713177	0.793624	0.923124	0.939488	0.894704	0.678113	0.434966
CD56_Primary_Cells-H3K36me3	34	12	0.160471	2.24098	0.943808	0.74321	0	0.434699	0.853042	0.820078	0.978997	0.959198	0.961845	0.940504	0.443297
CD56_Primary_Cells-H3K4me1	34	14	0.465205	13.094	5.8556	0.652302	0	0.400067	0.762747	0.866811	0.962456	0.972878	0.913863	8.28266	1.96084
CD56_Primary_Cells-H3K4me3	34	16	0.107784	2.87917	2.08186	0.798878	0	0.770842	0.997413	0.970959	0.997614	0.989714	0.991871	2.39416	0.725254
CD56_Primary_Cells-H3K9me3	34	20	0.12658	2.47652	1.20504	0.299498	0	0.125261	0.452808	0.22098	0.890071	0.583964	0.875538	1.04272	0.327801
CD8_Memory_Primary_Cells-H3K27ac	35	10	0.144622	3.58634	1.95632	0.678795	0	0.665943	0.938496	0.935492	0.986631	0.975504	0.930957	2.52275	0.533877
CD8_Memory_Primary_Cells-H3K27me3	35	11	0.139667	1.33434	0.694501	0.490404	0	0.413252	0.643996	0.674038	0.917468	0.893464	0.945855	0.529978	0.382476
CD8_Memory_Primary_Cells-H3K36me3	35	12	0.118021	0.896282	0.426831	0.675511	0	0.440457	0.864475	0.824168	0.980875	0.968699	0.97172	0.384508	0.396371
CD8_Memory_Primary_Cells-H3K4me1	35	14	0.228314	5.11888	1.67667	0.64949	0	0.351331	0.808979	0.846115	0.973468	0.969773	0.938842	3.68291	0.489737
CD8_Memory_Primary_Cells-H3K4me3	35	16	0.108852	1.08285	0.716727	0.732738	0	0.684303	0.997413	0.944672	0.996151	0.983673	0.987598	0.668401	1.35648
CD8_Memory_Primary_Cells-H3K9me3	35	20	0.104843	1.38909	0.588403	0.346234	0	0.114162	0.304264	0.263123	0.818535	0.698716	0.885516	0.328256	0.205941
CD8_Naive_Primary_Cells-H3K27ac	36	10	0.16194	5.17008	2.8464	0.668651	0	0.612701	0.976216	0.87307	0.99266	0.957607	0.978646	4.30532	1.56346
CD8_Naive_Primary_Cells-H3K27me3	36	11	0.158274	1.48545	0.849404	0.438679	0	0.377368	0.621464	0.638404	0.901288	0.84418	0.872083	0.511703	0.353631
CD8_Naive_Primary_Cells-H3K36me3	36	12	0.114854	0.861347	0.365778	0.665506	0	0.424268	0.871902	0.841442	0.980777	0.97187	0.972926	0.378617	0.37522
CD8_Naive_Primary_Cells-H3K4me1	36	14	0.333167	7.28664	2.90651	0.658926	0	0.378453	0.816907	0.861888	0.973871	0.97333	0.917487	5.25528	1.39781
CD8_Naive_Primary_Cells-H3K4me3	36	16	0.110944	2.05606	1.30589	0.767909	0	0.738463	0.998081	0.951765	0.99716	0.987056	0.990434	1.71227	1.84128
CD8_Naive_Primary_Cells-H3K9ac	36	19	0.120034	1.27594	1.44559	0.451962	0	0.489694	0.661771	0.692398	0.883277	0.901248	0.857141	1.30071	2.84917
CD8_Naive_Primary_Cells-H3K9me3	36	20	0.110677	1.56328	0.68499	0.401293	0	0.214137	0.469415	0.396061	0.883953	0.730448	0.902852	0.493827	0.349161
Chondrocytes_from_Bone_Marrow_Derived_Mesenchymal_Stem_Cell_Cultured_Cells-H3K27ac	37	10	0.34886	9.3096	2.61275	0.741664	0	0.438204	0.921472	0.913878	0.985221	0.98139	0.952756	4.31584	0.965513
Chondrocytes_from_Bone_Marrow_Derived_Mesenchymal_Stem_Cell_Cultured_Cells-H3K27me3	37	11	0.314017	3.68575	2.14733	0.430108	0	0.307102	0.674956	0.480598	0.947883	0.708538	0.850223	1.57183	0.588642
Chondrocytes_from_Bone_Marrow_Derived_Mesenchymal_Stem_Cell_Cultured_Cells-H3K36me3	37	12	0.248073	3.32523	1.51616	0.73688	0	0.447217	0.876492	0.810148	0.982204	0.95793	0.956712	1.80326	0.383223
Chondrocytes_from_Bone_Marrow_Derived_Mesenchymal_Stem_Cell_Cultured_Cells-H3K4me1	37	14	0.269674	4.4194	1.46204	0.750716	0	0.393975	0.878495	0.852708	0.979868	0.97717	0.942639	2.42106	0.526735
Chondrocytes_from_Bone_Marrow_Derived_Mesenchymal_Stem_Cell_Cultured_Cells-H3K4me3	37	16	0.144657	3.81094	2.45637	0.891205	0	0.824084	0.999416	1	0.998784	0.998886	0.990171	2.77348	0.347118
Chondrocytes_from_Bone_Marrow_Derived_Mesenchymal_Stem_Cell_Cultured_Cells-H3K9ac	37	19	0.127626	2.1084	1.4277	0.813792	0	0.791121	1	0.995827	0.998758	0.997878	0.975714	1.58394	0.402225
Chondrocytes_from_Bone_Marrow_Derived_Mesenchymal_Stem_Cell_Cultured_Cells-H3K9me3	37	20	0.146565	2.25146	0.935674	0.352112	0	0.157473	0.441959	0.269131	0.878307	0.599807	0.855925	0.787095	0.202895
Colon_Smooth_Muscle-H3K27ac	38	10	0.149566	2.76564	0.806263	0.703608	0	0.564633	0.951264	0.958274	0.988818	0.98796	0.948797	1.31652	0.548883
Colon_Smooth_Muscle-H3K27me3	38	11	0.15713	1.73924	1.63577	0.512274	0	0.403071	0.795711	0.585913	0.9598	0.853131	0.916024	1.21452	0.653249
Colon_Smooth_Muscle-H3K36me3	38	12	0.129796	1.27492	0.418211	0.741315	0	0.450221	0.876492	0.886589	0.981499	0.979884	0.97027	0.417895	0.394915
Colon_Smooth_Muscle-H3K4me1	38	14	0.204402	3.39839	0.948189	0.676564	0	0.348744	0.763916	0.762664	0.962155	0.961599	0.928032	1.15615	0.80912
Colon_Smooth_Muscle-H3K4me3	38	16	0.111506	1.36039	0.393074	0.809205	0	0.745222	0.999332	0.997413	0.997482	0.997704	0.988069	0.450433	0.369964
Colon_Smooth_Muscle-H3K9ac	38	19	0.11891	1.4833	0.719074	0.683709	0	0.618459	0.973379	0.910206	0.993209	0.978443	0.981324	0.774792	1.0659
Colon_Smooth_Muscle-H3K9me3	38	20	0.104604	1.34339	0.559915	0.399838	0	0.172244	0.464825	0.346491	0.876303	0.753681	0.935583	0.354463	0.290377
Colonic_Mucosa-H3K27ac	39	10	0.147484	4.11418	1.60238	0.764912	0	0.599099	0.958608	0.9768	0.99054	0.992197	0.953823	1.93097	1.56519
Colonic_Mucosa-H3K27me3	39	11	0.108641	1.44487	0.86619	0.522533	0	0.370108	0.727948	0.66102	0.943943	0.874175	0.902901	0.767746	0.615079
Colonic_Mucosa-H3K36me3	39	12	0.0828355	0.948642	0.519567	0.697964	0	0.441041	0.891346	0.850121	0.982677	0.971331	0.960804	0.521413	0.513621
Colonic_Mucosa-H3K4me1	39	14	0.106236	1.79736	0.641364	0.612421	0	0.451223	0.820746	0.836435	0.970998	0.959125	0.929886	0.806408	0.604772
Colonic_Mucosa-H3K4me3	39	16	0.0733652	1.62128	0.771565	0.871614	0	0.799382	0.999583	0.999666	0.99856	0.998592	0.972302	0.828404	0.818179
Colonic_Mucosa-H3K9ac	39	19	0.120733	0.744405	0.460307	0.721412	0	0.73646	0.995994	0.968455	0.997435	0.992383	0.966039	0.453445	0.452625
Colonic_Mucosa-H3K9me3	39	20	0.0794591	1.20401	0.36441	0.405525	0	0.168822	0.401319	0.384044	0.847389	0.770687	0.887783	0.289039	0.271528
Dnd41_TCell_Leukemia-H2AZ	40	2	0.119202	1.4398	1.38987	0.638903	0	0.694985	0.96954	0.850455	0.993106	0.934638	0.960116	1.0474	0.861018
Dnd41_TCell_Leukemia-H3K27ac	40	10	0.17457	3.9578	1.31559	0.70146	0	0.507719	0.950597	0.94342	0.988256	0.982424	0.927173	1.50276	1.56785
Dnd41_TCell_Leukemia-H3K27me3	40	11	0.256849	3.19813	2.41888	0.18234	0	0.043061	0.163565	0.128849	0.736457	0.546294	0.706485	1.64782	4.07752
Dnd41_TCell_Leukemia-H3K36me3	40	12	0.211075	2.9188	1.35245	0.752709	0	0.490445	0.862138	0.851456	0.980177	0.962438	0.956676	1.39861	1.17524
Dnd41_TCell_Leukemia-H3K4me1	40	14	0.271251	7.82809	2.11436	0.66981	0	0.391555	0.826588	0.899274	0.971623	0.975569	0.924302	3.07735	1.77221
Dnd41_TCell_Leukemia-H3K4me2	40	15	0.17215	5.52491	4.19776	0.868879	0	0.791621	1	0.999332	0.998513	0.998398	0.989157	4.31852	0.508005
Dnd41_TCell_Leukemia-H3K4me3	40	16	0.102377	1.97072	1.54014	0.878577	0	0.858717	1	0.974631	0.999316	0.989894	0.995408	1.57783	0.846383
Dnd41_TCell_Leukemia-H3K79me2	40	18	0.226724	5.73992	1.63294	0.726445	0	0.447634	0.787199	0.880998	0.974294	0.971013	0.949984	2.08845	0.957389
Dnd41_TCell_Leukemia-H3K9ac	40	19	0.182205	6.6895	4.40725	0.852007	0	0.757406	0.998832	0.992489	0.998021	0.995555	0.990316	5.02258	2.43722
Dnd41_TCell_Leukemia-H3K9me3	40	20	0.139413	2.13748	2.08226	0.276636	0	0.0330468	0.466911	0.0605024	0.879027	0.433921	0.872605	0.689971	0.148763
Dnd41_TCell_Leukemia-H4K20me1	40	21	0.144648	2.20432	1.5305	0.521853	0	0.288993	0.82834	0.462322	0.967872	0.710724	0.936315	0.952236	0.756045
Duodenum_Mucosa-H3K27me3	41	11	0.14067	1.45327	0.623205	0.602401	0	0.526496	0.845448	0.798965	0.973834	0.957296	0.935335	0.626676	0.465065
Duodenum_Mucosa-H3K36me3	41	12	0.18734	2.82459	1.64254	0.815497	0	0.580823	0.956939	0.9531	0.988387	0.990957	0.966885	1.70094	0.508648
Duodenum_Mucosa-H3K4me1	41	14	0.198507	3.49524	1.43741	0.680709	0	0.480848	0.803555	0.884002	0.969015	0.979969	0.923927	1.62112	0.521959
Duodenum_Mucosa-H3K4me3	41	16	0.136906	2.37752	1.41572	0.822579	0	0.828841	0.994993	0.998832	0.998231	0.998724	0.956309	1.47792	0.452909
Duodenum_Mucosa-H3K9ac	41	19	0.116963	1.24894	0.620035	0.729609	0	0.731536	0.994576	0.970875	0.99676	0.993907	0.979158	0.738821	0.495077
Duodenum_Mucosa-H3K9me3	41	20	0.0822942	1.23458	0.582325	0.42296	0	0.262705	0.535091	0.499458	0.906083	0.827526	0.905674	0.447505	0.319554
Duodenum_Smooth_Muscle-H3K27ac	42	10	0.165219	3.25517	1.34452	0.745116	0	0.58099	0.971293	0.94801	0.991972	0.987073	0.973146	1.61424	0.894319
Duodenum_Smooth_Muscle-H3K27me3	42	11	0.165528	2.38618	1.46201	0.662998	0	0.624551	0.945923	0.835434	0.989811	0.94946	0.942735	1.50798	0.65237
Duodenum_Smooth_Muscle-H3K36me3	42	12	0.167776	2.25188	1.02956	0.803876	0	0.500292	0.944588	0.921639	0.988543	0.986606	0.972852	1.14395	0.272726
Duodenum_Smooth_Muscle-H3K4me1	42	14	0.152676	2.16462	0.724004	0.694737	0	0.428607	0.845782	0.853209	0.976796	0.974826	0.949437	0.832701	0.524718
Duodenum_Smooth_Muscle-H3K4me3	42	16	0.142213	2.91676	1.90081	0.847852	0	0.816407	0.999165	0.999249	0.998661	0.998863	0.980011	1.95559	0.285402
Duodenum_Smooth_Muscle-H3K9me3	42	20	0.113749	1.83209	0.781332	0.494928	0	0.347325	0.685471	0.5764	0.948366	0.853777	0.947886	0.773627	0.470812
ES-I3_Cell_Line-H3K27me3	43	11	0.245152	7.6852	4.3106	0.636728	0	0.629058	0.940666	0.910456	0.989998	0.969963	0.919481	6.86137	1.81336
ES-I3_Cell_Line-H3K36me3	43	12	0.145344	1.2791	0.471491	0.580837	0	0.367187	0.773179	0.745973	0.96161	0.9509	0.943718	0.473471	0.623987
ES-I3_Cell_Line-H3K4me1	43	14	0.244459	3.73709	1.66193	0.473094	0	0.0717683	0.410999	0.247851	0.900951	0.77951	0.854784	1.55841	0.851593
ES-I3_Cell_Line-H3K4me3	43	16	0.113723	1.61014	0.713711	0.785435	0	0.679463	0.996578	0.986564	0.996307	0.995088	0.982989	0.786046	4.99241
ES-I3_Cell_Line-H3K9ac	43	19	0.176261	5.40791	3.6896	0.767115	0	0.744471	0.992823	0.979471	0.996791	0.993116	0.974477	4.34523	3.04711
ES-I3_Cell_Line-H3K9me3	43	20	0.133652	2.05358	0.722484	0.403076	0	0.188434	0.519402	0.365852	0.906375	0.74464	0.899654	0.645087	0.347761
ES-WA7_Cell_Line-H3K27me3	44	11	0.114286	2.89003	1.32925	0.622811	0	0.577485	0.87741	0.855712	0.973146	0.948537	0.936071	2.17332	2.27683
ES-WA7_Cell_Line-H3K36me3	44	12	0.15738	1.15024	1.23525	0.341381	0	0.127264	0.386047	0.318618	0.813437	0.776407	0.800522	1.0248	0.343567
ES-WA7_Cell_Line-H3K4me1	44	14	0.100691	1.5841	0.887625	0.350272	0	0.0943003	0.316281	0.336143	0.837107	0.673632	0.84711	0.667421	0.426
ES-WA7_Cell_Line-H3K4me3	44	16	0.0753998	1.34915	2.46275	0.576231	0	0.459818	0.766836	0.801385	0.899767	0.897297	0.864874	2.38468	1.67161
ES-WA7_Cell_Line-H3K9ac	44	19	0.065496	0.529755	1.21283	0.512206	0	0.454728	0.669198	0.621964	0.901072	0.816876	0.971677	1.16421	0.859491
ES-WA7_Cell_Line-H3K9me3	44	20	0.106353	1.63954	0.261687	0.429703	0	0.0830343	0.259451	0.225069	0.751384	0.736792	0.801991	0.18702	0.19805
Esophagus-H3K27ac	45	10	0.13503	3.77387	1.6403	0.747318	0	0.636068	0.926479	0.974631	0.986086	0.992283	0.948043	1.81146	1.19522
Esophagus-H3K27me3	45	11	0.107678	0.958733	0.852195	0.500039	0	0.369607	0.640658	0.64675	0.926354	0.890432	0.939802	0.525135	0.436751
Esophagus-H3K36me3	45	12	0.119732	1.18646	0.419947	0.685502	0	0.440624	0.875991	0.864975	0.981803	0.975025	0.963491	0.499732	0.353488
Esophagus-H3K4me1	45	14	0.121211	1.65485	0.527827	0.606262	0	0.336977	0.70091	0.694484	0.956635	0.940499	0.937476	0.525319	0.47175
Esophagus-H3K4me3	45	16	0.0825437	1.71396	1.2301	0.819677	0	0.804473	0.99733	0.982475	0.998355	0.993522	0.989154	1.22525	0.990082
Esophagus-H3K9me3	45	20	0.107499	1.87037	0.595934	0.458274	0	0.281148	0.57156	0.527414	0.912306	0.849894	0.894254	0.648468	0.565268
Fetal_Adrenal_Gland-DNase	46	0	0.128248	2.35641	0.913862	0.63711	0	0.563298	0.842944	0.884586	0.973526	0.968939	0.937994	0.839793	0.626881
Fetal_Adrenal_Gland-H3K27ac	46	10	0.209915	5.16882	1.42631	0.708975	0	0.471585	0.878077	0.899441	0.981713	0.978526	0.94361	1.74452	0.958514
Fetal_Adrenal_Gland-H3K27me3	46	11	0.423354	8.1987	4.45105	0.591984	0	0.533422	0.896353	0.736543	0.982425	0.931871	0.870833	5.55419	1.98834
Fetal_Adrenal_Gland-H3K36me3	46	12	0.249812	4.08609	2.16412	0.784979	0	0.485688	0.949261	0.891346	0.988632	0.981477	0.963158	2.75399	0.327787
Fetal_Adrenal_Gland-H3K4me1	46	14	0.241646	4.59141	1.56805	0.725168	0	0.409413	0.813986	0.87282	0.974515	0.979225	0.941623	2.0585	0.721062
Fetal_Adrenal_Gland-H3K4me3	46	16	0.127776	3.80291	2.54665	0.841067	0	0.832847	0.992406	0.999917	0.998169	0.99901	0.993746	2.65507	0.626913
Fetal_Adrenal_Gland-H3K9me3	46	20	0.148894	3.9751	0.989003	0.398782	0	0.208128	0.486606	0.487607	0.886803	0.849712	0.856093	1.02516	1.04619
Fetal_Brain_Female-DNase	47	0	0.144731	4.49659	1.40329	0.494271	0	0.409497	0.629976	0.667612	0.916413	0.864849	0.849237	1.42219	1.02035
Fetal_Brain_Female-H3K27me3	47	11	0.171833	3.48143	1.65986	0.582254	0	0.472753	0.891096	0.744388	0.973243	0.916151	0.925033	2.47131	0.79008
Fetal_Brain_Female-H3K36me3	47	12	0.148327	2.17846	0.642804	0.739472	0	0.418092	0.808812	0.871151	0.966244	0.97837	0.953565	0.661916	0.345861
Fetal_Brain_Female-H3K4me1	47	14	0.147236	2.21728	0.64186	0.545326	0	0.261537	0.602687	0.649003	0.928498	0.925334	0.90409	0.677064	0.785543
Fetal_Brain_Female-H3K4me3	47	16	0.188592	7.7635	4.90812	0.842234	0	0.763164	0.984645	0.993407	0.996373	0.997101	0.982863	5.23507	3.69468
Fetal_Brain_Female-H3K9me3	47	20	0.102181	2.24567	0.673376	0.395538	0	0.222398	0.485271	0.471585	0.863722	0.80636	0.860576	0.594831	0.383653
Fetal_Brain_Male-DNase	48	0	0.213569	8.72728	2.23775	0.526541	0	0.366603	0.613953	0.697071	0.903694	0.896694	0.870964	2.4597	1.94745
Fetal_Brain_Male-H3K27me3	48	11	0.126578	2.76881	1.38428	0.607209	0	0.565384	0.913294	0.819494	0.97394	0.934747	0.932586	1.89651	2.02314
Fetal_Brain_Male-H3K36me3	48	12	0.100402	0.435779	0.976002	0.521227	0	0.277393	0.675624	0.621046	0.942643	0.906416	0.961809	0.805893	0.322479
Fetal_Brain_Male-H3K4me1	48	14	0.276929	7.11966	1.79825	0.52843	0	0.233164	0.574063	0.612117	0.920395	0.899961	0.878937	2.85383	2.19213
Fetal_Brain_Male-H3K4me3	48	16	0.110807	1.25672	3.82589	0.491287	0	0.470583	0.769006	0.648919	0.931804	0.889156	0.989757	3.51349	3.56618
Fetal_Brain_Male-H3K9me3	48	20	0.0701688	1.09319	0.408026	0.296411	0	0.121589	0.317283	0.297004	0.701292	0.722923	0.542288	0.495889	0.186215
Fetal_Heart-DNase	49	0	0.135669	3.67	1.4357	0.722663	0	0.577234	0.912793	0.925478	0.986793	0.978542	0.94853	1.52427	1.54805
Fetal_Heart-H3K27me3	49	11	0.141999	2.58906	1.69134	0.466036	0	0.396729	0.803555	0.579905	0.964685	0.846523	0.929217	1.09964	1.74153
Fetal_Heart-H3K36me3	49	12	0.139522	0.823692	1.35479	0.382841	0	0.164066	0.460736	0.39965	0.871875	0.805425	0.903618	1.06367	0.561389
Fetal_Heart-H3K4me1	49	14	0.284402	6.03534	1.35491	0.662618	0	0.211633	0.624385	0.706084	0.945342	0.959256	0.910885	1.68519	1.4234
Fetal_Heart-H3K4me3	49	16	0.146863	1.44568	3.94296	0.583974	0	0.525244	0.931403	0.777602	0.981678	0.943704	0.959672	3.87503	4.46089
Fetal_Heart-H3K9ac	49	19	0.227318	6.2376	3.24401	0.736235	0	0.668197	0.954102	0.979638	0.990564	0.992786	0.934494	3.2589	5.19579
Fetal_Heart-H3K9me3	49	20	0.068779	1.01615	0.714439	0.235457	0	0.0600017	0.224401	0.178503	0.749651	0.648307	0.798514	0.442555	0.242911
Fetal_Intestine_Large-DNase	50	0	0.148556	2.72114	0.659917	0.59894	0	0.433948	0.800384	0.858132	0.965192	0.96006	0.949504	0.717964	0.665702
Fetal_Intestine_Large-H3K27ac	50	10	0.309348	9.41567	2.81696	0.735867	0	0.453058	0.886923	0.943503	0.983186	0.986342	0.958771	5.07987	1.216
Fetal_Intestine_Large-H3K27me3	50	11	0.200882	3.60284	2.61395	0.656465	0	0.699491	0.974631	0.862472	0.994253	0.950493	0.930127	2.94757	0.929748
Fetal_Intestine_Large-H3K36me3	50	12	0.19842	2.45813	1.03716	0.761433	0	0.447718	0.885254	0.862973	0.982309	0.976304	0.957532	1.09951	0.399761
Fetal_Intestine_Large-H3K4me1	50	14	0.203534	4.28384	1.02955	0.662748	0	0.310607	0.72728	0.772928	0.960861	0.963788	0.915195	1.81033	0.816031
Fetal_Intestine_Large-H3K4me3	50	16	0.115774	3.64573	2.03302	0.848196	0	0.800968	0.998665	0.997997	0.997905	0.998248	0.993995	2.15617	0.372778
Fetal_Intestine_Large-H3K9me3	50	20	0.148446	3.49464	1.05597	0.327623	0	0.148127	0.448385	0.300593	0.870073	0.603822	0.837602	0.798126	0.609369
Fetal_Intestine_Small-DNase	51	0	0.0980089	1.35566	0.916113	0.601431	0	0.493032	0.838021	0.870233	0.972766	0.949268	0.958301	0.796405	0.997265
Fetal_Intestine_Small-H3K27ac	51	10	0.377018	11.2901	4.55985	0.637079	0	0.487274	0.79279	0.929567	0.962579	0.98246	0.891757	6.60348	1.87698
Fetal_Intestine_Small-H3K27me3	51	11	0.182431	2.62915	1.83914	0.60167	0	0.627222	0.94584	0.794375	0.990397	0.927182	0.916068	1.95262	0.87102
Fetal_Intestine_Small-H3K36me3	51	12	0.406922	5.90791	2.48652	0.668551	0	0.36268	0.806309	0.686055	0.972627	0.920512	0.918154	2.9593	1.37858
Fetal_Intestine_Small-H3K4me1	51	14	0.246064	5.25192	1.07497	0.582687	0	0.252775	0.564466	0.72486	0.922506	0.955003	0.872496	2.19128	0.717719
Fetal_Intestine_Small-H3K4me3	51	16	0.156404	5.28167	3.28044	0.822343	0	0.784111	0.981474	0.99783	0.995012	0.998139	0.981138	3.51326	0.941581
Fetal_Intestine_Small-H3K9me3	51	20	0.155956	3.14688	1.22199	0.469878	0	0.196445	0.649337	0.321288	0.948459	0.738042	0.911036	1.75613	0.483828
Fetal_Kidney-DNase	52	0	0.141171	3.05294	1.26803	0.583941	0	0.530585	0.836435	0.805391	0.962214	0.936944	0.843242	1.36916	1.75315
Fetal_Kidney-H3K27me3	52	11	0.0781249	0.846604	1.03135	0.607393	0	0.512059	0.910623	0.758241	0.98194	0.940057	0.981302	0.732444	0.825264
Fetal_Kidney-H3K36me3	52	12	0.0836717	0.428315	0.695007	0.626759	0	0.346324	0.782191	0.699241	0.969192	0.935054	0.973427	0.668632	0.436072
Fetal_Kidney-H3K4me1	52	14	0.0986668	1.17084	0.803886	0.499597	0	0.192773	0.541267	0.47534	0.923389	0.865008	0.925155	0.660598	0.684731
Fetal_Kidney-H3K4me3	52	16	0.0617136	1.26046	0.803154	0.819592	0	0.722607	0.999416	0.968038	0.997229	0.991537	0.994827	0.806458	0.906842
Fetal_Kidney-H3K9ac	52	19	0.0779981	1.77925	1.06171	0.732148	0	0.675123	0.986564	0.920804	0.995088	0.980407	0.990722	1.09648	1.00743
Fetal_Kidney-H3K9me3	52	20	0.0675372	0.819394	0.451543	0.272233	0	0.0953851	0.279229	0.235667	0.772754	0.686788	0.920013	0.356195	0.240526
Fetal_Lung-DNase	53	0	0.173666	5.51419	1.99883	0.683998	0	0.534173	0.836268	0.929567	0.971023	0.979008	0.926384	2.40764	1.67884
Fetal_Lung-H3K27me3	53	11	0.176366	3.7699	2.18546	0.650644	0	0.605942	0.943336	0.890428	0.988957	0.973292	0.93262	2.57665	1.35657
Fetal_Lung-H3K36me3	53	12	0.147737	1.61217	0.450796	0.700547	0	0.388217	0.800134	0.818827	0.969725	0.972671	0.949986	0.441975	0.434066
Fetal_Lung-H3K4me1	53	14	0.202652	3.46204	0.750572	0.674012	0	0.271718	0.701077	0.69632	0.958682	0.952208	0.926749	1.06849	0.652751
Fetal_Lung-H3K4me3	53	16	0.119972	0.707742	1.1356	0.715646	0	0.710256	0.995243	0.948594	0.996378	0.988441	0.979469	1.059	1.78829
Fetal_Lung-H3K9ac	53	19	0.128246	1.96717	0.979197	0.724197	0	0.69173	0.979972	0.953768	0.994539	0.989808	0.971708	1.01951	0.572607
Fetal_Lung-H3K9me3	53	20	0.118846	1.58309	0.748743	0.319196	0	0.129016	0.385212	0.243428	0.84966	0.63437	0.873758	0.436863	0.22221
Fetal_Muscle_Leg-DNase	54	0	0.138836	2.98871	0.915745	0.713042	0	0.571977	0.881833	0.94367	0.980033	0.987011	0.930647	1.05183	0.618461
Fetal_Muscle_Leg-H3K27ac	54	10	0.2415	7.01537	2.38494	0.728048	0	0.525077	0.906618	0.934741	0.983159	0.986821	0.93905	3.83665	1.49167
Fetal_Muscle_Leg-H3K27me3	54	11	0.232855	5.18047	3.01068	0.634986	0	0.517483	0.925561	0.761746	0.985819	0.934362	0.910506	4.05899	0.784269
Fetal_Muscle_Leg-H3K36me3	54	12	0.158268	2.20471	0.999061	0.79228	0	0.493616	0.909789	0.912209	0.985785	0.985276	0.971412	1.05615	0.317578
Fetal_Muscle_Leg-H3K4me1	54	14	0.258349	6.0565	1.7647	0.725737	0	0.327714	0.709255	0.871067	0.955866	0.978735	0.938635	3.1595	0.918201
Fetal_Muscle_Leg-H3K4me3	54	16	0.108355	2.63508	1.33277	0.846142	0	0.800968	0.998164	1	0.998043	0.998786	0.996034	1.45571	0.20672
Fetal_Muscle_Leg-H3K9me3	54	20	0.117133	1.86249	1.37267	0.344159	0	0.116165	0.493866	0.160895	0.919212	0.571174	0.928333	0.768003	0.164998
Fetal_Muscle_Trunk-DNase	55	0	0.160728	4.35	1.58734	0.655314	0	0.541934	0.8351	0.887841	0.965496	0.972493	0.8971	1.95564	0.976207
Fetal_Muscle_Trunk-H3K27ac	55	10	0.158007	4.06495	1.31116	0.662165	0	0.489944	0.872987	0.887507	0.978587	0.965467	0.937656	2.09954	0.994581
Fetal_Muscle_Trunk-H3K27me3	55	11	0.251171	5.77255	3.5527	0.645964	0	0.560628	0.942001	0.762914	0.989174	0.940714	0.919861	4.60369	1.49013
Fetal_Muscle_Trunk-H3K36me3	55	12	0.123764	1.49922	0.866958	0.769375	0	0.471251	0.920804	0.828006	0.986329	0.953143	0.971952	0.743472	0.338825
Fetal_Muscle_Trunk-H3K4me1	55	14	0.320891	7.18955	3.02296	0.710104	0	0.418593	0.838271	0.859801	0.977602	0.965718	0.940206	4.09613	2.3092
Fetal_Muscle_Trunk-H3K4me3	55	16	0.0852691	2.37869	1.27863	0.852013	0	0.798214	0.998498	0.99783	0.9979	0.998128	0.997141	1.34449	0.412547
Fetal_Muscle_Trunk-H3K9me3	55	20	0.103445	1.53422	1.60777	0.280811	0	0.0706	0.422515	0.121672	0.881296	0.402317	0.908954	0.491582	0.244847
Fetal_Placenta-DNase	56	0	0.148635	3.96102	0.858766	0.655526	0	0.504715	0.78386	0.913461	0.95848	0.97745	0.912125	0.852474	1.06103
Fetal_Placenta-H3K27ac	56	10	0.180699	4.7541	1.20456	0.707021	0	0.495786	0.832513	0.919135	0.976923	0.981433	0.944658	1.27464	1.18739
Fetal_Placenta-H3K27me3	56	11	0.166413	2.57213	0.835232	0.580975	0	0.363348	0.652925	0.680881	0.94787	0.931872	0.909702	0.861098	0.901293
Fetal_Placenta-H3K36me3	56	12	0.133644	1.94027	0.806939	0.785061	0	0.478261	0.921389	0.888592	0.986334	0.981871	0.969063	0.825191	0.604334
Fetal_Placenta-H3K4me1	56	14	0.170649	3.64169	1.25961	0.75176	0	0.434783	0.852207	0.888091	0.97924	0.982401	0.953556	1.45162	0.871347
Fetal_Placenta-H3K4me3	56	16	0.0930495	1.51913	0.92619	0.804809	0	0.802887	0.981891	0.98815	0.996635	0.996586	0.991718	0.951803	0.787801
Fetal_Placenta-H3K9me3	56	20	0.104525	2.08398	0.700154	0.527294	0	0.303931	0.636986	0.561546	0.940043	0.882991	0.935806	0.752147	0.630731
Fetal_Stomach-DNase	57	0	0.119347	1.37383	0.639808	0.720634	0	0.67529	0.957022	0.96253	0.992443	0.991348	0.95877	0.763185	0.46535
Fetal_Stomach-H3K27ac	57	10	0.315982	9.11851	4.38807	0.789957	0	0.579488	0.972878	0.968455	0.992583	0.99165	0.965355	6.09027	4.20029
Fetal_Stomach-H3K27me3	57	11	0.310096	9.61008	6.68694	0.720205	0	0.655095	0.975883	0.829258	0.994287	0.945815	0.918195	8.52522	3.39736
Fetal_Stomach-H3K36me3	57	12	0.305995	4.45619	2.45306	0.755292	0	0.503714	0.926312	0.894017	0.987446	0.980745	0.954387	3.03169	0.726924
Fetal_Stomach-H3K4me1	57	14	0.186946	2.98895	0.841276	0.685483	0	0.336727	0.808896	0.785947	0.974091	0.963067	0.937671	1.3085	0.999039
Fetal_Stomach-H3K4me3	57	16	0.118914	2.63222	1.63804	0.822653	0	0.823083	0.998414	0.998915	0.998544	0.99859	0.994485	1.7939	0.527537
Fetal_Stomach-H3K9me3	57	20	0.167703	3.39057	0.966402	0.474941	0	0.151381	0.507886	0.314112	0.920064	0.76714	0.866622	1.22199	0.475959
Fetal_Thymus-DNase	58	0	0.132188	3.09623	1.42143	0.614465	0	0.519319	0.860469	0.808562	0.974787	0.949438	0.910201	2.03555	0.645097
Fetal_Thymus-H3K27ac	58	10	0.190627	6.79197	2.56684	0.665321	0	0.487357	0.881499	0.886005	0.979788	0.969579	0.955919	3.41431	1.33247
Fetal_Thymus-H3K27me3	58	11	0.184634	4.66958	2.72346	0.602206	0	0.611783	0.899441	0.842777	0.977873	0.943019	0.913763	3.31533	1.08995
Fetal_Thymus-H3K36me3	58	12	0.192307	3.45647	1.16743	0.767921	0	0.416507	0.763331	0.853209	0.969233	0.97109	0.966454	1.19605	0.432928
Fetal_Thymus-H3K4me1	58	14	0.225689	5.97022	2.36696	0.73325	0	0.452975	0.847033	0.907285	0.977989	0.978795	0.945291	2.93587	1.35495
Fetal_Thymus-H3K4me3	58	16	0.127167	4.85544	2.99902	0.779752	0	0.73646	0.984395	0.977718	0.995824	0.993759	0.990997	3.38612	0.770671
Fetal_Thymus-H3K9me3	58	20	0.131792	2.26762	0.75991	0.361098	0	0.157807	0.513227	0.347743	0.872087	0.782185	0.817339	0.813865	0.550719
GM12878_Lymphoblastoid-DNase	59	0	0.143604	3.53225	1.38178	0.687959	0	0.586831	0.923976	0.926062	0.987354	0.980088	0.939691	1.4977	1.48287
GM12878_Lymphoblastoid-H2AZ	59	2	0.062073	1.81056	1.07748	0.750053	0	0.6591	0.972795	0.932988	0.992284	0.981482	0.979327	1.01266	1.34672
GM12878_Lymphoblastoid-H3K27ac	59	10	0.114872	3.3522	1.30461	0.783219	0	0.579988	0.970124	0.947509	0.991659	0.982783	0.978319	1.4267	0.947749
GM12878_Lymphoblastoid-H3K27me3	59	11	0.0923692	0.699846	1.20844	0.382671	0	0.247517	0.427105	0.458733	0.860551	0.812945	0.924271	0.876413	0.551754
GM12878_Lymphoblastoid-H3K36me3	59	12	0.0791277	0.601587	0.477166	0.717416	0	0.367521	0.790954	0.788033	0.972309	0.960071	0.965819	0.395065	0.342727
GM12878_Lymphoblastoid-H3K4me1	59	14	0.111041	1.91114	1.00927	0.663367	0	0.332304	0.791037	0.747225	0.972092	0.943331	0.948508	1.13545	1.25717
GM12878_Lymphoblastoid-H3K4me2	59	15	0.117641	2.82168	0.903025	0.821612	0	0.534591	0.994659	0.98114	0.993024	0.991713	0.984497	1.0047	0.77085
GM12878_Lymphoblastoid-H3K4me3	59	16	0.0656608	1.2582	1.67291	0.820843	0	0.617124	0.999666	0.974714	0.995413	0.992618	0.994027	1.63805	1.19315
GM12878_Lymphoblastoid-H3K79me2	59	18	0.0932671	2.76262	1.34552	0.777607	0	0.588083	0.953935	0.963949	0.990863	0.989151	0.977019	1.31039	1.68815
GM12878_Lymphoblastoid-H3K9ac	59	19	0.0759621	2.08419	1.33035	0.838755	0	0.75966	0.999332	0.985479	0.998043	0.994463	0.996012	1.3492	1.19845
GM12878_Lymphoblastoid-H3K9me3	59	20	0.0672024	1.16186	0.820799	0.393619	0	0.150547	0.476592	0.283235	0.875839	0.664436	0.903746	0.335149	0.264873
GM12878_Lymphoblastoid-H4K20me1	59	21	0.0847981	0.911875	1.06951	0.338662	0	0.159559	0.388133	0.335225	0.839902	0.697876	0.96407	0.512813	0.326105
Gastric-DNase	60	0	0.092258	2.28724	0.93214	0.570304	0	0.490862	0.767504	0.800718	0.946785	0.93843	0.931762	0.855862	1.10473
Gastric-H3K27ac	60	10	0.121881	2.39015	0.95329	0.647207	0	0.589919	0.881582	0.9062	0.975186	0.980707	0.953532	1.22351	0.735825
Gastric-H3K27me3	60	11	0.110046	1.29827	1.83672	0.269102	0	0.0735208	0.214137	0.272553	0.781188	0.692341	0.828112	1.66276	0.916341
Gastric-H3K36me3	60	12	0.126824	1.78915	0.774913	0.689861	0	0.468247	0.898356	0.888258	0.984462	0.975739	0.960137	0.949012	1.34146
Gastric-H3K4me1	60	14	0.11854	1.74877	0.692645	0.552125	0	0.264625	0.638905	0.62355	0.937381	0.906647	0.915549	0.685368	0.519965
Gastric-H3K4me3	60	16	0.0782171	0.821043	1.06498	0.73522	0	0.758908	0.954686	0.919052	0.99072	0.979328	0.957925	0.973115	0.854087
Gastric-H3K9me3	60	20	0.0795959	1.40848	0.323094	0.457948	0	0.22849	0.467663	0.473838	0.859935	0.859037	0.885415	0.363956	0.374314
H1_BMP4_Derived_Mesendoderm_Cultured_Cells-DNase	61	0	0.181916	5.4215	1.55759	0.579984	0	0.461737	0.723859	0.837687	0.929693	0.954626	0.887292	1.77733	1.61897
H1_BMP4_Derived_Mesendoderm_Cultured_Cells-H2AK5ac	61	1	0.0666754	0.92769	0.3944	0.577882	0	0.212301	0.579571	0.464324	0.933211	0.851808	0.952261	0.366214	0.356097
H1_BMP4_Derived_Mesendoderm_Cultured_Cells-H2BK120ac	61	3	0.112968	1.78526	0.658221	0.57494	0	0.379538	0.703163	0.652007	0.946411	0.922485	0.930338	0.705718	0.676206
H1_BMP4_Derived_Mesendoderm_Cultured_Cells-H2BK15ac	61	5	0.0941878	1.19234	0.595555	0.492652	0	0.20963	0.529917	0.471084	0.907909	0.847119	0.921198	0.509118	0.395222
H1_BMP4_Derived_Mesendoderm_Cultured_Cells-H2BK5ac	61	6	0.0627974	1.03988	0.437366	0.618856	0	0.361095	0.731036	0.667779	0.957183	0.928779	0.967245	0.394591	0.52794
H1_BMP4_Derived_Mesendoderm_Cultured_Cells-H3K18ac	61	8	0.0997694	2.09561	1.15541	0.709706	0	0.579404	0.911374	0.879413	0.984928	0.977881	0.960734	1.23971	0.77559
H1_BMP4_Derived_Mesendoderm_Cultured_Cells-H3K23ac	61	9	0.0887192	1.30275	0.306729	0.542632	0	0.214554	0.496704	0.485187	0.904286	0.881003	0.914225	0.310708	0.322036
H1_BMP4_Derived_Mesendoderm_Cultured_Cells-H3K27ac	61	10	0.142447	3.47473	1.21846	0.635411	0	0.440124	0.834766	0.789702	0.973734	0.941734	0.941569	1.61305	1.25288
H1_BMP4_Derived_Mesendoderm_Cultured_Cells-H3K27me3	61	11	0.148429	3.56971	2.25025	0.575877	0	0.558625	0.939665	0.739047	0.986469	0.885	0.95533	3.33476	1.96812
H1_BMP4_Derived_Mesendoderm_Cultured_Cells-H3K36me3	61	12	0.173319	1.09328	1.65913	0.326322	0	0.146374	0.306434	0.346157	0.816856	0.797606	0.9047	1.59636	0.91805
H1_BMP4_Derived_Mesendoderm_Cultured_Cells-H3K4ac	61	13	0.102573	2.14016	1.01417	0.504255	0	0.443295	0.757323	0.700492	0.953379	0.900121	0.909549	1.11186	0.736108
H1_BMP4_Derived_Mesendoderm_Cultured_Cells-H3K4me1	61	14	0.137961	1.48662	1.16608	0.505527	0	0.17383	0.552867	0.425686	0.931588	0.822797	0.93125	0.771761	0.51167
H1_BMP4_Derived_Mesendoderm_Cultured_Cells-H3K4me2	61	15	0.0729841	0.379686	0.378438	0.700021	0	0.705333	0.978469	0.946841	0.994457	0.98905	0.994989	0.386222	0.568903
H1_BMP4_Derived_Mesendoderm_Cultured_Cells-H3K4me3	61	16	0.106014	0.517088	0.789329	0.706456	0	0.788784	0.982475	0.940582	0.995949	0.98542	0.996545	0.615569	0.460586
H1_BMP4_Derived_Mesendoderm_Cultured_Cells-H3K79me1	61	17	0.0859889	1.45309	0.591354	0.574948	0	0.202287	0.681966	0.436535	0.952037	0.822242	0.945956	0.526577	0.535104
H1_BMP4_Derived_Mesendoderm_Cultured_Cells-H3K79me2	61	18	0.122477	3.18528	1.92081	0.740508	0	0.58124	0.960361	0.909038	0.991665	0.980878	0.977225	1.78036	2.47411
H1_BMP4_Derived_Mesendoderm_Cultured_Cells-H3K9ac	61	19	0.0938398	1.75504	1.09131	0.771446	0	0.768172	0.987983	0.973546	0.997042	0.993693	0.986083	1.20042	1.04524
H1_BMP4_Derived_Mesendoderm_Cultured_Cells-H3K9me3	61	20	0.102933	1.52468	0.579412	0.45211	0	0.135776	0.404323	0.314362	0.882539	0.738695	0.917683	0.479792	0.346011
H1_BMP4_Derived_Mesendoderm_Cultured_Cells-H4K8ac	61	22	0.117774	1.34393	0.377905	0.484779	0	0.323041	0.570809	0.601853	0.903298	0.899633	0.906101	0.376748	0.408127
H1_BMP4_Derived_Trophoblast_Cultured_Cells-DNase	62	0	0.167244	2.85204	1.86129	0.470688	0	0.361929	0.674122	0.648919	0.934041	0.894798	0.899019	1.5628	1.08395
H1_BMP4_Derived_Trophoblast_Cultured_Cells-H2AK5ac	62	1	0.0865812	1.39431	0.6903	0.8099	0	0.566636	0.963365	0.896437	0.991304	0.983819	0.971498	0.74688	0.49983
H1_BMP4_Derived_Trophoblast_Cultured_Cells-H2AZ	62	2	0.105449	0.967381	0.427271	0.737781	0	0.652758	0.942252	0.932488	0.989566	0.988564	0.959595	0.484967	0.83646
H1_BMP4_Derived_Trophoblast_Cultured_Cells-H2BK120ac	62	3	0.122702	2.69357	1.88742	0.806587	0	0.6939	0.989735	0.982141	0.99599	0.994998	0.972667	1.95167	1.50177
H1_BMP4_Derived_Trophoblast_Cultured_Cells-H2BK12ac	62	4	0.0953374	1.96004	0.956588	0.802999	0	0.496286	0.973713	0.84962	0.991204	0.977889	0.973481	1.12635	0.571147
H1_BMP4_Derived_Trophoblast_Cultured_Cells-H2BK5ac	62	6	0.118547	2.56015	1.76491	0.800415	0	0.700743	0.991822	0.968205	0.996139	0.99365	0.972825	1.88251	1.69639
H1_BMP4_Derived_Trophoblast_Cultured_Cells-H3K14ac	62	7	0.0814355	1.65205	1.33747	0.859603	0	0.789786	0.997747	0.995994	0.998257	0.998014	0.984774	1.38637	1.03559
H1_BMP4_Derived_Trophoblast_Cultured_Cells-H3K18ac	62	8	0.0870288	1.08838	0.613096	0.832206	0	0.716932	0.977718	0.984478	0.99524	0.995785	0.969497	0.654845	0.183159
H1_BMP4_Derived_Trophoblast_Cultured_Cells-H3K23ac	62	9	0.104126	0.738116	2.17659	0.386831	0	0.0472336	0.243428	0.17166	0.847188	0.672246	0.86427	2.18414	2.28934
H1_BMP4_Derived_Trophoblast_Cultured_Cells-H3K27ac	62	10	0.140913	2.13705	1.78388	0.659117	0	0.490028	0.894684	0.829091	0.980281	0.959234	0.958636	1.67981	1.01869
H1_BMP4_Derived_Trophoblast_Cultured_Cells-H3K27me3	62	11	0.140441	1.18609	1.35165	0.519218	0	0.465326	0.829342	0.629559	0.971579	0.848178	0.955477	0.959417	0.423404
H1_BMP4_Derived_Trophoblast_Cultured_Cells-H3K36me3	62	12	0.157042	2.81363	1.24817	0.724089	0	0.446215	0.861804	0.83076	0.980268	0.960038	0.964568	1.63586	2.08481
H1_BMP4_Derived_Trophoblast_Cultured_Cells-H3K4ac	62	13	0.114229	2.26996	0.75441	0.734534	0	0.568222	0.821163	0.949679	0.971656	0.990357	0.932458	0.733745	0.395445
H1_BMP4_Derived_Trophoblast_Cultured_Cells-H3K4me1	62	14	0.128489	1.5031	0.67385	0.722327	0	0.435701	0.856714	0.818076	0.979449	0.964792	0.953672	0.74012	1.05257
H1_BMP4_Derived_Trophoblast_Cultured_Cells-H3K4me2	62	15	0.100298	0.586252	0.652616	0.72449	0	0.726696	0.995494	0.958358	0.997061	0.98939	0.990913	0.606451	0.659693
H1_BMP4_Derived_Trophoblast_Cultured_Cells-H3K4me3	62	16	0.117968	0.597529	0.961603	0.765916	0	0.81891	0.984395	0.947843	0.996856	0.98708	0.965445	0.873982	1.2576
H1_BMP4_Derived_Trophoblast_Cultured_Cells-H3K79me1	62	17	0.0806865	1.53037	1.11639	0.823576	0	0.733623	0.992322	0.98381	0.996719	0.995911	0.982664	0.930568	2.03728
H1_BMP4_Derived_Trophoblast_Cultured_Cells-H3K79me2	62	18	0.107882	0.862181	0.673213	0.685948	0	0.518485	0.930401	0.821914	0.987022	0.957104	0.97229	0.629594	1.07002
H1_BMP4_Derived_Trophoblast_Cultured_Cells-H3K9ac	62	19	0.162101	1.75876	3.79343	0.456828	0	0.328883	0.449136	0.542602	0.894697	0.870973	0.929535	3.69438	2.60672
H1_BMP4_Derived_Trophoblast_Cultured_Cells-H3K9me3	62	20	0.132748	2.6654	0.97539	0.486063	0	0.122841	0.440708	0.314612	0.89899	0.773995	0.871034	1.09571	0.447805
H1_BMP4_Derived_Trophoblast_Cultured_Cells-H4K8ac	62	22	0.10566	2.30788	1.67815	0.819169	0	0.746725	0.987399	0.989068	0.996553	0.996709	0.977974	1.55672	1.36273
H1_BMP4_Derived_Trophoblast_Cultured_Cells-H4K91ac	62	23	0.129614	3.93111	2.88498	0.782782	0	0.703163	0.990487	0.975632	0.996148	0.994204	0.964794	3.0048	2.18056
H1_Cell_Line-DNase	63	0	0.151708	3.61809	1.25619	0.56793	0	0.47292	0.751147	0.774681	0.94192	0.936108	0.896576	1.35636	0.972946
H1_Cell_Line-H2AK5ac	63	1	0.0738689	1.03467	0.516777	0.581742	0	0.231662	0.600017	0.478177	0.938617	0.845748	0.948252	0.397753	0.330399
H1_Cell_Line-H2AZ	63	2	0.118857	1.33572	0.652457	0.419553	0	0.288325	0.500209	0.563465	0.87989	0.841	0.852932	0.573492	1.00835
H1_Cell_Line-H2BK120ac	63	3	0.087306	0.935175	0.629284	0.494325	0	0.215722	0.532588	0.424935	0.911966	0.83114	0.945019	0.536823	0.418089
H1_Cell_Line-H2BK12ac	63	4	0.0756707	1.33174	0.495905	0.644981	0	0.369357	0.740048	0.688225	0.960107	0.935143	0.952972	0.508085	0.552296
H1_Cell_Line-H2BK15ac	63	5	0.0764165	1.00664	0.425471	0.575316	0	0.168989	0.527247	0.415923	0.925161	0.850186	0.938475	0.343575	0.271078
H1_Cell_Line-H2BK5ac	63	6	0.0796908	1.38522	0.621063	0.659282	0	0.44488	0.783276	0.745973	0.967652	0.948621	0.95964	0.689052	0.531403
H1_Cell_Line-H3K14ac	63	7	0.0727589	0.863576	0.301709	0.580103	0	0.220062	0.494868	0.490862	0.909081	0.897087	0.949697	0.294541	0.365923
H1_Cell_Line-H3K18ac	63	8	0.100615	1.47519	0.636107	0.653316	0	0.491112	0.83994	0.81432	0.974583	0.965506	0.951702	0.697628	0.489997
H1_Cell_Line-H3K23ac	63	9	0.0736221	0.888763	0.291858	0.549228	0	0.160811	0.421013	0.398231	0.887919	0.861252	0.919342	0.269066	0.241992
H1_Cell_Line-H3K27ac	63	10	0.134116	2.33865	1.33688	0.579086	0	0.436619	0.79279	0.706417	0.965217	0.913378	0.935651	1.71005	0.654853
H1_Cell_Line-H3K27me3	63	11	0.222708	9.38258	5.504	0.657024	0	0.628223	0.92915	0.873905	0.985683	0.961038	0.924762	8.67322	3.29467
H1_Cell_Line-H3K36me3	63	12	0.1283	1.47635	0.592833	0.685576	0	0.468914	0.883084	0.87065	0.977527	0.969277	0.952401	0.639622	0.415444
H1_Cell_Line-H3K4ac	63	13	0.0697457	0.763543	0.397145	0.591545	0	0.256363	0.573729	0.509722	0.927911	0.884416	0.967043	0.352248	0.390364
H1_Cell_Line-H3K4me1	63	14	0.15589	2.23626	0.651685	0.635743	0	0.289577	0.718601	0.680464	0.961342	0.938631	0.931128	0.989474	0.515849
H1_Cell_Line-H3K4me2	63	15	0.180732	5.69678	3.10658	0.789383	0	0.632813	0.979137	0.991905	0.993702	0.994819	0.962015	3.33568	0.940978
H1_Cell_Line-H3K4me3	63	16	0.105958	3.22457	1.98914	0.856507	0	0.809146	0.998748	0.996495	0.998364	0.998158	0.993219	2.28722	1.48574
H1_Cell_Line-H3K79me1	63	17	0.0753401	1.07531	0.396249	0.57493	0	0.253609	0.658266	0.516398	0.94479	0.881265	0.955765	0.354172	0.331568
H1_Cell_Line-H3K79me2	63	18	0.092208	0.571373	0.789234	0.53425	0	0.366185	0.638321	0.655262	0.933952	0.917407	0.957517	0.738962	0.666419
H1_Cell_Line-H3K9ac	63	19	0.0973149	0.847308	0.638991	0.699794	0	0.723692	0.952266	0.915714	0.990495	0.983528	0.977218	0.67177	0.524405
H1_Cell_Line-H3K9me3	63	20	0.112425	2.53741	0.611482	0.457509	0	0.154803	0.426104	0.389302	0.889127	0.797205	0.872094	1.19753	0.323039
H1_Cell_Line-H4K20me1	63	21	0.125784	1.95173	0.535552	0.502315	0	0.194526	0.496954	0.417341	0.902606	0.81297	0.885984	0.515544	0.510804
H1_Cell_Line-H4K8ac	63	22	0.173959	2.54948	0.796058	0.49858	0	0.308854	0.579404	0.547192	0.911493	0.873532	0.842637	0.876606	0.733402
H1_Cell_Line-H4K91ac	63	23	0.0718002	1.097	0.435427	0.652631	0	0.406409	0.763832	0.715764	0.964779	0.944737	0.97029	0.453068	0.51647
H1_Derived_Mesenchymal_Stem_Cells-DNase	64	0	0.194093	6.23445	2.52058	0.642512	0	0.546775	0.890345	0.937495	0.978234	0.982286	0.907309	3.22263	2.87037
H1_Derived_Mesenchymal_Stem_Cells-H2AK5ac	64	1	0.107519	1.80901	0.653551	0.55961	0	0.222899	0.595427	0.506384	0.934861	0.868987	0.908237	0.637172	0.663309
H1_Derived_Mesenchymal_Stem_Cells-H2AZ	64	2	0.0770283	0.778881	0.670971	0.613109	0	0.487524	0.766586	0.753734	0.959841	0.940218	0.936745	0.615457	0.529137
H1_Derived_Mesenchymal_Stem_Cells-H2BK120ac	64	3	0.110098	1.60148	0.676298	0.578163	0	0.469081	0.829258	0.780105	0.970004	0.952875	0.939439	0.707172	0.48532
H1_Derived_Mesenchymal_Stem_Cells-H2BK12ac	64	4	0.119948	2.71503	1.11605	0.721872	0	0.428774	0.880915	0.82375	0.981637	0.971946	0.956759	1.42115	0.843931
H1_Derived_Mesenchymal_Stem_Cells-H2BK5ac	64	6	0.11949	1.7701	0.742137	0.42531	0	0.303263	0.569891	0.544939	0.881612	0.866027	0.865162	0.729725	0.902913
H1_Derived_Mesenchymal_Stem_Cells-H3K14ac	64	7	0.0742022	0.814959	0.351413	0.695616	0	0.427689	0.807728	0.773429	0.972543	0.960132	0.96764	0.335835	0.409247
H1_Derived_Mesenchymal_Stem_Cells-H3K18ac	64	8	0.112125	2.31071	1.46736	0.793399	0	0.650255	0.979721	0.965868	0.994207	0.992524	0.971644	1.60902	0.750118
H1_Derived_Mesenchymal_Stem_Cells-H3K23ac	64	9	0.111697	1.5077	0.391277	0.601491	0	0.276475	0.585746	0.568222	0.930782	0.913301	0.915205	0.402394	0.748081
H1_Derived_Mesenchymal_Stem_Cells-H3K27ac	64	10	0.204357	4.85803	2.24794	0.535748	0	0.343069	0.726279	0.70792	0.948701	0.897105	0.901532	2.35955	2.3487
H1_Derived_Mesenchymal_Stem_Cells-H3K27me3	64	11	0.141797	1.43792	1.16536	0.519594	0	0.335976	0.676542	0.560461	0.950415	0.839285	0.945406	0.902262	0.910998
H1_Derived_Mesenchymal_Stem_Cells-H3K36me3	64	12	0.162613	2.276	0.884726	0.694168	0	0.41659	0.862973	0.804223	0.979244	0.958929	0.949963	0.944373	0.869848
H1_Derived_Mesenchymal_Stem_Cells-H3K4ac	64	13	0.101725	1.88979	1.11889	0.752158	0	0.619461	0.961278	0.939164	0.991893	0.988907	0.971664	1.17997	0.569886
H1_Derived_Mesenchymal_Stem_Cells-H3K4me1	64	14	0.17045	2.49207	0.76983	0.658731	0	0.362013	0.770425	0.768923	0.968155	0.952701	0.935394	0.834099	0.967376
H1_Derived_Mesenchymal_Stem_Cells-H3K4me2	64	15	0.124642	0.862523	0.561288	0.656382	0	0.655929	0.963532	0.93399	0.99201	0.9854	0.955066	0.605464	0.664529
H1_Derived_Mesenchymal_Stem_Cells-H3K4me3	64	16	0.143323	1.0369	1.46667	0.705704	0	0.750313	0.981891	0.904865	0.995649	0.972504	0.949864	1.35979	1.22861
H1_Derived_Mesenchymal_Stem_Cells-H3K79me1	64	17	0.16314	2.7429	1.20158	0.449208	0	0.0507385	0.394058	0.192773	0.907618	0.709675	0.869795	0.894541	0.997973
H1_Derived_Mesenchymal_Stem_Cells-H3K9ac	64	19	0.169656	1.51716	1.15754	0.504092	0	0.531253	0.726696	0.766169	0.932728	0.935627	0.89579	1.11804	0.720043
H1_Derived_Mesenchymal_Stem_Cells-H3K9me3	64	20	0.137427	2.24434	0.739369	0.439743	0	0.162146	0.433865	0.339147	0.888976	0.722147	0.862223	0.583261	0.409639
H1_Derived_Mesenchymal_Stem_Cells-H4K8ac	64	22	0.105385	2.20007	1.27011	0.768408	0	0.606943	0.964533	0.930735	0.992385	0.98807	0.974616	1.36935	1.05821
H1_Derived_Mesenchymal_Stem_Cells-H4K91ac	64	23	0.116207	2.16519	1.08585	0.73856	0	0.52733	0.913878	0.866478	0.986353	0.97956	0.958307	1.19104	0.660935
H1_Derived_Neuronal_Progenitor_Cultured_Cells-DNase	65	0	0.140175	2.4366	1.12396	0.559889	0	0.54811	0.814571	0.789285	0.960103	0.935429	0.875247	1.207	1.15263
H1_Derived_Neuronal_Progenitor_Cultured_Cells-H2AK5ac	65	1	0.0803114	1.31999	0.318665	0.650431	0	0.245264	0.602771	0.583577	0.942321	0.924211	0.944896	0.360282	0.394816
H1_Derived_Neuronal_Progenitor_Cultured_Cells-H2BK120ac	65	3	0.0895122	1.26773	0.364721	0.563102	0	0.194692	0.502462	0.465743	0.913327	0.878976	0.92018	0.361863	0.321802
H1_Derived_Neuronal_Progenitor_Cultured_Cells-H2BK12ac	65	4	0.0901737	1.35089	0.445752	0.627342	0	0.27297	0.659601	0.594259	0.950809	0.914397	0.943665	0.492639	0.400286
H1_Derived_Neuronal_Progenitor_Cultured_Cells-H2BK15ac	65	5	0.0705215	1.04866	0.295878	0.665415	0	0.273638	0.678211	0.632479	0.955385	0.938461	0.958463	0.34376	0.270642
H1_Derived_Neuronal_Progenitor_Cultured_Cells-H2BK5ac	65	6	0.0929022	1.83048	0.497771	0.565753	0	0.249103	0.551865	0.547859	0.928176	0.899716	0.910193	0.502201	0.4962
H1_Derived_Neuronal_Progenitor_Cultured_Cells-H3K14ac	65	7	0.0979512	1.43311	0.397584	0.648013	0	0.241258	0.631478	0.556705	0.948836	0.914727	0.939053	0.39325	0.402103
H1_Derived_Neuronal_Progenitor_Cultured_Cells-H3K18ac	65	8	0.0910149	1.4775	0.61076	0.747051	0	0.50605	0.855295	0.842193	0.980041	0.976798	0.956639	0.667305	0.69199
H1_Derived_Neuronal_Progenitor_Cultured_Cells-H3K23ac	65	9	0.0969385	1.88936	0.440197	0.623538	0	0.237253	0.564049	0.569056	0.92895	0.918607	0.921422	0.468499	0.669698
H1_Derived_Neuronal_Progenitor_Cultured_Cells-H3K27ac	65	10	0.143457	1.83037	2.00006	0.480254	0	0.358591	0.604356	0.523241	0.915721	0.830914	0.917741	1.71486	1.01213
H1_Derived_Neuronal_Progenitor_Cultured_Cells-H3K27me3	65	11	0.150795	1.02819	1.19894	0.413668	0	0.37403	0.571142	0.560461	0.889912	0.845851	0.91618	0.728891	0.488943
H1_Derived_Neuronal_Progenitor_Cultured_Cells-H3K36me3	65	12	0.118459	0.63211	0.478535	0.61411	0	0.408579	0.789201	0.76717	0.96623	0.958161	0.961103	0.456348	0.451729
H1_Derived_Neuronal_Progenitor_Cultured_Cells-H3K4ac	65	13	0.0707374	0.803873	0.323898	0.619039	0	0.238338	0.57907	0.553451	0.931239	0.909364	0.951897	0.31857	0.414521
H1_Derived_Neuronal_Progenitor_Cultured_Cells-H3K4me1	65	14	0.123012	1.29277	0.745983	0.587793	0	0.261287	0.62355	0.573646	0.942004	0.90233	0.922106	0.58164	0.478729
H1_Derived_Neuronal_Progenitor_Cultured_Cells-H3K4me2	65	15	0.140583	2.15108	1.20018	0.57872	0	0.66344	0.96203	0.921055	0.992219	0.96396	0.933027	1.36821	0.862079
H1_Derived_Neuronal_Progenitor_Cultured_Cells-H3K4me3	65	16	0.101379	0.569768	0.729011	0.758575	0	0.79788	0.981724	0.933489	0.996611	0.985554	0.977248	0.663193	0.946802
H1_Derived_Neuronal_Progenitor_Cultured_Cells-H3K79me1	65	17	0.143356	2.47013	0.675433	0.568406	0	0.210214	0.550029	0.471167	0.92773	0.866659	0.920365	0.807296	0.67103
H1_Derived_Neuronal_Progenitor_Cultured_Cells-H3K9ac	65	19	0.203116	2.76456	1.41289	0.58198	0	0.433447	0.740966	0.665276	0.958918	0.900765	0.916044	1.39809	1.22537
H1_Derived_Neuronal_Progenitor_Cultured_Cells-H3K9me3	65	20	0.100045	1.45342	0.41775	0.520264	0	0.25436	0.571142	0.528582	0.909891	0.885603	0.908422	0.495203	0.51911
H1_Derived_Neuronal_Progenitor_Cultured_Cells-H4K8ac	65	22	0.145457	2.43984	0.640484	0.575202	0	0.212384	0.547025	0.492114	0.928867	0.885269	0.912904	0.627705	0.684098
H1_Derived_Neuronal_Progenitor_Cultured_Cells-H4K91ac	65	23	0.114155	1.84025	0.576092	0.59745	0	0.238588	0.586915	0.510056	0.935503	0.893634	0.929231	0.57992	0.497103
H9_Cell_Line-DNase	66	0	0.167478	3.38093	1.1544	0.582509	0	0.498873	0.784278	0.803388	0.95408	0.941288	0.890817	1.23272	0.993875
H9_Cell_Line-H2AK5ac	66	1	0.0708636	0.766812	0.43635	0.559425	0	0.185012	0.499374	0.416924	0.912991	0.830272	0.957487	0.326182	0.269626
H9_Cell_Line-H2AZ	66	2	0.0912729	1.08947	0.772162	0.570146	0	0.383126	0.723191	0.678962	0.95551	0.920534	0.956403	0.745721	1.13558
H9_Cell_Line-H2BK120ac	66	3	0.0992896	1.19788	0.455404	0.37328	0	0.260703	0.463907	0.473003	0.868313	0.792197	0.897819	0.40475	0.464357
H9_Cell_Line-H2BK12ac	66	4	0.0680262	0.83106	0.274994	0.640203	0	0.301177	0.612117	0.587666	0.937102	0.920649	0.960624	0.275445	0.266833
H9_Cell_Line-H2BK15ac	66	5	0.0732585	0.991503	0.254976	0.649877	0	0.20262	0.528248	0.487774	0.927038	0.899594	0.945459	0.249894	0.253748
H9_Cell_Line-H2BK5ac	66	6	0.0665084	0.807659	0.3034	0.572974	0	0.231578	0.506301	0.485855	0.913511	0.87266	0.945094	0.290022	0.278148
H9_Cell_Line-H3K14ac	66	7	0.113456	2.3627	1.22784	0.694043	0	0.475424	0.801385	0.795961	0.971643	0.963317	0.945114	1.31113	1.44024
H9_Cell_Line-H3K18ac	66	8	0.0889823	1.74674	0.963416	0.720545	0	0.528415	0.853125	0.818994	0.978398	0.970529	0.960894	1.03329	0.874235
H9_Cell_Line-H3K23ac	66	9	0.0746901	1.21804	0.452766	0.473053	0	0.158057	0.423517	0.380789	0.888226	0.81067	0.916555	0.391169	0.345455
H9_Cell_Line-H3K27ac	66	10	0.159354	1.81966	3.0924	0.425387	0	0.217975	0.504214	0.364016	0.907432	0.754183	0.898486	2.61525	1.22217
H9_Cell_Line-H3K27me3	66	11	0.15863	3.65086	1.88064	0.555821	0	0.556872	0.834349	0.730952	0.972686	0.905549	0.956248	3.18619	0.947308
H9_Cell_Line-H3K36me3	66	12	0.119884	1.10898	0.459994	0.690947	0	0.521238	0.876826	0.882083	0.980389	0.977812	0.958744	0.501324	0.778599
H9_Cell_Line-H3K4ac	66	13	0.141349	2.4833	0.751593	0.564195	0	0.279396	0.534257	0.533089	0.912903	0.892598	0.879966	0.889011	0.805253
H9_Cell_Line-H3K4me1	66	14	0.14997	1.68333	1.19783	0.496231	0	0.147209	0.447885	0.389468	0.90969	0.81999	0.902806	0.910861	0.527308
H9_Cell_Line-H3K4me2	66	15	0.100893	2.3077	1.16803	0.778798	0	0.697488	0.984311	0.989068	0.995072	0.995947	0.981865	1.46357	0.399154
H9_Cell_Line-H3K4me3	66	16	0.0971354	2.22556	1.06864	0.841649	0	0.788701	0.996495	0.99516	0.997962	0.997321	0.986094	1.32786	1.04951
H9_Cell_Line-H3K79me1	66	17	0.175049	2.95765	0.737225	0.466519	0	0.143286	0.432112	0.34574	0.882205	0.799454	0.840115	1.03299	0.634539
H9_Cell_Line-H3K79me2	66	18	0.0849023	0.563958	0.608952	0.572977	0	0.453142	0.754903	0.721188	0.953942	0.926149	0.978162	0.624587	0.578403
H9_Cell_Line-H3K9ac	66	19	0.104245	0.808827	0.684249	0.663438	0	0.632646	0.860636	0.826588	0.9769	0.961433	0.953801	0.683414	0.644306
H9_Cell_Line-H3K9me3	66	20	0.160709	3.23813	0.50896	0.462188	0	0.137027	0.347242	0.415756	0.846308	0.855336	0.797742	1.18322	0.552059
H9_Cell_Line-H4K20me1	66	21	0.190425	1.17483	0.23643	0.342968	0	0.0862889	0.266461	0.183176	0.79502	0.671491	0.827072	0.212986	0.207466
H9_Cell_Line-H4K8ac	66	22	0.0871326	1.24175	0.563702	0.564281	0	0.167487	0.484603	0.366436	0.913367	0.829763	0.92505	0.565012	0.847858
H9_Cell_Line-H4K91ac	66	23	0.088003	1.14749	0.397587	0.574035	0	0.219144	0.525077	0.481015	0.920437	0.877307	0.932416	0.385781	0.358716
H9_Derived_Neuron_Cultured_Cells-H2AZ	67	2	0.169116	3.93775	1.87211	0.426013	0	0.4705	0.777435	0.72219	0.943933	0.9099	0.861604	2.68702	0.820747
H9_Derived_Neuron_Cultured_Cells-H3K27me3	67	11	0.190423	2.97101	1.45766	0.565187	0	0.538263	0.85396	0.781023	0.960267	0.894347	0.852917	1.77955	0.582864
H9_Derived_Neuron_Cultured_Cells-H3K36me3	67	12	0.200066	3.05525	1.19585	0.755438	0	0.450472	0.847451	0.890595	0.973673	0.982229	0.953002	1.38239	0.507335
H9_Derived_Neuron_Cultured_Cells-H3K4me1	67	14	0.212481	5.16969	0.941664	0.536562	0	0.221731	0.553033	0.708921	0.917464	0.92458	0.882655	2.09468	0.953882
H9_Derived_Neuron_Cultured_Cells-H3K4me3	67	16	0.14931	5.75594	3.97737	0.801468	0	0.772761	0.987816	0.959359	0.996581	0.980985	0.989137	4.37813	1.2131
H9_Derived_Neuron_Cultured_Cells-H3K9me3	67	20	0.12519	2.01253	0.497123	0.289437	0	0.129684	0.325378	0.311525	0.796995	0.713788	0.803176	0.388697	0.394722
H9_Derived_Neuronal_Progenitor_Cultured_Cells-H2AZ	68	2	0.230183	7.61566	5.51337	0.628276	0	0.677126	0.943086	0.942252	0.990467	0.980393	0.915218	5.39889	3.59887
H9_Derived_Neuronal_Progenitor_Cultured_Cells-H3K27me3	68	11	0.23913	3.62934	2.04976	0.573814	0	0.563882	0.893015	0.770258	0.976964	0.890468	0.865592	2.46183	0.928498
H9_Derived_Neuronal_Progenitor_Cultured_Cells-H3K36me3	68	12	0.22465	3.5642	1.3409	0.750724	0	0.420179	0.834682	0.85446	0.973257	0.97861	0.950284	1.56897	0.466322
H9_Derived_Neuronal_Progenitor_Cultured_Cells-H3K4me1	68	14	0.168787	3.40385	0.763191	0.498739	0	0.187015	0.498122	0.629392	0.901096	0.913167	0.879824	1.27948	0.565317
H9_Derived_Neuronal_Progenitor_Cultured_Cells-H3K4me3	68	16	0.122276	3.57461	2.49561	0.814325	0	0.781023	0.998164	0.970542	0.99792	0.990349	0.991205	2.7041	1.05454
H9_Derived_Neuronal_Progenitor_Cultured_Cells-H3K9me3	68	20	0.146693	2.60727	0.64004	0.350094	0	0.174748	0.436201	0.379204	0.847341	0.779089	0.823351	0.686306	0.493255
HMEC_Mammary_Epithelial-DNase	69	0	0.195016	5.26171	1.62774	0.653325	0	0.496787	0.890011	0.892514	0.981526	0.972822	0.930978	2.42535	1.42936
HMEC_Mammary_Epithelial-H2AZ	69	2	0.114529	3.11719	1.8271	0.787829	0	0.670867	0.982976	0.949846	0.994709	0.987238	0.975661	1.93307	1.79314
HMEC_Mammary_Epithelial-H3K27ac	69	10	0.161351	5.55298	1.46956	0.74956	0	0.458566	0.937244	0.949428	0.986944	0.982543	0.974166	3.0282	0.737332
HMEC_Mammary_Epithelial-H3K27me3	69	11	0.157654	1.59515	2.19788	0.344463	0	0.312943	0.527247	0.437203	0.896116	0.725527	0.854005	0.695863	0.510149
HMEC_Mammary_Epithelial-H3K36me3	69	12	0.118456	0.987865	0.822987	0.593476	0	0.30126	0.672286	0.688308	0.954919	0.916133	0.949879	0.550393	0.970766
HMEC_Mammary_Epithelial-H3K4me1	69	14	0.177501	4.09957	1.07106	0.68771	0	0.281816	0.747309	0.724526	0.966717	0.952128	0.942893	1.98418	0.755274
HMEC_Mammary_Epithelial-H3K4me2	69	15	0.120788	3.17317	1.44533	0.871633	0	0.648585	0.998081	0.99733	0.995917	0.995669	0.98534	1.49974	0.477702
HMEC_Mammary_Epithelial-H3K4me3	69	16	0.0632229	1.3044	0.569816	0.885629	0	0.811399	0.998414	0.998832	0.998553	0.998682	0.997912	0.717493	0.391011
HMEC_Mammary_Epithelial-H3K79me2	69	18	0.168807	3.89953	1.8738	0.81729	0	0.539514	0.979554	0.945673	0.992084	0.988252	0.978102	2.51676	1.04896
HMEC_Mammary_Epithelial-H3K9ac	69	19	0.101495	1.05605	0.751329	0.77235	0	0.693482	0.999917	0.977885	0.997276	0.992457	0.987487	0.808883	0.676394
HMEC_Mammary_Epithelial-H3K9me3	69	20	0.124511	2.64936	0.929013	0.336677	0	0.0808646	0.307769	0.170575	0.842138	0.583954	0.825257	0.769409	0.231322
HMEC_Mammary_Epithelial-H4K20me1	69	21	0.0931384	0.657486	1.51943	0.246924	0	0.128933	0.382041	0.230827	0.816504	0.616649	0.95787	0.551388	0.540335
HSMM_Skeletal_Muscle_Myoblasts-DNase	70	0	0.193832	7.1778	1.78691	0.635068	0	0.358007	0.834933	0.825336	0.96889	0.954735	0.938322	2.47269	1.32067
HSMM_Skeletal_Muscle_Myoblasts-H2AZ	70	2	0.0790981	2.45871	1.56455	0.736345	0	0.628474	0.977635	0.882417	0.993596	0.960562	0.983535	1.69784	0.977204
HSMM_Skeletal_Muscle_Myoblasts-H3K27ac	70	10	0.136864	5.04811	1.34584	0.725724	0	0.424184	0.943921	0.929483	0.987089	0.977019	0.97611	2.8784	0.668753
HSMM_Skeletal_Muscle_Myoblasts-H3K27me3	70	11	0.127455	1.45503	1.59186	0.386446	0	0.209964	0.492948	0.394809	0.909011	0.711238	0.900175	0.583588	0.319602
HSMM_Skeletal_Muscle_Myoblasts-H3K36me3	70	12	0.0794846	0.785888	0.537855	0.688954	0	0.335392	0.729617	0.744221	0.96553	0.951206	0.961182	0.459885	0.367612
HSMM_Skeletal_Muscle_Myoblasts-H3K4me1	70	14	0.138949	2.71215	0.89779	0.638135	0	0.243178	0.707419	0.648085	0.963229	0.921527	0.942932	1.36385	0.539807
HSMM_Skeletal_Muscle_Myoblasts-H3K4me2	70	15	0.070708	1.5686	0.624916	0.856256	0	0.619461	0.995994	0.985646	0.995165	0.994001	0.990593	0.638871	0.63103
HSMM_Skeletal_Muscle_Myoblasts-H3K4me3	70	16	0.0889242	3.60762	1.81336	0.889213	0	0.789869	0.997079	0.999917	0.997796	0.99858	0.993588	2.07744	2.16325
HSMM_Skeletal_Muscle_Myoblasts-H3K79me2	70	18	0.0844157	2.16028	1.14285	0.773103	0	0.538179	0.959776	0.881499	0.991193	0.96665	0.982208	1.38908	0.443746
HSMM_Skeletal_Muscle_Myoblasts-H3K9ac	70	19	0.0775897	1.89735	1.0339	0.779503	0	0.6707	0.99733	0.967537	0.996309	0.991031	0.99378	1.21411	0.591633
HSMM_Skeletal_Muscle_Myoblasts-H3K9me3	70	20	0.0624284	0.817497	0.673086	0.369565	0	0.113828	0.362263	0.233164	0.858583	0.592043	0.934515	0.247719	0.136892
HSMM_Skeletal_Muscle_Myoblasts-H4K20me1	70	21	0.0912729	1.29595	1.01212	0.35454	0	0.17383	0.544688	0.301427	0.899581	0.626776	0.948906	0.482864	0.356713
HSMMtube_Skeletal_Muscle_Myotubes_Derived_from_HSMM-DNase	71	0	0.171206	5.59642	1.74507	0.708125	0	0.501794	0.859885	0.949011	0.975114	0.986493	0.941487	2.09309	0.91885
HSMMtube_Skeletal_Muscle_Myotubes_Derived_from_HSMM-H2AZ	71	2	0.15954	4.17347	2.72341	0.716688	0	0.644747	0.975883	0.907118	0.993863	0.976822	0.9669	3.07716	2.18071
HSMMtube_Skeletal_Muscle_Myotubes_Derived_from_HSMM-H3K27ac	71	10	0.187733	5.73708	1.63099	0.722338	0	0.43737	0.951181	0.906701	0.987787	0.978838	0.962383	3.03349	0.746027
HSMMtube_Skeletal_Muscle_Myotubes_Derived_from_HSMM-H3K27me3	71	11	0.264513	2.94903	1.91908	0.391008	0	0.187766	0.463156	0.374948	0.909954	0.671037	0.844034	0.99266	0.695452
HSMMtube_Skeletal_Muscle_Myotubes_Derived_from_HSMM-H3K36me3	71	12	0.138385	1.41093	0.835438	0.65106	0	0.375782	0.793457	0.737628	0.972797	0.92709	0.954357	0.534873	0.433023
HSMMtube_Skeletal_Muscle_Myotubes_Derived_from_HSMM-H3K4me1	71	14	0.146054	2.20419	0.886837	0.675945	0	0.282901	0.773429	0.678461	0.97015	0.936153	0.948779	0.989871	0.97416
HSMMtube_Skeletal_Muscle_Myotubes_Derived_from_HSMM-H3K4me2	71	15	0.125908	2.55929	1.53711	0.860175	0	0.728198	0.998248	0.996829	0.997229	0.997243	0.987003	1.68762	0.431523
HSMMtube_Skeletal_Muscle_Myotubes_Derived_from_HSMM-H3K4me3	71	16	0.0839459	1.21258	0.514889	0.854368	0	0.814237	1	0.998081	0.99855	0.998516	0.992594	0.676179	0.237386
HSMMtube_Skeletal_Muscle_Myotubes_Derived_from_HSMM-H3K79me2	71	18	0.123089	2.39936	1.04426	0.715047	0	0.469582	0.914629	0.858216	0.985267	0.969466	0.970004	1.12911	0.649892
HSMMtube_Skeletal_Muscle_Myotubes_Derived_from_HSMM-H3K9ac	71	19	0.131355	3.14924	1.1903	0.806558	0	0.612034	0.996662	0.971376	0.995295	0.992333	0.987278	1.41969	0.648848
HSMMtube_Skeletal_Muscle_Myotubes_Derived_from_HSMM-H3K9me3	71	20	0.133495	1.61823	1.3842	0.290019	0	0.0721021	0.351999	0.125761	0.867204	0.464607	0.886662	0.4864	0.151062
HSMMtube_Skeletal_Muscle_Myotubes_Derived_from_HSMM-H4K20me1	71	21	0.135624	2.12331	1.12518	0.380197	0	0.126346	0.604356	0.265376	0.935641	0.668605	0.925475	1.00541	0.401157
HUES48_Cell_Line-H3K27ac	72	10	0.181707	6.38978	2.00632	0.613122	0	0.440708	0.784194	0.785696	0.968821	0.929365	0.928145	5.10431	2.3233
HUES48_Cell_Line-H3K27me3	72	11	0.296688	11.8893	7.15528	0.6319	0	0.619628	0.94826	0.874072	0.987979	0.953238	0.914398	11.2366	0.27865
HUES48_Cell_Line-H3K36me3	72	12	0.208919	3.48192	1.50085	0.74879	0	0.449887	0.883585	0.895185	0.981136	0.976168	0.951921	1.95435	0.686239
HUES48_Cell_Line-H3K4me1	72	14	0.21417	3.21449	0.903544	0.54091	0	0.172745	0.552282	0.497204	0.933082	0.891863	0.884555	1.51564	0.414774
HUES48_Cell_Line-H3K4me3	72	16	0.12585	3.18321	1.94697	0.864069	0	0.809397	0.996996	0.997747	0.998301	0.998104	0.98839	2.45133	0.78926
HUES48_Cell_Line-H3K9ac	72	19	0.134629	1.28754	1.1615	0.565138	0	0.603021	0.887758	0.799466	0.974364	0.941027	0.959752	1.10571	1.17579
HUES48_Cell_Line-H3K9me3	72	20	0.180601	3.84151	0.892891	0.370287	0	0.106401	0.375449	0.280648	0.863406	0.671423	0.800352	1.61703	0.251314
HUES64_Cell_Line-H3K27ac	73	10	0.160425	4.10324	1.48682	0.570589	0	0.444296	0.790787	0.714679	0.968993	0.910024	0.93822	3.2288	0.680745
HUES64_Cell_Line-H3K27me3	73	11	0.320962	12.8094	8.18059	0.659156	0	0.643161	0.958191	0.932404	0.992293	0.977952	0.914979	12.2143	0.285162
HUES64_Cell_Line-H3K36me3	73	12	0.222176	3.991	1.69231	0.741832	0	0.425603	0.881499	0.868647	0.98223	0.971837	0.955276	2.2546	0.372661
HUES64_Cell_Line-H3K4me1	73	14	0.218977	3.53699	1.10224	0.491932	0	0.104148	0.441793	0.386715	0.907245	0.864263	0.862023	1.28754	0.752352
HUES64_Cell_Line-H3K4me3	73	16	0.16631	5.74083	4.22493	0.875111	0	0.82325	0.998248	0.998248	0.998451	0.998679	0.985872	4.86885	0.719491
HUES64_Cell_Line-H3K9ac	73	19	0.112695	1.43743	1.00252	0.732718	0	0.749729	0.997413	0.956856	0.99743	0.990948	0.977596	1.13728	0.455633
HUES64_Cell_Line-H3K9me3	73	20	0.165416	4.27553	1.1909	0.402651	0	0.166236	0.492615	0.346324	0.907933	0.681601	0.873829	2.26916	0.317183
HUES6_Cell_Line-H3K27ac	74	10	0.171686	1.68906	1.83045	0.492367	0	0.427689	0.812985	0.668614	0.96964	0.888165	0.925355	1.38842	0.949517
HUES6_Cell_Line-H3K27me3	74	11	0.309436	11.0984	7.26686	0.687146	0	0.670033	0.964032	0.924059	0.992357	0.974752	0.924245	10.3949	0.530159
HUES6_Cell_Line-H3K36me3	74	12	0.205049	3.49038	1.92579	0.756037	0	0.528415	0.923892	0.911959	0.986666	0.97827	0.961661	2.44857	0.27726
HUES6_Cell_Line-H3K4me1	74	14	0.208927	3.35856	0.714982	0.60065	0	0.222899	0.618793	0.591755	0.942908	0.92962	0.898968	1.92356	0.489396
HUES6_Cell_Line-H3K4me3	74	16	0.153134	3.73794	2.45317	0.871223	0	0.819327	0.999165	0.999917	0.998656	0.998883	0.977941	2.9127	0.178497
HUES6_Cell_Line-H3K9ac	74	19	0.146229	3.90381	1.86163	0.764251	0	0.67045	0.981641	0.974047	0.994967	0.993054	0.97019	2.05115	0.88606
HUES6_Cell_Line-H3K9me3	74	20	0.184574	3.63326	1.40122	0.434829	0	0.19269	0.620379	0.324042	0.93382	0.645752	0.875013	2.01491	0.327766
HUVEC_Umbilical_Vein_Endothelial_Cells-DNase	75	0	0.126625	3.02667	1.10285	0.668239	0	0.491947	0.943503	0.883418	0.98747	0.968974	0.969971	1.41828	0.807115
HUVEC_Umbilical_Vein_Endothelial_Cells-H2AZ	75	2	0.0994467	2.18411	1.44246	0.664662	0	0.516398	0.956188	0.779271	0.989238	0.903694	0.97038	1.31275	1.00126
HUVEC_Umbilical_Vein_Endothelial_Cells-H3K27ac	75	10	0.20365	8.03267	2.66962	0.790738	0	0.469665	0.982559	0.963114	0.991325	0.98312	0.983058	4.15591	0.959113
HUVEC_Umbilical_Vein_Endothelial_Cells-H3K27me3	75	11	0.248526	3.74507	4.17635	0.388623	0	0.393641	0.769256	0.445798	0.950768	0.56076	0.853606	2.35695	1.07607
HUVEC_Umbilical_Vein_Endothelial_Cells-H3K36me3	75	12	0.118232	1.23179	0.697093	0.661289	0	0.373028	0.759326	0.744889	0.969293	0.933998	0.961026	0.429485	0.411983
HUVEC_Umbilical_Vein_Endothelial_Cells-H3K4me1	75	14	0.202075	4.66407	1.43384	0.732977	0	0.366853	0.883752	0.896604	0.980536	0.973645	0.958887	2.56356	1.0867
HUVEC_Umbilical_Vein_Endothelial_Cells-H3K4me2	75	15	0.126127	3.64067	2.04208	0.881741	0	0.665693	0.998999	0.999583	0.996316	0.996522	0.992921	2.02312	0.377047
HUVEC_Umbilical_Vein_Endothelial_Cells-H3K4me3	75	16	0.0678947	1.89862	0.702285	0.907023	0	0.772678	1	0.99975	0.998513	0.998369	0.998089	1.02218	0.511704
HUVEC_Umbilical_Vein_Endothelial_Cells-H3K79me2	75	18	0.18395	4.99091	2.42792	0.784168	0	0.551698	0.907118	0.935075	0.980644	0.985847	0.971206	2.81822	1.43713
HUVEC_Umbilical_Vein_Endothelial_Cells-H3K9ac	75	19	0.10626	4.19695	2.42644	0.854432	0	0.715263	1	0.99783	0.997547	0.997185	0.99537	2.7976	0.830541
HUVEC_Umbilical_Vein_Endothelial_Cells-H3K9me3	75	20	0.109355	2.21168	0.94097	0.237631	0	0.0388884	0.151214	0.137695	0.745239	0.460469	0.741304	0.338709	0.144735
HUVEC_Umbilical_Vein_Endothelial_Cells-H4K20me1	75	21	0.109128	1.25647	1.33408	0.278463	0	0.120587	0.417174	0.220312	0.864343	0.5083	0.921367	0.459032	0.315751
HeLa-S3_Cervical_Carcinoma-DNase	76	0	0.242611	8.20312	2.32103	0.657532	0	0.434783	0.872736	0.865893	0.977347	0.963281	0.94877	2.98382	2.60436
HeLa-S3_Cervical_Carcinoma-H2AZ	76	2	0.0858754	1.10663	0.735021	0.659719	0	0.642577	0.947175	0.870066	0.989004	0.96888	0.977279	0.648893	0.657362
HeLa-S3_Cervical_Carcinoma-H3K27ac	76	10	0.203392	7.18813	4.02556	0.807811	0	0.707252	0.979888	0.990904	0.995153	0.995644	0.970731	4.2993	2.29577
HeLa-S3_Cervical_Carcinoma-H3K27me3	76	11	0.172628	2.11804	2.25968	0.367558	0	0.0526579	0.364683	0.174831	0.896826	0.679395	0.870814	1.45564	0.806779
HeLa-S3_Cervical_Carcinoma-H3K36me3	76	12	0.134623	0.836342	0.725853	0.587455	0	0.306351	0.688392	0.679963	0.958151	0.935135	0.946574	0.705796	0.489344
HeLa-S3_Cervical_Carcinoma-H3K4me1	76	14	0.233617	5.09115	1.29793	0.652026	0	0.314195	0.752065	0.782776	0.96316	0.961757	0.922511	1.8322	1.09609
HeLa-S3_Cervical_Carcinoma-H3K4me2	76	15	0.107108	2.22106	1.13478	0.858927	0	0.688726	0.999082	0.995243	0.99726	0.996016	0.988589	1.13344	0.749121
HeLa-S3_Cervical_Carcinoma-H3K4me3	76	16	0.123561	2.0515	1.1122	0.871067	0	0.83293	1	0.998665	0.99906	0.99842	0.98914	1.13553	0.818891
HeLa-S3_Cervical_Carcinoma-H3K79me2	76	18	0.16197	3.55411	1.68766	0.738374	0	0.533589	0.950513	0.898273	0.989246	0.976306	0.968997	1.9137	1.22266
HeLa-S3_Cervical_Carcinoma-H3K9ac	76	19	0.151896	5.04748	3.93074	0.84531	0	0.818994	0.999499	0.997997	0.998839	0.998783	0.984765	4.13537	1.11087
HeLa-S3_Cervical_Carcinoma-H3K9me3	76	20	0.112125	1.34317	0.827711	0.292815	0	0.0908787	0.268881	0.201452	0.797852	0.641348	0.861938	0.339041	0.232396
HeLa-S3_Cervical_Carcinoma-H4K20me1	76	21	0.146966	1.42861	1.21363	0.375124	0	0.168822	0.468414	0.304264	0.882027	0.712081	0.897758	0.441518	0.299882
HepG2_Hepatocellular_Carcinoma-DNase	77	0	0.164167	5.56039	2.67582	0.686608	0	0.573062	0.938329	0.890261	0.988352	0.966199	0.934599	2.74538	3.43371
HepG2_Hepatocellular_Carcinoma-H2AZ	77	2	0.0547948	0.459388	1.58745	0.574979	0	0.434365	0.831178	0.655429	0.967369	0.880118	0.99261	1.4513	1.62919
HepG2_Hepatocellular_Carcinoma-H3K27ac	77	10	0.137579	5.27816	1.38612	0.731998	0	0.482851	0.921639	0.917383	0.986673	0.968774	0.974809	2.36359	1.62128
HepG2_Hepatocellular_Carcinoma-H3K27me3	77	11	0.104088	1.58071	1.04473	0.506447	0	0.165234	0.466661	0.477259	0.898778	0.864615	0.892179	0.791283	0.854333
HepG2_Hepatocellular_Carcinoma-H3K36me3	77	12	0.086986	1.01372	0.554424	0.709502	0	0.398064	0.807477	0.793541	0.970447	0.951034	0.961158	0.381894	0.415988
HepG2_Hepatocellular_Carcinoma-H3K4me1	77	14	0.199973	4.62878	1.06269	0.598321	0	0.134023	0.547859	0.542352	0.938404	0.910748	0.901842	1.33594	1.02557
HepG2_Hepatocellular_Carcinoma-H3K4me2	77	15	0.0976027	2.63207	0.710057	0.855386	0	0.580322	0.993491	0.998331	0.993862	0.994822	0.987786	0.715774	0.419311
HepG2_Hepatocellular_Carcinoma-H3K4me3	77	16	0.0736287	1.72205	0.579047	0.887723	0	0.773596	1	0.986481	0.997981	0.995014	0.993033	0.58231	1.3399
HepG2_Hepatocellular_Carcinoma-H3K79me2	77	18	0.0502717	0.79918	0.409105	0.740926	0	0.575983	0.926062	0.940082	0.98931	0.975649	0.986283	0.348544	0.505782
HepG2_Hepatocellular_Carcinoma-H3K9ac	77	19	0.0664229	1.95326	1.04718	0.865341	0	0.75799	0.99975	0.985062	0.998054	0.993964	0.995173	1.12766	1.10203
HepG2_Hepatocellular_Carcinoma-H3K9me3	77	20	0.0829324	2.01597	0.987443	0.328969	0	0.0878745	0.303346	0.213386	0.87727	0.570772	0.870064	0.468254	0.192093
HepG2_Hepatocellular_Carcinoma-H4K20me1	77	21	0.06309	0.882777	1.05821	0.464957	0	0.251189	0.683802	0.405658	0.948073	0.706982	0.967345	0.508675	0.560017
IMR90_Cell_Line-DNase	78	0	0.175269	4.96462	1.86546	0.574819	0	0.37378	0.783777	0.758992	0.967171	0.93191	0.925714	2.82142	0.87727
IMR90_Cell_Line-H2AK5ac	78	1	0.0992947	2.04981	0.915869	0.736528	0	0.484186	0.935075	0.845448	0.987328	0.970141	0.969082	1.0916	0.756896
IMR90_Cell_Line-H2AZ	78	2	0.135167	1.30953	1.17676	0.610666	0	0.537094	0.948928	0.767671	0.988821	0.930079	0.955762	1.04588	0.668174
IMR90_Cell_Line-H2BK120ac	78	3	0.13829	4.06712	2.04079	0.761709	0	0.493032	0.973629	0.871485	0.990883	0.979363	0.966512	2.48952	1.10408
IMR90_Cell_Line-H2BK12ac	78	4	0.126016	2.99749	1.40437	0.747625	0	0.447968	0.975632	0.800801	0.989908	0.966256	0.965533	2.00148	0.477257
IMR90_Cell_Line-H2BK15ac	78	5	0.0802966	1.06521	0.552308	0.728706	0	0.470583	0.940499	0.835267	0.987531	0.968789	0.973352	0.526573	0.454808
IMR90_Cell_Line-H2BK5ac	78	6	0.120483	3.43534	2.23153	0.784789	0	0.673287	0.975131	0.974547	0.992867	0.993313	0.967946	2.34695	1.99768
IMR90_Cell_Line-H3K14ac	78	7	0.0722936	0.792217	0.413247	0.756645	0	0.585162	0.972544	0.918885	0.992431	0.986353	0.980959	0.467928	0.297627
IMR90_Cell_Line-H3K18ac	78	8	0.14094	3.60147	1.78835	0.786902	0	0.558875	0.973379	0.949762	0.99201	0.989631	0.964938	1.933	0.550514
IMR90_Cell_Line-H3K23ac	78	9	0.0708798	0.661601	0.356395	0.738198	0	0.602186	0.94559	0.915297	0.990369	0.985348	0.981824	0.355497	1.44741
IMR90_Cell_Line-H3K27ac	78	10	0.139461	4.12256	2.00724	0.834394	0	0.664775	0.990987	0.991404	0.995482	0.995469	0.980723	2.24588	0.761574
IMR90_Cell_Line-H3K27me3	78	11	0.340765	4.23681	2.93626	0.453282	0	0.391805	0.677209	0.508804	0.951189	0.638602	0.868503	2.07721	0.887911
IMR90_Cell_Line-H3K36me3	78	12	0.19439	3.0776	1.53834	0.752717	0	0.487858	0.878912	0.82834	0.982993	0.949557	0.964391	1.71689	0.920702
IMR90_Cell_Line-H3K4ac	78	13	0.0959473	2.37326	1.35267	0.832397	0	0.626054	0.998164	0.980806	0.995532	0.993825	0.983957	1.79836	0.647622
IMR90_Cell_Line-H3K4me1	78	14	0.147562	2.2521	1.05167	0.762396	0	0.451056	0.909705	0.829675	0.984736	0.956006	0.961551	1.04252	0.612005
IMR90_Cell_Line-H3K4me2	78	15	0.117159	2.43987	1.5253	0.85789	0	0.743553	0.99758	0.994492	0.997415	0.997072	0.984157	1.61571	0.504035
IMR90_Cell_Line-H3K4me3	78	16	0.13167	3.51041	2.49166	0.839755	0	0.841025	0.999332	0.998665	0.998889	0.998722	0.993602	2.73547	1.08202
IMR90_Cell_Line-H3K79me1	78	17	0.139593	2.18299	1.38755	0.53364	0	0.123091	0.590003	0.349662	0.950876	0.807619	0.920833	0.981517	0.569139
IMR90_Cell_Line-H3K79me2	78	18	0.126081	2.59429	1.36365	0.735374	0	0.488192	0.95502	0.841359	0.989172	0.95043	0.974248	1.5534	0.665144
IMR90_Cell_Line-H3K9ac	78	19	0.0943485	2.01791	1.37585	0.841067	0	0.810565	0.999833	0.998748	0.998637	0.998535	0.988114	1.42399	0.649564
IMR90_Cell_Line-H3K9me3	78	20	0.209576	3.7806	2.09562	0.292894	0	0.0605024	0.321288	0.099975	0.84275	0.382726	0.799193	1.29314	0.232657
IMR90_Cell_Line-H4K20me1	78	21	0.152251	3.31792	2.12382	0.473095	0	0.137695	0.722941	0.283485	0.963985	0.629141	0.938971	1.91538	0.65615
IMR90_Cell_Line-H4K8ac	78	22	0.0926207	2.43784	1.50443	0.822505	0	0.649003	0.989151	0.976634	0.995085	0.993946	0.981984	1.44464	0.683066
IMR90_Cell_Line-H4K91ac	78	23	0.122679	2.98492	1.54259	0.772526	0	0.560794	0.985897	0.942502	0.993166	0.988107	0.972535	2.25234	1.29496
K562_Leukemia-DNase	79	0	0.231757	7.28437	2.82671	0.652872	0	0.511057	0.883418	0.862806	0.978956	0.954227	0.912851	2.55236	3.01384
K562_Leukemia-H2AZ	79	2	0.109975	3.25421	1.77471	0.694956	0	0.599516	0.940833	0.907369	0.987986	0.973336	0.949884	1.47719	1.6495
K562_Leukemia-H3K27ac	79	10	0.117203	3.32711	1.29259	0.782125	0	0.62572	0.979471	0.950346	0.993669	0.982022	0.9809	1.61717	0.898075
K562_Leukemia-H3K27me3	79	11	0.176246	2.30104	2.90585	0.228127	0	0.0560794	0.184344	0.171493	0.807905	0.537937	0.811795	1.36087	0.705637
K562_Leukemia-H3K36me3	79	12	0.115252	1.38162	0.543992	0.674297	0	0.370275	0.747642	0.768172	0.961194	0.954605	0.949181	0.468857	0.713752
K562_Leukemia-H3K4me1	79	14	0.174589	3.68372	1.21216	0.620046	0	0.257365	0.712843	0.685388	0.961708	0.933169	0.93122	1.28894	1.21466
K562_Leukemia-H3K4me2	79	15	0.121914	3.55319	2.22371	0.861599	0	0.750897	0.999666	0.999583	0.997632	0.997824	0.989324	2.36807	0.910141
K562_Leukemia-H3K4me3	79	16	0.0849641	1.57443	0.624986	0.831704	0	0.727948	0.995327	0.970625	0.996691	0.987744	0.989014	0.600489	0.833643
K562_Leukemia-H3K79me2	79	18	0.14324	5.29296	2.82361	0.749153	0	0.585913	0.926479	0.966452	0.987123	0.988244	0.964414	2.64755	3.16638
K562_Leukemia-H3K9ac	79	19	0.111403	3.86751	2.35624	0.827293	0	0.728866	0.988567	0.973212	0.996209	0.989816	0.988035	2.37345	1.11465
K562_Leukemia-H3K9me3	79	20	0.105084	0.98495	2.29404	0.135154	0	0.0156054	0.154135	0.0526579	0.703093	0.416467	0.801559	0.345528	0.102966
K562_Leukemia-H4K20me1	79	21	0.14441	1.46066	1.83025	0.334242	0	0.165902	0.462238	0.310106	0.856582	0.711669	0.862483	0.679996	0.398266
Left_Ventricle-H3K27ac	80	10	0.242652	7.62351	3.15789	0.727515	0	0.562547	0.878745	0.960027	0.979531	0.98866	0.939544	3.86511	1.81393
Left_Ventricle-H3K27me3	80	11	0.144898	1.57871	0.91461	0.482702	0	0.405992	0.685721	0.626554	0.943509	0.853144	0.90563	0.56798	0.577862
Left_Ventricle-H3K36me3	80	12	0.129073	1.71673	0.713886	0.742192	0	0.508971	0.901193	0.911124	0.984671	0.983525	0.966639	0.697807	0.490341
Left_Ventricle-H3K4me1	80	14	0.152844	2.77346	0.836162	0.61283	0	0.264541	0.690478	0.654928	0.955094	0.914026	0.928543	0.977787	0.843835
Left_Ventricle-H3K4me3	80	16	0.0973306	3.08775	1.99342	0.83045	0	0.819661	0.990487	0.995076	0.997656	0.998181	0.990805	2.05326	0.756138
Left_Ventricle-H3K9me3	80	20	0.124815	1.96476	0.714953	0.366493	0	0.183093	0.437119	0.331136	0.880473	0.661105	0.877972	0.631477	0.26691
Lung-H3K27ac	81	10	0.171809	4.47497	2.46684	0.773834	0	0.664859	0.958858	0.961362	0.991934	0.990696	0.956971	2.73147	2.51753
Lung-H3K27me3	81	11	0.144699	1.12301	1.45277	0.455322	0	0.189101	0.462655	0.405658	0.885339	0.849284	0.895129	1.1962	0.687206
Lung-H3K36me3	81	12	0.101757	1.3043	0.496418	0.734313	0	0.476842	0.924393	0.915464	0.986828	0.984005	0.973574	0.657899	0.54197
Lung-H3K4me1	81	14	0.108716	1.54578	0.548201	0.635267	0	0.363014	0.780105	0.753067	0.968168	0.945304	0.937864	0.560135	0.525145
Lung-H3K4me3	81	16	0.0886615	0.507264	0.781013	0.729174	0	0.793374	0.981474	0.951848	0.99519	0.987765	0.960906	0.731252	0.780631
Lung-H3K9me3	81	20	0.14746	2.632	0.916103	0.48377	0	0.315781	0.619044	0.576316	0.915966	0.888122	0.858019	1.05507	1.15303
Mesenchymal_Stem_Cell_Derived_Adipocyte_Cultured_Cells-H3K27me3	82	11	0.26829	2.9491	2.1327	0.371915	0	0.17625	0.43737	0.371777	0.90177	0.672589	0.844607	0.749316	0.610834
Mesenchymal_Stem_Cell_Derived_Adipocyte_Cultured_Cells-H3K36me3	82	12	0.208249	3.0306	1.3684	0.712813	0	0.443462	0.872736	0.820078	0.98143	0.959098	0.956539	1.68656	0.455262
Mesenchymal_Stem_Cell_Derived_Adipocyte_Cultured_Cells-H3K4me1	82	14	0.288175	4.62754	0.850981	0.620771	0	0.207043	0.654761	0.646583	0.951581	0.947217	0.894432	1.94305	0.826784
Mesenchymal_Stem_Cell_Derived_Adipocyte_Cultured_Cells-H3K4me3	82	16	0.189989	5.2007	3.39931	0.818011	0	0.780356	0.996996	0.992322	0.997931	0.99754	0.959937	3.86153	0.250853
Mesenchymal_Stem_Cell_Derived_Adipocyte_Cultured_Cells-H3K9ac	82	19	0.288256	9.00452	6.40518	0.73162	0	0.725945	0.966452	0.987315	0.993853	0.995685	0.946205	7.49726	0.6626
Mesenchymal_Stem_Cell_Derived_Adipocyte_Cultured_Cells-H3K9me3	82	20	0.159931	2.99814	1.21749	0.396007	0	0.232997	0.578653	0.361262	0.931722	0.645485	0.892381	1.35711	0.540014
Mobilized_CD34_Primary_Cells_Female-DNase	83	0	0.149085	4.68769	2.03801	0.673214	0	0.588918	0.904448	0.911708	0.985501	0.973505	0.946691	2.16078	1.92681
Mobilized_CD34_Primary_Cells_Female-H3K27ac	83	10	0.200471	4.97226	2.33703	0.68689	0	0.622465	0.943754	0.911124	0.987419	0.973845	0.926895	2.59959	1.02524
Mobilized_CD34_Primary_Cells_Female-H3K27me3	83	11	0.223029	3.3003	2.06476	0.532337	0	0.547025	0.87549	0.732788	0.972166	0.864714	0.88816	2.22545	0.944231
Mobilized_CD34_Primary_Cells_Female-H3K36me3	83	12	0.222461	2.83785	1.3169	0.734791	0	0.441876	0.894267	0.825002	0.97898	0.960113	0.957719	1.4211	0.320684
Mobilized_CD34_Primary_Cells_Female-H3K4me1	83	14	0.428681	7.91979	3.57867	0.691856	0	0.393975	0.821414	0.907285	0.972241	0.983437	0.911341	4.73629	1.07854
Mobilized_CD34_Primary_Cells_Female-H3K4me3	83	16	0.113506	2.38215	1.33608	0.860601	0	0.821163	0.999917	0.999332	0.998757	0.998788	0.994773	1.45038	0.409959
Mobilized_CD34_Primary_Cells_Female-H3K9me3	83	20	0.144697	2.31921	1.29268	0.324552	0	0.100476	0.451974	0.163398	0.908014	0.549634	0.88419	1.05984	0.201257
Mobilized_CD34_Primary_Cells_Male-DNase	84	0	0.123483	3.05994	1.56386	0.628534	0	0.598598	0.92022	0.84962	0.986411	0.950676	0.940654	1.87216	0.80612
Mobilized_CD34_Primary_Cells_Male-H3K27me3	84	11	0.192878	3.57682	2.05393	0.566781	0	0.52441	0.885588	0.763665	0.974401	0.887193	0.902096	2.32916	0.857682
Mobilized_CD34_Primary_Cells_Male-H3K36me3	84	12	0.203596	3.44402	1.89373	0.800154	0	0.538596	0.921472	0.947592	0.980313	0.985606	0.964539	1.95946	0.326472
Mobilized_CD34_Primary_Cells_Male-H3K4me1	84	14	0.344081	7.54843	2.5969	0.716835	0	0.355086	0.787783	0.907285	0.970771	0.982508	0.940172	4.24398	1.21437
Mobilized_CD34_Primary_Cells_Male-H3K4me3	84	16	0.172137	6.23578	3.91184	0.879632	0	0.777935	0.998081	0.998999	0.997588	0.998165	0.990051	4.32172	0.453967
Mobilized_CD34_Primary_Cells_Male-H3K9me3	84	20	0.109823	2.80969	1.23737	0.474116	0	0.299758	0.679629	0.470667	0.950229	0.769951	0.908116	1.46348	0.58018
Monocytes-CD14+_RO01746-DNase	85	0	0.196262	4.84726	1.86308	0.641407	0	0.496954	0.900609	0.877493	0.983648	0.967263	0.926041	2.92444	1.41672
Monocytes-CD14+_RO01746-H2AZ	85	2	0.222613	2.56823	2.07827	0.539273	0	0.616206	0.96929	0.80923	0.992384	0.925897	0.906289	1.87345	1.42445
Monocytes-CD14+_RO01746-H3K27ac	85	10	0.316754	7.49372	2.37904	0.772048	0	0.511641	0.943003	0.928732	0.988733	0.979435	0.959767	5.12543	0.651258
Monocytes-CD14+_RO01746-H3K27me3	85	11	0.50681	9.3711	5.23518	0.445873	0	0.446883	0.842443	0.550113	0.973948	0.739534	0.825122	7.28799	1.70257
Monocytes-CD14+_RO01746-H3K36me3	85	12	0.520469	7.45306	3.09164	0.640849	0	0.272136	0.667529	0.544855	0.947061	0.840335	0.925849	3.97499	0.563766
Monocytes-CD14+_RO01746-H3K4me1	85	14	0.447433	7.96248	2.13242	0.730315	0	0.332221	0.774931	0.835434	0.971528	0.976093	0.936531	4.06321	1.27494
Monocytes-CD14+_RO01746-H3K4me2	85	15	0.307668	8.7908	5.91175	0.837752	0	0.69849	0.999583	0.994826	0.996493	0.992749	0.984807	6.99666	0.640955
Monocytes-CD14+_RO01746-H3K4me3	85	16	0.195763	4.46363	2.04405	0.867378	0	0.755988	0.999833	0.997246	0.997777	0.997644	0.988625	2.54009	0.43973
Monocytes-CD14+_RO01746-H3K79me2	85	18	0.226096	3.95911	1.18686	0.720937	0	0.396478	0.856881	0.831595	0.979239	0.970876	0.958846	1.48446	1.05688
Monocytes-CD14+_RO01746-H3K9ac	85	19	0.170004	2.89764	1.68876	0.711678	0	0.65885	0.988984	0.948177	0.995045	0.978705	0.970058	2.00511	1.41571
Monocytes-CD14+_RO01746-H3K9me3	85	20	0.200958	3.01995	2.48155	0.23244	0	0.0353	0.322707	0.072436	0.881613	0.389957	0.849438	1.25133	0.181814
Monocytes-CD14+_RO01746-H4K20me1	85	21	0.542174	11.105	2.1913	0.393154	0	0.0644246	0.336393	0.223734	0.907898	0.744477	0.834113	4.66095	1.50136
Muscle_Satellite_Cultured_Cells-H3K27me3	86	11	0.23781	2.80603	1.54771	0.468033	0	0.310857	0.600434	0.531336	0.935589	0.763149	0.875127	0.942031	0.549923
Muscle_Satellite_Cultured_Cells-H3K36me3	86	12	0.141754	1.69658	0.527969	0.706973	0	0.389719	0.778436	0.8119	0.97051	0.963608	0.960498	0.45678	0.489281
Muscle_Satellite_Cultured_Cells-H3K4me1	86	14	0.257646	4.87978	1.17712	0.673262	0	0.240174	0.81407	0.69657	0.973881	0.947645	0.926671	3.04236	0.674413
Muscle_Satellite_Cultured_Cells-H3K4me2	86	15	0.182182	5.61793	4.23433	0.91127	0	0.754402	0.998665	1	0.997586	0.998023	0.994196	4.67204	0.300383
Muscle_Satellite_Cultured_Cells-H3K4me3	86	16	0.0949309	2.18484	1.03899	0.886971	0	0.814904	1	1	0.998579	0.998844	0.995776	1.29687	0.939749
Muscle_Satellite_Cultured_Cells-H3K9ac	86	19	0.16617	5.32501	3.39523	0.861117	0	0.730285	0.999833	0.99758	0.997543	0.997248	0.988468	4.17587	0.886024
Muscle_Satellite_Cultured_Cells-H3K9me3	86	20	0.135104	1.90757	0.851775	0.317158	0	0.086122	0.25895	0.208379	0.828541	0.579827	0.83863	0.36268	0.201675
NH-A_Astrocytes-DNase	87	0	0.167524	5.33075	1.67245	0.652055	0	0.413502	0.877577	0.861304	0.979567	0.963979	0.946663	2.4418	0.957223
NH-A_Astrocytes-H2AZ	87	2	0.119079	2.19292	1.54388	0.669929	0	0.648585	0.973129	0.876909	0.99361	0.966039	0.981651	1.57454	0.69721
NH-A_Astrocytes-H3K27ac	87	10	0.170382	5.20827	1.02117	0.756289	0	0.482517	0.955854	0.966119	0.989024	0.988806	0.96918	2.77477	0.452737
NH-A_Astrocytes-H3K27me3	87	11	0.177636	2.03112	1.36183	0.483295	0	0.480264	0.793541	0.675207	0.967855	0.838145	0.892759	0.994381	0.90288
NH-A_Astrocytes-H3K36me3	87	12	0.138718	1.14403	0.636903	0.629434	0	0.361512	0.752983	0.732287	0.96645	0.946369	0.950184	0.454295	0.64984
NH-A_Astrocytes-H3K4me1	87	14	0.164609	2.66348	0.700507	0.725903	0	0.327547	0.842443	0.80681	0.978041	0.963816	0.956364	1.61206	0.419962
NH-A_Astrocytes-H3K4me2	87	15	0.176677	3.78759	3.18261	0.929645	0	0.83752	1	1	0.998993	0.999127	0.992979	3.27714	1.09043
NH-A_Astrocytes-H3K4me3	87	16	0.0786614	0.709853	0.404308	0.877893	0	0.850538	1	0.99975	0.999226	0.999195	0.994713	0.426948	0.667881
NH-A_Astrocytes-H3K79me2	87	18	0.180616	3.51459	1.38348	0.77758	0	0.493366	0.910373	0.893933	0.986267	0.979267	0.970167	1.99078	0.406736
NH-A_Astrocytes-H3K9ac	87	19	0.126533	3.27517	2.16758	0.87072	0	0.792373	0.999917	1	0.998324	0.998569	0.991465	2.41565	0.758406
NH-A_Astrocytes-H3K9me3	87	20	0.131761	1.74758	1.0749	0.300902	0	0.0756071	0.309689	0.159893	0.828372	0.576225	0.837452	0.437143	0.173781
NH-A_Astrocytes-H4K20me1	87	21	0.150594	2.89789	1.19354	0.644646	0	0.366686	0.87499	0.616123	0.980622	0.885332	0.951819	1.88998	1.05579
NHDF-Ad_Adult_Dermal_Fibroblasts-DNase	88	0	0.231991	9.56929	3.18839	0.674159	0	0.455061	0.851957	0.921639	0.972562	0.977439	0.937268	4.20569	2.34956
NHDF-Ad_Adult_Dermal_Fibroblasts-H2AZ	88	2	0.0649341	1.05646	0.730496	0.693513	0	0.672953	0.956856	0.909455	0.99129	0.968743	0.986302	0.714852	0.480994
NHDF-Ad_Adult_Dermal_Fibroblasts-H3K27ac	88	10	0.0797273	1.69507	0.911828	0.750726	0	0.54594	0.973963	0.925895	0.991941	0.982155	0.986076	1.18661	0.597703
NHDF-Ad_Adult_Dermal_Fibroblasts-H3K27me3	88	11	0.10046	1.12171	1.55036	0.462765	0	0.330468	0.641993	0.530335	0.939856	0.740044	0.945012	0.526979	0.319721
NHDF-Ad_Adult_Dermal_Fibroblasts-H3K36me3	88	12	0.081453	0.381653	0.670269	0.627725	0	0.344989	0.756655	0.731369	0.967816	0.94363	0.971268	0.585173	0.325811
NHDF-Ad_Adult_Dermal_Fibroblasts-H3K4me1	88	14	0.122181	2.28402	1.07983	0.623134	0	0.252775	0.684637	0.612701	0.960124	0.893395	0.937345	0.993775	0.634352
NHDF-Ad_Adult_Dermal_Fibroblasts-H3K4me2	88	15	0.0727676	1.86238	0.915868	0.867974	0	0.676291	0.995827	0.995327	0.996207	0.996156	0.991066	0.868067	0.541651
NHDF-Ad_Adult_Dermal_Fibroblasts-H3K4me3	88	16	0.0564225	0.820216	0.846179	0.818981	0	0.729033	0.999249	0.980139	0.997607	0.993849	0.995985	0.867212	1.08364
NHDF-Ad_Adult_Dermal_Fibroblasts-H3K79me2	88	18	0.109001	3.35993	1.46342	0.804527	0	0.490028	0.952516	0.970959	0.988785	0.990181	0.983104	1.48811	0.886012
NHDF-Ad_Adult_Dermal_Fibroblasts-H3K9ac	88	19	0.0684051	1.37699	0.919574	0.803241	0	0.777017	0.999082	0.99082	0.998209	0.996513	0.996667	1.05086	0.639294
NHDF-Ad_Adult_Dermal_Fibroblasts-H3K9me3	88	20	0.0540668	0.706566	0.339233	0.421328	0	0.136944	0.340816	0.318535	0.841806	0.762551	0.952449	0.274383	0.176602
NHDF-Ad_Adult_Dermal_Fibroblasts-H4K20me1	88	21	0.146588	2.21391	0.69716	0.439748	0	0.313027	0.6707	0.576567	0.916304	0.851203	0.878162	0.666152	0.78615
NHEK-Epidermal_Keratinocytes-DNase	89	0	0.152651	2.98044	1.47317	0.580756	0	0.398815	0.841776	0.757239	0.976718	0.931746	0.914171	1.73061	1.78929
NHEK-Epidermal_Keratinocytes-H2AZ	89	2	0.089346	1.26581	0.680305	0.685646	0	0.563131	0.923892	0.886256	0.987504	0.971869	0.967192	0.546563	0.566436
NHEK-Epidermal_Keratinocytes-H3K27ac	89	10	0.216049	7.35279	2.30077	0.799915	0	0.485772	0.98356	0.977134	0.991381	0.989782	0.976738	4.31491	0.774012
NHEK-Epidermal_Keratinocytes-H3K27me3	89	11	0.205557	3.91632	2.90341	0.527429	0	0.494534	0.842277	0.61145	0.974062	0.79615	0.895978	2.54657	1.64613
NHEK-Epidermal_Keratinocytes-H3K36me3	89	12	0.126624	1.5295	0.398728	0.683885	0	0.345156	0.714429	0.772511	0.959977	0.965696	0.94544	0.372446	0.408644
NHEK-Epidermal_Keratinocytes-H3K4me1	89	14	0.246776	5.37662	1.1723	0.718669	0	0.273137	0.784862	0.793791	0.972294	0.970294	0.94732	2.41548	0.671317
NHEK-Epidermal_Keratinocytes-H3K4me2	89	15	0.164602	3.63241	1.61981	0.879343	0	0.621714	0.997914	0.991738	0.995392	0.99449	0.988156	1.76502	0.521891
NHEK-Epidermal_Keratinocytes-H3K4me3	89	16	0.0929387	1.5253	0.452128	0.867784	0	0.74372	1	0.99975	0.997916	0.997957	0.992603	0.56385	0.298701
NHEK-Epidermal_Keratinocytes-H3K79me2	89	18	0.202158	5.14405	2.36914	0.777732	0	0.494868	0.923725	0.920638	0.986806	0.982059	0.969336	2.85454	1.24405
NHEK-Epidermal_Keratinocytes-H3K9ac	89	19	0.139571	4.71529	3.04344	0.863631	0	0.73621	1	0.999332	0.997848	0.997849	0.99422	3.48766	1.07239
NHEK-Epidermal_Keratinocytes-H3K9me3	89	20	0.113758	1.59553	1.4953	0.284866	0	0.0579154	0.293583	0.110573	0.864139	0.490654	0.869364	0.465111	0.107276
NHEK-Epidermal_Keratinocytes-H4K20me1	89	21	0.119989	1.05266	1.4184	0.440455	0	0.206292	0.631311	0.395894	0.93787	0.741992	0.95673	0.531574	0.441322
NHLF_Lung_Fibroblasts-DNase	90	0	0.199572	7.24017	1.72242	0.614163	0	0.355253	0.842694	0.811984	0.970612	0.951254	0.9241	3.3138	0.962174
NHLF_Lung_Fibroblasts-H2AZ	90	2	0.0471846	0.682788	0.535186	0.7158	0	0.59042	0.946841	0.883919	0.98956	0.965266	0.98468	0.458331	0.395375
NHLF_Lung_Fibroblasts-H3K27ac	90	10	0.131963	4.53808	2.02713	0.808511	0	0.621631	0.981307	0.980222	0.993971	0.992509	0.982605	3.21571	1.21629
NHLF_Lung_Fibroblasts-H3K27me3	90	11	0.141071	1.81723	1.45975	0.533771	0	0.480013	0.768672	0.66102	0.96376	0.819635	0.915885	0.807825	0.733547
NHLF_Lung_Fibroblasts-H3K36me3	90	12	0.0773728	0.465715	0.443242	0.67286	0	0.415338	0.845448	0.834516	0.978203	0.966709	0.977298	0.454424	0.354744
NHLF_Lung_Fibroblasts-H3K4me1	90	14	0.0981961	1.30735	0.894504	0.646777	0	0.331303	0.778019	0.705499	0.9713	0.925315	0.957186	0.70972	0.486061
NHLF_Lung_Fibroblasts-H3K4me2	90	15	0.0665623	1.09588	0.485303	0.862947	0	0.626638	0.998665	0.985479	0.995936	0.993989	0.992432	0.508867	0.435731
NHLF_Lung_Fibroblasts-H3K4me3	90	16	0.0363531	0.382833	0.293056	0.903635	0	0.832429	1	0.999332	0.999031	0.998982	0.998317	0.299105	0.199548
NHLF_Lung_Fibroblasts-H3K79me2	90	18	0.0998221	3.13069	1.50376	0.846867	0	0.546691	0.984311	0.9763	0.991502	0.991628	0.986641	1.7804	0.964198
NHLF_Lung_Fibroblasts-H3K9ac	90	19	0.0727764	1.82781	1.34043	0.775005	0	0.75073	0.996996	0.972711	0.997434	0.993587	0.990458	1.41775	0.909064
NHLF_Lung_Fibroblasts-H3K9me3	90	20	0.0443857	0.596209	0.545175	0.392641	0	0.0975549	0.323709	0.248435	0.84995	0.654354	0.926528	0.273647	0.178904
NHLF_Lung_Fibroblasts-H4K20me1	90	21	0.0705439	1.00863	0.851688	0.289196	0	0.141951	0.37912	0.293082	0.800849	0.638007	0.926162	0.393872	0.282681
Neurosphere_Cultured_Cells_Cortex_Derived-H3K27me3	91	11	0.169075	3.13131	2.3327	0.530826	0	0.445631	0.890845	0.584662	0.96868	0.841681	0.90806	2.95555	1.24644
Neurosphere_Cultured_Cells_Cortex_Derived-H3K36me3	91	12	0.108509	1.15057	0.295668	0.738284	0	0.399065	0.836936	0.852708	0.969241	0.977573	0.958455	0.312581	0.34217
Neurosphere_Cultured_Cells_Cortex_Derived-H3K4me1	91	14	0.201737	4.28808	0.791785	0.586106	0	0.236585	0.539181	0.705666	0.911227	0.94551	0.88008	1.53013	0.686376
Neurosphere_Cultured_Cells_Cortex_Derived-H3K4me3	91	16	0.132462	6.40417	4.3502	0.839273	0	0.797296	0.990487	0.98815	0.997117	0.995301	0.990476	4.53981	2.28116
Neurosphere_Cultured_Cells_Cortex_Derived-H3K9me3	91	20	0.0986321	2.00663	0.688134	0.417862	0	0.29667	0.618042	0.541851	0.91545	0.844633	0.904367	0.669091	0.470433
Neurosphere_Cultured_Cells_Ganglionic_Eminence_Derived-H3K27me3	92	11	0.107077	1.04202	1.49049	0.468091	0	0.364767	0.737378	0.535676	0.938911	0.818464	0.936411	1.24599	1.37705
Neurosphere_Cultured_Cells_Ganglionic_Eminence_Derived-H3K36me3	92	12	0.101985	1.1748	0.284196	0.75218	0	0.404823	0.831261	0.852791	0.968022	0.978794	0.96109	0.296672	0.289689
Neurosphere_Cultured_Cells_Ganglionic_Eminence_Derived-H3K4me1	92	14	0.13144	2.17856	0.44104	0.602746	0	0.258783	0.606776	0.696403	0.936091	0.943672	0.918885	0.652048	0.4399
Neurosphere_Cultured_Cells_Ganglionic_Eminence_Derived-H3K4me3	92	16	0.159729	6.84049	4.58597	0.863016	0	0.804473	0.992156	0.995327	0.997136	0.997674	0.983248	4.85565	1.91226
Neurosphere_Cultured_Cells_Ganglionic_Eminence_Derived-H3K9me3	92	20	0.0791164	1.57468	0.581021	0.489185	0	0.37912	0.721606	0.728866	0.931819	0.93313	0.935929	0.58835	0.694036
Osteoblasts-H2AZ	93	2	0.152001	3.67979	2.25991	0.581982	0	0.593925	0.904281	0.834432	0.985218	0.936177	0.932205	2.37118	0.813766
Osteoblasts-H3K27ac	93	10	0.257903	7.37532	1.62591	0.742814	0	0.393307	0.855378	0.925394	0.979276	0.981522	0.956711	4.43565	0.556895
Osteoblasts-H3K27me3	93	11	0.282305	3.17362	3.3308	0.323045	0	0.244179	0.512643	0.343904	0.916465	0.645981	0.828031	1.55715	0.401298
Osteoblasts-H3K36me3	93	12	0.186373	2.07747	0.80939	0.688467	0	0.394142	0.765084	0.754486	0.968749	0.947914	0.947895	0.758907	0.352297
Osteoblasts-H3K4me1	93	14	0.265751	4.74187	1.26601	0.686041	0	0.307602	0.757657	0.775182	0.970845	0.963126	0.932147	3.02516	0.519666
Osteoblasts-H3K4me2	93	15	0.21418	5.21709	3.74262	0.869066	0	0.738964	0.999833	0.999833	0.997489	0.997785	0.982213	4.02484	0.188718
Osteoblasts-H3K4me3	93	16	0.13935	3.26323	2.10851	0.868174	0	0.834516	0.999917	0.999249	0.99889	0.998876	0.986406	2.37524	0.300658
Osteoblasts-H3K79me2	93	18	0.218165	3.9278	1.73321	0.797739	0	0.483852	0.96737	0.918885	0.990436	0.98498	0.971718	2.38921	0.523316
Osteoblasts-H3K9me3	93	20	0.1346	1.67156	1.16172	0.220021	0	0.0526579	0.19052	0.106818	0.783418	0.501802	0.807258	0.345268	0.139415
Osteoblasts-H4K20me1	93	21	0.151156	2.02691	1.03601	0.556576	0	0.299424	0.76208	0.56455	0.968162	0.863256	0.943484	0.955599	0.568993
Ovary-DNase	94	0	0.140757	2.76969	1.27859	0.530735	0	0.551865	0.851039	0.788951	0.95893	0.936873	0.814628	1.45007	1.12072
Ovary-H3K27ac	94	10	0.10396	1.89865	1.82272	0.49948	0	0.391221	0.84937	0.643578	0.972354	0.822185	0.945288	1.6872	1.4765
Ovary-H3K27me3	94	11	0.135284	1.29837	0.982876	0.466649	0	0.254945	0.584745	0.557623	0.911882	0.830643	0.919836	0.783893	0.527458
Ovary-H3K36me3	94	12	0.108431	1.01122	0.514224	0.660088	0	0.389468	0.842193	0.788116	0.977142	0.955566	0.964595	0.448373	0.468256
Ovary-H3K4me1	94	14	0.1333	1.85307	0.944785	0.47868	0	0.204373	0.626304	0.493115	0.939612	0.80777	0.922401	0.746432	0.594007
Ovary-H3K4me3	94	16	0.100213	3.04922	1.80015	0.801796	0	0.774264	0.994075	0.98598	0.9975	0.994246	0.985874	1.96196	1.74374
Ovary-H3K9me3	94	20	0.0843667	1.24926	0.347567	0.394027	0	0.140783	0.340232	0.303513	0.806889	0.758686	0.848331	0.302711	0.263266
Pancreas-DNase	95	0	0.122842	2.36302	0.758546	0.588742	0	0.562463	0.85905	0.869398	0.965941	0.967659	0.89833	0.673026	1.26228
Pancreas-H3K27ac	95	10	0.112597	1.01882	0.921916	0.567923	0	0.57181	0.887257	0.79738	0.979269	0.944611	0.953622	0.87754	0.913755
Pancreas-H3K27me3	95	11	0.131749	1.46017	2.55807	0.154215	0	0.0425603	0.148627	0.156388	0.722455	0.540574	0.730276	2.38135	1.27141
Pancreas-H3K36me3	95	12	0.125136	1.19452	0.492977	0.633027	0	0.439623	0.839606	0.80731	0.977721	0.965514	0.95677	0.522493	0.579617
Pancreas-H3K4me1	95	14	0.167706	3.29171	0.863255	0.611721	0	0.323041	0.706167	0.714178	0.952056	0.944452	0.918765	1.21186	1.27085
Pancreas-H3K4me3	95	16	0.0863122	2.18443	1.66049	0.828907	0	0.820996	0.994242	0.978386	0.998091	0.992952	0.986209	1.6948	1.84232
Pancreas-H3K9me3	95	20	0.11735	1.93468	0.602954	0.393785	0	0.275557	0.563882	0.533756	0.886289	0.854347	0.837754	0.678873	0.732472
Pancreatic_Islets-H3K27ac	96	10	0.0743414	1.52669	0.657012	0.620833	0	0.532671	0.782776	0.830093	0.945247	0.945137	0.924209	0.660253	0.605418
Pancreatic_Islets-H3K27me3	96	11	0.100852	1.3493	0.93104	0.445132	0	0.255111	0.504465	0.48911	0.890042	0.805034	0.895104	0.779071	0.480349
Pancreatic_Islets-H3K36me3	96	12	0.145051	0.977994	0.663425	0.40923	0	0.329634	0.632062	0.606693	0.894873	0.883676	0.918378	0.651963	0.463959
Pancreatic_Islets-H3K4me1	96	14	0.171187	2.87961	1.6647	0.259861	0	0.104481	0.330969	0.290245	0.824333	0.639966	0.784095	1.44562	0.958658
Pancreatic_Islets-H3K4me3	96	16	0.0444697	1.19943	0.610449	0.865627	0	0.801969	0.988066	0.992656	0.995825	0.996921	0.985584	0.618572	1.12529
Pancreatic_Islets-H3K9ac	96	19	0.0549524	0.913785	0.627655	0.703336	0	0.656096	0.934991	0.899191	0.98389	0.964873	0.975263	0.613181	0.687358
Pancreatic_Islets-H3K9me3	96	20	0.0345005	0.578374	0.305743	0.548315	0	0.258616	0.611616	0.550113	0.930295	0.836525	0.981542	0.267522	0.295958
Penis_Foreskin_Fibroblast_Primary_Cells_skin01-DNase	97	0	0.180837	5.55641	2.30041	0.718301	0	0.574814	0.919803	0.961195	0.987238	0.98893	0.950069	3.46045	1.35413
Penis_Foreskin_Fibroblast_Primary_Cells_skin01-H3K27ac	97	10	0.208693	3.10878	1.15642	0.699856	0	0.626554	0.948761	0.935325	0.990663	0.986191	0.921875	2.02632	0.597527
Penis_Foreskin_Fibroblast_Primary_Cells_skin01-H3K27me3	97	11	0.351248	4.60824	2.35385	0.578524	0	0.45648	0.812735	0.677543	0.970435	0.914506	0.860843	2.58851	0.882242
Penis_Foreskin_Fibroblast_Primary_Cells_skin01-H3K36me3	97	12	0.190837	2.5412	1.04075	0.781613	0	0.478011	0.915464	0.892097	0.985011	0.981053	0.956736	1.18436	0.40971
Penis_Foreskin_Fibroblast_Primary_Cells_skin01-H3K4me1	97	14	0.248591	3.79247	0.837502	0.705079	0	0.326129	0.720103	0.785863	0.96202	0.969244	0.921289	2.00348	0.462296
Penis_Foreskin_Fibroblast_Primary_Cells_skin01-H3K4me3	97	16	0.190857	4.74879	3.0583	0.871854	0	0.801385	0.999917	1	0.998506	0.99877	0.976993	3.34762	0.48973
Penis_Foreskin_Fibroblast_Primary_Cells_skin01-H3K9me3	97	20	0.222209	4.23751	1.00512	0.269025	0	0.0691813	0.205124	0.208295	0.780897	0.706911	0.728184	1.21073	0.285278
Penis_Foreskin_Fibroblast_Primary_Cells_skin02-DNase	98	0	0.240576	8.35636	3.46168	0.665584	0	0.532171	0.891263	0.931069	0.98395	0.980074	0.934511	5.6958	2.01992
Penis_Foreskin_Fibroblast_Primary_Cells_skin02-H3K27ac	98	10	0.184634	2.05796	0.860093	0.671162	0	0.620629	0.948594	0.901944	0.990849	0.980356	0.929659	1.41055	0.564994
Penis_Foreskin_Fibroblast_Primary_Cells_skin02-H3K27me3	98	11	0.241602	3.00103	1.55672	0.596877	0	0.364099	0.722023	0.617542	0.960612	0.904052	0.897553	1.40031	0.564652
Penis_Foreskin_Fibroblast_Primary_Cells_skin02-H3K36me3	98	12	0.152048	1.67437	0.591444	0.720645	0	0.416423	0.873571	0.837186	0.97996	0.971399	0.952905	0.669425	0.443786
Penis_Foreskin_Fibroblast_Primary_Cells_skin02-H3K4me1	98	14	0.173678	1.94844	0.51687	0.720377	0	0.364516	0.797463	0.76692	0.972733	0.965102	0.93767	0.854075	0.393806
Penis_Foreskin_Fibroblast_Primary_Cells_skin02-H3K4me3	98	16	0.172819	3.09737	1.76318	0.846573	0	0.803305	0.99975	0.998999	0.998609	0.998696	0.943209	2.04254	1.38232
Penis_Foreskin_Fibroblast_Primary_Cells_skin02-H3K9me3	98	20	0.187043	3.37675	0.790145	0.301114	0	0.0484019	0.208295	0.175165	0.813251	0.699221	0.759551	1.24526	0.270754
Penis_Foreskin_Keratinocyte_Primary_Cells_skin02-DNase	99	0	0.273978	9.82901	3.1626	0.591924	0	0.40474	0.755153	0.846533	0.953068	0.957116	0.891798	4.12281	1.9591
Penis_Foreskin_Keratinocyte_Primary_Cells_skin02-H3K27me3	99	11	0.122469	2.26582	1.80142	0.608204	0	0.575315	0.89894	0.728532	0.979734	0.881139	0.944676	1.72873	0.500189
Penis_Foreskin_Keratinocyte_Primary_Cells_skin02-H3K36me3	99	12	0.118655	2.01462	0.543336	0.746471	0	0.386798	0.787866	0.851873	0.969947	0.974849	0.955384	0.494933	0.389805
Penis_Foreskin_Keratinocyte_Primary_Cells_skin02-H3K4me1	99	14	0.125069	2.22275	0.602703	0.65469	0	0.238755	0.622131	0.66828	0.946724	0.94	0.930609	0.96076	0.896301
Penis_Foreskin_Keratinocyte_Primary_Cells_skin02-H3K4me3	99	16	0.149626	5.96273	3.83202	0.87454	0	0.784361	0.991905	0.999082	0.997332	0.998259	0.985147	4.39885	1.48449
Penis_Foreskin_Keratinocyte_Primary_Cells_skin02-H3K9me3	99	20	0.0748341	2.55875	0.583882	0.397036	0	0.15547	0.437203	0.381791	0.903011	0.744137	0.880812	0.925989	0.369104
Penis_Foreskin_Keratinocyte_Primary_Cells_skin03-H3K27ac	100	10	0.185121	2.86522	0.830393	0.661468	0	0.512726	0.895185	0.895686	0.985234	0.975591	0.940355	1.34796	1.32289
Penis_Foreskin_Keratinocyte_Primary_Cells_skin03-H3K27me3	100	11	0.247667	5.28097	3.38026	0.517454	0	0.606526	0.883502	0.754486	0.968579	0.891654	0.850736	4.16305	1.02757
Penis_Foreskin_Keratinocyte_Primary_Cells_skin03-H3K36me3	100	12	0.294601	3.89352	1.66761	0.76092	0	0.452725	0.839105	0.883418	0.975762	0.979211	0.942307	1.7995	0.326964
Penis_Foreskin_Keratinocyte_Primary_Cells_skin03-H3K4me1	100	14	0.265258	4.56792	1.0747	0.616754	0	0.268547	0.639907	0.683635	0.9387	0.946997	0.897671	1.8135	0.579278
Penis_Foreskin_Keratinocyte_Primary_Cells_skin03-H3K4me3	100	16	0.305598	9.84595	7.82969	0.841132	0	0.826004	0.999165	1	0.998873	0.999015	0.964972	7.96519	2.19082
Penis_Foreskin_Keratinocyte_Primary_Cells_skin03-H3K9me3	100	20	0.207851	4.38366	0.982559	0.337104	0	0.0867896	0.265292	0.249771	0.842463	0.703437	0.806483	1.29794	0.357452
Penis_Foreskin_Melanocyte_Primary_Cells_skin01-DNase	101	0	0.219825	7.63922	2.04137	0.610681	0	0.481515	0.722941	0.885504	0.93041	0.967315	0.883895	1.98006	2.5063
Penis_Foreskin_Melanocyte_Primary_Cells_skin01-H3K27ac	101	10	0.105809	1.00595	1.52649	0.566256	0	0.444546	0.712509	0.696153	0.951623	0.927461	0.945477	1.40999	1.79263
Penis_Foreskin_Melanocyte_Primary_Cells_skin01-H3K27me3	101	11	0.0978459	1.14756	0.516477	0.642612	0	0.410331	0.781774	0.744054	0.966158	0.944619	0.951458	0.510792	0.417615
Penis_Foreskin_Melanocyte_Primary_Cells_skin01-H3K36me3	101	12	0.0784537	0.35801	0.396088	0.699972	0	0.439289	0.871652	0.832847	0.978541	0.971979	0.97754	0.381021	0.290688
Penis_Foreskin_Melanocyte_Primary_Cells_skin01-H3K4me1	101	14	0.0845309	0.817183	0.503157	0.644304	0	0.308437	0.705917	0.679379	0.954679	0.937892	0.949519	0.431997	0.407649
Penis_Foreskin_Melanocyte_Primary_Cells_skin01-H3K4me3	101	16	0.0905893	1.91722	1.26968	0.854121	0	0.840023	0.994409	0.995827	0.998553	0.998464	0.988106	1.39809	1.2903
Penis_Foreskin_Melanocyte_Primary_Cells_skin01-H3K9me3	101	20	0.0843673	1.50507	0.417118	0.511973	0	0.259785	0.560628	0.544855	0.913429	0.876868	0.929072	0.543157	0.452653
Penis_Foreskin_Melanocyte_Primary_Cells_skin03-H3K27ac	102	10	0.170753	2.78529	1.06825	0.673177	0	0.609781	0.907369	0.903113	0.986001	0.977632	0.933731	1.12112	0.730252
Penis_Foreskin_Melanocyte_Primary_Cells_skin03-H3K27me3	102	11	0.233561	2.97486	1.52698	0.463497	0	0.452057	0.79304	0.657682	0.956887	0.871641	0.836858	1.52342	1.11653
Penis_Foreskin_Melanocyte_Primary_Cells_skin03-H3K36me3	102	12	0.221126	3.26861	1.2114	0.759478	0	0.410582	0.869982	0.861804	0.978125	0.976232	0.956385	1.20399	0.659268
Penis_Foreskin_Melanocyte_Primary_Cells_skin03-H3K4me1	102	14	0.260864	4.34182	0.979474	0.576321	0	0.27322	0.624802	0.678378	0.934039	0.942187	0.872163	1.23795	0.964082
Penis_Foreskin_Melanocyte_Primary_Cells_skin03-H3K4me3	102	16	0.156265	5.45064	4.02324	0.849972	0	0.831678	0.995076	0.997163	0.998393	0.998395	0.990213	4.01968	1.41429
Penis_Foreskin_Melanocyte_Primary_Cells_skin03-H3K9me3	102	20	0.146491	2.97269	0.842848	0.278141	0	0.12501	0.329717	0.250772	0.833588	0.674179	0.808901	0.782164	0.292587
Peripheral_Blood_Mononuclear_Primary_Cells-H3K27ac	103	10	0.127175	1.12842	0.805107	0.591977	0	0.571643	0.922724	0.828424	0.985128	0.956328	0.97916	0.817824	0.975375
Peripheral_Blood_Mononuclear_Primary_Cells-H3K27me3	103	11	0.190555	2.8789	1.483	0.62482	0	0.591338	0.897021	0.852958	0.978622	0.950746	0.918782	1.96111	0.625202
Peripheral_Blood_Mononuclear_Primary_Cells-H3K36me3	103	12	0.260061	4.57878	2.32935	0.786227	0	0.49178	0.922223	0.890929	0.986446	0.982138	0.960068	2.53187	1.02638
Peripheral_Blood_Mononuclear_Primary_Cells-H3K4me1	103	14	0.146395	2.36364	0.468247	0.591033	0	0.319453	0.64725	0.72678	0.895411	0.949092	0.909805	0.497818	0.826519
Peripheral_Blood_Mononuclear_Primary_Cells-H3K4me3	103	16	0.108067	1.81277	1.14359	0.799828	0	0.809063	0.999583	0.984395	0.99869	0.994652	0.989471	1.29996	0.49995
Peripheral_Blood_Mononuclear_Primary_Cells-H3K9ac	103	19	0.158517	1.58363	0.722358	0.669958	0	0.689894	0.95986	0.918885	0.992183	0.980603	0.93153	0.8546	0.415565
Peripheral_Blood_Mononuclear_Primary_Cells-H3K9me3	103	20	0.121347	1.84929	0.912101	0.404745	0	0.271718	0.59768	0.426688	0.916039	0.753746	0.92216	0.83344	0.426846
Placenta_Amnion-H3K27ac	104	10	0.142676	2.10392	1.4607	0.443684	0	0.266461	0.53651	0.554452	0.876012	0.896748	0.863398	1.37323	1.13678
Placenta_Amnion-H3K27me3	104	11	0.1059	1.08112	0.798009	0.578364	0	0.593341	0.896854	0.818159	0.981175	0.945676	0.975315	0.818912	0.724626
Placenta_Amnion-H3K36me3	104	12	0.131723	1.43155	0.437684	0.689007	0	0.400484	0.824585	0.844697	0.974913	0.971074	0.960004	0.422048	0.932606
Placenta_Amnion-H3K4me1	104	14	0.19525	3.68973	0.723986	0.565364	0	0.230076	0.551198	0.643912	0.918949	0.927262	0.878515	0.979508	0.776743
Placenta_Amnion-H3K4me3	104	16	0.0971428	0.727562	0.595284	0.69951	0	0.764082	0.987482	0.96203	0.99619	0.989495	0.973519	0.572841	0.558563
Placenta_Amnion-H3K9me3	104	20	0.0809401	1.31343	0.53847	0.274525	0	0.115747	0.302679	0.277226	0.774221	0.737303	0.89845	0.482811	0.347263
Psoas_Muscle-DNase	105	0	0.142891	2.70894	0.874767	0.63787	0	0.572144	0.906952	0.920554	0.981328	0.981984	0.893388	0.782649	1.43518
Psoas_Muscle-H3K27ac	105	10	0.125872	3.03443	1.215	0.673668	0	0.59743	0.916715	0.900192	0.983128	0.969531	0.937488	1.33273	1.07107
Psoas_Muscle-H3K27me3	105	11	0.0903928	1.28965	1.387	0.332754	0	0.269715	0.529166	0.469081	0.886998	0.681329	0.889317	0.680825	0.542673
Psoas_Muscle-H3K36me3	105	12	0.12146	0.590241	0.898434	0.537697	0	0.29884	0.710256	0.571476	0.952313	0.915931	0.945505	0.824189	0.783047
Psoas_Muscle-H3K4me1	105	14	0.124495	1.85421	0.599836	0.517172	0	0.23984	0.578903	0.58366	0.923187	0.899426	0.916966	0.595557	0.580112
Psoas_Muscle-H3K4me3	105	16	0.103101	2.88305	1.699	0.848578	0	0.813486	0.998748	0.997496	0.998456	0.998385	0.992692	1.8338	2.05546
Psoas_Muscle-H3K9me3	105	20	0.105677	1.5581	0.485936	0.417846	0	0.156138	0.385212	0.373112	0.863187	0.749215	0.89671	0.350578	0.41715
Rectal_Mucosa.Donor_29-H3K27ac	106	10	0.189167	5.33209	2.22465	0.814473	0	0.597763	0.979805	0.985813	0.993371	0.99362	0.971008	3.25008	1.81402
Rectal_Mucosa.Donor_29-H3K27me3	106	11	0.139707	1.33706	1.55443	0.481937	0	0.307102	0.638905	0.549612	0.938309	0.869191	0.914631	0.782996	0.475865
Rectal_Mucosa.Donor_29-H3K36me3	106	12	0.134875	1.95186	0.992587	0.802051	0	0.554285	0.947259	0.935993	0.98929	0.988224	0.973752	1.01013	0.671315
Rectal_Mucosa.Donor_29-H3K4me1	106	14	0.134048	1.5582	0.551107	0.645619	0	0.442126	0.856296	0.828006	0.976458	0.969076	0.949705	0.618574	0.616899
Rectal_Mucosa.Donor_29-H3K4me3	106	16	0.113123	2.67232	1.18294	0.867708	0	0.752733	0.998498	0.998748	0.997742	0.997737	0.982618	1.29152	0.729026
Rectal_Mucosa.Donor_29-H3K9ac	106	19	0.10069	0.970851	0.459884	0.737572	0	0.703246	0.99783	0.970792	0.997063	0.993387	0.974662	0.496812	0.694736
Rectal_Mucosa.Donor_29-H3K9me3	106	20	0.0791916	1.10417	1.05626	0.289307	0	0.106985	0.363682	0.201369	0.835907	0.653856	0.917171	0.350228	0.160235
Rectal_Mucosa.Donor_31-H3K27ac	107	10	0.197375	6.67383	2.19681	0.763907	0	0.530585	0.957857	0.977718	0.990034	0.991389	0.950269	3.54034	0.957108
Rectal_Mucosa.Donor_31-H3K27me3	107	11	0.155139	1.45056	2.15088	0.480326	0	0.304264	0.684136	0.511558	0.944341	0.836746	0.922444	0.901819	0.411264
Rectal_Mucosa.Donor_31-H3K36me3	107	12	0.134692	1.42479	0.690792	0.709319	0	0.45164	0.880164	0.822415	0.981791	0.956052	0.96204	0.567474	0.377178
Rectal_Mucosa.Donor_31-H3K4me1	107	14	0.137946	2.909	0.803084	0.660549	0	0.382876	0.789452	0.845364	0.967047	0.969917	0.927743	1.22682	0.577653
Rectal_Mucosa.Donor_31-H3K4me3	107	16	0.0779994	0.968996	0.330971	0.864655	0	0.79546	0.999917	0.999332	0.998569	0.998443	0.991933	0.357303	0.332288
Rectal_Mucosa.Donor_31-H3K9ac	107	19	0.111691	3.36315	1.75414	0.834412	0	0.716599	0.998832	0.99758	0.997451	0.997247	0.988314	2.02572	0.682744
Rectal_Mucosa.Donor_31-H3K9me3	107	20	0.102102	1.28528	0.854553	0.331988	0	0.120003	0.361178	0.239506	0.851154	0.603708	0.889226	0.336507	0.218078
Rectal_Smooth_Muscle-H3K27ac	108	10	0.170235	5.65445	1.93026	0.753697	0	0.552199	0.940082	0.966452	0.989039	0.990074	0.96252	2.74147	2.43683
Rectal_Smooth_Muscle-H3K27me3	108	11	0.134942	1.32106	0.855969	0.477498	0	0.30368	0.633564	0.557874	0.919335	0.872389	0.904096	0.651613	0.385668
Rectal_Smooth_Muscle-H3K36me3	108	12	0.110237	0.847638	0.372722	0.711178	0	0.477426	0.900025	0.864057	0.984399	0.978131	0.976595	0.357286	0.371522
Rectal_Smooth_Muscle-H3K4me1	108	14	0.126574	1.62039	0.620258	0.622184	0	0.396061	0.81891	0.763248	0.972257	0.95397	0.946573	0.62315	0.705952
Rectal_Smooth_Muscle-H3K4me3	108	16	0.0970953	1.52455	0.568752	0.849247	0	0.788784	0.999416	0.999583	0.998396	0.998499	0.979404	0.793117	1.88987
Rectal_Smooth_Muscle-H3K9ac	108	19	0.120705	0.754173	1.15238	0.571244	0	0.618293	0.885171	0.844279	0.970836	0.969722	0.948437	1.11054	1.61011
Rectal_Smooth_Muscle-H3K9me3	108	20	0.078686	1.17034	0.442623	0.362951	0	0.15497	0.383126	0.323542	0.832641	0.748665	0.893209	0.306916	0.248069
Right_Atrium-H3K27ac	109	10	0.140669	4.04379	1.32312	0.723773	0	0.539514	0.901277	0.919302	0.97862	0.978273	0.948706	1.58399	0.948407
Right_Atrium-H3K27me3	109	11	0.131803	1.04644	1.89224	0.311582	0	0.0779438	0.260202	0.164149	0.828732	0.687355	0.892901	1.40091	0.416159
Right_Atrium-H3K36me3	109	12	0.241101	2.56181	1.45858	0.120331	0	0.0393057	0.120421	0.160895	0.568937	0.581987	0.593631	1.42227	1.55023
Right_Atrium-H3K4me1	109	14	0.111498	1.85131	0.71655	0.568031	0	0.236669	0.66369	0.663106	0.95056	0.904189	0.934963	0.708938	0.643745
Right_Atrium-H3K4me3	109	16	0.1003	2.36809	1.3144	0.85452	0	0.813319	0.994492	0.998665	0.998091	0.998638	0.98486	1.45486	2.44601
Right_Atrium-H3K9me3	109	20	0.0699865	0.942376	0.39087	0.370747	0	0.208629	0.445548	0.409246	0.83804	0.794292	0.934765	0.252741	0.308281
Right_Ventricle-H3K27ac	110	10	0.129743	3.06138	1.24582	0.617457	0	0.568138	0.892014	0.877827	0.982691	0.952867	0.927614	1.44652	0.782574
Right_Ventricle-H3K27me3	110	11	0.143531	1.37773	0.99249	0.487817	0	0.22557	0.546608	0.491196	0.915017	0.879972	0.904218	0.886843	0.706564
Right_Ventricle-H3K36me3	110	12	0.154761	1.80406	0.517857	0.645085	0	0.380456	0.832513	0.813986	0.972478	0.969737	0.935801	0.542484	0.485822
Right_Ventricle-H3K4me1	110	14	0.184642	2.62643	0.639417	0.585261	0	0.318868	0.708003	0.71276	0.94887	0.947615	0.894584	0.80653	0.576763
Right_Ventricle-H3K4me3	110	16	0.0928144	1.7909	0.945029	0.776235	0	0.801469	0.989485	0.994158	0.997136	0.996941	0.981667	0.999801	0.469194
Right_Ventricle-H3K9me3	110	20	0.110505	1.41005	0.426442	0.429092	0	0.196779	0.443545	0.445548	0.876112	0.832249	0.934843	0.375726	0.349237
Sigmoid_Colon-H3K27ac	111	10	0.232048	6.1424	2.7088	0.716993	0	0.585997	0.892848	0.970375	0.975723	0.991508	0.93063	3.12724	2.25641
Sigmoid_Colon-H3K27me3	111	11	0.124424	1.43451	0.605025	0.539941	0	0.313945	0.633731	0.59309	0.927093	0.906883	0.917812	0.553519	0.499059
Sigmoid_Colon-H3K36me3	111	12	0.119179	1.47829	0.59079	0.788299	0	0.514562	0.934657	0.939748	0.988057	0.988264	0.977564	0.635548	0.935431
Sigmoid_Colon-H3K4me1	111	14	0.125308	1.70507	0.46333	0.59783	0	0.32446	0.708921	0.701994	0.946166	0.945761	0.939316	0.514084	0.480608
Sigmoid_Colon-H3K4me3	111	16	0.1343	0.708361	0.887251	0.644092	0	0.734624	0.944755	0.935742	0.987209	0.986306	0.962823	0.845537	1.56722
Sigmoid_Colon-H3K9me3	111	20	0.0907236	1.22404	0.41484	0.500481	0	0.269215	0.556872	0.523909	0.91521	0.860351	0.94163	0.361249	0.364755
Skeletal_Muscle_Female-H3K27ac	112	10	0.204576	5.31848	2.23227	0.80037	0	0.623884	0.964867	0.974965	0.992625	0.992683	0.965584	2.83725	1.03642
Skeletal_Muscle_Female-H3K27me3	112	11	0.184681	1.97903	1.27914	0.549388	0	0.387966	0.763999	0.608362	0.965043	0.881619	0.921826	0.900371	0.62186
Skeletal_Muscle_Female-H3K36me3	112	12	0.156042	2.04701	0.969093	0.731807	0	0.434198	0.887173	0.790453	0.98111	0.961485	0.962355	0.953996	0.434768
Skeletal_Muscle_Female-H3K4me1	112	14	0.220797	4.63167	1.68894	0.779975	0	0.449971	0.878578	0.908954	0.981954	0.98415	0.958049	2.21214	0.895754
Skeletal_Muscle_Female-H3K4me3	112	16	0.0887667	1.34253	0.496174	0.8651	0	0.796545	0.999917	0.999833	0.998372	0.998496	0.991613	0.582314	0.228245
Skeletal_Muscle_Female-H3K9ac	112	19	0.09378	1.07665	0.589517	0.802012	0	0.765	0.999165	0.988317	0.99807	0.996649	0.970608	0.678988	0.345021
Skeletal_Muscle_Female-H3K9me3	112	20	0.094121	1.10998	0.592284	0.366065	0	0.138947	0.385045	0.284153	0.859748	0.694459	0.90311	0.284764	0.24394
Skeletal_Muscle_Male-H3K27me3	113	11	0.173722	2.67226	1.33934	0.585278	0	0.367187	0.758324	0.618543	0.965094	0.898119	0.921098	1.23941	0.605073
Skeletal_Muscle_Male-H3K36me3	113	12	0.111442	1.61644	0.605467	0.735817	0	0.477093	0.860219	0.891263	0.977964	0.981076	0.964729	0.625711	0.352732
Skeletal_Muscle_Male-H3K4me1	113	14	0.177784	3.85664	1.27686	0.740172	0	0.423266	0.867229	0.881499	0.979893	0.979925	0.956487	2.00877	0.696711
Skeletal_Muscle_Male-H3K4me3	113	16	0.103794	2.84293	1.3728	0.833788	0	0.758241	0.972544	0.993324	0.993945	0.996976	0.986861	1.51053	0.405148
Skeletal_Muscle_Male-H3K9ac	113	19	0.233336	7.87091	4.61113	0.753301	0	0.658933	0.952433	0.978219	0.990306	0.993391	0.957913	5.24666	0.836324
Skeletal_Muscle_Male-H3K9me3	113	20	0.0930338	1.34204	0.636589	0.389865	0	0.189185	0.461404	0.378703	0.881279	0.787952	0.919638	0.39984	0.322826
Small_Intestine-DNase	114	0	0.157592	5.47601	1.27472	0.584878	0	0.468664	0.744471	0.857799	0.935918	0.958569	0.88067	1.1739	1.74404
Small_Intestine-H3K27ac	114	10	0.216026	5.68587	3.00267	0.79114	0	0.642744	0.960194	0.985313	0.991588	0.994036	0.968153	3.64346	2.51193
Small_Intestine-H3K27me3	114	11	0.131217	1.30379	0.558269	0.578408	0	0.444129	0.723108	0.725862	0.954163	0.941282	0.933843	0.505525	0.585398
Small_Intestine-H3K36me3	114	12	0.0990505	0.558411	0.684776	0.543377	0	0.304682	0.750229	0.692314	0.959998	0.91273	0.964115	0.668829	0.451903
Small_Intestine-H3K4me1	114	14	0.115624	1.17082	0.671313	0.571873	0	0.274723	0.671368	0.620295	0.949511	0.916529	0.933207	0.631523	0.777586
Small_Intestine-H3K4me3	114	16	0.136853	0.899105	1.47968	0.610295	0	0.716682	0.960027	0.908871	0.987498	0.978919	0.959616	1.45375	1.52406
Small_Intestine-H3K9me3	114	20	0.079753	0.926739	0.315741	0.306413	0	0.170658	0.379204	0.285404	0.826562	0.737309	0.898209	0.270581	0.20925
Spleen-H3K27ac	115	10	0.236346	8.24667	4.72436	0.730341	0	0.613285	0.912793	0.963615	0.985173	0.98868	0.940573	5.34737	2.32551
Spleen-H3K27me3	115	11	0.13772	1.01341	1.42861	0.337081	0	0.229659	0.442126	0.483852	0.833403	0.832321	0.899261	1.16847	0.890474
Spleen-H3K36me3	115	12	0.131664	2.35634	1.19328	0.754669	0	0.545356	0.956188	0.935575	0.990716	0.98752	0.964478	1.63629	2.36588
Spleen-H3K4me1	115	14	0.143241	1.9339	0.617462	0.669537	0	0.398481	0.816657	0.782275	0.972358	0.962339	0.93448	0.800405	0.503988
Spleen-H3K4me3	115	16	0.124214	1.08977	1.55077	0.599663	0	0.592756	0.777101	0.790787	0.951393	0.945327	0.889443	1.33283	2.17928
Spleen-H3K9me3	115	20	0.108161	2.24853	0.572083	0.464198	0	0.286656	0.530835	0.539014	0.860928	0.877008	0.826526	0.92271	0.6388
Stomach_Mucosa-H3K27me3	116	11	0.160759	3.01812	1.91344	0.680548	0	0.637486	0.946174	0.846866	0.989372	0.962227	0.941419	2.08003	3.10616
Stomach_Mucosa-H3K36me3	116	12	0.118802	0.719026	0.587218	0.569388	0	0.31987	0.713177	0.668781	0.950864	0.93788	0.958043	0.581862	0.39476
Stomach_Mucosa-H3K4me1	116	14	0.212107	3.8389	0.94489	0.685078	0	0.336477	0.739715	0.775682	0.961444	0.96952	0.916532	1.19574	0.954728
Stomach_Mucosa-H3K4me3	116	16	0.11253	0.726422	1.15824	0.680947	0	0.705499	0.983477	0.942168	0.995105	0.988062	0.980373	1.08927	2.39557
Stomach_Mucosa-H3K9ac	116	19	0.133729	3.58532	2.2562	0.782874	0	0.735792	0.989735	0.970542	0.996335	0.992596	0.974197	2.69278	1.71108
Stomach_Mucosa-H3K9me3	116	20	0.0905014	1.13845	0.438298	0.333029	0	0.139531	0.338897	0.328215	0.8119	0.774721	0.913622	0.3295	0.275775
Stomach_Smooth_Muscle-H3K27ac	117	10	0.191302	4.88076	1.51579	0.759411	0	0.539181	0.956772	0.955604	0.990685	0.98903	0.961843	2.27029	1.10099
Stomach_Smooth_Muscle-H3K27me3	117	11	0.140914	1.82865	1.27667	0.583432	0	0.394809	0.75774	0.606776	0.961433	0.88141	0.936289	0.721293	0.618347
Stomach_Smooth_Muscle-H3K36me3	117	12	0.111198	1.68054	0.682969	0.791101	0	0.498707	0.908036	0.916048	0.985774	0.984778	0.977949	0.707336	0.399805
Stomach_Smooth_Muscle-H3K4me1	117	14	0.12675	1.85726	0.670838	0.73585	0	0.477259	0.907369	0.878661	0.984914	0.976536	0.962918	0.943338	0.464354
Stomach_Smooth_Muscle-H3K4me3	117	16	0.119432	3.14529	1.8391	0.894934	0	0.824418	1	1	0.998728	0.998827	0.989779	1.94853	1.68701
Stomach_Smooth_Muscle-H3K9ac	117	19	0.0826883	0.645582	0.429052	0.781977	0	0.730451	0.998665	0.977468	0.997714	0.994743	0.990705	0.446362	0.750598
Stomach_Smooth_Muscle-H3K9me3	117	20	0.0909273	1.44604	1.03827	0.342955	0	0.109572	0.387799	0.191104	0.88105	0.66884	0.925353	0.571252	0.388577
Thymus-H3K27ac	118	10	0.0876143	1.89786	0.70134	0.695869	0	0.570976	0.913961	0.907536	0.983853	0.978192	0.960373	0.969666	0.802348
Thymus-H3K27me3	118	11	0.0859157	1.05343	0.56632	0.618589	0	0.560628	0.900526	0.840357	0.981853	0.945045	0.968653	0.4804	0.744165
Thymus-H3K36me3	118	12	0.0808873	0.841689	0.31287	0.689994	0	0.449303	0.852374	0.876074	0.971017	0.97546	0.963819	0.314165	0.317775
Thymus-H3K4me1	118	14	0.11354	2.23284	0.677986	0.560284	0	0.296754	0.675207	0.692648	0.945314	0.918709	0.932275	0.845502	0.604743
Thymus-H3K4me3	118	16	0.0806352	3.45669	1.80551	0.875329	0	0.776016	0.993157	0.998498	0.99736	0.998285	0.99573	2.02439	3.0248
Thymus-H3K9me3	118	20	0.0730278	0.979527	0.296166	0.352316	0	0.124092	0.287324	0.297421	0.753136	0.752262	0.883333	0.240017	0.211859
hESC_Derived_CD184+_Endoderm_Cultured_Cells-H3K27ac	119	10	0.197185	3.70786	2.1549	0.456154	0	0.353751	0.625887	0.601769	0.907031	0.856791	0.85459	1.9814	1.48032
hESC_Derived_CD184+_Endoderm_Cultured_Cells-H3K27me3	119	11	0.391275	13.2898	8.24079	0.588293	0	0.639823	0.889927	0.899357	0.971117	0.961615	0.830834	11.7635	1.67524
hESC_Derived_CD184+_Endoderm_Cultured_Cells-H3K36me3	119	12	0.216756	3.51698	0.865497	0.751675	0	0.330885	0.746975	0.760744	0.95681	0.968313	0.946852	0.994247	0.474414
hESC_Derived_CD184+_Endoderm_Cultured_Cells-H3K4me1	119	14	0.227978	3.46864	0.735052	0.519934	0	0.182425	0.516231	0.499708	0.906563	0.893176	0.846938	1.01436	0.564471
hESC_Derived_CD184+_Endoderm_Cultured_Cells-H3K4me3	119	16	0.154989	2.71881	1.11033	0.774791	0	0.726112	0.990153	0.982308	0.996306	0.994679	0.92914	1.18654	0.710324
hESC_Derived_CD184+_Endoderm_Cultured_Cells-H3K9ac	119	19	0.138309	2.26938	1.4341	0.641717	0	0.705166	0.945506	0.898523	0.989843	0.968064	0.963512	1.44258	0.729167
hESC_Derived_CD184+_Endoderm_Cultured_Cells-H3K9me3	119	20	0.18923	4.29513	1.38996	0.448059	0	0.249353	0.596762	0.478428	0.933096	0.786943	0.883731	1.88886	0.860785
hESC_Derived_CD56+_Ectoderm_Cultured_Cells-H3K27ac	120	10	0.184821	2.38181	1.95828	0.41777	0	0.367187	0.67746	0.549612	0.935714	0.837699	0.876391	1.81028	1.45295
hESC_Derived_CD56+_Ectoderm_Cultured_Cells-H3K27me3	120	11	0.323428	13.2116	8.03762	0.661142	0	0.630727	0.951848	0.935075	0.986692	0.983336	0.910159	11.7495	4.35781
hESC_Derived_CD56+_Ectoderm_Cultured_Cells-H3K36me3	120	12	0.122394	1.247	0.527404	0.658379	0	0.385379	0.834015	0.813653	0.973409	0.962711	0.943549	0.459531	0.692201
hESC_Derived_CD56+_Ectoderm_Cultured_Cells-H3K4me1	120	14	0.205555	3.73846	0.729134	0.553701	0	0.187766	0.527497	0.574314	0.925104	0.919411	0.873001	1.47988	0.750318
hESC_Derived_CD56+_Ectoderm_Cultured_Cells-H3K4me3	120	16	0.11557	3.21974	2.47447	0.820722	0	0.807394	0.999833	0.984395	0.998607	0.995609	0.990858	2.81585	1.31334
hESC_Derived_CD56+_Ectoderm_Cultured_Cells-H3K9me3	120	20	0.129288	1.63674	0.882955	0.22482	0	0.0752733	0.295085	0.164066	0.78685	0.54623	0.829562	0.421422	0.331027
hESC_Derived_CD56+_Mesoderm_Cultured_Cells-H3K27ac	121	10	0.258604	6.59156	2.67116	0.585179	0	0.455645	0.821581	0.747893	0.972123	0.875231	0.910778	3.63039	2.17263
hESC_Derived_CD56+_Mesoderm_Cultured_Cells-H3K27me3	121	11	0.202865	2.33013	1.17261	0.493907	0	0.591087	0.90136	0.795293	0.977096	0.935782	0.838868	1.4535	2.95446
hESC_Derived_CD56+_Mesoderm_Cultured_Cells-H3K36me3	121	12	0.288011	3.47833	1.25225	0.783091	0	0.395227	0.846533	0.841192	0.976575	0.978086	0.948144	1.48429	0.808061
hESC_Derived_CD56+_Mesoderm_Cultured_Cells-H3K4me1	121	14	0.165304	2.99643	0.891421	0.561189	0	0.159059	0.539932	0.489193	0.927187	0.890509	0.889516	0.97803	0.907359
hESC_Derived_CD56+_Mesoderm_Cultured_Cells-H3K4me3	121	16	0.125168	5.33099	3.94281	0.862419	0	0.821747	0.999499	0.992322	0.998627	0.997215	0.993002	4.28854	1.00753
hESC_Derived_CD56+_Mesoderm_Cultured_Cells-H3K9me3	121	20	0.171954	3.22327	1.1219	0.419301	0	0.275557	0.603355	0.510306	0.927233	0.784904	0.882856	1.47424	0.656061
iPS-15b_Cell_Line-H3K27me3	122	11	0.283676	10.6927	5.67484	0.661429	0	0.577068	0.938663	0.902779	0.985409	0.972224	0.907964	9.14013	2.29382
iPS-15b_Cell_Line-H3K36me3	122	12	0.10824	1.05478	0.449574	0.651535	0	0.446132	0.860719	0.865726	0.976692	0.97462	0.957364	0.481576	0.605132
iPS-15b_Cell_Line-H3K4me1	122	14	0.221289	3.55026	1.29268	0.453147	0	0.106484	0.368856	0.383543	0.882305	0.855074	0.849594	1.35549	0.686273
iPS-15b_Cell_Line-H3K4me3	122	16	0.122077	2.94619	1.3774	0.83478	0	0.751899	0.991488	0.996996	0.996647	0.997508	0.98429	1.8308	0.744528
iPS-15b_Cell_Line-H3K9ac	122	19	0.13964	1.0116	0.867115	0.53397	0	0.549862	0.826504	0.77877	0.963833	0.941524	0.91919	0.720462	0.949996
iPS-15b_Cell_Line-H3K9me3	122	20	0.139328	1.8928	0.589179	0.353003	0	0.132271	0.436368	0.298423	0.869125	0.72861	0.861505	0.741186	0.244782
iPS-18_Cell_Line-H3K27ac	123	10	0.157285	1.29657	2.33167	0.445289	0	0.371443	0.719352	0.561796	0.94037	0.843826	0.961473	1.24741	0.918704
iPS-18_Cell_Line-H3K27me3	123	11	0.379394	16.0441	10.0287	0.66922	0	0.643078	0.962363	0.930819	0.992341	0.976764	0.91882	15.3025	1.96803
iPS-18_Cell_Line-H3K36me3	123	12	0.169917	2.98764	1.42423	0.744985	0	0.485187	0.923141	0.893516	0.985592	0.974297	0.970195	2.09957	0.42415
iPS-18_Cell_Line-H3K4me1	123	14	0.241584	4.1254	0.890911	0.558922	0	0.140366	0.541601	0.521238	0.934318	0.915413	0.899132	1.93491	0.450309
iPS-18_Cell_Line-H3K4me3	123	16	0.127231	3.00002	1.88021	0.862121	0	0.811483	0.999666	0.998581	0.998559	0.998372	0.989471	2.45111	0.181736
iPS-18_Cell_Line-H3K9ac	123	19	0.118911	1.7543	1.16977	0.735434	0	0.738463	0.996829	0.955938	0.997381	0.989891	0.980909	1.41336	0.691334
iPS-18_Cell_Line-H3K9me3	123	20	0.169646	3.53381	0.716747	0.409127	0	0.134858	0.424935	0.376867	0.86295	0.794625	0.802374	1.52574	0.391097
iPS-20b_Cell_Line-H3K27ac	124	10	0.136497	1.39245	1.76469	0.55307	0	0.413169	0.830927	0.668364	0.973491	0.909133	0.94196	1.2283	0.914819
iPS-20b_Cell_Line-H3K27me3	124	11	0.35519	14.7537	8.62024	0.647909	0	0.608195	0.895018	0.921305	0.980124	0.977476	0.893824	14.0925	1.27167
iPS-20b_Cell_Line-H3K36me3	124	12	0.213796	3.76653	1.61599	0.701729	0	0.420679	0.867729	0.825419	0.979057	0.958769	0.946548	2.20315	0.45723
iPS-20b_Cell_Line-H3K4me1	124	14	0.192954	2.74111	0.896895	0.544811	0	0.141534	0.531253	0.480347	0.930994	0.893459	0.894063	1.04843	0.59509
iPS-20b_Cell_Line-H3K4me3	124	16	0.139562	3.36692	1.76318	0.855422	0	0.778019	0.999499	0.999416	0.998079	0.998342	0.980752	2.06415	0.286716
iPS-20b_Cell_Line-H3K9ac	124	19	0.137078	2.45915	1.48089	0.739817	0	0.702912	0.995494	0.93883	0.996392	0.984196	0.972395	1.90633	0.724344
iPS-20b_Cell_Line-H3K9me3	124	20	0.172917	4.25928	1.16384	0.399166	0	0.123258	0.452808	0.271802	0.913906	0.678962	0.88283	2.48161	0.330093
iPS_DF_19.11_Cell_Line-DNase	125	0	0.14257	2.3382	0.882403	0.55164	0	0.455061	0.764583	0.757824	0.960514	0.926956	0.872232	0.866602	0.895119
iPS_DF_19.11_Cell_Line-H3K27ac	125	10	0.119794	1.71154	1.12797	0.574941	0	0.401152	0.715347	0.649921	0.952349	0.9094	0.933436	1.04267	0.86078
iPS_DF_19.11_Cell_Line-H3K27me3	125	11	0.129388	1.74775	1.31447	0.502185	0	0.545857	0.849871	0.718017	0.967534	0.909661	0.94194	1.57162	0.703439
iPS_DF_19.11_Cell_Line-H3K36me3	125	12	0.141657	1.25071	1.12051	0.467827	0	0.243011	0.516231	0.540933	0.910346	0.86486	0.86156	0.797052	0.709628
iPS_DF_19.11_Cell_Line-H3K4me1	125	14	0.166145	2.43523	0.734841	0.597824	0	0.252691	0.656513	0.611533	0.953163	0.921995	0.918468	0.961223	0.57465
iPS_DF_19.11_Cell_Line-H3K4me3	125	16	0.100447	2.61584	1.69761	0.823468	0	0.768672	0.991822	0.97655	0.997242	0.993633	0.982375	1.8708	1.90898
iPS_DF_19.11_Cell_Line-H3K9me3	125	20	0.121959	2.13654	0.638119	0.42208	0	0.223233	0.553284	0.445381	0.890407	0.841892	0.860798	0.880751	0.616374
iPS_DF_6.9_Cell_Line-DNase	126	0	0.141522	2.43688	0.767502	0.500488	0	0.451807	0.708754	0.713511	0.924355	0.903246	0.817858	0.681583	0.750399
iPS_DF_6.9_Cell_Line-H3K27ac	126	10	0.131162	1.53444	3.68207	0.250784	0	0.0904615	0.273137	0.243094	0.824338	0.530497	0.859103	3.20482	2.17819
iPS_DF_6.9_Cell_Line-H3K27me3	126	11	0.145975	2.78185	1.65105	0.520993	0	0.612201	0.925561	0.768923	0.982832	0.910052	0.932577	2.39914	1.26434
iPS_DF_6.9_Cell_Line-H3K36me3	126	12	0.127926	0.778065	0.537788	0.53148	0	0.382959	0.750229	0.726029	0.950911	0.94319	0.939415	0.481558	0.407451
iPS_DF_6.9_Cell_Line-H3K4me1	126	14	0.127603	1.61847	0.817666	0.494054	0	0.167571	0.485354	0.425269	0.917382	0.841379	0.908478	0.701543	0.398121
iPS_DF_6.9_Cell_Line-H3K4me3	126	16	0.0977843	2.21038	1.42819	0.780601	0	0.763999	0.99324	0.969707	0.997292	0.991451	0.991204	1.66072	1.57679
iPS_DF_6.9_Cell_Line-H3K9me3	126	20	0.10611	1.50104	0.402303	0.33063	0	0.133272	0.366603	0.328799	0.808926	0.774163	0.918697	0.236183	0.317145
