# Supplementary material for: PREDICTD PaRallel Epigenomics Data Imputation with Cloud-based Tensor Decomposition
Source: Nat Commun. 2018 Apr 11;9:1402. doi: 10.1038/s41467-018-03635-9 (PMC5895786; doi:10.1038/s41467-018-03635-9)
Supplement: Supplementary file 17 — Supplementary Dataset 15(XLSX 187 kb) [file 41467_2018_3635_MOESM17_ESM.xlsx]

## Sheet: Supplementary Data 15
ChromImpute Quality Measures By Experiment
cell_type_assay	cell_type_coord	assay_coord	mseGlobal	mse1obs	mse1imp	gwcorrasinh_coef	gwcorrasinh_pval	match1	catch1obs	catch1imp	aucobs1	aucimp1	catchpeakobs	mse1altimp	mse1altimprecip
4star-H3K27me3	0	11	0.246582	0.850155	1.35448	0.579083	0	0.770258	0.87766	0.940666	0.976993	0.988438	0.886975	2.15562	3.03355
4star-H3K36me3	0	12	0.151905	1.04506	0.433377	0.797875	0	0.494951	0.946674	0.931069	0.988415	0.98591	0.973793	0.510203	1.43348
4star-H3K4me1	0	14	0.200162	0.999195	0.54577	0.698363	0	0.350413	0.798131	0.780522	0.97317	0.962324	0.948976	0.707498	1.5323
4star-H3K4me3	0	16	0.174585	0.798595	1.47542	0.740185	0	0.834766	1	0.994492	0.998993	0.998189	0.959377	1.73849	1.86371
4star-H3K9me3	0	20	0.153109	2.30874	0.711642	0.527999	0	0.253025	0.556538	0.66369	0.935975	0.922807	0.915968	0.717049	0.929342
A549_EtOH_0.02pct_Lung_Carcinoma-DNase	1	0	0.27103	0.849262	3.35099	0.633311	0	0.57398	0.944672	0.810064	0.989665	0.935879	0.947479	1.49562	1.45883
A549_EtOH_0.02pct_Lung_Carcinoma-H2AZ	1	2	0.102288	0.909593	0.648972	0.761293	0	0.616957	0.987148	0.953184	0.994077	0.98801	0.986269	0.6663	1.20575
A549_EtOH_0.02pct_Lung_Carcinoma-H3K27ac	1	10	0.25731	2.67613	1.78635	0.804543	0	0.564133	0.989819	0.933072	0.992959	0.974347	0.983071	0.967884	5.1676
A549_EtOH_0.02pct_Lung_Carcinoma-H3K27me3	1	11	0.245851	1.94518	3.89688	0.408455	0	0.193023	0.478678	0.357757	0.898015	0.732747	0.847071	3.03949	1.82225
A549_EtOH_0.02pct_Lung_Carcinoma-H3K36me3	1	12	0.125364	0.886223	0.479766	0.770567	0	0.393474	0.840608	0.84962	0.978863	0.973819	0.971059	0.48823	0.456377
A549_EtOH_0.02pct_Lung_Carcinoma-H3K4me1	1	14	0.188257	1.12258	0.650597	0.748538	0	0.402737	0.845698	0.837269	0.98004	0.974191	0.961851	1.24115	1.26963
A549_EtOH_0.02pct_Lung_Carcinoma-H3K4me2	1	15	0.0804531	0.277269	0.28571	0.924655	0	0.687224	1	0.998665	0.997043	0.99648	0.995768	0.346314	1.92133
A549_EtOH_0.02pct_Lung_Carcinoma-H3K4me3	1	16	0.118799	0.446585	0.5833	0.862544	0	0.798131	1	0.988817	0.99843	0.993399	0.989834	0.370731	0.870392
A549_EtOH_0.02pct_Lung_Carcinoma-H3K79me2	1	18	0.109303	0.719872	0.328895	0.878641	0	0.635484	0.986064	0.985813	0.994371	0.994349	0.98546	0.472926	2.77175
A549_EtOH_0.02pct_Lung_Carcinoma-H3K9ac	1	19	0.110333	1.259	0.866743	0.913941	0	0.817491	1	0.993908	0.99899	0.995634	0.994759	0.760888	4.02597
A549_EtOH_0.02pct_Lung_Carcinoma-H3K9me3	1	20	0.102902	1.32247	0.591007	0.490967	0	0.22799	0.550363	0.505132	0.915494	0.868232	0.925378	0.188949	0.496839
A549_EtOH_0.02pct_Lung_Carcinoma-H4K20me1	1	21	0.126393	1.04797	0.837488	0.589493	0	0.494367	0.793791	0.790119	0.968232	0.951078	0.946722	0.747921	1.12683
Adipose_Derived_Mesenchymal_Stem_Cell_Cultured_Cells-H3K27me3	2	11	0.154643	1.12631	0.394496	0.767069	0	0.531086	0.904198	0.88926	0.985446	0.980892	0.955307	0.637891	1.77116
Adipose_Derived_Mesenchymal_Stem_Cell_Cultured_Cells-H3K36me3	2	12	0.12664	1.0011	0.356843	0.870721	0	0.536343	0.954519	0.95093	0.990317	0.989904	0.98259	0.380675	1.91305
Adipose_Derived_Mesenchymal_Stem_Cell_Cultured_Cells-H3K4me1	2	14	0.205457	1.2178	0.381041	0.82623	0	0.426187	0.856547	0.863306	0.980795	0.981361	0.96446	0.911216	3.01894
Adipose_Derived_Mesenchymal_Stem_Cell_Cultured_Cells-H3K4me3	2	16	0.0816048	0.217383	0.151624	0.92123	0	0.864308	1	1	0.999418	0.999393	0.992287	0.181642	3.34676
Adipose_Derived_Mesenchymal_Stem_Cell_Cultured_Cells-H3K9ac	2	19	0.116489	0.509472	0.298836	0.886577	0	0.792039	0.998915	0.998414	0.998467	0.99832	0.986178	0.288543	4.95618
Adipose_Derived_Mesenchymal_Stem_Cell_Cultured_Cells-H3K9me3	2	20	0.110462	1.19116	0.449027	0.59763	0	0.369523	0.72002	0.695235	0.952073	0.93983	0.942897	0.238881	0.884069
Adipose_Nuclei-H3K27ac	3	10	0.230807	1.84102	1.07378	0.777583	0	0.52441	0.903613	0.939831	0.985612	0.983064	0.962393	0.653423	2.45021
Adipose_Nuclei-H3K27me3	3	11	0.14285	0.728355	0.917485	0.694585	0	0.459735	0.848869	0.782776	0.977851	0.960124	0.951825	1.04253	0.858889
Adipose_Nuclei-H3K36me3	3	12	0.121367	0.873716	0.435162	0.871543	0	0.606943	0.98356	0.97655	0.993921	0.993052	0.985807	0.442385	1.86455
Adipose_Nuclei-H3K4me1	3	14	0.182371	1.19994	0.494562	0.835268	0	0.550947	0.947175	0.950764	0.989796	0.990039	0.972646	0.566746	2.72854
Adipose_Nuclei-H3K4me3	3	16	0.0923699	0.27133	0.358326	0.888964	0	0.867229	1	0.990987	0.999259	0.995101	0.992959	0.199187	2.09261
Adipose_Nuclei-H3K9ac	3	19	0.132384	0.339994	0.695999	0.764236	0	0.79279	0.996745	0.986397	0.998087	0.996166	0.973576	0.636402	1.0835
Adipose_Nuclei-H3K9me3	3	20	0.094042	1.00133	0.440467	0.645996	0	0.490194	0.859384	0.820996	0.976927	0.967627	0.971208	0.223825	1.0574
Adult_Liver-H3K27ac	4	10	0.229862	2.36428	1.30888	0.800336	0	0.568555	0.948343	0.927814	0.990078	0.978212	0.976341	0.687269	4.22106
Adult_Liver-H3K27me3	4	11	0.175794	1.18551	1.35947	0.542858	0	0.298006	0.554536	0.600184	0.918839	0.915308	0.926123	1.19127	0.618351
Adult_Liver-H3K36me3	4	12	0.146767	1.09192	0.388963	0.828597	0	0.529834	0.932237	0.931737	0.987054	0.987825	0.965137	0.466156	1.67972
Adult_Liver-H3K4me1	4	14	0.229541	2.16543	0.729132	0.730802	0	0.358591	0.774347	0.800885	0.969432	0.970257	0.943632	0.669803	1.37611
Adult_Liver-H3K4me3	4	16	0.136641	0.921636	1.15611	0.771443	0	0.774681	0.98381	0.97655	0.996231	0.992798	0.987766	0.818865	0.399757
Adult_Liver-H3K9ac	4	19	0.146756	0.594585	1.14524	0.713625	0	0.680047	0.994659	0.950096	0.996013	0.989653	0.972853	1.15045	1.32772
Adult_Liver-H3K9me3	4	20	0.10077	1.13076	0.444983	0.652314	0	0.406326	0.77151	0.734123	0.965791	0.951048	0.957088	0.415805	0.75901
Aorta-H3K27ac	5	10	0.140987	1.83318	2.17507	0.688641	0	0.512059	0.89435	0.878328	0.981307	0.945078	0.965314	1.71032	1.48024
Aorta-H3K27me3	5	11	0.115487	0.944823	1.85427	0.398198	0	0.104148	0.375949	0.298089	0.87515	0.702378	0.876344	1.78382	1.20486
Aorta-H3K36me3	5	12	0.123825	0.252651	0.969627	0.663742	0	0.430026	0.851039	0.82592	0.977337	0.965968	0.979693	0.994769	0.419588
Aorta-H3K4me1	5	14	0.184137	0.494061	2.24782	0.455567	0	0.248435	0.639823	0.436535	0.936918	0.83547	0.931264	2.09095	0.756789
Aorta-H3K4me3	5	16	0.130082	2.06922	3.50426	0.720517	0	0.780522	0.995911	0.953684	0.997617	0.980408	0.994261	3.40394	0.833343
Aorta-H3K9me3	5	20	0.0806788	0.744877	0.459105	0.562709	0	0.311775	0.62597	0.614871	0.932329	0.898232	0.952291	0.405703	0.458965
Bone_Marrow_Derived_Mesenchymal_Stem_Cell_Cultured_Cells-H3K27ac	6	10	0.194954	1.76475	0.988138	0.890491	0	0.664358	0.990987	0.98356	0.995593	0.993634	0.990001	0.807586	8.7643
Bone_Marrow_Derived_Mesenchymal_Stem_Cell_Cultured_Cells-H3K27me3	6	11	0.144324	0.863915	0.332545	0.766508	0	0.523158	0.892181	0.877827	0.984776	0.979781	0.959052	0.651739	1.6139
Bone_Marrow_Derived_Mesenchymal_Stem_Cell_Cultured_Cells-H3K36me3	6	12	0.109173	0.758829	0.249471	0.864668	0	0.528499	0.936827	0.950764	0.989192	0.990045	0.984157	0.31625	1.62493
Bone_Marrow_Derived_Mesenchymal_Stem_Cell_Cultured_Cells-H3K4me1	6	14	0.137611	0.392031	0.26343	0.853358	0	0.564967	0.965535	0.963699	0.991706	0.99157	0.983497	0.618102	3.25586
Bone_Marrow_Derived_Mesenchymal_Stem_Cell_Cultured_Cells-H3K4me3	6	16	0.068196	0.106688	0.10802	0.924089	0	0.890345	1	0.99975	0.999599	0.999572	0.995953	0.124143	2.11416
Bone_Marrow_Derived_Mesenchymal_Stem_Cell_Cultured_Cells-H3K9ac	6	19	0.118867	0.173929	0.345961	0.841117	0	0.843695	1	0.99975	0.99919	0.999071	0.994436	0.384842	1.88394
Bone_Marrow_Derived_Mesenchymal_Stem_Cell_Cultured_Cells-H3K9me3	6	20	0.0973983	1.01286	0.373685	0.601956	0	0.318368	0.673955	0.643078	0.94406	0.932044	0.95066	0.295808	0.597295
Brain_Angular_Gyrus-H3K27ac	7	10	0.134845	0.260744	0.558635	0.843371	0	0.712593	0.994075	0.989902	0.996564	0.99601	0.983036	0.861397	2.74367
Brain_Angular_Gyrus-H3K27me3	7	11	0.138628	0.508267	0.484117	0.668508	0	0.602103	0.850872	0.868147	0.977603	0.976382	0.95616	0.590429	1.08874
Brain_Angular_Gyrus-H3K36me3	7	12	0.129092	0.259049	0.395225	0.768071	0	0.508137	0.929483	0.907202	0.987819	0.984525	0.980117	0.394758	0.514361
Brain_Angular_Gyrus-H3K4me1	7	14	0.175579	0.179081	0.438851	0.780745	0	0.540432	0.945339	0.926312	0.989598	0.987047	0.978449	0.593439	1.11977
Brain_Angular_Gyrus-H3K4me3	7	16	0.0924444	0.247351	0.404913	0.845734	0	0.865977	1	0.999833	0.999414	0.999367	0.994312	0.451893	0.682685
Brain_Angular_Gyrus-H3K9ac	7	19	0.118147	0.2822	0.452029	0.782218	0	0.751815	0.995994	0.981974	0.997419	0.996001	0.981743	0.56305	0.909053
Brain_Angular_Gyrus-H3K9me3	7	20	0.104709	0.756051	0.469761	0.527202	0	0.312109	0.639155	0.609864	0.924951	0.914347	0.961656	0.390894	0.437664
Brain_Anterior_Caudate-H3K27ac	8	10	0.128302	0.223472	0.285228	0.860854	0	0.745556	0.990069	0.996245	0.996604	0.997185	0.978383	0.415571	3.33769
Brain_Anterior_Caudate-H3K27me3	8	11	0.132529	0.609775	0.819042	0.611729	0	0.493115	0.76475	0.768923	0.959247	0.95625	0.976733	0.771669	0.678194
Brain_Anterior_Caudate-H3K36me3	8	12	0.115217	0.363652	0.229026	0.820661	0	0.574481	0.970709	0.954269	0.99224	0.990738	0.983026	0.239108	0.850254
Brain_Anterior_Caudate-H3K4me1	8	14	0.169616	0.221769	0.344406	0.801869	0	0.535091	0.945423	0.939831	0.989622	0.988559	0.97737	0.458752	1.13093
Brain_Anterior_Caudate-H3K4me3	8	16	0.081905	0.0866922	0.104059	0.883287	0	0.885004	1	1	0.999575	0.999586	0.993372	0.124808	0.929755
Brain_Anterior_Caudate-H3K9ac	8	19	0.11757	0.288752	0.533154	0.782493	0	0.76258	0.995744	0.984061	0.997498	0.996407	0.97345	0.599593	0.732006
Brain_Anterior_Caudate-H3K9me3	8	20	0.104735	0.792363	0.40157	0.559283	0	0.374697	0.745973	0.694901	0.951379	0.937474	0.958321	0.270457	0.626049
Brain_Cingulate_Gyrus-H3K27ac	9	10	0.125114	0.191812	0.412713	0.866675	0	0.745222	0.999583	0.996829	0.997617	0.997289	0.986669	0.757622	4.69242
Brain_Cingulate_Gyrus-H3K27me3	9	11	0.143038	0.55714	0.383397	0.700865	0	0.664024	0.915797	0.909372	0.987409	0.985052	0.976224	0.50131	1.38195
Brain_Cingulate_Gyrus-H3K36me3	9	12	0.118329	0.2852	0.275421	0.796765	0	0.531169	0.957356	0.93666	0.990516	0.988216	0.98252	0.291006	0.547406
Brain_Cingulate_Gyrus-H3K4me1	9	14	0.170841	0.192778	0.320676	0.801825	0	0.567721	0.963699	0.948093	0.991476	0.990224	0.981123	0.520888	2.0751
Brain_Cingulate_Gyrus-H3K4me3	9	16	0.0872213	0.127823	0.210775	0.861997	0	0.892097	1	1	0.999629	0.999594	0.995478	0.258635	1.25039
Brain_Cingulate_Gyrus-H3K9ac	9	19	0.118157	0.230819	0.231102	0.813222	0	0.787866	0.998832	0.993574	0.9982	0.997651	0.987323	0.274346	1.3151
Brain_Cingulate_Gyrus-H3K9me3	9	20	0.100741	0.711785	0.403462	0.546365	0	0.353334	0.699825	0.667779	0.939777	0.933381	0.967633	0.223952	0.521274
Brain_Germinal_Matrix-H3K27me3	10	11	0.151453	0.612143	0.808528	0.693223	0	0.704665	0.976717	0.921722	0.994937	0.98048	0.952918	1.08341	3.0315
Brain_Germinal_Matrix-H3K36me3	10	12	0.112182	0.244439	0.533649	0.800869	0	0.468914	0.891179	0.902278	0.984357	0.984046	0.981424	0.56598	0.411171
Brain_Germinal_Matrix-H3K4me1	10	14	0.158779	0.356243	1.33507	0.671606	0	0.378536	0.811399	0.805057	0.971703	0.962378	0.965862	1.33314	0.576773
Brain_Germinal_Matrix-H3K4me3	10	16	0.0631488	0.155817	0.223772	0.924288	0	0.877493	1	1	0.999505	0.999459	0.997422	0.368995	3.94334
Brain_Germinal_Matrix-H3K9me3	10	20	0.0694649	0.862131	0.500045	0.506018	0	0.333306	0.694317	0.58366	0.936369	0.882177	0.9591	0.343903	0.493252
Brain_Hippocampus_Middle-H3K27ac	11	10	0.130979	0.78805	0.497842	0.892803	0	0.770592	1	0.998665	0.998118	0.998053	0.986195	0.593281	7.16115
Brain_Hippocampus_Middle-H3K27me3	11	11	0.127325	0.736171	0.364006	0.720588	0	0.672202	0.932321	0.93182	0.989029	0.988597	0.9573	0.353875	1.50124
Brain_Hippocampus_Middle-H3K36me3	11	12	0.113937	0.620137	0.260596	0.837454	0	0.560294	0.97388	0.959943	0.992209	0.991093	0.98304	0.274873	1.1973
Brain_Hippocampus_Middle-H3K4me1	11	14	0.156013	0.692866	0.315966	0.848573	0	0.585079	0.967788	0.969039	0.992238	0.992337	0.978135	0.355752	2.79052
Brain_Hippocampus_Middle-H3K4me3	11	16	0.0808533	0.27925	0.209226	0.900647	0	0.888843	1	1	0.999621	0.999602	0.993949	0.218683	1.97477
Brain_Hippocampus_Middle-H3K9me3	11	20	0.106105	0.931135	0.363521	0.609251	0	0.414838	0.811066	0.776183	0.966518	0.959403	0.965764	0.23257	0.811136
Brain_Inferior_Temporal_Lobe-H3K27ac	12	10	0.135753	0.253595	0.47065	0.856122	0	0.690311	0.995661	0.988984	0.996567	0.995617	0.979335	0.81017	4.00405
Brain_Inferior_Temporal_Lobe-H3K27me3	12	11	0.126303	0.511295	0.362817	0.688745	0	0.629976	0.892264	0.887257	0.9833	0.981659	0.965086	0.43054	1.13966
Brain_Inferior_Temporal_Lobe-H3K36me3	12	12	0.114781	0.393162	0.231168	0.816333	0	0.538346	0.959609	0.949428	0.990708	0.989614	0.982012	0.26485	0.714389
Brain_Inferior_Temporal_Lobe-H3K4me1	12	14	0.203669	0.176234	0.455296	0.776689	0	0.545022	0.959109	0.932821	0.990474	0.988321	0.982913	0.641228	1.38229
Brain_Inferior_Temporal_Lobe-H3K4me3	12	16	0.082002	0.1075	0.176018	0.872589	0	0.874739	1	1	0.999524	0.999472	0.994055	0.199488	0.700753
Brain_Inferior_Temporal_Lobe-H3K9ac	12	19	0.114386	0.219982	0.31732	0.810914	0	0.777852	0.998164	0.992156	0.998021	0.997359	0.981526	0.424689	1.3783
Brain_Inferior_Temporal_Lobe-H3K9me3	12	20	0.103273	0.809179	0.343397	0.603199	0	0.413169	0.78578	0.748227	0.961021	0.953637	0.965217	0.215779	0.717345
Brain_Mid_Frontal_Lobe-H3K27ac	13	10	0.138456	0.345139	0.690885	0.829904	0	0.719519	0.991738	0.991655	0.996452	0.996452	0.979767	0.724313	2.34708
Brain_Mid_Frontal_Lobe-H3K27me3	13	11	0.164213	0.427415	0.421402	0.679189	0	0.605775	0.887424	0.879162	0.983374	0.980811	0.960592	0.492621	0.98779
Brain_Mid_Frontal_Lobe-H3K36me3	13	12	0.12527	0.255428	0.304714	0.786043	0	0.546357	0.951348	0.926563	0.990052	0.988012	0.981609	0.311843	0.546164
Brain_Mid_Frontal_Lobe-H3K4me1	13	14	0.187333	0.165945	0.560956	0.766336	0	0.517567	0.927648	0.910206	0.98804	0.985096	0.977749	0.582167	0.783058
Brain_Mid_Frontal_Lobe-H3K4me3	13	16	0.0895321	0.184812	0.279208	0.855347	0	0.879579	1	1	0.999516	0.999517	0.994368	0.301798	0.76468
Brain_Mid_Frontal_Lobe-H3K9ac	13	19	0.118084	0.246187	0.360935	0.793569	0	0.767921	0.998331	0.987816	0.997854	0.996799	0.98961	0.416483	0.973543
Brain_Mid_Frontal_Lobe-H3K9me3	13	20	0.10191	0.756507	0.427129	0.53224	0	0.323875	0.651757	0.627806	0.928038	0.918888	0.956275	0.255131	0.468559
Brain_Substantia_Nigra-H3K27ac	14	10	0.129423	0.361329	0.312832	0.868251	0	0.737295	0.996829	0.998414	0.997236	0.997364	0.985837	0.517966	4.43944
Brain_Substantia_Nigra-H3K27me3	14	11	0.133918	0.583179	0.913166	0.582174	0	0.460152	0.735876	0.742719	0.953689	0.947648	0.951142	0.849082	0.800107
Brain_Substantia_Nigra-H3K36me3	14	12	0.140136	0.179139	0.547857	0.734054	0	0.511475	0.931987	0.899691	0.988021	0.982906	0.985021	0.535433	0.400806
Brain_Substantia_Nigra-H3K4me1	14	14	0.184638	0.198501	0.415596	0.789836	0	0.54352	0.950013	0.937995	0.989882	0.98828	0.978632	0.590769	1.2344
Brain_Substantia_Nigra-H3K4me3	14	16	0.119634	0.749411	1.10334	0.794277	0	0.843445	0.996996	0.998748	0.998306	0.999045	0.983033	1.17583	0.452724
Brain_Substantia_Nigra-H3K9ac	14	19	0.122656	0.263291	0.503593	0.787423	0	0.742635	0.998748	0.973379	0.997525	0.993355	0.989452	0.584734	1.19376
Brain_Substantia_Nigra-H3K9me3	14	20	0.105156	0.649041	0.397668	0.554227	0	0.364016	0.720688	0.682216	0.943733	0.935893	0.960426	0.259005	0.511077
Breast_Myoepithelial_Cells-H3K27me3	15	11	0.19578	1.22171	1.34551	0.597703	0	0.477259	0.799883	0.72244	0.972086	0.914871	0.915164	1.37477	1.0935
Breast_Myoepithelial_Cells-H3K36me3	15	12	0.143147	0.775506	0.274198	0.828106	0	0.422515	0.865977	0.875073	0.980809	0.981471	0.970691	0.290738	0.891466
Breast_Myoepithelial_Cells-H3K4me1	15	14	0.253456	1.77571	0.828969	0.685936	0	0.254694	0.645498	0.690395	0.946359	0.954567	0.921542	0.764299	1.32933
Breast_Myoepithelial_Cells-H3K4me3	15	16	0.106301	0.571641	0.363544	0.863612	0	0.80005	0.999917	0.997079	0.998524	0.997746	0.989481	0.362835	3.00583
Breast_Myoepithelial_Cells-H3K9ac	15	19	0.206203	1.98753	4.24148	0.530486	0	0.549028	0.835016	0.834682	0.966494	0.964938	0.923828	3.94016	0.799329
Breast_Myoepithelial_Cells-H3K9me3	15	20	0.126577	1.83615	0.676824	0.600543	0	0.337562	0.746808	0.654928	0.963573	0.918457	0.935386	0.693835	0.994144
Breast_vHMEC-DNase	16	0	0.203927	0.67871	0.576659	0.820787	0	0.766169	0.991071	0.98573	0.997286	0.995241	0.983407	0.749986	7.33073
Breast_vHMEC-H3K27me3	16	11	0.248478	3.05398	2.02742	0.549949	0	0.460569	0.73404	0.695318	0.96222	0.921021	0.884027	2.1965	3.43393
Breast_vHMEC-H3K36me3	16	12	0.257913	1.33295	1.73916	0.674436	0	0.297254	0.814153	0.570809	0.972809	0.900771	0.940996	1.5333	1.38319
Breast_vHMEC-H3K4me1	16	14	0.191832	0.608857	0.51047	0.736136	0	0.410081	0.871067	0.850038	0.980977	0.975507	0.96475	0.832134	1.89151
Breast_vHMEC-H3K4me3	16	16	0.179196	0.925673	2.34381	0.746608	0	0.814487	0.999917	0.961612	0.998805	0.985812	0.964962	2.4617	1.42164
Breast_vHMEC-H3K9me3	16	20	0.123715	1.49023	0.670617	0.510323	0	0.188684	0.568889	0.549445	0.924039	0.902173	0.916599	0.57031	0.546295
CD14_Primary_Cells-DNase	17	0	0.156681	0.550229	1.0131	0.723091	0	0.755737	0.983727	0.968956	0.995917	0.992643	0.972261	1.10516	5.10734
CD14_Primary_Cells-H3K27ac	17	10	0.271943	1.35245	1.78317	0.773843	0	0.672202	0.997413	0.970124	0.996162	0.989389	0.988308	2.26077	9.81963
CD14_Primary_Cells-H3K27me3	17	11	0.142847	0.733264	0.605617	0.825882	0	0.787866	0.999917	0.986982	0.998512	0.996647	0.975633	0.688008	5.38014
CD14_Primary_Cells-H3K36me3	17	12	0.118187	0.971632	0.28433	0.887546	0	0.499374	0.938079	0.961863	0.988536	0.989936	0.986944	0.358105	2.46536
CD14_Primary_Cells-H3K4me1	17	14	0.209349	2.07236	1.02816	0.856253	0	0.557874	0.986898	0.980222	0.993016	0.992526	0.981795	1.00159	6.06322
CD14_Primary_Cells-H3K4me3	17	16	0.162504	0.333855	0.562819	0.840768	0	0.883669	1	0.999583	0.999525	0.999483	0.998679	1.29703	6.70039
CD14_Primary_Cells-H3K9me3	17	20	0.135278	2.76939	1.55358	0.644509	0	0.492197	0.901694	0.757073	0.982653	0.932375	0.956021	0.536803	2.86649
CD15_Primary_Cells-H3K27me3	18	11	0.133022	0.387134	0.503179	0.743886	0	0.639489	0.979387	0.96929	0.993736	0.991898	0.938389	0.44799	2.36522
CD15_Primary_Cells-H3K36me3	18	12	0.176296	1.84594	0.752683	0.851031	0	0.457148	0.934741	0.928065	0.986884	0.984918	0.983802	0.885183	3.72403
CD15_Primary_Cells-H3K4me1	18	14	0.38916	2.04225	1.05773	0.755181	0	0.53651	0.935909	0.941584	0.98611	0.985015	0.95633	1.5656	9.16526
CD15_Primary_Cells-H3K4me3	18	16	0.115889	0.654554	1.04711	0.857015	0	0.762163	0.997914	0.982892	0.997488	0.993492	0.991193	1.4081	5.2173
CD15_Primary_Cells-H3K9me3	18	20	0.141404	0.967602	0.730072	0.593308	0	0.412918	0.757657	0.703914	0.955013	0.933939	0.941067	0.477836	1.03764
CD19_Primary_Cells_Cord_BI-H3K27me3	19	11	0.161769	0.829586	4.31263	0.277667	0	0.259618	0.546357	0.629892	0.902468	0.769064	0.962576	3.81417	1.06067
CD19_Primary_Cells_Cord_BI-H3K36me3	19	12	0.214692	0.623488	2.92384	0.54879	0	0.299174	0.753651	0.638655	0.968481	0.898809	0.974698	2.6727	0.635111
CD19_Primary_Cells_Cord_BI-H3K4me1	19	14	0.233332	0.958464	0.505502	0.768313	0	0.525661	0.90328	0.946925	0.985947	0.987213	0.973001	0.692039	3.53629
CD19_Primary_Cells_Cord_BI-H3K4me3	19	16	0.143598	2.77244	4.85319	0.755514	0	0.747976	0.998665	0.976467	0.997713	0.984167	0.997133	4.64327	1.12429
CD19_Primary_Cells_Cord_BI-H3K9me3	19	20	0.0576152	0.279687	0.950698	0.356649	0	0.249353	0.512059	0.579821	0.880197	0.775635	0.984492	0.692677	0.199213
CD19_Primary_Cells_Peripheral_UW-DNase	20	0	0.133317	0.48986	1.34999	0.730221	0	0.688058	0.988984	0.893015	0.995661	0.969268	0.952503	0.888432	1.84487
CD19_Primary_Cells_Peripheral_UW-H3K27ac	20	10	0.235212	0.671637	2.13095	0.733792	0	0.665276	0.991071	0.933072	0.995282	0.977805	0.989119	1.89625	2.69172
CD19_Primary_Cells_Peripheral_UW-H3K27me3	20	11	0.128377	0.722803	0.901259	0.655854	0	0.565635	0.842777	0.849787	0.966828	0.973243	0.929458	0.81895	0.865325
CD19_Primary_Cells_Peripheral_UW-H3K36me3	20	12	0.115169	0.500653	0.340364	0.825344	0	0.488776	0.922724	0.919219	0.986627	0.983093	0.970323	0.356796	1.12816
CD19_Primary_Cells_Peripheral_UW-H3K4me1	20	14	0.270876	3.25632	1.21959	0.776563	0	0.554118	0.87282	0.958775	0.984268	0.990516	0.960219	1.22138	5.74234
CD19_Primary_Cells_Peripheral_UW-H3K4me3	20	16	0.123865	0.480267	0.922605	0.842635	0	0.85855	1	0.978553	0.999066	0.99136	0.996837	0.772092	2.6161
CD19_Primary_Cells_Peripheral_UW-H3K9me3	20	20	0.110695	1.16887	0.670504	0.591042	0	0.408662	0.777852	0.709338	0.959115	0.934268	0.96171	0.347323	0.916548
CD34_Cultured_Cells-H3K27me3	21	11	0.15233	0.877663	2.46327	0.56941	0	0.387716	0.740048	0.712176	0.956735	0.924299	0.928297	2.43752	0.870097
CD34_Cultured_Cells-H3K36me3	21	12	0.131276	0.372998	0.273139	0.857887	0	0.512726	0.943169	0.941	0.988945	0.988788	0.985054	0.275492	1.19745
CD34_Cultured_Cells-H3K4me1	21	14	0.171075	0.317153	0.426038	0.831576	0	0.555203	0.955771	0.96203	0.990805	0.990752	0.980199	0.582366	3.19595
CD34_Cultured_Cells-H3K4me3	21	16	0.117864	0.255994	0.7515	0.875204	0	0.851039	1	0.993658	0.999219	0.997662	0.995698	0.764199	3.14334
CD34_Cultured_Cells-H3K9me3	21	20	0.0958355	0.953172	0.431736	0.569053	0	0.425853	0.765084	0.725611	0.953746	0.944037	0.950606	0.368115	0.858052
CD34_Primary_Cells-H3K27me3	22	11	0.152189	0.783388	3.42667	0.509794	0	0.357506	0.74105	0.691396	0.956103	0.895864	0.978483	3.21277	0.686903
CD34_Primary_Cells-H3K36me3	22	12	0.18678	0.409795	2.32149	0.710787	0	0.327714	0.798214	0.75265	0.974551	0.95351	0.975072	2.24829	0.43559
CD34_Primary_Cells-H3K4me1	22	14	0.215678	0.365485	1.63724	0.774008	0	0.486022	0.959192	0.939331	0.989553	0.986429	0.988669	1.73157	1.28039
CD34_Primary_Cells-H3K4me3	22	16	0.108728	1.57409	2.44924	0.849131	0	0.812651	1	0.997246	0.998869	0.997849	0.994288	2.34763	0.993084
CD34_Primary_Cells-H3K9me3	22	20	0.0605723	0.43309	0.712474	0.52579	0	0.358007	0.706417	0.643328	0.943124	0.897586	0.975296	0.555895	0.363172
CD3_Primary_Cells_Cord_BI-DNase	23	0	0.114663	0.748617	1.32426	0.704114	0	0.692064	0.958024	0.882333	0.992454	0.963277	0.951389	0.968737	2.56087
CD3_Primary_Cells_Cord_BI-H3K27me3	23	11	0.124487	0.660905	2.40824	0.523128	0	0.44922	0.824084	0.78144	0.973333	0.937007	0.983111	2.1139	0.582441
CD3_Primary_Cells_Cord_BI-H3K36me3	23	12	0.116126	0.239833	1.3322	0.786473	0	0.374614	0.864224	0.814404	0.980626	0.973349	0.979537	1.20892	0.308879
CD3_Primary_Cells_Cord_BI-H3K4me1	23	14	0.253998	0.518472	2.70736	0.61942	0	0.390637	0.909872	0.88225	0.983037	0.962938	0.980468	2.6299	0.735582
CD3_Primary_Cells_Cord_BI-H3K4me3	23	16	0.101678	1.88376	3.29994	0.847372	0	0.772261	1	0.989819	0.998226	0.995541	0.997152	3.30851	0.869296
CD3_Primary_Cells_Cord_BI-H3K9me3	23	20	0.0555932	0.277107	1.00035	0.347873	0	0.18326	0.504131	0.470834	0.896765	0.716159	0.964711	0.793822	0.293604
CD3_Primary_Cells_Peripheral_UW-DNase	24	0	0.128407	0.298976	0.955986	0.746555	0	0.725194	0.994743	0.927481	0.996687	0.979765	0.956211	0.784808	1.66198
CD3_Primary_Cells_Peripheral_UW-H3K27ac	24	10	0.181214	0.400265	0.698227	0.811122	0	0.736877	0.998081	0.992823	0.997562	0.996541	0.986325	1.25389	4.50082
CD3_Primary_Cells_Peripheral_UW-H3K27me3	24	11	0.289718	2.12747	1.54622	0.663509	0	0.66561	0.96929	0.85905	0.993431	0.956191	0.908861	1.36916	3.27274
CD3_Primary_Cells_Peripheral_UW-H3K36me3	24	12	0.093909	0.530861	0.245788	0.878181	0	0.569807	0.979554	0.968706	0.992637	0.991716	0.988206	0.270648	1.35897
CD3_Primary_Cells_Peripheral_UW-H3K4me1	24	14	0.180384	2.35977	1.7585	0.878186	0	0.723525	0.998999	0.998331	0.997371	0.997128	0.983781	1.37821	7.61362
CD3_Primary_Cells_Peripheral_UW-H3K4me3	24	16	0.113333	0.713133	0.728207	0.889551	0	0.88734	1	0.999165	0.999587	0.999239	0.99794	0.847877	4.34564
CD3_Primary_Cells_Peripheral_UW-H3K9me3	24	20	0.102527	1.53779	0.777315	0.423648	0	0.233414	0.514228	0.492114	0.880962	0.847497	0.889754	0.368142	0.691382
CD4+_CD25+_CD127-_Treg_Primary_Cells-H3K27ac	25	10	0.110763	0.405727	0.486077	0.856766	0	0.779604	0.999917	0.996912	0.998254	0.997908	0.985711	0.925606	6.02848
CD4+_CD25+_CD127-_Treg_Primary_Cells-H3K27me3	25	11	0.145667	0.575221	0.259006	0.725371	0	0.695402	0.95986	0.96954	0.992749	0.994047	0.942179	0.28174	1.33087
CD4+_CD25+_CD127-_Treg_Primary_Cells-H3K36me3	25	12	0.123623	0.82769	0.272995	0.883666	0	0.556705	0.969123	0.970041	0.991436	0.991894	0.987787	0.324214	1.91608
CD4+_CD25+_CD127-_Treg_Primary_Cells-H3K4me1	25	14	0.161078	0.17192	0.256927	0.815906	0	0.647167	0.994492	0.987482	0.995257	0.994907	0.988857	0.337751	2.60781
CD4+_CD25+_CD127-_Treg_Primary_Cells-H3K4me3	25	16	0.078919	0.42948	0.342492	0.905661	0	0.898022	1	1	0.999621	0.999657	0.995433	0.375617	4.69043
CD4+_CD25+_CD127-_Treg_Primary_Cells-H3K9me3	25	20	0.109051	1.11761	0.411018	0.597781	0	0.361846	0.726863	0.701243	0.951969	0.942557	0.954372	0.317566	0.713809
CD4+_CD25-_CD45RA+_Naive_Primary_Cells-H3K27ac	26	10	0.119433	0.334197	0.534845	0.850463	0	0.805141	1	0.992656	0.998747	0.996794	0.990404	0.612949	5.13593
CD4+_CD25-_CD45RA+_Naive_Primary_Cells-H3K27me3	26	11	0.139966	0.494719	0.594395	0.652183	0	0.578737	0.881082	0.866895	0.97866	0.975686	0.954476	0.478344	0.804705
CD4+_CD25-_CD45RA+_Naive_Primary_Cells-H3K36me3	26	12	0.118727	0.583637	0.254482	0.856664	0	0.512643	0.927564	0.946674	0.987931	0.988214	0.984846	0.251453	1.2926
CD4+_CD25-_CD45RA+_Naive_Primary_Cells-H3K4me1	26	14	0.155478	0.438939	0.280596	0.876853	0	0.691563	0.997663	0.994826	0.996309	0.996256	0.990595	0.352472	4.32969
CD4+_CD25-_CD45RA+_Naive_Primary_Cells-H3K4me3	26	16	0.076346	0.125824	0.15834	0.891214	0	0.873321	1	1	0.999481	0.999437	0.99741	0.185354	1.71543
CD4+_CD25-_CD45RA+_Naive_Primary_Cells-H3K9me3	26	20	0.101125	0.794167	0.383464	0.563053	0	0.345239	0.682383	0.662105	0.939347	0.931455	0.967014	0.162654	0.528766
CD4+_CD25-_CD45RO+_Memory_Primary_Cells-H3K27ac	27	10	0.14832	0.229376	0.526017	0.821153	0	0.825503	1	0.998414	0.99892	0.998463	0.994653	0.77402	3.2907
CD4+_CD25-_CD45RO+_Memory_Primary_Cells-H3K27me3	27	11	0.146458	0.610889	0.406751	0.673165	0	0.58558	0.857214	0.878828	0.976242	0.980005	0.965544	0.369361	0.872062
CD4+_CD25-_CD45RO+_Memory_Primary_Cells-H3K36me3	27	12	0.180299	0.232355	1.08617	0.681919	0	0.433447	0.880831	0.835183	0.982568	0.969911	0.975433	1.12558	0.498365
CD4+_CD25-_CD45RO+_Memory_Primary_Cells-H3K4me1	27	14	0.151489	0.383865	0.224777	0.873669	0	0.659017	0.996328	0.995494	0.995867	0.995542	0.989602	0.303537	4.57273
CD4+_CD25-_CD45RO+_Memory_Primary_Cells-H3K4me3	27	16	0.152937	1.74139	2.6677	0.730299	0	0.792456	0.998748	0.989819	0.998406	0.99716	0.988712	2.66728	0.702456
CD4+_CD25-_CD45RO+_Memory_Primary_Cells-H3K9me3	27	20	0.113514	0.827132	0.507745	0.538869	0	0.247601	0.596595	0.544772	0.922598	0.897793	0.94602	0.380966	0.460735
CD4+_CD25-_IL17+_PMA-Ionomcyin_stimulated_Th17_Primary_Cells-H3K27ac	28	10	0.166061	0.354032	0.618977	0.842893	0	0.778603	0.999666	0.997413	0.998315	0.998088	0.993462	0.608048	5.11466
CD4+_CD25-_IL17+_PMA-Ionomcyin_stimulated_Th17_Primary_Cells-H3K27me3	28	11	0.14141	0.490068	0.808502	0.68217	0	0.586998	0.910874	0.832429	0.985317	0.961741	0.958819	0.70215	1.21813
CD4+_CD25-_IL17+_PMA-Ionomcyin_stimulated_Th17_Primary_Cells-H3K36me3	28	12	0.125491	0.906394	0.321524	0.835946	0	0.481515	0.85613	0.935659	0.978552	0.986193	0.980009	0.288298	1.15893
CD4+_CD25-_IL17+_PMA-Ionomcyin_stimulated_Th17_Primary_Cells-H3K4me1	28	14	0.146834	0.431062	0.285465	0.857617	0	0.652424	0.988651	0.99057	0.994838	0.995112	0.9886	0.42905	4.10122
CD4+_CD25-_IL17+_PMA-Ionomcyin_stimulated_Th17_Primary_Cells-H3K4me3	28	16	0.0976001	0.393282	0.598998	0.851332	0	0.859468	0.999499	0.99975	0.999157	0.999295	0.994771	0.61578	0.80466
CD4+_CD25-_IL17+_PMA-Ionomcyin_stimulated_Th17_Primary_Cells-H3K9me3	28	20	0.0994536	0.831467	0.493715	0.538549	0	0.270466	0.643578	0.584328	0.929303	0.905363	0.959173	0.245118	0.430882
CD4+_CD25-_IL17-_PMA-Ionomycin_stimulated_MACS_purified_Th_Primary_Cells-H3K27ac	29	10	0.151884	1.09094	0.673932	0.880878	0	0.803889	0.998915	0.998999	0.998417	0.998585	0.981506	0.789365	10.3484
CD4+_CD25-_IL17-_PMA-Ionomycin_stimulated_MACS_purified_Th_Primary_Cells-H3K27me3	29	11	0.152813	0.800471	0.379014	0.737819	0	0.711341	0.969957	0.96495	0.993558	0.993573	0.944614	0.324605	2.08545
CD4+_CD25-_IL17-_PMA-Ionomycin_stimulated_MACS_purified_Th_Primary_Cells-H3K36me3	29	12	0.107004	0.677077	0.325318	0.882714	0	0.568639	0.980806	0.963699	0.992705	0.990139	0.988808	0.343633	1.64879
CD4+_CD25-_IL17-_PMA-Ionomycin_stimulated_MACS_purified_Th_Primary_Cells-H3K4me1	29	14	0.135974	0.770835	0.453973	0.905905	0	0.671284	0.998665	0.99324	0.99623	0.99565	0.990277	0.505302	4.2869
CD4+_CD25-_IL17-_PMA-Ionomycin_stimulated_MACS_purified_Th_Primary_Cells-H3K4me3	29	16	0.0802474	0.339729	0.22404	0.90145	0	0.849537	1	1	0.999142	0.999159	0.996459	0.292881	3.91248
CD4+_CD25-_IL17-_PMA-Ionomycin_stimulated_MACS_purified_Th_Primary_Cells-H3K9me3	29	20	0.095092	0.96153	0.39389	0.565281	0	0.335642	0.696069	0.654344	0.942598	0.931862	0.965417	0.16017	0.598257
CD4+_CD25-_Th_Primary_Cells-H3K27ac	30	10	0.252338	0.997618	1.99034	0.731123	0	0.780522	0.999082	0.982892	0.998361	0.996358	0.986968	2.53034	2.04615
CD4+_CD25-_Th_Primary_Cells-H3K27me3	30	11	0.135062	0.564335	0.367396	0.727538	0	0.60953	0.91563	0.928565	0.986589	0.98761	0.957721	0.33768	0.835563
CD4+_CD25-_Th_Primary_Cells-H3K36me3	30	12	0.132883	0.980256	0.405083	0.895827	0	0.555454	0.979638	0.967871	0.992279	0.991395	0.989075	0.393334	2.10265
CD4+_CD25-_Th_Primary_Cells-H3K4me1	30	14	0.146709	0.872204	0.487263	0.90264	0	0.684303	0.998331	0.998081	0.996497	0.996588	0.992112	0.485497	6.30463
CD4+_CD25-_Th_Primary_Cells-H3K4me3	30	16	0.0826529	0.305307	0.277517	0.891203	0	0.897521	1	1	0.999654	0.999621	0.996614	0.28367	4.23094
CD4+_CD25-_Th_Primary_Cells-H3K9me3	30	20	0.103695	1.069	0.391366	0.614383	0	0.39047	0.756488	0.730702	0.957411	0.950974	0.961228	0.134819	0.878418
CD4+_CD25int_CD127+_Tmem_Primary_Cells-H3K27ac	31	10	0.114743	0.164819	0.253815	0.828712	0	0.8351	1	0.999165	0.999053	0.998952	0.98725	0.403141	4.29156
CD4+_CD25int_CD127+_Tmem_Primary_Cells-H3K27me3	31	11	0.152498	0.606778	0.920583	0.57953	0	0.52249	0.806559	0.812818	0.961298	0.963034	0.94769	0.789261	0.662662
CD4+_CD25int_CD127+_Tmem_Primary_Cells-H3K36me3	31	12	0.133313	0.210798	0.389776	0.826088	0	0.521405	0.960027	0.935909	0.990325	0.985766	0.986466	0.377044	0.943071
CD4+_CD25int_CD127+_Tmem_Primary_Cells-H3K4me1	31	14	0.192297	0.163142	0.71178	0.772091	0	0.593591	0.982642	0.970625	0.993145	0.991816	0.988495	0.836956	1.57968
CD4+_CD25int_CD127+_Tmem_Primary_Cells-H3K4me3	31	16	0.0967879	0.322232	0.502185	0.847685	0	0.87282	1	0.999917	0.999452	0.999432	0.995885	0.559067	1.08635
CD4+_CD25int_CD127+_Tmem_Primary_Cells-H3K9me3	31	20	0.110089	0.841485	0.530709	0.506133	0	0.250021	0.579154	0.53626	0.912447	0.899091	0.944339	0.391661	0.374944
CD4_Memory_Primary_Cells-H3K27ac	32	10	0.182496	0.716033	0.759706	0.788708	0	0.709004	0.974464	0.989902	0.994737	0.996126	0.963134	0.676472	6.60256
CD4_Memory_Primary_Cells-H3K27me3	32	11	0.143397	0.689736	1.07747	0.595537	0	0.448385	0.724944	0.757657	0.950278	0.954041	0.971487	0.869979	0.510283
CD4_Memory_Primary_Cells-H3K36me3	32	12	0.154884	0.168415	0.797152	0.72781	0	0.474255	0.934741	0.891012	0.987547	0.980837	0.987079	0.716223	0.457134
CD4_Memory_Primary_Cells-H3K4me1	32	14	0.15763	0.70736	0.387432	0.874259	0	0.628557	0.998248	0.992156	0.995308	0.994741	0.988544	0.497321	4.96113
CD4_Memory_Primary_Cells-H3K4me3	32	16	0.118295	0.678957	1.05496	0.794831	0	0.84211	0.999833	0.999165	0.99916	0.999023	0.994354	1.16263	1.23111
CD4_Memory_Primary_Cells-H3K9me3	32	20	0.101961	0.828794	0.508425	0.530748	0	0.234165	0.57156	0.518985	0.917547	0.892013	0.954017	0.370265	0.386
CD4_Naive_Primary_Cells-H3K27ac	33	10	0.174597	0.269972	0.808948	0.715633	0	0.792873	0.99975	0.982726	0.998495	0.99611	0.981778	0.977401	2.84942
CD4_Naive_Primary_Cells-H3K27me3	33	11	0.156925	0.660414	1.14797	0.563379	0	0.456146	0.716765	0.750396	0.943217	0.951325	0.953932	0.9807	0.65594
CD4_Naive_Primary_Cells-H3K36me3	33	12	0.136711	0.199223	0.41912	0.780958	0	0.530835	0.951348	0.926813	0.9899	0.986805	0.985011	0.408252	0.670316
CD4_Naive_Primary_Cells-H3K4me1	33	14	0.165604	0.30681	0.24774	0.862917	0	0.684637	0.997496	0.994743	0.996456	0.996109	0.990952	0.511617	3.9023
CD4_Naive_Primary_Cells-H3K4me3	33	16	0.0960629	0.43275	0.792056	0.826838	0	0.811817	1	0.997663	0.998946	0.998572	0.996005	0.903531	0.72206
CD4_Naive_Primary_Cells-H3K9ac	33	19	0.11685	1.08637	2.4694	0.631409	0	0.661604	0.90595	0.865476	0.970134	0.94987	0.929769	2.64069	1.10727
CD4_Naive_Primary_Cells-H3K9me3	33	20	0.104777	0.81233	0.60091	0.471803	0	0.203872	0.476508	0.453225	0.880478	0.86388	0.948168	0.41402	0.341805
CD56_Primary_Cells-DNase	34	0	0.135221	0.402434	0.648685	0.742849	0	0.756405	0.987315	0.975131	0.996596	0.993391	0.96348	0.770344	2.96018
CD56_Primary_Cells-H3K27ac	34	10	0.174284	0.953938	0.82751	0.843235	0	0.701994	0.991321	0.993574	0.996085	0.995471	0.990304	0.832757	6.0362
CD56_Primary_Cells-H3K27me3	34	11	0.159253	0.759358	1.29445	0.645691	0	0.54352	0.816573	0.881499	0.970466	0.978004	0.951061	1.18931	0.771958
CD56_Primary_Cells-H3K36me3	34	12	0.105791	0.347404	0.30862	0.86857	0	0.536176	0.958775	0.940082	0.990348	0.986068	0.985376	0.346841	1.21593
CD56_Primary_Cells-H3K4me1	34	14	0.221148	3.53016	1.80173	0.840497	0	0.627806	0.94342	0.98815	0.990818	0.994175	0.974821	1.5442	9.77944
CD56_Primary_Cells-H3K4me3	34	16	0.127286	0.307431	0.70053	0.845917	0	0.867062	1	0.995911	0.999136	0.998755	0.994885	0.776123	2.51802
CD56_Primary_Cells-H3K9me3	34	20	0.101655	1.45499	0.752889	0.522154	0	0.393975	0.737712	0.649921	0.94833	0.879019	0.939606	0.233755	1.1023
CD8_Memory_Primary_Cells-H3K27ac	35	10	0.189505	0.68962	1.54539	0.749627	0	0.69173	0.966703	0.973629	0.994024	0.993381	0.969047	0.784404	2.549
CD8_Memory_Primary_Cells-H3K27me3	35	11	0.137089	0.634281	0.834492	0.605712	0	0.469332	0.746808	0.775098	0.954654	0.959738	0.974885	0.684938	0.534979
CD8_Memory_Primary_Cells-H3K36me3	35	12	0.145002	0.179931	0.708969	0.726226	0	0.492698	0.929317	0.888091	0.987363	0.98093	0.982257	0.687001	0.437576
CD8_Memory_Primary_Cells-H3K4me1	35	14	0.149418	0.147952	0.237424	0.841072	0	0.681215	0.997747	0.993074	0.996264	0.995776	0.990386	0.441174	4.06454
CD8_Memory_Primary_Cells-H3K4me3	35	16	0.118632	0.980659	1.92672	0.780819	0	0.775849	0.99975	0.982141	0.998446	0.995629	0.993029	1.9707	0.868912
CD8_Memory_Primary_Cells-H3K9me3	35	20	0.105107	0.82199	0.55799	0.492653	0	0.200033	0.495452	0.466244	0.889083	0.873628	0.950393	0.333278	0.335867
CD8_Naive_Primary_Cells-H3K27ac	36	10	0.172478	0.308408	0.645119	0.748874	0	0.795794	1	0.992656	0.998506	0.997777	0.992198	0.93716	4.47855
CD8_Naive_Primary_Cells-H3K27me3	36	11	0.144321	0.736764	1.04056	0.598605	0	0.454644	0.732538	0.783109	0.951659	0.961582	0.937444	0.895667	0.526746
CD8_Naive_Primary_Cells-H3K36me3	36	12	0.172861	0.183935	1.04157	0.704567	0	0.469665	0.930068	0.869315	0.986689	0.976907	0.982114	0.948676	0.418544
CD8_Naive_Primary_Cells-H3K4me1	36	14	0.166351	0.796554	0.474686	0.875394	0	0.675874	0.992489	0.992489	0.995836	0.99593	0.987214	0.456917	5.7729
CD8_Naive_Primary_Cells-H3K4me3	36	16	0.0990168	0.204092	0.396984	0.827574	0	0.878995	1	0.997663	0.999458	0.998934	0.995075	0.633942	1.79258
CD8_Naive_Primary_Cells-H3K9ac	36	19	0.181261	2.28202	4.5956	0.438016	0	0.524576	0.676542	0.737295	0.892358	0.920989	0.861273	4.39932	1.28376
CD8_Naive_Primary_Cells-H3K9me3	36	20	0.110648	0.855244	0.431724	0.563779	0	0.338146	0.664608	0.640073	0.938951	0.925501	0.957303	0.303375	0.539335
Chondrocytes_from_Bone_Marrow_Derived_Mesenchymal_Stem_Cell_Cultured_Cells-H3K27ac	37	10	0.20448	1.73579	0.798736	0.864973	0	0.635984	0.949178	0.978219	0.992279	0.993846	0.983941	0.714942	6.46606
Chondrocytes_from_Bone_Marrow_Derived_Mesenchymal_Stem_Cell_Cultured_Cells-H3K27me3	37	11	0.169444	1.15587	0.465486	0.758191	0	0.511808	0.893683	0.848369	0.984246	0.971236	0.949695	0.798546	1.88206
Chondrocytes_from_Bone_Marrow_Derived_Mesenchymal_Stem_Cell_Cultured_Cells-H3K36me3	37	12	0.130191	1.14302	0.509277	0.878253	0	0.566553	0.971293	0.954185	0.991799	0.990473	0.983794	0.493338	2.07915
Chondrocytes_from_Bone_Marrow_Derived_Mesenchymal_Stem_Cell_Cultured_Cells-H3K4me1	37	14	0.164009	1.10062	0.417974	0.849978	0	0.518985	0.933739	0.935909	0.988133	0.988435	0.974426	0.474372	2.80102
Chondrocytes_from_Bone_Marrow_Derived_Mesenchymal_Stem_Cell_Cultured_Cells-H3K4me3	37	16	0.0739716	0.468765	0.295442	0.937074	0	0.888091	1	1	0.999512	0.999527	0.99502	0.296985	3.2836
Chondrocytes_from_Bone_Marrow_Derived_Mesenchymal_Stem_Cell_Cultured_Cells-H3K9ac	37	19	0.141256	0.257717	0.59291	0.809137	0	0.810148	1	0.996829	0.998812	0.998287	0.978021	0.526092	1.64014
Chondrocytes_from_Bone_Marrow_Derived_Mesenchymal_Stem_Cell_Cultured_Cells-H3K9me3	37	20	0.10237	1.26707	0.376466	0.63987	0	0.360845	0.730702	0.71543	0.959829	0.95246	0.951465	0.211256	0.894235
Colon_Smooth_Muscle-H3K27ac	38	10	0.157812	0.460303	1.05357	0.771993	0	0.667112	0.99299	0.986481	0.995714	0.994879	0.98117	1.00219	1.65254
Colon_Smooth_Muscle-H3K27me3	38	11	0.151449	0.433901	1.06016	0.64322	0	0.582909	0.908704	0.830009	0.984494	0.959881	0.961079	1.2402	1.36424
Colon_Smooth_Muscle-H3K36me3	38	12	0.134236	0.285026	0.480959	0.779199	0	0.454894	0.910874	0.904615	0.98552	0.983166	0.979463	0.431726	0.459499
Colon_Smooth_Muscle-H3K4me1	38	14	0.216423	0.639876	0.506897	0.767061	0	0.468998	0.903947	0.876325	0.984869	0.980963	0.967847	0.630218	1.51171
Colon_Smooth_Muscle-H3K4me3	38	16	0.108196	0.575524	0.923743	0.836145	0	0.812484	1	0.998331	0.99895	0.998526	0.992752	0.905135	0.780977
Colon_Smooth_Muscle-H3K9ac	38	19	0.14974	0.511857	1.44844	0.72321	0	0.684386	0.995661	0.937578	0.996265	0.986313	0.985694	1.45966	1.04985
Colon_Smooth_Muscle-H3K9me3	38	20	0.111546	0.796163	0.559972	0.469787	0	0.277727	0.591171	0.557623	0.89901	0.892157	0.960118	0.40833	0.394685
Colonic_Mucosa-H3K27ac	39	10	0.131843	0.223833	0.426406	0.851999	0	0.777184	0.999165	0.998498	0.998141	0.997476	0.983886	0.600293	3.10621
Colonic_Mucosa-H3K27me3	39	11	0.143962	0.520704	1.30876	0.598722	0	0.464825	0.818243	0.769507	0.971827	0.928788	0.945092	1.39442	0.835321
Colonic_Mucosa-H3K36me3	39	12	0.15538	0.197781	0.987488	0.721014	0	0.485938	0.935826	0.875991	0.98764	0.976494	0.972257	1.02325	0.52143
Colonic_Mucosa-H3K4me1	39	14	0.151174	0.253017	0.700559	0.679976	0	0.534424	0.935659	0.901611	0.988631	0.97458	0.966234	0.732804	0.879839
Colonic_Mucosa-H3K4me3	39	16	0.0647307	0.281866	0.523637	0.90116	0	0.816073	1	0.99975	0.998921	0.998808	0.992879	0.519101	1.1464
Colonic_Mucosa-H3K9ac	39	19	0.110262	0.379232	0.74576	0.728147	0	0.79763	0.996912	0.986064	0.998254	0.996426	0.972995	0.783334	0.586006
Colonic_Mucosa-H3K9me3	39	20	0.0746728	0.789769	0.571559	0.424741	0	0.199282	0.441793	0.457565	0.869645	0.828646	0.909005	0.437904	0.304105
Dnd41_TCell_Leukemia-H2AZ	40	2	0.118476	0.683989	1.24768	0.711799	0	0.711258	0.983059	0.868981	0.995163	0.949956	0.973079	0.650356	1.07457
Dnd41_TCell_Leukemia-H3K27ac	40	10	0.190706	0.650837	1.60773	0.759458	0	0.63273	0.998331	0.955103	0.995656	0.981912	0.979275	1.55907	2.05398
Dnd41_TCell_Leukemia-H3K27me3	40	11	0.258264	2.21419	5.33142	0.32994	0	0.0664274	0.299758	0.174914	0.842038	0.665653	0.809259	3.57097	1.57274
Dnd41_TCell_Leukemia-H3K36me3	40	12	0.138847	1.19875	0.444702	0.849328	0	0.509722	0.91029	0.925728	0.986621	0.985516	0.98049	0.532304	1.42703
Dnd41_TCell_Leukemia-H3K4me1	40	14	0.289951	4.09993	2.02739	0.701962	0	0.499708	0.87282	0.891179	0.98353	0.967784	0.958879	1.51638	3.67235
Dnd41_TCell_Leukemia-H3K4me2	40	15	0.095792	0.915906	0.726867	0.90596	0	0.845615	1	0.999416	0.999252	0.99903	0.993941	0.697857	4.68217
Dnd41_TCell_Leukemia-H3K4me3	40	16	0.122564	0.870178	1.80486	0.859821	0	0.803138	1	0.936076	0.998748	0.974173	0.994379	1.20158	1.80272
Dnd41_TCell_Leukemia-H3K79me2	40	18	0.148916	1.99662	0.582201	0.836251	0	0.549612	0.90595	0.970375	0.987782	0.988679	0.982021	0.657484	2.40213
Dnd41_TCell_Leukemia-H3K9ac	40	19	0.147721	3.07272	2.8018	0.886275	0	0.834265	1	0.963615	0.999137	0.983643	0.994548	2.24041	5.41547
Dnd41_TCell_Leukemia-H3K9me3	40	20	0.112679	1.30174	0.537162	0.501693	0	0.388217	0.692815	0.681632	0.92895	0.921696	0.928923	0.190547	0.88861
Dnd41_TCell_Leukemia-H4K20me1	40	21	0.118377	0.840586	0.50845	0.698249	0	0.491196	0.943754	0.868647	0.985746	0.976123	0.966597	0.446667	1.06163
Duodenum_Mucosa-H3K27me3	41	11	0.1319	0.541701	0.499151	0.677593	0	0.588667	0.906868	0.882166	0.98519	0.979872	0.959563	0.50526	0.669321
Duodenum_Mucosa-H3K36me3	41	12	0.123916	0.728322	0.312251	0.860531	0	0.59284	0.96712	0.968622	0.992105	0.992413	0.979744	0.338263	1.78583
Duodenum_Mucosa-H3K4me1	41	14	0.174925	0.647315	0.38012	0.770776	0	0.54619	0.919219	0.932321	0.987215	0.987691	0.968505	0.392783	1.84993
Duodenum_Mucosa-H3K4me3	41	16	0.0950878	0.19015	0.288102	0.869689	0	0.85613	0.998999	0.994576	0.999124	0.998387	0.990608	0.169792	1.82105
Duodenum_Mucosa-H3K9ac	41	19	0.126757	0.421233	0.894565	0.749928	0	0.768088	0.997246	0.970792	0.997749	0.991332	0.985345	0.803616	0.824926
Duodenum_Mucosa-H3K9me3	41	20	0.100582	0.816084	0.677351	0.509088	0	0.319202	0.640825	0.633898	0.921898	0.905943	0.923919	0.436972	0.428969
Duodenum_Smooth_Muscle-H3K27ac	42	10	0.197665	0.47863	1.46314	0.765811	0	0.627639	0.982475	0.946007	0.994231	0.982222	0.981431	1.21527	1.90339
Duodenum_Smooth_Muscle-H3K27me3	42	11	0.133922	0.691781	0.43717	0.73741	0	0.733873	0.983059	0.970625	0.995987	0.99422	0.967186	0.441773	1.71428
Duodenum_Smooth_Muscle-H3K36me3	42	12	0.114075	0.493646	0.225101	0.852148	0	0.533089	0.962614	0.953267	0.990759	0.989804	0.983213	0.245429	1.19878
Duodenum_Smooth_Muscle-H3K4me1	42	14	0.193236	0.294465	0.785495	0.739648	0	0.457148	0.90086	0.875574	0.984323	0.978293	0.969079	0.692912	0.916622
Duodenum_Smooth_Muscle-H3K4me3	42	16	0.0842295	0.173806	0.223693	0.894266	0	0.856881	1	0.998081	0.999329	0.998923	0.992921	0.181872	2.34307
Duodenum_Smooth_Muscle-H3K9me3	42	20	0.104298	0.991497	0.434855	0.603733	0	0.456063	0.824835	0.779604	0.969092	0.958766	0.971791	0.366581	0.861004
ES-I3_Cell_Line-H3K27me3	43	11	0.150542	0.75392	0.625541	0.793972	0	0.828424	0.99975	0.998665	0.998943	0.998787	0.968175	0.746838	7.03192
ES-I3_Cell_Line-H3K36me3	43	12	0.182791	0.381475	1.29296	0.634759	0	0.426354	0.844279	0.807227	0.97581	0.963309	0.963605	1.0956	0.529352
ES-I3_Cell_Line-H3K4me1	43	14	0.19109	0.730703	0.671786	0.740153	0	0.349245	0.821247	0.746474	0.976186	0.959681	0.960088	1.43698	1.84534
ES-I3_Cell_Line-H3K4me3	43	16	0.121223	0.885478	1.85314	0.829391	0	0.753484	1	0.997163	0.998038	0.997659	0.991978	2.01573	1.04901
ES-I3_Cell_Line-H3K9ac	43	19	0.132118	1.44972	0.874699	0.83343	0	0.796128	0.999332	0.994409	0.998455	0.997363	0.987169	0.973471	4.48345
ES-I3_Cell_Line-H3K9me3	43	20	0.150854	0.792622	1.58426	0.510599	0	0.263957	0.715931	0.491029	0.94921	0.820446	0.95207	0.485063	0.654509
ES-WA7_Cell_Line-H3K27me3	44	11	0.177304	0.547022	1.52434	0.714178	0	0.766586	0.989819	0.957022	0.996862	0.989781	0.974743	1.77762	2.38417
ES-WA7_Cell_Line-H3K36me3	44	12	0.263147	0.967363	4.00255	0.31334	0	0.152883	0.433114	0.355003	0.825741	0.782475	0.801162	3.4317	0.961432
ES-WA7_Cell_Line-H3K4me1	44	14	0.210084	0.467765	2.29156	0.383014	0	0.169907	0.501627	0.510056	0.902071	0.771488	0.934428	1.52819	0.629161
ES-WA7_Cell_Line-H3K4me3	44	16	0.199386	4.06868	9.69726	0.563583	0	0.502211	0.835934	0.84453	0.931037	0.925565	0.886261	9.32076	2.20254
ES-WA7_Cell_Line-H3K9ac	44	19	0.145245	1.87342	5.37102	0.465367	0	0.466578	0.71326	0.640407	0.942819	0.829689	0.986173	5.04829	1.12698
ES-WA7_Cell_Line-H3K9me3	44	20	0.119425	0.977112	2.00322	0.322473	0	0.0899608	0.323375	0.234749	0.784164	0.715322	0.818489	1.21281	0.244129
Esophagus-H3K27ac	45	10	0.128693	1.08549	0.649582	0.77542	0	0.681048	0.939915	0.971543	0.989721	0.992051	0.963376	0.506362	2.09269
Esophagus-H3K27me3	45	11	0.135977	0.732933	0.853875	0.527264	0	0.405324	0.653926	0.701828	0.933124	0.924647	0.94731	0.803354	0.631595
Esophagus-H3K36me3	45	12	0.108325	0.245951	0.386717	0.749144	0	0.540599	0.95068	0.939665	0.989583	0.987929	0.978125	0.415608	0.559071
Esophagus-H3K4me1	45	14	0.181579	0.583365	0.871878	0.635565	0	0.381958	0.759743	0.751982	0.967367	0.958514	0.952378	0.905168	0.54325
Esophagus-H3K4me3	45	16	0.0883446	0.305431	0.608314	0.833003	0	0.848035	0.999833	0.985646	0.999165	0.994715	0.991965	0.634277	1.38758
Esophagus-H3K9me3	45	20	0.126179	1.01494	0.486327	0.538503	0	0.34599	0.660269	0.636402	0.941072	0.915737	0.930254	0.477243	0.687108
Fetal_Adrenal_Gland-DNase	46	0	0.169505	0.955161	1.62835	0.65595	0	0.579988	0.869565	0.878578	0.980321	0.965837	0.950821	1.12758	0.974885
Fetal_Adrenal_Gland-H3K27ac	46	10	0.22668	1.30898	1.89176	0.755027	0	0.539347	0.919386	0.92481	0.987436	0.977245	0.965256	1.46779	2.10888
Fetal_Adrenal_Gland-H3K27me3	46	11	0.257493	2.16415	1.14915	0.790407	0	0.695318	0.976634	0.959025	0.994984	0.992865	0.949191	1.35044	6.02185
Fetal_Adrenal_Gland-H3K36me3	46	12	0.138892	1.09184	0.559488	0.88459	0	0.597346	0.98331	0.971042	0.993337	0.992502	0.983038	0.576523	2.90185
Fetal_Adrenal_Gland-H3K4me1	46	14	0.208509	1.42881	0.545105	0.791294	0	0.471001	0.88709	0.906117	0.983535	0.984432	0.963994	0.515293	2.40378
Fetal_Adrenal_Gland-H3K4me3	46	16	0.109758	0.551823	0.545244	0.877706	0	0.87549	0.996161	0.992072	0.999071	0.996976	0.995468	0.353902	3.24358
Fetal_Adrenal_Gland-H3K9me3	46	20	0.136768	2.79003	1.06418	0.513157	0	0.279479	0.634899	0.571142	0.92803	0.885611	0.894618	0.737179	1.36689
Fetal_Brain_Female-DNase	47	0	0.149669	0.728019	2.5289	0.634184	0	0.553868	0.932488	0.794876	0.985526	0.917551	0.929646	2.54449	2.57295
Fetal_Brain_Female-H3K27me3	47	11	0.140037	0.541217	0.38855	0.739583	0	0.728198	0.984395	0.965451	0.995934	0.992733	0.967338	0.773504	2.62535
Fetal_Brain_Female-H3K36me3	47	12	0.113177	0.781533	0.282169	0.820875	0	0.470083	0.904949	0.912877	0.98551	0.985453	0.979876	0.303498	0.805336
Fetal_Brain_Female-H3K4me1	47	14	0.1678	0.519191	1.05416	0.678972	0	0.389302	0.832513	0.798381	0.974092	0.967461	0.962167	1.1453	0.785748
Fetal_Brain_Female-H3K4me3	47	16	0.0905134	1.27774	0.912989	0.924617	0	0.857548	0.999917	0.99758	0.999342	0.998842	0.995607	0.791995	6.41646
Fetal_Brain_Female-H3K9me3	47	20	0.103309	1.42693	0.520847	0.535047	0	0.306768	0.653426	0.671618	0.935016	0.927055	0.933038	0.41838	0.655427
Fetal_Brain_Male-DNase	48	0	0.20438	3.01801	1.88962	0.656668	0	0.511892	0.847117	0.835434	0.975696	0.949525	0.93749	1.70474	4.07341
Fetal_Brain_Male-H3K27me3	48	11	0.127887	0.436232	0.682667	0.734217	0	0.705333	0.976884	0.936577	0.994525	0.982388	0.972982	0.917598	1.89754
Fetal_Brain_Male-H3K36me3	48	12	0.188959	0.395194	2.27764	0.545491	0	0.288826	0.692731	0.632813	0.95075	0.913161	0.968848	2.18898	0.880482
Fetal_Brain_Male-H3K4me1	48	14	0.33111	3.64108	1.50672	0.613035	0	0.3056	0.715931	0.708671	0.962312	0.931912	0.932349	1.44533	2.39574
Fetal_Brain_Male-H3K4me3	48	16	0.283088	5.17913	13.2044	0.471467	0	0.485855	0.768088	0.654677	0.936762	0.886852	0.992025	12.3922	3.48586
Fetal_Brain_Male-H3K9me3	48	20	0.0871489	0.633212	0.760374	0.405751	0	0.161479	0.380873	0.404156	0.802361	0.826269	0.728399	0.565141	0.249032
Fetal_Heart-DNase	49	0	0.172045	1.18947	1.83909	0.717019	0	0.559543	0.902278	0.846699	0.98744	0.95295	0.958991	0.927873	1.69926
Fetal_Heart-H3K27me3	49	11	0.201202	0.707216	2.68185	0.573233	0	0.512476	0.900192	0.726195	0.97846	0.919332	0.950377	2.69615	1.71936
Fetal_Heart-H3K36me3	49	12	0.232525	0.718671	3.10959	0.400442	0	0.189435	0.481098	0.44922	0.877266	0.830741	0.910545	3.03525	1.10137
Fetal_Heart-H3K4me1	49	14	0.262134	2.36531	0.552838	0.735823	0	0.310189	0.735625	0.829008	0.965235	0.975493	0.946193	0.582353	2.12714
Fetal_Heart-H3K4me3	49	16	0.233862	2.61005	7.57833	0.564811	0	0.531169	0.904615	0.772761	0.981474	0.940601	0.960432	7.34906	3.82787
Fetal_Heart-H3K9ac	49	19	0.14523	2.54766	1.19821	0.816271	0	0.671368	0.987816	0.953768	0.99515	0.982722	0.97929	1.06022	3.48893
Fetal_Heart-H3K9me3	49	20	0.104687	0.768838	1.33255	0.279199	0	0.0827005	0.257281	0.249771	0.753202	0.693022	0.776012	0.705148	0.441919
Fetal_Intestine_Large-DNase	50	0	0.130104	0.535212	0.974684	0.685813	0	0.634482	0.961863	0.952015	0.992459	0.986828	0.97597	1.10268	1.59667
Fetal_Intestine_Large-H3K27ac	50	10	0.157123	0.743821	0.43389	0.890197	0	0.703163	0.999666	0.997163	0.997236	0.996107	0.98805	0.492185	6.47831
Fetal_Intestine_Large-H3K27me3	50	11	0.151384	0.721276	0.516998	0.763133	0	0.766836	0.992489	0.976383	0.997383	0.995107	0.959517	0.729636	2.95022
Fetal_Intestine_Large-H3K36me3	50	12	0.120038	0.469769	0.254166	0.85746	0	0.470333	0.932655	0.924727	0.987401	0.986649	0.980357	0.295807	1.25605
Fetal_Intestine_Large-H3K4me1	50	14	0.162465	0.822664	0.592261	0.785231	0	0.485772	0.933656	0.888676	0.98769	0.982331	0.96685	0.631205	2.01008
Fetal_Intestine_Large-H3K4me3	50	16	0.0864201	0.285022	0.298248	0.88601	0	0.889677	1	0.996662	0.999581	0.998327	0.997253	0.285669	3.01411
Fetal_Intestine_Large-H3K9me3	50	20	0.138047	2.18692	0.894056	0.509115	0	0.339064	0.66853	0.638154	0.930453	0.919617	0.90219	0.476207	1.43255
Fetal_Intestine_Small-DNase	51	0	0.151285	0.603893	1.71369	0.694163	0	0.66611	0.981557	0.949345	0.994663	0.979233	0.983395	1.8315	1.18718
Fetal_Intestine_Small-H3K27ac	51	10	0.139183	0.578737	0.381556	0.902966	0	0.756321	1	0.999416	0.998167	0.997946	0.990409	0.471332	8.95576
Fetal_Intestine_Small-H3K27me3	51	11	0.149664	0.428696	0.515229	0.737887	0	0.729116	0.981891	0.958107	0.99614	0.99157	0.957499	0.60652	2.01096
Fetal_Intestine_Small-H3K36me3	51	12	0.276067	2.29237	1.10693	0.777152	0	0.471084	0.914629	0.849203	0.985845	0.967026	0.961026	1.43257	3.15793
Fetal_Intestine_Small-H3K4me1	51	14	0.157329	0.737485	0.47507	0.790788	0	0.520821	0.938079	0.918635	0.988938	0.986636	0.965438	0.551416	2.93595
Fetal_Intestine_Small-H3K4me3	51	16	0.0948003	0.310883	0.246993	0.896145	0	0.903697	1	1	0.999615	0.999681	0.996747	0.288238	4.7121
Fetal_Intestine_Small-H3K9me3	51	20	0.125101	1.96315	0.849965	0.616465	0	0.442877	0.841275	0.752149	0.971926	0.942628	0.940129	0.50635	1.64023
Fetal_Kidney-DNase	52	0	0.135548	0.813279	1.97793	0.648647	0	0.586331	0.920971	0.838187	0.986133	0.94798	0.913233	1.37769	1.61841
Fetal_Kidney-H3K27me3	52	11	0.166039	0.491592	2.3075	0.60995	0	0.536844	0.911124	0.780439	0.983633	0.945588	0.983767	2.13151	0.916297
Fetal_Kidney-H3K36me3	52	12	0.19359	0.398706	2.13225	0.627497	0	0.365434	0.79521	0.735542	0.971272	0.945594	0.976707	2.15439	0.5989
Fetal_Kidney-H3K4me1	52	14	0.240396	0.42541	2.68912	0.536387	0	0.247684	0.640407	0.547359	0.944453	0.885845	0.948693	2.50305	0.702838
Fetal_Kidney-H3K4me3	52	16	0.0931069	0.715753	1.72796	0.823157	0	0.780689	0.999416	0.986397	0.998324	0.996233	0.995808	1.88374	0.983389
Fetal_Kidney-H3K9ac	52	19	0.0843818	0.434879	1.11168	0.784591	0	0.765167	0.998581	0.95552	0.998073	0.988921	0.996323	1.22314	1.52061
Fetal_Kidney-H3K9me3	52	20	0.0824466	0.559485	1.0234	0.302152	0	0.104148	0.291663	0.270383	0.798317	0.715387	0.933104	0.810697	0.339006
Fetal_Lung-DNase	53	0	0.163911	1.79185	0.745703	0.769197	0	0.618042	0.912793	0.949011	0.987169	0.985642	0.960589	0.656858	2.85991
Fetal_Lung-H3K27me3	53	11	0.171181	1.2386	0.790639	0.701734	0	0.627556	0.949345	0.916548	0.990963	0.982078	0.94856	0.816511	2.42815
Fetal_Lung-H3K36me3	53	12	0.134513	0.527807	0.518348	0.772825	0	0.418343	0.843695	0.852458	0.976143	0.978385	0.966458	0.529537	0.489175
Fetal_Lung-H3K4me1	53	14	0.197173	1.30143	0.573386	0.733529	0	0.362847	0.798548	0.805057	0.973242	0.97121	0.952108	0.644552	1.09027
Fetal_Lung-H3K4me3	53	16	0.176982	1.42521	3.19234	0.723124	0	0.748978	0.99516	0.95502	0.997238	0.987949	0.986506	3.17036	1.04613
Fetal_Lung-H3K9ac	53	19	0.11625	0.567982	0.599564	0.747374	0	0.740716	0.984478	0.967788	0.9965	0.992267	0.978423	0.577421	1.26518
Fetal_Lung-H3K9me3	53	20	0.102355	0.914894	0.488027	0.504657	0	0.288242	0.617291	0.570475	0.924	0.893297	0.94776	0.311698	0.484239
Fetal_Muscle_Leg-DNase	54	0	0.130244	0.364784	0.518392	0.786342	0	0.708671	0.982892	0.976634	0.995464	0.993486	0.958555	0.51179	1.87492
Fetal_Muscle_Leg-H3K27ac	54	10	0.176673	0.498373	1.09308	0.839873	0	0.700576	0.995327	0.953017	0.996473	0.986745	0.978277	0.640027	4.78176
Fetal_Muscle_Leg-H3K27me3	54	11	0.152927	1.00227	0.818073	0.812394	0	0.720771	0.984061	0.970124	0.995833	0.99406	0.962386	0.971824	4.17181
Fetal_Muscle_Leg-H3K36me3	54	12	0.102235	0.328877	0.251386	0.874191	0	0.502879	0.955854	0.945339	0.98971	0.988872	0.986248	0.254419	1.17164
Fetal_Muscle_Leg-H3K4me1	54	14	0.141764	0.773498	0.347473	0.857352	0	0.625803	0.980055	0.985062	0.993693	0.994305	0.978908	0.335828	4.31201
Fetal_Muscle_Leg-H3K4me3	54	16	0.0858552	0.236901	0.280969	0.899704	0	0.88684	1	0.998164	0.999564	0.999267	0.998435	0.178655	2.13166
Fetal_Muscle_Leg-H3K9me3	54	20	0.107476	0.978475	0.739153	0.564932	0	0.36702	0.753985	0.671535	0.95605	0.910221	0.963922	0.295805	0.770717
Fetal_Muscle_Trunk-DNase	55	0	0.124761	0.402136	0.440467	0.794398	0	0.736794	0.988567	0.979304	0.996334	0.993101	0.961845	0.575043	3.12022
Fetal_Muscle_Trunk-H3K27ac	55	10	0.257207	0.583401	2.02763	0.759108	0	0.679963	0.985146	0.964032	0.995265	0.983632	0.974163	2.33166	2.56349
Fetal_Muscle_Trunk-H3K27me3	55	11	0.172933	1.17529	1.13284	0.806481	0	0.791538	0.998331	0.974464	0.998209	0.994945	0.964898	1.2885	4.82388
Fetal_Muscle_Trunk-H3K36me3	55	12	0.0923471	0.148613	0.273686	0.878823	0	0.556789	0.975298	0.963949	0.992222	0.99097	0.987369	0.332353	0.81093
Fetal_Muscle_Trunk-H3K4me1	55	14	0.230888	2.05981	1.35358	0.777683	0	0.603522	0.985396	0.923725	0.993785	0.980884	0.962482	1.23137	4.94257
Fetal_Muscle_Trunk-H3K4me3	55	16	0.0827015	0.195375	0.334744	0.891997	0	0.876659	1	0.999833	0.999459	0.999441	0.99888	0.409813	1.90817
Fetal_Muscle_Trunk-H3K9me3	55	20	0.110607	0.854549	1.10044	0.472113	0	0.269048	0.62572	0.547359	0.917921	0.830173	0.94442	0.424147	0.519723
Fetal_Placenta-DNase	56	0	0.167495	1.97611	1.24991	0.674067	0	0.535342	0.820412	0.895519	0.970632	0.971366	0.93157	0.887068	1.16979
Fetal_Placenta-H3K27ac	56	10	0.234771	1.85977	2.57226	0.726078	0	0.49904	0.867646	0.87282	0.983155	0.951417	0.962878	1.3247	1.38429
Fetal_Placenta-H3K27me3	56	11	0.176728	0.965848	2.15915	0.686892	0	0.423684	0.813152	0.777435	0.975421	0.959354	0.955532	1.98262	0.857561
Fetal_Placenta-H3K36me3	56	12	0.145173	0.448746	0.469966	0.808575	0	0.472002	0.89193	0.904365	0.984273	0.984437	0.969458	0.430806	0.867881
Fetal_Placenta-H3K4me1	56	14	0.15345	0.981498	0.447088	0.798405	0	0.508137	0.893265	0.936326	0.985467	0.987727	0.969408	0.457582	1.85732
Fetal_Placenta-H3K4me3	56	16	0.127069	0.747189	1.35211	0.817802	0	0.817491	0.980055	0.97872	0.996605	0.992988	0.992183	1.05445	1.08312
Fetal_Placenta-H3K9me3	56	20	0.108795	1.20958	0.614912	0.595512	0	0.348076	0.715681	0.657098	0.958965	0.923915	0.959623	0.433856	0.788835
Fetal_Stomach-DNase	57	0	0.149862	0.341759	1.09143	0.742114	0	0.647751	0.979888	0.930234	0.994275	0.984564	0.97165	0.484645	0.78849
Fetal_Stomach-H3K27ac	57	10	0.208202	2.2346	1.52847	0.850521	0	0.719436	0.989068	0.965284	0.996148	0.988353	0.977753	1.09862	6.83122
Fetal_Stomach-H3K27me3	57	11	0.169516	3.1301	2.60887	0.856258	0	0.826421	0.998248	0.987148	0.998654	0.997294	0.967339	2.50275	8.52135
Fetal_Stomach-H3K36me3	57	12	0.185571	1.42218	0.792123	0.862356	0	0.594425	0.989151	0.958107	0.99385	0.991292	0.981304	0.838763	3.05599
Fetal_Stomach-H3K4me1	57	14	0.207724	0.498887	0.612781	0.751823	0	0.540098	0.937745	0.923058	0.988772	0.985575	0.955859	0.794808	1.59878
Fetal_Stomach-H3K4me3	57	16	0.10674	0.251491	0.566109	0.865201	0	0.883251	1	0.983727	0.99955	0.992632	0.996079	0.24467	2.21545
Fetal_Stomach-H3K9me3	57	20	0.143559	2.32449	0.70063	0.590732	0	0.336727	0.679796	0.675207	0.953727	0.925201	0.909989	0.437361	1.34147
Fetal_Thymus-DNase	58	0	0.142149	0.499148	1.41173	0.707687	0	0.663023	0.976967	0.898273	0.994167	0.973168	0.947933	1.07982	2.07292
Fetal_Thymus-H3K27ac	58	10	0.211567	1.13468	1.94108	0.7483	0	0.607945	0.972461	0.952182	0.992729	0.986194	0.974329	1.79625	3.78197
Fetal_Thymus-H3K27me3	58	11	0.177619	1.22459	0.556872	0.702428	0	0.684803	0.983226	0.981641	0.994824	0.994434	0.955818	0.769885	3.35196
Fetal_Thymus-H3K36me3	58	12	0.159888	1.23899	0.381417	0.837657	0	0.430777	0.798464	0.908203	0.97723	0.984374	0.980912	0.395708	1.24845
Fetal_Thymus-H3K4me1	58	14	0.210873	1.72849	0.651546	0.781355	0	0.517817	0.884837	0.966619	0.984503	0.990439	0.964798	0.718193	3.20688
Fetal_Thymus-H3K4me3	58	16	0.124411	0.350915	0.795037	0.83039	0	0.853543	1	0.992322	0.999171	0.997587	0.995536	0.85226	4.15604
Fetal_Thymus-H3K9me3	58	20	0.113043	1.60894	0.742947	0.459804	0	0.307185	0.580656	0.52491	0.895277	0.853619	0.851112	0.494991	0.886325
GM12878_Lymphoblastoid-DNase	59	0	0.15097	1.29331	1.20976	0.717943	0	0.634148	0.954769	0.91029	0.991219	0.972813	0.95784	0.830783	1.97009
GM12878_Lymphoblastoid-H2AZ	59	2	0.0821359	0.621372	0.553613	0.768428	0	0.673454	0.972962	0.953017	0.993763	0.986964	0.984065	0.493481	1.13816
GM12878_Lymphoblastoid-H3K27ac	59	10	0.163616	1.29463	1.5543	0.767445	0	0.623717	0.958024	0.941834	0.991414	0.979401	0.979682	1.27571	1.49804
GM12878_Lymphoblastoid-H3K27me3	59	11	0.145545	0.672872	2.98911	0.486555	0	0.279563	0.53384	0.52007	0.91111	0.870444	0.957072	2.38443	0.894879
GM12878_Lymphoblastoid-H3K36me3	59	12	0.152928	0.322672	1.54583	0.743861	0	0.368105	0.816991	0.799299	0.974736	0.967621	0.97061	1.37296	0.377188
GM12878_Lymphoblastoid-H3K4me1	59	14	0.251862	0.503416	1.97186	0.680583	0	0.435784	0.80973	0.828674	0.976924	0.963342	0.9591	2.14866	1.03988
GM12878_Lymphoblastoid-H3K4me2	59	15	0.0840835	0.366095	0.912375	0.878868	0	0.566219	0.999499	0.986564	0.99455	0.992846	0.993026	0.938979	1.09561
GM12878_Lymphoblastoid-H3K4me3	59	16	0.123667	2.14636	4.60818	0.780661	0	0.613452	0.989652	0.956605	0.994407	0.986865	0.990731	4.07292	1.63939
GM12878_Lymphoblastoid-H3K79me2	59	18	0.120031	0.689618	0.64163	0.777539	0	0.561963	0.924059	0.977802	0.988642	0.99093	0.981829	0.633336	1.30894
GM12878_Lymphoblastoid-H3K9ac	59	19	0.0858747	0.396286	0.588323	0.850476	0	0.795043	0.999917	0.979054	0.998634	0.992304	0.996196	0.505999	1.59851
GM12878_Lymphoblastoid-H3K9me3	59	20	0.0770332	0.735647	0.579647	0.489453	0	0.301594	0.576316	0.585997	0.916235	0.88848	0.939643	0.238643	0.36534
GM12878_Lymphoblastoid-H4K20me1	59	21	0.146231	0.580959	2.04662	0.40258	0	0.238171	0.449637	0.491446	0.864827	0.83009	0.97616	1.21932	0.488369
Gastric-DNase	60	0	0.158733	1.11944	2.22386	0.639484	0	0.579154	0.867562	0.850872	0.975136	0.953774	0.961071	2.15213	1.28442
Gastric-H3K27ac	60	10	0.129866	0.737303	1.21759	0.690529	0	0.674455	0.960611	0.947926	0.992515	0.987909	0.975111	1.09364	1.34787
Gastric-H3K27me3	60	11	0.151249	1.07206	3.45597	0.264861	0	0.0752733	0.208712	0.274389	0.784798	0.69023	0.831176	3.04013	1.6232
Gastric-H3K36me3	60	12	0.142508	0.4231	0.298582	0.782204	0	0.594008	0.974798	0.971793	0.99269	0.992271	0.978794	0.408224	1.01478
Gastric-H3K4me1	60	14	0.159122	0.592644	1.13866	0.631604	0	0.339731	0.745055	0.726446	0.962129	0.937578	0.948299	1.16422	0.700813
Gastric-H3K4me3	60	16	0.117692	1.21722	2.26082	0.750705	0	0.805474	0.960361	0.94609	0.993228	0.984697	0.969382	2.23554	0.953688
Gastric-H3K9me3	60	20	0.0812608	0.797043	0.579097	0.50386	0	0.265459	0.543687	0.511057	0.908555	0.876921	0.930515	0.456884	0.37086
H1_BMP4_Derived_Mesendoderm_Cultured_Cells-DNase	61	0	0.151897	1.64573	0.671712	0.741524	0	0.622882	0.908036	0.950013	0.985183	0.986136	0.961551	0.733527	3.05155
H1_BMP4_Derived_Mesendoderm_Cultured_Cells-H2AK5ac	61	1	0.0917697	0.590498	0.730803	0.562312	0	0.232413	0.589418	0.486606	0.932348	0.850506	0.965983	0.580873	0.380495
H1_BMP4_Derived_Mesendoderm_Cultured_Cells-H2BK120ac	61	3	0.104571	0.982755	0.356089	0.617438	0	0.486773	0.79037	0.798715	0.960684	0.964345	0.960093	0.340314	0.917509
H1_BMP4_Derived_Mesendoderm_Cultured_Cells-H2BK15ac	61	5	0.115772	0.936885	0.395641	0.527217	0	0.25169	0.586247	0.568055	0.91602	0.904165	0.934644	0.398536	0.450038
H1_BMP4_Derived_Mesendoderm_Cultured_Cells-H2BK5ac	61	6	0.0842446	0.568309	0.988583	0.605928	0	0.417007	0.771009	0.704415	0.960379	0.93326	0.984549	0.751251	0.535126
H1_BMP4_Derived_Mesendoderm_Cultured_Cells-H3K18ac	61	8	0.0979505	0.635034	0.341552	0.767074	0	0.653509	0.958525	0.950013	0.992003	0.991179	0.978209	0.344693	1.42361
H1_BMP4_Derived_Mesendoderm_Cultured_Cells-H3K23ac	61	9	0.093765	1.11073	0.354546	0.528141	0	0.208629	0.480013	0.459568	0.897006	0.863323	0.911283	0.309738	0.314849
H1_BMP4_Derived_Mesendoderm_Cultured_Cells-H3K27ac	61	10	0.133989	1.74871	1.18626	0.689911	0	0.546608	0.935826	0.874405	0.988233	0.96838	0.971457	1.08036	1.65665
H1_BMP4_Derived_Mesendoderm_Cultured_Cells-H3K27me3	61	11	0.16925	0.245344	1.28727	0.687539	0	0.788951	0.99541	0.928399	0.998004	0.972583	0.977021	1.4812	3.35215
H1_BMP4_Derived_Mesendoderm_Cultured_Cells-H3K36me3	61	12	0.348874	1.20624	4.85917	0.255089	0	0.130351	0.282567	0.316031	0.776088	0.777269	0.896618	3.97715	1.44611
H1_BMP4_Derived_Mesendoderm_Cultured_Cells-H3K4ac	61	13	0.130265	0.979108	1.63786	0.504797	0	0.346658	0.79304	0.488943	0.963036	0.748915	0.933358	0.826696	0.956143
H1_BMP4_Derived_Mesendoderm_Cultured_Cells-H3K4me1	61	14	0.221748	0.553826	1.53013	0.539582	0	0.265292	0.635651	0.596261	0.942916	0.908323	0.951532	1.52157	0.763803
H1_BMP4_Derived_Mesendoderm_Cultured_Cells-H3K4me2	61	15	0.13157	1.02585	2.14706	0.685981	0	0.726529	0.984728	0.942669	0.995092	0.98685	0.99634	1.92488	0.391481
H1_BMP4_Derived_Mesendoderm_Cultured_Cells-H3K4me3	61	16	0.193744	2.5488	3.81742	0.65734	0	0.825419	0.98114	0.96253	0.995823	0.991626	0.997101	3.63333	0.598202
H1_BMP4_Derived_Mesendoderm_Cultured_Cells-H3K79me1	61	17	0.0911275	0.594365	0.585914	0.641641	0	0.317533	0.804223	0.667946	0.969471	0.921834	0.973636	0.680177	0.605887
H1_BMP4_Derived_Mesendoderm_Cultured_Cells-H3K79me2	61	18	0.13362	0.947282	0.644456	0.772511	0	0.611616	0.972461	0.946424	0.992742	0.987208	0.982176	0.664893	2.08992
H1_BMP4_Derived_Mesendoderm_Cultured_Cells-H3K9ac	61	19	0.0975956	0.511904	0.563245	0.780254	0	0.786865	0.996912	0.967204	0.99803	0.9924	0.988439	0.473717	1.32105
H1_BMP4_Derived_Mesendoderm_Cultured_Cells-H3K9me3	61	20	0.131377	0.704258	1.02244	0.480135	0	0.300926	0.586414	0.586748	0.902794	0.899339	0.97493	0.427529	0.626783
H1_BMP4_Derived_Mesendoderm_Cultured_Cells-H4K8ac	61	22	0.109903	0.903806	0.812791	0.480992	0	0.334057	0.577068	0.619294	0.903484	0.904734	0.909	0.765163	0.389991
H1_BMP4_Derived_Trophoblast_Cultured_Cells-DNase	62	0	0.19564	1.29441	2.9487	0.570767	0	0.515146	0.86097	0.78119	0.977521	0.935808	0.944364	2.44695	1.74414
H1_BMP4_Derived_Trophoblast_Cultured_Cells-H2AK5ac	62	1	0.0869649	0.822876	0.478679	0.819058	0	0.616039	0.968873	0.93908	0.992799	0.989621	0.979047	0.488539	0.804483
H1_BMP4_Derived_Trophoblast_Cultured_Cells-H2AZ	62	2	0.130219	1.03287	0.564438	0.652649	0	0.572645	0.854544	0.863974	0.973635	0.973803	0.929996	0.677882	0.483134
H1_BMP4_Derived_Trophoblast_Cultured_Cells-H2BK120ac	62	3	0.105723	1.15309	0.74282	0.816442	0	0.734874	0.993574	0.989569	0.996975	0.996344	0.980313	0.78055	2.10558
H1_BMP4_Derived_Trophoblast_Cultured_Cells-H2BK12ac	62	4	0.0791215	0.459085	0.344332	0.842313	0	0.654177	0.989902	0.95552	0.995074	0.992224	0.984543	0.440558	1.3382
H1_BMP4_Derived_Trophoblast_Cultured_Cells-H2BK5ac	62	6	0.103088	1.30726	0.90418	0.812164	0	0.764834	0.995076	0.991488	0.997561	0.99714	0.97904	0.912057	2.06918
H1_BMP4_Derived_Trophoblast_Cultured_Cells-H3K14ac	62	7	0.0952065	1.49148	1.1121	0.830436	0	0.758575	0.994242	0.986481	0.997363	0.996337	0.98395	1.22727	1.34996
H1_BMP4_Derived_Trophoblast_Cultured_Cells-H3K18ac	62	8	0.0969105	0.238128	0.248053	0.828186	0	0.723358	0.974047	0.981891	0.994923	0.99569	0.975118	0.211269	0.669831
H1_BMP4_Derived_Trophoblast_Cultured_Cells-H3K23ac	62	9	0.133655	0.63106	2.29598	0.355476	0	0.0348828	0.197279	0.137361	0.82552	0.630284	0.840387	2.09389	2.16634
H1_BMP4_Derived_Trophoblast_Cultured_Cells-H3K27ac	62	10	0.18713	1.65675	2.79314	0.617948	0	0.463156	0.871818	0.765668	0.977977	0.923591	0.961891	2.08724	1.66171
H1_BMP4_Derived_Trophoblast_Cultured_Cells-H3K27me3	62	11	0.153693	0.432973	0.863945	0.586733	0	0.686723	0.90378	0.893265	0.980136	0.975405	0.966212	0.869858	0.947733
H1_BMP4_Derived_Trophoblast_Cultured_Cells-H3K36me3	62	12	0.144439	1.15331	0.573107	0.795202	0	0.600267	0.969039	0.978803	0.992754	0.992991	0.981207	0.530549	1.54751
H1_BMP4_Derived_Trophoblast_Cultured_Cells-H3K4ac	62	13	0.127089	1.44948	0.382886	0.733374	0	0.557456	0.789034	0.954769	0.966171	0.990768	0.938219	0.378441	0.753667
H1_BMP4_Derived_Trophoblast_Cultured_Cells-H3K4me1	62	14	0.187537	1.09292	0.579443	0.70745	0	0.444296	0.847701	0.841776	0.978674	0.972221	0.955412	0.576743	0.615826
H1_BMP4_Derived_Trophoblast_Cultured_Cells-H3K4me2	62	15	0.133521	0.393632	0.887539	0.752268	0	0.798381	0.998498	0.988567	0.998485	0.9969	0.99432	0.872158	0.536254
H1_BMP4_Derived_Trophoblast_Cultured_Cells-H3K4me3	62	16	0.137201	0.567518	1.59911	0.741877	0	0.822165	0.983977	0.93616	0.997279	0.981255	0.972617	1.30986	0.895754
H1_BMP4_Derived_Trophoblast_Cultured_Cells-H3K79me1	62	17	0.142426	2.89627	0.731171	0.659218	0	0.209297	0.661604	0.667612	0.96141	0.946487	0.948374	2.43472	0.472979
H1_BMP4_Derived_Trophoblast_Cultured_Cells-H3K79me2	62	18	0.263381	1.61962	3.39307	0.471496	0	0.267629	0.600768	0.580739	0.933216	0.870226	0.908525	2.23165	0.820129
H1_BMP4_Derived_Trophoblast_Cultured_Cells-H3K9ac	62	19	0.17951	2.08717	5.20599	0.397779	0	0.328465	0.423934	0.534173	0.864503	0.857849	0.915725	4.77085	3.59931
H1_BMP4_Derived_Trophoblast_Cultured_Cells-H3K9me3	62	20	0.125358	1.22314	0.603196	0.591421	0	0.427022	0.754068	0.732204	0.95888	0.943777	0.934787	0.311075	1.36878
H1_BMP4_Derived_Trophoblast_Cultured_Cells-H4K8ac	62	22	0.139383	1.32505	0.844751	0.805665	0	0.731036	0.979721	0.983226	0.995617	0.995915	0.979802	0.899797	1.6834
H1_BMP4_Derived_Trophoblast_Cultured_Cells-H4K91ac	62	23	0.0955293	1.61254	1.23463	0.817339	0	0.75991	0.997997	0.981557	0.997702	0.994737	0.979838	1.17939	3.19209
H1_Cell_Line-DNase	63	0	0.128883	0.441767	0.562179	0.724337	0	0.704748	0.984061	0.952766	0.995457	0.989638	0.967205	0.751545	2.65455
H1_Cell_Line-H2AK5ac	63	1	0.0870953	0.684905	0.392412	0.61686	0	0.320204	0.664692	0.640407	0.947086	0.923343	0.96145	0.39276	0.422131
H1_Cell_Line-H2AZ	63	2	0.133508	1.28443	2.91705	0.39599	0	0.298423	0.497789	0.591421	0.864588	0.846621	0.851555	2.64566	0.606591
H1_Cell_Line-H2BK120ac	63	3	0.100179	0.594381	0.446909	0.548261	0	0.343737	0.638571	0.624301	0.929886	0.92142	0.971826	0.437737	0.496412
H1_Cell_Line-H2BK12ac	63	4	0.0805395	0.746297	0.329574	0.681624	0	0.434783	0.790119	0.785029	0.968629	0.963425	0.966448	0.32853	0.594084
H1_Cell_Line-H2BK15ac	63	5	0.0816575	0.778018	0.318244	0.611238	0	0.25144	0.604773	0.558374	0.938195	0.910053	0.956867	0.276395	0.351227
H1_Cell_Line-H2BK5ac	63	6	0.0842899	0.921555	0.377967	0.663064	0	0.487357	0.806309	0.789118	0.969005	0.960771	0.968196	0.360398	0.723433
H1_Cell_Line-H3K14ac	63	7	0.0919599	0.607725	0.650944	0.587967	0	0.216056	0.503129	0.485688	0.912057	0.892167	0.956573	0.571057	0.283044
H1_Cell_Line-H3K18ac	63	8	0.0949647	0.768421	0.356387	0.669087	0	0.520738	0.869231	0.842777	0.979159	0.971929	0.961564	0.351807	0.735093
H1_Cell_Line-H3K23ac	63	9	0.0940864	0.729748	0.453094	0.538575	0	0.139114	0.393808	0.355003	0.882563	0.832247	0.923437	0.346897	0.269029
H1_Cell_Line-H3K27ac	63	10	0.117243	0.74915	1.26551	0.659984	0	0.6354	0.961112	0.876742	0.992174	0.969405	0.979691	1.249	1.8066
H1_Cell_Line-H3K27me3	63	11	0.13747	1.28051	1.22149	0.822288	0	0.891513	0.999833	0.999917	0.99955	0.999564	0.978278	1.19488	8.98551
H1_Cell_Line-H3K36me3	63	12	0.134783	0.236317	0.522859	0.753811	0	0.542685	0.95093	0.932154	0.990054	0.987014	0.979977	0.387008	0.760982
H1_Cell_Line-H3K4ac	63	13	0.0880412	0.587957	0.534362	0.567924	0	0.300426	0.583744	0.579237	0.921074	0.908946	0.974865	0.468221	0.332866
H1_Cell_Line-H3K4me1	63	14	0.154627	0.630816	0.537591	0.751763	0	0.413502	0.896186	0.822332	0.983741	0.972248	0.976145	0.424466	1.18673
H1_Cell_Line-H3K4me2	63	15	0.104983	0.771562	0.604329	0.859927	0	0.65643	0.999249	0.991905	0.996487	0.995305	0.987185	0.492709	3.69652
H1_Cell_Line-H3K4me3	63	16	0.0804581	0.21587	0.184165	0.913339	0	0.888091	1	1	0.999518	0.999557	0.99846	0.254685	2.75247
H1_Cell_Line-H3K79me1	63	17	0.0994566	0.550729	0.406608	0.576544	0	0.313194	0.690061	0.634148	0.947332	0.927717	0.96559	0.376324	0.377112
H1_Cell_Line-H3K79me2	63	18	0.21687	0.985142	3.44259	0.44511	0	0.344905	0.60202	0.615288	0.904339	0.8963	0.941762	3.01767	0.78836
H1_Cell_Line-H3K9ac	63	19	0.129591	0.793776	1.463	0.669703	0	0.751648	0.944254	0.935659	0.988096	0.987871	0.976051	1.30556	0.681075
H1_Cell_Line-H3K9me3	63	20	0.116995	0.617862	0.603381	0.567431	0	0.486439	0.849537	0.795711	0.973449	0.953751	0.96724	0.349885	1.52132
H1_Cell_Line-H4K20me1	63	21	0.139396	1.49952	0.74454	0.460404	0	0.187849	0.483185	0.430527	0.886185	0.83806	0.891106	0.501803	0.429191
H1_Cell_Line-H4K8ac	63	22	0.151161	1.97412	0.689517	0.492084	0	0.294834	0.561629	0.515397	0.909418	0.846208	0.848055	0.674647	0.791821
H1_Cell_Line-H4K91ac	63	23	0.0819789	0.690298	0.302925	0.669945	0	0.471001	0.803638	0.796378	0.969521	0.96377	0.979272	0.296404	0.528377
H1_Derived_Mesenchymal_Stem_Cells-DNase	64	0	0.190772	1.61166	1.28595	0.750673	0	0.679045	0.957356	0.930735	0.99078	0.977115	0.942149	0.752957	4.30942
H1_Derived_Mesenchymal_Stem_Cells-H2AK5ac	64	1	0.122499	1.15853	0.877229	0.581138	0	0.245014	0.617208	0.564717	0.941985	0.892246	0.926701	0.829848	0.589541
H1_Derived_Mesenchymal_Stem_Cells-H2AZ	64	2	0.160165	0.779916	1.83597	0.576951	0	0.481098	0.731119	0.74347	0.947812	0.932535	0.924309	1.48399	0.597064
H1_Derived_Mesenchymal_Stem_Cells-H2BK120ac	64	3	0.117399	0.686328	0.513136	0.618106	0	0.505216	0.868147	0.814153	0.975594	0.964855	0.957774	0.494607	0.755522
H1_Derived_Mesenchymal_Stem_Cells-H2BK12ac	64	4	0.103785	1.29163	0.622709	0.771285	0	0.539014	0.943837	0.901944	0.989435	0.983694	0.974319	0.590873	1.60505
H1_Derived_Mesenchymal_Stem_Cells-H2BK5ac	64	6	0.142767	1.16141	1.3039	0.435726	0	0.363849	0.611783	0.619127	0.881792	0.892049	0.870745	1.20033	0.809334
H1_Derived_Mesenchymal_Stem_Cells-H3K14ac	64	7	0.0956856	0.496779	0.602254	0.687962	0	0.450722	0.782442	0.807978	0.969414	0.967493	0.968166	0.566669	0.332285
H1_Derived_Mesenchymal_Stem_Cells-H3K18ac	64	8	0.0969115	0.868861	0.51197	0.822242	0	0.683385	0.99057	0.980806	0.995779	0.994724	0.983861	0.519567	1.63782
H1_Derived_Mesenchymal_Stem_Cells-H3K23ac	64	9	0.105292	1.32736	0.3784	0.619496	0	0.28482	0.603772	0.588751	0.937015	0.917234	0.923678	0.367528	0.394474
H1_Derived_Mesenchymal_Stem_Cells-H3K27ac	64	10	0.26272	2.33322	3.80132	0.562227	0	0.414003	0.803638	0.767337	0.963925	0.919281	0.928259	3.79705	2.40283
H1_Derived_Mesenchymal_Stem_Cells-H3K27me3	64	11	0.171734	0.640162	2.00027	0.579191	0	0.375615	0.77176	0.633314	0.963989	0.879707	0.966356	1.79772	0.970663
H1_Derived_Mesenchymal_Stem_Cells-H3K36me3	64	12	0.174814	0.891367	0.563385	0.710658	0	0.485605	0.909539	0.87741	0.985804	0.975761	0.960639	0.668075	1.0188
H1_Derived_Mesenchymal_Stem_Cells-H3K4ac	64	13	0.0958184	0.583402	0.287126	0.783356	0	0.661938	0.972211	0.964366	0.993974	0.993214	0.984005	0.31136	1.30503
H1_Derived_Mesenchymal_Stem_Cells-H3K4me1	64	14	0.239657	1.24087	1.1577	0.631153	0	0.365685	0.780189	0.731954	0.970536	0.932496	0.937903	0.792129	0.875022
H1_Derived_Mesenchymal_Stem_Cells-H3K4me2	64	15	0.191017	0.735956	2.14046	0.634675	0	0.667612	0.978136	0.927981	0.993745	0.983522	0.951291	1.78484	0.617881
H1_Derived_Mesenchymal_Stem_Cells-H3K4me3	64	16	0.184757	1.27491	3.66951	0.68673	0	0.770341	0.984228	0.907035	0.99661	0.971896	0.959309	3.37941	1.46697
H1_Derived_Mesenchymal_Stem_Cells-H3K79me1	64	17	0.162637	1.64347	1.02862	0.559999	0	0.138863	0.523492	0.402904	0.933479	0.838484	0.912216	1.16869	0.939541
H1_Derived_Mesenchymal_Stem_Cells-H3K9ac	64	19	0.213979	1.62163	2.69505	0.491456	0	0.572895	0.72244	0.792873	0.916714	0.944249	0.880793	2.4768	1.11619
H1_Derived_Mesenchymal_Stem_Cells-H3K9me3	64	20	0.13756	1.17836	0.610515	0.551769	0	0.259451	0.629892	0.581574	0.941842	0.899535	0.931171	0.396279	0.703746
H1_Derived_Mesenchymal_Stem_Cells-H4K8ac	64	22	0.137448	1.27275	0.700003	0.764335	0	0.630977	0.966286	0.94584	0.992935	0.990395	0.978023	0.71248	1.40275
H1_Derived_Mesenchymal_Stem_Cells-H4K91ac	64	23	0.115285	0.836893	0.461032	0.749791	0	0.607527	0.943921	0.922223	0.989635	0.98728	0.965615	0.449741	1.39927
H1_Derived_Neuronal_Progenitor_Cultured_Cells-DNase	65	0	0.128088	0.672828	1.11564	0.673713	0	0.618626	0.956438	0.857298	0.991136	0.960527	0.93801	0.822487	1.48705
H1_Derived_Neuronal_Progenitor_Cultured_Cells-H2AK5ac	65	1	0.0774854	0.800026	0.274809	0.700262	0	0.306768	0.701828	0.680965	0.959823	0.949171	0.966547	0.268022	0.444739
H1_Derived_Neuronal_Progenitor_Cultured_Cells-H2BK120ac	65	3	0.0982772	0.826772	0.426069	0.599238	0	0.255111	0.565718	0.562964	0.928537	0.918574	0.938669	0.372916	0.381227
H1_Derived_Neuronal_Progenitor_Cultured_Cells-H2BK12ac	65	4	0.0972997	0.606798	0.378746	0.676537	0	0.36919	0.761662	0.725528	0.966283	0.951171	0.966279	0.37252	0.581091
H1_Derived_Neuronal_Progenitor_Cultured_Cells-H2BK15ac	65	5	0.076166	0.762535	0.270057	0.684629	0	0.317032	0.730785	0.698823	0.963306	0.950563	0.972531	0.268084	0.371566
H1_Derived_Neuronal_Progenitor_Cultured_Cells-H2BK5ac	65	6	0.102088	1.55597	0.541157	0.571169	0	0.259952	0.558541	0.560127	0.930045	0.89722	0.920086	0.47641	0.510716
H1_Derived_Neuronal_Progenitor_Cultured_Cells-H3K14ac	65	7	0.10415	0.859692	0.423243	0.688134	0	0.284236	0.691062	0.633147	0.95762	0.937613	0.955581	0.421112	0.435707
H1_Derived_Neuronal_Progenitor_Cultured_Cells-H3K18ac	65	8	0.0876782	0.765835	0.362203	0.779882	0	0.50605	0.898439	0.856881	0.984568	0.979118	0.969959	0.418577	0.757172
H1_Derived_Neuronal_Progenitor_Cultured_Cells-H3K23ac	65	9	0.0971162	1.55208	0.370475	0.656969	0	0.247184	0.590253	0.608028	0.928791	0.934842	0.926495	0.41628	0.486256
H1_Derived_Neuronal_Progenitor_Cultured_Cells-H3K27ac	65	10	0.1813	1.26195	3.33735	0.470991	0	0.420262	0.692648	0.583827	0.93588	0.850419	0.947292	3.00724	1.84744
H1_Derived_Neuronal_Progenitor_Cultured_Cells-H3K27me3	65	11	0.234705	1.66075	3.97644	0.432129	0	0.52466	0.648001	0.75557	0.890841	0.936162	0.926448	3.44001	0.756632
H1_Derived_Neuronal_Progenitor_Cultured_Cells-H3K36me3	65	12	0.1762	0.402166	1.20382	0.596896	0	0.412918	0.80731	0.774514	0.966118	0.960518	0.963595	1.01678	0.411119
H1_Derived_Neuronal_Progenitor_Cultured_Cells-H3K4ac	65	13	0.104513	0.553446	0.910531	0.584363	0	0.237336	0.549111	0.54377	0.920573	0.906662	0.956776	0.753511	0.306252
H1_Derived_Neuronal_Progenitor_Cultured_Cells-H3K4me1	65	14	0.207094	0.465634	1.11464	0.597738	0	0.329801	0.715013	0.66803	0.956042	0.931881	0.94317	0.990339	0.582903
H1_Derived_Neuronal_Progenitor_Cultured_Cells-H3K4me2	65	15	0.125036	0.419947	0.851265	0.674449	0	0.749896	0.994492	0.972711	0.997221	0.99074	0.945729	0.857271	1.48128
H1_Derived_Neuronal_Progenitor_Cultured_Cells-H3K4me3	65	16	0.158075	1.25292	2.34963	0.697268	0	0.826421	0.97438	0.947509	0.996042	0.987249	0.973201	2.25054	0.686683
H1_Derived_Neuronal_Progenitor_Cultured_Cells-H3K79me1	65	17	0.154803	1.68516	0.602091	0.551079	0	0.261621	0.588083	0.565134	0.925687	0.907722	0.927501	0.569402	0.807518
H1_Derived_Neuronal_Progenitor_Cultured_Cells-H3K9ac	65	19	0.234851	2.71255	2.25446	0.514054	0	0.436952	0.691396	0.661437	0.947113	0.891581	0.900453	2.10261	1.42664
H1_Derived_Neuronal_Progenitor_Cultured_Cells-H3K9me3	65	20	0.120043	0.793474	0.537803	0.534547	0	0.352166	0.622716	0.645498	0.925142	0.923099	0.941404	0.433458	0.602251
H1_Derived_Neuronal_Progenitor_Cultured_Cells-H4K8ac	65	22	0.182672	1.78703	1.06561	0.545277	0	0.185012	0.521072	0.438955	0.921968	0.856312	0.911817	0.926128	0.619347
H1_Derived_Neuronal_Progenitor_Cultured_Cells-H4K91ac	65	23	0.128599	1.34463	0.53362	0.597872	0	0.274723	0.604273	0.574063	0.934261	0.918587	0.935806	0.500506	0.584399
H9_Cell_Line-DNase	66	0	0.142183	0.712693	0.489717	0.735811	0	0.662188	0.975298	0.951765	0.994072	0.988704	0.967189	0.621123	2.34089
H9_Cell_Line-H2AK5ac	66	1	0.0940272	0.53519	0.540304	0.554068	0	0.210882	0.490194	0.459234	0.907708	0.857	0.96188	0.475194	0.352018
H9_Cell_Line-H2AZ	66	2	0.166935	0.943127	2.44679	0.539329	0	0.362847	0.713845	0.647751	0.950893	0.902041	0.958579	2.17757	0.750624
H9_Cell_Line-H2BK120ac	66	3	0.100992	0.899264	0.481905	0.387586	0	0.28941	0.482767	0.51306	0.870655	0.819712	0.915357	0.403152	0.435745
H9_Cell_Line-H2BK12ac	66	4	0.0820787	0.5489	0.365653	0.624447	0	0.311692	0.606776	0.600768	0.931381	0.924445	0.965936	0.297865	0.28014
H9_Cell_Line-H2BK15ac	66	5	0.0860459	0.837285	0.270133	0.622343	0	0.193691	0.508137	0.483685	0.915522	0.899729	0.939948	0.257494	0.246566
H9_Cell_Line-H2BK5ac	66	6	0.076277	0.724916	0.454029	0.548379	0	0.226571	0.480347	0.47993	0.900369	0.870069	0.939071	0.40053	0.278983
H9_Cell_Line-H3K14ac	66	7	0.124826	2.07165	1.02123	0.682075	0	0.448802	0.786698	0.768672	0.968995	0.958335	0.945707	1.14712	1.2288
H9_Cell_Line-H3K18ac	66	8	0.107114	0.741103	0.439557	0.734516	0	0.571727	0.875574	0.864642	0.98268	0.978774	0.973237	0.433952	1.10208
H9_Cell_Line-H3K23ac	66	9	0.117194	0.996215	0.93285	0.41482	0	0.107736	0.349161	0.280564	0.862083	0.733768	0.900702	0.714619	0.419604
H9_Cell_Line-H3K27ac	66	10	0.169048	1.38696	3.69741	0.419051	0	0.347826	0.587749	0.521489	0.902095	0.827211	0.900431	3.46638	2.73928
H9_Cell_Line-H3K27me3	66	11	0.197332	0.419343	0.857422	0.634511	0	0.864141	0.984395	0.977385	0.99603	0.995208	0.98809	1.55695	3.39102
H9_Cell_Line-H3K36me3	66	12	0.168685	0.257956	0.952121	0.66296	0	0.500125	0.920638	0.84962	0.985861	0.969462	0.966216	0.494236	0.54078
H9_Cell_Line-H3K4ac	66	13	0.130269	1.74082	0.690648	0.631526	0	0.353084	0.685304	0.617625	0.952191	0.905279	0.928279	0.510125	0.952922
H9_Cell_Line-H3K4me1	66	14	0.227397	0.413778	1.54476	0.563591	0	0.282484	0.710423	0.581324	0.95556	0.906035	0.961958	1.40844	0.833585
H9_Cell_Line-H3K4me2	66	15	0.102883	0.285349	0.622283	0.831706	0	0.782442	0.999833	0.99783	0.998427	0.998175	0.99463	0.654692	1.65663
H9_Cell_Line-H3K4me3	66	16	0.0853832	0.162848	0.337715	0.875006	0	0.879246	1	0.999499	0.999527	0.999439	0.994028	0.382596	1.73576
H9_Cell_Line-H3K79me1	66	17	0.168432	1.7066	0.737127	0.575626	0	0.251356	0.638071	0.549362	0.941439	0.89057	0.914764	0.710956	1.0175
H9_Cell_Line-H3K79me2	66	18	0.217261	0.723288	2.47709	0.503868	0	0.452725	0.749729	0.719269	0.941716	0.925692	0.981021	2.18718	0.549703
H9_Cell_Line-H3K9ac	66	19	0.137033	1.03833	2.02597	0.614016	0	0.652174	0.854544	0.839356	0.972333	0.964467	0.946394	1.84821	0.695906
H9_Cell_Line-H3K9me3	66	20	0.153711	1.19536	0.676376	0.536887	0	0.350914	0.704164	0.66803	0.952785	0.92279	0.923065	0.474292	1.35715
H9_Cell_Line-H4K20me1	66	21	0.122561	0.930504	1.1936	0.239914	0	0.0565802	0.204373	0.112326	0.754845	0.570065	0.793339	0.641687	0.16807
H9_Cell_Line-H4K8ac	66	22	0.125506	0.992893	1.41851	0.513543	0	0.150213	0.446215	0.326462	0.899811	0.80058	0.919827	1.27836	0.564417
H9_Cell_Line-H4K91ac	66	23	0.113661	0.782336	0.645968	0.573663	0	0.249019	0.539514	0.527247	0.920013	0.890719	0.944555	0.58181	0.406928
H9_Derived_Neuron_Cultured_Cells-H2AZ	67	2	0.158605	0.610108	0.961645	0.640094	0	0.656597	0.943003	0.918468	0.98759	0.98225	0.932311	0.957842	2.84176
H9_Derived_Neuron_Cultured_Cells-H3K27me3	67	11	0.179139	0.596432	1.20526	0.668602	0	0.65668	0.939164	0.916131	0.989814	0.96959	0.932725	1.4942	1.8169
H9_Derived_Neuron_Cultured_Cells-H3K36me3	67	12	0.118813	0.680205	0.257406	0.863522	0	0.505383	0.934491	0.941667	0.988429	0.988323	0.983041	0.280103	1.62396
H9_Derived_Neuron_Cultured_Cells-H3K4me1	67	14	0.185025	1.84356	0.661473	0.691148	0	0.462822	0.855712	0.911458	0.975997	0.980224	0.944293	0.598702	2.47068
H9_Derived_Neuron_Cultured_Cells-H3K4me3	67	16	0.104012	0.313231	0.611404	0.877075	0	0.859718	0.999833	0.981891	0.999332	0.990702	0.996563	0.849973	4.85392
H9_Derived_Neuron_Cultured_Cells-H3K9me3	67	20	0.137546	1.33553	1.28563	0.366226	0	0.146457	0.395978	0.345656	0.855221	0.776962	0.866013	0.684984	0.401576
H9_Derived_Neuronal_Progenitor_Cultured_Cells-H2AZ	68	2	0.159398	2.41822	1.42279	0.80664	0	0.732788	0.992823	0.981974	0.996848	0.994184	0.968813	1.40026	6.14114
H9_Derived_Neuronal_Progenitor_Cultured_Cells-H3K27me3	68	11	0.197195	0.43825	0.804592	0.688875	0	0.702078	0.982475	0.940416	0.995278	0.976074	0.932794	1.16618	2.52264
H9_Derived_Neuronal_Progenitor_Cultured_Cells-H3K36me3	68	12	0.130193	0.912634	0.330266	0.868994	0	0.541851	0.946424	0.949762	0.989999	0.989562	0.981984	0.336745	1.95486
H9_Derived_Neuronal_Progenitor_Cultured_Cells-H3K4me1	68	14	0.1744	0.774799	0.652348	0.656483	0	0.421848	0.855212	0.875991	0.978837	0.97392	0.95817	0.766938	1.55008
H9_Derived_Neuronal_Progenitor_Cultured_Cells-H3K4me3	68	16	0.101501	0.149807	0.545861	0.867557	0	0.878745	1	0.986064	0.999523	0.994534	0.995644	0.786378	3.15833
H9_Derived_Neuronal_Progenitor_Cultured_Cells-H3K9me3	68	20	0.152658	1.6068	1.27852	0.431583	0	0.20721	0.556622	0.400985	0.899418	0.784863	0.878228	0.674045	0.700165
HMEC_Mammary_Epithelial-DNase	69	0	0.202747	0.776994	1.25831	0.734412	0	0.683301	0.980556	0.936994	0.994527	0.983113	0.951733	0.966429	3.89767
HMEC_Mammary_Epithelial-H2AZ	69	2	0.102576	1.16264	0.612368	0.841209	0	0.72945	0.995827	0.984061	0.99676	0.995331	0.985919	0.611592	2.11593
HMEC_Mammary_Epithelial-H3K27ac	69	10	0.154678	0.516889	0.851213	0.842292	0	0.693065	0.994826	0.981557	0.996345	0.990176	0.990169	0.942282	3.55652
HMEC_Mammary_Epithelial-H3K27me3	69	11	0.169874	0.799856	2.10665	0.546524	0	0.480848	0.712426	0.719019	0.94193	0.92753	0.917473	1.71277	0.793428
HMEC_Mammary_Epithelial-H3K36me3	69	12	0.176483	0.236417	1.44302	0.697747	0	0.358258	0.830176	0.775015	0.976796	0.957938	0.974559	1.34224	0.586989
HMEC_Mammary_Epithelial-H3K4me1	69	14	0.139226	0.770268	0.365481	0.842455	0	0.536844	0.949679	0.961612	0.989815	0.990769	0.983862	0.627741	2.31176
HMEC_Mammary_Epithelial-H3K4me2	69	15	0.0648685	0.211241	0.4014	0.924681	0	0.731453	1	0.999165	0.997768	0.997453	0.995661	0.471747	1.96081
HMEC_Mammary_Epithelial-H3K4me3	69	16	0.106772	0.343585	0.904432	0.875825	0	0.84261	0.999666	0.988901	0.999014	0.995339	0.99777	0.617275	0.844229
HMEC_Mammary_Epithelial-H3K79me2	69	18	0.0794261	0.510015	0.267117	0.912764	0	0.686389	0.995744	0.993574	0.996367	0.995894	0.991694	0.312644	2.79915
HMEC_Mammary_Epithelial-H3K9ac	69	19	0.122572	0.386179	1.03199	0.792532	0	0.76208	1	0.98381	0.998208	0.994188	0.988198	1.07008	0.88783
HMEC_Mammary_Epithelial-H3K9me3	69	20	0.0909407	1.23799	0.469061	0.592318	0	0.328048	0.701994	0.679379	0.947202	0.934279	0.941108	0.174271	0.978144
HMEC_Mammary_Epithelial-H4K20me1	69	21	0.136689	0.533948	2.11118	0.374093	0	0.26838	0.476008	0.465076	0.852872	0.81587	0.974984	1.1185	0.564407
HSMM_Skeletal_Muscle_Myoblasts-DNase	70	0	0.151085	0.921446	0.911555	0.791888	0	0.66127	0.983143	0.971877	0.99482	0.991479	0.975349	1.27606	4.55794
HSMM_Skeletal_Muscle_Myoblasts-H2AZ	70	2	0.0695532	0.245665	0.327688	0.819587	0	0.750396	0.997747	0.982642	0.997572	0.994984	0.994057	0.383784	1.90874
HSMM_Skeletal_Muscle_Myoblasts-H3K27ac	70	10	0.144445	0.359097	0.898033	0.838421	0	0.701828	0.998414	0.987649	0.996736	0.994478	0.993554	1.18133	3.53648
HSMM_Skeletal_Muscle_Myoblasts-H3K27me3	70	11	0.161673	0.491019	1.76663	0.592211	0	0.328048	0.698823	0.615121	0.954553	0.897447	0.950715	1.73024	0.840111
HSMM_Skeletal_Muscle_Myoblasts-H3K36me3	70	12	0.122842	0.275344	1.2505	0.733403	0	0.370608	0.823834	0.780522	0.976471	0.962404	0.975166	1.19236	0.490754
HSMM_Skeletal_Muscle_Myoblasts-H3K4me1	70	14	0.135753	0.324224	0.51559	0.799113	0	0.540933	0.94609	0.940082	0.989327	0.988648	0.980945	0.929996	1.52673
HSMM_Skeletal_Muscle_Myoblasts-H3K4me2	70	15	0.0954082	0.589467	1.84824	0.870989	0	0.61654	0.999499	0.986815	0.995611	0.994011	0.993408	1.69127	0.777485
HSMM_Skeletal_Muscle_Myoblasts-H3K4me3	70	16	0.0711466	0.523917	0.41087	0.917698	0	0.841859	0.999416	0.999666	0.99904	0.999132	0.994533	0.368074	2.58976
HSMM_Skeletal_Muscle_Myoblasts-H3K79me2	70	18	0.0805009	0.144873	0.440423	0.869736	0	0.663356	0.996745	0.982976	0.995869	0.993229	0.99245	0.597731	1.4935
HSMM_Skeletal_Muscle_Myoblasts-H3K9ac	70	19	0.109194	0.600643	1.4559	0.830577	0	0.758658	0.999249	0.987232	0.998003	0.996181	0.995796	1.55637	1.44469
HSMM_Skeletal_Muscle_Myoblasts-H3K9me3	70	20	0.0677664	0.393823	0.497545	0.516639	0	0.24201	0.540432	0.517733	0.904126	0.883671	0.975883	0.259258	0.250768
HSMM_Skeletal_Muscle_Myoblasts-H4K20me1	70	21	0.130204	0.673425	0.969422	0.464966	0	0.348577	0.63081	0.616957	0.90514	0.894231	0.961343	0.564444	0.515492
HSMMtube_Skeletal_Muscle_Myotubes_Derived_from_HSMM-DNase	71	0	0.140218	0.521199	0.718702	0.826624	0	0.698573	0.99032	0.975048	0.996113	0.991528	0.975009	0.498396	3.97068
HSMMtube_Skeletal_Muscle_Myotubes_Derived_from_HSMM-H2AZ	71	2	0.115608	1.0545	0.605077	0.803927	0	0.738713	0.995661	0.984812	0.997142	0.995778	0.982581	0.691685	3.36993
HSMMtube_Skeletal_Muscle_Myotubes_Derived_from_HSMM-H3K27ac	71	10	0.163745	0.662115	1.28784	0.817173	0	0.613953	0.988233	0.960778	0.994218	0.988866	0.983352	1.11158	3.40589
HSMMtube_Skeletal_Muscle_Myotubes_Derived_from_HSMM-H3K27me3	71	11	0.189218	1.2135	1.01796	0.665435	0	0.302095	0.699491	0.645915	0.957822	0.919111	0.925864	1.29344	1.06995
HSMMtube_Skeletal_Muscle_Myotubes_Derived_from_HSMM-H3K36me3	71	12	0.119984	0.437946	0.463587	0.763524	0	0.48018	0.901694	0.883418	0.985014	0.980646	0.975238	0.511959	0.642979
HSMMtube_Skeletal_Muscle_Myotubes_Derived_from_HSMM-H3K4me1	71	14	0.17311	0.454555	0.690711	0.764833	0	0.466578	0.871818	0.898273	0.982681	0.982798	0.969723	0.93554	0.947628
HSMMtube_Skeletal_Muscle_Myotubes_Derived_from_HSMM-H3K4me2	71	15	0.0875773	0.1303	0.241551	0.891026	0	0.787532	1	0.999082	0.99851	0.998302	0.992356	0.257026	1.91685
HSMMtube_Skeletal_Muscle_Myotubes_Derived_from_HSMM-H3K4me3	71	16	0.0988656	0.330367	0.597716	0.86892	0	0.880664	1	0.998581	0.999481	0.999313	0.993688	0.589236	0.999816
HSMMtube_Skeletal_Muscle_Myotubes_Derived_from_HSMM-H3K79me2	71	18	0.118444	0.306854	0.797299	0.830169	0	0.552032	0.97196	0.942669	0.99173	0.987942	0.986232	0.929249	1.24969
HSMMtube_Skeletal_Muscle_Myotubes_Derived_from_HSMM-H3K9ac	71	19	0.124719	0.723769	0.695314	0.851145	0	0.706084	0.998915	0.989068	0.997115	0.99608	0.991002	0.748732	1.79374
HSMMtube_Skeletal_Muscle_Myotubes_Derived_from_HSMM-H3K9me3	71	20	0.111858	0.971686	0.460082	0.49673	0	0.295752	0.579738	0.561546	0.915829	0.893446	0.933216	0.146549	0.53613
HSMMtube_Skeletal_Muscle_Myotubes_Derived_from_HSMM-H4K20me1	71	21	0.123872	1.04716	0.655692	0.501631	0	0.405241	0.79304	0.698072	0.949102	0.921125	0.939982	0.39487	1.059
HUES48_Cell_Line-H3K27ac	72	10	0.109463	1.68306	1.09914	0.809586	0	0.748143	0.983143	0.980973	0.995748	0.994873	0.972364	0.842177	5.14718
HUES48_Cell_Line-H3K27me3	72	11	0.125564	1.45512	1.40187	0.872402	0	0.925144	1	1	0.999813	0.999814	0.989606	1.13301	11.5803
HUES48_Cell_Line-H3K36me3	72	12	0.116285	0.651139	0.282663	0.872049	0	0.621547	0.986731	0.982642	0.994439	0.994108	0.98733	0.296089	2.42772
HUES48_Cell_Line-H3K4me1	72	14	0.146916	0.508687	0.366697	0.783847	0	0.455812	0.90136	0.889093	0.985206	0.982136	0.973313	0.6824	1.587
HUES48_Cell_Line-H3K4me3	72	16	0.0693074	0.0813863	0.0851219	0.927504	0	0.912042	1	1	0.999749	0.999752	0.996498	0.107389	2.88429
HUES48_Cell_Line-H3K9ac	72	19	0.160588	1.06439	2.33249	0.624547	0	0.699074	0.928649	0.888843	0.983352	0.975621	0.975183	2.33086	1.10648
HUES48_Cell_Line-H3K9me3	72	20	0.117772	1.12077	0.365818	0.700556	0	0.472586	0.815572	0.888175	0.975862	0.979384	0.960447	0.255694	2.29409
HUES64_Cell_Line-H3K27ac	73	10	0.116709	0.419317	0.651853	0.747771	0	0.745723	0.992656	0.959192	0.996929	0.990236	0.984405	0.894898	3.29111
HUES64_Cell_Line-H3K27me3	73	11	0.124643	1.9431	1.87055	0.889524	0	0.930485	1	1	0.999834	0.999832	0.988886	1.48007	12.5134
HUES64_Cell_Line-H3K36me3	73	12	0.111773	0.830877	0.400606	0.883357	0	0.637236	0.988984	0.9884	0.994672	0.994636	0.988011	0.355308	2.8551
HUES64_Cell_Line-H3K4me1	73	14	0.144674	0.620074	0.494375	0.763261	0	0.413586	0.884503	0.845448	0.982172	0.976516	0.969711	0.841036	1.72334
HUES64_Cell_Line-H3K4me3	73	16	0.0704188	0.568248	0.501392	0.955232	0	0.927314	1	1	0.99983	0.999828	0.997338	0.512948	5.57658
HUES64_Cell_Line-H3K9ac	73	19	0.118995	0.309256	0.760286	0.752141	0	0.805975	0.998248	0.974547	0.998257	0.994774	0.982403	0.791745	1.17075
HUES64_Cell_Line-H3K9me3	73	20	0.117505	1.08547	0.530384	0.709051	0	0.58124	0.962614	0.943837	0.991488	0.985244	0.978906	0.316742	3.02403
HUES6_Cell_Line-H3K27ac	74	10	0.181035	0.819159	2.06592	0.61523	0	0.645998	0.937328	0.873404	0.98852	0.970011	0.962957	2.10656	1.45935
HUES6_Cell_Line-H3K27me3	74	11	0.140815	1.66991	1.55617	0.8781	0	0.906868	1	1	0.999701	0.999683	0.979656	1.40962	10.9006
HUES6_Cell_Line-H3K36me3	74	12	0.110065	0.813024	0.424831	0.884002	0	0.647668	0.992239	0.98815	0.995193	0.994908	0.989152	0.508964	2.78759
HUES6_Cell_Line-H3K4me1	74	14	0.142265	0.721241	0.346535	0.796892	0	0.460068	0.893182	0.883251	0.984275	0.982746	0.973115	0.464844	2.06194
HUES6_Cell_Line-H3K4me3	74	16	0.0669107	0.261314	0.160216	0.946328	0	0.892681	1	1	0.999565	0.999599	0.996497	0.196497	3.42126
HUES6_Cell_Line-H3K9ac	74	19	0.125207	1.19278	0.712287	0.789906	0	0.709004	0.996912	0.983894	0.996505	0.995137	0.979734	0.693879	2.20164
HUES6_Cell_Line-H3K9me3	74	20	0.1232	1.34939	0.550128	0.719347	0	0.432863	0.895018	0.815322	0.98363	0.971281	0.966923	0.492569	2.02751
HUVEC_Umbilical_Vein_Endothelial_Cells-DNase	75	0	0.200047	0.90836	3.38749	0.654316	0	0.545773	0.942001	0.794292	0.988462	0.920448	0.9696	1.46869	1.63096
HUVEC_Umbilical_Vein_Endothelial_Cells-H2AZ	75	2	0.0841903	0.566464	0.50688	0.800488	0	0.690562	0.986564	0.963949	0.995427	0.989642	0.986059	0.662854	1.38469
HUVEC_Umbilical_Vein_Endothelial_Cells-H3K27ac	75	10	0.204635	1.41567	1.88571	0.820256	0	0.611366	0.993491	0.93182	0.994473	0.962623	0.989705	0.864342	4.5602
HUVEC_Umbilical_Vein_Endothelial_Cells-H3K27me3	75	11	0.207265	1.51962	1.3487	0.620419	0	0.58583	0.852207	0.787699	0.964767	0.887448	0.90294	1.62358	2.96065
HUVEC_Umbilical_Vein_Endothelial_Cells-H3K36me3	75	12	0.13781	0.421854	0.793452	0.747674	0	0.423099	0.857715	0.842527	0.978758	0.966101	0.974097	0.677785	0.471395
HUVEC_Umbilical_Vein_Endothelial_Cells-H3K4me1	75	14	0.196549	2.10522	0.854689	0.764594	0	0.498373	0.914963	0.932655	0.98575	0.980607	0.969247	0.709434	2.33134
HUVEC_Umbilical_Vein_Endothelial_Cells-H3K4me2	75	15	0.0817726	0.233674	0.425335	0.909922	0	0.701494	0.999917	0.999249	0.997308	0.997009	0.995202	0.387066	2.34773
HUVEC_Umbilical_Vein_Endothelial_Cells-H3K4me3	75	16	0.103854	0.575877	0.660056	0.888576	0	0.810315	0.999666	0.992322	0.998534	0.995024	0.996433	0.474332	1.04834
HUVEC_Umbilical_Vein_Endothelial_Cells-H3K79me2	75	18	0.0874578	1.17425	0.299457	0.8856	0	0.661771	0.915297	0.991738	0.989117	0.995288	0.988551	0.387382	3.3501
HUVEC_Umbilical_Vein_Endothelial_Cells-H3K9ac	75	19	0.0783818	0.423608	0.402033	0.909502	0	0.816323	1	0.997079	0.998918	0.996998	0.997085	0.397211	3.22713
HUVEC_Umbilical_Vein_Endothelial_Cells-H3K9me3	75	20	0.0961746	1.42116	0.696517	0.463144	0	0.109989	0.422599	0.387966	0.868503	0.837464	0.874591	0.346973	0.345618
HUVEC_Umbilical_Vein_Endothelial_Cells-H4K20me1	75	21	0.144017	0.661489	1.70436	0.438724	0	0.259451	0.563966	0.515731	0.89974	0.844144	0.958542	1.02305	0.504474
HeLa-S3_Cervical_Carcinoma-DNase	76	0	0.302108	3.48104	2.76823	0.691199	0	0.54352	0.913961	0.833598	0.986984	0.937932	0.964195	1.69266	4.17726
HeLa-S3_Cervical_Carcinoma-H2AZ	76	2	0.101227	0.43904	1.08868	0.700773	0	0.67312	0.972127	0.902529	0.993134	0.976481	0.986564	0.79117	0.705451
HeLa-S3_Cervical_Carcinoma-H3K27ac	76	10	0.259027	1.53086	2.90426	0.77225	0	0.659935	0.998832	0.900442	0.995732	0.964295	0.986073	1.07974	4.59399
HeLa-S3_Cervical_Carcinoma-H3K27me3	76	11	0.20735	1.24675	4.31039	0.436076	0	0.0862055	0.517733	0.244847	0.920286	0.722289	0.899627	3.43883	1.70594
HeLa-S3_Cervical_Carcinoma-H3K36me3	76	12	0.174605	0.514048	1.51814	0.601909	0	0.295836	0.69899	0.66561	0.960314	0.933033	0.949895	1.30098	0.652126
HeLa-S3_Cervical_Carcinoma-H3K4me1	76	14	0.217632	2.04934	0.979939	0.72272	0	0.472002	0.906117	0.886506	0.984512	0.978638	0.958117	0.885843	2.43292
HeLa-S3_Cervical_Carcinoma-H3K4me2	76	15	0.116011	0.153512	0.469693	0.87313	0	0.762914	0.999249	0.999082	0.998283	0.997854	0.993983	0.667635	1.39677
HeLa-S3_Cervical_Carcinoma-H3K4me3	76	16	0.127895	0.630862	0.810674	0.851531	0	0.822916	1	0.975549	0.998883	0.991938	0.99082	0.403968	1.33293
HeLa-S3_Cervical_Carcinoma-H3K79me2	76	18	0.153444	0.633798	0.658483	0.775518	0	0.59985	0.965618	0.951515	0.992451	0.98506	0.980968	0.670534	2.0268
HeLa-S3_Cervical_Carcinoma-H3K9ac	76	19	0.134071	0.752907	0.863144	0.842602	0	0.870149	1	0.989318	0.99947	0.99623	0.984985	0.693165	4.45493
HeLa-S3_Cervical_Carcinoma-H3K9me3	76	20	0.113145	1.06575	0.73931	0.361272	0	0.149962	0.340149	0.335392	0.823096	0.786512	0.887619	0.347518	0.349133
HeLa-S3_Cervical_Carcinoma-H4K20me1	76	21	0.133467	0.964716	0.998908	0.457629	0	0.280564	0.536176	0.534591	0.888447	0.878994	0.908699	0.462142	0.40767
HepG2_Hepatocellular_Carcinoma-DNase	77	0	0.220569	2.6866	3.15742	0.637468	0	0.505216	0.93182	0.751815	0.987748	0.904732	0.946329	2.05903	2.8918
HepG2_Hepatocellular_Carcinoma-H2AZ	77	2	0.125443	1.19884	3.59508	0.572661	0	0.473087	0.841609	0.708003	0.967205	0.90678	0.993395	3.20492	1.28849
HepG2_Hepatocellular_Carcinoma-H3K27ac	77	10	0.238541	1.48028	3.10389	0.712151	0	0.528582	0.963198	0.862388	0.990291	0.94127	0.982098	2.02704	2.1451
HepG2_Hepatocellular_Carcinoma-H3K27me3	77	11	0.149642	1.0136	3.50771	0.565012	0	0.198197	0.5764	0.548444	0.925503	0.899195	0.920987	2.94868	0.786671
HepG2_Hepatocellular_Carcinoma-H3K36me3	77	12	0.140486	0.307443	1.00694	0.744434	0	0.392306	0.841692	0.830593	0.977873	0.973232	0.972347	0.906864	0.385683
HepG2_Hepatocellular_Carcinoma-H3K4me1	77	14	0.206969	1.81264	1.25453	0.686963	0	0.232997	0.742635	0.662689	0.965731	0.943887	0.941776	1.44986	1.32095
HepG2_Hepatocellular_Carcinoma-H3K4me2	77	15	0.073855	0.280581	0.644539	0.903423	0	0.641742	0.99975	0.995661	0.99641	0.994799	0.994393	0.653437	1.03121
HepG2_Hepatocellular_Carcinoma-H3K4me3	77	16	0.10233	0.712037	1.13933	0.851103	0	0.761078	0.996912	0.96687	0.997394	0.988375	0.989212	0.709565	0.842416
HepG2_Hepatocellular_Carcinoma-H3K79me2	77	18	0.142209	0.528897	1.67843	0.726643	0	0.571142	0.946007	0.957189	0.990134	0.984092	0.988328	1.37975	0.353158
HepG2_Hepatocellular_Carcinoma-H3K9ac	77	19	0.0682092	0.249286	0.479357	0.875753	0	0.831678	1	0.986815	0.999084	0.994585	0.995857	0.459281	1.53732
HepG2_Hepatocellular_Carcinoma-H3K9me3	77	20	0.110332	1.28708	0.966942	0.449311	0	0.191521	0.497204	0.461571	0.911611	0.821898	0.90713	0.365066	0.49339
HepG2_Hepatocellular_Carcinoma-H4K20me1	77	21	0.100795	0.372426	0.703339	0.591279	0	0.451306	0.814738	0.746725	0.966613	0.926739	0.982732	0.413904	0.515062
IMR90_Cell_Line-DNase	78	0	0.18327	0.434923	1.00636	0.736912	0	0.735542	0.98139	0.970625	0.995561	0.990922	0.958135	1.53746	3.74324
IMR90_Cell_Line-H2AK5ac	78	1	0.0941029	1.24886	0.698314	0.766078	0	0.551531	0.955854	0.914963	0.990579	0.984688	0.979632	0.750549	1.12233
IMR90_Cell_Line-H2AZ	78	2	0.133813	0.405704	0.782337	0.666226	0	0.697905	0.979554	0.900025	0.994328	0.969344	0.966476	0.600032	1.0246
IMR90_Cell_Line-H2BK120ac	78	3	0.0942681	1.3323	0.921809	0.87913	0	0.720187	0.998081	0.983059	0.997094	0.995732	0.99088	0.824051	3.19029
IMR90_Cell_Line-H2BK12ac	78	4	0.0686044	0.769892	0.524578	0.876982	0	0.72728	0.997914	0.99541	0.997091	0.996947	0.989083	0.621268	2.37129
IMR90_Cell_Line-H2BK15ac	78	5	0.0690923	0.950813	0.604286	0.787002	0	0.598348	0.972711	0.951932	0.992726	0.990569	0.986478	0.59929	0.569774
IMR90_Cell_Line-H2BK5ac	78	6	0.100308	1.18352	0.689119	0.82513	0	0.727447	0.983226	0.993741	0.994826	0.996889	0.977912	0.741431	2.55361
IMR90_Cell_Line-H3K14ac	78	7	0.0729856	0.271986	0.413368	0.78753	0	0.647668	0.977969	0.962447	0.993931	0.992183	0.986268	0.365288	0.48027
IMR90_Cell_Line-H3K18ac	78	8	0.0972517	0.824816	0.498049	0.865979	0	0.699992	0.997747	0.99324	0.996692	0.996201	0.986426	0.475095	2.53283
IMR90_Cell_Line-H3K23ac	78	9	0.0802873	0.962874	0.57821	0.722942	0	0.602854	0.941334	0.917466	0.989952	0.985434	0.982082	0.591791	0.355414
IMR90_Cell_Line-H3K27ac	78	10	0.188643	1.27948	1.21449	0.809937	0	0.658016	0.981557	0.957523	0.9945	0.983725	0.978485	0.71612	2.37128
IMR90_Cell_Line-H3K27me3	78	11	0.17155	1.20451	0.72407	0.777923	0	0.550864	0.916048	0.858717	0.987077	0.96151	0.965825	0.968787	2.46424
IMR90_Cell_Line-H3K36me3	78	12	0.134543	1.60074	0.693557	0.852833	0	0.544438	0.947259	0.95744	0.99036	0.990304	0.982648	0.797311	1.83145
IMR90_Cell_Line-H3K4ac	78	13	0.0915005	0.692382	0.45405	0.830251	0	0.714262	0.993324	0.995661	0.996309	0.996651	0.986815	0.517844	1.91503
IMR90_Cell_Line-H3K4me1	78	14	0.163358	1.27596	0.614739	0.774515	0	0.519486	0.917633	0.92214	0.986982	0.984977	0.967335	0.69968	1.02113
IMR90_Cell_Line-H3K4me2	78	15	0.103794	0.258515	0.334405	0.888376	0	0.764166	0.998915	0.997663	0.997869	0.997827	0.989308	0.26572	1.879
IMR90_Cell_Line-H3K4me3	78	16	0.121809	0.959327	1.22592	0.894309	0	0.854294	0.999666	0.980723	0.999244	0.991187	0.995852	0.783651	2.81981
IMR90_Cell_Line-H3K79me1	78	17	0.106365	1.10655	0.805364	0.696232	0	0.267128	0.779271	0.608028	0.970089	0.90654	0.957103	0.999498	1.13195
IMR90_Cell_Line-H3K79me2	78	18	0.160377	0.413287	1.21125	0.770861	0	0.544772	0.971042	0.897605	0.991481	0.97937	0.981973	0.742246	1.52383
IMR90_Cell_Line-H3K9ac	78	19	0.0891909	0.334849	0.620645	0.856811	0	0.798131	1	0.990403	0.998672	0.996288	0.990382	0.390321	1.5906
IMR90_Cell_Line-H3K9me3	78	20	0.124374	2.10165	0.721712	0.690383	0	0.377785	0.807811	0.775682	0.971897	0.960899	0.955079	0.246381	1.81129
IMR90_Cell_Line-H4K20me1	78	21	0.130972	1.60942	0.76596	0.707281	0	0.541934	0.946174	0.913544	0.987239	0.981371	0.975586	0.48658	2.13952
IMR90_Cell_Line-H4K8ac	78	22	0.0911477	0.924445	0.60003	0.852555	0	0.718101	0.994743	0.991822	0.996788	0.996478	0.990355	0.593061	1.79135
IMR90_Cell_Line-H4K91ac	78	23	0.0757002	0.532161	0.354952	0.852727	0	0.763331	0.998581	0.996328	0.997743	0.997501	0.989357	0.374754	2.49008
K562_Leukemia-DNase	79	0	0.275712	3.6733	2.88828	0.629806	0	0.490779	0.848535	0.762247	0.980624	0.905526	0.93454	1.80013	3.01197
K562_Leukemia-H2AZ	79	2	0.102638	1.34664	0.668782	0.743267	0	0.594926	0.958441	0.930902	0.991022	0.98108	0.967285	0.681497	1.77492
K562_Leukemia-H3K27ac	79	10	0.206719	1.16161	2.33846	0.738305	0	0.597263	0.992489	0.876909	0.993601	0.947476	0.986013	1.33233	1.45207
K562_Leukemia-H3K27me3	79	11	0.220179	1.50961	4.85082	0.374403	0	0.0906284	0.335141	0.303263	0.866356	0.751531	0.867285	3.0084	1.46593
K562_Leukemia-H3K36me3	79	12	0.189085	0.838593	1.28095	0.680025	0	0.344822	0.719937	0.767671	0.945727	0.962895	0.940142	1.14732	0.4675
K562_Leukemia-H3K4me1	79	14	0.232944	1.83	1.29709	0.631342	0	0.304515	0.715764	0.767087	0.966404	0.949223	0.942539	1.29347	1.11909
K562_Leukemia-H3K4me2	79	15	0.0948806	0.695956	0.455679	0.886589	0	0.731703	1	0.997496	0.997661	0.997256	0.995012	0.463552	2.28396
K562_Leukemia-H3K4me3	79	16	0.145399	1.06068	2.44099	0.788678	0	0.704164	0.996078	0.924226	0.99589	0.968792	0.987117	1.63881	0.734824
K562_Leukemia-H3K79me2	79	18	0.146249	1.79186	0.914647	0.767513	0	0.585162	0.914879	0.953768	0.986746	0.982431	0.973789	0.846581	2.93129
K562_Leukemia-H3K9ac	79	19	0.102394	0.547935	1.02888	0.855856	0	0.75966	0.999833	0.950346	0.998203	0.977191	0.994407	0.73441	2.67989
K562_Leukemia-H3K9me3	79	20	0.0812144	0.657874	1.07011	0.323132	0	0.104148	0.250855	0.255612	0.744132	0.732853	0.866927	0.176908	0.30374
K562_Leukemia-H4K20me1	79	21	0.1332	0.930554	1.07493	0.498135	0	0.287908	0.550864	0.562881	0.912556	0.891888	0.91958	0.609779	0.578715
Left_Ventricle-H3K27ac	80	10	0.155429	1.49345	0.729489	0.84125	0	0.711675	0.992322	0.981891	0.996228	0.992852	0.980398	0.559761	5.00218
Left_Ventricle-H3K27me3	80	11	0.12949	0.91303	0.600992	0.626275	0	0.450138	0.779855	0.752483	0.967882	0.939674	0.948258	0.607261	0.607065
Left_Ventricle-H3K36me3	80	12	0.121619	0.729421	0.328255	0.790109	0	0.507302	0.941	0.924309	0.988578	0.986749	0.97792	0.345697	0.775325
Left_Ventricle-H3K4me1	80	14	0.160191	0.749773	0.70351	0.717855	0	0.398565	0.853876	0.827339	0.979581	0.970158	0.966581	0.949653	1.0267
Left_Ventricle-H3K4me3	80	16	0.106899	0.258939	0.512044	0.848842	0	0.886172	1	0.990737	0.999424	0.996009	0.995325	0.493786	2.56902
Left_Ventricle-H3K9me3	80	20	0.0923058	1.18356	0.415389	0.568183	0	0.325378	0.646583	0.620379	0.943044	0.914324	0.944588	0.271696	0.653694
Lung-H3K27ac	81	10	0.150738	0.74262	0.953251	0.799018	0	0.691813	0.978303	0.935659	0.994997	0.980281	0.974169	0.530934	2.83339
Lung-H3K27me3	81	11	0.173901	0.853409	1.74867	0.493223	0	0.21881	0.505967	0.442544	0.900121	0.866813	0.91011	1.6192	1.23736
Lung-H3K36me3	81	12	0.106334	0.416948	0.329769	0.780163	0	0.524743	0.960527	0.947509	0.990651	0.988356	0.98293	0.339948	0.625693
Lung-H3K4me1	81	14	0.156006	0.401006	0.86925	0.659741	0	0.400567	0.828674	0.810231	0.975735	0.960148	0.953201	0.877781	0.574617
Lung-H3K4me3	81	16	0.135641	1.2483	2.18945	0.711429	0	0.828173	0.979054	0.961529	0.995318	0.988828	0.961597	2.1516	0.706634
Lung-H3K9me3	81	20	0.145192	1.67854	0.626809	0.55564	0	0.363014	0.660436	0.65159	0.941567	0.921116	0.901289	0.637643	1.10199
Mesenchymal_Stem_Cell_Derived_Adipocyte_Cultured_Cells-H3K27me3	82	11	0.156584	0.879857	0.701519	0.707504	0	0.334808	0.789118	0.722357	0.969259	0.958613	0.94531	0.846538	0.914222
Mesenchymal_Stem_Cell_Derived_Adipocyte_Cultured_Cells-H3K36me3	82	12	0.128422	0.773144	0.374232	0.845608	0	0.566803	0.974297	0.956271	0.99231	0.990561	0.982481	0.453367	1.81357
Mesenchymal_Stem_Cell_Derived_Adipocyte_Cultured_Cells-H3K4me1	82	14	0.194765	0.676946	0.387208	0.809692	0	0.429358	0.860803	0.897605	0.980968	0.983608	0.966216	0.578201	2.29966
Mesenchymal_Stem_Cell_Derived_Adipocyte_Cultured_Cells-H3K4me3	82	16	0.0854553	0.0846624	0.148671	0.909557	0	0.888509	1	1	0.999601	0.999484	0.990974	0.165625	4.73297
Mesenchymal_Stem_Cell_Derived_Adipocyte_Cultured_Cells-H3K9ac	82	19	0.121993	0.492846	0.330117	0.879285	0	0.835183	1	0.998665	0.998823	0.998767	0.986192	0.342492	8.07046
Mesenchymal_Stem_Cell_Derived_Adipocyte_Cultured_Cells-H3K9me3	82	20	0.119743	1.61038	0.714494	0.645471	0	0.482267	0.832179	0.783527	0.973999	0.959236	0.951681	0.376453	1.63951
Mobilized_CD34_Primary_Cells_Female-DNase	83	0	0.163817	0.747046	0.846297	0.761326	0	0.736627	0.984144	0.959192	0.995966	0.987566	0.966105	0.757701	3.37265
Mobilized_CD34_Primary_Cells_Female-H3K27ac	83	10	0.30031	0.711457	2.30274	0.675113	0	0.613119	0.985313	0.889176	0.993931	0.970325	0.960265	1.37544	2.66506
Mobilized_CD34_Primary_Cells_Female-H3K27me3	83	11	0.142057	0.727258	0.734445	0.758422	0	0.697321	0.991738	0.923058	0.996324	0.965539	0.961919	0.895434	2.47519
Mobilized_CD34_Primary_Cells_Female-H3K36me3	83	12	0.120478	0.640924	0.249206	0.870721	0	0.515397	0.965117	0.954769	0.990671	0.989788	0.986821	0.327474	1.53711
Mobilized_CD34_Primary_Cells_Female-H3K4me1	83	14	0.225158	1.72069	0.698449	0.855983	0	0.54085	0.978386	0.976216	0.992099	0.992232	0.978692	0.744496	5.40056
Mobilized_CD34_Primary_Cells_Female-H3K4me3	83	16	0.0936973	0.143031	0.174344	0.886096	0	0.893933	1	0.999666	0.999638	0.999554	0.996374	0.167215	2.13366
Mobilized_CD34_Primary_Cells_Female-H3K9me3	83	20	0.101385	1.05963	0.445067	0.61767	0	0.482016	0.847868	0.821914	0.97297	0.963112	0.964225	0.229111	1.22151
Mobilized_CD34_Primary_Cells_Male-DNase	84	0	0.164917	0.385494	1.3782	0.695626	0	0.75774	0.983977	0.941417	0.996028	0.982807	0.957416	1.20711	2.55522
Mobilized_CD34_Primary_Cells_Male-H3K27me3	84	11	0.145628	0.891948	0.776105	0.767218	0	0.677794	0.990487	0.932237	0.995876	0.965164	0.966377	0.973743	2.54098
Mobilized_CD34_Primary_Cells_Male-H3K36me3	84	12	0.10778	0.837256	0.355296	0.885757	0	0.571727	0.973963	0.977468	0.992282	0.992549	0.98683	0.400434	2.14062
Mobilized_CD34_Primary_Cells_Male-H3K4me1	84	14	0.163168	1.24935	0.617114	0.88831	0	0.608696	0.987649	0.990403	0.994177	0.994267	0.988782	0.521578	5.25018
Mobilized_CD34_Primary_Cells_Male-H3K4me3	84	16	0.0763607	0.669612	0.508078	0.940608	0	0.882917	1	0.99975	0.99956	0.999437	0.99505	0.478633	5.54652
Mobilized_CD34_Primary_Cells_Male-H3K9me3	84	20	0.0985467	1.49625	0.663594	0.679808	0	0.515731	0.89193	0.880664	0.982363	0.971272	0.953544	0.48645	1.6225
Monocytes-CD14+_RO01746-DNase	85	0	0.224966	0.752308	0.86699	0.751118	0	0.779855	0.994075	0.973546	0.997644	0.991541	0.948552	0.926321	4.00679
Monocytes-CD14+_RO01746-H2AZ	85	2	0.152807	1.45496	0.999836	0.703395	0	0.678962	0.984061	0.925812	0.995025	0.980593	0.946762	1.10484	1.86249
Monocytes-CD14+_RO01746-H3K27ac	85	10	0.206786	1.06368	0.499747	0.839895	0	0.72436	0.997496	0.993574	0.996898	0.996211	0.966092	0.682881	5.269
Monocytes-CD14+_RO01746-H3K27me3	85	11	0.261364	3.72085	2.85962	0.830738	0	0.796629	0.998915	0.995827	0.99842	0.997763	0.939682	1.86949	8.17229
Monocytes-CD14+_RO01746-H3K36me3	85	12	0.223246	2.67198	1.08823	0.902575	0	0.47751	0.946341	0.963949	0.988307	0.989435	0.985828	0.859105	4.18855
Monocytes-CD14+_RO01746-H3K4me1	85	14	0.234265	2.49565	1.46825	0.878786	0	0.598515	0.992573	0.985479	0.994096	0.993752	0.984126	1.08269	5.14265
Monocytes-CD14+_RO01746-H3K4me2	85	15	0.123511	1.83914	1.28997	0.919318	0	0.740215	1	0.993491	0.997912	0.991552	0.996512	1.21284	6.61684
Monocytes-CD14+_RO01746-H3K4me3	85	16	0.129408	1.54767	1.07199	0.916637	0	0.865643	1	1	0.9993	0.99937	0.993128	1.01082	3.65782
Monocytes-CD14+_RO01746-H3K79me2	85	18	0.193904	1.71785	0.728552	0.778314	0	0.420596	0.872736	0.908621	0.981101	0.980866	0.974133	0.960656	1.3649
Monocytes-CD14+_RO01746-H3K9ac	85	19	0.181897	0.532983	1.11594	0.748692	0	0.747809	0.999833	0.968205	0.997917	0.977248	0.973866	1.16982	2.13931
Monocytes-CD14+_RO01746-H3K9me3	85	20	0.114447	1.8852	0.615499	0.591446	0	0.384128	0.722023	0.740132	0.957674	0.945362	0.938506	0.201601	1.36901
Monocytes-CD14+_RO01746-H4K20me1	85	21	0.387485	8.14573	3.10347	0.714146	0	0.356839	0.798965	0.848619	0.971656	0.969137	0.939958	1.17556	5.66992
Muscle_Satellite_Cultured_Cells-H3K27me3	86	11	0.14963	0.952789	0.546845	0.727217	0	0.437787	0.809564	0.791288	0.973672	0.955751	0.949551	0.75835	1.17707
Muscle_Satellite_Cultured_Cells-H3K36me3	86	12	0.116635	0.409209	0.417552	0.79324	0	0.455479	0.898439	0.887591	0.984569	0.982114	0.978951	0.383001	0.635172
Muscle_Satellite_Cultured_Cells-H3K4me1	86	14	0.168887	0.849384	0.43465	0.842081	0	0.59501	0.972127	0.96445	0.992627	0.991772	0.980356	0.541168	3.29812
Muscle_Satellite_Cultured_Cells-H3K4me2	86	15	0.0832939	0.327983	0.240639	0.940921	0	0.862472	1	1	0.999349	0.999371	0.99688	0.209031	5.10876
Muscle_Satellite_Cultured_Cells-H3K4me3	86	16	0.0809526	0.0997087	0.147006	0.906539	0	0.889343	1	1	0.99957	0.999578	0.996708	0.139623	1.78926
Muscle_Satellite_Cultured_Cells-H3K9ac	86	19	0.111863	1.05499	0.717259	0.908078	0	0.838187	1	0.998999	0.999112	0.998752	0.99401	0.628212	4.39985
Muscle_Satellite_Cultured_Cells-H3K9me3	86	20	0.10567	1.03985	0.445793	0.561888	0	0.207794	0.557707	0.5179	0.925927	0.898831	0.937382	0.245253	0.432181
NH-A_Astrocytes-DNase	87	0	0.173347	0.436229	0.75907	0.788916	0	0.746391	0.996245	0.971793	0.997279	0.990201	0.968537	0.889208	4.00467
NH-A_Astrocytes-H2AZ	87	2	0.11223	0.238464	0.385602	0.778702	0	0.751398	0.994743	0.977802	0.997446	0.995248	0.992444	0.444365	1.67814
NH-A_Astrocytes-H3K27ac	87	10	0.166811	0.344533	1.22072	0.834961	0	0.695986	0.997997	0.963949	0.996703	0.986963	0.989639	0.701939	3.54061
NH-A_Astrocytes-H3K27me3	87	11	0.141371	0.862152	0.688595	0.692583	0	0.513227	0.855712	0.841609	0.980237	0.969759	0.954765	0.735456	1.04186
NH-A_Astrocytes-H3K36me3	87	12	0.168931	0.348234	0.97759	0.699587	0	0.409163	0.836852	0.804473	0.977964	0.967012	0.967703	0.938187	0.491813
NH-A_Astrocytes-H3K4me1	87	14	0.128208	0.312959	0.290582	0.823357	0	0.620295	0.974965	0.961863	0.993282	0.992404	0.981861	0.353507	1.91168
NH-A_Astrocytes-H3K4me2	87	15	0.0863429	0.657184	0.513138	0.947391	0	0.863473	1	1	0.999339	0.99939	0.994962	0.531791	3.42741
NH-A_Astrocytes-H3K4me3	87	16	0.116728	0.261354	1.13288	0.864649	0	0.853376	1	0.968372	0.999167	0.988109	0.994197	0.435426	0.522191
NH-A_Astrocytes-H3K79me2	87	18	0.100685	0.363771	0.189511	0.889867	0	0.646499	0.978386	0.993324	0.994074	0.994911	0.988611	0.289677	2.26688
NH-A_Astrocytes-H3K9ac	87	19	0.109535	0.64744	0.645271	0.894207	0	0.859468	1	0.983727	0.999377	0.99227	0.993825	0.430482	2.71607
NH-A_Astrocytes-H3K9me3	87	20	0.113698	1.01177	0.457659	0.502287	0	0.255946	0.565635	0.5411	0.911193	0.888379	0.933483	0.165278	0.480784
NH-A_Astrocytes-H4K20me1	87	21	0.120868	1.12063	0.478096	0.782443	0	0.577485	0.955938	0.943587	0.991146	0.988582	0.978334	0.43289	1.91618
NHDF-Ad_Adult_Dermal_Fibroblasts-DNase	88	0	0.191537	2.99691	1.80396	0.760825	0	0.594592	0.916966	0.906117	0.986842	0.96823	0.960494	0.884724	5.44887
NHDF-Ad_Adult_Dermal_Fibroblasts-H2AZ	88	2	0.101231	0.336136	0.739375	0.730782	0	0.685471	0.972378	0.930234	0.993277	0.977969	0.990049	0.676338	0.727675
NHDF-Ad_Adult_Dermal_Fibroblasts-H3K27ac	88	10	0.199166	1.21876	3.68835	0.758648	0	0.649086	0.992823	0.921639	0.995008	0.973074	0.990508	2.39832	1.26387
NHDF-Ad_Adult_Dermal_Fibroblasts-H3K27me3	88	11	0.15019	0.410799	1.47105	0.624029	0	0.445715	0.781357	0.761996	0.969248	0.943155	0.976503	1.44598	0.663088
NHDF-Ad_Adult_Dermal_Fibroblasts-H3K36me3	88	12	0.174195	0.408479	2.03407	0.65199	0	0.367688	0.805224	0.769423	0.975017	0.953522	0.978243	1.92185	0.538713
NHDF-Ad_Adult_Dermal_Fibroblasts-H3K4me1	88	14	0.157181	0.234722	0.723247	0.775333	0	0.525661	0.931069	0.908621	0.9883	0.983695	0.979586	1.34082	1.20296
NHDF-Ad_Adult_Dermal_Fibroblasts-H3K4me2	88	15	0.059286	0.280468	0.788195	0.905167	0	0.720604	0.999666	0.993407	0.997592	0.996648	0.995262	0.728073	1.17321
NHDF-Ad_Adult_Dermal_Fibroblasts-H3K4me3	88	16	0.129795	2.04574	3.64065	0.816091	0	0.780022	1	0.983643	0.998417	0.994855	0.997559	3.60889	0.878503
NHDF-Ad_Adult_Dermal_Fibroblasts-H3K79me2	88	18	0.0927042	0.19211	0.449139	0.854275	0	0.628474	0.996161	0.983226	0.995049	0.993924	0.990795	0.466489	2.11899
NHDF-Ad_Adult_Dermal_Fibroblasts-H3K9ac	88	19	0.0897438	0.357836	0.792879	0.832943	0	0.822415	1	0.987148	0.998902	0.995423	0.997522	0.681568	1.14461
NHDF-Ad_Adult_Dermal_Fibroblasts-H3K9me3	88	20	0.0872069	0.378133	0.798662	0.43948	0	0.168906	0.426437	0.388968	0.864392	0.824314	0.972929	0.576005	0.241047
NHDF-Ad_Adult_Dermal_Fibroblasts-H4K20me1	88	21	0.123987	1.07981	0.560923	0.518107	0	0.378787	0.725695	0.690228	0.943423	0.927213	0.914051	0.488095	0.823069
NHEK-Epidermal_Keratinocytes-DNase	89	0	0.210333	0.78879	2.36606	0.654166	0	0.633064	0.946758	0.905116	0.990345	0.972822	0.924858	2.4744	2.15708
NHEK-Epidermal_Keratinocytes-H2AZ	89	2	0.0979439	0.446416	0.633619	0.772299	0	0.653008	0.969624	0.970542	0.993158	0.992548	0.981064	0.633351	0.60177
NHEK-Epidermal_Keratinocytes-H3K27ac	89	10	0.160135	0.975406	0.7562	0.871961	0	0.700325	0.999165	0.984478	0.996966	0.993271	0.991717	0.558954	4.93765
NHEK-Epidermal_Keratinocytes-H3K27me3	89	11	0.154937	1.1475	0.778343	0.750165	0	0.729283	0.972378	0.947092	0.994978	0.986286	0.957822	0.958224	2.95939
NHEK-Epidermal_Keratinocytes-H3K36me3	89	12	0.13262	0.49263	0.638547	0.758282	0	0.373195	0.80489	0.805641	0.975395	0.972424	0.969245	0.61844	0.441109
NHEK-Epidermal_Keratinocytes-H3K4me1	89	14	0.174458	1.38578	0.612415	0.841009	0	0.564216	0.966452	0.962447	0.991505	0.991214	0.981087	0.50472	3.22706
NHEK-Epidermal_Keratinocytes-H3K4me2	89	15	0.0814053	0.390234	0.353226	0.931151	0	0.67262	1	0.997997	0.99679	0.995978	0.9954	0.402766	2.00073
NHEK-Epidermal_Keratinocytes-H3K4me3	89	16	0.0989196	0.47294	1.18165	0.886769	0	0.780272	1	0.999666	0.998534	0.998373	0.994854	1.10924	0.849174
NHEK-Epidermal_Keratinocytes-H3K79me2	89	18	0.0930049	0.604272	0.305064	0.893483	0	0.641242	0.980639	0.981974	0.994217	0.994108	0.988539	0.412417	3.50119
NHEK-Epidermal_Keratinocytes-H3K9ac	89	19	0.100279	0.775841	0.552428	0.900687	0	0.828924	1	0.999416	0.999103	0.999017	0.996264	0.481192	3.82014
NHEK-Epidermal_Keratinocytes-H3K9me3	89	20	0.0826149	0.694566	0.368594	0.602003	0	0.323625	0.709922	0.695318	0.954486	0.937753	0.962057	0.155013	0.548165
NHEK-Epidermal_Keratinocytes-H4K20me1	89	21	0.143343	0.562342	0.968798	0.561817	0	0.386464	0.730618	0.710757	0.9526	0.936267	0.971419	0.712272	0.51096
NHLF_Lung_Fibroblasts-DNase	90	0	0.17256	1.29827	1.30481	0.751332	0	0.630643	0.970458	0.941	0.992921	0.982854	0.964592	1.22895	4.31649
NHLF_Lung_Fibroblasts-H2AZ	90	2	0.0707724	0.469876	0.944398	0.757541	0	0.657348	0.969624	0.947592	0.993525	0.987075	0.990784	0.963688	0.454383
NHLF_Lung_Fibroblasts-H3K27ac	90	10	0.113743	0.343038	0.635067	0.863129	0	0.762497	0.999249	0.980222	0.997896	0.991436	0.991798	0.339689	3.69723
NHLF_Lung_Fibroblasts-H3K27me3	90	11	0.149679	0.356246	0.712699	0.719906	0	0.569724	0.913544	0.875323	0.987135	0.971277	0.968943	0.910694	0.961121
NHLF_Lung_Fibroblasts-H3K36me3	90	12	0.142184	0.246663	1.32153	0.693204	0	0.440457	0.896186	0.848619	0.983321	0.970212	0.983604	1.1972	0.420967
NHLF_Lung_Fibroblasts-H3K4me1	90	14	0.161755	0.247206	1.10157	0.733554	0	0.510139	0.923391	0.897939	0.987242	0.979207	0.979673	1.28868	0.735618
NHLF_Lung_Fibroblasts-H3K4me2	90	15	0.0701957	0.298891	1.18238	0.87481	0	0.643829	0.999499	0.97872	0.996644	0.993196	0.993783	1.09243	0.593709
NHLF_Lung_Fibroblasts-H3K4me3	90	16	0.0899023	1.20321	2.05058	0.89077	0	0.856881	1	0.977552	0.999295	0.991095	0.997996	1.63785	0.317145
NHLF_Lung_Fibroblasts-H3K79me2	90	18	0.0658365	0.206331	0.17562	0.899045	0	0.695318	0.996495	0.997413	0.996623	0.996697	0.992822	0.205503	2.20938
NHLF_Lung_Fibroblasts-H3K9ac	90	19	0.100521	0.594829	1.36214	0.79799	0	0.798214	0.998915	0.977802	0.998266	0.993609	0.992215	1.26675	1.50711
NHLF_Lung_Fibroblasts-H3K9me3	90	20	0.0778347	0.261974	0.932638	0.458222	0	0.194943	0.50363	0.465242	0.892972	0.838472	0.959493	0.533271	0.238259
NHLF_Lung_Fibroblasts-H4K20me1	90	21	0.141626	0.632377	1.97672	0.344544	0	0.219394	0.433197	0.473254	0.812428	0.790723	0.937306	1.18458	0.412621
Neurosphere_Cultured_Cells_Cortex_Derived-H3K27me3	91	11	0.150505	0.568701	1.65158	0.688485	0	0.659267	0.938329	0.786281	0.989113	0.926685	0.954099	2.11009	2.95908
Neurosphere_Cultured_Cells_Cortex_Derived-H3K36me3	91	12	0.104814	0.254042	0.452085	0.81037	0	0.445715	0.894601	0.899274	0.983157	0.983855	0.979186	0.483544	0.356842
Neurosphere_Cultured_Cells_Cortex_Derived-H3K4me1	91	14	0.168716	1.34429	0.587893	0.732316	0	0.361095	0.812234	0.821414	0.975639	0.966534	0.956226	0.495818	1.41809
Neurosphere_Cultured_Cells_Cortex_Derived-H3K4me3	91	16	0.082269	0.408006	0.447505	0.901609	0	0.889594	1	0.999499	0.999588	0.999502	0.99612	0.569332	5.8588
Neurosphere_Cultured_Cells_Cortex_Derived-H3K9me3	91	20	0.096867	1.03276	0.49603	0.581741	0	0.378119	0.777101	0.708921	0.95965	0.929745	0.958053	0.368816	0.750422
Neurosphere_Cultured_Cells_Ganglionic_Eminence_Derived-H3K27me3	92	11	0.139861	0.759996	2.39382	0.584164	0	0.534007	0.796629	0.740799	0.965581	0.91141	0.966486	2.63574	1.19453
Neurosphere_Cultured_Cells_Ganglionic_Eminence_Derived-H3K36me3	92	12	0.105692	0.254403	0.466482	0.815574	0	0.428858	0.89143	0.884002	0.983307	0.982487	0.980004	0.468263	0.337813
Neurosphere_Cultured_Cells_Ganglionic_Eminence_Derived-H3K4me1	92	14	0.139582	0.301722	0.694767	0.755235	0	0.406576	0.88709	0.862388	0.981826	0.977985	0.975051	0.788391	0.819208
Neurosphere_Cultured_Cells_Ganglionic_Eminence_Derived-H3K4me3	92	16	0.0681808	0.412892	0.310923	0.921835	0	0.892097	1	1	0.999616	0.999579	0.994327	0.344341	6.18697
Neurosphere_Cultured_Cells_Ganglionic_Eminence_Derived-H3K9me3	92	20	0.101418	0.815467	0.476711	0.607618	0	0.405992	0.796044	0.764834	0.964448	0.947877	0.969754	0.435826	0.646481
Osteoblasts-H2AZ	93	2	0.113028	0.504149	0.493993	0.763625	0	0.686806	0.98381	0.971376	0.995177	0.993341	0.975346	0.463613	2.60784
Osteoblasts-H3K27ac	93	10	0.163748	0.358461	0.858823	0.873537	0	0.674873	0.995744	0.988233	0.995956	0.994571	0.986892	0.915948	5.44407
Osteoblasts-H3K27me3	93	11	0.155409	0.843294	0.608308	0.712733	0	0.509889	0.852291	0.827339	0.979234	0.962753	0.947869	0.818985	1.97622
Osteoblasts-H3K36me3	93	12	0.122136	0.621506	0.295938	0.826641	0	0.486189	0.916966	0.915714	0.986898	0.986113	0.98073	0.323514	0.877355
Osteoblasts-H3K4me1	93	14	0.156271	0.699568	0.344926	0.856112	0	0.6001	0.981474	0.978052	0.993335	0.993032	0.984055	0.457179	3.31993
Osteoblasts-H3K4me2	93	15	0.0817281	0.238978	0.188261	0.935273	0	0.808562	1	1	0.998824	0.998841	0.994533	0.173475	4.47783
Osteoblasts-H3K4me3	93	16	0.086563	0.389547	0.248191	0.913531	0	0.873738	1	1	0.999364	0.999443	0.994107	0.240291	2.76429
Osteoblasts-H3K79me2	93	18	0.106177	0.545811	0.313635	0.900019	0	0.615622	0.993991	0.978136	0.994877	0.993251	0.988896	0.386017	2.49108
Osteoblasts-H3K9me3	93	20	0.109813	0.958065	0.568256	0.46028	0	0.196528	0.487524	0.460235	0.889937	0.864268	0.918214	0.192194	0.37445
Osteoblasts-H4K20me1	93	21	0.121862	0.837323	0.369373	0.737078	0	0.493699	0.906117	0.910373	0.984339	0.983108	0.972223	0.390225	1.04589
Ovary-DNase	94	0	0.140818	0.6754	1.62806	0.649242	0	0.607277	0.943169	0.848535	0.989333	0.955494	0.931462	1.51132	1.49375
Ovary-H3K27ac	94	10	0.212087	1.48068	5.87243	0.536301	0	0.446132	0.885004	0.706501	0.981522	0.87293	0.961484	5.68947	1.69905
Ovary-H3K27me3	94	11	0.192048	0.904708	2.89791	0.473698	0	0.244263	0.570558	0.543854	0.914997	0.836354	0.921971	2.39631	0.841758
Ovary-H3K36me3	94	12	0.160515	0.287956	0.758503	0.702348	0	0.43495	0.885671	0.84019	0.983189	0.973908	0.973966	0.796797	0.450082
Ovary-H3K4me1	94	14	0.18491	0.678051	1.5355	0.536582	0	0.288659	0.71518	0.620212	0.957517	0.881594	0.946153	1.69358	0.833609
Ovary-H3K4me3	94	16	0.112974	0.566305	1.1516	0.818764	0	0.808395	0.998915	0.978386	0.998363	0.991253	0.992147	1.00284	2.19097
Ovary-H3K9me3	94	20	0.0844765	0.830678	0.690269	0.448721	0	0.17675	0.399816	0.360594	0.849098	0.810189	0.895493	0.553431	0.308631
Pancreas-DNase	95	0	0.123588	0.785156	1.06946	0.643926	0	0.634315	0.927731	0.887424	0.985838	0.970113	0.937837	0.831408	1.28604
Pancreas-H3K27ac	95	10	0.176866	1.25915	3.08916	0.583745	0	0.61896	0.920137	0.825503	0.984409	0.949321	0.9621	2.84972	0.869598
Pancreas-H3K27me3	95	11	0.168889	1.19159	3.56255	0.16909	0	0.039556	0.15305	0.151715	0.74958	0.538736	0.762306	3.20037	2.34481
Pancreas-H3K36me3	95	12	0.127828	0.30001	0.562707	0.708617	0	0.525578	0.940582	0.89193	0.987918	0.98249	0.970436	0.583891	0.531482
Pancreas-H3K4me1	95	14	0.182392	1.35031	0.597271	0.713539	0	0.444046	0.847701	0.844029	0.977365	0.973391	0.955448	0.619795	1.29486
Pancreas-H3K4me3	95	16	0.082074	0.681004	0.680247	0.854164	0	0.858132	0.996912	0.984228	0.998792	0.99496	0.98919	0.606008	1.80516
Pancreas-H3K9me3	95	20	0.122598	1.04204	0.489484	0.538161	0	0.327214	0.658767	0.635817	0.943105	0.90976	0.924519	0.485585	0.743669
Pancreatic_Islets-H3K27ac	96	10	0.163563	1.4369	3.73407	0.58726	0	0.512059	0.808979	0.788868	0.970224	0.921147	0.956906	3.06786	0.620393
Pancreatic_Islets-H3K27me3	96	11	0.14343	0.799229	1.64081	0.480032	0	0.286406	0.555036	0.537678	0.922088	0.847353	0.920649	1.65222	0.813307
Pancreatic_Islets-H3K36me3	96	12	0.207468	0.687051	1.72188	0.389637	0	0.335141	0.65426	0.612034	0.904053	0.888555	0.929126	1.67397	0.613445
Pancreatic_Islets-H3K4me1	96	14	0.285446	1.81865	3.33865	0.262432	0	0.0978052	0.351915	0.275807	0.854618	0.622366	0.811158	3.04739	1.57888
Pancreatic_Islets-H3K4me3	96	16	0.0919173	0.710735	1.43677	0.832321	0	0.791705	0.991989	0.980723	0.997246	0.991741	0.992196	1.1743	0.636282
Pancreatic_Islets-H3K9ac	96	19	0.0824855	0.973621	1.99661	0.693154	0	0.654928	0.946841	0.88709	0.987923	0.953632	0.983444	1.86705	0.63948
Pancreatic_Islets-H3K9me3	96	20	0.0669041	0.27836	0.6558	0.511689	0	0.295001	0.675207	0.601268	0.943545	0.854657	0.987679	0.595137	0.29001
Penis_Foreskin_Fibroblast_Primary_Cells_skin01-DNase	97	0	0.15748	0.235862	0.298539	0.859504	0	0.820496	0.998999	0.995994	0.998754	0.998006	0.979541	0.388002	4.92522
Penis_Foreskin_Fibroblast_Primary_Cells_skin01-H3K27ac	97	10	0.211172	0.286809	1.16275	0.740995	0	0.698323	0.995327	0.940165	0.996711	0.984029	0.951461	0.820913	2.12942
Penis_Foreskin_Fibroblast_Primary_Cells_skin01-H3K27me3	97	11	0.198175	1.7355	0.963048	0.809994	0	0.579988	0.943921	0.865142	0.990107	0.969267	0.959023	1.09581	2.9789
Penis_Foreskin_Fibroblast_Primary_Cells_skin01-H3K36me3	97	12	0.132921	0.828738	0.379744	0.852743	0	0.565301	0.975215	0.954435	0.99245	0.99041	0.978776	0.38738	1.44252
Penis_Foreskin_Fibroblast_Primary_Cells_skin01-H3K4me1	97	14	0.17529	0.779963	0.312133	0.821943	0	0.551448	0.937745	0.944588	0.989119	0.989746	0.967894	0.345587	2.15573
Penis_Foreskin_Fibroblast_Primary_Cells_skin01-H3K4me3	97	16	0.103581	0.41966	0.30345	0.91743	0	0.883585	1	1	0.999568	0.999525	0.986745	0.263201	4.00272
Penis_Foreskin_Fibroblast_Primary_Cells_skin01-H3K9me3	97	20	0.158149	2.17962	0.667809	0.593852	0	0.347242	0.775432	0.733289	0.958505	0.953211	0.909547	0.341481	1.72498
Penis_Foreskin_Fibroblast_Primary_Cells_skin02-DNase	98	0	0.170159	0.749643	0.532302	0.859432	0	0.827756	0.999249	0.997747	0.998828	0.998609	0.980508	0.553175	7.25399
Penis_Foreskin_Fibroblast_Primary_Cells_skin02-H3K27ac	98	10	0.237774	0.471406	1.67313	0.693453	0	0.70333	0.982976	0.923725	0.995527	0.980748	0.94367	1.39952	1.45806
Penis_Foreskin_Fibroblast_Primary_Cells_skin02-H3K27me3	98	11	0.148425	0.634028	0.734311	0.78954	0	0.528248	0.928899	0.836018	0.988462	0.967415	0.96632	0.976661	1.68069
Penis_Foreskin_Fibroblast_Primary_Cells_skin02-H3K36me3	98	12	0.141538	0.345424	0.35473	0.778272	0	0.528081	0.954519	0.927898	0.989967	0.987158	0.970733	0.409656	0.806131
Penis_Foreskin_Fibroblast_Primary_Cells_skin02-H3K4me1	98	14	0.168678	0.296177	0.395811	0.794686	0	0.513644	0.930151	0.898189	0.987892	0.984174	0.965923	0.463625	0.97276
Penis_Foreskin_Fibroblast_Primary_Cells_skin02-H3K4me3	98	16	0.116962	0.129568	0.159447	0.883005	0	0.890178	1	0.99975	0.999613	0.999576	0.974251	0.163875	2.66447
Penis_Foreskin_Fibroblast_Primary_Cells_skin02-H3K9me3	98	20	0.155834	1.56234	0.665687	0.559847	0	0.312276	0.729784	0.636151	0.947988	0.923419	0.905707	0.442909	1.35934
Penis_Foreskin_Keratinocyte_Primary_Cells_skin02-DNase	99	0	0.194007	1.81147	1.44454	0.778612	0	0.585746	0.970959	0.925061	0.992385	0.976876	0.962198	1.29151	5.77796
Penis_Foreskin_Keratinocyte_Primary_Cells_skin02-H3K27me3	99	11	0.119508	0.219859	0.505653	0.756224	0	0.767838	0.976216	0.94584	0.995839	0.983369	0.979907	0.876994	1.8741
Penis_Foreskin_Keratinocyte_Primary_Cells_skin02-H3K36me3	99	12	0.107397	0.310614	0.336753	0.832865	0	0.494534	0.921055	0.926145	0.987134	0.987051	0.981709	0.397265	0.828326
Penis_Foreskin_Keratinocyte_Primary_Cells_skin02-H3K4me1	99	14	0.144844	0.246486	0.745235	0.787219	0	0.445882	0.901444	0.878244	0.98439	0.981669	0.976303	1.0138	0.970609
Penis_Foreskin_Keratinocyte_Primary_Cells_skin02-H3K4me3	99	16	0.0623684	0.104587	0.148648	0.945764	0	0.888091	1	1	0.999606	0.999623	0.998195	0.204839	5.32004
Penis_Foreskin_Keratinocyte_Primary_Cells_skin02-H3K9me3	99	20	0.0663518	0.923346	0.645434	0.606913	0	0.405408	0.844363	0.745807	0.976007	0.91686	0.962096	0.45639	1.17138
Penis_Foreskin_Keratinocyte_Primary_Cells_skin03-H3K27ac	100	10	0.212655	0.402847	1.28211	0.746222	0	0.667779	0.993407	0.972544	0.995906	0.993246	0.968236	1.46022	1.77988
Penis_Foreskin_Keratinocyte_Primary_Cells_skin03-H3K27me3	100	11	0.164724	1.1858	1.00677	0.728343	0	0.765418	0.98381	0.930819	0.996334	0.975868	0.944102	1.24023	4.52749
Penis_Foreskin_Keratinocyte_Primary_Cells_skin03-H3K36me3	100	12	0.179354	1.74674	0.728304	0.86522	0	0.525912	0.947175	0.935993	0.989552	0.988025	0.977449	0.745079	2.20898
Penis_Foreskin_Keratinocyte_Primary_Cells_skin03-H3K4me1	100	14	0.162112	0.888751	0.371671	0.7977	0	0.459234	0.910957	0.895352	0.985542	0.983679	0.969311	0.513447	2.25549
Penis_Foreskin_Keratinocyte_Primary_Cells_skin03-H3K4me3	100	16	0.131412	2.14823	1.85496	0.935098	0	0.897605	1	0.999583	0.999651	0.999558	0.994189	1.82732	9.08088
Penis_Foreskin_Keratinocyte_Primary_Cells_skin03-H3K9me3	100	20	0.169986	2.9099	0.7853	0.530121	0	0.303847	0.680798	0.665943	0.938479	0.925134	0.882656	0.406109	1.62403
Penis_Foreskin_Melanocyte_Primary_Cells_skin01-DNase	101	0	0.270685	4.27419	3.53788	0.621819	0	0.473087	0.759409	0.777017	0.948319	0.92875	0.909904	1.5569	2.42451
Penis_Foreskin_Melanocyte_Primary_Cells_skin01-H3K27ac	101	10	0.182999	1.82979	4.85521	0.551382	0	0.471167	0.744054	0.713511	0.956233	0.925847	0.951441	4.42656	1.34768
Penis_Foreskin_Melanocyte_Primary_Cells_skin01-H3K27me3	101	11	0.130638	0.510829	1.64689	0.707747	0	0.482684	0.873321	0.837103	0.981824	0.969645	0.974153	1.51824	0.511465
Penis_Foreskin_Melanocyte_Primary_Cells_skin01-H3K36me3	101	12	0.170774	0.455925	1.51546	0.699132	0	0.499708	0.9057	0.879079	0.984393	0.979511	0.984514	1.45223	0.318139
Penis_Foreskin_Melanocyte_Primary_Cells_skin01-H3K4me1	101	14	0.191374	0.320589	1.53957	0.687295	0	0.410832	0.811316	0.783443	0.974189	0.962696	0.972794	1.53056	0.429368
Penis_Foreskin_Melanocyte_Primary_Cells_skin01-H3K4me3	101	16	0.106685	0.348137	1.00158	0.861315	0	0.869732	1	0.982559	0.999396	0.994977	0.993851	0.593244	1.55999
Penis_Foreskin_Melanocyte_Primary_Cells_skin01-H3K9me3	101	20	0.101178	0.604844	0.494965	0.579819	0	0.386965	0.713928	0.698323	0.950795	0.936318	0.975242	0.37347	0.655245
Penis_Foreskin_Melanocyte_Primary_Cells_skin03-H3K27ac	102	10	0.207572	0.644532	1.25959	0.683214	0	0.632813	0.954769	0.90328	0.992119	0.976326	0.950802	1.0413	1.2518
Penis_Foreskin_Melanocyte_Primary_Cells_skin03-H3K27me3	102	11	0.208186	1.03851	1.33834	0.610009	0	0.565468	0.887841	0.770759	0.979196	0.916112	0.898755	1.36031	1.81044
Penis_Foreskin_Melanocyte_Primary_Cells_skin03-H3K36me3	102	12	0.170155	1.29097	0.457199	0.814976	0	0.504131	0.907869	0.924393	0.986205	0.986746	0.972796	0.474268	1.67237
Penis_Foreskin_Melanocyte_Primary_Cells_skin03-H3K4me1	102	14	0.270803	1.89675	0.82197	0.634543	0	0.330969	0.729283	0.747225	0.960135	0.956152	0.912666	0.82235	1.28133
Penis_Foreskin_Melanocyte_Primary_Cells_skin03-H3K4me3	102	16	0.140913	0.753912	0.586461	0.855364	0	0.864808	0.999583	0.996829	0.999064	0.997814	0.992908	0.538743	4.38942
Penis_Foreskin_Melanocyte_Primary_Cells_skin03-H3K9me3	102	20	0.114932	1.61844	0.611977	0.530048	0	0.338813	0.690395	0.656597	0.935419	0.921597	0.914748	0.316532	1.13415
Peripheral_Blood_Mononuclear_Primary_Cells-H3K27ac	103	10	0.192497	1.48196	3.23825	0.639402	0	0.663774	0.968455	0.907035	0.9924	0.9792	0.991167	3.18338	0.912444
Peripheral_Blood_Mononuclear_Primary_Cells-H3K27me3	103	11	0.146906	0.820957	0.514422	0.756813	0	0.710507	0.982559	0.955187	0.995567	0.99149	0.963654	0.509738	2.03246
Peripheral_Blood_Mononuclear_Primary_Cells-H3K36me3	103	12	0.166698	1.57513	0.855577	0.853629	0	0.535342	0.977218	0.899608	0.991716	0.983746	0.981205	0.825837	2.76598
Peripheral_Blood_Mononuclear_Primary_Cells-H3K4me1	103	14	0.233329	0.70359	1.87479	0.648491	0	0.34574	0.751481	0.775015	0.965659	0.961018	0.968382	1.42144	0.536377
Peripheral_Blood_Mononuclear_Primary_Cells-H3K4me3	103	16	0.116725	0.25513	0.448198	0.8233	0	0.866227	0.999833	0.999917	0.999345	0.999365	0.994347	0.56976	1.52664
Peripheral_Blood_Mononuclear_Primary_Cells-H3K9ac	103	19	0.135219	0.51594	0.511456	0.716337	0	0.756739	0.989068	0.967788	0.996604	0.992976	0.959195	0.568534	0.933482
Peripheral_Blood_Mononuclear_Primary_Cells-H3K9me3	103	20	0.109817	0.949956	0.451364	0.600676	0	0.469248	0.793624	0.770592	0.96297	0.956988	0.971176	0.357887	0.944103
Placenta_Amnion-H3K27ac	104	10	0.22615	1.40626	5.38134	0.546616	0	0.325628	0.709839	0.619544	0.951294	0.916289	0.951084	5.09282	1.44427
Placenta_Amnion-H3K27me3	104	11	0.197953	0.476895	1.7238	0.607222	0	0.614955	0.905449	0.843779	0.98422	0.956534	0.979077	1.62269	0.818938
Placenta_Amnion-H3K36me3	104	12	0.160615	0.322716	0.702498	0.723027	0	0.432363	0.874239	0.874155	0.980539	0.976661	0.96999	0.677417	0.51928
Placenta_Amnion-H3K4me1	104	14	0.223642	0.916999	0.662977	0.671408	0	0.345573	0.768505	0.801636	0.966606	0.963774	0.937626	0.771984	1.21071
Placenta_Amnion-H3K4me3	104	16	0.218216	3.06317	5.15565	0.684299	0	0.792289	0.99516	0.946758	0.997561	0.978364	0.979148	4.75244	0.636259
Placenta_Amnion-H3K9me3	104	20	0.147194	0.858113	1.50974	0.296729	0	0.152633	0.353501	0.344488	0.777184	0.769411	0.91537	1.14994	0.460652
Psoas_Muscle-DNase	105	0	0.146591	0.729983	1.36235	0.683207	0	0.620379	0.941918	0.882917	0.98982	0.966556	0.947306	0.815415	1.40721
Psoas_Muscle-H3K27ac	105	10	0.139682	0.52956	1.68144	0.735615	0	0.682968	0.989652	0.935242	0.99568	0.977669	0.977049	1.61142	1.91255
Psoas_Muscle-H3K27me3	105	11	0.102731	0.855143	1.94578	0.420492	0	0.318117	0.599349	0.559209	0.915323	0.760689	0.922278	1.89629	1.12452
Psoas_Muscle-H3K36me3	105	12	0.182629	0.406029	1.75889	0.556366	0	0.310356	0.724693	0.587249	0.956954	0.92314	0.94995	1.68317	0.799113
Psoas_Muscle-H3K4me1	105	14	0.190822	0.596601	1.57543	0.584692	0	0.284486	0.701994	0.64725	0.957767	0.920207	0.954593	1.4466	0.63046
Psoas_Muscle-H3K4me3	105	16	0.0943966	0.329628	0.403391	0.867163	0	0.862973	0.999917	0.997413	0.999327	0.998464	0.996285	0.345039	2.28109
Psoas_Muscle-H3K9me3	105	20	0.124425	1.08411	0.660937	0.483056	0	0.174163	0.445798	0.422348	0.888024	0.836958	0.92206	0.551565	0.396518
Rectal_Mucosa.Donor_29-H3K27ac	106	10	0.121902	0.439177	0.340899	0.872699	0	0.782108	0.99975	0.996912	0.998368	0.998079	0.983604	0.355178	4.16773
Rectal_Mucosa.Donor_29-H3K27me3	106	11	0.122914	0.6372	1.23172	0.61575	0	0.400651	0.771092	0.709755	0.964819	0.941281	0.950624	1.16202	1.08338
Rectal_Mucosa.Donor_29-H3K36me3	106	12	0.119909	0.430565	0.277221	0.840808	0	0.554202	0.966035	0.944588	0.991468	0.989608	0.982656	0.282769	1.061
Rectal_Mucosa.Donor_29-H3K4me1	106	14	0.178156	0.216208	0.650193	0.70449	0	0.541934	0.931987	0.906034	0.98835	0.983777	0.974725	0.749509	0.747301
Rectal_Mucosa.Donor_29-H3K4me3	106	16	0.0790919	0.430325	0.366383	0.911101	0	0.803054	1	0.999833	0.998804	0.998708	0.992172	0.409869	1.69349
Rectal_Mucosa.Donor_29-H3K9ac	106	19	0.1312	0.546214	1.08347	0.762058	0	0.801469	0.998748	0.988734	0.998513	0.997103	0.97829	1.18097	0.778928
Rectal_Mucosa.Donor_29-H3K9me3	106	20	0.0903495	0.715163	0.713214	0.451995	0	0.255278	0.537678	0.505466	0.881236	0.861833	0.95387	0.33474	0.385938
Rectal_Mucosa.Donor_31-H3K27ac	107	10	0.114858	0.50248	0.416151	0.862158	0	0.747809	0.999499	0.999583	0.99779	0.997756	0.986645	0.500801	4.71478
Rectal_Mucosa.Donor_31-H3K27me3	107	11	0.144144	0.645495	1.23072	0.62124	0	0.432196	0.819327	0.726947	0.97006	0.938021	0.958319	1.25672	1.50056
Rectal_Mucosa.Donor_31-H3K36me3	107	12	0.141322	0.265844	0.45707	0.782966	0	0.486856	0.937745	0.909205	0.987869	0.984955	0.978224	0.418943	0.609896
Rectal_Mucosa.Donor_31-H3K4me1	107	14	0.164623	0.391044	0.484799	0.753795	0	0.548861	0.948177	0.938246	0.990042	0.986698	0.974819	0.563263	1.5705
Rectal_Mucosa.Donor_31-H3K4me3	107	16	0.0753351	0.166445	0.346612	0.878851	0	0.849787	1	0.999583	0.999288	0.999131	0.993832	0.353254	0.682441
Rectal_Mucosa.Donor_31-H3K9ac	107	19	0.0947415	0.446099	0.352236	0.892244	0	0.839773	1	1	0.999169	0.999075	0.993452	0.287945	2.73283
Rectal_Mucosa.Donor_31-H3K9me3	107	20	0.120289	0.863672	0.826279	0.408147	0	0.200618	0.468163	0.425937	0.878099	0.815435	0.923179	0.453681	0.360368
Rectal_Smooth_Muscle-H3K27ac	108	10	0.122949	0.849975	0.698527	0.831155	0	0.684803	0.996578	0.983059	0.996529	0.994177	0.986057	0.59263	3.52223
Rectal_Smooth_Muscle-H3K27me3	108	11	0.153905	0.725953	1.97991	0.531817	0	0.361011	0.70383	0.654594	0.945906	0.917942	0.938877	1.84955	0.718742
Rectal_Smooth_Muscle-H3K36me3	108	12	0.172687	0.191717	0.785372	0.730017	0	0.486105	0.923558	0.877076	0.986478	0.98149	0.981265	0.727887	0.370365
Rectal_Smooth_Muscle-H3K4me1	108	14	0.245925	0.288256	1.13771	0.670245	0	0.460486	0.888091	0.847367	0.983125	0.973928	0.968582	1.25085	0.656215
Rectal_Smooth_Muscle-H3K4me3	108	16	0.0754104	0.21354	0.316754	0.888488	0	0.835434	1	0.999666	0.999152	0.999003	0.99319	0.307972	0.907382
Rectal_Smooth_Muscle-H3K9ac	108	19	0.177098	1.69709	3.26584	0.56096	0	0.652508	0.885755	0.873821	0.973197	0.974799	0.951828	3.13718	1.01931
Rectal_Smooth_Muscle-H3K9me3	108	20	0.0800986	0.814379	0.611981	0.421534	0	0.209547	0.4589	0.434198	0.86726	0.827372	0.924703	0.424044	0.311191
Right_Atrium-H3K27ac	109	10	0.108607	0.455236	0.558087	0.843852	0	0.700159	0.993407	0.989402	0.996256	0.995741	0.987458	0.809159	2.55281
Right_Atrium-H3K27me3	109	11	0.15526	0.76124	2.63687	0.382004	0	0.0816991	0.323875	0.171076	0.862267	0.706876	0.917758	2.44654	1.70939
Right_Atrium-H3K36me3	109	12	0.250817	2.09658	2.97417	0.131708	0	0.0466494	0.133689	0.180422	0.638166	0.605006	0.656045	2.88855	1.3151
Right_Atrium-H3K4me1	109	14	0.144193	0.561494	0.823933	0.662226	0	0.361178	0.802053	0.81407	0.972446	0.962163	0.962006	1.03818	0.730172
Right_Atrium-H3K4me3	109	16	0.0795007	0.309597	0.240077	0.901344	0	0.861971	0.999917	0.999082	0.999332	0.999064	0.989953	0.236218	1.84068
Right_Atrium-H3K9me3	109	20	0.0967129	0.554336	0.603057	0.451448	0	0.252107	0.519236	0.494951	0.885475	0.865092	0.955585	0.537947	0.316024
Right_Ventricle-H3K27ac	110	10	0.189028	0.625354	2.08281	0.677264	0	0.682467	0.987315	0.937411	0.995436	0.973117	0.956892	2.24703	1.95282
Right_Ventricle-H3K27me3	110	11	0.162003	0.817477	1.73707	0.561048	0	0.255195	0.632229	0.530001	0.942633	0.888593	0.937209	1.60313	0.921545
Right_Ventricle-H3K36me3	110	12	0.125958	0.509708	0.344771	0.739977	0	0.486356	0.919553	0.897355	0.986021	0.983	0.969139	0.406488	0.735972
Right_Ventricle-H3K4me1	110	14	0.170192	0.506507	0.488763	0.730488	0	0.439372	0.881916	0.84453	0.981845	0.975215	0.960582	0.590627	1.0579
Right_Ventricle-H3K4me3	110	16	0.0951791	0.320233	0.624396	0.814137	0	0.86097	1	0.990403	0.999278	0.996205	0.991304	0.565285	1.33491
Right_Ventricle-H3K9me3	110	20	0.132318	0.935455	0.629335	0.486184	0	0.208295	0.489276	0.489193	0.897707	0.870504	0.951366	0.537426	0.377704
Sigmoid_Colon-H3K27ac	111	10	0.130276	0.526881	0.341008	0.853307	0	0.729033	0.998665	0.994242	0.997342	0.996595	0.984147	0.390976	4.5677
Sigmoid_Colon-H3K27me3	111	11	0.144187	0.856042	1.34849	0.582599	0	0.344655	0.667946	0.64483	0.944177	0.926495	0.942183	1.32704	0.584924
Sigmoid_Colon-H3K36me3	111	12	0.122366	0.405829	0.253801	0.814172	0	0.530919	0.960277	0.946341	0.99061	0.988944	0.984162	0.2436	0.677866
Sigmoid_Colon-H3K4me1	111	14	0.214557	0.361352	1.13792	0.634314	0	0.365267	0.783944	0.730201	0.968612	0.950134	0.967941	0.975848	0.614139
Sigmoid_Colon-H3K4me3	111	16	0.18552	1.79893	3.02062	0.621097	0	0.761829	0.943587	0.954018	0.989219	0.989835	0.970459	2.94995	0.82015
Sigmoid_Colon-H3K9me3	111	20	0.111916	0.841298	0.447252	0.531029	0	0.300259	0.613369	0.589669	0.923757	0.902014	0.955427	0.372113	0.38131
Skeletal_Muscle_Female-H3K27ac	112	10	0.17826	1.18168	0.685143	0.840112	0	0.673538	0.981474	0.990069	0.994751	0.995128	0.981391	0.624678	3.24881
Skeletal_Muscle_Female-H3K27me3	112	11	0.162494	0.676861	0.636443	0.704463	0	0.523325	0.902278	0.833013	0.984632	0.968382	0.960241	0.775505	1.02832
Skeletal_Muscle_Female-H3K36me3	112	12	0.134494	0.577501	0.303722	0.817532	0	0.541183	0.949345	0.941167	0.989817	0.989331	0.979731	0.413374	1.01785
Skeletal_Muscle_Female-H3K4me1	112	14	0.186953	1.38027	0.655744	0.837123	0	0.578152	0.968622	0.973629	0.991882	0.992279	0.97835	0.59313	2.67353
Skeletal_Muscle_Female-H3K4me3	112	16	0.0825027	0.265947	0.396997	0.877262	0	0.826254	0.999917	0.999499	0.998923	0.998843	0.993486	0.346525	0.777456
Skeletal_Muscle_Female-H3K9ac	112	19	0.100124	0.16323	0.321938	0.816293	0	0.827088	0.999583	0.997413	0.99886	0.998661	0.977279	0.364546	0.840054
Skeletal_Muscle_Female-H3K9me3	112	20	0.0808997	0.706933	0.49634	0.500763	0	0.23525	0.530418	0.486189	0.905074	0.881688	0.940888	0.354546	0.296248
Skeletal_Muscle_Male-H3K27me3	113	11	0.141492	0.878667	0.728532	0.736065	0	0.493032	0.917967	0.821747	0.98577	0.966432	0.962854	0.874405	1.36271
Skeletal_Muscle_Male-H3K36me3	113	12	0.122753	0.282611	0.382959	0.803489	0	0.539514	0.946591	0.943921	0.989789	0.989053	0.984609	0.448743	0.712954
Skeletal_Muscle_Male-H3K4me1	113	14	0.164668	0.604899	0.379021	0.831356	0	0.627389	0.979972	0.978636	0.993613	0.993692	0.983079	0.451001	2.39777
Skeletal_Muscle_Male-H3K4me3	113	16	0.081125	0.28014	0.479249	0.898229	0	0.851039	1	0.999666	0.999156	0.999109	0.996115	0.58331	2.0966
Skeletal_Muscle_Male-H3K9ac	113	19	0.122033	1.2447	0.808526	0.864385	0	0.806142	1	0.998999	0.998683	0.998578	0.98477	0.628618	6.52947
Skeletal_Muscle_Male-H3K9me3	113	20	0.105688	0.904698	0.568731	0.482289	0	0.254277	0.54836	0.549028	0.915008	0.886242	0.947499	0.447145	0.424921
Small_Intestine-DNase	114	0	0.16027	2.08214	1.47188	0.657309	0	0.542101	0.88467	0.867896	0.979236	0.961266	0.943678	1.19104	2.16683
Small_Intestine-H3K27ac	114	10	0.16402	0.668383	0.61027	0.841547	0	0.737044	0.993074	0.972211	0.996374	0.983749	0.98098	0.353733	4.20321
Small_Intestine-H3K27me3	114	11	0.180321	0.690259	1.17148	0.628783	0	0.461904	0.767087	0.755153	0.964882	0.95351	0.950269	1.0722	0.501589
Small_Intestine-H3K36me3	114	12	0.181853	0.358564	2.34627	0.533893	0	0.28916	0.757156	0.676709	0.963381	0.90212	0.969169	2.04229	0.634476
Small_Intestine-H3K4me1	114	14	0.265097	0.390877	2.06629	0.573451	0	0.265877	0.672453	0.605107	0.957028	0.914342	0.945331	1.81718	0.623975
Small_Intestine-H3K4me3	114	16	0.188692	2.52899	4.50744	0.603097	0	0.727614	0.965785	0.909205	0.99264	0.97895	0.974911	4.28968	1.3923
Small_Intestine-H3K9me3	114	20	0.0744459	0.586724	0.789064	0.31761	0	0.19536	0.434449	0.325962	0.847308	0.772378	0.922172	0.578639	0.26028
Spleen-H3K27ac	115	10	0.168383	2.41651	1.23809	0.787657	0	0.645581	0.972628	0.950764	0.9935	0.982696	0.965399	1.03646	5.36923
Spleen-H3K27me3	115	11	0.189698	0.848071	2.26389	0.355572	0	0.264208	0.467162	0.52733	0.842516	0.85344	0.912678	2.12082	1.23979
Spleen-H3K36me3	115	12	0.137477	0.648158	0.400354	0.79992	0	0.650588	0.988567	0.980806	0.994942	0.994514	0.975097	0.440936	1.52958
Spleen-H3K4me1	115	14	0.230697	0.491357	0.639798	0.700907	0	0.444046	0.871401	0.831511	0.980366	0.973252	0.950347	0.677849	0.731355
Spleen-H3K4me3	115	16	0.194802	2.70858	5.11036	0.564261	0	0.627305	0.766336	0.833598	0.958332	0.956829	0.910194	5.05178	1.29684
Spleen-H3K9me3	115	20	0.0870672	1.06709	0.475515	0.583017	0	0.383794	0.716432	0.658016	0.951745	0.92701	0.92426	0.404175	0.854611
Stomach_Mucosa-H3K27me3	116	11	0.143586	0.923085	0.617832	0.739791	0	0.756488	0.978636	0.967871	0.995502	0.993803	0.960647	0.647761	2.29752
Stomach_Mucosa-H3K36me3	116	12	0.227673	0.482667	2.31234	0.579298	0	0.31987	0.740966	0.670283	0.95572	0.937685	0.962788	2.15944	0.553114
Stomach_Mucosa-H3K4me1	116	14	0.230918	1.109	0.539433	0.732292	0	0.419344	0.832346	0.860803	0.974929	0.979355	0.942122	0.564756	1.4036
Stomach_Mucosa-H3K4me3	116	16	0.200654	2.582	4.36346	0.668688	0	0.737295	0.987733	0.95794	0.996278	0.990607	0.981899	4.31412	1.05555
Stomach_Mucosa-H3K9ac	116	19	0.0992801	0.815131	0.62177	0.817852	0	0.795126	0.997413	0.975632	0.998178	0.992477	0.983153	0.527927	2.75694
Stomach_Mucosa-H3K9me3	116	20	0.109053	0.926736	0.970808	0.326338	0	0.156555	0.363265	0.35759	0.805522	0.799673	0.911621	0.676395	0.334492
Stomach_Smooth_Muscle-H3K27ac	117	10	0.1696	0.710417	0.941057	0.822287	0	0.697154	0.996161	0.955687	0.996452	0.986384	0.982247	0.618726	2.91104
Stomach_Smooth_Muscle-H3K27me3	117	11	0.143152	0.634316	1.2252	0.711506	0	0.490445	0.859384	0.786698	0.980237	0.959291	0.966545	1.14161	0.822121
Stomach_Smooth_Muscle-H3K36me3	117	12	0.1222	0.337118	0.332511	0.834345	0	0.52683	0.951848	0.939581	0.989855	0.988842	0.985249	0.360868	0.772803
Stomach_Smooth_Muscle-H3K4me1	117	14	0.130668	0.249477	0.425333	0.774013	0	0.577151	0.966119	0.949261	0.991686	0.988959	0.978348	0.464985	0.967048
Stomach_Smooth_Muscle-H3K4me3	117	16	0.0708671	0.525042	0.419065	0.922644	0	0.875741	1	0.996245	0.999432	0.999017	0.993021	0.286414	2.43959
Stomach_Smooth_Muscle-H3K9ac	117	19	0.113683	0.53007	1.03329	0.787421	0	0.803555	0.998999	0.99057	0.998454	0.997669	0.991839	1.13542	0.578051
Stomach_Smooth_Muscle-H3K9me3	117	20	0.107369	0.913885	0.96343	0.465311	0	0.240257	0.554536	0.457648	0.915488	0.817415	0.955055	0.564813	0.577017
Thymus-H3K27ac	118	10	0.126026	0.877479	2.08612	0.744681	0	0.684303	0.981641	0.95502	0.994864	0.987439	0.981895	1.96055	1.29021
Thymus-H3K27me3	118	11	0.116251	0.356895	0.860341	0.67966	0	0.639322	0.966786	0.947092	0.990713	0.98784	0.985745	0.843956	0.559559
Thymus-H3K36me3	118	12	0.157261	0.230722	1.20155	0.712117	0	0.463156	0.9057	0.881749	0.985526	0.976358	0.983642	1.07986	0.357445
Thymus-H3K4me1	118	14	0.246665	0.351391	1.58053	0.648595	0	0.455228	0.889677	0.858633	0.98153	0.969064	0.974044	1.72902	1.0514
Thymus-H3K4me3	118	16	0.0800934	0.627817	0.385441	0.889943	0	0.846366	0.999082	0.999249	0.998841	0.998963	0.997594	0.39928	2.5034
Thymus-H3K9me3	118	20	0.0738864	0.646186	0.831106	0.342705	0	0.149462	0.313444	0.342569	0.795315	0.771533	0.937403	0.599872	0.248419
hESC_Derived_CD184+_Endoderm_Cultured_Cells-H3K27ac	119	10	0.221732	2.10272	2.83663	0.504557	0	0.422098	0.732872	0.685221	0.94773	0.890641	0.892061	2.30477	2.0118
hESC_Derived_CD184+_Endoderm_Cultured_Cells-H3K27me3	119	11	0.246482	2.61708	1.92929	0.754154	0	0.833764	0.964867	0.984645	0.987613	0.996804	0.889839	1.71582	12.0361
hESC_Derived_CD184+_Endoderm_Cultured_Cells-H3K36me3	119	12	0.151283	1.16075	0.296945	0.821888	0	0.454644	0.838772	0.905533	0.979504	0.98459	0.970439	0.354053	1.48318
hESC_Derived_CD184+_Endoderm_Cultured_Cells-H3K4me1	119	14	0.206252	1.06807	0.658652	0.675039	0	0.33873	0.730535	0.723108	0.957971	0.955241	0.923847	0.711803	1.23362
hESC_Derived_CD184+_Endoderm_Cultured_Cells-H3K4me3	119	16	0.138859	0.77915	1.17615	0.81143	0	0.758241	0.997496	0.991571	0.997639	0.996864	0.969496	1.1509	1.40952
hESC_Derived_CD184+_Endoderm_Cultured_Cells-H3K9ac	119	19	0.134051	0.6495	0.840952	0.702987	0	0.770258	0.980723	0.965535	0.995522	0.99195	0.977535	0.895772	1.53471
hESC_Derived_CD184+_Endoderm_Cultured_Cells-H3K9me3	119	20	0.137468	1.84186	0.556508	0.699612	0	0.406743	0.865893	0.868564	0.977429	0.979135	0.9616	0.516749	2.35454
hESC_Derived_CD56+_Ectoderm_Cultured_Cells-H3K27ac	120	10	0.203035	1.02519	2.72601	0.499207	0	0.508053	0.824835	0.712426	0.960936	0.905727	0.909424	2.4334	1.79226
hESC_Derived_CD56+_Ectoderm_Cultured_Cells-H3K27me3	120	11	0.191066	3.28121	2.43145	0.822776	0	0.852708	0.990904	1	0.997587	0.999123	0.9694	2.25777	11.9876
hESC_Derived_CD56+_Ectoderm_Cultured_Cells-H3K36me3	120	12	0.177748	0.246868	0.979521	0.76919	0	0.449303	0.919052	0.894517	0.985712	0.981453	0.97444	0.894372	0.511096
hESC_Derived_CD56+_Ectoderm_Cultured_Cells-H3K4me1	120	14	0.180559	1.17479	0.464432	0.709752	0	0.393224	0.799382	0.827923	0.973615	0.972091	0.943763	0.64035	1.61466
hESC_Derived_CD56+_Ectoderm_Cultured_Cells-H3K4me3	120	16	0.0840238	0.21034	0.383346	0.881601	0	0.868313	1	0.998581	0.999419	0.999207	0.996298	0.432547	2.89543
hESC_Derived_CD56+_Ectoderm_Cultured_Cells-H3K9me3	120	20	0.143221	0.871531	1.30085	0.388176	0	0.21155	0.502462	0.468163	0.847961	0.862742	0.895074	0.655145	0.453693
hESC_Derived_CD56+_Mesoderm_Cultured_Cells-H3K27ac	121	10	0.26967	2.10349	3.21843	0.629501	0	0.521155	0.898439	0.782275	0.985314	0.892826	0.942206	2.731	3.51098
hESC_Derived_CD56+_Mesoderm_Cultured_Cells-H3K27me3	121	11	0.18539	0.439601	0.982268	0.580289	0	0.717934	0.946758	0.906952	0.989224	0.974892	0.886236	1.17159	1.58664
hESC_Derived_CD56+_Mesoderm_Cultured_Cells-H3K36me3	121	12	0.184301	1.4088	0.396878	0.851521	0	0.448886	0.90353	0.884336	0.984927	0.982786	0.97319	0.399785	1.63654
hESC_Derived_CD56+_Mesoderm_Cultured_Cells-H3K4me1	121	14	0.212733	1.14378	1.01265	0.643791	0	0.286406	0.656764	0.701661	0.948579	0.948386	0.92212	1.2532	0.971271
hESC_Derived_CD56+_Mesoderm_Cultured_Cells-H3K4me3	121	16	0.0848486	0.647826	0.569044	0.895068	0	0.866144	1	0.998999	0.999322	0.99914	0.996495	0.659004	4.44715
hESC_Derived_CD56+_Mesoderm_Cultured_Cells-H3K9me3	121	20	0.153929	1.5396	0.600622	0.659332	0	0.47776	0.89143	0.881499	0.981428	0.977901	0.961963	0.465377	1.80471
iPS-15b_Cell_Line-H3K27me3	122	11	0.15786	1.50688	1.32042	0.863553	0	0.823583	1	0.999416	0.999068	0.998649	0.979016	1.2556	9.38671
iPS-15b_Cell_Line-H3K36me3	122	12	0.179464	0.282671	1.36717	0.700839	0	0.427439	0.882751	0.84503	0.981719	0.969137	0.973402	0.893222	0.505419
iPS-15b_Cell_Line-H3K4me1	122	14	0.22547	0.484343	0.582852	0.72542	0	0.410248	0.862388	0.842944	0.980442	0.975037	0.966301	1.1607	1.84707
iPS-15b_Cell_Line-H3K4me3	122	16	0.0810387	0.274168	0.454773	0.88254	0	0.840858	1	0.999833	0.999114	0.999075	0.988959	0.494483	2.24415
iPS-15b_Cell_Line-H3K9ac	122	19	0.176597	1.44853	2.92726	0.5628	0	0.607194	0.845615	0.84453	0.969186	0.965241	0.929827	2.82674	0.769605
iPS-15b_Cell_Line-H3K9me3	122	20	0.111768	0.531643	0.647223	0.55768	0	0.364683	0.742802	0.711425	0.954726	0.943007	0.96155	0.436883	0.815943
iPS-18_Cell_Line-H3K27ac	123	10	0.191626	1.36817	3.34817	0.545377	0	0.563298	0.831845	0.780856	0.959538	0.9454	0.980892	2.92908	1.4664
iPS-18_Cell_Line-H3K27me3	123	11	0.164505	3.91768	3.80663	0.896819	0	0.935826	1	1	0.999838	0.999829	0.98792	2.87034	15.7363
iPS-18_Cell_Line-H3K36me3	123	12	0.109706	0.457605	0.2739	0.845142	0	0.652925	0.99274	0.984645	0.995283	0.994747	0.990327	0.311448	2.19712
iPS-18_Cell_Line-H3K4me1	123	14	0.170056	0.882939	0.373387	0.801762	0	0.513227	0.93207	0.930151	0.988232	0.987461	0.979001	0.542221	2.4521
iPS-18_Cell_Line-H3K4me3	123	16	0.0655274	0.069787	0.0959501	0.920222	0	0.90595	1	1	0.999724	0.999688	0.996998	0.111036	2.77965
iPS-18_Cell_Line-H3K9ac	123	19	0.112515	0.302999	0.510767	0.762637	0	0.80706	0.998331	0.985229	0.99834	0.996569	0.984958	0.572312	1.43208
iPS-18_Cell_Line-H3K9me3	123	20	0.127834	1.22831	0.4028	0.649265	0	0.434866	0.755487	0.840274	0.956552	0.973249	0.931587	0.333606	1.88216
iPS-20b_Cell_Line-H3K27ac	124	10	0.151997	0.79284	2.11573	0.685016	0	0.613119	0.943503	0.874656	0.989856	0.975837	0.973433	2.03909	1.36121
iPS-20b_Cell_Line-H3K27me3	124	11	0.129359	2.3608	2.30473	0.903902	0	0.942001	1	1	0.999879	0.999885	0.989102	1.68457	14.5937
iPS-20b_Cell_Line-H3K36me3	124	12	0.111234	0.700034	0.381759	0.868139	0	0.654844	0.992823	0.988651	0.995314	0.995037	0.987493	0.346814	2.74588
iPS-20b_Cell_Line-H3K4me1	124	14	0.135081	0.32716	0.431796	0.77307	0	0.463907	0.914963	0.890595	0.985414	0.982377	0.974975	0.682717	1.47933
iPS-20b_Cell_Line-H3K4me3	124	16	0.071024	0.151791	0.20392	0.921266	0	0.86364	1	1	0.999425	0.999342	0.995436	0.219391	2.68249
iPS-20b_Cell_Line-H3K9ac	124	19	0.107127	0.302396	0.376301	0.804492	0	0.805391	0.999499	0.986815	0.998546	0.997007	0.984661	0.458676	1.92262
iPS-20b_Cell_Line-H3K9me3	124	20	0.124788	1.0374	0.524244	0.688222	0	0.589502	0.957106	0.93858	0.991364	0.984282	0.975978	0.255579	3.06425
iPS_DF_19.11_Cell_Line-DNase	125	0	0.131543	0.644018	1.8708	0.62061	0	0.580572	0.941834	0.818994	0.988569	0.939329	0.901437	1.74477	1.47263
iPS_DF_19.11_Cell_Line-H3K27ac	125	10	0.155653	0.776897	2.50787	0.614408	0	0.497789	0.851039	0.725194	0.976762	0.927277	0.960061	2.40996	1.3192
iPS_DF_19.11_Cell_Line-H3K27me3	125	11	0.1682	0.50142	1.31778	0.630073	0	0.772678	0.929734	0.912292	0.983503	0.979454	0.966884	1.77404	1.65229
iPS_DF_19.11_Cell_Line-H3K36me3	125	12	0.207841	0.92036	2.12826	0.496366	0	0.297254	0.556455	0.628223	0.919428	0.905836	0.88244	2.21786	0.851237
iPS_DF_19.11_Cell_Line-H3K4me1	125	14	0.187403	0.756124	0.710565	0.688901	0	0.390887	0.838772	0.762163	0.977306	0.956852	0.951064	0.700391	1.04405
iPS_DF_19.11_Cell_Line-H3K4me3	125	16	0.100189	0.227523	0.879174	0.853015	0	0.838187	1	0.984895	0.999225	0.9957	0.988785	0.844281	2.21268
iPS_DF_19.11_Cell_Line-H3K9me3	125	20	0.137216	1.03178	0.599738	0.529726	0	0.398898	0.602353	0.656513	0.922184	0.918135	0.905185	0.554006	1.05528
iPS_DF_6.9_Cell_Line-DNase	126	0	0.100923	0.486082	0.872297	0.668769	0	0.669281	0.967704	0.919219	0.992759	0.981312	0.910947	0.958484	1.68634
iPS_DF_6.9_Cell_Line-H3K27ac	126	10	0.173742	1.47302	5.41067	0.281306	0	0.189018	0.344488	0.397146	0.829225	0.64371	0.888401	4.95488	3.1004
iPS_DF_6.9_Cell_Line-H3K27me3	126	11	0.157985	0.439322	0.788287	0.653536	0	0.858132	0.975632	0.96712	0.992901	0.993397	0.953816	1.18923	2.49173
iPS_DF_6.9_Cell_Line-H3K36me3	126	12	0.176617	0.402132	1.43731	0.572089	0	0.425519	0.8235	0.756238	0.966882	0.952638	0.959202	1.23144	0.479106
iPS_DF_6.9_Cell_Line-H3K4me1	126	14	0.171037	0.419681	0.961635	0.595925	0	0.348494	0.742051	0.678461	0.959785	0.933053	0.960619	1.01241	0.785636
iPS_DF_6.9_Cell_Line-H3K4me3	126	16	0.107066	0.501605	0.952611	0.820026	0	0.863974	1	0.998581	0.999428	0.999246	0.99593	1.12534	1.90793
iPS_DF_6.9_Cell_Line-H3K9me3	126	20	0.140325	0.853811	1.13613	0.383436	0	0.251022	0.405741	0.502629	0.842568	0.869182	0.953875	0.734628	0.484292
