# Supplementary material for: PREDICTD PaRallel Epigenomics Data Imputation with Cloud-based Tensor Decomposition
Source: Nat Commun. 2018 Apr 11;9:1402. doi: 10.1038/s41467-018-03635-9 (PMC5895786; doi:10.1038/s41467-018-03635-9)
Supplement: Supplementary file 18 — Supplementary Dataset 16(XLSX 187 kb) [file 41467_2018_3635_MOESM18_ESM.xlsx]

## Sheet: Supplementary Data 16
PREDICTD and ChromImpute Average Model Quality Measures By Experiment
cell_type_assay	cell_type_coord	assay_coord	mseGlobal	mse1obs	mse1imp	gwcorrasinh_coef	gwcorrasinh_pval	match1	catch1obs	catch1imp	aucobs1	aucimp1	catchpeakobs	mse1altimp	mse1altimprecip
4star-H3K27me3	0	11	0.208771	0.874201	1.22299	0.588506	0	0.761579	0.873571	0.936326	0.974081	0.987503	0.877803	1.26917	1.15482
4star-H3K36me3	0	12	0.149468	1.73564	0.697178	0.796307	0	0.508387	0.942001	0.936243	0.988482	0.987023	0.973447	0.705536	1.25053
4star-H3K4me1	0	14	0.16891	1.69989	0.546332	0.69993	0	0.340399	0.793541	0.764082	0.972168	0.959501	0.94976	0.54731	0.803496
4star-H3K4me3	0	16	0.149017	0.538045	1.03242	0.745043	0	0.826254	1	0.992907	0.998902	0.997837	0.954275	1.10647	0.806741
4star-H3K9me3	0	20	0.142424	2.90727	0.612515	0.510447	0	0.24952	0.551865	0.659518	0.93737	0.922103	0.916011	0.627301	0.890359
A549_EtOH_0.02pct_Lung_Carcinoma-DNase	1	0	0.180997	1.11801	1.61455	0.655866	0	0.602353	0.948928	0.87549	0.990262	0.967427	0.949139	1.56908	1.42913
A549_EtOH_0.02pct_Lung_Carcinoma-H2AZ	1	2	0.0965043	1.29224	0.649819	0.761683	0	0.603939	0.988651	0.944839	0.994109	0.985904	0.986005	0.636594	0.824347
A549_EtOH_0.02pct_Lung_Carcinoma-H3K27ac	1	10	0.191335	3.70902	1.3036	0.842852	0	0.605942	0.99274	0.988734	0.994474	0.993966	0.98582	1.33603	1.94692
A549_EtOH_0.02pct_Lung_Carcinoma-H3K27me3	1	11	0.210603	2.10673	2.71962	0.443211	0	0.204206	0.482267	0.389135	0.905616	0.762757	0.861123	2.50995	1.98612
A549_EtOH_0.02pct_Lung_Carcinoma-H3K36me3	1	12	0.116744	1.07719	0.403963	0.77649	0	0.396896	0.831428	0.851707	0.978137	0.977516	0.971502	0.41243	0.395485
A549_EtOH_0.02pct_Lung_Carcinoma-H3K4me1	1	14	0.170621	1.2219	1.07624	0.756109	0	0.387382	0.891847	0.791371	0.982591	0.961036	0.964375	1.28197	1.66925
A549_EtOH_0.02pct_Lung_Carcinoma-H3K4me2	1	15	0.0799176	0.516138	0.438519	0.919779	0	0.635651	1	0.995827	0.996279	0.995138	0.995411	0.510753	0.605993
A549_EtOH_0.02pct_Lung_Carcinoma-H3K4me3	1	16	0.101125	0.690134	0.456768	0.878167	0	0.803138	1	0.996328	0.998542	0.997204	0.992918	0.417293	0.563152
A549_EtOH_0.02pct_Lung_Carcinoma-H3K79me2	1	18	0.113578	1.38878	0.602818	0.880315	0	0.651089	0.988233	0.989735	0.994753	0.994941	0.985501	0.610463	1.20292
A549_EtOH_0.02pct_Lung_Carcinoma-H3K9ac	1	19	0.106923	1.92907	1.1176	0.920053	0	0.808729	1	0.998498	0.998853	0.99792	0.995441	1.06657	1.60733
A549_EtOH_0.02pct_Lung_Carcinoma-H3K9me3	1	20	0.0961763	1.5343	0.481075	0.505957	0	0.221647	0.542519	0.501794	0.918891	0.867944	0.928293	0.457954	0.472349
A549_EtOH_0.02pct_Lung_Carcinoma-H4K20me1	1	21	0.109645	1.52299	0.768377	0.602755	0	0.498039	0.794876	0.800551	0.969809	0.955274	0.950577	0.693904	1.04514
Adipose_Derived_Mesenchymal_Stem_Cell_Cultured_Cells-H3K27me3	2	11	0.149103	0.997987	0.354048	0.769013	0	0.520654	0.907619	0.882917	0.985227	0.981229	0.95652	0.367084	0.472999
Adipose_Derived_Mesenchymal_Stem_Cell_Cultured_Cells-H3K36me3	2	12	0.118697	0.983796	0.310594	0.875731	0	0.5295	0.949011	0.951014	0.989572	0.9898	0.984136	0.307766	0.292133
Adipose_Derived_Mesenchymal_Stem_Cell_Cultured_Cells-H3K4me1	2	14	0.210525	1.64829	0.697394	0.808849	0	0.35325	0.816907	0.757907	0.976632	0.966683	0.962631	0.977152	0.967598
Adipose_Derived_Mesenchymal_Stem_Cell_Cultured_Cells-H3K4me3	2	16	0.0783879	0.288326	0.217634	0.918192	0	0.84236	1	1	0.999234	0.999206	0.992454	0.222416	0.683352
Adipose_Derived_Mesenchymal_Stem_Cell_Cultured_Cells-H3K9ac	2	19	0.112363	0.845446	0.404708	0.888597	0	0.79062	0.998999	0.998498	0.998399	0.998314	0.986966	0.400705	0.646775
Adipose_Derived_Mesenchymal_Stem_Cell_Cultured_Cells-H3K9me3	2	20	0.0995827	1.29736	0.46198	0.625731	0	0.355754	0.725361	0.687474	0.958086	0.938561	0.951875	0.440719	0.528455
Adipose_Nuclei-H3K27ac	3	10	0.211253	2.91957	0.738762	0.777036	0	0.526496	0.89627	0.958775	0.984679	0.987954	0.961087	0.66476	1.07287
Adipose_Nuclei-H3K27me3	3	11	0.138111	0.859046	0.923765	0.688475	0	0.459985	0.838438	0.782776	0.9765	0.96055	0.949986	0.921789	0.990809
Adipose_Nuclei-H3K36me3	3	12	0.121001	1.00942	0.471647	0.87577	0	0.603438	0.983226	0.978636	0.993827	0.993261	0.986576	0.460146	0.520976
Adipose_Nuclei-H3K4me1	3	14	0.166266	1.54939	0.582834	0.840113	0	0.559876	0.944171	0.956605	0.989647	0.9905	0.972581	0.574236	0.692679
Adipose_Nuclei-H3K4me3	3	16	0.0820205	0.430626	0.218633	0.894757	0	0.865643	0.999917	0.999833	0.999187	0.999369	0.993083	0.199691	0.309796
Adipose_Nuclei-H3K9ac	3	19	0.120186	0.295735	0.438198	0.765293	0	0.789535	0.997163	0.989485	0.998055	0.997158	0.973329	0.451458	0.356972
Adipose_Nuclei-H3K9me3	3	20	0.0894711	1.18384	0.508648	0.648849	0	0.48936	0.859968	0.817408	0.978289	0.966978	0.973244	0.486206	0.627269
Adult_Liver-H3K27ac	4	10	0.203089	3.56235	1.36228	0.822531	0	0.614621	0.955187	0.978803	0.991837	0.991283	0.978462	1.39452	2.41027
Adult_Liver-H3K27me3	4	11	0.158634	1.31489	1.28316	0.546312	0	0.304431	0.580572	0.612034	0.922089	0.91956	0.931458	1.23825	1.33244
Adult_Liver-H3K36me3	4	12	0.144659	1.34997	0.456288	0.830864	0	0.525494	0.924393	0.932821	0.986595	0.98791	0.968169	0.448135	0.561162
Adult_Liver-H3K4me1	4	14	0.202606	2.53912	0.721029	0.742166	0	0.371777	0.80681	0.813653	0.97197	0.973327	0.946162	0.715744	0.838004
Adult_Liver-H3K4me3	4	16	0.117244	0.88714	0.561953	0.78267	0	0.782776	0.982976	0.992823	0.996245	0.997198	0.988261	0.545532	0.400112
Adult_Liver-H3K9ac	4	19	0.135815	0.955603	0.757729	0.707717	0	0.65209	0.991905	0.937745	0.995261	0.987048	0.972752	0.738433	0.793695
Adult_Liver-H3K9me3	4	20	0.0930339	1.34869	0.4914	0.651598	0	0.403906	0.774848	0.723275	0.966681	0.947504	0.958969	0.479214	0.584176
Aorta-H3K27ac	5	10	0.113717	2.22933	0.997482	0.695313	0	0.514646	0.895268	0.906534	0.979811	0.971615	0.962561	0.96683	1.05816
Aorta-H3K27me3	5	11	0.0847112	1.20333	0.846632	0.413816	0	0.112409	0.3883	0.318952	0.87763	0.723918	0.879256	0.786859	0.372417
Aorta-H3K36me3	5	12	0.0777905	0.38652	0.415437	0.661688	0	0.425019	0.846449	0.818076	0.977008	0.963936	0.979346	0.443664	0.386083
Aorta-H3K4me1	5	14	0.116441	0.651675	1.15814	0.468625	0	0.255696	0.652591	0.455061	0.940093	0.844908	0.93491	1.11912	0.640135
Aorta-H3K4me3	5	16	0.0894989	0.727313	1.29948	0.720754	0	0.772344	0.996745	0.958608	0.9975	0.987732	0.994338	1.33869	0.616867
Aorta-H3K9me3	5	20	0.0613044	1.1651	0.417506	0.569328	0	0.317533	0.652591	0.62814	0.942739	0.902406	0.956286	0.33171	0.754003
Bone_Marrow_Derived_Mesenchymal_Stem_Cell_Cultured_Cells-H3K27ac	6	10	0.196914	3.26962	1.13895	0.881967	0	0.600935	0.985146	0.995994	0.994011	0.994502	0.988859	0.951166	1.81906
Bone_Marrow_Derived_Mesenchymal_Stem_Cell_Cultured_Cells-H3K27me3	6	11	0.133771	0.942399	0.330987	0.779444	0	0.517733	0.88976	0.877076	0.984603	0.980985	0.962627	0.329694	0.369241
Bone_Marrow_Derived_Mesenchymal_Stem_Cell_Cultured_Cells-H3K36me3	6	12	0.107878	0.967159	0.292045	0.86605	0	0.519236	0.927397	0.943837	0.988414	0.989428	0.984832	0.286381	0.357679
Bone_Marrow_Derived_Mesenchymal_Stem_Cell_Cultured_Cells-H3K4me1	6	14	0.130646	0.834046	0.351983	0.839811	0	0.501627	0.939998	0.928649	0.988519	0.987619	0.980692	0.427244	0.470807
Bone_Marrow_Derived_Mesenchymal_Stem_Cell_Cultured_Cells-H3K4me3	6	16	0.0627771	0.238445	0.123734	0.924894	0	0.87549	1	1	0.999501	0.999477	0.996181	0.117195	0.229973
Bone_Marrow_Derived_Mesenchymal_Stem_Cell_Cultured_Cells-H3K9ac	6	19	0.0998306	0.228611	0.262701	0.844247	0	0.837019	1	0.99975	0.999099	0.998965	0.994343	0.274329	0.319187
Bone_Marrow_Derived_Mesenchymal_Stem_Cell_Cultured_Cells-H3K9me3	6	20	0.0911934	1.13874	0.372834	0.613227	0	0.316782	0.688058	0.634733	0.95068	0.928419	0.958055	0.366905	0.425474
Brain_Angular_Gyrus-H3K27ac	7	10	0.108376	0.3589	0.233007	0.850915	0	0.72219	0.994075	0.994492	0.99667	0.996623	0.984333	0.23945	0.601338
Brain_Angular_Gyrus-H3K27me3	7	11	0.114566	0.701086	0.375876	0.676052	0	0.603772	0.849954	0.870316	0.978128	0.977839	0.957681	0.384484	0.428799
Brain_Angular_Gyrus-H3K36me3	7	12	0.113302	0.52219	0.303299	0.762353	0	0.494617	0.918384	0.902445	0.986779	0.983678	0.978937	0.315067	0.364011
Brain_Angular_Gyrus-H3K4me1	7	14	0.12183	0.353292	0.3582	0.786707	0	0.522323	0.944755	0.909622	0.989343	0.985066	0.978763	0.397168	0.356274
Brain_Angular_Gyrus-H3K4me3	7	16	0.0833001	0.16549	0.180534	0.844719	0	0.856463	1	0.999666	0.999303	0.999249	0.994066	0.18421	0.247637
Brain_Angular_Gyrus-H3K9ac	7	19	0.108899	0.31986	0.334276	0.783945	0	0.74347	0.996912	0.980055	0.99738	0.995669	0.982845	0.343922	0.331285
Brain_Angular_Gyrus-H3K9me3	7	20	0.0936035	0.967157	0.372423	0.526632	0	0.307769	0.634065	0.596929	0.928013	0.9076	0.963894	0.375064	0.390948
Brain_Anterior_Caudate-H3K27ac	8	10	0.117975	0.512633	0.260288	0.861621	0	0.735959	0.989068	0.995327	0.996408	0.99696	0.977547	0.255704	0.817385
Brain_Anterior_Caudate-H3K27me3	8	11	0.119606	0.713255	0.679491	0.608275	0	0.495452	0.75991	0.772595	0.959155	0.957752	0.977151	0.678956	0.613922
Brain_Anterior_Caudate-H3K36me3	8	12	0.109204	0.661783	0.293766	0.817728	0	0.563966	0.96712	0.952349	0.991655	0.990329	0.982757	0.290964	0.46263
Brain_Anterior_Caudate-H3K4me1	8	14	0.123849	0.427018	0.315507	0.803432	0	0.516231	0.940332	0.919636	0.988753	0.986532	0.976813	0.372391	0.343775
Brain_Anterior_Caudate-H3K4me3	8	16	0.080465	0.274987	0.157538	0.881426	0	0.869982	1	1	0.999481	0.99944	0.9935	0.146319	0.47792
Brain_Anterior_Caudate-H3K9ac	8	19	0.107372	0.292158	0.358937	0.779867	0	0.754152	0.995744	0.980723	0.997409	0.995899	0.973214	0.374129	0.330749
Brain_Anterior_Caudate-H3K9me3	8	20	0.0971573	0.99949	0.394443	0.559532	0	0.368856	0.749562	0.684136	0.95311	0.931878	0.960203	0.393741	0.462404
Brain_Cingulate_Gyrus-H3K27ac	9	10	0.109171	0.270681	0.281801	0.867352	0	0.707168	0.99975	0.99516	0.997077	0.99648	0.987017	0.304442	0.376135
Brain_Cingulate_Gyrus-H3K27me3	9	11	0.122053	0.777739	0.405215	0.710265	0	0.664525	0.916131	0.909872	0.987563	0.985218	0.976944	0.418135	0.510006
Brain_Cingulate_Gyrus-H3K36me3	9	12	0.10788	0.469127	0.255326	0.792619	0	0.521489	0.947676	0.93157	0.989635	0.987681	0.981796	0.264449	0.285326
Brain_Cingulate_Gyrus-H3K4me1	9	14	0.121946	0.438595	0.321974	0.803947	0	0.535175	0.955353	0.925227	0.990338	0.987161	0.980215	0.393074	0.398976
Brain_Cingulate_Gyrus-H3K4me3	9	16	0.0826213	0.141008	0.131704	0.858983	0	0.872069	1	1	0.999504	0.999411	0.995124	0.127978	0.208102
Brain_Cingulate_Gyrus-H3K9ac	9	19	0.111262	0.357499	0.227826	0.816313	0	0.789619	0.998748	0.993991	0.998235	0.997732	0.987581	0.226701	0.370964
Brain_Cingulate_Gyrus-H3K9me3	9	20	0.0931097	0.916539	0.348716	0.544157	0	0.347158	0.697321	0.657014	0.941119	0.929035	0.968248	0.35104	0.385
Brain_Germinal_Matrix-H3K27me3	10	11	0.129273	0.96674	0.882153	0.698211	0	0.701243	0.979221	0.913377	0.995094	0.976242	0.955449	0.914801	1.06291
Brain_Germinal_Matrix-H3K36me3	10	12	0.0898233	0.451357	0.368215	0.792062	0	0.447634	0.858967	0.887424	0.981745	0.981644	0.979343	0.419211	0.319056
Brain_Germinal_Matrix-H3K4me1	10	14	0.108082	0.482176	0.756498	0.670079	0	0.365518	0.803889	0.806893	0.970871	0.963645	0.965405	0.820126	0.518527
Brain_Germinal_Matrix-H3K4me3	10	16	0.0657761	1.15071	0.797468	0.919577	0	0.853876	1	1	0.999315	0.999199	0.997291	0.732347	3.08092
Brain_Germinal_Matrix-H3K9me3	10	20	0.0711444	1.10665	0.399081	0.502137	0	0.365267	0.710256	0.628891	0.938934	0.90037	0.961537	0.406162	0.487052
Brain_Hippocampus_Middle-H3K27ac	11	10	0.129447	1.35436	0.847665	0.895523	0	0.752149	1	0.998832	0.99788	0.997818	0.986657	0.790223	1.37767
Brain_Hippocampus_Middle-H3K27me3	11	11	0.122935	0.668674	0.347041	0.725027	0	0.666027	0.934491	0.923475	0.989575	0.987166	0.960902	0.352299	0.419489
Brain_Hippocampus_Middle-H3K36me3	11	12	0.111846	0.568008	0.229241	0.83615	0	0.548694	0.963448	0.955187	0.991392	0.990338	0.98331	0.238073	0.254078
Brain_Hippocampus_Middle-H3K4me1	11	14	0.136063	0.776406	0.315536	0.854359	0	0.567137	0.963114	0.954185	0.991673	0.990858	0.97835	0.339238	0.371484
Brain_Hippocampus_Middle-H3K4me3	11	16	0.082318	0.435122	0.242029	0.898775	0	0.873154	1	1	0.999498	0.999469	0.994019	0.228161	0.338524
Brain_Hippocampus_Middle-H3K9me3	11	20	0.0984195	1.06165	0.381541	0.634294	0	0.415338	0.814821	0.779855	0.970742	0.960238	0.97075	0.374469	0.438803
Brain_Inferior_Temporal_Lobe-H3K27ac	12	10	0.122937	0.562441	0.341422	0.86164	0	0.682717	0.995827	0.990653	0.996424	0.995768	0.980859	0.324758	0.721137
Brain_Inferior_Temporal_Lobe-H3K27me3	12	11	0.115142	0.743591	0.346861	0.686984	0	0.633731	0.891179	0.890011	0.983381	0.982166	0.965508	0.350852	0.488235
Brain_Inferior_Temporal_Lobe-H3K36me3	12	12	0.109895	0.710176	0.280684	0.811613	0	0.529083	0.950013	0.941667	0.989832	0.988897	0.981309	0.281333	0.438576
Brain_Inferior_Temporal_Lobe-H3K4me1	12	14	0.140266	0.32126	0.438948	0.785221	0	0.526329	0.956605	0.914963	0.989977	0.986161	0.982572	0.494449	0.450657
Brain_Inferior_Temporal_Lobe-H3K4me3	12	16	0.0804141	0.196441	0.141498	0.868305	0	0.857381	1	1	0.99935	0.999295	0.994134	0.136009	0.252084
Brain_Inferior_Temporal_Lobe-H3K9ac	12	19	0.106266	0.323719	0.268089	0.811246	0	0.772344	0.997997	0.991822	0.997991	0.997161	0.982194	0.272512	0.370684
Brain_Inferior_Temporal_Lobe-H3K9me3	12	20	0.094507	1.06825	0.383131	0.607551	0	0.404907	0.781774	0.735959	0.962665	0.949289	0.966528	0.372473	0.509341
Brain_Mid_Frontal_Lobe-H3K27ac	13	10	0.114483	0.264428	0.257756	0.832502	0	0.716098	0.99274	0.989819	0.99637	0.996318	0.979811	0.288782	0.392186
Brain_Mid_Frontal_Lobe-H3K27me3	13	11	0.137563	0.62061	0.337882	0.680353	0	0.598681	0.881582	0.872569	0.983015	0.979899	0.960162	0.358327	0.403846
Brain_Mid_Frontal_Lobe-H3K36me3	13	12	0.111099	0.534526	0.274029	0.780842	0	0.535008	0.938079	0.918802	0.98916	0.986799	0.980535	0.284203	0.389362
Brain_Mid_Frontal_Lobe-H3K4me1	13	14	0.129019	0.326447	0.412943	0.768882	0	0.501544	0.922974	0.894851	0.987504	0.983263	0.977039	0.457747	0.369139
Brain_Mid_Frontal_Lobe-H3K4me3	13	16	0.0842978	0.164058	0.113123	0.852206	0	0.86798	1	1	0.999391	0.999415	0.993852	0.117346	0.360008
Brain_Mid_Frontal_Lobe-H3K9ac	13	19	0.108461	0.320077	0.282267	0.797043	0	0.760828	0.998331	0.986648	0.997794	0.996533	0.990182	0.284458	0.324672
Brain_Mid_Frontal_Lobe-H3K9me3	13	20	0.0941872	0.947965	0.347967	0.531209	0	0.325628	0.653008	0.627472	0.930839	0.917343	0.957737	0.348735	0.377404
Brain_Substantia_Nigra-H3K27ac	14	10	0.120835	0.999369	0.566139	0.865328	0	0.704581	0.995744	0.994993	0.996648	0.996475	0.985903	0.53099	1.30338
Brain_Substantia_Nigra-H3K27me3	14	11	0.114212	0.718707	0.514244	0.576771	0	0.458066	0.737545	0.74105	0.954197	0.945574	0.950752	0.523244	0.389676
Brain_Substantia_Nigra-H3K36me3	14	12	0.113772	0.349705	0.344811	0.730433	0	0.507052	0.925394	0.893182	0.987575	0.981926	0.984475	0.37069	0.340688
Brain_Substantia_Nigra-H3K4me1	14	14	0.130046	0.393883	0.401882	0.792312	0	0.52683	0.944588	0.915714	0.989218	0.985615	0.977761	0.479071	0.431598
Brain_Substantia_Nigra-H3K4me3	14	16	0.102407	0.376984	0.583533	0.793417	0	0.818743	0.997163	0.998331	0.998058	0.998734	0.982129	0.616677	0.337772
Brain_Substantia_Nigra-H3K9ac	14	19	0.113165	0.390378	0.386856	0.788392	0	0.735709	0.998832	0.97171	0.997474	0.993183	0.989495	0.390095	0.517167
Brain_Substantia_Nigra-H3K9me3	14	20	0.0920929	0.963994	0.337376	0.544811	0	0.359593	0.716765	0.674539	0.942903	0.932372	0.958963	0.334948	0.484247
Breast_Myoepithelial_Cells-H3K27me3	15	11	0.184337	1.37053	1.05676	0.594997	0	0.48452	0.800217	0.734207	0.971608	0.923281	0.915071	1.04189	0.954914
Breast_Myoepithelial_Cells-H3K36me3	15	12	0.142306	1.07867	0.271189	0.824437	0	0.421931	0.847367	0.872569	0.979522	0.981431	0.970826	0.277108	0.328057
Breast_Myoepithelial_Cells-H3K4me1	15	14	0.222173	2.66869	0.603305	0.683046	0	0.240174	0.643829	0.675624	0.945561	0.952859	0.921511	0.633977	0.802504
Breast_Myoepithelial_Cells-H3K4me3	15	16	0.115184	2.12505	1.25106	0.863333	0	0.797463	0.99975	0.997997	0.998475	0.998147	0.987708	1.21711	3.77721
Breast_Myoepithelial_Cells-H3K9ac	15	19	0.185663	1.86266	3.59396	0.524481	0	0.541016	0.82592	0.832847	0.965292	0.964778	0.922937	3.61007	3.11631
Breast_Myoepithelial_Cells-H3K9me3	15	20	0.120776	2.07588	0.715527	0.603419	0	0.35784	0.755487	0.685388	0.965185	0.928211	0.938456	0.715898	0.793945
Breast_vHMEC-DNase	16	0	0.168162	2.24411	1.25962	0.812754	0	0.689644	0.987983	0.974213	0.995967	0.991452	0.983282	1.01694	2.81959
Breast_vHMEC-H3K27me3	16	11	0.237489	4.38838	2.20608	0.535532	0	0.445548	0.696987	0.687724	0.955447	0.925041	0.872876	1.9279	3.08393
Breast_vHMEC-H3K36me3	16	12	0.240449	2.0291	1.45283	0.667511	0	0.290745	0.80005	0.56455	0.971605	0.900478	0.940055	1.42689	1.33541
Breast_vHMEC-H3K4me1	16	14	0.152637	0.913297	0.750999	0.734281	0	0.361095	0.847701	0.790787	0.978789	0.9654	0.964471	0.899775	1.03599
Breast_vHMEC-H3K4me3	16	16	0.149225	0.530663	1.39494	0.751978	0	0.808145	1	0.972044	0.998674	0.989265	0.963428	1.41672	0.950976
Breast_vHMEC-H3K9me3	16	20	0.111531	1.72679	0.497334	0.524576	0	0.187683	0.594843	0.551698	0.934559	0.901379	0.929487	0.497008	0.456732
CD14_Primary_Cells-DNase	17	0	0.129569	1.33882	1.23748	0.718445	0	0.687557	0.981223	0.94609	0.994567	0.987664	0.970767	1.18612	2.20031
CD14_Primary_Cells-H3K27ac	17	10	0.20848	2.23824	1.79864	0.78589	0	0.663523	0.99733	0.977969	0.99599	0.991638	0.988417	1.78516	2.21793
CD14_Primary_Cells-H3K27me3	17	11	0.148841	1.9822	1.2851	0.80501	0	0.751398	0.997747	0.990904	0.997794	0.996575	0.968133	1.17503	2.54524
CD14_Primary_Cells-H3K36me3	17	12	0.136454	1.74786	0.39586	0.873239	0	0.46107	0.855712	0.947175	0.983083	0.988118	0.985469	0.374616	0.583221
CD14_Primary_Cells-H3K4me1	17	14	0.199996	2.91057	1.159	0.855224	0	0.522824	0.980806	0.959526	0.991527	0.989899	0.981654	1.10595	1.38314
CD14_Primary_Cells-H3K4me3	17	16	0.116498	0.60836	0.704735	0.860119	0	0.847033	1	0.998248	0.999284	0.998802	0.998679	0.72563	0.932572
CD14_Primary_Cells-H3K9me3	17	20	0.126513	3.23509	1.8404	0.6366	0	0.504047	0.899858	0.747642	0.983224	0.919157	0.961152	1.75652	2.13619
CD15_Primary_Cells-H3K27me3	18	11	0.123874	0.679568	0.339392	0.747186	0	0.640825	0.978386	0.974213	0.993283	0.993064	0.936949	0.334434	0.473296
CD15_Primary_Cells-H3K36me3	18	12	0.187958	2.6032	0.849309	0.840079	0	0.430109	0.866895	0.922056	0.98272	0.983204	0.982459	0.834992	1.0173
CD15_Primary_Cells-H3K4me1	18	14	0.321216	3.22245	1.10767	0.756198	0	0.441375	0.909539	0.911124	0.981557	0.979967	0.953667	1.12173	1.31445
CD15_Primary_Cells-H3K4me3	18	16	0.103052	1.24441	0.75634	0.857052	0	0.752316	0.997496	0.984395	0.997466	0.994542	0.990667	0.750986	1.11519
CD15_Primary_Cells-H3K9me3	18	20	0.122925	1.21454	0.627798	0.583375	0	0.408412	0.753901	0.700409	0.952394	0.933529	0.936754	0.616203	0.664456
CD19_Primary_Cells_Cord_BI-H3K27me3	19	11	0.0818164	0.33086	1.60153	0.286214	0	0.261621	0.554702	0.635233	0.905368	0.772104	0.96378	1.53673	0.327491
CD19_Primary_Cells_Cord_BI-H3K36me3	19	12	0.0925804	0.170204	0.897547	0.556042	0	0.301761	0.76258	0.65184	0.968735	0.902802	0.975015	0.875088	0.247964
CD19_Primary_Cells_Cord_BI-H3K4me1	19	14	0.173848	2.57109	1.14114	0.788405	0	0.518818	0.908787	0.957022	0.986551	0.988943	0.97571	1.0265	3.01784
CD19_Primary_Cells_Cord_BI-H3K4me3	19	16	0.0794298	0.778196	1.69829	0.754113	0	0.750647	0.998248	0.98381	0.997764	0.988427	0.997249	1.67492	0.574481
CD19_Primary_Cells_Cord_BI-H3K9me3	19	20	0.0399614	0.309708	0.321379	0.366349	0	0.250271	0.517483	0.580239	0.878927	0.774697	0.985246	0.282573	0.194344
CD19_Primary_Cells_Peripheral_UW-DNase	20	0	0.112179	0.837716	0.809281	0.744665	0	0.704081	0.989652	0.923642	0.995956	0.979753	0.95194	0.691972	0.986511
CD19_Primary_Cells_Peripheral_UW-H3K27ac	20	10	0.159512	1.09776	1.47739	0.758977	0	0.651757	0.990403	0.95502	0.995022	0.986842	0.989651	1.49371	1.39044
CD19_Primary_Cells_Peripheral_UW-H3K27me3	20	11	0.115018	0.837971	0.575802	0.654509	0	0.563548	0.838271	0.847701	0.963803	0.973503	0.929605	0.578604	0.482238
CD19_Primary_Cells_Peripheral_UW-H3K36me3	20	12	0.110833	0.796576	0.279809	0.827136	0	0.484102	0.920554	0.928482	0.986177	0.986547	0.973931	0.292738	0.360734
CD19_Primary_Cells_Peripheral_UW-H3K4me1	20	14	0.244919	4.15943	1.64494	0.796369	0	0.564133	0.884586	0.956939	0.985636	0.990791	0.963789	1.62369	2.18809
CD19_Primary_Cells_Peripheral_UW-H3K4me3	20	16	0.0972527	0.944729	0.907012	0.853125	0	0.855796	1	0.988734	0.999053	0.996144	0.996708	0.865596	1.40475
CD19_Primary_Cells_Peripheral_UW-H3K9me3	20	20	0.0812759	1.44634	0.636386	0.618458	0	0.434198	0.802804	0.743637	0.96625	0.945524	0.968964	0.634449	0.757205
CD34_Cultured_Cells-H3K27me3	21	11	0.125281	0.901601	1.76549	0.568204	0	0.386464	0.74347	0.709338	0.957357	0.924052	0.932438	1.75535	1.2568
CD34_Cultured_Cells-H3K36me3	21	12	0.114475	0.796273	0.286875	0.861173	0	0.509972	0.941584	0.940082	0.988691	0.988605	0.985304	0.286307	0.522067
CD34_Cultured_Cells-H3K4me1	21	14	0.130867	0.891125	0.389796	0.831371	0	0.506301	0.950013	0.94801	0.989344	0.988615	0.980034	0.411965	0.597139
CD34_Cultured_Cells-H3K4me3	21	16	0.0810813	0.444969	0.409249	0.88478	0	0.822832	1	0.997997	0.999049	0.99837	0.995895	0.370536	0.663603
CD34_Cultured_Cells-H3K9me3	21	20	0.0958988	1.27011	0.437231	0.562546	0	0.419928	0.759826	0.718351	0.954086	0.942187	0.95059	0.425748	0.634223
CD34_Primary_Cells-H3K27me3	22	11	0.0887797	0.478178	1.35138	0.505797	0	0.350079	0.745556	0.676291	0.956243	0.887291	0.97838	1.36713	0.454532
CD34_Primary_Cells-H3K36me3	22	12	0.096006	0.220365	0.956215	0.707783	0	0.328465	0.801302	0.742719	0.974569	0.951219	0.974977	0.996291	0.364345
CD34_Primary_Cells-H3K4me1	22	14	0.0979737	0.283131	0.524474	0.775171	0	0.459234	0.956856	0.927814	0.988746	0.983259	0.988219	0.596629	0.554061
CD34_Primary_Cells-H3K4me3	22	16	0.0615971	0.317724	0.591626	0.845509	0	0.794876	1	0.997914	0.998667	0.998131	0.994126	0.647876	0.880807
CD34_Primary_Cells-H3K9me3	22	20	0.045097	0.678559	0.326507	0.49932	0	0.352583	0.697905	0.635233	0.941869	0.893626	0.973784	0.327068	0.421687
CD3_Primary_Cells_Cord_BI-DNase	23	0	0.103603	1.33329	0.987543	0.714191	0	0.693816	0.958441	0.911708	0.993266	0.97602	0.957335	0.804545	1.94798
CD3_Primary_Cells_Cord_BI-H3K27me3	23	11	0.0672963	0.317132	0.972536	0.52907	0	0.454978	0.840524	0.786531	0.975275	0.939758	0.984603	0.9505	0.325183
CD3_Primary_Cells_Cord_BI-H3K36me3	23	12	0.0652122	0.306809	0.393405	0.783445	0	0.379538	0.862973	0.813736	0.980669	0.973132	0.97922	0.397579	0.364057
CD3_Primary_Cells_Cord_BI-H3K4me1	23	14	0.120561	0.299871	1.16088	0.638549	0	0.381541	0.911458	0.878828	0.983188	0.961998	0.981235	1.18645	0.502916
CD3_Primary_Cells_Cord_BI-H3K4me3	23	16	0.0512693	0.470133	1.03154	0.851423	0	0.762747	1	0.990153	0.99815	0.995765	0.997078	1.06319	0.671229
CD3_Primary_Cells_Cord_BI-H3K9me3	23	20	0.0381283	0.397692	0.460294	0.311921	0	0.177668	0.488692	0.459902	0.893498	0.702578	0.9633	0.462444	0.211617
CD3_Primary_Cells_Peripheral_UW-DNase	24	0	0.0983724	0.55599	0.565435	0.76582	0	0.741717	0.99541	0.963532	0.997146	0.990307	0.957398	0.473292	0.911999
CD3_Primary_Cells_Peripheral_UW-H3K27ac	24	10	0.134352	0.711243	0.720547	0.832029	0	0.72436	0.998832	0.992239	0.99751	0.996329	0.989159	0.777987	0.897943
CD3_Primary_Cells_Peripheral_UW-H3K27me3	24	11	0.277285	2.65833	1.77586	0.6987	0	0.684386	0.977218	0.884586	0.994559	0.967365	0.926878	1.75318	2.18778
CD3_Primary_Cells_Peripheral_UW-H3K36me3	24	12	0.0980565	0.885906	0.364839	0.878159	0	0.558041	0.975883	0.96445	0.992349	0.991246	0.988405	0.360366	0.581314
CD3_Primary_Cells_Peripheral_UW-H3K4me1	24	14	0.168671	2.21778	1.34277	0.880568	0	0.66611	0.999165	0.977385	0.996265	0.994206	0.984433	1.28567	1.14901
CD3_Primary_Cells_Peripheral_UW-H3K4me3	24	16	0.100981	1.39391	1.19176	0.899102	0	0.869398	1	0.998832	0.999475	0.999079	0.998258	1.13633	1.90768
CD3_Primary_Cells_Peripheral_UW-H3K9me3	24	20	0.0949594	1.67601	0.814076	0.421289	0	0.223817	0.506968	0.471167	0.886744	0.835398	0.899872	0.794888	0.89317
CD4+_CD25+_CD127-_Treg_Primary_Cells-H3K27ac	25	10	0.0865601	0.86165	0.661047	0.869045	0	0.76717	0.999917	0.99541	0.998038	0.997296	0.985774	0.677252	1.07995
CD4+_CD25+_CD127-_Treg_Primary_Cells-H3K27me3	25	11	0.143076	0.776879	0.319492	0.72539	0	0.692481	0.95769	0.96687	0.992275	0.993763	0.943058	0.316429	0.447316
CD4+_CD25+_CD127-_Treg_Primary_Cells-H3K36me3	25	12	0.121103	0.983212	0.302889	0.882547	0	0.546524	0.959359	0.963198	0.990494	0.991217	0.987847	0.294506	0.33878
CD4+_CD25+_CD127-_Treg_Primary_Cells-H3K4me1	25	14	0.136229	0.244222	0.319151	0.821433	0	0.641742	0.989402	0.984728	0.994773	0.994493	0.988539	0.349197	0.464018
CD4+_CD25+_CD127-_Treg_Primary_Cells-H3K4me3	25	16	0.085225	1.15757	0.908851	0.907456	0	0.883502	1	1	0.999508	0.999567	0.995896	0.862084	1.85219
CD4+_CD25+_CD127-_Treg_Primary_Cells-H3K9me3	25	20	0.101432	1.34803	0.430718	0.59397	0	0.343403	0.699908	0.676542	0.952331	0.936674	0.955141	0.415916	0.511184
CD4+_CD25-_CD45RA+_Naive_Primary_Cells-H3K27ac	26	10	0.089478	0.555633	0.488792	0.871385	0	0.826254	1	0.997079	0.998995	0.998418	0.991024	0.474285	0.696162
CD4+_CD25-_CD45RA+_Naive_Primary_Cells-H3K27me3	26	11	0.130453	0.560664	0.468339	0.652262	0	0.582909	0.881415	0.87282	0.979085	0.977033	0.955783	0.457233	0.413056
CD4+_CD25-_CD45RA+_Naive_Primary_Cells-H3K36me3	26	12	0.115244	0.933476	0.267435	0.853642	0	0.499791	0.923308	0.946925	0.98648	0.989096	0.984508	0.264991	0.387772
CD4+_CD25-_CD45RA+_Naive_Primary_Cells-H3K4me1	26	14	0.121408	0.426324	0.237043	0.881205	0	0.66102	0.996578	0.992239	0.995612	0.995276	0.990665	0.246711	0.296031
CD4+_CD25-_CD45RA+_Naive_Primary_Cells-H3K4me3	26	16	0.0754156	0.32968	0.195944	0.889786	0	0.860386	1	1	0.999376	0.999352	0.997354	0.187302	0.454049
CD4+_CD25-_CD45RA+_Naive_Primary_Cells-H3K9me3	26	20	0.0898858	0.971182	0.346957	0.562276	0	0.344989	0.682383	0.661938	0.941607	0.930905	0.969052	0.344716	0.370096
CD4+_CD25-_CD45RO+_Memory_Primary_Cells-H3K27ac	27	10	0.0990187	0.216842	0.268478	0.840733	0	0.830093	1	0.998999	0.999018	0.998584	0.995086	0.26833	0.432591
CD4+_CD25-_CD45RO+_Memory_Primary_Cells-H3K27me3	27	11	0.135436	0.806597	0.368942	0.667493	0	0.582325	0.851206	0.874739	0.975503	0.979246	0.964901	0.371855	0.457688
CD4+_CD25-_CD45RO+_Memory_Primary_Cells-H3K36me3	27	12	0.146106	0.302575	0.676377	0.680767	0	0.43086	0.884253	0.833347	0.982581	0.970764	0.975611	0.714466	0.466081
CD4+_CD25-_CD45RO+_Memory_Primary_Cells-H3K4me1	27	14	0.133632	0.88224	0.400173	0.87499	0	0.621297	0.99541	0.99082	0.995067	0.994412	0.989335	0.387062	0.727548
CD4+_CD25-_CD45RO+_Memory_Primary_Cells-H3K4me3	27	16	0.117485	0.757678	1.23957	0.735733	0	0.792039	0.998665	0.990069	0.998448	0.99701	0.989866	1.25791	0.515316
CD4+_CD25-_CD45RO+_Memory_Primary_Cells-H3K9me3	27	20	0.0978724	1.08679	0.400605	0.534263	0	0.238505	0.593507	0.529917	0.923549	0.88994	0.946298	0.406371	0.3973
CD4+_CD25-_IL17+_PMA-Ionomcyin_stimulated_Th17_Primary_Cells-H3K27ac	28	10	0.119748	0.869639	0.630308	0.857403	0	0.784194	0.999249	0.996912	0.998169	0.998059	0.99322	0.617341	1.179
CD4+_CD25-_IL17+_PMA-Ionomcyin_stimulated_Th17_Primary_Cells-H3K27me3	28	11	0.128738	0.683636	0.616487	0.684293	0	0.587833	0.913043	0.83318	0.985737	0.960763	0.96147	0.618432	0.632007
CD4+_CD25-_IL17+_PMA-Ionomcyin_stimulated_Th17_Primary_Cells-H3K36me3	28	12	0.117784	1.28395	0.278564	0.833023	0	0.471668	0.853125	0.937662	0.97726	0.987576	0.980012	0.283504	0.395366
CD4+_CD25-_IL17+_PMA-Ionomcyin_stimulated_Th17_Primary_Cells-H3K4me1	28	14	0.120613	0.756403	0.357039	0.859588	0	0.621464	0.984228	0.982475	0.993956	0.9938	0.98841	0.360938	0.479886
CD4+_CD25-_IL17+_PMA-Ionomcyin_stimulated_Th17_Primary_Cells-H3K4me3	28	16	0.0875082	0.349951	0.388067	0.847701	0	0.838354	0.999332	0.999332	0.998977	0.999051	0.994261	0.425051	0.389497
CD4+_CD25-_IL17+_PMA-Ionomcyin_stimulated_Th17_Primary_Cells-H3K9me3	28	20	0.088152	1.04309	0.391844	0.535243	0	0.266377	0.633815	0.577568	0.931933	0.901168	0.961619	0.392893	0.371906
CD4+_CD25-_IL17-_PMA-Ionomycin_stimulated_MACS_purified_Th_Primary_Cells-H3K27ac	29	10	0.149784	1.8813	1.05268	0.895559	0	0.783109	0.997163	0.998665	0.998119	0.998332	0.983894	1.00062	1.61878
CD4+_CD25-_IL17-_PMA-Ionomycin_stimulated_MACS_purified_Th_Primary_Cells-H3K27me3	29	11	0.150132	0.800728	0.363001	0.740924	0	0.705166	0.96954	0.965535	0.993463	0.993548	0.947662	0.354128	0.388774
CD4+_CD25-_IL17-_PMA-Ionomycin_stimulated_MACS_purified_Th_Primary_Cells-H3K36me3	29	12	0.104391	0.704165	0.295022	0.883346	0	0.574564	0.981808	0.971626	0.993008	0.992243	0.989073	0.297968	0.305291
CD4+_CD25-_IL17-_PMA-Ionomycin_stimulated_MACS_purified_Th_Primary_Cells-H3K4me1	29	14	0.126771	0.54745	0.366699	0.902108	0	0.599433	0.997663	0.965701	0.994712	0.992333	0.990156	0.447177	0.864421
CD4+_CD25-_IL17-_PMA-Ionomycin_stimulated_MACS_purified_Th_Primary_Cells-H3K4me3	29	16	0.0819062	0.609139	0.273039	0.901615	0	0.838772	1	0.999917	0.999085	0.999076	0.996471	0.265591	0.45259
CD4+_CD25-_IL17-_PMA-Ionomycin_stimulated_MACS_purified_Th_Primary_Cells-H3K9me3	29	20	0.0866552	1.00739	0.40518	0.583151	0	0.323959	0.694651	0.644914	0.950446	0.929506	0.971619	0.407682	0.462132
CD4+_CD25-_Th_Primary_Cells-H3K27ac	30	10	0.17877	0.825827	1.72131	0.757167	0	0.770174	0.999332	0.984645	0.998293	0.996438	0.988132	1.7624	1.55765
CD4+_CD25-_Th_Primary_Cells-H3K27me3	30	11	0.1334	0.678341	0.335716	0.7183	0	0.610782	0.910623	0.927147	0.986282	0.987176	0.956868	0.3397	0.342705
CD4+_CD25-_Th_Primary_Cells-H3K36me3	30	12	0.130947	1.15647	0.453853	0.897717	0	0.540599	0.979471	0.964867	0.992019	0.991002	0.989726	0.433205	0.529465
CD4+_CD25-_Th_Primary_Cells-H3K4me1	30	14	0.139427	1.2512	0.655662	0.907246	0	0.675207	0.995076	0.996161	0.996086	0.996183	0.99257	0.623346	0.877263
CD4+_CD25-_Th_Primary_Cells-H3K4me3	30	16	0.078695	0.516001	0.376536	0.89821	0	0.888926	1	1	0.999585	0.999583	0.996714	0.343963	0.585024
CD4+_CD25-_Th_Primary_Cells-H3K9me3	30	20	0.0992904	1.2937	0.425902	0.60962	0	0.368272	0.738296	0.706584	0.957563	0.943383	0.96295	0.400599	0.526154
CD4+_CD25int_CD127+_Tmem_Primary_Cells-H3K27ac	31	10	0.101822	0.388404	0.305693	0.835271	0	0.844613	1	0.998748	0.999098	0.999021	0.987696	0.309678	0.748707
CD4+_CD25int_CD127+_Tmem_Primary_Cells-H3K27me3	31	11	0.136034	0.670433	0.571451	0.576668	0	0.518735	0.809981	0.810315	0.962275	0.963084	0.948981	0.578777	0.428093
CD4+_CD25int_CD127+_Tmem_Primary_Cells-H3K36me3	31	12	0.113517	0.562635	0.283377	0.824812	0	0.504548	0.961028	0.929817	0.990087	0.987149	0.986537	0.290264	0.493988
CD4+_CD25int_CD127+_Tmem_Primary_Cells-H3K4me1	31	14	0.145588	0.228865	0.70592	0.777618	0	0.576567	0.980139	0.968539	0.992767	0.991253	0.988422	0.738829	0.724219
CD4+_CD25int_CD127+_Tmem_Primary_Cells-H3K4me3	31	16	0.0873804	0.183605	0.22788	0.845974	0	0.859468	1	0.999666	0.999347	0.999283	0.995936	0.244135	0.305764
CD4+_CD25int_CD127+_Tmem_Primary_Cells-H3K9me3	31	20	0.0958805	1.06802	0.372478	0.506958	0	0.247601	0.575398	0.533339	0.916584	0.896085	0.947547	0.378054	0.342714
CD4_Memory_Primary_Cells-H3K27ac	32	10	0.145923	1.06888	0.658501	0.809384	0	0.748477	0.977301	0.994993	0.995883	0.997278	0.970609	0.635007	0.970163
CD4_Memory_Primary_Cells-H3K27me3	32	11	0.126187	0.737283	0.658102	0.592807	0	0.451139	0.724109	0.755821	0.950195	0.953871	0.972464	0.665127	0.451799
CD4_Memory_Primary_Cells-H3K36me3	32	12	0.120321	0.27798	0.458654	0.728758	0	0.472252	0.93207	0.885254	0.987461	0.981244	0.987053	0.499591	0.357162
CD4_Memory_Primary_Cells-H3K4me1	32	14	0.147585	1.56471	0.717344	0.873229	0	0.571476	0.995494	0.979387	0.993878	0.992592	0.988168	0.664106	1.30097
CD4_Memory_Primary_Cells-H3K4me3	32	16	0.0960942	0.298874	0.454703	0.79663	0	0.828257	0.999833	0.99758	0.999044	0.998678	0.994419	0.491537	0.34788
CD4_Memory_Primary_Cells-H3K9me3	32	20	0.0879173	1.12123	0.347425	0.526763	0	0.23525	0.563632	0.521238	0.919059	0.89226	0.953778	0.339131	0.375742
CD4_Naive_Primary_Cells-H3K27ac	33	10	0.124399	0.437514	0.550182	0.743685	0	0.802303	0.999833	0.989068	0.998684	0.997186	0.98239	0.555774	1.01736
CD4_Naive_Primary_Cells-H3K27me3	33	11	0.127696	0.745026	0.621943	0.564219	0	0.45915	0.718101	0.755153	0.944331	0.95259	0.954998	0.618392	0.432268
CD4_Naive_Primary_Cells-H3K36me3	33	12	0.110983	0.499371	0.308731	0.779124	0	0.523074	0.94826	0.924059	0.98949	0.986337	0.984549	0.322326	0.451991
CD4_Naive_Primary_Cells-H3K4me1	33	14	0.134503	0.999798	0.565015	0.863471	0	0.635901	0.996662	0.984478	0.995415	0.994294	0.990468	0.546473	1.22707
CD4_Naive_Primary_Cells-H3K4me3	33	16	0.0840157	0.29112	0.28479	0.829083	0	0.808812	1	0.997747	0.998951	0.998525	0.996371	0.284524	0.57788
CD4_Naive_Primary_Cells-H3K9ac	33	19	0.0915691	0.864346	1.63875	0.646512	0	0.673454	0.907619	0.878244	0.970474	0.955031	0.92937	1.60418	1.12409
CD4_Naive_Primary_Cells-H3K9me3	33	20	0.0904006	1.09954	0.365012	0.448694	0	0.193524	0.460235	0.435283	0.873816	0.853624	0.944036	0.365963	0.331274
CD56_Primary_Cells-DNase	34	0	0.108765	0.929247	0.638514	0.747729	0	0.735208	0.984728	0.976216	0.99588	0.994161	0.963246	0.63744	1.29817
CD56_Primary_Cells-H3K27ac	34	10	0.124204	2.34027	0.8864	0.859404	0	0.676709	0.987566	0.99758	0.995217	0.995776	0.990674	0.822243	1.65554
CD56_Primary_Cells-H3K27me3	34	11	0.12088	0.765634	0.687668	0.652713	0	0.546107	0.81866	0.883752	0.969114	0.97879	0.951495	0.701192	0.435734
CD56_Primary_Cells-H3K36me3	34	12	0.0928335	0.659568	0.303966	0.866963	0	0.509138	0.955437	0.930234	0.98946	0.987173	0.98529	0.304038	0.422248
CD56_Primary_Cells-H3K4me1	34	14	0.227872	4.62642	1.94853	0.834038	0	0.578403	0.912793	0.967621	0.987679	0.991207	0.974449	1.8296	2.22836
CD56_Primary_Cells-H3K4me3	34	16	0.0937856	0.429441	0.514302	0.857118	0	0.863557	0.999833	0.997747	0.999059	0.998953	0.994771	0.524203	0.658944
CD56_Primary_Cells-H3K9me3	34	20	0.0924931	1.76709	0.773403	0.53139	0	0.401068	0.750063	0.664274	0.954737	0.882153	0.948917	0.738581	0.902959
CD8_Memory_Primary_Cells-H3K27ac	35	10	0.137066	0.660125	0.702377	0.764336	0	0.707085	0.962363	0.983477	0.994266	0.995159	0.972904	0.648812	0.516697
CD8_Memory_Primary_Cells-H3K27me3	35	11	0.11719	0.789312	0.421953	0.60596	0	0.474088	0.746641	0.781107	0.955873	0.960689	0.976348	0.425894	0.419342
CD8_Memory_Primary_Cells-H3K36me3	35	12	0.112184	0.359151	0.373609	0.723787	0	0.490862	0.929233	0.885588	0.987329	0.980512	0.982119	0.394497	0.396896
CD8_Memory_Primary_Cells-H3K4me1	35	14	0.114023	0.447811	0.293844	0.845329	0	0.646332	0.996495	0.984561	0.995565	0.994479	0.990242	0.32736	0.483727
CD8_Memory_Primary_Cells-H3K4me3	35	16	0.106088	0.783871	1.50702	0.772454	0	0.747893	0.99975	0.9768	0.998128	0.994138	0.99308	1.59158	1.3146
CD8_Memory_Primary_Cells-H3K9me3	35	20	0.0888065	1.06891	0.363437	0.490417	0	0.197029	0.491446	0.458566	0.891188	0.868455	0.951753	0.366822	0.315899
CD8_Naive_Primary_Cells-H3K27ac	36	10	0.130514	0.921515	0.860281	0.764965	0	0.791121	1	0.993157	0.998457	0.99785	0.992474	0.851948	1.89143
CD8_Naive_Primary_Cells-H3K27me3	36	11	0.125396	0.85316	0.577896	0.595288	0	0.45623	0.729367	0.78361	0.951299	0.9615	0.936545	0.580438	0.389428
CD8_Naive_Primary_Cells-H3K36me3	36	12	0.122867	0.293739	0.43729	0.697273	0	0.46566	0.927564	0.872319	0.986378	0.977771	0.981382	0.455968	0.386199
CD8_Naive_Primary_Cells-H3K4me1	36	14	0.153893	1.70114	0.990879	0.881133	0	0.654928	0.993407	0.989652	0.995491	0.995287	0.987867	0.921361	1.83767
CD8_Naive_Primary_Cells-H3K4me3	36	16	0.0856079	0.616957	0.551718	0.83286	0	0.878661	1	0.996912	0.999441	0.998925	0.994607	0.554838	2.15753
CD8_Naive_Primary_Cells-H3K9ac	36	19	0.156592	2.00553	3.6584	0.44305	0	0.524326	0.67746	0.737044	0.89533	0.921672	0.862159	3.6593	2.90174
CD8_Naive_Primary_Cells-H3K9me3	36	20	0.0949598	1.20258	0.393603	0.558349	0	0.332471	0.656096	0.633731	0.937883	0.92446	0.955487	0.38016	0.533433
Chondrocytes_from_Bone_Marrow_Derived_Mesenchymal_Stem_Cell_Cultured_Cells-H3K27ac	37	10	0.193366	2.78347	0.746364	0.860236	0	0.627973	0.939665	0.991989	0.99165	0.995021	0.982179	0.66842	1.30425
Chondrocytes_from_Bone_Marrow_Derived_Mesenchymal_Stem_Cell_Cultured_Cells-H3K27me3	37	11	0.160219	1.16266	0.440794	0.76749	0	0.500209	0.887841	0.843278	0.983829	0.974814	0.953601	0.44892	0.534757
Chondrocytes_from_Bone_Marrow_Derived_Mesenchymal_Stem_Cell_Cultured_Cells-H3K36me3	37	12	0.120892	1.11162	0.408354	0.885817	0	0.564049	0.961863	0.969707	0.991258	0.991646	0.985932	0.38868	0.361579
Chondrocytes_from_Bone_Marrow_Derived_Mesenchymal_Stem_Cell_Cultured_Cells-H3K4me1	37	14	0.156774	1.26779	0.380842	0.841889	0	0.508971	0.901611	0.934157	0.985974	0.988061	0.971597	0.38211	0.425938
Chondrocytes_from_Bone_Marrow_Derived_Mesenchymal_Stem_Cell_Cultured_Cells-H3K4me3	37	16	0.0748137	0.665801	0.325396	0.937588	0	0.879913	1	1	0.999423	0.999459	0.995382	0.30195	0.435437
Chondrocytes_from_Bone_Marrow_Derived_Mesenchymal_Stem_Cell_Cultured_Cells-H3K9ac	37	19	0.123119	0.290128	0.467849	0.815653	0	0.810315	1	0.996578	0.998783	0.998305	0.979137	0.47929	0.432196
Chondrocytes_from_Bone_Marrow_Derived_Mesenchymal_Stem_Cell_Cultured_Cells-H3K9me3	37	20	0.0952701	1.29936	0.382321	0.664171	0	0.358842	0.747225	0.716849	0.964875	0.953417	0.960772	0.37193	0.424636
Colon_Smooth_Muscle-H3K27ac	38	10	0.122938	0.553723	0.489716	0.769672	0	0.652007	0.989569	0.983977	0.995269	0.994082	0.980007	0.506457	0.550222
Colon_Smooth_Muscle-H3K27me3	38	11	0.127459	0.762535	0.633298	0.640115	0	0.589168	0.905867	0.836852	0.983929	0.963463	0.95916	0.61059	0.79019
Colon_Smooth_Muscle-H3K36me3	38	12	0.115032	0.602876	0.293947	0.775982	0	0.452808	0.906952	0.902362	0.985034	0.982891	0.978988	0.3044	0.352424
Colon_Smooth_Muscle-H3K4me1	38	14	0.176278	1.27735	0.663671	0.754611	0	0.407661	0.868564	0.805308	0.98113	0.968479	0.96378	0.792874	0.820791
Colon_Smooth_Muscle-H3K4me3	38	16	0.0991345	0.476516	0.545067	0.831745	0	0.788033	1	0.999583	0.998634	0.998552	0.992674	0.559016	0.378276
Colon_Smooth_Muscle-H3K9ac	38	19	0.130804	0.579174	1.25199	0.715808	0	0.652842	0.995494	0.923892	0.995757	0.982931	0.985025	1.3101	1.13144
Colon_Smooth_Muscle-H3K9me3	38	20	0.0997493	1.05476	0.401507	0.45408	0	0.265042	0.581407	0.538096	0.896358	0.883982	0.959239	0.40139	0.39897
Colonic_Mucosa-H3K27ac	39	10	0.122195	0.959942	0.594867	0.846842	0	0.732705	0.998832	0.995577	0.997505	0.996629	0.983844	0.531506	2.14041
Colonic_Mucosa-H3K27me3	39	11	0.113023	0.81027	0.644845	0.593498	0	0.463406	0.818076	0.770925	0.97224	0.93091	0.945326	0.609188	0.71245
Colonic_Mucosa-H3K36me3	39	12	0.112864	0.43962	0.570695	0.716565	0	0.476842	0.928983	0.870734	0.987045	0.976053	0.971253	0.595157	0.524412
Colonic_Mucosa-H3K4me1	39	14	0.110346	0.584129	0.452383	0.680021	0	0.532421	0.940332	0.90111	0.988813	0.973492	0.965793	0.480645	0.653934
Colonic_Mucosa-H3K4me3	39	16	0.061131	0.535503	0.384009	0.904518	0	0.817909	1	0.99975	0.998979	0.998845	0.993034	0.375883	0.894698
Colonic_Mucosa-H3K9ac	39	19	0.11312	0.307976	0.489012	0.721365	0	0.779604	0.996912	0.982058	0.998048	0.995549	0.972369	0.51863	0.488651
Colonic_Mucosa-H3K9me3	39	20	0.070058	1.04642	0.347736	0.40511	0	0.197363	0.432029	0.457481	0.866859	0.823268	0.905986	0.344364	0.302483
Dnd41_TCell_Leukemia-H2AZ	40	2	0.102912	0.858333	1.01631	0.719016	0	0.725528	0.981641	0.888008	0.99539	0.957959	0.9751	0.929897	0.985903
Dnd41_TCell_Leukemia-H3K27ac	40	10	0.154247	1.25885	1.36455	0.770624	0	0.604356	0.996829	0.971877	0.99479	0.989753	0.977308	1.32106	1.48582
Dnd41_TCell_Leukemia-H3K27me3	40	11	0.250916	2.4415	5.31966	0.326661	0	0.0644246	0.292665	0.179087	0.827871	0.669844	0.80525	5.27881	5.47011
Dnd41_TCell_Leukemia-H3K36me3	40	12	0.142449	1.82641	0.673701	0.849707	0	0.522407	0.900108	0.944338	0.986283	0.987514	0.980592	0.661454	1.08167
Dnd41_TCell_Leukemia-H3K4me1	40	14	0.234821	4.97901	1.74884	0.734575	0	0.506968	0.87983	0.938329	0.983535	0.983837	0.959685	1.59371	1.87888
Dnd41_TCell_Leukemia-H3K4me2	40	15	0.0952307	0.825548	0.52107	0.901731	0	0.813986	1	0.998915	0.998937	0.998553	0.992751	0.538011	0.491758
Dnd41_TCell_Leukemia-H3K4me3	40	16	0.100368	0.776699	1.24974	0.876191	0	0.836852	1	0.952433	0.999098	0.981424	0.994977	1.12421	1.12456
Dnd41_TCell_Leukemia-H3K79me2	40	18	0.145391	2.91688	0.613002	0.825844	0	0.524159	0.844363	0.971042	0.9849	0.989811	0.979783	0.609655	0.79711
Dnd41_TCell_Leukemia-H3K9ac	40	19	0.131915	3.42578	2.63823	0.897535	0	0.828757	1	0.989902	0.999084	0.995167	0.994901	2.47653	2.81028
Dnd41_TCell_Leukemia-H3K9me3	40	20	0.103638	1.64411	0.592319	0.499731	0	0.370275	0.673037	0.66344	0.926305	0.917952	0.923349	0.518551	0.789643
Dnd41_TCell_Leukemia-H4K20me1	40	21	0.104159	1.40872	0.53735	0.703785	0	0.488442	0.94342	0.874489	0.986085	0.976769	0.970064	0.526265	0.909142
Duodenum_Mucosa-H3K27me3	41	11	0.117819	0.660178	0.453369	0.687799	0	0.578653	0.91054	0.87741	0.986143	0.979666	0.963923	0.460103	0.467062
Duodenum_Mucosa-H3K36me3	41	12	0.117245	0.948695	0.38123	0.863061	0	0.590754	0.965368	0.967621	0.991565	0.992508	0.980106	0.376895	0.478622
Duodenum_Mucosa-H3K4me1	41	14	0.142652	1.10374	0.376931	0.775441	0	0.521238	0.89652	0.930151	0.984845	0.987163	0.967888	0.383304	0.488406
Duodenum_Mucosa-H3K4me3	41	16	0.0876198	0.474118	0.228749	0.876733	0	0.848202	0.998999	0.99975	0.99902	0.999125	0.991592	0.201119	0.517129
Duodenum_Mucosa-H3K9ac	41	19	0.112214	0.402388	0.60899	0.75268	0	0.763916	0.997663	0.979054	0.997771	0.995194	0.985577	0.615064	0.538013
Duodenum_Mucosa-H3K9me3	41	20	0.0757882	0.893868	0.480347	0.550629	0	0.341233	0.679296	0.675958	0.9452	0.921909	0.948424	0.455373	0.428544
Duodenum_Smooth_Muscle-H3K27ac	42	10	0.155706	0.700742	1.01181	0.777663	0	0.630059	0.985479	0.953601	0.994405	0.987013	0.982985	0.985603	0.941995
Duodenum_Smooth_Muscle-H3K27me3	42	11	0.126937	0.862182	0.511315	0.746711	0	0.729116	0.983727	0.969123	0.995883	0.99391	0.971435	0.439383	0.652703
Duodenum_Smooth_Muscle-H3K36me3	42	12	0.107098	0.609115	0.235205	0.857631	0	0.538179	0.965701	0.953768	0.990848	0.990007	0.98408	0.237477	0.262585
Duodenum_Smooth_Muscle-H3K4me1	42	14	0.143148	0.481837	0.623966	0.750672	0	0.455729	0.90136	0.876158	0.984382	0.979566	0.970895	0.650051	0.582473
Duodenum_Smooth_Muscle-H3K4me3	42	16	0.0825686	0.375401	0.214162	0.894554	0	0.839606	1	0.999082	0.99919	0.999087	0.993793	0.19826	0.314082
Duodenum_Smooth_Muscle-H3K9me3	42	20	0.0978102	1.18576	0.490631	0.621288	0	0.446883	0.827005	0.766503	0.972116	0.956479	0.975452	0.468277	0.595929
ES-I3_Cell_Line-H3K27me3	43	11	0.143341	1.51375	1.14881	0.802331	0	0.84236	0.999833	0.999332	0.999082	0.999026	0.971263	1.15473	2.04729
ES-I3_Cell_Line-H3K36me3	43	12	0.161468	0.438744	0.949287	0.629057	0	0.421347	0.836435	0.803472	0.974856	0.963255	0.96243	0.950953	0.701447
ES-I3_Cell_Line-H3K4me1	43	14	0.156004	1.30361	0.726384	0.733315	0	0.309939	0.804723	0.670199	0.97424	0.9405	0.958718	0.861573	0.803934
ES-I3_Cell_Line-H3K4me3	43	16	0.131093	1.71951	3.27294	0.812839	0	0.712176	1	0.990737	0.997514	0.996277	0.99034	3.4057	4.98915
ES-I3_Cell_Line-H3K9ac	43	19	0.140334	2.59195	1.73806	0.828635	0	0.801051	0.999583	0.997246	0.998485	0.998201	0.985817	1.71302	3.06958
ES-I3_Cell_Line-H3K9me3	43	20	0.128299	1.0798	1.00696	0.507371	0	0.270633	0.71977	0.504798	0.948904	0.828791	0.951509	0.954159	0.708841
ES-WA7_Cell_Line-H3K27me3	44	11	0.111945	0.657089	0.732747	0.719906	0	0.760995	0.989902	0.949011	0.996645	0.987522	0.973988	0.793797	2.96492
ES-WA7_Cell_Line-H3K36me3	44	12	0.167375	0.974583	1.54588	0.28763	0	0.149211	0.429692	0.347743	0.814279	0.772861	0.785986	1.53087	0.437377
ES-WA7_Cell_Line-H3K4me1	44	14	0.113781	0.830229	0.968941	0.385412	0	0.16732	0.505716	0.502462	0.90097	0.762952	0.933705	0.95502	0.503515
ES-WA7_Cell_Line-H3K4me3	44	16	0.107774	1.75565	4.5966	0.557851	0	0.487607	0.835517	0.833264	0.927729	0.918159	0.870057	4.68256	1.63902
ES-WA7_Cell_Line-H3K9ac	44	19	0.0977148	0.753082	2.38825	0.469002	0	0.466828	0.708337	0.638404	0.938389	0.829166	0.9862	2.37107	0.867115
ES-WA7_Cell_Line-H3K9me3	44	20	0.0995931	1.32562	0.624493	0.293975	0	0.087791	0.329216	0.232663	0.780303	0.714666	0.8132	0.532852	0.197473
Esophagus-H3K27ac	45	10	0.113017	1.73383	0.637908	0.780243	0	0.67771	0.941167	0.979221	0.990312	0.993559	0.965353	0.596233	1.3454
Esophagus-H3K27me3	45	11	0.107833	0.911422	0.504604	0.531808	0	0.407077	0.65885	0.707753	0.93494	0.930644	0.948452	0.495113	0.46819
Esophagus-H3K36me3	45	12	0.0958636	0.47219	0.270038	0.748065	0	0.531753	0.946758	0.936076	0.98909	0.987442	0.97811	0.28071	0.36901
Esophagus-H3K4me1	45	14	0.128129	0.914392	0.544336	0.648853	0	0.379621	0.76909	0.74856	0.968878	0.956916	0.955083	0.569416	0.485085
Esophagus-H3K4me3	45	16	0.0760561	0.665218	0.613124	0.838707	0	0.842944	0.99975	0.99082	0.999067	0.996312	0.992101	0.591604	1.06111
Esophagus-H3K9me3	45	20	0.10377	1.35952	0.468288	0.547162	0	0.347242	0.672035	0.633648	0.946553	0.916237	0.935388	0.465863	0.622879
Fetal_Adrenal_Gland-DNase	46	0	0.12621	1.27849	0.86376	0.678313	0	0.591505	0.866478	0.911041	0.980016	0.976429	0.952003	0.778306	0.689991
Fetal_Adrenal_Gland-H3K27ac	46	10	0.178109	2.14221	1.01024	0.762296	0	0.535592	0.909205	0.943503	0.986902	0.984807	0.963592	0.984614	0.96845
Fetal_Adrenal_Gland-H3K27me3	46	11	0.260743	3.0217	1.62833	0.791715	0	0.687557	0.976216	0.94559	0.994742	0.99109	0.951703	1.60735	2.29693
Fetal_Adrenal_Gland-H3K36me3	46	12	0.113448	0.884741	0.37196	0.893136	0	0.612618	0.981891	0.982308	0.993415	0.993789	0.985285	0.36534	0.265902
Fetal_Adrenal_Gland-H3K4me1	46	14	0.185889	1.97159	0.567963	0.791316	0	0.486272	0.86556	0.921305	0.982059	0.986534	0.961292	0.545187	0.734013
Fetal_Adrenal_Gland-H3K4me3	46	16	0.0909155	0.907595	0.499439	0.888658	0	0.868063	0.996328	1	0.999032	0.999337	0.996325	0.46121	0.751913
Fetal_Adrenal_Gland-H3K9me3	46	20	0.127656	3.0466	0.99768	0.5283	0	0.261621	0.624218	0.581991	0.932947	0.901168	0.912923	0.850231	1.12136
Fetal_Brain_Female-DNase	47	0	0.114563	1.42147	1.44657	0.632588	0	0.502462	0.920304	0.815906	0.983943	0.933573	0.932493	1.28162	1.39763
Fetal_Brain_Female-H3K27me3	47	11	0.126039	0.76351	0.488168	0.73011	0	0.712509	0.980139	0.948343	0.995443	0.989454	0.966757	0.539867	0.607547
Fetal_Brain_Female-H3K36me3	47	12	0.107282	0.939475	0.301271	0.81298	0	0.455061	0.869899	0.901444	0.982519	0.983967	0.978042	0.312679	0.331887
Fetal_Brain_Female-H3K4me1	47	14	0.137893	0.737068	0.865318	0.674011	0	0.374197	0.815071	0.790203	0.972493	0.96593	0.960897	0.912585	0.771214
Fetal_Brain_Female-H3K4me3	47	16	0.10795	3.06648	2.13339	0.917989	0	0.833097	0.999917	0.99975	0.99908	0.998978	0.995951	1.9555	4.21647
Fetal_Brain_Female-H3K9me3	47	20	0.0884649	1.63588	0.496282	0.552949	0	0.304682	0.624134	0.667946	0.942987	0.927492	0.943076	0.481206	0.520133
Fetal_Brain_Male-DNase	48	0	0.184932	4.75423	1.73455	0.651448	0	0.467329	0.826755	0.84261	0.973204	0.956674	0.940296	1.35056	2.76612
Fetal_Brain_Male-H3K27me3	48	11	0.106389	1.35671	0.858433	0.721378	0	0.713761	0.972962	0.941	0.994051	0.983433	0.968827	0.83423	2.34987
Fetal_Brain_Male-H3K36me3	48	12	0.102108	0.34888	0.781292	0.53888	0	0.290495	0.691563	0.63757	0.949894	0.911699	0.967764	0.77326	0.332498
Fetal_Brain_Male-H3K4me1	48	14	0.261587	5.18806	1.86432	0.652022	0	0.353668	0.776433	0.809397	0.967976	0.964368	0.939153	1.88546	2.93521
Fetal_Brain_Male-H3K4me3	48	16	0.180521	2.71326	7.44572	0.473445	0	0.492781	0.768589	0.665443	0.931252	0.893871	0.99218	7.23028	3.58328
Fetal_Brain_Male-H3K9me3	48	20	0.059135	0.709467	0.369876	0.408434	0	0.162564	0.411583	0.401569	0.876533	0.823043	0.93041	0.433005	0.202615
Fetal_Heart-DNase	49	0	0.129296	1.96394	0.96187	0.738206	0	0.587416	0.9178	0.894183	0.988779	0.96805	0.960097	0.827372	1.64025
Fetal_Heart-H3K27me3	49	11	0.142505	1.8112	1.431	0.559282	0	0.471919	0.891346	0.700492	0.97676	0.912347	0.948901	1.19499	2.01416
Fetal_Heart-H3K36me3	49	12	0.145902	0.68518	1.4433	0.396197	0	0.192606	0.483685	0.453225	0.87357	0.833884	0.908626	1.42772	0.559756
Fetal_Heart-H3K4me1	49	14	0.233757	3.8858	0.83725	0.728688	0	0.273554	0.710089	0.77418	0.962092	0.968761	0.943453	0.811821	1.47958
Fetal_Heart-H3K4me3	49	16	0.183455	2.01942	5.80473	0.573486	0	0.534507	0.913461	0.781941	0.981866	0.94413	0.961112	5.77282	4.46303
Fetal_Heart-H3K9ac	49	19	0.180672	4.80612	2.51755	0.805541	0	0.666528	0.984478	0.970625	0.994734	0.990281	0.975344	2.39321	5.13205
Fetal_Heart-H3K9me3	49	20	0.068451	0.908329	0.744027	0.270049	0	0.0852875	0.266628	0.254694	0.782877	0.689766	0.831766	0.726931	0.374051
Fetal_Intestine_Large-DNase	50	0	0.113896	0.967401	0.814033	0.679267	0	0.560878	0.948093	0.934073	0.990092	0.982856	0.975361	0.800688	0.937717
Fetal_Intestine_Large-H3K27ac	50	10	0.149263	2.09264	0.915991	0.887291	0	0.659768	0.999082	0.998331	0.996295	0.996228	0.988587	0.799562	2.05566
Fetal_Intestine_Large-H3K27me3	50	11	0.137557	0.99589	0.652306	0.773646	0	0.78361	0.99516	0.98139	0.997862	0.996014	0.962895	0.677118	0.915442
Fetal_Intestine_Large-H3K36me3	50	12	0.115434	0.562185	0.290938	0.854309	0	0.461904	0.927898	0.914379	0.986647	0.985761	0.979936	0.309754	0.344071
Fetal_Intestine_Large-H3K4me1	50	14	0.139032	1.11638	0.742887	0.788963	0	0.466244	0.92481	0.859718	0.986957	0.975867	0.968391	0.854836	0.968572
Fetal_Intestine_Large-H3K4me3	50	16	0.0809671	0.583112	0.327525	0.885244	0	0.855128	1	0.999082	0.999215	0.999119	0.997533	0.285486	0.498763
Fetal_Intestine_Large-H3K9me3	50	20	0.131103	2.71361	0.89451	0.477569	0	0.28724	0.597847	0.589502	0.908388	0.904468	0.882006	0.702405	1.05764
Fetal_Intestine_Small-DNase	51	0	0.108184	0.494618	1.22391	0.694849	0	0.612868	0.976133	0.938079	0.993253	0.975582	0.982939	1.32438	1.06589
Fetal_Intestine_Small-H3K27ac	51	10	0.151611	2.33905	1.18397	0.88593	0	0.685805	0.999917	0.998665	0.996974	0.996806	0.988239	0.949598	2.96487
Fetal_Intestine_Small-H3K27me3	51	11	0.138354	0.710156	0.47756	0.733115	0	0.723692	0.972127	0.959943	0.994671	0.991853	0.955601	0.466926	0.58768
Fetal_Intestine_Small-H3K36me3	51	12	0.276757	2.53823	1.04697	0.773684	0	0.462989	0.89143	0.847534	0.983792	0.967385	0.961174	1.0304	1.02993
Fetal_Intestine_Small-H3K4me1	51	14	0.152242	1.55658	0.64061	0.773202	0	0.471501	0.921222	0.89677	0.986878	0.980493	0.96043	0.64313	1.0379
Fetal_Intestine_Small-H3K4me3	51	16	0.0873764	1.01809	0.604261	0.895057	0	0.857965	1	0.999666	0.999207	0.999256	0.996776	0.520325	1.25359
Fetal_Intestine_Small-H3K9me3	51	20	0.120134	2.05667	0.847179	0.642819	0	0.483685	0.863306	0.818827	0.977302	0.964615	0.952708	0.865632	0.910668
Fetal_Kidney-DNase	52	0	0.108481	1.27886	0.830333	0.66564	0	0.600184	0.920888	0.892181	0.98634	0.969565	0.921065	0.70954	1.91431
Fetal_Kidney-H3K27me3	52	11	0.0916855	0.504183	0.820547	0.618159	0	0.558541	0.918551	0.803555	0.984779	0.952289	0.984532	0.721484	0.873084
Fetal_Kidney-H3K36me3	52	12	0.108475	0.299992	0.949882	0.620512	0	0.353084	0.78578	0.718685	0.969912	0.941773	0.975122	1.01751	0.425627
Fetal_Kidney-H3K4me1	52	14	0.14305	0.604959	1.46245	0.523971	0	0.23308	0.616957	0.53676	0.940326	0.884159	0.944508	1.46938	0.747059
Fetal_Kidney-H3K4me3	52	16	0.0680825	0.569382	0.983148	0.818786	0	0.749812	0.999165	0.976634	0.997899	0.994072	0.995122	1.04345	0.985581
Fetal_Kidney-H3K9ac	52	19	0.0731538	0.671873	0.943958	0.763892	0	0.734791	0.99733	0.943587	0.99753	0.986553	0.995396	0.922696	1.20389
Fetal_Kidney-H3K9me3	52	20	0.0628143	0.722447	0.523603	0.275144	0	0.100392	0.283318	0.255362	0.793931	0.700822	0.931424	0.522638	0.259884
Fetal_Lung-DNase	53	0	0.148643	2.86104	0.988791	0.767394	0	0.609113	0.901193	0.964617	0.985557	0.989531	0.958671	0.871182	1.98704
Fetal_Lung-H3K27me3	53	11	0.150208	1.70209	0.893237	0.718568	0	0.660519	0.957523	0.93207	0.992322	0.986655	0.954941	0.937645	1.24204
Fetal_Lung-H3K36me3	53	12	0.123322	0.715573	0.46518	0.768128	0	0.400734	0.836018	0.835767	0.974923	0.976359	0.966544	0.498165	0.426368
Fetal_Lung-H3K4me1	53	14	0.17146	1.91726	0.568178	0.731543	0	0.355754	0.778353	0.792957	0.971282	0.968494	0.950006	0.590382	0.676514
Fetal_Lung-H3K4me3	53	16	0.140997	1.04725	2.27696	0.733443	0	0.747726	0.994909	0.964366	0.99712	0.991995	0.986258	2.33087	1.70066
Fetal_Lung-H3K9ac	53	19	0.115533	0.828421	0.533936	0.742929	0	0.72945	0.985479	0.969624	0.99629	0.993208	0.978165	0.485885	0.669284
Fetal_Lung-H3K9me3	53	20	0.0944313	1.05522	0.418943	0.506824	0	0.284486	0.61629	0.572811	0.925648	0.899473	0.950208	0.40965	0.407343
Fetal_Muscle_Leg-DNase	54	0	0.112338	1.03012	0.475378	0.782276	0	0.663857	0.974047	0.971626	0.993654	0.991876	0.956868	0.419575	0.938318
Fetal_Muscle_Leg-H3K27ac	54	10	0.134299	1.63325	0.847728	0.854647	0	0.693733	0.99516	0.978386	0.996431	0.994153	0.982065	0.768662	2.13715
Fetal_Muscle_Leg-H3K27me3	54	11	0.139239	1.14179	0.769618	0.818333	0	0.732872	0.984895	0.972294	0.996177	0.994516	0.964068	0.774707	0.817482
Fetal_Muscle_Leg-H3K36me3	54	12	0.0935414	0.432775	0.250764	0.870048	0	0.50847	0.940165	0.948093	0.988722	0.989275	0.985623	0.257082	0.288269
Fetal_Muscle_Leg-H3K4me1	54	14	0.142559	1.68829	0.672156	0.847336	0	0.572478	0.961445	0.970792	0.991443	0.992217	0.976974	0.596355	1.26234
Fetal_Muscle_Leg-H3K4me3	54	16	0.07203	0.506862	0.213229	0.90629	0	0.852458	1	0.999833	0.99923	0.999274	0.998484	0.177123	0.331801
Fetal_Muscle_Leg-H3K9me3	54	20	0.0927292	1.08329	0.508095	0.593684	0	0.395811	0.776767	0.737128	0.962699	0.936623	0.970506	0.453373	0.474015
Fetal_Muscle_Trunk-DNase	55	0	0.114022	1.27214	0.635829	0.787153	0	0.68689	0.981808	0.974547	0.994636	0.991824	0.961106	0.521761	1.43713
Fetal_Muscle_Trunk-H3K27ac	55	10	0.172701	0.548487	1.02442	0.763217	0	0.664191	0.979888	0.972795	0.994435	0.990924	0.973436	1.17083	0.892275
Fetal_Muscle_Trunk-H3K27me3	55	11	0.153842	1.71989	1.41501	0.813285	0	0.783443	0.998248	0.969123	0.99812	0.994174	0.967541	1.41052	1.8787
Fetal_Muscle_Trunk-H3K36me3	55	12	0.0778553	0.352836	0.226201	0.866753	0	0.535759	0.970625	0.954185	0.991325	0.989352	0.986133	0.256641	0.26939
Fetal_Muscle_Trunk-H3K4me1	55	14	0.23774	3.33398	1.83321	0.77144	0	0.563465	0.97196	0.921889	0.992252	0.980991	0.961467	1.69615	2.62084
Fetal_Muscle_Trunk-H3K4me3	55	16	0.0656109	0.463283	0.336011	0.894754	0	0.845114	1	0.999583	0.999094	0.999127	0.998915	0.355038	0.508291
Fetal_Muscle_Trunk-H3K9me3	55	20	0.0825882	1.0907	0.652912	0.456049	0	0.28941	0.630477	0.584161	0.916449	0.854541	0.94443	0.588041	0.485086
Fetal_Placenta-DNase	56	0	0.136154	2.82304	0.680673	0.685839	0	0.52925	0.813569	0.923892	0.970868	0.979376	0.934212	0.555217	1.18733
Fetal_Placenta-H3K27ac	56	10	0.180342	2.8006	1.00757	0.728305	0	0.509889	0.85179	0.92456	0.981805	0.976292	0.958741	0.931387	1.16673
Fetal_Placenta-H3K27me3	56	11	0.147163	1.22937	1.28864	0.675638	0	0.422849	0.808061	0.771259	0.974299	0.959192	0.95287	1.31955	0.851385
Fetal_Placenta-H3K36me3	56	12	0.123612	0.904481	0.341682	0.799121	0	0.465493	0.888008	0.901444	0.983586	0.98401	0.966537	0.355351	0.486253
Fetal_Placenta-H3K4me1	56	14	0.131444	1.73043	0.562016	0.797569	0	0.49904	0.891847	0.932821	0.984906	0.987638	0.967745	0.539643	0.947166
Fetal_Placenta-H3K4me3	56	16	0.0989787	0.747794	0.950095	0.829281	0	0.810815	0.980723	0.987315	0.996752	0.996264	0.992795	0.965804	0.821676
Fetal_Placenta-H3K9me3	56	20	0.097997	1.57634	0.552482	0.577679	0	0.35517	0.710006	0.660436	0.959657	0.918797	0.96193	0.568763	0.700076
Fetal_Stomach-DNase	57	0	0.111327	0.521709	0.500055	0.759174	0	0.67988	0.981056	0.956772	0.994915	0.990485	0.971321	0.457997	0.432313
Fetal_Stomach-H3K27ac	57	10	0.22103	4.35868	2.79171	0.860641	0	0.734791	0.989986	0.989151	0.99653	0.994668	0.978401	2.62443	5.1765
Fetal_Stomach-H3K27me3	57	11	0.170203	3.89877	3.25932	0.864128	0	0.837019	0.997246	0.991655	0.998734	0.997925	0.969881	3.23687	4.03546
Fetal_Stomach-H3K36me3	57	12	0.174222	1.43603	0.727429	0.871049	0	0.605775	0.989235	0.96954	0.994118	0.992664	0.982963	0.713861	0.669595
Fetal_Stomach-H3K4me1	57	14	0.174241	0.637328	0.72031	0.757869	0	0.52007	0.934574	0.906284	0.988157	0.98323	0.956719	0.798917	0.898456
Fetal_Stomach-H3K4me3	57	16	0.0906937	0.281709	0.268467	0.87949	0	0.868981	1	0.99758	0.999434	0.998428	0.996924	0.227258	0.545322
Fetal_Stomach-H3K9me3	57	20	0.142258	2.46563	0.683064	0.5852	0	0.339815	0.653342	0.681382	0.953385	0.926984	0.912084	0.653002	0.727803
Fetal_Thymus-DNase	58	0	0.110922	0.700843	0.643358	0.729828	0	0.691646	0.974714	0.935158	0.99444	0.984543	0.952264	0.561339	0.782364
Fetal_Thymus-H3K27ac	58	10	0.164675	2.1187	1.36561	0.747663	0	0.591087	0.965368	0.950597	0.991568	0.987348	0.969774	1.39883	1.65899
Fetal_Thymus-H3K27me3	58	11	0.151224	1.62321	0.716099	0.712836	0	0.6944	0.985813	0.987148	0.995433	0.995515	0.958503	0.723679	0.990605
Fetal_Thymus-H3K36me3	58	12	0.137935	1.68523	0.358865	0.84032	0	0.443462	0.770341	0.916131	0.974322	0.985248	0.981739	0.356696	0.384548
Fetal_Thymus-H3K4me1	58	14	0.170095	2.67922	0.850497	0.790816	0	0.517984	0.883585	0.963949	0.984304	0.989894	0.965271	0.873519	1.25491
Fetal_Thymus-H3K4me3	58	16	0.0947073	0.72089	0.673802	0.848771	0	0.84019	1	0.994576	0.999007	0.998088	0.995494	0.666361	0.936169
Fetal_Thymus-H3K9me3	58	20	0.114157	1.84925	0.703596	0.435945	0	0.302512	0.57181	0.517984	0.896103	0.845354	0.849105	0.693584	0.73539
GM12878_Lymphoblastoid-DNase	59	0	0.13037	2.10081	0.956919	0.730633	0	0.634649	0.954686	0.93424	0.991475	0.981321	0.959942	0.824865	1.76829
GM12878_Lymphoblastoid-H2AZ	59	2	0.0625105	1.13357	0.55101	0.761149	0	0.657181	0.975298	0.947843	0.993624	0.986064	0.984244	0.515434	1.23563
GM12878_Lymphoblastoid-H3K27ac	59	10	0.115247	1.75273	0.902551	0.79611	0	0.629892	0.971126	0.96495	0.992503	0.987811	0.982134	0.85009	0.969467
GM12878_Lymphoblastoid-H3K27me3	59	11	0.0888754	0.534518	1.49943	0.489176	0	0.280814	0.535592	0.524827	0.913242	0.874902	0.956637	1.41788	0.648478
GM12878_Lymphoblastoid-H3K36me3	59	12	0.0846036	0.369202	0.529742	0.743082	0	0.369523	0.815906	0.8003	0.974825	0.96909	0.970731	0.540027	0.331332
GM12878_Lymphoblastoid-H3K4me1	59	14	0.141742	0.79725	1.46506	0.699051	0	0.410164	0.83076	0.801302	0.978106	0.957325	0.961724	1.61285	1.17199
GM12878_Lymphoblastoid-H3K4me2	59	15	0.0765483	0.85064	0.679916	0.872333	0	0.540182	0.999833	0.973379	0.994135	0.991057	0.993051	0.741775	0.757987
GM12878_Lymphoblastoid-H3K4me3	59	16	0.0828812	1.4172	2.40463	0.794372	0	0.622215	0.994492	0.973713	0.99481	0.992308	0.992253	2.34688	1.20892
GM12878_Lymphoblastoid-H3K79me2	59	18	0.0838884	1.50073	0.481794	0.777485	0	0.575232	0.924977	0.97438	0.988762	0.991506	0.981603	0.530831	1.4813
GM12878_Lymphoblastoid-H3K9ac	59	19	0.0687419	0.983099	0.702569	0.857299	0	0.787532	1	0.98815	0.998542	0.995704	0.996582	0.633852	1.27854
GM12878_Lymphoblastoid-H3K9me3	59	20	0.058255	1.03465	0.364166	0.464759	0	0.294167	0.565885	0.578737	0.909708	0.884286	0.932332	0.35274	0.42153
GM12878_Lymphoblastoid-H4K20me1	59	21	0.0949779	0.646958	0.908365	0.395755	0	0.237169	0.453559	0.495202	0.865893	0.833164	0.974457	0.850379	0.396383
Gastric-DNase	60	0	0.11302	1.29643	1.28757	0.6244	0	0.537261	0.854043	0.835183	0.971706	0.95348	0.958668	1.31797	1.32504
Gastric-H3K27ac	60	10	0.110722	0.806345	0.572586	0.687456	0	0.669532	0.957022	0.945005	0.992077	0.987905	0.97372	0.591147	0.88266
Gastric-H3K27me3	60	11	0.107122	1.25959	1.98478	0.264562	0	0.0764416	0.208629	0.278061	0.787234	0.692313	0.830581	1.95008	0.993459
Gastric-H3K36me3	60	12	0.112807	1.18879	0.640633	0.782548	0	0.591588	0.974965	0.971126	0.992508	0.992172	0.978891	0.628007	1.55725
Gastric-H3K4me1	60	14	0.108655	1.00845	0.631369	0.642302	0	0.343737	0.757073	0.731453	0.963686	0.938608	0.949772	0.632657	0.597794
Gastric-H3K4me3	60	16	0.0860878	0.600985	1.17807	0.75677	0	0.801135	0.958775	0.946674	0.993525	0.985942	0.969379	1.21175	0.804138
Gastric-H3K9me3	60	20	0.0690269	1.11756	0.341816	0.500069	0	0.268797	0.54811	0.51498	0.914552	0.876537	0.934757	0.34066	0.406022
H1_BMP4_Derived_Mesendoderm_Cultured_Cells-DNase	61	0	0.144972	2.88548	1.0927	0.729354	0	0.589836	0.897772	0.93157	0.98264	0.982504	0.95984	0.917789	2.43016
H1_BMP4_Derived_Mesendoderm_Cultured_Cells-H2AK5ac	61	1	0.0723432	0.771528	0.482328	0.579278	0	0.229241	0.600267	0.486272	0.937509	0.852438	0.965329	0.464475	0.39112
H1_BMP4_Derived_Mesendoderm_Cultured_Cells-H2BK120ac	61	3	0.102975	1.32843	0.50784	0.633144	0	0.474756	0.791037	0.780773	0.96381	0.960011	0.960841	0.457095	0.85674
H1_BMP4_Derived_Mesendoderm_Cultured_Cells-H2BK15ac	61	5	0.0961994	1.11777	0.384422	0.527365	0	0.263707	0.58124	0.581574	0.913847	0.903317	0.930693	0.38508	0.410398
H1_BMP4_Derived_Mesendoderm_Cultured_Cells-H2BK5ac	61	6	0.067662	0.719554	0.662667	0.611223	0	0.382208	0.772928	0.664191	0.963385	0.922305	0.982931	0.653657	0.627408
H1_BMP4_Derived_Mesendoderm_Cultured_Cells-H3K18ac	61	8	0.0856776	1.00191	0.533708	0.77774	0	0.644997	0.961696	0.939331	0.992422	0.989897	0.979674	0.503977	0.880746
H1_BMP4_Derived_Mesendoderm_Cultured_Cells-H3K23ac	61	9	0.0890349	1.28193	0.314896	0.531452	0	0.213719	0.488359	0.469248	0.904147	0.869168	0.914366	0.307483	0.314692
H1_BMP4_Derived_Mesendoderm_Cultured_Cells-H3K27ac	61	10	0.120026	2.47281	1.03899	0.712193	0	0.555454	0.946674	0.889427	0.989342	0.973021	0.971104	1.05216	1.72898
H1_BMP4_Derived_Mesendoderm_Cultured_Cells-H3K27me3	61	11	0.117776	0.788688	0.918711	0.706555	0	0.799967	0.995327	0.941667	0.998115	0.978659	0.978776	0.904184	2.55992
H1_BMP4_Derived_Mesendoderm_Cultured_Cells-H3K36me3	61	12	0.216421	1.08499	2.39126	0.282375	0	0.138363	0.293583	0.331219	0.79839	0.790003	0.90332	2.28274	0.946767
H1_BMP4_Derived_Mesendoderm_Cultured_Cells-H3K4ac	61	13	0.0971498	1.30317	0.731221	0.563011	0	0.491947	0.818493	0.748978	0.969922	0.907686	0.942807	0.60704	0.825969
H1_BMP4_Derived_Mesendoderm_Cultured_Cells-H3K4me1	61	14	0.138144	0.815054	0.792868	0.578288	0	0.301761	0.684386	0.637403	0.951929	0.91691	0.958015	0.784204	0.553884
H1_BMP4_Derived_Mesendoderm_Cultured_Cells-H3K4me2	61	15	0.0972909	0.461472	1.19676	0.701851	0	0.724443	0.985563	0.942502	0.995592	0.987081	0.996738	1.21397	0.671521
H1_BMP4_Derived_Mesendoderm_Cultured_Cells-H3K4me3	61	16	0.121167	0.581479	1.05318	0.685157	0	0.83777	0.982058	0.970458	0.996529	0.993982	0.997578	1.03062	0.438252
H1_BMP4_Derived_Mesendoderm_Cultured_Cells-H3K79me1	61	17	0.0771533	0.824895	0.529979	0.648493	0	0.306017	0.799883	0.633147	0.970781	0.9112	0.974136	0.511294	0.563058
H1_BMP4_Derived_Mesendoderm_Cultured_Cells-H3K79me2	61	18	0.119312	2.12109	1.24395	0.769685	0	0.596345	0.975048	0.927648	0.992857	0.98386	0.982486	1.17009	2.50486
H1_BMP4_Derived_Mesendoderm_Cultured_Cells-H3K9ac	61	19	0.0866358	0.839698	0.587818	0.793876	0	0.793541	0.998414	0.976216	0.998407	0.994592	0.990008	0.561818	1.12143
H1_BMP4_Derived_Mesendoderm_Cultured_Cells-H3K9me3	61	20	0.098068	1.03496	0.409341	0.502413	0	0.302679	0.596345	0.591171	0.914061	0.902682	0.976811	0.370402	0.650822
H1_BMP4_Derived_Mesendoderm_Cultured_Cells-H4K8ac	61	22	0.110953	1.07368	0.534586	0.483142	0	0.331803	0.578987	0.614203	0.907664	0.903207	0.911018	0.533686	0.423976
H1_BMP4_Derived_Trophoblast_Cultured_Cells-DNase	62	0	0.150117	1.59545	1.55123	0.561852	0	0.474172	0.840441	0.763832	0.974897	0.93654	0.944042	1.52104	1.43151
H1_BMP4_Derived_Trophoblast_Cultured_Cells-H2AK5ac	62	1	0.0765386	0.91764	0.483329	0.831576	0	0.612201	0.97438	0.935325	0.993127	0.988759	0.97923	0.481615	0.512629
H1_BMP4_Derived_Trophoblast_Cultured_Cells-H2AZ	62	2	0.109027	1.13576	0.428696	0.71057	0	0.609029	0.925311	0.895769	0.98716	0.981697	0.957958	0.489415	0.691341
H1_BMP4_Derived_Trophoblast_Cultured_Cells-H2BK120ac	62	3	0.103381	1.60565	1.10426	0.830427	0	0.733956	0.99541	0.989902	0.99715	0.996461	0.981489	1.07561	1.58852
H1_BMP4_Derived_Trophoblast_Cultured_Cells-H2BK12ac	62	4	0.0684921	0.678431	0.462653	0.849975	0	0.61871	0.992406	0.931152	0.994808	0.989188	0.984873	0.472263	0.62095
H1_BMP4_Derived_Trophoblast_Cultured_Cells-H2BK5ac	62	6	0.105511	1.79929	1.32822	0.821595	0	0.763832	0.996996	0.989902	0.997704	0.996991	0.979394	1.29088	1.86892
H1_BMP4_Derived_Trophoblast_Cultured_Cells-H3K14ac	62	7	0.0786836	1.37486	1.10777	0.861141	0	0.801719	0.998331	0.997914	0.998408	0.998293	0.987566	1.13328	1.0461
H1_BMP4_Derived_Trophoblast_Cultured_Cells-H3K18ac	62	8	0.078792	0.275943	0.184747	0.838336	0	0.736043	0.977718	0.985813	0.995371	0.996241	0.974277	0.182553	0.186453
H1_BMP4_Derived_Trophoblast_Cultured_Cells-H3K23ac	62	9	0.117932	0.696249	2.29044	0.361221	0	0.0387215	0.206042	0.148293	0.834615	0.644655	0.850087	2.24455	2.37166
H1_BMP4_Derived_Trophoblast_Cultured_Cells-H3K27ac	62	10	0.135757	1.74888	1.31408	0.66888	0	0.522907	0.918217	0.851623	0.984794	0.964147	0.969601	1.25475	1.06551
H1_BMP4_Derived_Trophoblast_Cultured_Cells-H3K27me3	62	11	0.114431	0.508969	0.520633	0.603507	0	0.696403	0.908537	0.899357	0.982164	0.977348	0.96837	0.521045	0.54992
H1_BMP4_Derived_Trophoblast_Cultured_Cells-H3K36me3	62	12	0.137366	2.27164	1.34418	0.805554	0	0.615789	0.9763	0.981056	0.99342	0.993552	0.9821	1.29169	2.58973
H1_BMP4_Derived_Trophoblast_Cultured_Cells-H3K4ac	62	13	0.115098	1.56907	0.328097	0.740632	0	0.562964	0.792539	0.956939	0.966735	0.99093	0.936839	0.338447	0.363062
H1_BMP4_Derived_Trophoblast_Cultured_Cells-H3K4me1	62	14	0.133247	1.65155	0.695293	0.738984	0	0.485688	0.887173	0.869315	0.983402	0.975996	0.960493	0.737954	1.06848
H1_BMP4_Derived_Trophoblast_Cultured_Cells-H3K4me2	62	15	0.10323	0.246694	0.455923	0.757569	0	0.792373	0.998164	0.988317	0.998454	0.996861	0.994661	0.499082	0.628427
H1_BMP4_Derived_Trophoblast_Cultured_Cells-H3K4me3	62	16	0.107363	0.599586	0.933472	0.771836	0	0.834599	0.986815	0.951765	0.997738	0.987053	0.972677	0.886668	1.30035
H1_BMP4_Derived_Trophoblast_Cultured_Cells-H3K79me1	62	17	0.114923	2.69266	1.16684	0.714623	0	0.385045	0.890929	0.785279	0.982547	0.96582	0.964258	1.73426	1.13208
H1_BMP4_Derived_Trophoblast_Cultured_Cells-H3K79me2	62	18	0.161484	1.51871	1.08746	0.563774	0	0.348076	0.706417	0.682467	0.963313	0.915381	0.942409	1.01733	0.685717
H1_BMP4_Derived_Trophoblast_Cultured_Cells-H3K9ac	62	19	0.149573	1.72782	3.71591	0.438119	0	0.331887	0.438872	0.544271	0.889079	0.868799	0.927668	3.61431	2.62375
H1_BMP4_Derived_Trophoblast_Cultured_Cells-H3K9me3	62	20	0.111086	1.80502	0.769535	0.594462	0	0.421931	0.754569	0.722023	0.961242	0.939917	0.93739	0.651314	1.20589
H1_BMP4_Derived_Trophoblast_Cultured_Cells-H4K8ac	62	22	0.117041	1.61321	1.00984	0.815409	0	0.721606	0.977552	0.985229	0.995122	0.99605	0.978212	0.947376	1.24798
H1_BMP4_Derived_Trophoblast_Cultured_Cells-H4K91ac	62	23	0.0988277	2.24566	1.69281	0.814967	0	0.752065	0.99758	0.988484	0.997545	0.996451	0.977671	1.63016	2.30491
H1_Cell_Line-DNase	63	0	0.128624	1.22979	0.834017	0.71062	0	0.636235	0.975632	0.914295	0.993624	0.980426	0.965306	0.735054	1.61563
H1_Cell_Line-H2AK5ac	63	1	0.071823	0.845156	0.357041	0.629563	0	0.319035	0.67554	0.637486	0.951621	0.922603	0.964148	0.355136	0.382085
H1_Cell_Line-H2AZ	63	2	0.124459	1.28836	1.84875	0.390916	0	0.291079	0.49178	0.583243	0.873605	0.844708	0.858368	1.83538	1.18063
H1_Cell_Line-H2BK120ac	63	3	0.0887701	0.717302	0.413181	0.553161	0	0.325962	0.633481	0.598681	0.932877	0.910453	0.970583	0.418896	0.443898
H1_Cell_Line-H2BK12ac	63	4	0.0701395	1.02125	0.402615	0.6896	0	0.434198	0.799633	0.780606	0.971081	0.96283	0.968194	0.376102	0.609746
H1_Cell_Line-H2BK15ac	63	5	0.0701548	0.899086	0.304253	0.637578	0	0.257365	0.624301	0.56238	0.945037	0.911926	0.960023	0.295594	0.327097
H1_Cell_Line-H2BK5ac	63	6	0.0760106	1.05722	0.443206	0.695411	0	0.497705	0.832429	0.805474	0.975307	0.966068	0.973672	0.439207	0.596382
H1_Cell_Line-H3K14ac	63	7	0.0764089	0.746213	0.491029	0.588006	0	0.207544	0.488359	0.471334	0.913449	0.885464	0.955742	0.506073	0.408457
H1_Cell_Line-H3K18ac	63	8	0.0909827	0.944552	0.407448	0.679074	0	0.523575	0.874656	0.845865	0.980663	0.972687	0.963278	0.403236	0.507843
H1_Cell_Line-H3K23ac	63	9	0.0778214	0.866786	0.313666	0.562154	0	0.142786	0.406409	0.361011	0.893156	0.839627	0.928215	0.301217	0.253932
H1_Cell_Line-H3K27ac	63	10	0.097363	0.86685	0.791068	0.691417	0	0.652842	0.97388	0.890428	0.993465	0.974636	0.982443	0.781918	0.935154
H1_Cell_Line-H3K27me3	63	11	0.129363	2.71415	2.4828	0.837467	0	0.89652	0.999833	0.999666	0.999623	0.999599	0.979364	2.46704	4.37387
H1_Cell_Line-H3K36me3	63	12	0.108429	0.494483	0.301815	0.755895	0	0.561379	0.950847	0.947342	0.990288	0.989196	0.980063	0.310389	0.464408
H1_Cell_Line-H3K4ac	63	13	0.0739836	0.632294	0.42266	0.595513	0	0.304181	0.601352	0.584662	0.930367	0.912804	0.975344	0.426022	0.39782
H1_Cell_Line-H3K4me1	63	14	0.116385	0.996923	0.438037	0.767071	0	0.453976	0.917633	0.865059	0.985892	0.978737	0.977505	0.45962	0.576775
H1_Cell_Line-H3K4me2	63	15	0.09983	1.26827	0.695868	0.86654	0	0.637153	0.999499	0.98598	0.996429	0.994147	0.990534	0.730279	0.954639
H1_Cell_Line-H3K4me3	63	16	0.0723411	0.821501	0.593785	0.914217	0	0.880664	1	1	0.999487	0.999507	0.998656	0.577279	1.6896
H1_Cell_Line-H3K79me1	63	17	0.079392	0.76415	0.326566	0.584525	0	0.317617	0.698823	0.634315	0.950561	0.928773	0.967199	0.330351	0.356218
H1_Cell_Line-H3K79me2	63	18	0.139291	0.619048	1.67139	0.480692	0	0.36243	0.621213	0.642994	0.920026	0.909742	0.949996	1.56799	0.706731
H1_Cell_Line-H3K9ac	63	19	0.106802	0.477917	0.78768	0.688255	0	0.752399	0.946758	0.935993	0.989783	0.987723	0.977739	0.808858	0.522848
H1_Cell_Line-H3K9me3	63	20	0.0971855	1.05221	0.540398	0.572104	0	0.478344	0.84962	0.791788	0.973548	0.952788	0.966698	0.522581	0.828648
H1_Cell_Line-H4K20me1	63	21	0.124713	1.72966	0.442099	0.507464	0	0.205958	0.526412	0.466745	0.905448	0.855587	0.904363	0.440191	0.466044
H1_Cell_Line-H4K8ac	63	22	0.161617	2.21761	0.665992	0.510237	0	0.318785	0.583911	0.551698	0.920066	0.867058	0.862813	0.697067	0.737457
H1_Cell_Line-H4K91ac	63	23	0.0695072	0.920127	0.393654	0.692146	0	0.474339	0.820496	0.802637	0.974049	0.965986	0.981751	0.364662	0.583077
H1_Derived_Mesenchymal_Stem_Cells-DNase	64	0	0.176389	3.27645	1.82312	0.756632	0	0.684052	0.95527	0.954936	0.990693	0.985585	0.945953	1.55256	3.87217
H1_Derived_Mesenchymal_Stem_Cells-H2AK5ac	64	1	0.107196	1.3355	0.732679	0.589529	0	0.249854	0.630643	0.561963	0.946013	0.891288	0.930147	0.74126	0.655812
H1_Derived_Mesenchymal_Stem_Cells-H2AZ	64	2	0.105922	0.694604	0.929555	0.602458	0	0.487774	0.751231	0.753234	0.956908	0.938017	0.935417	0.905271	0.560818
H1_Derived_Mesenchymal_Stem_Cells-H2BK120ac	64	3	0.106286	0.835582	0.458428	0.619379	0	0.508137	0.869065	0.813319	0.976426	0.965816	0.957108	0.469526	0.483361
H1_Derived_Mesenchymal_Stem_Cells-H2BK12ac	64	4	0.0973371	1.65429	0.790076	0.78073	0	0.538263	0.950013	0.903029	0.989928	0.98431	0.975975	0.756077	1.03018
H1_Derived_Mesenchymal_Stem_Cells-H2BK5ac	64	6	0.129387	1.32414	1.03173	0.435455	0	0.345656	0.608111	0.598932	0.883239	0.884836	0.870514	1.02826	0.936226
H1_Derived_Mesenchymal_Stem_Cells-H3K14ac	64	7	0.0806288	0.536209	0.469239	0.699561	0	0.450805	0.796128	0.805641	0.972406	0.967037	0.970925	0.47059	0.404663
H1_Derived_Mesenchymal_Stem_Cells-H3K18ac	64	8	0.0880206	1.0673	0.641426	0.831937	0	0.696403	0.991989	0.98356	0.996124	0.995159	0.983945	0.635282	0.792445
H1_Derived_Mesenchymal_Stem_Cells-H3K23ac	64	9	0.107846	1.71837	0.478775	0.638518	0	0.285321	0.620295	0.59042	0.941925	0.917384	0.928606	0.460317	0.757394
H1_Derived_Mesenchymal_Stem_Cells-H3K27ac	64	10	0.211664	3.04268	2.86433	0.566603	0	0.399232	0.808312	0.749645	0.962818	0.90831	0.924186	2.96846	2.52966
H1_Derived_Mesenchymal_Stem_Cells-H3K27me3	64	11	0.140275	0.860029	1.39688	0.569118	0	0.383794	0.77151	0.643328	0.963614	0.882556	0.966355	1.38005	1.03475
H1_Derived_Mesenchymal_Stem_Cells-H3K36me3	64	12	0.151913	1.41817	0.626358	0.724455	0	0.481432	0.914295	0.879746	0.986086	0.976454	0.963778	0.616437	0.8948
H1_Derived_Mesenchymal_Stem_Cells-H3K4ac	64	13	0.0839085	0.793014	0.387755	0.794231	0	0.66369	0.976717	0.964199	0.99432	0.992977	0.984472	0.379045	0.594661
H1_Derived_Mesenchymal_Stem_Cells-H3K4me1	64	14	0.180792	1.96768	0.927135	0.647717	0	0.361178	0.79521	0.731036	0.971846	0.93496	0.94063	0.912271	1.00376
H1_Derived_Mesenchymal_Stem_Cells-H3K4me2	64	15	0.145822	0.445583	1.14542	0.647843	0	0.662438	0.978636	0.923391	0.993719	0.981731	0.954363	1.19542	0.752555
H1_Derived_Mesenchymal_Stem_Cells-H3K4me3	64	16	0.135823	0.599652	1.80542	0.710167	0	0.775515	0.986982	0.912292	0.997145	0.974547	0.963523	1.70059	1.31559
H1_Derived_Mesenchymal_Stem_Cells-H3K79me1	64	17	0.148743	1.91886	1.02569	0.557482	0	0.11558	0.515564	0.355003	0.935685	0.816727	0.915411	1.06556	1.02444
H1_Derived_Mesenchymal_Stem_Cells-H3K9ac	64	19	0.172365	1.303	1.29107	0.513447	0	0.578236	0.728198	0.807143	0.929959	0.951487	0.893797	1.26267	0.772206
H1_Derived_Mesenchymal_Stem_Cells-H3K9me3	64	20	0.121479	1.59077	0.494024	0.533997	0	0.253943	0.626721	0.5764	0.939275	0.897822	0.927783	0.488496	0.54576
H1_Derived_Mesenchymal_Stem_Cells-H4K8ac	64	22	0.106355	1.52389	0.889446	0.786122	0	0.64483	0.97413	0.953935	0.99387	0.991516	0.980773	0.877912	1.11675
H1_Derived_Mesenchymal_Stem_Cells-H4K91ac	64	23	0.105241	1.11351	0.557151	0.761617	0	0.597597	0.942752	0.921389	0.989873	0.987406	0.96667	0.529325	0.738802
H1_Derived_Neuronal_Progenitor_Cultured_Cells-DNase	65	0	0.108568	1.11406	0.743409	0.693815	0	0.655762	0.963365	0.905783	0.99266	0.975279	0.943227	0.6287	1.42103
H1_Derived_Neuronal_Progenitor_Cultured_Cells-H2AK5ac	65	1	0.0713263	1.06794	0.312401	0.70309	0	0.304682	0.701494	0.673204	0.960332	0.947105	0.965339	0.293336	0.447859
H1_Derived_Neuronal_Progenitor_Cultured_Cells-H2BK120ac	65	3	0.0867577	1.0323	0.312564	0.612591	0	0.25386	0.57181	0.557206	0.933737	0.917676	0.941232	0.315461	0.362996
H1_Derived_Neuronal_Progenitor_Cultured_Cells-H2BK12ac	65	4	0.0827104	0.877347	0.345589	0.684438	0	0.377869	0.772928	0.738797	0.968357	0.955044	0.966841	0.335408	0.496838
H1_Derived_Neuronal_Progenitor_Cultured_Cells-H2BK15ac	65	5	0.0658285	0.831787	0.282462	0.699452	0	0.33389	0.756739	0.713177	0.967354	0.953839	0.974342	0.277633	0.301726
H1_Derived_Neuronal_Progenitor_Cultured_Cells-H2BK5ac	65	6	0.0924496	1.66964	0.477651	0.586267	0	0.266628	0.576567	0.573813	0.936181	0.905648	0.924504	0.463582	0.519411
H1_Derived_Neuronal_Progenitor_Cultured_Cells-H3K14ac	65	7	0.0909109	1.11892	0.366452	0.695666	0	0.27539	0.690729	0.617291	0.959162	0.934243	0.95595	0.356663	0.424981
H1_Derived_Neuronal_Progenitor_Cultured_Cells-H3K18ac	65	8	0.0779928	1.06312	0.500991	0.791771	0	0.53409	0.909872	0.87741	0.986539	0.982185	0.971997	0.505649	0.731249
H1_Derived_Neuronal_Progenitor_Cultured_Cells-H3K23ac	65	9	0.0935052	1.87358	0.497378	0.66334	0	0.257698	0.608028	0.622131	0.936576	0.936845	0.932263	0.466724	0.684622
H1_Derived_Neuronal_Progenitor_Cultured_Cells-H3K27ac	65	10	0.137526	1.27806	1.71151	0.49222	0	0.422599	0.682717	0.593424	0.936152	0.864373	0.944152	1.62346	1.20348
H1_Derived_Neuronal_Progenitor_Cultured_Cells-H3K27me3	65	11	0.15688	0.921697	1.64732	0.441298	0	0.523158	0.651006	0.757156	0.891807	0.937058	0.925828	1.66328	0.578523
H1_Derived_Neuronal_Progenitor_Cultured_Cells-H3K36me3	65	12	0.117092	0.549756	0.467589	0.623874	0	0.416006	0.821247	0.779604	0.969188	0.961406	0.9665	0.492503	0.433752
H1_Derived_Neuronal_Progenitor_Cultured_Cells-H3K4ac	65	13	0.0837419	0.621063	0.609283	0.600946	0	0.236335	0.56505	0.545356	0.925862	0.906621	0.956865	0.600027	0.439295
H1_Derived_Neuronal_Progenitor_Cultured_Cells-H3K4me1	65	14	0.130455	0.815797	0.584707	0.618578	0	0.333639	0.724944	0.672953	0.959172	0.933256	0.945563	0.60454	0.523283
H1_Derived_Neuronal_Progenitor_Cultured_Cells-H3K4me2	65	15	0.106639	0.560806	0.536581	0.674544	0	0.745807	0.996078	0.970959	0.997307	0.989156	0.948452	0.557244	0.955419
H1_Derived_Neuronal_Progenitor_Cultured_Cells-H3K4me3	65	16	0.111152	0.396368	0.773435	0.731413	0	0.834265	0.977301	0.956438	0.996678	0.990404	0.976631	0.749969	0.987433
H1_Derived_Neuronal_Progenitor_Cultured_Cells-H3K79me1	65	17	0.140343	2.04018	0.620505	0.578006	0	0.28215	0.612868	0.591588	0.934603	0.91387	0.935077	0.608317	0.778332
H1_Derived_Neuronal_Progenitor_Cultured_Cells-H3K9ac	65	19	0.212187	2.8488	1.42475	0.561963	0	0.445047	0.730368	0.676208	0.96091	0.9019	0.922933	1.37642	1.2586
H1_Derived_Neuronal_Progenitor_Cultured_Cells-H3K9me3	65	20	0.0962179	1.16238	0.409083	0.555989	0	0.35517	0.643829	0.647	0.933432	0.921864	0.948503	0.374746	0.678362
H1_Derived_Neuronal_Progenitor_Cultured_Cells-H4K8ac	65	22	0.151581	2.02143	0.813247	0.569525	0	0.194526	0.538513	0.456563	0.928345	0.865822	0.917942	0.791664	0.689844
H1_Derived_Neuronal_Progenitor_Cultured_Cells-H4K91ac	65	23	0.113199	1.49305	0.498272	0.617468	0	0.283568	0.619461	0.584745	0.940256	0.921382	0.939876	0.490356	0.519027
H9_Cell_Line-DNase	66	0	0.132501	1.36789	0.707203	0.722549	0	0.63081	0.973462	0.92214	0.993367	0.980294	0.965555	0.657437	1.49122
H9_Cell_Line-H2AK5ac	66	1	0.0758314	0.642466	0.36588	0.566866	0	0.221647	0.512142	0.489527	0.912504	0.87055	0.965418	0.349916	0.294231
H9_Cell_Line-H2AZ	66	2	0.134468	0.972399	1.73325	0.538495	0	0.343153	0.72002	0.618209	0.953491	0.889647	0.959479	1.78336	1.29671
H9_Cell_Line-H2BK120ac	66	3	0.100612	1.10031	0.437368	0.374207	0	0.273471	0.470333	0.491863	0.869359	0.807257	0.907812	0.419706	0.489325
H9_Cell_Line-H2BK12ac	66	4	0.0690536	0.660155	0.265565	0.645535	0	0.323458	0.626471	0.617625	0.938506	0.92912	0.967346	0.261457	0.272184
H9_Cell_Line-H2BK15ac	66	5	0.0744121	0.97818	0.232882	0.657349	0	0.209964	0.539097	0.507219	0.927939	0.907726	0.950666	0.236509	0.25465
H9_Cell_Line-H2BK5ac	66	6	0.0681017	0.80204	0.333097	0.565663	0	0.228741	0.501043	0.482016	0.911889	0.869912	0.944343	0.332804	0.290222
H9_Cell_Line-H3K14ac	66	7	0.111934	2.27103	1.23711	0.713688	0	0.483602	0.827923	0.813569	0.976534	0.969361	0.955967	1.26562	1.41509
H9_Cell_Line-H3K18ac	66	8	0.0868121	1.07688	0.618218	0.754427	0	0.587249	0.896103	0.878161	0.985232	0.981724	0.975144	0.607013	0.95066
H9_Cell_Line-H3K23ac	66	9	0.084806	1.22894	0.451236	0.440935	0	0.132688	0.398982	0.328549	0.880163	0.770272	0.914166	0.395796	0.309991
H9_Cell_Line-H3K27ac	66	10	0.136507	1.19469	2.18159	0.46727	0	0.349829	0.611533	0.526913	0.921332	0.837609	0.917492	2.10578	1.33183
H9_Cell_Line-H3K27me3	66	11	0.144569	0.408948	0.593927	0.649271	0	0.846866	0.984061	0.970542	0.996018	0.993668	0.987765	0.679069	1.19885
H9_Cell_Line-H3K36me3	66	12	0.117766	0.585536	0.353143	0.695481	0	0.550029	0.932237	0.908787	0.988235	0.983042	0.970735	0.340852	0.812692
H9_Cell_Line-H3K4ac	66	13	0.128476	2.05733	0.755664	0.648027	0	0.367771	0.690395	0.65401	0.954831	0.928152	0.930715	0.684959	1.01986
H9_Cell_Line-H3K4me1	66	14	0.13973	0.766164	0.833999	0.592111	0	0.282817	0.730034	0.580155	0.960241	0.900439	0.964078	0.866787	0.608399
H9_Cell_Line-H3K4me2	66	15	0.0820696	0.26458	0.331573	0.841201	0	0.760911	0.999917	0.99733	0.998272	0.997812	0.995546	0.370824	0.441373
H9_Cell_Line-H3K4me3	66	16	0.0717738	0.44761	0.357614	0.879675	0	0.86556	1	0.999666	0.999433	0.999361	0.994549	0.336825	1.21446
H9_Cell_Line-H3K79me1	66	17	0.159404	2.19567	0.707393	0.57946	0	0.27297	0.643328	0.581657	0.940515	0.903446	0.910911	0.675243	0.896647
H9_Cell_Line-H3K79me2	66	18	0.131539	0.36891	0.935183	0.549861	0	0.448218	0.762497	0.707586	0.952118	0.918476	0.98232	0.9717	0.602814
H9_Cell_Line-H3K9ac	66	19	0.11153	0.696857	1.04938	0.6409	0	0.652007	0.864725	0.83969	0.977605	0.965123	0.953659	1.05946	0.693737
H9_Cell_Line-H3K9me3	66	20	0.13756	1.93438	0.58608	0.546863	0	0.351581	0.683969	0.675624	0.95125	0.927612	0.921138	0.55763	1.07338
H9_Cell_Line-H4K20me1	66	21	0.135847	1.05484	0.505764	0.246824	0	0.0659267	0.224652	0.126179	0.78095	0.58949	0.819732	0.414913	0.190791
H9_Cell_Line-H4K8ac	66	22	0.109776	1.02859	1.15571	0.535684	0	0.14604	0.452558	0.318952	0.909508	0.79085	0.92765	1.16148	0.971243
H9_Cell_Line-H4K91ac	66	23	0.0911767	0.915427	0.418562	0.593327	0	0.253943	0.552115	0.53893	0.927044	0.89646	0.946744	0.403452	0.379999
H9_Derived_Neuron_Cultured_Cells-H2AZ	67	2	0.13422	0.889482	0.744157	0.638749	0	0.628807	0.937662	0.898022	0.987282	0.976616	0.935583	0.82445	0.906232
H9_Derived_Neuron_Cultured_Cells-H3K27me3	67	11	0.149581	0.720545	0.571365	0.686392	0	0.667529	0.936326	0.930401	0.989558	0.979344	0.93508	0.539241	0.469327
H9_Derived_Neuron_Cultured_Cells-H3K36me3	67	12	0.112457	1.07839	0.324193	0.862467	0	0.502963	0.917133	0.940749	0.987488	0.988533	0.983065	0.326271	0.51
H9_Derived_Neuron_Cultured_Cells-H3K4me1	67	14	0.160013	2.64342	0.904609	0.699457	0	0.44705	0.854794	0.91029	0.977056	0.980691	0.951604	0.824981	1.36932
H9_Derived_Neuron_Cultured_Cells-H3K4me3	67	16	0.0926145	0.802717	0.724192	0.876523	0	0.852207	0.999833	0.98356	0.999161	0.990712	0.996792	0.744537	1.19462
H9_Derived_Neuron_Cultured_Cells-H3K9me3	67	20	0.121446	1.527	0.754464	0.374146	0	0.154886	0.398982	0.368689	0.854764	0.801713	0.864092	0.663821	0.508776
H9_Derived_Neuronal_Progenitor_Cultured_Cells-H2AZ	68	2	0.159011	3.70573	2.24668	0.801262	0	0.696403	0.993324	0.967871	0.996362	0.991677	0.972737	2.03319	3.48693
H9_Derived_Neuronal_Progenitor_Cultured_Cells-H3K27me3	68	11	0.174084	0.848314	0.47312	0.712689	0	0.709922	0.981474	0.954269	0.99527	0.985358	0.938076	0.448823	0.858457
H9_Derived_Neuronal_Progenitor_Cultured_Cells-H3K36me3	68	12	0.126434	1.29709	0.40084	0.863678	0	0.514479	0.923892	0.940582	0.987741	0.988916	0.981467	0.376414	0.533656
H9_Derived_Neuronal_Progenitor_Cultured_Cells-H3K4me1	68	14	0.139586	1.16938	0.589751	0.659426	0	0.408996	0.84695	0.864892	0.977883	0.97079	0.959534	0.623229	0.660306
H9_Derived_Neuronal_Progenitor_Cultured_Cells-H3K4me3	68	16	0.0894969	0.308829	0.628028	0.872109	0	0.861053	1	0.985479	0.999306	0.993786	0.996348	0.697651	0.828288
H9_Derived_Neuronal_Progenitor_Cultured_Cells-H3K9me3	68	20	0.137231	1.90456	0.790481	0.444312	0	0.221981	0.558207	0.445214	0.907954	0.819309	0.889113	0.676609	0.627558
HMEC_Mammary_Epithelial-DNase	69	0	0.172719	1.91164	1.31847	0.72969	0	0.657264	0.978303	0.933656	0.993856	0.982124	0.953273	1.16829	2.44998
HMEC_Mammary_Epithelial-H2AZ	69	2	0.0972527	1.99457	1.08349	0.841224	0	0.717934	0.994993	0.983477	0.996538	0.995371	0.986229	1.03634	1.85238
HMEC_Mammary_Epithelial-H3K27ac	69	10	0.113695	1.07491	0.741701	0.850448	0	0.671785	0.995577	0.988317	0.996042	0.992834	0.99086	0.685383	1.10251
HMEC_Mammary_Epithelial-H3K27me3	69	11	0.128947	0.774922	1.20964	0.542796	0	0.467245	0.709338	0.708921	0.941602	0.923966	0.91813	1.21799	0.806805
HMEC_Mammary_Epithelial-H3K36me3	69	12	0.137607	0.324255	1.20999	0.691267	0	0.35083	0.805975	0.775515	0.975105	0.958051	0.973185	1.24143	1.04291
HMEC_Mammary_Epithelial-H3K4me1	69	14	0.107775	1.3784	0.463057	0.841094	0	0.490528	0.933739	0.940666	0.987763	0.988198	0.982611	0.463371	0.66128
HMEC_Mammary_Epithelial-H3K4me2	69	15	0.0619845	0.591247	0.375852	0.914988	0	0.680214	1	0.99758	0.996929	0.996245	0.995163	0.396257	0.49908
HMEC_Mammary_Epithelial-H3K4me3	69	16	0.0701142	0.33143	0.332574	0.888514	0	0.849704	0.999499	0.996829	0.999007	0.998413	0.99808	0.272396	0.482931
HMEC_Mammary_Epithelial-H3K79me2	69	18	0.0842333	1.18588	0.585819	0.912007	0	0.670951	0.993991	0.992239	0.995841	0.995626	0.991909	0.554418	1.22657
HMEC_Mammary_Epithelial-H3K9ac	69	19	0.102437	0.439516	0.760806	0.792145	0	0.742468	1	0.986064	0.998029	0.995268	0.988076	0.800322	0.714621
HMEC_Mammary_Epithelial-H3K9me3	69	20	0.08677	1.75695	0.521005	0.576399	0	0.321789	0.695903	0.67262	0.944483	0.930463	0.93802	0.480339	0.813249
HMEC_Mammary_Epithelial-H4K20me1	69	21	0.10243	0.522914	1.46129	0.347982	0	0.263707	0.473504	0.459401	0.849328	0.812174	0.971844	1.45433	0.999832
HSMM_Skeletal_Muscle_Myoblasts-DNase	70	0	0.137637	2.60591	1.1804	0.770659	0	0.581574	0.974464	0.958024	0.992502	0.988553	0.975133	1.03249	2.62853
HSMM_Skeletal_Muscle_Myoblasts-H2AZ	70	2	0.0559718	0.656765	0.401388	0.810837	0	0.729867	0.997413	0.97897	0.997249	0.994114	0.993718	0.392704	1.04326
HSMM_Skeletal_Muscle_Myoblasts-H3K27ac	70	10	0.0929272	0.904856	0.671289	0.846934	0	0.681215	0.997914	0.993157	0.996337	0.995947	0.993858	0.667889	1.12181
HSMM_Skeletal_Muscle_Myoblasts-H3K27me3	70	11	0.106199	0.634104	0.770548	0.600572	0	0.340816	0.710924	0.642744	0.956108	0.922559	0.952352	0.730832	0.429924
HSMM_Skeletal_Muscle_Myoblasts-H3K36me3	70	12	0.0796721	0.424596	0.628759	0.730872	0	0.36243	0.818159	0.777351	0.975943	0.962376	0.974666	0.638735	0.375935
HSMM_Skeletal_Muscle_Myoblasts-H3K4me1	70	14	0.0935449	0.679777	0.42858	0.805797	0	0.521823	0.945005	0.916882	0.988963	0.985212	0.981689	0.502578	0.539624
HSMM_Skeletal_Muscle_Myoblasts-H3K4me2	70	15	0.0710573	0.397895	1.12149	0.868528	0	0.601936	0.999165	0.98114	0.995437	0.993196	0.993343	1.1705	0.695474
HSMM_Skeletal_Muscle_Myoblasts-H3K4me3	70	16	0.0669254	1.61459	0.956921	0.917514	0	0.826337	0.999416	0.999833	0.998861	0.998966	0.994598	0.920573	2.32455
HSMM_Skeletal_Muscle_Myoblasts-H3K79me2	70	18	0.0554199	0.352152	0.265107	0.870609	0	0.666194	0.994325	0.987816	0.995424	0.994567	0.992399	0.247085	0.428959
HSMM_Skeletal_Muscle_Myoblasts-H3K9ac	70	19	0.0723912	0.41574	0.762193	0.832113	0	0.741968	0.999332	0.986147	0.997935	0.995748	0.995597	0.77835	0.643571
HSMM_Skeletal_Muscle_Myoblasts-H3K9me3	70	20	0.0490004	0.579921	0.263652	0.50356	0	0.242176	0.543603	0.517733	0.905387	0.883246	0.976443	0.266668	0.23132
HSMM_Skeletal_Muscle_Myoblasts-H4K20me1	70	21	0.0942401	0.866576	0.567211	0.456519	0	0.341818	0.63056	0.610031	0.910606	0.893105	0.961385	0.576228	0.46072
HSMMtube_Skeletal_Muscle_Myotubes_Derived_from_HSMM-DNase	71	0	0.117371	1.57497	0.6273	0.820813	0	0.653342	0.984395	0.984311	0.994432	0.994041	0.974934	0.473287	1.668
HSMMtube_Skeletal_Muscle_Myotubes_Derived_from_HSMM-H2AZ	71	2	0.118535	1.975	1.28297	0.803069	0	0.73888	0.995911	0.98573	0.997281	0.996026	0.983358	1.25124	2.39154
HSMMtube_Skeletal_Muscle_Myotubes_Derived_from_HSMM-H3K27ac	71	10	0.122304	1.15526	0.745629	0.830386	0	0.61387	0.987232	0.979638	0.994147	0.993276	0.98425	0.755752	0.816449
HSMMtube_Skeletal_Muscle_Myotubes_Derived_from_HSMM-H3K27me3	71	11	0.176041	1.60086	0.720914	0.668895	0	0.300175	0.694067	0.640991	0.957553	0.920076	0.92744	0.709176	0.639117
HSMMtube_Skeletal_Muscle_Myotubes_Derived_from_HSMM-H3K36me3	71	12	0.105914	0.62489	0.399364	0.762172	0	0.471001	0.901694	0.880414	0.98479	0.980141	0.975684	0.411906	0.409017
HSMMtube_Skeletal_Muscle_Myotubes_Derived_from_HSMM-H3K4me1	71	14	0.124051	0.63833	0.682702	0.781549	0	0.479846	0.887674	0.892431	0.984534	0.981628	0.972572	0.800799	0.868259
HSMMtube_Skeletal_Muscle_Myotubes_Derived_from_HSMM-H3K4me2	71	15	0.0811022	0.333291	0.252437	0.889155	0	0.766669	1	0.998248	0.998192	0.997933	0.992281	0.254981	0.436612
HSMMtube_Skeletal_Muscle_Myotubes_Derived_from_HSMM-H3K4me3	71	16	0.0775788	0.191082	0.280575	0.875847	0	0.868397	1	0.998915	0.999396	0.999245	0.99468	0.284242	0.251191
HSMMtube_Skeletal_Muscle_Myotubes_Derived_from_HSMM-H3K79me2	71	18	0.0932626	0.47289	0.630156	0.830805	0	0.538346	0.972294	0.938997	0.991211	0.987228	0.986325	0.650412	0.574172
HSMMtube_Skeletal_Muscle_Myotubes_Derived_from_HSMM-H3K9ac	71	19	0.107937	1.14339	0.62602	0.849841	0	0.682467	0.998915	0.989235	0.996836	0.995755	0.991309	0.598838	0.769255
HSMMtube_Skeletal_Muscle_Myotubes_Derived_from_HSMM-H3K9me3	71	20	0.103001	1.14424	0.431511	0.505075	0	0.292915	0.587082	0.559376	0.920017	0.888606	0.936554	0.425269	0.469008
HSMMtube_Skeletal_Muscle_Myotubes_Derived_from_HSMM-H4K20me1	71	21	0.115037	1.26874	0.634112	0.500338	0	0.404072	0.796962	0.699407	0.952195	0.922714	0.944467	0.61932	0.71147
HUES48_Cell_Line-H3K27ac	72	10	0.114699	2.79681	1.88131	0.803278	0	0.734791	0.982559	0.975298	0.995496	0.994017	0.968409	1.75963	3.05662
HUES48_Cell_Line-H3K27me3	72	11	0.108852	0.697116	0.587007	0.881287	0	0.910373	1	1	0.999726	0.999736	0.989684	0.577061	0.242923
HUES48_Cell_Line-H3K36me3	72	12	0.120846	1.13439	0.496068	0.865506	0	0.602186	0.980639	0.982141	0.993351	0.993586	0.986501	0.450071	0.859529
HUES48_Cell_Line-H3K4me1	72	14	0.118639	0.719861	0.337961	0.794904	0	0.452141	0.90812	0.889427	0.985414	0.982027	0.975756	0.344564	0.366664
HUES48_Cell_Line-H3K4me3	72	16	0.0699609	0.418924	0.303819	0.924514	0	0.899357	1	1	0.999657	0.999663	0.996512	0.286917	0.940205
HUES48_Cell_Line-H3K9ac	72	19	0.139006	0.761765	1.64812	0.629749	0	0.69198	0.928816	0.884002	0.983727	0.973958	0.975898	1.67354	1.15881
HUES48_Cell_Line-H3K9me3	72	20	0.114308	1.55631	0.500273	0.699129	0	0.438204	0.81866	0.850538	0.976381	0.972959	0.964495	0.450235	0.80545
HUES64_Cell_Line-H3K27ac	73	10	0.0999209	0.806721	0.665447	0.763371	0	0.747142	0.993908	0.963198	0.997251	0.991674	0.9862	0.64937	1.13436
HUES64_Cell_Line-H3K27me3	73	11	0.105951	0.87518	0.765028	0.899892	0	0.923141	1	1	0.999788	0.999806	0.990411	0.756447	0.249529
HUES64_Cell_Line-H3K36me3	73	12	0.106392	0.992131	0.410957	0.879953	0	0.599433	0.980973	0.98573	0.993321	0.993635	0.987851	0.364545	0.473307
HUES64_Cell_Line-H3K4me1	73	14	0.124581	0.880163	0.543195	0.765066	0	0.377702	0.878745	0.806977	0.980988	0.970175	0.970077	0.60984	0.61633
HUES64_Cell_Line-H3K4me3	73	16	0.0652525	0.794342	0.649641	0.955197	0	0.913294	1	1	0.999758	0.999755	0.997938	0.616791	0.86788
HUES64_Cell_Line-H3K9ac	73	19	0.104547	0.288726	0.529475	0.764116	0	0.809313	0.998331	0.976967	0.998299	0.995392	0.983479	0.530144	0.446499
HUES64_Cell_Line-H3K9me3	73	20	0.108369	1.55953	0.708065	0.713359	0	0.552533	0.959443	0.944505	0.990661	0.987098	0.980168	0.6052	1.05352
HUES6_Cell_Line-H3K27ac	74	10	0.146672	0.640612	1.32719	0.625717	0	0.640658	0.940165	0.872486	0.98893	0.969257	0.962729	1.35628	0.969558
HUES6_Cell_Line-H3K27me3	74	11	0.124896	1.10437	0.948401	0.887712	0	0.902278	1	1	0.999695	0.999657	0.982071	0.935781	0.567195
HUES6_Cell_Line-H3K36me3	74	12	0.0980971	0.657988	0.307993	0.884215	0	0.656096	0.990069	0.991321	0.995135	0.995278	0.989274	0.300793	0.256464
HUES6_Cell_Line-H3K4me1	74	14	0.115324	0.965993	0.354847	0.812845	0	0.479262	0.90812	0.893599	0.985854	0.983777	0.976737	0.364638	0.439639
HUES6_Cell_Line-H3K4me3	74	16	0.0602982	0.288478	0.128879	0.943473	0	0.886339	1	1	0.999543	0.999571	0.997187	0.121164	0.193867
HUES6_Cell_Line-H3K9ac	74	19	0.121092	1.76143	0.710724	0.792569	0	0.701327	0.99733	0.982058	0.996325	0.994749	0.98064	0.694302	0.909629
HUES6_Cell_Line-H3K9me3	74	20	0.111277	1.5322	0.528058	0.741682	0	0.454811	0.897605	0.844196	0.984551	0.976397	0.971253	0.529616	0.576581
HUVEC_Umbilical_Vein_Endothelial_Cells-DNase	75	0	0.136533	1.33497	1.63683	0.677832	0	0.570976	0.939247	0.851039	0.988807	0.947506	0.971446	1.40702	1.23578
HUVEC_Umbilical_Vein_Endothelial_Cells-H2AZ	75	2	0.0707498	1.06128	0.588273	0.792734	0	0.663857	0.984144	0.948761	0.99491	0.985181	0.98637	0.616992	1.04076
HUVEC_Umbilical_Vein_Endothelial_Cells-H3K27ac	75	10	0.13955	2.33074	0.889313	0.850634	0	0.635734	0.993908	0.992656	0.994851	0.992606	0.991329	0.775962	1.23924
HUVEC_Umbilical_Vein_Endothelial_Cells-H3K27me3	75	11	0.173527	2.08482	1.2011	0.63656	0	0.60469	0.860386	0.836685	0.968117	0.934696	0.908226	1.16427	1.54757
HUVEC_Umbilical_Vein_Endothelial_Cells-H3K36me3	75	12	0.103019	0.657821	0.492403	0.752546	0	0.424435	0.858633	0.855212	0.978675	0.974898	0.974436	0.48549	0.422651
HUVEC_Umbilical_Vein_Endothelial_Cells-H3K4me1	75	14	0.168509	2.52075	0.949061	0.786766	0	0.534257	0.930568	0.96228	0.987849	0.988154	0.972867	0.97456	1.14029
HUVEC_Umbilical_Vein_Endothelial_Cells-H3K4me2	75	15	0.0748173	0.581233	0.334503	0.904711	0	0.669365	0.999499	0.999332	0.996668	0.996514	0.994854	0.334446	0.382243
HUVEC_Umbilical_Vein_Endothelial_Cells-H3K4me3	75	16	0.0672567	0.812172	0.463891	0.910287	0	0.820579	1	0.995827	0.998749	0.997276	0.997441	0.435931	0.676583
HUVEC_Umbilical_Vein_Endothelial_Cells-H3K79me2	75	18	0.0913978	2.11565	0.723475	0.880134	0	0.641909	0.907452	0.986731	0.987458	0.993987	0.987668	0.670236	1.6019
HUVEC_Umbilical_Vein_Endothelial_Cells-H3K9ac	75	19	0.0629419	1.00993	0.564928	0.908564	0	0.797463	1	0.99783	0.998605	0.997384	0.997052	0.52479	1.03689
HUVEC_Umbilical_Vein_Endothelial_Cells-H3K9me3	75	20	0.0804014	1.6609	0.462753	0.47994	0	0.113244	0.433197	0.399232	0.880599	0.842936	0.88081	0.455837	0.349046
HUVEC_Umbilical_Vein_Endothelial_Cells-H4K20me1	75	21	0.106228	0.788412	0.946533	0.432613	0	0.259701	0.562964	0.51089	0.901536	0.84446	0.960235	0.926266	0.546326
HeLa-S3_Cervical_Carcinoma-DNase	76	0	0.250461	5.45559	2.49975	0.694851	0	0.53868	0.909205	0.876074	0.985713	0.958541	0.962938	2.07361	3.68765
HeLa-S3_Cervical_Carcinoma-H2AZ	76	2	0.0811149	0.524042	0.644106	0.698885	0	0.653759	0.970041	0.893432	0.992847	0.974996	0.986076	0.650684	0.651083
HeLa-S3_Cervical_Carcinoma-H3K27ac	76	10	0.172827	2.83555	1.69955	0.816005	0	0.740716	0.998414	0.983059	0.996789	0.993004	0.986994	1.52252	2.56675
HeLa-S3_Cervical_Carcinoma-H3K27me3	76	11	0.158106	1.50084	2.21636	0.466821	0	0.118501	0.556038	0.294834	0.929356	0.749153	0.910157	1.97511	1.05609
HeLa-S3_Cervical_Carcinoma-H3K36me3	76	12	0.134458	0.749838	0.847495	0.598861	0	0.288909	0.688976	0.658016	0.959339	0.932305	0.948936	0.871186	0.516186
HeLa-S3_Cervical_Carcinoma-H3K4me1	76	14	0.195852	2.95698	1.09818	0.729403	0	0.443295	0.882834	0.883084	0.982205	0.977153	0.95608	1.01806	1.3715
HeLa-S3_Cervical_Carcinoma-H3K4me2	76	15	0.100269	0.313213	0.605769	0.872033	0	0.711675	0.999165	0.997914	0.997606	0.996821	0.993041	0.772077	0.693529
HeLa-S3_Cervical_Carcinoma-H3K4me3	76	16	0.115211	1.08032	0.6647	0.866419	0	0.824084	1	0.986314	0.998929	0.995086	0.991743	0.59497	0.868935
HeLa-S3_Cervical_Carcinoma-H3K79me2	76	18	0.132065	1.39645	0.704773	0.77643	0	0.598681	0.960611	0.954519	0.992164	0.986916	0.980073	0.696443	1.26746
HeLa-S3_Cervical_Carcinoma-H3K9ac	76	19	0.112806	1.12869	0.918203	0.86274	0	0.863056	1	0.997496	0.999404	0.999107	0.98734	0.869607	1.2424
HeLa-S3_Cervical_Carcinoma-H3K9me3	76	20	0.102836	1.19387	0.474513	0.363898	0	0.146541	0.347242	0.332054	0.82396	0.787765	0.889114	0.457865	0.353226
HeLa-S3_Cervical_Carcinoma-H4K20me1	76	21	0.120411	1.15963	0.558214	0.46055	0	0.284153	0.53893	0.541183	0.893135	0.88209	0.912184	0.549951	0.406414
HepG2_Hepatocellular_Carcinoma-DNase	77	0	0.175564	4.14837	2.57693	0.674903	0	0.572478	0.95043	0.846699	0.990316	0.946641	0.949092	2.31962	3.6252
HepG2_Hepatocellular_Carcinoma-H2AZ	77	2	0.0825921	0.772092	2.52589	0.550852	0	0.452224	0.825586	0.687224	0.966028	0.899849	0.992463	2.58117	1.72267
HepG2_Hepatocellular_Carcinoma-H3K27ac	77	10	0.147948	2.52107	1.65364	0.749366	0	0.573396	0.972044	0.924226	0.992039	0.967499	0.984494	1.45643	2.05933
HepG2_Hepatocellular_Carcinoma-H3K27me3	77	11	0.106318	1.18804	1.97666	0.558614	0	0.195694	0.573312	0.546357	0.92698	0.898233	0.922524	1.97445	0.988415
HepG2_Hepatocellular_Carcinoma-H3K36me3	77	12	0.0882569	0.595431	0.472802	0.747582	0	0.406326	0.838938	0.842944	0.977843	0.975615	0.972405	0.467979	0.389305
HepG2_Hepatocellular_Carcinoma-H3K4me1	77	14	0.168704	2.76611	1.03974	0.698398	0	0.228073	0.754068	0.65426	0.967551	0.936929	0.946586	1.07655	1.1193
HepG2_Hepatocellular_Carcinoma-H3K4me2	77	15	0.0634945	0.657734	0.451275	0.894578	0	0.594342	0.999499	0.993574	0.995436	0.993602	0.993866	0.507907	0.472382
HepG2_Hepatocellular_Carcinoma-H3K4me3	77	16	0.0783551	1.26345	0.691805	0.871885	0	0.764166	0.998581	0.977218	0.997634	0.991937	0.991506	0.606112	1.37666
HepG2_Hepatocellular_Carcinoma-H3K79me2	77	18	0.0752726	0.334735	0.56706	0.721992	0	0.571476	0.941167	0.957106	0.989968	0.983582	0.988116	0.626057	0.47275
HepG2_Hepatocellular_Carcinoma-H3K9ac	77	19	0.0561442	0.786219	0.648903	0.878155	0	0.806559	1	0.986397	0.998847	0.994071	0.996137	0.574762	1.35117
HepG2_Hepatocellular_Carcinoma-H3K9me3	77	20	0.0768478	1.66127	0.57921	0.459368	0	0.201369	0.513144	0.499374	0.920919	0.839169	0.917366	0.514282	0.501193
HepG2_Hepatocellular_Carcinoma-H4K20me1	77	21	0.0679283	0.66213	0.502301	0.559058	0	0.443044	0.805474	0.739965	0.966684	0.924859	0.982316	0.478947	0.699258
IMR90_Cell_Line-DNase	78	0	0.13016	0.868304	0.754484	0.745525	0	0.701327	0.980389	0.969874	0.995051	0.992062	0.960287	0.838518	1.29878
IMR90_Cell_Line-H2AK5ac	78	1	0.0838564	1.36033	0.661743	0.782417	0	0.559042	0.961278	0.921055	0.991148	0.986745	0.979866	0.662502	0.665255
IMR90_Cell_Line-H2AZ	78	2	0.120664	0.518106	0.596939	0.670935	0	0.707419	0.980723	0.912459	0.99464	0.975712	0.965059	0.572269	0.631449
IMR90_Cell_Line-H2BK120ac	78	3	0.0903305	1.71426	1.15742	0.870276	0	0.677627	0.998748	0.964032	0.996461	0.993161	0.988873	1.04763	1.46198
IMR90_Cell_Line-H2BK12ac	78	4	0.0650434	0.890756	0.561792	0.880386	0	0.709672	0.998581	0.989569	0.996944	0.996059	0.988496	0.538683	0.644891
IMR90_Cell_Line-H2BK15ac	78	5	0.0648887	0.978985	0.551455	0.799892	0	0.589669	0.977635	0.941584	0.99295	0.988579	0.98646	0.544016	0.519682
IMR90_Cell_Line-H2BK5ac	78	6	0.096776	1.96088	1.21473	0.82692	0	0.723358	0.982892	0.993991	0.995092	0.996826	0.978547	1.16274	2.03359
IMR90_Cell_Line-H3K14ac	78	7	0.0629452	0.296464	0.261935	0.799549	0	0.660352	0.982141	0.968706	0.994593	0.993259	0.987053	0.264907	0.259436
IMR90_Cell_Line-H3K18ac	78	8	0.0894032	0.969102	0.481371	0.861017	0	0.638905	0.995827	0.982225	0.995358	0.994244	0.984649	0.449579	0.591561
IMR90_Cell_Line-H3K23ac	78	9	0.0831968	1.52295	0.901445	0.71647	0	0.592923	0.937411	0.911208	0.989085	0.984609	0.978008	0.814419	1.39966
IMR90_Cell_Line-H3K27ac	78	10	0.127115	1.57377	0.745593	0.848802	0	0.687307	0.991905	0.989318	0.995749	0.99493	0.98495	0.720383	0.814645
IMR90_Cell_Line-H3K27me3	78	11	0.174691	1.82091	0.722364	0.781972	0	0.545356	0.91513	0.868313	0.986973	0.975129	0.96597	0.642805	1.05814
IMR90_Cell_Line-H3K36me3	78	12	0.12622	1.81802	0.825564	0.865112	0	0.568472	0.956689	0.977051	0.991308	0.99233	0.98521	0.824749	0.947577
IMR90_Cell_Line-H3K4ac	78	13	0.0647346	0.854222	0.574761	0.876792	0	0.765251	0.999249	0.998832	0.997876	0.997883	0.991149	0.597279	0.794111
IMR90_Cell_Line-H3K4me1	78	14	0.126698	1.29718	0.539501	0.808939	0	0.556121	0.953935	0.941167	0.990362	0.987978	0.973279	0.566988	0.543703
IMR90_Cell_Line-H3K4me2	78	15	0.0885953	0.397708	0.381466	0.892304	0	0.736293	0.999249	0.998331	0.997638	0.997387	0.990473	0.419201	0.517263
IMR90_Cell_Line-H3K4me3	78	16	0.0899943	1.24661	0.903245	0.915641	0	0.878244	0.999666	1	0.999446	0.999502	0.997142	0.898671	1.15498
IMR90_Cell_Line-H3K79me1	78	17	0.0882261	1.18968	0.585198	0.736132	0	0.32446	0.826087	0.703747	0.97609	0.93922	0.965132	0.541164	0.600712
IMR90_Cell_Line-H3K79me2	78	18	0.114818	0.612085	0.766629	0.798246	0	0.582909	0.984478	0.927898	0.993219	0.985464	0.985098	0.690127	0.701874
IMR90_Cell_Line-H3K9ac	78	19	0.0789886	0.581596	0.484755	0.861149	0	0.793958	1	0.992322	0.998624	0.996879	0.990889	0.463601	0.565248
IMR90_Cell_Line-H3K9me3	78	20	0.123313	2.36694	0.772044	0.695411	0	0.362597	0.788951	0.754569	0.971211	0.958125	0.955918	0.707183	0.867347
IMR90_Cell_Line-H4K20me1	78	21	0.110434	2.10777	1.04182	0.715549	0	0.542435	0.949178	0.921806	0.988319	0.984351	0.978958	0.953998	1.47671
IMR90_Cell_Line-H4K8ac	78	22	0.0822887	1.03538	0.626934	0.846582	0	0.675457	0.995994	0.982809	0.996273	0.995047	0.989238	0.587718	0.717364
IMR90_Cell_Line-H4K91ac	78	23	0.0780044	1.14969	0.81249	0.858277	0	0.762747	0.998748	0.996245	0.997812	0.997548	0.989211	0.77659	1.60624
K562_Leukemia-DNase	79	0	0.234364	5.35118	2.01036	0.647746	0	0.499541	0.853042	0.824501	0.980775	0.937861	0.931583	1.621	2.975
K562_Leukemia-H2AZ	79	2	0.0972616	2.14801	0.748537	0.721212	0	0.556538	0.948594	0.910123	0.989467	0.976742	0.964156	0.692325	1.24106
K562_Leukemia-H3K27ac	79	10	0.121349	1.39713	0.955015	0.803783	0	0.666528	0.998665	0.965618	0.996226	0.987839	0.990526	0.807242	0.934407
K562_Leukemia-H3K27me3	79	11	0.148651	1.76041	2.53408	0.384996	0	0.0988901	0.349829	0.318952	0.869136	0.759302	0.871814	2.40474	1.13841
K562_Leukemia-H3K36me3	79	12	0.118686	1.22795	0.505813	0.700724	0	0.373696	0.747309	0.793374	0.956024	0.967543	0.949793	0.48858	0.648659
K562_Leukemia-H3K4me1	79	14	0.173588	2.28478	1.0765	0.667823	0	0.313778	0.787532	0.778269	0.973631	0.954757	0.952313	1.16324	1.12788
K562_Leukemia-H3K4me2	79	15	0.0786557	1.10133	0.592818	0.896981	0	0.761996	1	0.999666	0.998103	0.998002	0.994793	0.611419	0.913259
K562_Leukemia-H3K4me3	79	16	0.104363	1.22836	1.2919	0.810357	0	0.715681	0.997163	0.956772	0.996223	0.982885	0.989915	1.13007	0.909543
K562_Leukemia-H3K79me2	79	18	0.131154	3.47916	1.47202	0.750009	0	0.573396	0.880164	0.949762	0.983625	0.982358	0.967605	1.40722	2.95487
K562_Leukemia-H3K9ac	79	19	0.0874946	1.24884	0.934031	0.851798	0	0.739214	0.999583	0.96011	0.997658	0.981995	0.993876	0.860235	1.18987
K562_Leukemia-H3K9me3	79	20	0.0593878	0.789886	0.531915	0.312935	0	0.104231	0.255362	0.260536	0.752886	0.735607	0.87188	0.507232	0.250629
K562_Leukemia-H4K20me1	79	21	0.107927	1.16482	0.578919	0.508612	0	0.28674	0.552199	0.567471	0.914751	0.895798	0.921318	0.561979	0.44224
Left_Ventricle-H3K27ac	80	10	0.161892	2.97276	1.25406	0.835183	0	0.666694	0.990236	0.982976	0.995208	0.993783	0.980154	1.10764	2.37323
Left_Ventricle-H3K27me3	80	11	0.110264	1.22117	0.461296	0.645162	0	0.462489	0.781107	0.776517	0.969096	0.953156	0.950607	0.453387	0.578792
Left_Ventricle-H3K36me3	80	12	0.113398	0.954144	0.367042	0.793711	0	0.495535	0.929317	0.9173	0.987672	0.985562	0.978025	0.372258	0.43853
Left_Ventricle-H3K4me1	80	14	0.131488	1.08977	0.682893	0.720844	0	0.383543	0.849954	0.806059	0.978846	0.964163	0.966622	0.751487	0.736744
Left_Ventricle-H3K4me3	80	16	0.0857238	0.651969	0.534401	0.858228	0	0.864475	1	0.99516	0.999175	0.998364	0.995315	0.504707	0.905977
Left_Ventricle-H3K9me3	80	20	0.0888327	1.3522	0.42455	0.581932	0	0.328132	0.657098	0.625136	0.947678	0.914442	0.949068	0.416817	0.473985
Lung-H3K27ac	81	10	0.135585	1.88187	0.967486	0.814104	0	0.702495	0.980305	0.964366	0.995237	0.991523	0.974729	0.890586	2.59854
Lung-H3K27me3	81	11	0.138092	1.04512	1.1381	0.490606	0	0.217391	0.504965	0.442711	0.8984	0.869483	0.906271	1.12763	0.747063
Lung-H3K36me3	81	12	0.0943471	0.721627	0.334553	0.772542	0	0.535175	0.964867	0.952099	0.990822	0.989293	0.983141	0.343227	0.508553
Lung-H3K4me1	81	14	0.106252	0.775382	0.572711	0.667951	0	0.394726	0.830844	0.80489	0.976115	0.957035	0.953448	0.608079	0.53043
Lung-H3K4me3	81	16	0.106148	0.591363	1.18862	0.719882	0	0.819494	0.979221	0.963448	0.995714	0.991283	0.963048	1.23605	0.763911
Lung-H3K9me3	81	20	0.1353	2.25383	0.842443	0.569548	0	0.361762	0.667279	0.648168	0.945855	0.917579	0.907469	0.82068	1.25741
Mesenchymal_Stem_Cell_Derived_Adipocyte_Cultured_Cells-H3K27me3	82	11	0.150709	1.08045	0.656925	0.706076	0	0.323709	0.778436	0.708921	0.968568	0.956268	0.945898	0.669935	0.6577
Mesenchymal_Stem_Cell_Derived_Adipocyte_Cultured_Cells-H3K36me3	82	12	0.118828	0.871184	0.370925	0.850909	0	0.573896	0.967287	0.958775	0.992052	0.991376	0.983554	0.379111	0.386072
Mesenchymal_Stem_Cell_Derived_Adipocyte_Cultured_Cells-H3K4me1	82	14	0.169372	0.868513	0.485591	0.808624	0	0.411166	0.839439	0.888509	0.978939	0.982696	0.965356	0.536436	0.72183
Mesenchymal_Stem_Cell_Derived_Adipocyte_Cultured_Cells-H3K4me3	82	16	0.0793776	0.212635	0.15592	0.909173	0	0.865893	1	1	0.999426	0.999395	0.991591	0.150369	0.28971
Mesenchymal_Stem_Cell_Derived_Adipocyte_Cultured_Cells-H3K9ac	82	19	0.119045	0.886698	0.511644	0.879901	0	0.828591	1	0.998915	0.998697	0.998762	0.987364	0.492977	0.882374
Mesenchymal_Stem_Cell_Derived_Adipocyte_Cultured_Cells-H3K9me3	82	20	0.116759	1.93368	0.867178	0.655877	0	0.463991	0.83969	0.761329	0.975878	0.954437	0.957195	0.79629	1.10048
Mobilized_CD34_Primary_Cells_Female-DNase	83	0	0.147765	1.88451	1.1338	0.761046	0	0.692481	0.983143	0.96712	0.995109	0.991113	0.965353	0.959965	2.42975
Mobilized_CD34_Primary_Cells_Female-H3K27ac	83	10	0.201004	1.26381	1.13279	0.713021	0	0.660102	0.984561	0.945256	0.994705	0.987236	0.963083	1.01379	1.0451
Mobilized_CD34_Primary_Cells_Female-H3K27me3	83	11	0.141025	0.81748	0.727563	0.742115	0	0.681215	0.987315	0.915213	0.995704	0.963343	0.959025	0.72824	0.759723
Mobilized_CD34_Primary_Cells_Female-H3K36me3	83	12	0.110922	0.658788	0.227308	0.872188	0	0.512643	0.959025	0.95744	0.990003	0.989903	0.987324	0.228445	0.235647
Mobilized_CD34_Primary_Cells_Female-H3K4me1	83	14	0.210956	2.39714	0.828401	0.861232	0	0.511892	0.97146	0.968288	0.990564	0.991033	0.979556	0.781895	1.03163
Mobilized_CD34_Primary_Cells_Female-H3K4me3	83	16	0.0819061	0.443625	0.233422	0.892508	0	0.849203	1	1	0.999347	0.999241	0.996594	0.192218	0.430083
Mobilized_CD34_Primary_Cells_Female-H3K9me3	83	20	0.0956308	1.25097	0.484013	0.620954	0	0.474172	0.848953	0.819411	0.975004	0.96444	0.967399	0.459518	0.580688
Mobilized_CD34_Primary_Cells_Male-DNase	84	0	0.115975	0.503725	0.73987	0.714963	0	0.750981	0.985062	0.956438	0.996137	0.988392	0.959542	0.715984	1.1654
Mobilized_CD34_Primary_Cells_Male-H3K27me3	84	11	0.126788	0.963098	0.697599	0.770684	0	0.683886	0.99082	0.939998	0.995862	0.97041	0.968874	0.653759	0.696699
Mobilized_CD34_Primary_Cells_Male-H3K36me3	84	12	0.100279	0.888243	0.311982	0.88697	0	0.559876	0.96228	0.974881	0.991079	0.992033	0.987017	0.308956	0.291897
Mobilized_CD34_Primary_Cells_Male-H3K4me1	84	14	0.157332	2.0454	0.657878	0.880472	0	0.525578	0.968288	0.972211	0.990857	0.991125	0.987339	0.587102	0.839203
Mobilized_CD34_Primary_Cells_Male-H3K4me3	84	16	0.0726107	1.01742	0.485071	0.938185	0	0.844112	1	1	0.999259	0.999149	0.995337	0.413123	0.62424
Mobilized_CD34_Primary_Cells_Male-H3K9me3	84	20	0.0851341	1.78623	0.800371	0.697117	0	0.519236	0.898356	0.898356	0.984054	0.978372	0.961467	0.755102	1.01489
Monocytes-CD14+_RO01746-DNase	85	0	0.198981	1.68369	1.30801	0.758027	0	0.765501	0.994576	0.979972	0.997319	0.994247	0.948991	1.21727	2.38345
Monocytes-CD14+_RO01746-H2AZ	85	2	0.154356	1.54125	1.05999	0.702429	0	0.690645	0.99032	0.930234	0.995714	0.982337	0.948701	1.10773	1.21814
Monocytes-CD14+_RO01746-H3K27ac	85	10	0.186237	1.19902	0.488433	0.855581	0	0.726029	0.999666	0.998081	0.997244	0.997362	0.960941	0.489907	0.614565
Monocytes-CD14+_RO01746-H3K27me3	85	11	0.271777	3.8327	2.64504	0.803786	0	0.765835	0.995243	0.992239	0.997687	0.996516	0.937219	2.50601	2.5593
Monocytes-CD14+_RO01746-H3K36me3	85	12	0.206252	2.63946	0.809827	0.906568	0	0.475173	0.878328	0.968622	0.985345	0.989822	0.98747	0.803111	0.582896
Monocytes-CD14+_RO01746-H3K4me1	85	14	0.195786	1.83546	0.742969	0.896295	0	0.526246	0.99274	0.945506	0.992595	0.989343	0.98612	0.740731	0.964822
Monocytes-CD14+_RO01746-H3K4me2	85	15	0.108136	1.40495	0.815873	0.928088	0	0.758157	1	0.996662	0.99824	0.994996	0.996461	0.813974	0.564382
Monocytes-CD14+_RO01746-H3K4me3	85	16	0.119352	1.2677	0.550771	0.917933	0	0.835767	1	1	0.999082	0.999034	0.99476	0.44465	0.658513
Monocytes-CD14+_RO01746-H3K79me2	85	18	0.179758	2.15167	0.641143	0.781465	0	0.429692	0.874572	0.91321	0.981054	0.982786	0.973713	0.648717	0.720568
Monocytes-CD14+_RO01746-H3K9ac	85	19	0.16096	0.556248	1.0844	0.771815	0	0.747976	0.999833	0.97146	0.998016	0.98007	0.9748	1.09277	1.39831
Monocytes-CD14+_RO01746-H3K9me3	85	20	0.10997	1.98917	0.606768	0.608546	0	0.387632	0.662438	0.743887	0.938548	0.947692	0.927138	0.586148	0.659273
Monocytes-CD14+_RO01746-H4K20me1	85	21	0.411348	9.14382	3.5035	0.685785	0	0.327547	0.736293	0.827005	0.963213	0.965417	0.933202	2.91114	4.14721
Muscle_Satellite_Cultured_Cells-H3K27me3	86	11	0.13821	1.10188	0.486383	0.736304	0	0.434449	0.806726	0.791621	0.973542	0.964772	0.952268	0.473711	0.528721
Muscle_Satellite_Cultured_Cells-H3K36me3	86	12	0.112747	0.554988	0.420273	0.786762	0	0.433364	0.873404	0.883669	0.982232	0.981583	0.977828	0.4476	0.475529
Muscle_Satellite_Cultured_Cells-H3K4me1	86	14	0.136894	1.13022	0.483728	0.856691	0	0.601519	0.975966	0.962196	0.993091	0.991815	0.982369	0.510799	0.616436
Muscle_Satellite_Cultured_Cells-H3K4me2	86	15	0.0686256	0.289401	0.116359	0.941815	0	0.819745	1	1	0.998777	0.998951	0.996534	0.106005	0.316099
Muscle_Satellite_Cultured_Cells-H3K4me3	86	16	0.0746274	0.391113	0.371471	0.907386	0	0.870817	1	1	0.999357	0.999435	0.996711	0.382385	0.914249
Muscle_Satellite_Cultured_Cells-H3K9ac	86	19	0.0993357	1.38635	0.836132	0.90942	0	0.828173	1	1	0.998945	0.999042	0.994287	0.815668	1.0353
Muscle_Satellite_Cultured_Cells-H3K9me3	86	20	0.100129	1.22867	0.383305	0.557715	0	0.201953	0.552616	0.509388	0.926219	0.894351	0.938003	0.388229	0.371001
NH-A_Astrocytes-DNase	87	0	0.137784	1.46182	0.874522	0.784534	0	0.683886	0.992072	0.983143	0.995764	0.993451	0.97049	0.78248	1.87847
NH-A_Astrocytes-H2AZ	87	2	0.0920733	0.513837	0.405435	0.778488	0	0.73913	0.994826	0.969791	0.997209	0.993276	0.9923	0.428328	0.677449
NH-A_Astrocytes-H3K27ac	87	10	0.120546	0.669591	0.501832	0.847431	0	0.710924	0.997413	0.993407	0.996787	0.996306	0.989863	0.456615	0.603144
NH-A_Astrocytes-H3K27me3	87	11	0.120817	1.19305	0.507095	0.696351	0	0.509722	0.874906	0.851957	0.981715	0.971887	0.956615	0.484273	0.55177
NH-A_Astrocytes-H3K36me3	87	12	0.134951	0.441852	0.721409	0.710885	0	0.425186	0.842443	0.824919	0.978924	0.972789	0.970489	0.700462	0.608988
NH-A_Astrocytes-H3K4me1	87	14	0.107957	0.479103	0.281041	0.827645	0	0.613035	0.974714	0.961362	0.993221	0.992062	0.982453	0.290438	0.35712
NH-A_Astrocytes-H3K4me2	87	15	0.0916568	1.0065	0.736895	0.947489	0	0.855045	1	1	0.999192	0.999282	0.995104	0.714877	1.04014
NH-A_Astrocytes-H3K4me3	87	16	0.0868754	0.361588	0.533012	0.883514	0	0.868147	1	0.998498	0.999325	0.999107	0.995134	0.496198	0.671358
NH-A_Astrocytes-H3K79me2	87	18	0.0851111	0.736555	0.215524	0.892594	0	0.62622	0.973045	0.992239	0.993406	0.994693	0.989133	0.208799	0.387227
NH-A_Astrocytes-H3K9ac	87	19	0.0958786	0.979448	0.629278	0.896853	0	0.848118	1	0.999416	0.999239	0.999105	0.993995	0.578409	0.888363
NH-A_Astrocytes-H3K9me3	87	20	0.102899	1.19293	0.398159	0.498925	0	0.259284	0.568639	0.548944	0.912444	0.891683	0.936297	0.39359	0.402215
NH-A_Astrocytes-H4K20me1	87	21	0.112982	1.67052	0.834521	0.800344	0	0.587332	0.96253	0.955103	0.991712	0.990442	0.981019	0.798862	1.39444
NHDF-Ad_Adult_Dermal_Fibroblasts-DNase	88	0	0.172681	4.75968	1.79074	0.769538	0	0.592089	0.914462	0.94851	0.986966	0.983178	0.965419	1.47517	3.5773
NHDF-Ad_Adult_Dermal_Fibroblasts-H2AZ	88	2	0.0713589	0.392144	0.461994	0.726163	0	0.68739	0.970959	0.931486	0.993075	0.977162	0.98961	0.472537	0.490114
NHDF-Ad_Adult_Dermal_Fibroblasts-H3K27ac	88	10	0.108698	0.451308	1.20342	0.774385	0	0.687641	0.992907	0.96687	0.995642	0.990426	0.991259	1.12908	0.633468
NHDF-Ad_Adult_Dermal_Fibroblasts-H3K27me3	88	11	0.0953465	0.446268	0.682996	0.62461	0	0.44972	0.779521	0.771176	0.96936	0.949578	0.976601	0.680027	0.407423
NHDF-Ad_Adult_Dermal_Fibroblasts-H3K36me3	88	12	0.0960182	0.210419	0.858967	0.65081	0	0.370942	0.808145	0.767671	0.975187	0.953083	0.978355	0.892155	0.331475
NHDF-Ad_Adult_Dermal_Fibroblasts-H3K4me1	88	14	0.0981869	0.623129	0.520191	0.770151	0	0.484019	0.911124	0.876492	0.986317	0.979012	0.977729	0.61312	0.612525
NHDF-Ad_Adult_Dermal_Fibroblasts-H3K4me2	88	15	0.0504877	0.367431	0.531942	0.891717	0	0.667362	0.998665	0.984812	0.996817	0.994772	0.994717	0.620535	0.590664
NHDF-Ad_Adult_Dermal_Fibroblasts-H3K4me3	88	16	0.0811066	0.940796	2.04063	0.82021	0	0.7645	1	0.982308	0.998264	0.994654	0.997283	2.13429	1.10044
NHDF-Ad_Adult_Dermal_Fibroblasts-H3K79me2	88	18	0.0689301	0.825148	0.382043	0.849472	0	0.565718	0.994576	0.978469	0.993618	0.992405	0.990565	0.327686	1.06009
NHDF-Ad_Adult_Dermal_Fibroblasts-H3K9ac	88	19	0.0660284	0.314945	0.416102	0.83147	0	0.82108	1	0.990153	0.998864	0.996658	0.997501	0.41285	0.737036
NHDF-Ad_Adult_Dermal_Fibroblasts-H3K9me3	88	20	0.0579713	0.550242	0.363227	0.425093	0	0.170241	0.42602	0.384879	0.865353	0.820371	0.973174	0.366972	0.207286
NHDF-Ad_Adult_Dermal_Fibroblasts-H4K20me1	88	21	0.124321	1.60839	0.487301	0.512797	0	0.369023	0.723442	0.682968	0.944097	0.925534	0.914733	0.432318	0.839719
NHEK-Epidermal_Keratinocytes-DNase	89	0	0.163273	0.913085	1.84413	0.661312	0	0.609363	0.944839	0.903447	0.988445	0.973234	0.919624	1.92842	1.67361
NHEK-Epidermal_Keratinocytes-H2AZ	89	2	0.0801513	0.612187	0.576536	0.765321	0	0.620045	0.966619	0.95769	0.992501	0.990185	0.9805	0.623676	0.559464
NHEK-Epidermal_Keratinocytes-H3K27ac	89	10	0.117738	1.68311	0.792714	0.887875	0	0.685888	0.999332	0.99516	0.996727	0.99615	0.992295	0.739839	1.17615
NHEK-Epidermal_Keratinocytes-H3K27me3	89	11	0.145353	2.03888	1.34218	0.742808	0	0.725945	0.96203	0.949846	0.993963	0.989354	0.956307	1.23528	2.31082
NHEK-Epidermal_Keratinocytes-H3K36me3	89	12	0.115805	0.80591	0.484131	0.745666	0	0.354085	0.777435	0.789952	0.972227	0.969813	0.966243	0.505767	0.407551
NHEK-Epidermal_Keratinocytes-H3K4me1	89	14	0.145313	1.71591	0.6393	0.851763	0	0.511057	0.96228	0.935993	0.989973	0.987967	0.982663	0.654245	0.782641
NHEK-Epidermal_Keratinocytes-H3K4me2	89	15	0.0773821	0.678937	0.413901	0.927203	0	0.641742	1	0.994826	0.99628	0.995113	0.995459	0.438912	0.49648
NHEK-Epidermal_Keratinocytes-H3K4me3	89	16	0.0792151	0.430391	0.518158	0.888361	0	0.784361	1	0.999917	0.998499	0.998484	0.994826	0.49994	0.370472
NHEK-Epidermal_Keratinocytes-H3K79me2	89	18	0.0951858	1.53104	0.636842	0.886508	0	0.608696	0.977635	0.975549	0.993338	0.99294	0.987857	0.589582	1.45924
NHEK-Epidermal_Keratinocytes-H3K9ac	89	19	0.0893252	1.30573	0.813959	0.903363	0	0.811149	1	0.999583	0.998937	0.998876	0.996489	0.762976	1.24665
NHEK-Epidermal_Keratinocytes-H3K9me3	89	20	0.0723427	0.870804	0.3256	0.593659	0	0.312943	0.695318	0.68497	0.952566	0.935755	0.960248	0.32835	0.335817
NHEK-Epidermal_Keratinocytes-H4K20me1	89	21	0.114354	0.706599	0.560082	0.559354	0	0.390887	0.730869	0.712176	0.952902	0.937596	0.971355	0.568188	0.444918
NHLF_Lung_Fibroblasts-DNase	90	0	0.140168	2.47754	1.1362	0.762762	0	0.61654	0.969039	0.95986	0.992821	0.988775	0.971081	1.035	2.21668
NHLF_Lung_Fibroblasts-H2AZ	90	2	0.04876	0.3844	0.535398	0.751981	0	0.642911	0.972378	0.93883	0.993647	0.984956	0.991331	0.562118	0.389028
NHLF_Lung_Fibroblasts-H3K27ac	90	10	0.0866612	1.02813	0.669765	0.872372	0	0.766336	0.999332	0.989569	0.997949	0.995507	0.992238	0.578692	1.50308
NHLF_Lung_Fibroblasts-H3K27me3	90	11	0.108803	0.725827	0.45512	0.718769	0	0.558625	0.910874	0.872903	0.986761	0.976369	0.968275	0.45053	0.704801
NHLF_Lung_Fibroblasts-H3K36me3	90	12	0.0839146	0.241006	0.599698	0.687864	0	0.421013	0.894684	0.833097	0.982728	0.966354	0.983198	0.651945	0.367434
NHLF_Lung_Fibroblasts-H3K4me1	90	14	0.0987427	0.328179	0.623388	0.737254	0	0.501293	0.918885	0.891763	0.98682	0.97867	0.979552	0.661202	0.440575
NHLF_Lung_Fibroblasts-H3K4me2	90	15	0.0600371	0.3519	0.621277	0.872935	0	0.645247	0.999165	0.984812	0.996538	0.994031	0.993894	0.579064	0.447003
NHLF_Lung_Fibroblasts-H3K4me3	90	16	0.0499226	0.330121	0.530893	0.900805	0	0.869148	1	0.99733	0.999363	0.998997	0.998308	0.496146	0.208818
NHLF_Lung_Fibroblasts-H3K79me2	90	18	0.0540134	0.82123	0.403372	0.896324	0	0.65426	0.995577	0.994659	0.995875	0.995716	0.992692	0.351445	1.17638
NHLF_Lung_Fibroblasts-H3K9ac	90	19	0.0742901	0.53766	0.800248	0.795213	0	0.784695	0.998999	0.977552	0.998275	0.994125	0.991794	0.821925	0.964372
NHLF_Lung_Fibroblasts-H3K9me3	90	20	0.0458107	0.372284	0.466497	0.439849	0	0.19052	0.503046	0.452391	0.894103	0.827854	0.95768	0.474437	0.247339
NHLF_Lung_Fibroblasts-H4K20me1	90	21	0.0910482	0.70913	0.978667	0.324428	0	0.218893	0.436702	0.472419	0.817577	0.789369	0.938145	0.967443	0.451935
Neurosphere_Cultured_Cells_Cortex_Derived-H3K27me3	91	11	0.128818	0.82847	1.29765	0.694725	0	0.674539	0.936493	0.801051	0.989026	0.930854	0.954677	1.2674	1.20849
Neurosphere_Cultured_Cells_Cortex_Derived-H3K36me3	91	12	0.0914177	0.387463	0.371534	0.800286	0	0.432363	0.882333	0.884253	0.981632	0.982031	0.97773	0.409634	0.319661
Neurosphere_Cultured_Cells_Cortex_Derived-H3K4me1	91	14	0.143648	1.84433	0.54147	0.742806	0	0.370358	0.826421	0.838104	0.976411	0.972988	0.959616	0.566022	0.715078
Neurosphere_Cultured_Cells_Cortex_Derived-H3K4me3	91	16	0.0774802	1.52737	1.17056	0.900333	0	0.857882	1	0.999583	0.999361	0.999261	0.996048	1.06803	2.59838
Neurosphere_Cultured_Cells_Cortex_Derived-H3K9me3	91	20	0.0864914	1.36413	0.494801	0.57203	0	0.372027	0.759493	0.700242	0.958317	0.925829	0.956975	0.481835	0.607111
Neurosphere_Cultured_Cells_Ganglionic_Eminence_Derived-H3K27me3	92	11	0.110036	0.658567	1.7017	0.574114	0	0.529166	0.786197	0.734123	0.963476	0.905949	0.963897	1.73436	1.20784
Neurosphere_Cultured_Cells_Ganglionic_Eminence_Derived-H3K36me3	92	12	0.0870107	0.445916	0.336748	0.807109	0	0.415338	0.877159	0.866895	0.981872	0.980896	0.978436	0.368228	0.281482
Neurosphere_Cultured_Cells_Ganglionic_Eminence_Derived-H3K4me1	92	14	0.108024	0.563637	0.490909	0.745164	0	0.380956	0.868814	0.834098	0.979932	0.973973	0.97346	0.559083	0.43591
Neurosphere_Cultured_Cells_Ganglionic_Eminence_Derived-H3K4me3	92	16	0.0779541	1.52727	1.00472	0.919221	0	0.860469	1	0.999165	0.999387	0.999193	0.995172	0.906252	2.29785
Neurosphere_Cultured_Cells_Ganglionic_Eminence_Derived-H3K9me3	92	20	0.0755353	1.22441	0.498995	0.597522	0	0.401819	0.793124	0.757573	0.964149	0.945244	0.970028	0.489672	0.725496
Osteoblasts-H2AZ	93	2	0.100535	0.934943	0.493548	0.761	0	0.67262	0.980389	0.962697	0.994343	0.991931	0.975515	0.518151	0.768006
Osteoblasts-H3K27ac	93	10	0.12163	0.596113	0.512724	0.879782	0	0.673871	0.994659	0.993991	0.995873	0.995931	0.987394	0.518139	0.551649
Osteoblasts-H3K27me3	93	11	0.139496	1.06738	0.51186	0.722318	0	0.504798	0.848702	0.835016	0.979407	0.972	0.95089	0.50301	0.546386
Osteoblasts-H3K36me3	93	12	0.111969	0.749437	0.277466	0.82931	0	0.490779	0.902028	0.922891	0.986223	0.986773	0.981197	0.28285	0.297249
Osteoblasts-H3K4me1	93	14	0.134295	0.918066	0.335566	0.861366	0	0.580322	0.974798	0.972795	0.992375	0.992345	0.984029	0.332917	0.407895
Osteoblasts-H3K4me2	93	15	0.0710234	0.354284	0.155483	0.936236	0	0.785363	1	1	0.998379	0.998472	0.994651	0.146499	0.198379
Osteoblasts-H3K4me3	93	16	0.0778286	0.528545	0.260282	0.918108	0	0.870483	1	1	0.999345	0.99945	0.995046	0.245943	0.345707
Osteoblasts-H3K79me2	93	18	0.0977284	0.792363	0.352675	0.906401	0	0.60252	0.99299	0.9768	0.994494	0.993023	0.990393	0.351357	0.436189
Osteoblasts-H3K9me3	93	20	0.0962403	1.08509	0.445177	0.478049	0	0.194776	0.490278	0.455729	0.903833	0.865151	0.931028	0.43737	0.390753
Osteoblasts-H4K20me1	93	21	0.1063	1.09744	0.3816	0.7493	0	0.483936	0.908954	0.911875	0.984547	0.983755	0.974928	0.36492	0.495793
Ovary-DNase	94	0	0.111819	0.962067	0.706571	0.656278	0	0.615121	0.937829	0.890512	0.988415	0.972446	0.930831	0.589829	1.13237
Ovary-H3K27ac	94	10	0.131802	1.07128	2.96271	0.543751	0	0.449887	0.881749	0.714012	0.981525	0.87898	0.96081	2.90215	1.48645
Ovary-H3K27me3	94	11	0.141664	1.10065	1.20088	0.485492	0	0.255779	0.571476	0.563048	0.917485	0.851025	0.923564	1.111	0.562982
Ovary-H3K36me3	94	12	0.115203	0.591742	0.448185	0.700475	0	0.43303	0.88492	0.836268	0.982928	0.972846	0.973569	0.478749	0.482255
Ovary-H3K4me1	94	14	0.125123	1.14185	0.764167	0.562167	0	0.304932	0.724443	0.644914	0.960547	0.897082	0.949617	0.736309	0.643568
Ovary-H3K4me3	94	16	0.0894808	1.06726	0.824623	0.825051	0	0.810648	0.998999	0.987148	0.998462	0.993558	0.991322	0.811371	1.98194
Ovary-H3K9me3	94	20	0.0772881	1.0996	0.387849	0.430918	0	0.166653	0.390136	0.34816	0.843737	0.802781	0.88768	0.384727	0.293808
Pancreas-DNase	95	0	0.106952	1.35691	0.717179	0.642106	0	0.605775	0.916632	0.894851	0.983907	0.975327	0.937933	0.595798	1.55611
Pancreas-H3K27ac	95	10	0.133024	0.834122	1.66217	0.581511	0	0.613703	0.912209	0.830593	0.983512	0.953676	0.960126	1.68707	0.958089
Pancreas-H3K27me3	95	11	0.121696	1.36012	2.25324	0.168868	0	0.0423934	0.152633	0.158558	0.756865	0.545851	0.768794	2.18448	1.3229
Pancreas-H3K36me3	95	12	0.101215	0.675199	0.380522	0.716401	0	0.521405	0.939331	0.883919	0.987787	0.981441	0.970745	0.395479	0.613864
Pancreas-H3K4me1	95	14	0.151567	2.27345	0.854824	0.722792	0	0.439372	0.851707	0.839272	0.978079	0.972512	0.956723	0.796863	1.55748
Pancreas-H3K4me3	95	16	0.0769811	1.39777	1.07299	0.857817	0	0.857715	0.996245	0.990069	0.998758	0.997502	0.989168	1.05045	1.95801
Pancreas-H3K9me3	95	20	0.102307	1.50377	0.522238	0.541393	0	0.320704	0.656263	0.627806	0.945279	0.905998	0.929342	0.484936	0.802619
Pancreatic_Islets-H3K27ac	96	10	0.0943878	0.994788	1.35014	0.616866	0	0.54811	0.826004	0.838772	0.973776	0.946612	0.959382	1.21216	0.633254
Pancreatic_Islets-H3K27me3	96	11	0.10139	1.11576	0.793907	0.468541	0	0.28674	0.546858	0.544772	0.918406	0.854668	0.915553	0.763536	0.479411
Pancreatic_Islets-H3K36me3	96	12	0.153029	0.803724	0.843165	0.379782	0	0.328465	0.648919	0.608445	0.890098	0.888011	0.918612	0.880642	0.469692
Pancreatic_Islets-H3K4me1	96	14	0.196992	2.3706	1.87534	0.269446	0	0.104314	0.350747	0.294667	0.857402	0.636207	0.817492	1.77757	1.02897
Pancreatic_Islets-H3K4me3	96	16	0.0535686	0.62058	0.497259	0.849283	0	0.803054	0.991238	0.991321	0.996822	0.996815	0.991218	0.474193	1.14409
Pancreatic_Islets-H3K9ac	96	19	0.063029	0.799196	1.06471	0.687705	0	0.650421	0.942252	0.894601	0.98674	0.959974	0.982247	1.05585	0.69945
Pancreatic_Islets-H3K9me3	96	20	0.0436741	0.505132	0.318497	0.472444	0	0.279396	0.648669	0.580072	0.938478	0.837921	0.985554	0.31664	0.320941
Penis_Foreskin_Fibroblast_Primary_Cells_skin01-DNase	97	0	0.133658	1.14458	0.757779	0.856805	0	0.794876	0.998331	0.995577	0.998354	0.997724	0.980029	0.661484	2.20354
Penis_Foreskin_Fibroblast_Primary_Cells_skin01-H3K27ac	97	10	0.182144	0.408392	0.830133	0.752426	0	0.712092	0.99541	0.957607	0.996853	0.9895	0.951914	0.817774	0.784408
Penis_Foreskin_Fibroblast_Primary_Cells_skin01-H3K27me3	97	11	0.199506	1.92832	0.807025	0.800792	0	0.567471	0.925227	0.870984	0.98881	0.975589	0.956359	0.736561	0.805263
Penis_Foreskin_Fibroblast_Primary_Cells_skin01-H3K36me3	97	12	0.127442	0.880862	0.366301	0.848988	0	0.531002	0.966619	0.943503	0.991263	0.988863	0.978217	0.350328	0.397027
Penis_Foreskin_Fibroblast_Primary_Cells_skin01-H3K4me1	97	14	0.150064	0.865745	0.313128	0.828262	0	0.532254	0.933656	0.928816	0.988619	0.988131	0.969363	0.325786	0.400869
Penis_Foreskin_Fibroblast_Primary_Cells_skin01-H3K4me3	97	16	0.112998	0.776085	0.369293	0.911706	0	0.854711	1	1	0.999349	0.999276	0.98688	0.329557	0.591211
Penis_Foreskin_Fibroblast_Primary_Cells_skin01-H3K9me3	97	20	0.148739	2.41735	0.671212	0.619906	0	0.310356	0.742468	0.701994	0.961159	0.947673	0.927869	0.606293	0.770925
Penis_Foreskin_Fibroblast_Primary_Cells_skin02-DNase	98	0	0.153862	2.13935	1.51404	0.854186	0	0.78845	0.999332	0.996745	0.998363	0.997983	0.982582	1.32683	3.24598
Penis_Foreskin_Fibroblast_Primary_Cells_skin02-H3K27ac	98	10	0.192657	0.338425	0.790144	0.705344	0	0.722857	0.984645	0.946841	0.995946	0.988352	0.944776	0.78201	0.618647
Penis_Foreskin_Fibroblast_Primary_Cells_skin02-H3K27me3	98	11	0.145645	0.962685	0.535163	0.785946	0	0.520487	0.921639	0.841943	0.987725	0.97213	0.965382	0.48546	0.537977
Penis_Foreskin_Fibroblast_Primary_Cells_skin02-H3K36me3	98	12	0.127708	0.631374	0.348543	0.777282	0	0.508804	0.949929	0.916131	0.989211	0.985615	0.969927	0.363304	0.449219
Penis_Foreskin_Fibroblast_Primary_Cells_skin02-H3K4me1	98	14	0.133676	0.533668	0.33596	0.798387	0	0.503463	0.929483	0.893516	0.987883	0.98343	0.965916	0.348225	0.363022
Penis_Foreskin_Fibroblast_Primary_Cells_skin02-H3K4me3	98	16	0.121963	0.784017	0.505277	0.88584	0	0.859718	1	1	0.999409	0.999354	0.975859	0.451842	1.52053
Penis_Foreskin_Fibroblast_Primary_Cells_skin02-H3K9me3	98	20	0.139087	1.86731	0.654705	0.589111	0	0.314195	0.74564	0.64483	0.955649	0.926516	0.92328	0.624884	0.773417
Penis_Foreskin_Keratinocyte_Primary_Cells_skin02-DNase	99	0	0.185292	3.80541	1.56756	0.777322	0	0.546608	0.965535	0.942752	0.99132	0.982328	0.967133	1.18443	3.15458
Penis_Foreskin_Keratinocyte_Primary_Cells_skin02-H3K27me3	99	11	0.090943	0.384981	0.370414	0.763932	0	0.775348	0.971793	0.961946	0.995592	0.990157	0.979947	0.356222	0.498367
Penis_Foreskin_Keratinocyte_Primary_Cells_skin02-H3K36me3	99	12	0.0915048	0.625822	0.366847	0.821218	0	0.425436	0.885504	0.883084	0.983555	0.982172	0.979543	0.426329	0.416948
Penis_Foreskin_Keratinocyte_Primary_Cells_skin02-H3K4me1	99	14	0.102513	0.397778	0.87421	0.793935	0	0.422181	0.905116	0.845782	0.984271	0.976327	0.977769	1.01478	1.13471
Penis_Foreskin_Keratinocyte_Primary_Cells_skin02-H3K4me3	99	16	0.0575734	0.773631	0.521397	0.945061	0	0.860719	1	1	0.999403	0.999405	0.998226	0.471877	1.79365
Penis_Foreskin_Keratinocyte_Primary_Cells_skin02-H3K9me3	99	20	0.0567196	1.40321	0.630121	0.578838	0	0.386297	0.835183	0.72678	0.975219	0.911075	0.961096	0.590505	0.832866
Penis_Foreskin_Keratinocyte_Primary_Cells_skin03-H3K27ac	100	10	0.173605	0.527493	1.26487	0.758544	0	0.653676	0.994325	0.969123	0.995777	0.991783	0.969073	1.33425	1.34282
Penis_Foreskin_Keratinocyte_Primary_Cells_skin03-H3K27me3	100	11	0.162899	1.31898	0.937984	0.735359	0	0.775766	0.982642	0.959276	0.99654	0.989343	0.948534	0.885309	1.04839
Penis_Foreskin_Keratinocyte_Primary_Cells_skin03-H3K36me3	100	12	0.159426	1.41014	0.392908	0.869906	0	0.504548	0.921138	0.930068	0.987451	0.987824	0.979978	0.371581	0.31091
Penis_Foreskin_Keratinocyte_Primary_Cells_skin03-H3K4me1	100	14	0.159351	1.25835	0.442947	0.790627	0	0.418092	0.887758	0.860552	0.983268	0.979005	0.968347	0.511624	0.549704
Penis_Foreskin_Keratinocyte_Primary_Cells_skin03-H3K4me3	100	16	0.145724	2.72836	2.07999	0.93279	0	0.871735	1	1	0.999448	0.999445	0.994738	1.94614	2.47251
Penis_Foreskin_Keratinocyte_Primary_Cells_skin03-H3K9me3	100	20	0.160048	2.99392	0.761787	0.575885	0	0.285822	0.698406	0.672369	0.955322	0.938816	0.921855	0.694174	0.83981
Penis_Foreskin_Melanocyte_Primary_Cells_skin01-DNase	101	0	0.226502	5.53717	1.77	0.642077	0	0.500292	0.749645	0.843278	0.944804	0.95192	0.908627	1.21457	2.82504
Penis_Foreskin_Melanocyte_Primary_Cells_skin01-H3K27ac	101	10	0.138532	1.25244	3.06991	0.557701	0	0.471501	0.743303	0.719102	0.956771	0.92959	0.951586	3.03599	1.85787
Penis_Foreskin_Melanocyte_Primary_Cells_skin01-H3K27me3	101	11	0.0844149	0.539547	0.535096	0.708989	0	0.4821	0.878745	0.835016	0.982509	0.969495	0.975122	0.539385	0.463344
Penis_Foreskin_Melanocyte_Primary_Cells_skin01-H3K36me3	101	12	0.103675	0.177614	0.653852	0.701739	0	0.483518	0.903113	0.861804	0.98388	0.97647	0.983876	0.728441	0.304827
Penis_Foreskin_Melanocyte_Primary_Cells_skin01-H3K4me1	101	14	0.108095	0.312567	0.803259	0.68275	0	0.384128	0.796962	0.753234	0.971839	0.955605	0.969088	0.870437	0.446333
Penis_Foreskin_Melanocyte_Primary_Cells_skin01-H3K4me3	101	16	0.0772912	0.350421	0.343355	0.872252	0	0.876659	1	0.995577	0.999414	0.99854	0.994097	0.289405	1.36136
Penis_Foreskin_Melanocyte_Primary_Cells_skin01-H3K9me3	101	20	0.079195	0.974161	0.380071	0.584758	0	0.389886	0.722607	0.703497	0.954681	0.937945	0.976285	0.36538	0.64626
Penis_Foreskin_Melanocyte_Primary_Cells_skin03-H3K27ac	102	10	0.169661	1.07205	0.769645	0.691423	0	0.641325	0.951765	0.923642	0.991835	0.982608	0.948944	0.780392	0.776297
Penis_Foreskin_Melanocyte_Primary_Cells_skin03-H3K27me3	102	11	0.189178	1.49614	1.0699	0.618227	0	0.558291	0.886089	0.791955	0.978945	0.930569	0.905861	0.972406	1.18906
Penis_Foreskin_Melanocyte_Primary_Cells_skin03-H3K36me3	102	12	0.162243	1.68406	0.539187	0.817527	0	0.459234	0.896937	0.901026	0.983597	0.98426	0.973977	0.486758	0.686457
Penis_Foreskin_Melanocyte_Primary_Cells_skin03-H3K4me1	102	14	0.23976	2.63458	0.828712	0.637037	0	0.326963	0.731036	0.732204	0.95988	0.952233	0.914373	0.853178	0.982606
Penis_Foreskin_Melanocyte_Primary_Cells_skin03-H3K4me3	102	16	0.116871	1.48966	0.874598	0.869592	0	0.850622	0.999499	0.997663	0.998851	0.998259	0.993339	0.840624	1.45563
Penis_Foreskin_Melanocyte_Primary_Cells_skin03-H3K9me3	102	20	0.107184	1.93397	0.612441	0.53921	0	0.319369	0.692481	0.644663	0.944509	0.921157	0.929856	0.540211	0.739545
Peripheral_Blood_Mononuclear_Primary_Cells-H3K27ac	103	10	0.143336	0.767549	1.77621	0.645386	0	0.666694	0.971126	0.908203	0.992822	0.97971	0.991663	1.81404	0.972579
Peripheral_Blood_Mononuclear_Primary_Cells-H3K27me3	103	11	0.133442	1.0161	0.567207	0.769317	0	0.715514	0.986314	0.960694	0.995918	0.992174	0.96771	0.555055	0.672887
Peripheral_Blood_Mononuclear_Primary_Cells-H3K36me3	103	12	0.160663	1.92302	0.917558	0.85695	0	0.530251	0.975549	0.913377	0.99155	0.986789	0.981684	0.896224	1.04055
Peripheral_Blood_Mononuclear_Primary_Cells-H3K4me1	103	14	0.174065	0.842842	1.39848	0.647267	0	0.351415	0.75557	0.772177	0.965966	0.960306	0.968035	1.41628	1.07264
Peripheral_Blood_Mononuclear_Primary_Cells-H3K4me3	103	16	0.0943518	0.317592	0.347799	0.834389	0	0.860052	0.99975	0.999165	0.999358	0.999204	0.994223	0.360786	0.50428
Peripheral_Blood_Mononuclear_Primary_Cells-H3K9ac	103	19	0.134117	0.581411	0.386512	0.718967	0	0.756906	0.990069	0.970291	0.996771	0.994001	0.960914	0.378363	0.423329
Peripheral_Blood_Mononuclear_Primary_Cells-H3K9me3	103	20	0.0979125	1.14998	0.500517	0.595878	0	0.452474	0.787783	0.752232	0.963991	0.951568	0.971198	0.492432	0.598827
Placenta_Amnion-H3K27ac	104	10	0.154515	1.18811	2.64692	0.536062	0	0.314279	0.687557	0.613202	0.948343	0.915505	0.947558	2.6268	1.1557
Placenta_Amnion-H3K27me3	104	11	0.123075	0.49502	0.807359	0.603983	0	0.62789	0.906534	0.848869	0.984171	0.957215	0.979152	0.827844	0.77473
Placenta_Amnion-H3K36me3	104	12	0.121496	0.937898	0.381654	0.718661	0	0.415422	0.864725	0.858299	0.979563	0.974078	0.96922	0.394084	0.954098
Placenta_Amnion-H3K4me1	104	14	0.172192	1.8353	0.518584	0.665075	0	0.329133	0.745807	0.777769	0.963694	0.960117	0.934048	0.556228	0.919553
Placenta_Amnion-H3K4me3	104	16	0.130584	0.895787	1.70656	0.69677	0	0.793624	0.994576	0.969206	0.997457	0.991293	0.976428	1.71665	0.567281
Placenta_Amnion-H3K9me3	104	20	0.0955827	1.10195	0.740296	0.286916	0	0.158224	0.360845	0.353918	0.771989	0.775311	0.914488	0.698378	0.405771
Psoas_Muscle-DNase	105	0	0.114985	1.36798	0.680442	0.700483	0	0.626972	0.939831	0.932571	0.989834	0.983549	0.949012	0.518579	1.76026
Psoas_Muscle-H3K27ac	105	10	0.104544	0.843312	0.865532	0.738696	0	0.674289	0.986815	0.939164	0.995375	0.982334	0.976839	0.853585	1.37758
Psoas_Muscle-H3K27me3	105	11	0.0708034	1.15743	0.713874	0.417156	0	0.31987	0.584745	0.570224	0.908359	0.78144	0.913447	0.58081	0.625181
Psoas_Muscle-H3K36me3	105	12	0.135651	0.4581	1.18345	0.561504	0	0.309605	0.728115	0.587666	0.958034	0.924687	0.95165	1.18867	0.794525
Psoas_Muscle-H3K4me1	105	14	0.133557	0.925858	0.863871	0.589482	0	0.289243	0.704498	0.651673	0.957682	0.921618	0.954788	0.8558	0.620527
Psoas_Muscle-H3K4me3	105	16	0.086016	1.17972	0.835228	0.873139	0	0.854878	1	0.999249	0.99926	0.999064	0.996481	0.768289	2.34104
Psoas_Muscle-H3K9me3	105	20	0.104858	1.44155	0.425771	0.475237	0	0.172661	0.442627	0.417425	0.887581	0.833076	0.920585	0.416451	0.458984
Rectal_Mucosa.Donor_29-H3K27ac	106	10	0.111281	1.54847	0.96234	0.879765	0	0.751648	0.99975	0.998498	0.997978	0.997794	0.985538	0.848729	2.37363
Rectal_Mucosa.Donor_29-H3K27me3	106	11	0.110276	0.765347	0.813563	0.611934	0	0.407828	0.766169	0.71735	0.963611	0.945014	0.949784	0.792379	0.636895
Rectal_Mucosa.Donor_29-H3K36me3	106	12	0.103945	0.839412	0.369836	0.843407	0	0.561546	0.964617	0.950013	0.991425	0.9901	0.982868	0.375198	0.655893
Rectal_Mucosa.Donor_29-H3K4me1	106	14	0.137621	0.394138	0.582775	0.703909	0	0.514062	0.923141	0.889009	0.986885	0.980043	0.97284	0.642916	0.582862
Rectal_Mucosa.Donor_29-H3K4me3	106	16	0.0742482	0.975731	0.505643	0.911903	0	0.787032	1	0.999833	0.99857	0.998503	0.993563	0.476516	0.867459
Rectal_Mucosa.Donor_29-H3K9ac	106	19	0.109656	0.414851	0.832566	0.759599	0	0.771176	0.998748	0.984478	0.998192	0.996244	0.978038	0.893178	0.700117
Rectal_Mucosa.Donor_29-H3K9me3	106	20	0.0668694	0.852236	0.497852	0.45308	0	0.259284	0.545523	0.513311	0.891249	0.867075	0.960395	0.482878	0.397714
Rectal_Mucosa.Donor_31-H3K27ac	107	10	0.10489	1.35004	0.682823	0.860819	0	0.70141	0.998915	0.998331	0.997006	0.996957	0.986524	0.636439	1.33029
Rectal_Mucosa.Donor_31-H3K27me3	107	11	0.123931	0.854652	0.638115	0.620719	0	0.440124	0.814904	0.748143	0.969371	0.947431	0.957932	0.587683	0.503089
Rectal_Mucosa.Donor_31-H3K36me3	107	12	0.11094	0.537754	0.289988	0.787814	0	0.49445	0.937495	0.916882	0.988013	0.986044	0.979211	0.292759	0.357588
Rectal_Mucosa.Donor_31-H3K4me1	107	14	0.124961	0.767635	0.490876	0.750643	0	0.510223	0.937078	0.915881	0.988257	0.983109	0.972403	0.531952	0.581496
Rectal_Mucosa.Donor_31-H3K4me3	107	16	0.0715235	0.301037	0.339282	0.878909	0	0.822499	1	0.999583	0.99903	0.998843	0.994296	0.337525	0.390575
Rectal_Mucosa.Donor_31-H3K9ac	107	19	0.083915	0.937983	0.559485	0.886382	0	0.802303	1	0.999583	0.998784	0.998561	0.993379	0.461632	0.95544
Rectal_Mucosa.Donor_31-H3K9me3	107	20	0.097345	1.07957	0.47621	0.413648	0	0.20696	0.473087	0.444046	0.880152	0.832816	0.9259	0.441637	0.354839
Rectal_Smooth_Muscle-H3K27ac	108	10	0.117991	2.43244	1.27762	0.830341	0	0.660185	0.995994	0.989819	0.99604	0.995004	0.986042	1.1428	3.09135
Rectal_Smooth_Muscle-H3K27me3	108	11	0.126449	0.845992	0.848802	0.522976	0	0.363765	0.6944	0.661687	0.943207	0.921074	0.935474	0.810559	0.399414
Rectal_Smooth_Muscle-H3K36me3	108	12	0.124414	0.35864	0.402023	0.730264	0	0.482517	0.920971	0.872903	0.986146	0.98108	0.980931	0.419553	0.368782
Rectal_Smooth_Muscle-H3K4me1	108	14	0.155197	0.619599	0.755977	0.669516	0	0.423684	0.871985	0.8003	0.981133	0.961872	0.966552	0.89215	0.716974
Rectal_Smooth_Muscle-H3K4me3	108	16	0.0725534	0.681712	0.413826	0.890958	0	0.842193	1	1	0.999179	0.999175	0.99386	0.416266	2.05826
Rectal_Smooth_Muscle-H3K9ac	108	19	0.14973	1.18917	2.29572	0.558048	0	0.645915	0.885254	0.868647	0.972898	0.973662	0.951016	2.3462	1.58229
Rectal_Smooth_Muscle-H3K9me3	108	20	0.0707413	1.03991	0.375208	0.399709	0	0.209297	0.465993	0.429358	0.870276	0.821672	0.926733	0.371669	0.320043
Right_Atrium-H3K27ac	109	10	0.0937533	1.17669	0.514821	0.833018	0	0.659518	0.991321	0.976133	0.995291	0.99342	0.986668	0.511695	1.3714
Right_Atrium-H3K27me3	109	11	0.118187	0.937685	1.21288	0.387687	0	0.0926312	0.337562	0.191855	0.860229	0.734416	0.916536	1.09948	0.46135
Right_Atrium-H3K36me3	109	12	0.247118	2.37669	2.20159	0.110032	0	0.0450638	0.129851	0.172745	0.590175	0.591006	0.609598	2.22702	1.56958
Right_Atrium-H3K4me1	109	14	0.109216	0.933631	0.651563	0.657548	0	0.342235	0.789702	0.78553	0.971681	0.950878	0.962301	0.739938	0.647521
Right_Atrium-H3K4me3	109	16	0.089314	1.18143	0.751849	0.894423	0	0.856881	0.999833	1	0.999265	0.999316	0.988433	0.710401	2.72118
Right_Atrium-H3K9me3	109	20	0.0737995	0.782826	0.324604	0.439579	0	0.252191	0.51982	0.487774	0.882424	0.859641	0.950704	0.317137	0.349509
Right_Ventricle-H3K27ac	110	10	0.124234	0.636435	1.07226	0.695364	0	0.666694	0.985563	0.943754	0.994869	0.979059	0.955393	1.08305	0.864293
Right_Ventricle-H3K27me3	110	11	0.135073	1.04909	1.10084	0.561334	0	0.256447	0.632813	0.535091	0.942501	0.894639	0.935847	1.07547	0.743131
Right_Ventricle-H3K36me3	110	12	0.12696	0.930942	0.375988	0.718426	0	0.445464	0.898022	0.865476	0.983549	0.978002	0.96407	0.383117	0.548014
Right_Ventricle-H3K4me1	110	14	0.149764	1.06382	0.414408	0.71897	0	0.412334	0.863306	0.820746	0.97988	0.970814	0.956898	0.425003	0.648154
Right_Ventricle-H3K4me3	110	16	0.082115	0.43816	0.39561	0.816243	0	0.843195	1	0.995744	0.999092	0.99813	0.992354	0.372646	0.572046
Right_Ventricle-H3K9me3	110	20	0.115842	1.14945	0.42314	0.492672	0	0.211216	0.495535	0.498456	0.901067	0.872875	0.952789	0.4179	0.371812
Sigmoid_Colon-H3K27ac	111	10	0.143651	1.88282	0.958925	0.848545	0	0.702328	0.997747	0.995076	0.996936	0.996438	0.983954	0.794138	2.98192
Sigmoid_Colon-H3K27me3	111	11	0.122477	1.02242	0.769659	0.588129	0	0.342235	0.665777	0.645247	0.945402	0.929842	0.942328	0.756235	0.497908
Sigmoid_Colon-H3K36me3	111	12	0.117187	0.962307	0.403585	0.814503	0	0.527748	0.956271	0.942168	0.99035	0.988593	0.983949	0.398391	0.9239
Sigmoid_Colon-H3K4me1	111	14	0.148978	0.681043	0.652304	0.640469	0	0.349495	0.788116	0.70792	0.969384	0.942327	0.967901	0.732061	0.582823
Sigmoid_Colon-H3K4me3	111	16	0.159133	1.2601	2.14959	0.629413	0	0.757406	0.942085	0.949679	0.989034	0.989215	0.968804	2.19252	1.52953
Sigmoid_Colon-H3K9me3	111	20	0.0975345	1.02376	0.37665	0.531813	0	0.298256	0.615622	0.582325	0.927188	0.900798	0.955358	0.375192	0.395479
Skeletal_Muscle_Female-H3K27ac	112	10	0.146108	1.85902	0.78476	0.854721	0	0.69148	0.984645	0.995661	0.995219	0.996327	0.982835	0.780874	1.23297
Skeletal_Muscle_Female-H3K27me3	112	11	0.145057	1.08233	0.458938	0.706543	0	0.53676	0.89435	0.859134	0.983699	0.976261	0.959226	0.43015	0.723816
Skeletal_Muscle_Female-H3K36me3	112	12	0.123095	0.792218	0.310829	0.818643	0	0.541684	0.926563	0.941584	0.98837	0.989211	0.979613	0.316934	0.350721
Skeletal_Muscle_Female-H3K4me1	112	14	0.159716	1.95264	0.739315	0.840763	0	0.537678	0.9526	0.960194	0.990111	0.990565	0.977665	0.678536	0.919055
Skeletal_Muscle_Female-H3K4me3	112	16	0.0754715	0.406706	0.252207	0.881091	0	0.829508	1	0.999917	0.998843	0.998942	0.993806	0.245902	0.260463
Skeletal_Muscle_Female-H3K9ac	112	19	0.0898653	0.286015	0.302169	0.817277	0	0.811399	0.999499	0.99516	0.99865	0.998178	0.976517	0.311454	0.384552
Skeletal_Muscle_Female-H3K9me3	112	20	0.0758303	0.817935	0.383063	0.502048	0	0.233831	0.536677	0.478344	0.912181	0.877996	0.946802	0.383734	0.328125
Skeletal_Muscle_Male-H3K27me3	113	11	0.120763	1.2843	0.568849	0.745868	0	0.499541	0.919386	0.833514	0.985833	0.970719	0.96438	0.524888	0.665926
Skeletal_Muscle_Male-H3K36me3	113	12	0.100926	0.520424	0.296532	0.797991	0	0.529834	0.920638	0.940749	0.988039	0.988672	0.983273	0.314114	0.312616
Skeletal_Muscle_Male-H3K4me1	113	14	0.12482	0.994445	0.486752	0.837565	0	0.588667	0.972211	0.960861	0.9924	0.991164	0.982747	0.51363	0.685657
Skeletal_Muscle_Male-H3K4me3	113	16	0.0647905	0.447881	0.391589	0.896374	0	0.820496	1	0.999499	0.998747	0.998763	0.995946	0.407644	0.400384
Skeletal_Muscle_Male-H3K9ac	113	19	0.124406	1.8977	0.907995	0.858855	0	0.760244	1	0.997663	0.998021	0.997765	0.985352	0.758903	1.20471
Skeletal_Muscle_Male-H3K9me3	113	20	0.0861061	1.07461	0.474167	0.494534	0	0.252107	0.554619	0.545857	0.916293	0.885587	0.950821	0.469366	0.442354
Small_Intestine-DNase	114	0	0.151249	3.3797	1.22694	0.65151	0	0.498289	0.869315	0.882417	0.97708	0.967625	0.941752	0.988658	2.02381
Small_Intestine-H3K27ac	114	10	0.156643	1.98701	1.14167	0.854863	0	0.744889	0.993491	0.995744	0.996953	0.996462	0.98326	1.04328	3.03788
Small_Intestine-H3K27me3	114	11	0.147762	0.942788	0.526973	0.627872	0	0.468414	0.770258	0.763331	0.965325	0.954016	0.949386	0.510382	0.569257
Small_Intestine-H3K36me3	114	12	0.108638	0.339548	1.08227	0.537394	0	0.294584	0.760244	0.689143	0.963894	0.905962	0.969757	1.07999	0.475354
Small_Intestine-H3K4me1	114	14	0.168616	0.617306	1.33533	0.58253	0	0.269298	0.678461	0.603772	0.958739	0.913392	0.947362	1.34768	0.88458
Small_Intestine-H3K4me3	114	16	0.151298	1.43452	2.69442	0.606503	0	0.729534	0.964867	0.914295	0.990917	0.979954	0.970053	2.71897	1.53121
Small_Intestine-H3K9me3	114	20	0.0657184	0.744697	0.405993	0.314682	0	0.202704	0.439289	0.335475	0.853774	0.77492	0.923897	0.398802	0.249395
Spleen-H3K27ac	115	10	0.165025	3.51895	1.58018	0.797728	0	0.659267	0.972378	0.978803	0.993751	0.992046	0.967521	1.53193	2.43201
Spleen-H3K27me3	115	11	0.152606	0.882068	1.50071	0.347349	0	0.261788	0.459317	0.528999	0.838273	0.853873	0.909078	1.52162	0.991467
Spleen-H3K36me3	115	12	0.12045	1.7276	1.1324	0.812309	0	0.659768	0.991822	0.984728	0.995507	0.995049	0.977297	1.11919	2.54094
Spleen-H3K4me1	115	14	0.153609	0.745323	0.525115	0.718175	0	0.459317	0.876492	0.840941	0.981586	0.974637	0.953149	0.540475	0.508926
Spleen-H3K4me3	115	16	0.153249	1.94123	3.35214	0.586263	0	0.631061	0.769006	0.838605	0.963077	0.960083	0.920902	3.35952	2.14961
Spleen-H3K9me3	115	20	0.0816762	1.46882	0.540667	0.59106	0	0.3999	0.737879	0.670116	0.958946	0.929669	0.93299	0.530894	0.81792
Stomach_Mucosa-H3K27me3	116	11	0.142865	2.25082	1.6087	0.741071	0	0.745139	0.979554	0.970792	0.995332	0.994222	0.961984	1.44161	3.38688
Stomach_Mucosa-H3K36me3	116	12	0.143599	0.454757	0.94878	0.579373	0	0.315113	0.737128	0.664107	0.955243	0.935854	0.961824	0.969189	0.4033
Stomach_Mucosa-H3K4me1	116	14	0.186588	1.97219	0.584934	0.737876	0	0.397396	0.819828	0.837186	0.973108	0.976845	0.942761	0.602902	0.942889
Stomach_Mucosa-H3K4me3	116	16	0.154098	1.83114	3.18093	0.679336	0	0.732705	0.9879	0.958691	0.996213	0.991395	0.981723	3.23383	2.32948
Stomach_Mucosa-H3K9ac	116	19	0.103376	1.55874	1.03657	0.820695	0	0.803972	0.996745	0.993741	0.998145	0.997376	0.983633	0.994183	1.90965
Stomach_Mucosa-H3K9me3	116	20	0.0903966	1.08491	0.51262	0.329844	0	0.16006	0.366019	0.367938	0.810446	0.802153	0.916615	0.483823	0.316885
Stomach_Smooth_Muscle-H3K27ac	117	10	0.152978	1.64822	0.944212	0.818062	0	0.656013	0.99299	0.964783	0.995403	0.989091	0.980826	0.839951	1.48485
Stomach_Smooth_Muscle-H3K27me3	117	11	0.116925	0.840435	0.759763	0.716072	0	0.495285	0.860636	0.80489	0.980394	0.965043	0.967127	0.697215	0.660029
Stomach_Smooth_Muscle-H3K36me3	117	12	0.0984843	0.624169	0.292023	0.834202	0	0.522574	0.946841	0.941584	0.989288	0.988632	0.985122	0.29641	0.37632
Stomach_Smooth_Muscle-H3K4me1	117	14	0.104738	0.485811	0.327592	0.779704	0	0.587165	0.964533	0.9526	0.991814	0.989441	0.978681	0.369532	0.390366
Stomach_Smooth_Muscle-H3K4me3	117	16	0.0805976	1.397	0.897061	0.923732	0	0.857632	1	0.999416	0.999286	0.999133	0.994532	0.816911	1.86429
Stomach_Smooth_Muscle-H3K9ac	117	19	0.0954278	0.421613	0.861425	0.786333	0	0.772261	0.998915	0.985646	0.998211	0.996668	0.991849	0.944648	0.767384
Stomach_Smooth_Muscle-H3K9me3	117	20	0.0810506	1.09305	0.788125	0.473349	0	0.239589	0.567804	0.458149	0.922661	0.813796	0.960321	0.774673	0.688973
Thymus-H3K27ac	118	10	0.0931324	0.59847	1.1767	0.741511	0	0.667028	0.981307	0.946424	0.99463	0.985874	0.981885	1.21234	0.829591
Thymus-H3K27me3	118	11	0.0831179	0.556703	0.353784	0.664211	0	0.636735	0.958107	0.946174	0.989291	0.988014	0.982807	0.360841	0.815888
Thymus-H3K36me3	118	12	0.0991398	0.21757	0.564189	0.715242	0	0.470416	0.90086	0.890929	0.985472	0.978039	0.983887	0.557924	0.319972
Thymus-H3K4me1	118	14	0.144513	0.555648	0.88271	0.649959	0	0.431194	0.874489	0.832513	0.979703	0.962297	0.972909	0.971085	0.639612
Thymus-H3K4me3	118	16	0.0735052	1.80542	1.0379	0.893454	0	0.839523	0.999583	0.999917	0.998822	0.999069	0.997812	0.986914	3.37227
Thymus-H3K9me3	118	20	0.063424	0.789955	0.417104	0.334293	0	0.153801	0.319619	0.353084	0.80216	0.777595	0.939034	0.397486	0.231474
hESC_Derived_CD184+_Endoderm_Cultured_Cells-H3K27ac	119	10	0.192824	2.36627	2.14664	0.516725	0	0.422766	0.746808	0.685972	0.949409	0.891756	0.894215	2.09672	1.78003
hESC_Derived_CD184+_Endoderm_Cultured_Cells-H3K27me3	119	11	0.234885	2.83272	1.92184	0.768108	0	0.838021	0.965368	0.992489	0.988056	0.998232	0.891771	1.90231	2.06121
hESC_Derived_CD184+_Endoderm_Cultured_Cells-H3K36me3	119	12	0.150508	1.58141	0.345613	0.817168	0	0.417508	0.809981	0.873154	0.97609	0.981754	0.970128	0.356069	0.462741
hESC_Derived_CD184+_Endoderm_Cultured_Cells-H3K4me1	119	14	0.177482	1.53069	0.561863	0.673679	0	0.331136	0.720604	0.721355	0.954295	0.956543	0.918402	0.583951	0.604821
hESC_Derived_CD184+_Endoderm_Cultured_Cells-H3K4me3	119	16	0.134034	0.95017	0.7878	0.804244	0	0.753651	0.997413	0.992907	0.997568	0.997016	0.964632	0.781006	0.673157
hESC_Derived_CD184+_Endoderm_Cultured_Cells-H3K9ac	119	19	0.124066	0.791968	0.644784	0.702721	0	0.765	0.980222	0.965868	0.995216	0.991399	0.977257	0.677828	0.729168
hESC_Derived_CD184+_Endoderm_Cultured_Cells-H3K9me3	119	20	0.137698	2.5379	0.800896	0.701431	0	0.411833	0.859301	0.864391	0.976587	0.9784	0.961828	0.782833	1.34111
hESC_Derived_CD56+_Ectoderm_Cultured_Cells-H3K27ac	120	10	0.175016	1.16379	1.94051	0.497902	0	0.4826	0.824251	0.689143	0.960078	0.897555	0.908113	1.95181	1.54591
hESC_Derived_CD56+_Ectoderm_Cultured_Cells-H3K27me3	120	11	0.189347	4.74704	3.74866	0.833014	0	0.860386	0.991738	1	0.997601	0.999187	0.97171	3.70979	5.37311
hESC_Derived_CD56+_Ectoderm_Cultured_Cells-H3K36me3	120	12	0.139093	0.304689	0.72715	0.769371	0	0.453142	0.913711	0.896937	0.985613	0.982087	0.97399	0.745297	0.589403
hESC_Derived_CD56+_Ectoderm_Cultured_Cells-H3K4me1	120	14	0.146433	1.75241	0.495957	0.722619	0	0.388801	0.817575	0.832596	0.975284	0.973155	0.947674	0.489205	0.736709
hESC_Derived_CD56+_Ectoderm_Cultured_Cells-H3K4me3	120	16	0.0777955	0.619055	0.534349	0.885561	0	0.874489	1	0.998915	0.999457	0.999278	0.995824	0.537229	1.34544
hESC_Derived_CD56+_Ectoderm_Cultured_Cells-H3K9me3	120	20	0.124716	0.999631	0.9193	0.37518	0	0.210548	0.503714	0.462739	0.839914	0.861759	0.890636	0.91474	0.666831
hESC_Derived_CD56+_Mesoderm_Cultured_Cells-H3K27ac	121	10	0.22619	3.16432	2.34108	0.65617	0	0.55754	0.918885	0.819912	0.9875	0.906645	0.948736	2.26108	2.77039
hESC_Derived_CD56+_Mesoderm_Cultured_Cells-H3K27me3	121	11	0.210606	0.759687	1.64941	0.592285	0	0.712342	0.95068	0.905616	0.990375	0.974811	0.892235	1.70843	2.73957
hESC_Derived_CD56+_Mesoderm_Cultured_Cells-H3K36me3	121	12	0.201462	1.8909	0.569388	0.849538	0	0.444129	0.897188	0.883502	0.984303	0.982773	0.973292	0.553999	0.844402
hESC_Derived_CD56+_Mesoderm_Cultured_Cells-H3K4me1	121	14	0.162924	1.39817	0.828866	0.660801	0	0.29183	0.676125	0.716014	0.954443	0.95407	0.930577	0.841369	0.793151
hESC_Derived_CD56+_Mesoderm_Cultured_Cells-H3K4me3	121	16	0.068577	1.02537	0.737705	0.912338	0	0.86798	1	0.999249	0.999349	0.999178	0.997114	0.733596	1.03421
hESC_Derived_CD56+_Mesoderm_Cultured_Cells-H3K9me3	121	20	0.157267	1.91584	0.773645	0.645408	0	0.4589	0.878244	0.85663	0.979409	0.973655	0.958866	0.713633	1.01979
iPS-15b_Cell_Line-H3K27me3	122	11	0.146045	2.37306	1.87527	0.870375	0	0.811149	1	0.995494	0.998949	0.997891	0.979874	1.86113	2.59574
iPS-15b_Cell_Line-H3K36me3	122	12	0.142104	0.295349	0.901328	0.705229	0	0.459818	0.889427	0.870483	0.983139	0.975313	0.974709	0.840857	0.671651
iPS-15b_Cell_Line-H3K4me1	122	14	0.164195	1.00386	0.583609	0.719082	0	0.361762	0.83777	0.782442	0.97769	0.964338	0.96382	0.676538	0.679156
iPS-15b_Cell_Line-H3K4me3	122	16	0.078997	0.401786	0.243143	0.878996	0	0.832179	0.999917	0.99975	0.999029	0.999003	0.982154	0.232127	0.865898
iPS-15b_Cell_Line-H3K9ac	122	19	0.147224	0.999621	1.75004	0.572968	0	0.606442	0.853459	0.848619	0.970995	0.96752	0.933854	1.73733	1.01489
iPS-15b_Cell_Line-H3K9me3	122	20	0.102324	0.716814	0.394835	0.547924	0	0.361178	0.73913	0.708253	0.952999	0.943349	0.96096	0.396941	0.329926
iPS-18_Cell_Line-H3K27ac	123	10	0.1483	0.959986	2.06494	0.564504	0	0.571894	0.835851	0.794876	0.962009	0.952132	0.981633	1.99291	1.25416
iPS-18_Cell_Line-H3K27me3	123	11	0.152284	3.32277	3.10656	0.90523	0	0.922056	1	1	0.999782	0.999759	0.988804	3.06909	2.5618
iPS-18_Cell_Line-H3K36me3	123	12	0.10375	0.61621	0.33767	0.844374	0	0.655262	0.991822	0.983727	0.995345	0.994694	0.990379	0.333905	0.436817
iPS-18_Cell_Line-H3K4me1	123	14	0.13779	1.27219	0.473399	0.809971	0	0.489443	0.927814	0.91755	0.987349	0.985879	0.979481	0.445824	0.643537
iPS-18_Cell_Line-H3K4me3	123	16	0.0644134	0.14275	0.104949	0.919055	0	0.901944	1	1	0.999703	0.999668	0.997295	0.0998165	0.228848
iPS-18_Cell_Line-H3K9ac	123	19	0.103707	0.490521	0.462774	0.769738	0	0.810482	0.998414	0.987482	0.99835	0.996822	0.985459	0.45864	0.724947
iPS-18_Cell_Line-H3K9me3	123	20	0.121123	1.59525	0.45329	0.644122	0	0.418176	0.734541	0.824835	0.957018	0.969803	0.934968	0.453952	0.627799
iPS-20b_Cell_Line-H3K27ac	124	10	0.119695	0.624265	1.38477	0.697545	0	0.623633	0.946257	0.890512	0.990161	0.979477	0.974004	1.35537	0.969001
iPS-20b_Cell_Line-H3K27me3	124	11	0.123275	2.10496	1.97081	0.907932	0	0.926646	1	1	0.999817	0.999814	0.989602	1.94063	1.7499
iPS-20b_Cell_Line-H3K36me3	124	12	0.109707	0.957775	0.473232	0.860755	0	0.6233	0.987148	0.984812	0.994177	0.993932	0.986265	0.430708	0.613526
iPS-20b_Cell_Line-H3K4me1	124	14	0.115641	0.581383	0.452078	0.769175	0	0.419928	0.900943	0.850622	0.983817	0.976601	0.973922	0.529685	0.523461
iPS-20b_Cell_Line-H3K4me3	124	16	0.071697	0.371851	0.220608	0.915698	0	0.839189	1	1	0.999215	0.99915	0.995627	0.202183	0.36474
iPS-20b_Cell_Line-H3K9ac	124	19	0.101256	0.596365	0.429713	0.812362	0	0.809313	0.999666	0.988066	0.998662	0.997373	0.985472	0.423559	0.817911
iPS-20b_Cell_Line-H3K9me3	124	20	0.113606	1.52625	0.742828	0.694096	0	0.568138	0.955771	0.932988	0.990898	0.985437	0.976927	0.665975	1.12751
iPS_DF_19.11_Cell_Line-DNase	125	0	0.112107	0.913784	1.0734	0.622121	0	0.544355	0.93908	0.817658	0.98811	0.946828	0.910859	0.988818	1.1711
iPS_DF_19.11_Cell_Line-H3K27ac	125	10	0.119683	0.822063	1.35576	0.626816	0	0.493616	0.852207	0.739381	0.977261	0.936262	0.960084	1.33425	1.06974
iPS_DF_19.11_Cell_Line-H3K27me3	125	11	0.11953	0.364432	0.775862	0.630787	0	0.765	0.9294	0.909705	0.983669	0.979014	0.967413	0.816847	0.72192
iPS_DF_19.11_Cell_Line-H3K36me3	125	12	0.144407	0.945439	1.16861	0.522763	0	0.299508	0.566135	0.638238	0.930344	0.912729	0.895865	1.1452	0.648743
iPS_DF_19.11_Cell_Line-H3K4me1	125	14	0.13554	1.26228	0.528338	0.712595	0	0.404657	0.853793	0.796879	0.979639	0.96611	0.95649	0.515524	0.700484
iPS_DF_19.11_Cell_Line-H3K4me3	125	16	0.0799342	0.755904	0.726208	0.863266	0	0.845197	1	0.992823	0.999269	0.997844	0.98923	0.677314	2.16886
iPS_DF_19.11_Cell_Line-H3K9me3	125	20	0.107101	1.43109	0.584113	0.561986	0	0.395477	0.623633	0.651339	0.940087	0.918556	0.928733	0.521454	0.941544
iPS_DF_6.9_Cell_Line-DNase	126	0	0.0956488	0.737507	0.676838	0.653877	0	0.594676	0.961362	0.867646	0.991382	0.968579	0.916423	0.680355	1.15843
iPS_DF_6.9_Cell_Line-H3K27ac	126	10	0.135378	1.28975	3.55126	0.284555	0	0.180756	0.353334	0.380956	0.842429	0.626183	0.89198	3.60434	2.28602
iPS_DF_6.9_Cell_Line-H3K27me3	126	11	0.116301	0.582264	0.590503	0.655634	0	0.850455	0.975966	0.963699	0.992837	0.992464	0.953262	0.660523	1.65888
iPS_DF_6.9_Cell_Line-H3K36me3	126	12	0.124623	0.478263	0.596395	0.57343	0	0.427272	0.820162	0.763415	0.967339	0.954592	0.959186	0.599996	0.425638
iPS_DF_6.9_Cell_Line-H3K4me1	126	14	0.111968	0.755014	0.475356	0.616749	0	0.364349	0.763081	0.700159	0.964022	0.939605	0.963142	0.486785	0.530536
iPS_DF_6.9_Cell_Line-H3K4me3	126	16	0.0790207	0.390549	0.438829	0.828816	0	0.861637	1	0.998665	0.999426	0.999218	0.995808	0.454378	1.80276
iPS_DF_6.9_Cell_Line-H3K9me3	126	20	0.10506	1.14252	0.496439	0.372082	0	0.235834	0.403906	0.475424	0.844966	0.846523	0.950385	0.514907	0.486369
