# Supplementary material for: PREDICTD PaRallel Epigenomics Data Imputation with Cloud-based Tensor Decomposition
Source: Nat Commun. 2018 Apr 11;9:1402. doi: 10.1038/s41467-018-03635-9 (PMC5895786; doi:10.1038/s41467-018-03635-9)
Supplement: Supplementary file 19 — Supplementary Dataset 17(XLSX 118 kb) [file 41467_2018_3635_MOESM19_ESM.xlsx]

## Sheet: Supplementary Data 17
Cell Type	Assay	ENCODE Annotation Accession	ENCODE File Accession
4star	H2AK5ac	/annotations/ENCSR175ODR/	/files/ENCFF710NER/
4star	DNase	/annotations/ENCSR843VQG/	/files/ENCFF203DRX/
4star	H2A.Z	/annotations/ENCSR650IJO/	/files/ENCFF147XTP/
4star	H2BK120ac	/annotations/ENCSR746UNM/	/files/ENCFF214WNB/
4star	H2BK12ac	/annotations/ENCSR257MAL/	/files/ENCFF967DYS/
4star	H2BK15ac	/annotations/ENCSR596CBK/	/files/ENCFF048MBT/
4star	H2BK5ac	/annotations/ENCSR637DDB/	/files/ENCFF896GAN/
4star	H3K14ac	/annotations/ENCSR639VIG/	/files/ENCFF018ZPE/
4star	H3K18ac	/annotations/ENCSR430BQV/	/files/ENCFF591FEN/
4star	H3K23ac	/annotations/ENCSR134ILE/	/files/ENCFF736JIK/
4star	H3K27ac	/annotations/ENCSR949FXF/	/files/ENCFF310YYX/
4star	H3K27me3	/annotations/ENCSR377DJV/	/files/ENCFF876SCY/
4star	H3K36me3	/annotations/ENCSR611TQS/	/files/ENCFF652SPB/
4star	H3K4ac	/annotations/ENCSR139KJY/	/files/ENCFF122BNO/
4star	H3K4me1	/annotations/ENCSR418KSL/	/files/ENCFF335SRB/
4star	H3K4me2	/annotations/ENCSR463ZME/	/files/ENCFF334RWF/
4star	H3K4me3	/annotations/ENCSR905WKM/	/files/ENCFF548HNC/
4star	H3K79me1	/annotations/ENCSR258GAW/	/files/ENCFF872XQM/
4star	H3K79me2	/annotations/ENCSR466DYF/	/files/ENCFF505XRC/
4star	H3K9ac	/annotations/ENCSR702HSA/	/files/ENCFF602YLP/
4star	H3K9me3	/annotations/ENCSR897EPF/	/files/ENCFF300QSV/
4star	H4K20me1	/annotations/ENCSR494CGT/	/files/ENCFF894JUG/
4star	H4K8ac	/annotations/ENCSR521VZN/	/files/ENCFF486UHP/
4star	H4K91ac	/annotations/ENCSR576FCY/	/files/ENCFF579CZM/
A549_EtOH_0.02pct_Lung_Carcinoma	DNase	/annotations/ENCSR786JXM/	/files/ENCFF736JKN/
A549_EtOH_0.02pct_Lung_Carcinoma	H2A.Z	/annotations/ENCSR750DQV/	/files/ENCFF816KXX/
A549_EtOH_0.02pct_Lung_Carcinoma	H2AK5ac	/annotations/ENCSR189KQR/	/files/ENCFF286RZU/
A549_EtOH_0.02pct_Lung_Carcinoma	H2BK120ac	/annotations/ENCSR133GSZ/	/files/ENCFF315OBQ/
A549_EtOH_0.02pct_Lung_Carcinoma	H2BK12ac	/annotations/ENCSR061DTJ/	/files/ENCFF810JLQ/
A549_EtOH_0.02pct_Lung_Carcinoma	H2BK15ac	/annotations/ENCSR578ZLC/	/files/ENCFF310QNE/
A549_EtOH_0.02pct_Lung_Carcinoma	H2BK5ac	/annotations/ENCSR215VMF/	/files/ENCFF695HZW/
A549_EtOH_0.02pct_Lung_Carcinoma	H3K14ac	/annotations/ENCSR685VEQ/	/files/ENCFF930YTW/
A549_EtOH_0.02pct_Lung_Carcinoma	H3K18ac	/annotations/ENCSR610AYZ/	/files/ENCFF924RYG/
A549_EtOH_0.02pct_Lung_Carcinoma	H3K23ac	/annotations/ENCSR124MNJ/	/files/ENCFF024VQK/
A549_EtOH_0.02pct_Lung_Carcinoma	H3K27ac	/annotations/ENCSR745LPI/	/files/ENCFF606EUO/
A549_EtOH_0.02pct_Lung_Carcinoma	H3K27me3	/annotations/ENCSR666GDL/	/files/ENCFF922BVJ/
A549_EtOH_0.02pct_Lung_Carcinoma	H3K36me3	/annotations/ENCSR515SNJ/	/files/ENCFF381NJZ/
A549_EtOH_0.02pct_Lung_Carcinoma	H3K4ac	/annotations/ENCSR372CKR/	/files/ENCFF264IDQ/
A549_EtOH_0.02pct_Lung_Carcinoma	H3K4me1	/annotations/ENCSR413LSQ/	/files/ENCFF934VTB/
A549_EtOH_0.02pct_Lung_Carcinoma	H3K4me2	/annotations/ENCSR924ZSD/	/files/ENCFF886SJU/
A549_EtOH_0.02pct_Lung_Carcinoma	H3K4me3	/annotations/ENCSR744UVP/	/files/ENCFF183NQO/
A549_EtOH_0.02pct_Lung_Carcinoma	H3K79me1	/annotations/ENCSR053OSL/	/files/ENCFF029SVU/
A549_EtOH_0.02pct_Lung_Carcinoma	H3K79me2	/annotations/ENCSR736OQW/	/files/ENCFF762VSW/
A549_EtOH_0.02pct_Lung_Carcinoma	H3K9ac	/annotations/ENCSR233TGV/	/files/ENCFF104MJN/
A549_EtOH_0.02pct_Lung_Carcinoma	H3K9me3	/annotations/ENCSR620VRB/	/files/ENCFF097ZNW/
A549_EtOH_0.02pct_Lung_Carcinoma	H4K20me1	/annotations/ENCSR383NRU/	/files/ENCFF830KUG/
A549_EtOH_0.02pct_Lung_Carcinoma	H4K8ac	/annotations/ENCSR285TLV/	/files/ENCFF701QFL/
A549_EtOH_0.02pct_Lung_Carcinoma	H4K91ac	/annotations/ENCSR121RDB/	/files/ENCFF303MOJ/
Adipose_Derived_Mesenchymal_Stem_Cell_Cultured_Cells	DNase	/annotations/ENCSR619CLT/	/files/ENCFF078NSM/
Adipose_Derived_Mesenchymal_Stem_Cell_Cultured_Cells	H2A.Z	/annotations/ENCSR268THN/	/files/ENCFF896DXD/
Adipose_Derived_Mesenchymal_Stem_Cell_Cultured_Cells	H2AK5ac	/annotations/ENCSR425TEY/	/files/ENCFF484DSZ/
Adipose_Derived_Mesenchymal_Stem_Cell_Cultured_Cells	H2BK120ac	/annotations/ENCSR561CDT/	/files/ENCFF857XTU/
Adipose_Derived_Mesenchymal_Stem_Cell_Cultured_Cells	H2BK12ac	/annotations/ENCSR947NLV/	/files/ENCFF496VIL/
Adipose_Derived_Mesenchymal_Stem_Cell_Cultured_Cells	H2BK15ac	/annotations/ENCSR186AKS/	/files/ENCFF680XEQ/
Adipose_Derived_Mesenchymal_Stem_Cell_Cultured_Cells	H2BK5ac	/annotations/ENCSR498TFX/	/files/ENCFF917EGL/
Adipose_Derived_Mesenchymal_Stem_Cell_Cultured_Cells	H3K14ac	/annotations/ENCSR274APS/	/files/ENCFF877UFE/
Adipose_Derived_Mesenchymal_Stem_Cell_Cultured_Cells	H3K18ac	/annotations/ENCSR106NOI/	/files/ENCFF438RFF/
Adipose_Derived_Mesenchymal_Stem_Cell_Cultured_Cells	H3K23ac	/annotations/ENCSR130QMS/	/files/ENCFF374PHB/
Adipose_Derived_Mesenchymal_Stem_Cell_Cultured_Cells	H3K27ac	/annotations/ENCSR571NOL/	/files/ENCFF130SOZ/
Adipose_Derived_Mesenchymal_Stem_Cell_Cultured_Cells	H3K27me3	/annotations/ENCSR011ECS/	/files/ENCFF042SRN/
Adipose_Derived_Mesenchymal_Stem_Cell_Cultured_Cells	H3K36me3	/annotations/ENCSR149MFX/	/files/ENCFF942KTH/
Adipose_Derived_Mesenchymal_Stem_Cell_Cultured_Cells	H3K4ac	/annotations/ENCSR230PNG/	/files/ENCFF996JMA/
Adipose_Derived_Mesenchymal_Stem_Cell_Cultured_Cells	H3K4me1	/annotations/ENCSR901ZKK/	/files/ENCFF781IWA/
Adipose_Derived_Mesenchymal_Stem_Cell_Cultured_Cells	H3K4me2	/annotations/ENCSR119AMJ/	/files/ENCFF757BRQ/
Adipose_Derived_Mesenchymal_Stem_Cell_Cultured_Cells	H3K4me3	/annotations/ENCSR222AZN/	/files/ENCFF105ISQ/
Adipose_Derived_Mesenchymal_Stem_Cell_Cultured_Cells	H3K79me1	/annotations/ENCSR523CNV/	/files/ENCFF717ZYM/
Adipose_Derived_Mesenchymal_Stem_Cell_Cultured_Cells	H3K79me2	/annotations/ENCSR427IOT/	/files/ENCFF260FDA/
Adipose_Derived_Mesenchymal_Stem_Cell_Cultured_Cells	H3K9ac	/annotations/ENCSR307FUS/	/files/ENCFF258ADP/
Adipose_Derived_Mesenchymal_Stem_Cell_Cultured_Cells	H3K9me3	/annotations/ENCSR151ZET/	/files/ENCFF682VZL/
Adipose_Derived_Mesenchymal_Stem_Cell_Cultured_Cells	H4K20me1	/annotations/ENCSR867ALY/	/files/ENCFF298QOG/
Adipose_Derived_Mesenchymal_Stem_Cell_Cultured_Cells	H4K8ac	/annotations/ENCSR146QSV/	/files/ENCFF026ONU/
Adipose_Derived_Mesenchymal_Stem_Cell_Cultured_Cells	H4K91ac	/annotations/ENCSR726RWU/	/files/ENCFF348RGG/
Adipose_Nuclei	DNase	/annotations/ENCSR988XPL/	/files/ENCFF825LJT/
Adipose_Nuclei	H2A.Z	/annotations/ENCSR209HPU/	/files/ENCFF173AFH/
Adipose_Nuclei	H2AK5ac	/annotations/ENCSR927HQT/	/files/ENCFF999VVE/
Adipose_Nuclei	H2BK120ac	/annotations/ENCSR418STP/	/files/ENCFF118IYL/
Adipose_Nuclei	H2BK12ac	/annotations/ENCSR957VRY/	/files/ENCFF670YSA/
Adipose_Nuclei	H2BK15ac	/annotations/ENCSR777UON/	/files/ENCFF572ESH/
Adipose_Nuclei	H2BK5ac	/annotations/ENCSR721HEQ/	/files/ENCFF509LIP/
Adipose_Nuclei	H3K14ac	/annotations/ENCSR681WLS/	/files/ENCFF292GCS/
Adipose_Nuclei	H3K18ac	/annotations/ENCSR288OJX/	/files/ENCFF456YCA/
Adipose_Nuclei	H3K23ac	/annotations/ENCSR635OFH/	/files/ENCFF061IFZ/
Adipose_Nuclei	H3K27ac	/annotations/ENCSR029DYG/	/files/ENCFF294KMW/
Adipose_Nuclei	H3K27me3	/annotations/ENCSR189FST/	/files/ENCFF136ZYP/
Adipose_Nuclei	H3K36me3	/annotations/ENCSR953IWT/	/files/ENCFF441ARD/
Adipose_Nuclei	H3K4ac	/annotations/ENCSR878GLD/	/files/ENCFF363LEV/
Adipose_Nuclei	H3K4me1	/annotations/ENCSR338NOC/	/files/ENCFF615MKY/
Adipose_Nuclei	H3K4me2	/annotations/ENCSR231ZIW/	/files/ENCFF931QQP/
Adipose_Nuclei	H3K4me3	/annotations/ENCSR984VMS/	/files/ENCFF235TLQ/
Adipose_Nuclei	H3K79me1	/annotations/ENCSR176MDT/	/files/ENCFF442PLF/
Adipose_Nuclei	H3K79me2	/annotations/ENCSR611PGS/	/files/ENCFF843HCF/
Adipose_Nuclei	H3K9ac	/annotations/ENCSR393LZW/	/files/ENCFF926NEH/
Adipose_Nuclei	H3K9me3	/annotations/ENCSR582FAO/	/files/ENCFF979IFN/
Adipose_Nuclei	H4K20me1	/annotations/ENCSR980QFN/	/files/ENCFF785KQS/
Adipose_Nuclei	H4K8ac	/annotations/ENCSR469LOV/	/files/ENCFF213RCI/
Adipose_Nuclei	H4K91ac	/annotations/ENCSR099YMJ/	/files/ENCFF916WSY/
Adult_Liver	DNase	/annotations/ENCSR845TRM/	/files/ENCFF349REP/
Adult_Liver	H2A.Z	/annotations/ENCSR219XPI/	/files/ENCFF136LGT/
Adult_Liver	H2AK5ac	/annotations/ENCSR956SWM/	/files/ENCFF429IPD/
Adult_Liver	H2BK120ac	/annotations/ENCSR189GEC/	/files/ENCFF244IZG/
Adult_Liver	H2BK12ac	/annotations/ENCSR658MEN/	/files/ENCFF623WXM/
Adult_Liver	H2BK15ac	/annotations/ENCSR497ZCO/	/files/ENCFF709YXL/
Adult_Liver	H2BK5ac	/annotations/ENCSR775HYA/	/files/ENCFF123COU/
Adult_Liver	H3K14ac	/annotations/ENCSR547PIP/	/files/ENCFF611UKQ/
Adult_Liver	H3K18ac	/annotations/ENCSR285PLZ/	/files/ENCFF760UUU/
Adult_Liver	H3K23ac	/annotations/ENCSR513SOD/	/files/ENCFF153CPV/
Adult_Liver	H3K27ac	/annotations/ENCSR874LUC/	/files/ENCFF041JZK/
Adult_Liver	H3K27me3	/annotations/ENCSR743JUI/	/files/ENCFF382VJK/
Adult_Liver	H3K36me3	/annotations/ENCSR931UGS/	/files/ENCFF766IJZ/
Adult_Liver	H3K4ac	/annotations/ENCSR094QSR/	/files/ENCFF897SMS/
Adult_Liver	H3K4me1	/annotations/ENCSR801YPH/	/files/ENCFF332ZJZ/
Adult_Liver	H3K4me2	/annotations/ENCSR236BXJ/	/files/ENCFF794XPD/
Adult_Liver	H3K4me3	/annotations/ENCSR441UOZ/	/files/ENCFF376LZE/
Adult_Liver	H3K79me1	/annotations/ENCSR481KLJ/	/files/ENCFF465REW/
Adult_Liver	H3K79me2	/annotations/ENCSR666OHO/	/files/ENCFF153WKQ/
Adult_Liver	H3K9ac	/annotations/ENCSR255KLX/	/files/ENCFF528JFP/
Adult_Liver	H3K9me3	/annotations/ENCSR088QVQ/	/files/ENCFF147PNA/
Adult_Liver	H4K20me1	/annotations/ENCSR332HXV/	/files/ENCFF072PSE/
Adult_Liver	H4K8ac	/annotations/ENCSR010VBV/	/files/ENCFF723LES/
Adult_Liver	H4K91ac	/annotations/ENCSR542JSG/	/files/ENCFF057DAF/
Aorta	DNase	/annotations/ENCSR041EYQ/	/files/ENCFF294KDD/
Aorta	H2A.Z	/annotations/ENCSR764VRL/	/files/ENCFF031WUF/
Aorta	H2AK5ac	/annotations/ENCSR282FQN/	/files/ENCFF136FYI/
Aorta	H2BK120ac	/annotations/ENCSR632OEG/	/files/ENCFF287GUE/
Aorta	H2BK12ac	/annotations/ENCSR653WDJ/	/files/ENCFF944ZHA/
Aorta	H2BK15ac	/annotations/ENCSR085MJG/	/files/ENCFF597YND/
Aorta	H2BK5ac	/annotations/ENCSR126NFW/	/files/ENCFF083QNM/
Aorta	H3K14ac	/annotations/ENCSR764NEU/	/files/ENCFF288BBM/
Aorta	H3K18ac	/annotations/ENCSR601CHT/	/files/ENCFF574SFP/
Aorta	H3K23ac	/annotations/ENCSR769NUQ/	/files/ENCFF947OMC/
Aorta	H3K27ac	/annotations/ENCSR763JRM/	/files/ENCFF922DTA/
Aorta	H3K27me3	/annotations/ENCSR980ZDC/	/files/ENCFF513UEC/
Aorta	H3K36me3	/annotations/ENCSR812TSW/	/files/ENCFF539BHM/
Aorta	H3K4ac	/annotations/ENCSR633ZRQ/	/files/ENCFF552JOZ/
Aorta	H3K4me1	/annotations/ENCSR259TQJ/	/files/ENCFF332PDK/
Aorta	H3K4me2	/annotations/ENCSR572REB/	/files/ENCFF789OBB/
Aorta	H3K4me3	/annotations/ENCSR093AVW/	/files/ENCFF856KEG/
Aorta	H3K79me1	/annotations/ENCSR637UYH/	/files/ENCFF376ZYE/
Aorta	H3K79me2	/annotations/ENCSR664LRN/	/files/ENCFF754LRU/
Aorta	H3K9ac	/annotations/ENCSR435QTR/	/files/ENCFF152XAY/
Aorta	H3K9me3	/annotations/ENCSR503QCU/	/files/ENCFF747KCC/
Aorta	H4K20me1	/annotations/ENCSR284VNY/	/files/ENCFF241LUS/
Aorta	H4K8ac	/annotations/ENCSR717RPQ/	/files/ENCFF737SEL/
Aorta	H4K91ac	/annotations/ENCSR118MKJ/	/files/ENCFF011PEG/
Bone_Marrow_Derived_Mesenchymal_Stem_Cell_Cultured_Cells	DNase	/annotations/ENCSR413OFW/	/files/ENCFF067PGQ/
Bone_Marrow_Derived_Mesenchymal_Stem_Cell_Cultured_Cells	H2A.Z	/annotations/ENCSR983BLR/	/files/ENCFF448RIT/
Bone_Marrow_Derived_Mesenchymal_Stem_Cell_Cultured_Cells	H2AK5ac	/annotations/ENCSR200MYK/	/files/ENCFF563VPF/
Bone_Marrow_Derived_Mesenchymal_Stem_Cell_Cultured_Cells	H2BK120ac	/annotations/ENCSR842LEU/	/files/ENCFF959JEB/
Bone_Marrow_Derived_Mesenchymal_Stem_Cell_Cultured_Cells	H2BK12ac	/annotations/ENCSR423RUB/	/files/ENCFF144UPK/
Bone_Marrow_Derived_Mesenchymal_Stem_Cell_Cultured_Cells	H2BK15ac	/annotations/ENCSR815GMM/	/files/ENCFF345ANW/
Bone_Marrow_Derived_Mesenchymal_Stem_Cell_Cultured_Cells	H2BK5ac	/annotations/ENCSR308KJJ/	/files/ENCFF490XDP/
Bone_Marrow_Derived_Mesenchymal_Stem_Cell_Cultured_Cells	H3K14ac	/annotations/ENCSR125ISL/	/files/ENCFF661YRD/
Bone_Marrow_Derived_Mesenchymal_Stem_Cell_Cultured_Cells	H3K18ac	/annotations/ENCSR748BXK/	/files/ENCFF213QHG/
Bone_Marrow_Derived_Mesenchymal_Stem_Cell_Cultured_Cells	H3K23ac	/annotations/ENCSR200CEG/	/files/ENCFF402WTS/
Bone_Marrow_Derived_Mesenchymal_Stem_Cell_Cultured_Cells	H3K27ac	/annotations/ENCSR969WMU/	/files/ENCFF177LWW/
Bone_Marrow_Derived_Mesenchymal_Stem_Cell_Cultured_Cells	H3K27me3	/annotations/ENCSR333HTO/	/files/ENCFF293UQM/
Bone_Marrow_Derived_Mesenchymal_Stem_Cell_Cultured_Cells	H3K36me3	/annotations/ENCSR521AXR/	/files/ENCFF836FJA/
Bone_Marrow_Derived_Mesenchymal_Stem_Cell_Cultured_Cells	H3K4ac	/annotations/ENCSR463BGZ/	/files/ENCFF020LIN/
Bone_Marrow_Derived_Mesenchymal_Stem_Cell_Cultured_Cells	H3K4me1	/annotations/ENCSR310YUK/	/files/ENCFF234OAO/
Bone_Marrow_Derived_Mesenchymal_Stem_Cell_Cultured_Cells	H3K4me2	/annotations/ENCSR610SXK/	/files/ENCFF802FTY/
Bone_Marrow_Derived_Mesenchymal_Stem_Cell_Cultured_Cells	H3K4me3	/annotations/ENCSR943APN/	/files/ENCFF419VMJ/
Bone_Marrow_Derived_Mesenchymal_Stem_Cell_Cultured_Cells	H3K79me1	/annotations/ENCSR488BDB/	/files/ENCFF874ENM/
Bone_Marrow_Derived_Mesenchymal_Stem_Cell_Cultured_Cells	H3K79me2	/annotations/ENCSR633YVS/	/files/ENCFF422SUA/
Bone_Marrow_Derived_Mesenchymal_Stem_Cell_Cultured_Cells	H3K9ac	/annotations/ENCSR412RSG/	/files/ENCFF642VKM/
Bone_Marrow_Derived_Mesenchymal_Stem_Cell_Cultured_Cells	H3K9me3	/annotations/ENCSR211TLD/	/files/ENCFF928ONX/
Bone_Marrow_Derived_Mesenchymal_Stem_Cell_Cultured_Cells	H4K20me1	/annotations/ENCSR094LGK/	/files/ENCFF971BQT/
Bone_Marrow_Derived_Mesenchymal_Stem_Cell_Cultured_Cells	H4K8ac	/annotations/ENCSR418WWK/	/files/ENCFF719HXV/
Bone_Marrow_Derived_Mesenchymal_Stem_Cell_Cultured_Cells	H4K91ac	/annotations/ENCSR497LSE/	/files/ENCFF668JUK/
Brain_Angular_Gyrus	DNase	/annotations/ENCSR051DRO/	/files/ENCFF933JAY/
Brain_Angular_Gyrus	H2A.Z	/annotations/ENCSR382FTG/	/files/ENCFF166HZH/
Brain_Angular_Gyrus	H2AK5ac	/annotations/ENCSR444HFG/	/files/ENCFF131COG/
Brain_Angular_Gyrus	H2BK120ac	/annotations/ENCSR483ALH/	/files/ENCFF191ECY/
Brain_Angular_Gyrus	H2BK12ac	/annotations/ENCSR278AAM/	/files/ENCFF505ZPM/
Brain_Angular_Gyrus	H2BK15ac	/annotations/ENCSR668KFN/	/files/ENCFF224MBL/
Brain_Angular_Gyrus	H2BK5ac	/annotations/ENCSR439DOM/	/files/ENCFF969HPE/
Brain_Angular_Gyrus	H3K14ac	/annotations/ENCSR620EQQ/	/files/ENCFF571DYI/
Brain_Angular_Gyrus	H3K18ac	/annotations/ENCSR938PLP/	/files/ENCFF682ALG/
Brain_Angular_Gyrus	H3K23ac	/annotations/ENCSR420UOE/	/files/ENCFF097DNK/
Brain_Angular_Gyrus	H3K27ac	/annotations/ENCSR619HZJ/	/files/ENCFF923BNA/
Brain_Angular_Gyrus	H3K27me3	/annotations/ENCSR105AOC/	/files/ENCFF655SBZ/
Brain_Angular_Gyrus	H3K36me3	/annotations/ENCSR585TLR/	/files/ENCFF658QMI/
Brain_Angular_Gyrus	H3K4ac	/annotations/ENCSR325FAY/	/files/ENCFF235UUQ/
Brain_Angular_Gyrus	H3K4me1	/annotations/ENCSR370LNQ/	/files/ENCFF085DBC/
Brain_Angular_Gyrus	H3K4me2	/annotations/ENCSR146JCY/	/files/ENCFF980FYS/
Brain_Angular_Gyrus	H3K4me3	/annotations/ENCSR546BHH/	/files/ENCFF646PKL/
Brain_Angular_Gyrus	H3K79me1	/annotations/ENCSR689QOY/	/files/ENCFF099WWZ/
Brain_Angular_Gyrus	H3K79me2	/annotations/ENCSR152WVJ/	/files/ENCFF425CQH/
Brain_Angular_Gyrus	H3K9ac	/annotations/ENCSR979BYJ/	/files/ENCFF251NMX/
Brain_Angular_Gyrus	H3K9me3	/annotations/ENCSR708DAT/	/files/ENCFF245BDE/
Brain_Angular_Gyrus	H4K20me1	/annotations/ENCSR342GDA/	/files/ENCFF503MTP/
Brain_Angular_Gyrus	H4K8ac	/annotations/ENCSR933YOS/	/files/ENCFF020ZDI/
Brain_Angular_Gyrus	H4K91ac	/annotations/ENCSR735ANX/	/files/ENCFF328PYO/
Brain_Anterior_Caudate	DNase	/annotations/ENCSR306TWW/	/files/ENCFF763FZL/
Brain_Anterior_Caudate	H2A.Z	/annotations/ENCSR726QGA/	/files/ENCFF734ZKO/
Brain_Anterior_Caudate	H2AK5ac	/annotations/ENCSR884QRX/	/files/ENCFF042QEH/
Brain_Anterior_Caudate	H2BK120ac	/annotations/ENCSR713ZQU/	/files/ENCFF884JPB/
Brain_Anterior_Caudate	H2BK12ac	/annotations/ENCSR979LII/	/files/ENCFF375HKT/
Brain_Anterior_Caudate	H2BK15ac	/annotations/ENCSR149ZJT/	/files/ENCFF559ASR/
Brain_Anterior_Caudate	H2BK5ac	/annotations/ENCSR244YUM/	/files/ENCFF169CAQ/
Brain_Anterior_Caudate	H3K14ac	/annotations/ENCSR195TBM/	/files/ENCFF497HNI/
Brain_Anterior_Caudate	H3K18ac	/annotations/ENCSR718HAT/	/files/ENCFF701APE/
Brain_Anterior_Caudate	H3K23ac	/annotations/ENCSR888IVE/	/files/ENCFF976FDG/
Brain_Anterior_Caudate	H3K27ac	/annotations/ENCSR824FBH/	/files/ENCFF266ZNC/
Brain_Anterior_Caudate	H3K27me3	/annotations/ENCSR912LPT/	/files/ENCFF167XVB/
Brain_Anterior_Caudate	H3K36me3	/annotations/ENCSR472FWA/	/files/ENCFF841KMH/
Brain_Anterior_Caudate	H3K4ac	/annotations/ENCSR117XKR/	/files/ENCFF231TPR/
Brain_Anterior_Caudate	H3K4me1	/annotations/ENCSR142HZE/	/files/ENCFF756IHY/
Brain_Anterior_Caudate	H3K4me2	/annotations/ENCSR173ADE/	/files/ENCFF678BNH/
Brain_Anterior_Caudate	H3K4me3	/annotations/ENCSR823CNT/	/files/ENCFF414XOK/
Brain_Anterior_Caudate	H3K79me1	/annotations/ENCSR161EXV/	/files/ENCFF056LEJ/
Brain_Anterior_Caudate	H3K79me2	/annotations/ENCSR423TLF/	/files/ENCFF976KME/
Brain_Anterior_Caudate	H3K9ac	/annotations/ENCSR774FKT/	/files/ENCFF479KYW/
Brain_Anterior_Caudate	H3K9me3	/annotations/ENCSR613UFU/	/files/ENCFF040KJX/
Brain_Anterior_Caudate	H4K20me1	/annotations/ENCSR623CYI/	/files/ENCFF108AHT/
Brain_Anterior_Caudate	H4K8ac	/annotations/ENCSR462FTV/	/files/ENCFF862TQX/
Brain_Anterior_Caudate	H4K91ac	/annotations/ENCSR671JSD/	/files/ENCFF322VCA/
Brain_Cingulate_Gyrus	DNase	/annotations/ENCSR985WKQ/	/files/ENCFF206ORU/
Brain_Cingulate_Gyrus	H2A.Z	/annotations/ENCSR272LAX/	/files/ENCFF697FRJ/
Brain_Cingulate_Gyrus	H2AK5ac	/annotations/ENCSR766YEI/	/files/ENCFF941ADE/
Brain_Cingulate_Gyrus	H2BK120ac	/annotations/ENCSR906ZCN/	/files/ENCFF717YJX/
Brain_Cingulate_Gyrus	H2BK12ac	/annotations/ENCSR408UZY/	/files/ENCFF706NPQ/
Brain_Cingulate_Gyrus	H2BK15ac	/annotations/ENCSR289PKN/	/files/ENCFF027QGC/
Brain_Cingulate_Gyrus	H2BK5ac	/annotations/ENCSR524SOJ/	/files/ENCFF927AAO/
Brain_Cingulate_Gyrus	H3K14ac	/annotations/ENCSR326TAH/	/files/ENCFF235ASK/
Brain_Cingulate_Gyrus	H3K18ac	/annotations/ENCSR300JOZ/	/files/ENCFF087ZYZ/
Brain_Cingulate_Gyrus	H3K23ac	/annotations/ENCSR405EMM/	/files/ENCFF330FXJ/
Brain_Cingulate_Gyrus	H3K27ac	/annotations/ENCSR291HXO/	/files/ENCFF799DNG/
Brain_Cingulate_Gyrus	H3K27me3	/annotations/ENCSR073YYB/	/files/ENCFF537YOU/
Brain_Cingulate_Gyrus	H3K36me3	/annotations/ENCSR487MFZ/	/files/ENCFF642AMF/
Brain_Cingulate_Gyrus	H3K4ac	/annotations/ENCSR586TWZ/	/files/ENCFF259RUT/
Brain_Cingulate_Gyrus	H3K4me1	/annotations/ENCSR825TNU/	/files/ENCFF758MQD/
Brain_Cingulate_Gyrus	H3K4me2	/annotations/ENCSR917TNJ/	/files/ENCFF070UBN/
Brain_Cingulate_Gyrus	H3K4me3	/annotations/ENCSR010XLY/	/files/ENCFF610AET/
Brain_Cingulate_Gyrus	H3K79me1	/annotations/ENCSR731QHE/	/files/ENCFF423QLH/
Brain_Cingulate_Gyrus	H3K79me2	/annotations/ENCSR186XUN/	/files/ENCFF691SZC/
Brain_Cingulate_Gyrus	H3K9ac	/annotations/ENCSR928SUD/	/files/ENCFF426OEX/
Brain_Cingulate_Gyrus	H3K9me3	/annotations/ENCSR789ACW/	/files/ENCFF933LYD/
Brain_Cingulate_Gyrus	H4K20me1	/annotations/ENCSR315GUX/	/files/ENCFF267HOA/
Brain_Cingulate_Gyrus	H4K8ac	/annotations/ENCSR337VAL/	/files/ENCFF577REX/
Brain_Cingulate_Gyrus	H4K91ac	/annotations/ENCSR118MKG/	/files/ENCFF022KXV/
Brain_Germinal_Matrix	DNase	/annotations/ENCSR075TFB/	/files/ENCFF199KOC/
Brain_Germinal_Matrix	H2A.Z	/annotations/ENCSR629SAU/	/files/ENCFF853SNL/
Brain_Germinal_Matrix	H2AK5ac	/annotations/ENCSR380CGE/	/files/ENCFF210OGU/
Brain_Germinal_Matrix	H2BK120ac	/annotations/ENCSR551NKA/	/files/ENCFF319UCI/
Brain_Germinal_Matrix	H2BK12ac	/annotations/ENCSR608RCT/	/files/ENCFF564GVB/
Brain_Germinal_Matrix	H2BK15ac	/annotations/ENCSR931TSZ/	/files/ENCFF521NNP/
Brain_Germinal_Matrix	H2BK5ac	/annotations/ENCSR291QVN/	/files/ENCFF460NSV/
Brain_Germinal_Matrix	H3K14ac	/annotations/ENCSR177MVN/	/files/ENCFF573SLQ/
Brain_Germinal_Matrix	H3K18ac	/annotations/ENCSR014PVC/	/files/ENCFF533GKZ/
Brain_Germinal_Matrix	H3K23ac	/annotations/ENCSR095OAO/	/files/ENCFF815KQV/
Brain_Germinal_Matrix	H3K27ac	/annotations/ENCSR121WUS/	/files/ENCFF327RYH/
Brain_Germinal_Matrix	H3K27me3	/annotations/ENCSR777OVK/	/files/ENCFF358UTM/
Brain_Germinal_Matrix	H3K36me3	/annotations/ENCSR381AHK/	/files/ENCFF693HLA/
Brain_Germinal_Matrix	H3K4ac	/annotations/ENCSR019DNY/	/files/ENCFF035JYO/
Brain_Germinal_Matrix	H3K4me1	/annotations/ENCSR855MIU/	/files/ENCFF916QZX/
Brain_Germinal_Matrix	H3K4me2	/annotations/ENCSR578LVT/	/files/ENCFF654NAK/
Brain_Germinal_Matrix	H3K4me3	/annotations/ENCSR104ASM/	/files/ENCFF861HBU/
Brain_Germinal_Matrix	H3K79me1	/annotations/ENCSR643QOY/	/files/ENCFF226EMJ/
Brain_Germinal_Matrix	H3K79me2	/annotations/ENCSR130JXI/	/files/ENCFF824PCO/
Brain_Germinal_Matrix	H3K9ac	/annotations/ENCSR002KDY/	/files/ENCFF002PZM/
Brain_Germinal_Matrix	H3K9me3	/annotations/ENCSR997JBL/	/files/ENCFF112WGE/
Brain_Germinal_Matrix	H4K20me1	/annotations/ENCSR053DSA/	/files/ENCFF249ZTE/
Brain_Germinal_Matrix	H4K8ac	/annotations/ENCSR002UPU/	/files/ENCFF461QUN/
Brain_Germinal_Matrix	H4K91ac	/annotations/ENCSR533MBQ/	/files/ENCFF924YDD/
Brain_Hippocampus_Middle	DNase	/annotations/ENCSR559OHZ/	/files/ENCFF562EWC/
Brain_Hippocampus_Middle	H2A.Z	/annotations/ENCSR396GHL/	/files/ENCFF311BII/
Brain_Hippocampus_Middle	H2AK5ac	/annotations/ENCSR695GKI/	/files/ENCFF203LBB/
Brain_Hippocampus_Middle	H2BK120ac	/annotations/ENCSR076JAK/	/files/ENCFF550ANM/
Brain_Hippocampus_Middle	H2BK12ac	/annotations/ENCSR041NUW/	/files/ENCFF680RUA/
Brain_Hippocampus_Middle	H2BK15ac	/annotations/ENCSR937KEJ/	/files/ENCFF324YUK/
Brain_Hippocampus_Middle	H2BK5ac	/annotations/ENCSR899XNU/	/files/ENCFF977RYG/
Brain_Hippocampus_Middle	H3K14ac	/annotations/ENCSR851LHA/	/files/ENCFF400JZP/
Brain_Hippocampus_Middle	H3K18ac	/annotations/ENCSR415MHZ/	/files/ENCFF801CSX/
Brain_Hippocampus_Middle	H3K23ac	/annotations/ENCSR155PQG/	/files/ENCFF709YVG/
Brain_Hippocampus_Middle	H3K27ac	/annotations/ENCSR033WTL/	/files/ENCFF970UBN/
Brain_Hippocampus_Middle	H3K27me3	/annotations/ENCSR738UMF/	/files/ENCFF166NYG/
Brain_Hippocampus_Middle	H3K36me3	/annotations/ENCSR281HZF/	/files/ENCFF186JIF/
Brain_Hippocampus_Middle	H3K4ac	/annotations/ENCSR898NDC/	/files/ENCFF597RRX/
Brain_Hippocampus_Middle	H3K4me1	/annotations/ENCSR648BBS/	/files/ENCFF707IQN/
Brain_Hippocampus_Middle	H3K4me2	/annotations/ENCSR533QBB/	/files/ENCFF425LDV/
Brain_Hippocampus_Middle	H3K4me3	/annotations/ENCSR995ZQV/	/files/ENCFF131CND/
Brain_Hippocampus_Middle	H3K79me1	/annotations/ENCSR124XPL/	/files/ENCFF876NNL/
Brain_Hippocampus_Middle	H3K79me2	/annotations/ENCSR200WWY/	/files/ENCFF940GLZ/
Brain_Hippocampus_Middle	H3K9ac	/annotations/ENCSR924PRH/	/files/ENCFF433MUW/
Brain_Hippocampus_Middle	H3K9me3	/annotations/ENCSR857HVL/	/files/ENCFF487VDB/
Brain_Hippocampus_Middle	H4K20me1	/annotations/ENCSR799WQI/	/files/ENCFF402MYE/
Brain_Hippocampus_Middle	H4K8ac	/annotations/ENCSR428DXD/	/files/ENCFF571IOM/
Brain_Hippocampus_Middle	H4K91ac	/annotations/ENCSR942RLZ/	/files/ENCFF547DLF/
Brain_Inferior_Temporal_Lobe	DNase	/annotations/ENCSR216ZYD/	/files/ENCFF620AAV/
Brain_Inferior_Temporal_Lobe	H2A.Z	/annotations/ENCSR178OKU/	/files/ENCFF235ZVD/
Brain_Inferior_Temporal_Lobe	H2AK5ac	/annotations/ENCSR201UDS/	/files/ENCFF363XKJ/
Brain_Inferior_Temporal_Lobe	H2BK120ac	/annotations/ENCSR068RVA/	/files/ENCFF024KBX/
Brain_Inferior_Temporal_Lobe	H2BK12ac	/annotations/ENCSR566HHN/	/files/ENCFF550UTC/
Brain_Inferior_Temporal_Lobe	H2BK15ac	/annotations/ENCSR032VRD/	/files/ENCFF854VVG/
Brain_Inferior_Temporal_Lobe	H2BK5ac	/annotations/ENCSR386VGO/	/files/ENCFF052PJV/
Brain_Inferior_Temporal_Lobe	H3K14ac	/annotations/ENCSR828MKW/	/files/ENCFF521KSY/
Brain_Inferior_Temporal_Lobe	H3K18ac	/annotations/ENCSR511AZY/	/files/ENCFF101NWV/
Brain_Inferior_Temporal_Lobe	H3K23ac	/annotations/ENCSR549AHE/	/files/ENCFF188GKQ/
Brain_Inferior_Temporal_Lobe	H3K27ac	/annotations/ENCSR229LFG/	/files/ENCFF134QSG/
Brain_Inferior_Temporal_Lobe	H3K27me3	/annotations/ENCSR700EJA/	/files/ENCFF698RAB/
Brain_Inferior_Temporal_Lobe	H3K36me3	/annotations/ENCSR034OKC/	/files/ENCFF217CVE/
Brain_Inferior_Temporal_Lobe	H3K4ac	/annotations/ENCSR213ALF/	/files/ENCFF363QDW/
Brain_Inferior_Temporal_Lobe	H3K4me1	/annotations/ENCSR986ZQO/	/files/ENCFF584VUA/
Brain_Inferior_Temporal_Lobe	H3K4me2	/annotations/ENCSR228IUS/	/files/ENCFF452YTW/
Brain_Inferior_Temporal_Lobe	H3K4me3	/annotations/ENCSR616IHS/	/files/ENCFF362YTQ/
Brain_Inferior_Temporal_Lobe	H3K79me1	/annotations/ENCSR409NCR/	/files/ENCFF278CEM/
Brain_Inferior_Temporal_Lobe	H3K79me2	/annotations/ENCSR783WAZ/	/files/ENCFF609SOG/
Brain_Inferior_Temporal_Lobe	H3K9ac	/annotations/ENCSR673FQF/	/files/ENCFF496MPG/
Brain_Inferior_Temporal_Lobe	H3K9me3	/annotations/ENCSR230IDZ/	/files/ENCFF629WAV/
Brain_Inferior_Temporal_Lobe	H4K20me1	/annotations/ENCSR291HQM/	/files/ENCFF096LKN/
Brain_Inferior_Temporal_Lobe	H4K8ac	/annotations/ENCSR028KMT/	/files/ENCFF079ZXA/
Brain_Inferior_Temporal_Lobe	H4K91ac	/annotations/ENCSR206ICT/	/files/ENCFF609EYD/
Brain_Mid_Frontal_Lobe	DNase	/annotations/ENCSR463LJA/	/files/ENCFF788BMH/
Brain_Mid_Frontal_Lobe	H2A.Z	/annotations/ENCSR253ZVX/	/files/ENCFF543CAL/
Brain_Mid_Frontal_Lobe	H2AK5ac	/annotations/ENCSR602BFC/	/files/ENCFF102PWL/
Brain_Mid_Frontal_Lobe	H2BK120ac	/annotations/ENCSR614JVW/	/files/ENCFF570QYJ/
Brain_Mid_Frontal_Lobe	H2BK12ac	/annotations/ENCSR356KIJ/	/files/ENCFF110AGZ/
Brain_Mid_Frontal_Lobe	H2BK15ac	/annotations/ENCSR195WKO/	/files/ENCFF035WMV/
Brain_Mid_Frontal_Lobe	H2BK5ac	/annotations/ENCSR243LDN/	/files/ENCFF959NNR/
Brain_Mid_Frontal_Lobe	H3K14ac	/annotations/ENCSR365XTH/	/files/ENCFF014VKD/
Brain_Mid_Frontal_Lobe	H3K18ac	/annotations/ENCSR244ODS/	/files/ENCFF348YFN/
Brain_Mid_Frontal_Lobe	H3K23ac	/annotations/ENCSR650ZKZ/	/files/ENCFF479OHE/
Brain_Mid_Frontal_Lobe	H3K27ac	/annotations/ENCSR351WHE/	/files/ENCFF558OYN/
Brain_Mid_Frontal_Lobe	H3K27me3	/annotations/ENCSR320FDR/	/files/ENCFF553HND/
Brain_Mid_Frontal_Lobe	H3K36me3	/annotations/ENCSR177WVZ/	/files/ENCFF119AMZ/
Brain_Mid_Frontal_Lobe	H3K4ac	/annotations/ENCSR574FJL/	/files/ENCFF550ZVI/
Brain_Mid_Frontal_Lobe	H3K4me1	/annotations/ENCSR416MLV/	/files/ENCFF334LOS/
Brain_Mid_Frontal_Lobe	H3K4me2	/annotations/ENCSR949VPH/	/files/ENCFF009PQQ/
Brain_Mid_Frontal_Lobe	H3K4me3	/annotations/ENCSR216LRU/	/files/ENCFF368FOC/
Brain_Mid_Frontal_Lobe	H3K79me1	/annotations/ENCSR066PLO/	/files/ENCFF916IGZ/
Brain_Mid_Frontal_Lobe	H3K79me2	/annotations/ENCSR330AUQ/	/files/ENCFF845PTX/
Brain_Mid_Frontal_Lobe	H3K9ac	/annotations/ENCSR128CPM/	/files/ENCFF390BKS/
Brain_Mid_Frontal_Lobe	H3K9me3	/annotations/ENCSR572UKZ/	/files/ENCFF323RPB/
Brain_Mid_Frontal_Lobe	H4K20me1	/annotations/ENCSR643FHQ/	/files/ENCFF553NQS/
Brain_Mid_Frontal_Lobe	H4K8ac	/annotations/ENCSR693BXO/	/files/ENCFF229ZOV/
Brain_Mid_Frontal_Lobe	H4K91ac	/annotations/ENCSR113JBZ/	/files/ENCFF344LVA/
Brain_Substantia_Nigra	DNase	/annotations/ENCSR103LCS/	/files/ENCFF119DLQ/
Brain_Substantia_Nigra	H2A.Z	/annotations/ENCSR301PGE/	/files/ENCFF998DAP/
Brain_Substantia_Nigra	H2AK5ac	/annotations/ENCSR797HLO/	/files/ENCFF811YET/
Brain_Substantia_Nigra	H2BK120ac	/annotations/ENCSR972BJP/	/files/ENCFF578JZV/
Brain_Substantia_Nigra	H2BK12ac	/annotations/ENCSR279AJO/	/files/ENCFF876NBP/
Brain_Substantia_Nigra	H2BK15ac	/annotations/ENCSR591TXG/	/files/ENCFF387FEK/
Brain_Substantia_Nigra	H2BK5ac	/annotations/ENCSR515OSE/	/files/ENCFF887KNC/
Brain_Substantia_Nigra	H3K14ac	/annotations/ENCSR293VIO/	/files/ENCFF377HNX/
Brain_Substantia_Nigra	H3K18ac	/annotations/ENCSR985YSA/	/files/ENCFF705QMH/
Brain_Substantia_Nigra	H3K23ac	/annotations/ENCSR824XON/	/files/ENCFF217TQJ/
Brain_Substantia_Nigra	H3K27ac	/annotations/ENCSR677IKB/	/files/ENCFF186QDA/
Brain_Substantia_Nigra	H3K27me3	/annotations/ENCSR998HVC/	/files/ENCFF882KQM/
Brain_Substantia_Nigra	H3K36me3	/annotations/ENCSR280LGL/	/files/ENCFF833WQS/
Brain_Substantia_Nigra	H3K4ac	/annotations/ENCSR877ILZ/	/files/ENCFF693KWM/
Brain_Substantia_Nigra	H3K4me1	/annotations/ENCSR066AWV/	/files/ENCFF594XMN/
Brain_Substantia_Nigra	H3K4me2	/annotations/ENCSR794UWI/	/files/ENCFF329DLV/
Brain_Substantia_Nigra	H3K4me3	/annotations/ENCSR136MPL/	/files/ENCFF091BWW/
Brain_Substantia_Nigra	H3K79me1	/annotations/ENCSR473ESH/	/files/ENCFF814GJB/
Brain_Substantia_Nigra	H3K79me2	/annotations/ENCSR715FOH/	/files/ENCFF713TWT/
Brain_Substantia_Nigra	H3K9ac	/annotations/ENCSR151MST/	/files/ENCFF677UIO/
Brain_Substantia_Nigra	H3K9me3	/annotations/ENCSR506GWB/	/files/ENCFF425LHN/
Brain_Substantia_Nigra	H4K20me1	/annotations/ENCSR701NSL/	/files/ENCFF653DZS/
Brain_Substantia_Nigra	H4K8ac	/annotations/ENCSR827LFE/	/files/ENCFF987ZSG/
Brain_Substantia_Nigra	H4K91ac	/annotations/ENCSR944JLH/	/files/ENCFF213HYR/
Breast_Myoepithelial_Cells	DNase	/annotations/ENCSR353XED/	/files/ENCFF832KZI/
Breast_Myoepithelial_Cells	H2A.Z	/annotations/ENCSR431FFZ/	/files/ENCFF498ATH/
Breast_Myoepithelial_Cells	H2AK5ac	/annotations/ENCSR419QPF/	/files/ENCFF376HRG/
Breast_Myoepithelial_Cells	H2BK120ac	/annotations/ENCSR819GHD/	/files/ENCFF011UCE/
Breast_Myoepithelial_Cells	H2BK12ac	/annotations/ENCSR195ODJ/	/files/ENCFF793DCP/
Breast_Myoepithelial_Cells	H2BK15ac	/annotations/ENCSR818JQR/	/files/ENCFF347RCO/
Breast_Myoepithelial_Cells	H2BK5ac	/annotations/ENCSR325PLX/	/files/ENCFF502OOD/
Breast_Myoepithelial_Cells	H3K14ac	/annotations/ENCSR097QSG/	/files/ENCFF201EBL/
Breast_Myoepithelial_Cells	H3K18ac	/annotations/ENCSR805RAC/	/files/ENCFF430DCD/
Breast_Myoepithelial_Cells	H3K23ac	/annotations/ENCSR603CQD/	/files/ENCFF840HYR/
Breast_Myoepithelial_Cells	H3K27ac	/annotations/ENCSR276OVW/	/files/ENCFF573QRZ/
Breast_Myoepithelial_Cells	H3K27me3	/annotations/ENCSR062TEI/	/files/ENCFF797KKP/
Breast_Myoepithelial_Cells	H3K36me3	/annotations/ENCSR824WCH/	/files/ENCFF665YUN/
Breast_Myoepithelial_Cells	H3K4ac	/annotations/ENCSR652GXS/	/files/ENCFF962MSZ/
Breast_Myoepithelial_Cells	H3K4me1	/annotations/ENCSR592XKM/	/files/ENCFF266VZJ/
Breast_Myoepithelial_Cells	H3K4me2	/annotations/ENCSR248WJN/	/files/ENCFF509CVR/
Breast_Myoepithelial_Cells	H3K4me3	/annotations/ENCSR288DJK/	/files/ENCFF396MOO/
Breast_Myoepithelial_Cells	H3K79me1	/annotations/ENCSR233BTY/	/files/ENCFF379KUM/
Breast_Myoepithelial_Cells	H3K79me2	/annotations/ENCSR721JNZ/	/files/ENCFF786TQC/
Breast_Myoepithelial_Cells	H3K9ac	/annotations/ENCSR305OJU/	/files/ENCFF733KVE/
Breast_Myoepithelial_Cells	H3K9me3	/annotations/ENCSR838VLC/	/files/ENCFF999ADX/
Breast_Myoepithelial_Cells	H4K20me1	/annotations/ENCSR670TPB/	/files/ENCFF372CKC/
Breast_Myoepithelial_Cells	H4K8ac	/annotations/ENCSR681RBD/	/files/ENCFF398CPJ/
Breast_Myoepithelial_Cells	H4K91ac	/annotations/ENCSR325PDL/	/files/ENCFF278QVH/
Breast_vHMEC	DNase	/annotations/ENCSR981HRW/	/files/ENCFF515AAT/
Breast_vHMEC	H2A.Z	/annotations/ENCSR365AII/	/files/ENCFF388XUX/
Breast_vHMEC	H2AK5ac	/annotations/ENCSR545OXK/	/files/ENCFF354ZMF/
Breast_vHMEC	H2BK120ac	/annotations/ENCSR712RNS/	/files/ENCFF922AXQ/
Breast_vHMEC	H2BK12ac	/annotations/ENCSR218PCI/	/files/ENCFF822KBD/
Breast_vHMEC	H2BK15ac	/annotations/ENCSR843JUN/	/files/ENCFF201KTF/
Breast_vHMEC	H2BK5ac	/annotations/ENCSR126NBF/	/files/ENCFF815PLC/
Breast_vHMEC	H3K14ac	/annotations/ENCSR921YUV/	/files/ENCFF173OXR/
Breast_vHMEC	H3K18ac	/annotations/ENCSR493HNH/	/files/ENCFF786HSU/
Breast_vHMEC	H3K23ac	/annotations/ENCSR296LMB/	/files/ENCFF869THL/
Breast_vHMEC	H3K27ac	/annotations/ENCSR354LQF/	/files/ENCFF572KGJ/
Breast_vHMEC	H3K27me3	/annotations/ENCSR782OBH/	/files/ENCFF692EWY/
Breast_vHMEC	H3K36me3	/annotations/ENCSR388RSC/	/files/ENCFF662QDM/
Breast_vHMEC	H3K4ac	/annotations/ENCSR574FOH/	/files/ENCFF120KVN/
Breast_vHMEC	H3K4me1	/annotations/ENCSR989LAY/	/files/ENCFF252APM/
Breast_vHMEC	H3K4me2	/annotations/ENCSR548BPK/	/files/ENCFF745XLE/
Breast_vHMEC	H3K4me3	/annotations/ENCSR826OPX/	/files/ENCFF967DAZ/
Breast_vHMEC	H3K79me1	/annotations/ENCSR444OGD/	/files/ENCFF546PTQ/
Breast_vHMEC	H3K79me2	/annotations/ENCSR832BMG/	/files/ENCFF415CMJ/
Breast_vHMEC	H3K9ac	/annotations/ENCSR019TNN/	/files/ENCFF824SCY/
Breast_vHMEC	H3K9me3	/annotations/ENCSR841OGH/	/files/ENCFF781DJU/
Breast_vHMEC	H4K20me1	/annotations/ENCSR994PUK/	/files/ENCFF456KID/
Breast_vHMEC	H4K8ac	/annotations/ENCSR056POP/	/files/ENCFF577CLV/
Breast_vHMEC	H4K91ac	/annotations/ENCSR544RTS/	/files/ENCFF998HKD/
CD14_Primary_Cells	DNase	/annotations/ENCSR474YKC/	/files/ENCFF895TRC/
CD14_Primary_Cells	H2A.Z	/annotations/ENCSR480ZMU/	/files/ENCFF861DVJ/
CD14_Primary_Cells	H2AK5ac	/annotations/ENCSR017BPD/	/files/ENCFF713MQF/
CD14_Primary_Cells	H2BK120ac	/annotations/ENCSR906QHO/	/files/ENCFF942YMR/
CD14_Primary_Cells	H2BK12ac	/annotations/ENCSR950IQQ/	/files/ENCFF781FND/
CD14_Primary_Cells	H2BK15ac	/annotations/ENCSR972QZY/	/files/ENCFF940MKC/
CD14_Primary_Cells	H2BK5ac	/annotations/ENCSR376DMB/	/files/ENCFF433RIR/
CD14_Primary_Cells	H3K14ac	/annotations/ENCSR696EIL/	/files/ENCFF241GLV/
CD14_Primary_Cells	H3K18ac	/annotations/ENCSR223FZB/	/files/ENCFF535BUL/
CD14_Primary_Cells	H3K23ac	/annotations/ENCSR090HQL/	/files/ENCFF447GJY/
CD14_Primary_Cells	H3K27ac	/annotations/ENCSR046IMP/	/files/ENCFF139KWS/
CD14_Primary_Cells	H3K27me3	/annotations/ENCSR790WQO/	/files/ENCFF690GMO/
CD14_Primary_Cells	H3K36me3	/annotations/ENCSR720ZQR/	/files/ENCFF860BDW/
CD14_Primary_Cells	H3K4ac	/annotations/ENCSR739GAS/	/files/ENCFF157HNI/
CD14_Primary_Cells	H3K4me1	/annotations/ENCSR823FQB/	/files/ENCFF294EDJ/
CD14_Primary_Cells	H3K4me2	/annotations/ENCSR028OGN/	/files/ENCFF898BCA/
CD14_Primary_Cells	H3K4me3	/annotations/ENCSR492RPI/	/files/ENCFF273YXV/
CD14_Primary_Cells	H3K79me1	/annotations/ENCSR071PKF/	/files/ENCFF481WJF/
CD14_Primary_Cells	H3K79me2	/annotations/ENCSR183XGS/	/files/ENCFF489NWF/
CD14_Primary_Cells	H3K9ac	/annotations/ENCSR979UZC/	/files/ENCFF477IMV/
CD14_Primary_Cells	H3K9me3	/annotations/ENCSR590YJS/	/files/ENCFF539TKC/
CD14_Primary_Cells	H4K20me1	/annotations/ENCSR673ZRG/	/files/ENCFF334LJB/
CD14_Primary_Cells	H4K8ac	/annotations/ENCSR162GBO/	/files/ENCFF173UTD/
CD14_Primary_Cells	H4K91ac	/annotations/ENCSR522WXY/	/files/ENCFF448HOX/
CD15_Primary_Cells	DNase	/annotations/ENCSR401AFN/	/files/ENCFF083EBA/
CD15_Primary_Cells	H2A.Z	/annotations/ENCSR476WDK/	/files/ENCFF713UJD/
CD15_Primary_Cells	H2AK5ac	/annotations/ENCSR530BZY/	/files/ENCFF005LEU/
CD15_Primary_Cells	H2BK120ac	/annotations/ENCSR217DTJ/	/files/ENCFF716GSC/
CD15_Primary_Cells	H2BK12ac	/annotations/ENCSR119WJV/	/files/ENCFF723TSF/
CD15_Primary_Cells	H2BK15ac	/annotations/ENCSR084TGH/	/files/ENCFF394TXT/
CD15_Primary_Cells	H2BK5ac	/annotations/ENCSR857RXO/	/files/ENCFF386AKX/
CD15_Primary_Cells	H3K14ac	/annotations/ENCSR317QAO/	/files/ENCFF826ZOD/
CD15_Primary_Cells	H3K18ac	/annotations/ENCSR160OEX/	/files/ENCFF545QUD/
CD15_Primary_Cells	H3K23ac	/annotations/ENCSR188TPT/	/files/ENCFF172TCW/
CD15_Primary_Cells	H3K27ac	/annotations/ENCSR437HWR/	/files/ENCFF793DNT/
CD15_Primary_Cells	H3K27me3	/annotations/ENCSR095FGO/	/files/ENCFF665XGB/
CD15_Primary_Cells	H3K36me3	/annotations/ENCSR950YWK/	/files/ENCFF140VBB/
CD15_Primary_Cells	H3K4ac	/annotations/ENCSR277GQQ/	/files/ENCFF832OWS/
CD15_Primary_Cells	H3K4me1	/annotations/ENCSR003YBE/	/files/ENCFF117NUE/
CD15_Primary_Cells	H3K4me2	/annotations/ENCSR877KUV/	/files/ENCFF078VUT/
CD15_Primary_Cells	H3K4me3	/annotations/ENCSR205BPV/	/files/ENCFF708FXQ/
CD15_Primary_Cells	H3K79me1	/annotations/ENCSR122HRM/	/files/ENCFF363AMM/
CD15_Primary_Cells	H3K79me2	/annotations/ENCSR591QIH/	/files/ENCFF223RCF/
CD15_Primary_Cells	H3K9ac	/annotations/ENCSR341MVD/	/files/ENCFF283DSS/
CD15_Primary_Cells	H3K9me3	/annotations/ENCSR523KOP/	/files/ENCFF784RGI/
CD15_Primary_Cells	H4K20me1	/annotations/ENCSR213BYG/	/files/ENCFF454XTE/
CD15_Primary_Cells	H4K8ac	/annotations/ENCSR537ZPD/	/files/ENCFF574XPB/
CD15_Primary_Cells	H4K91ac	/annotations/ENCSR373HQN/	/files/ENCFF889TDE/
CD19_Primary_Cells_Cord_BI	DNase	/annotations/ENCSR929VUE/	/files/ENCFF130XOJ/
CD19_Primary_Cells_Cord_BI	H2A.Z	/annotations/ENCSR748AHQ/	/files/ENCFF741CKM/
CD19_Primary_Cells_Cord_BI	H2AK5ac	/annotations/ENCSR240WRI/	/files/ENCFF759PHM/
CD19_Primary_Cells_Cord_BI	H2BK120ac	/annotations/ENCSR796HOL/	/files/ENCFF552YMS/
CD19_Primary_Cells_Cord_BI	H2BK12ac	/annotations/ENCSR223JYY/	/files/ENCFF670TFO/
CD19_Primary_Cells_Cord_BI	H2BK15ac	/annotations/ENCSR397MRB/	/files/ENCFF592FPR/
CD19_Primary_Cells_Cord_BI	H2BK5ac	/annotations/ENCSR074XHK/	/files/ENCFF742PJN/
CD19_Primary_Cells_Cord_BI	H3K14ac	/annotations/ENCSR180CWJ/	/files/ENCFF335DZM/
CD19_Primary_Cells_Cord_BI	H3K18ac	/annotations/ENCSR529JMM/	/files/ENCFF256MYQ/
CD19_Primary_Cells_Cord_BI	H3K23ac	/annotations/ENCSR546BVL/	/files/ENCFF926YYR/
CD19_Primary_Cells_Cord_BI	H3K27ac	/annotations/ENCSR549DUL/	/files/ENCFF399MOC/
CD19_Primary_Cells_Cord_BI	H3K27me3	/annotations/ENCSR747TCU/	/files/ENCFF540OOX/
CD19_Primary_Cells_Cord_BI	H3K36me3	/annotations/ENCSR365ECA/	/files/ENCFF884FQD/
CD19_Primary_Cells_Cord_BI	H3K4ac	/annotations/ENCSR003SRK/	/files/ENCFF248LNT/
CD19_Primary_Cells_Cord_BI	H3K4me1	/annotations/ENCSR406GGB/	/files/ENCFF890ZSO/
CD19_Primary_Cells_Cord_BI	H3K4me2	/annotations/ENCSR073WZU/	/files/ENCFF539WTQ/
CD19_Primary_Cells_Cord_BI	H3K4me3	/annotations/ENCSR695QSL/	/files/ENCFF845QOW/
CD19_Primary_Cells_Cord_BI	H3K79me1	/annotations/ENCSR903IRR/	/files/ENCFF776CWM/
CD19_Primary_Cells_Cord_BI	H3K79me2	/annotations/ENCSR759DFL/	/files/ENCFF862MBF/
CD19_Primary_Cells_Cord_BI	H3K9ac	/annotations/ENCSR720ZGO/	/files/ENCFF612MVT/
CD19_Primary_Cells_Cord_BI	H3K9me3	/annotations/ENCSR276JRG/	/files/ENCFF929VJX/
CD19_Primary_Cells_Cord_BI	H4K20me1	/annotations/ENCSR389FZK/	/files/ENCFF143CRO/
CD19_Primary_Cells_Cord_BI	H4K8ac	/annotations/ENCSR041YVZ/	/files/ENCFF731ZOO/
CD19_Primary_Cells_Cord_BI	H4K91ac	/annotations/ENCSR557OBU/	/files/ENCFF574GRX/
CD19_Primary_Cells_Peripheral_UW	DNase	/annotations/ENCSR479MVQ/	/files/ENCFF875KRH/
CD19_Primary_Cells_Peripheral_UW	H2A.Z	/annotations/ENCSR843WRF/	/files/ENCFF290OWP/
CD19_Primary_Cells_Peripheral_UW	H2AK5ac	/annotations/ENCSR435BDY/	/files/ENCFF163NTT/
CD19_Primary_Cells_Peripheral_UW	H2BK120ac	/annotations/ENCSR462EAX/	/files/ENCFF210YDC/
CD19_Primary_Cells_Peripheral_UW	H2BK12ac	/annotations/ENCSR338NDN/	/files/ENCFF241QVQ/
CD19_Primary_Cells_Peripheral_UW	H2BK15ac	/annotations/ENCSR098XOF/	/files/ENCFF638CJI/
CD19_Primary_Cells_Peripheral_UW	H2BK5ac	/annotations/ENCSR976UIY/	/files/ENCFF902PLU/
CD19_Primary_Cells_Peripheral_UW	H3K14ac	/annotations/ENCSR465GRT/	/files/ENCFF784QZN/
CD19_Primary_Cells_Peripheral_UW	H3K18ac	/annotations/ENCSR122VXG/	/files/ENCFF614YHH/
CD19_Primary_Cells_Peripheral_UW	H3K23ac	/annotations/ENCSR610VTB/	/files/ENCFF629YUX/
CD19_Primary_Cells_Peripheral_UW	H3K27ac	/annotations/ENCSR225JGO/	/files/ENCFF866AJQ/
CD19_Primary_Cells_Peripheral_UW	H3K27me3	/annotations/ENCSR451ZML/	/files/ENCFF923POK/
CD19_Primary_Cells_Peripheral_UW	H3K36me3	/annotations/ENCSR434LML/	/files/ENCFF032AIQ/
CD19_Primary_Cells_Peripheral_UW	H3K4ac	/annotations/ENCSR834MOL/	/files/ENCFF194OSE/
CD19_Primary_Cells_Peripheral_UW	H3K4me1	/annotations/ENCSR034BME/	/files/ENCFF221USD/
CD19_Primary_Cells_Peripheral_UW	H3K4me2	/annotations/ENCSR845ESI/	/files/ENCFF212QSP/
CD19_Primary_Cells_Peripheral_UW	H3K4me3	/annotations/ENCSR080TNH/	/files/ENCFF002PDR/
CD19_Primary_Cells_Peripheral_UW	H3K79me1	/annotations/ENCSR934TNU/	/files/ENCFF211QAG/
CD19_Primary_Cells_Peripheral_UW	H3K79me2	/annotations/ENCSR997KLQ/	/files/ENCFF492SBF/
CD19_Primary_Cells_Peripheral_UW	H3K9ac	/annotations/ENCSR300BJT/	/files/ENCFF730MCZ/
CD19_Primary_Cells_Peripheral_UW	H3K9me3	/annotations/ENCSR778DOK/	/files/ENCFF020PJE/
CD19_Primary_Cells_Peripheral_UW	H4K20me1	/annotations/ENCSR339PVW/	/files/ENCFF419VKE/
CD19_Primary_Cells_Peripheral_UW	H4K8ac	/annotations/ENCSR300PSE/	/files/ENCFF878FQJ/
CD19_Primary_Cells_Peripheral_UW	H4K91ac	/annotations/ENCSR893YJJ/	/files/ENCFF601EFK/
CD3_Primary_Cells_Cord_BI	DNase	/annotations/ENCSR160FFL/	/files/ENCFF644XQG/
CD3_Primary_Cells_Cord_BI	H2A.Z	/annotations/ENCSR432CVG/	/files/ENCFF882AVP/
CD3_Primary_Cells_Cord_BI	H2AK5ac	/annotations/ENCSR620CRG/	/files/ENCFF313ECM/
CD3_Primary_Cells_Cord_BI	H2BK120ac	/annotations/ENCSR527CXC/	/files/ENCFF170UNX/
CD3_Primary_Cells_Cord_BI	H2BK12ac	/annotations/ENCSR692AZI/	/files/ENCFF846JNJ/
CD3_Primary_Cells_Cord_BI	H2BK15ac	/annotations/ENCSR401MAP/	/files/ENCFF410ZHG/
CD3_Primary_Cells_Cord_BI	H2BK5ac	/annotations/ENCSR595POK/	/files/ENCFF203WMZ/
CD3_Primary_Cells_Cord_BI	H3K14ac	/annotations/ENCSR586OFT/	/files/ENCFF684LAA/
CD3_Primary_Cells_Cord_BI	H3K18ac	/annotations/ENCSR041WFP/	/files/ENCFF248BZO/
CD3_Primary_Cells_Cord_BI	H3K23ac	/annotations/ENCSR049XOL/	/files/ENCFF373UHF/
CD3_Primary_Cells_Cord_BI	H3K27ac	/annotations/ENCSR360BDG/	/files/ENCFF500LQI/
CD3_Primary_Cells_Cord_BI	H3K27me3	/annotations/ENCSR574WCG/	/files/ENCFF535AZE/
CD3_Primary_Cells_Cord_BI	H3K36me3	/annotations/ENCSR958AWO/	/files/ENCFF526MNX/
CD3_Primary_Cells_Cord_BI	H3K4ac	/annotations/ENCSR715RMO/	/files/ENCFF982BPN/
CD3_Primary_Cells_Cord_BI	H3K4me1	/annotations/ENCSR371MSL/	/files/ENCFF963ZOJ/
CD3_Primary_Cells_Cord_BI	H3K4me2	/annotations/ENCSR373DHF/	/files/ENCFF767CMO/
CD3_Primary_Cells_Cord_BI	H3K4me3	/annotations/ENCSR559XDD/	/files/ENCFF795SSB/
CD3_Primary_Cells_Cord_BI	H3K79me1	/annotations/ENCSR506YBC/	/files/ENCFF311CZV/
CD3_Primary_Cells_Cord_BI	H3K79me2	/annotations/ENCSR125PLB/	/files/ENCFF600ERX/
CD3_Primary_Cells_Cord_BI	H3K9ac	/annotations/ENCSR165MCD/	/files/ENCFF947JVE/
CD3_Primary_Cells_Cord_BI	H3K9me3	/annotations/ENCSR337FQJ/	/files/ENCFF552IKS/
CD3_Primary_Cells_Cord_BI	H4K20me1	/annotations/ENCSR847HQL/	/files/ENCFF839GQF/
CD3_Primary_Cells_Cord_BI	H4K8ac	/annotations/ENCSR903PPB/	/files/ENCFF587IRG/
CD3_Primary_Cells_Cord_BI	H4K91ac	/annotations/ENCSR322NCH/	/files/ENCFF742WVH/
CD3_Primary_Cells_Peripheral_UW	DNase	/annotations/ENCSR026HHC/	/files/ENCFF336NCR/
CD3_Primary_Cells_Peripheral_UW	H2A.Z	/annotations/ENCSR247GRJ/	/files/ENCFF084LXN/
CD3_Primary_Cells_Peripheral_UW	H2AK5ac	/annotations/ENCSR557LOI/	/files/ENCFF919PPH/
CD3_Primary_Cells_Peripheral_UW	H2BK120ac	/annotations/ENCSR356XDR/	/files/ENCFF260SON/
CD3_Primary_Cells_Peripheral_UW	H2BK12ac	/annotations/ENCSR616IKU/	/files/ENCFF334OZM/
CD3_Primary_Cells_Peripheral_UW	H2BK15ac	/annotations/ENCSR330SUC/	/files/ENCFF070CGW/
CD3_Primary_Cells_Peripheral_UW	H2BK5ac	/annotations/ENCSR429QTO/	/files/ENCFF901KTB/
CD3_Primary_Cells_Peripheral_UW	H3K14ac	/annotations/ENCSR146NRH/	/files/ENCFF880KHI/
CD3_Primary_Cells_Peripheral_UW	H3K18ac	/annotations/ENCSR902BER/	/files/ENCFF278KEI/
CD3_Primary_Cells_Peripheral_UW	H3K23ac	/annotations/ENCSR816ICU/	/files/ENCFF297WYA/
CD3_Primary_Cells_Peripheral_UW	H3K27ac	/annotations/ENCSR628AXJ/	/files/ENCFF567SYG/
CD3_Primary_Cells_Peripheral_UW	H3K27me3	/annotations/ENCSR910GOU/	/files/ENCFF749VHC/
CD3_Primary_Cells_Peripheral_UW	H3K36me3	/annotations/ENCSR765PGR/	/files/ENCFF436REO/
CD3_Primary_Cells_Peripheral_UW	H3K4ac	/annotations/ENCSR118YKA/	/files/ENCFF494OTX/
CD3_Primary_Cells_Peripheral_UW	H3K4me1	/annotations/ENCSR398HVH/	/files/ENCFF235MNU/
CD3_Primary_Cells_Peripheral_UW	H3K4me2	/annotations/ENCSR971TDG/	/files/ENCFF549BWO/
CD3_Primary_Cells_Peripheral_UW	H3K4me3	/annotations/ENCSR086UQE/	/files/ENCFF773RJK/
CD3_Primary_Cells_Peripheral_UW	H3K79me1	/annotations/ENCSR163WHK/	/files/ENCFF440JSH/
CD3_Primary_Cells_Peripheral_UW	H3K79me2	/annotations/ENCSR896LLJ/	/files/ENCFF987DRZ/
CD3_Primary_Cells_Peripheral_UW	H3K9ac	/annotations/ENCSR545IKL/	/files/ENCFF794TMH/
CD3_Primary_Cells_Peripheral_UW	H3K9me3	/annotations/ENCSR368AWU/	/files/ENCFF362PLX/
CD3_Primary_Cells_Peripheral_UW	H4K20me1	/annotations/ENCSR994ZYI/	/files/ENCFF513YNB/
CD3_Primary_Cells_Peripheral_UW	H4K8ac	/annotations/ENCSR785VHO/	/files/ENCFF690BME/
CD3_Primary_Cells_Peripheral_UW	H4K91ac	/annotations/ENCSR296CSP/	/files/ENCFF815NQQ/
CD34_Cultured_Cells	DNase	/annotations/ENCSR171UTF/	/files/ENCFF737QTX/
CD34_Cultured_Cells	H2A.Z	/annotations/ENCSR084DMA/	/files/ENCFF052IXR/
CD34_Cultured_Cells	H2AK5ac	/annotations/ENCSR948UCH/	/files/ENCFF061ZWL/
CD34_Cultured_Cells	H2BK120ac	/annotations/ENCSR774JIT/	/files/ENCFF894ZHI/
CD34_Cultured_Cells	H2BK12ac	/annotations/ENCSR131GIU/	/files/ENCFF240QLG/
CD34_Cultured_Cells	H2BK15ac	/annotations/ENCSR392RKC/	/files/ENCFF644TFG/
CD34_Cultured_Cells	H2BK5ac	/annotations/ENCSR939PBM/	/files/ENCFF849MNK/
CD34_Cultured_Cells	H3K14ac	/annotations/ENCSR154IUR/	/files/ENCFF692XSO/
CD34_Cultured_Cells	H3K18ac	/annotations/ENCSR635GIL/	/files/ENCFF714OJM/
CD34_Cultured_Cells	H3K23ac	/annotations/ENCSR846CDJ/	/files/ENCFF458CGZ/
CD34_Cultured_Cells	H3K27ac	/annotations/ENCSR819YAD/	/files/ENCFF623HGR/
CD34_Cultured_Cells	H3K27me3	/annotations/ENCSR745EIB/	/files/ENCFF545ZWI/
CD34_Cultured_Cells	H3K36me3	/annotations/ENCSR785OZE/	/files/ENCFF480WCV/
CD34_Cultured_Cells	H3K4ac	/annotations/ENCSR970KFH/	/files/ENCFF501SJR/
CD34_Cultured_Cells	H3K4me1	/annotations/ENCSR457YPY/	/files/ENCFF508XLX/
CD34_Cultured_Cells	H3K4me2	/annotations/ENCSR790WKD/	/files/ENCFF312AKU/
CD34_Cultured_Cells	H3K4me3	/annotations/ENCSR660LFQ/	/files/ENCFF862FEE/
CD34_Cultured_Cells	H3K79me1	/annotations/ENCSR229JBX/	/files/ENCFF723BEW/
CD34_Cultured_Cells	H3K79me2	/annotations/ENCSR847UKB/	/files/ENCFF796JOS/
CD34_Cultured_Cells	H3K9ac	/annotations/ENCSR426RQI/	/files/ENCFF646AIC/
CD34_Cultured_Cells	H3K9me3	/annotations/ENCSR675FAY/	/files/ENCFF253FGB/
CD34_Cultured_Cells	H4K20me1	/annotations/ENCSR409UJA/	/files/ENCFF077BOV/
CD34_Cultured_Cells	H4K8ac	/annotations/ENCSR387EYH/	/files/ENCFF961IGD/
CD34_Cultured_Cells	H4K91ac	/annotations/ENCSR033RAY/	/files/ENCFF109GHS/
CD34_Primary_Cells	DNase	/annotations/ENCSR378YLA/	/files/ENCFF689LZE/
CD34_Primary_Cells	H2A.Z	/annotations/ENCSR694DNV/	/files/ENCFF134YBA/
CD34_Primary_Cells	H2AK5ac	/annotations/ENCSR027JAD/	/files/ENCFF153FJN/
CD34_Primary_Cells	H2BK120ac	/annotations/ENCSR617CLJ/	/files/ENCFF965MNJ/
CD34_Primary_Cells	H2BK12ac	/annotations/ENCSR478ZLL/	/files/ENCFF455HMM/
CD34_Primary_Cells	H2BK15ac	/annotations/ENCSR100KOB/	/files/ENCFF155HBU/
CD34_Primary_Cells	H2BK5ac	/annotations/ENCSR764VWH/	/files/ENCFF454KUQ/
CD34_Primary_Cells	H3K14ac	/annotations/ENCSR204JHI/	/files/ENCFF348PSY/
CD34_Primary_Cells	H3K18ac	/annotations/ENCSR531SQT/	/files/ENCFF431FBF/
CD34_Primary_Cells	H3K23ac	/annotations/ENCSR270ODS/	/files/ENCFF242GHU/
CD34_Primary_Cells	H3K27ac	/annotations/ENCSR444ODH/	/files/ENCFF075ITF/
CD34_Primary_Cells	H3K27me3	/annotations/ENCSR761WXO/	/files/ENCFF816QLI/
CD34_Primary_Cells	H3K36me3	/annotations/ENCSR951IVY/	/files/ENCFF342UUJ/
CD34_Primary_Cells	H3K4ac	/annotations/ENCSR404NBL/	/files/ENCFF764GNN/
CD34_Primary_Cells	H3K4me1	/annotations/ENCSR395KWZ/	/files/ENCFF105SPR/
CD34_Primary_Cells	H3K4me2	/annotations/ENCSR535OAP/	/files/ENCFF021BZL/
CD34_Primary_Cells	H3K4me3	/annotations/ENCSR818LXW/	/files/ENCFF458ION/
CD34_Primary_Cells	H3K79me1	/annotations/ENCSR686HAT/	/files/ENCFF401NFI/
CD34_Primary_Cells	H3K79me2	/annotations/ENCSR669IZR/	/files/ENCFF464LYT/
CD34_Primary_Cells	H3K9ac	/annotations/ENCSR355VFQ/	/files/ENCFF205UFB/
CD34_Primary_Cells	H3K9me3	/annotations/ENCSR050FDP/	/files/ENCFF175PTE/
CD34_Primary_Cells	H4K20me1	/annotations/ENCSR403HWX/	/files/ENCFF135NEN/
CD34_Primary_Cells	H4K8ac	/annotations/ENCSR090AOA/	/files/ENCFF822WMH/
CD34_Primary_Cells	H4K91ac	/annotations/ENCSR466KOT/	/files/ENCFF426WUN/
CD4_Memory_Primary_Cells	DNase	/annotations/ENCSR717ZXM/	/files/ENCFF955KPB/
CD4_Memory_Primary_Cells	H2A.Z	/annotations/ENCSR371NKY/	/files/ENCFF203MSC/
CD4_Memory_Primary_Cells	H2AK5ac	/annotations/ENCSR039OLO/	/files/ENCFF473QEA/
CD4_Memory_Primary_Cells	H2BK120ac	/annotations/ENCSR092LJU/	/files/ENCFF214FCH/
CD4_Memory_Primary_Cells	H2BK12ac	/annotations/ENCSR139KGW/	/files/ENCFF126DGN/
CD4_Memory_Primary_Cells	H2BK15ac	/annotations/ENCSR030OJN/	/files/ENCFF537OZI/
CD4_Memory_Primary_Cells	H2BK5ac	/annotations/ENCSR183MLO/	/files/ENCFF790OJD/
CD4_Memory_Primary_Cells	H3K14ac	/annotations/ENCSR159JJX/	/files/ENCFF802KXI/
CD4_Memory_Primary_Cells	H3K18ac	/annotations/ENCSR761VAH/	/files/ENCFF731WVI/
CD4_Memory_Primary_Cells	H3K23ac	/annotations/ENCSR621PTS/	/files/ENCFF764GXB/
CD4_Memory_Primary_Cells	H3K27ac	/annotations/ENCSR769ZFG/	/files/ENCFF615JME/
CD4_Memory_Primary_Cells	H3K27me3	/annotations/ENCSR893HRX/	/files/ENCFF696GVV/
CD4_Memory_Primary_Cells	H3K36me3	/annotations/ENCSR682GBI/	/files/ENCFF364OVP/
CD4_Memory_Primary_Cells	H3K4ac	/annotations/ENCSR897CTH/	/files/ENCFF230CLL/
CD4_Memory_Primary_Cells	H3K4me1	/annotations/ENCSR638NYJ/	/files/ENCFF338HJL/
CD4_Memory_Primary_Cells	H3K4me2	/annotations/ENCSR491SSH/	/files/ENCFF247LWR/
CD4_Memory_Primary_Cells	H3K4me3	/annotations/ENCSR003EII/	/files/ENCFF486CYY/
CD4_Memory_Primary_Cells	H3K79me1	/annotations/ENCSR552LJQ/	/files/ENCFF772AXD/
CD4_Memory_Primary_Cells	H3K79me2	/annotations/ENCSR059ATL/	/files/ENCFF647FUE/
CD4_Memory_Primary_Cells	H3K9ac	/annotations/ENCSR479ACO/	/files/ENCFF617UQI/
CD4_Memory_Primary_Cells	H3K9me3	/annotations/ENCSR478ZNB/	/files/ENCFF122WOE/
CD4_Memory_Primary_Cells	H4K20me1	/annotations/ENCSR762UIR/	/files/ENCFF840ZNP/
CD4_Memory_Primary_Cells	H4K8ac	/annotations/ENCSR291ZSN/	/files/ENCFF454WKK/
CD4_Memory_Primary_Cells	H4K91ac	/annotations/ENCSR973VZF/	/files/ENCFF082SUR/
CD4_Naive_Primary_Cells	DNase	/annotations/ENCSR689SWF/	/files/ENCFF627NXA/
CD4_Naive_Primary_Cells	H2A.Z	/annotations/ENCSR284IIY/	/files/ENCFF125OSL/
CD4_Naive_Primary_Cells	H2AK5ac	/annotations/ENCSR774RQJ/	/files/ENCFF917OJU/
CD4_Naive_Primary_Cells	H2BK120ac	/annotations/ENCSR660BQF/	/files/ENCFF336RUL/
CD4_Naive_Primary_Cells	H2BK12ac	/annotations/ENCSR085EET/	/files/ENCFF541AZP/
CD4_Naive_Primary_Cells	H2BK15ac	/annotations/ENCSR628POX/	/files/ENCFF753ZLM/
CD4_Naive_Primary_Cells	H2BK5ac	/annotations/ENCSR629KNT/	/files/ENCFF898FTC/
CD4_Naive_Primary_Cells	H3K14ac	/annotations/ENCSR234MKB/	/files/ENCFF268REQ/
CD4_Naive_Primary_Cells	H3K18ac	/annotations/ENCSR730RTQ/	/files/ENCFF015DUF/
CD4_Naive_Primary_Cells	H3K23ac	/annotations/ENCSR322UUO/	/files/ENCFF293LMQ/
CD4_Naive_Primary_Cells	H3K27ac	/annotations/ENCSR491TOC/	/files/ENCFF750TGH/
CD4_Naive_Primary_Cells	H3K27me3	/annotations/ENCSR504OJQ/	/files/ENCFF140ECT/
CD4_Naive_Primary_Cells	H3K36me3	/annotations/ENCSR869MWJ/	/files/ENCFF689EKQ/
CD4_Naive_Primary_Cells	H3K4ac	/annotations/ENCSR527PYH/	/files/ENCFF673VPT/
CD4_Naive_Primary_Cells	H3K4me1	/annotations/ENCSR143NTZ/	/files/ENCFF645EYQ/
CD4_Naive_Primary_Cells	H3K4me2	/annotations/ENCSR005OXP/	/files/ENCFF808GYP/
CD4_Naive_Primary_Cells	H3K4me3	/annotations/ENCSR056QYO/	/files/ENCFF495VSY/
CD4_Naive_Primary_Cells	H3K79me1	/annotations/ENCSR300WJK/	/files/ENCFF794RGU/
CD4_Naive_Primary_Cells	H3K79me2	/annotations/ENCSR140LCE/	/files/ENCFF258YQN/
CD4_Naive_Primary_Cells	H3K9ac	/annotations/ENCSR238ARV/	/files/ENCFF216TGM/
CD4_Naive_Primary_Cells	H3K9me3	/annotations/ENCSR169UUW/	/files/ENCFF568HFX/
CD4_Naive_Primary_Cells	H4K20me1	/annotations/ENCSR036QZR/	/files/ENCFF080HYS/
CD4_Naive_Primary_Cells	H4K8ac	/annotations/ENCSR496NMR/	/files/ENCFF804GAS/
CD4_Naive_Primary_Cells	H4K91ac	/annotations/ENCSR331YJP/	/files/ENCFF126YIM/
CD4+_CD25-_CD45RA+_Naive_Primary_Cells	DNase	/annotations/ENCSR693UYT/	/files/ENCFF585DEH/
CD4+_CD25-_CD45RA+_Naive_Primary_Cells	H2A.Z	/annotations/ENCSR398FKG/	/files/ENCFF716ZWG/
CD4+_CD25-_CD45RA+_Naive_Primary_Cells	H2AK5ac	/annotations/ENCSR357FIG/	/files/ENCFF426FQB/
CD4+_CD25-_CD45RA+_Naive_Primary_Cells	H2BK120ac	/annotations/ENCSR485TDV/	/files/ENCFF335DSV/
CD4+_CD25-_CD45RA+_Naive_Primary_Cells	H2BK12ac	/annotations/ENCSR122JOD/	/files/ENCFF917MGQ/
CD4+_CD25-_CD45RA+_Naive_Primary_Cells	H2BK15ac	/annotations/ENCSR688JBK/	/files/ENCFF760SCF/
CD4+_CD25-_CD45RA+_Naive_Primary_Cells	H2BK5ac	/annotations/ENCSR569VIS/	/files/ENCFF762TYV/
CD4+_CD25-_CD45RA+_Naive_Primary_Cells	H3K14ac	/annotations/ENCSR341MAW/	/files/ENCFF099GQD/
CD4+_CD25-_CD45RA+_Naive_Primary_Cells	H3K18ac	/annotations/ENCSR961QGV/	/files/ENCFF451RWL/
CD4+_CD25-_CD45RA+_Naive_Primary_Cells	H3K23ac	/annotations/ENCSR445TAB/	/files/ENCFF932FLZ/
CD4+_CD25-_CD45RA+_Naive_Primary_Cells	H3K27ac	/annotations/ENCSR065NZO/	/files/ENCFF253TAC/
CD4+_CD25-_CD45RA+_Naive_Primary_Cells	H3K27me3	/annotations/ENCSR992QBL/	/files/ENCFF891KAD/
CD4+_CD25-_CD45RA+_Naive_Primary_Cells	H3K36me3	/annotations/ENCSR484DAX/	/files/ENCFF902UTD/
CD4+_CD25-_CD45RA+_Naive_Primary_Cells	H3K4ac	/annotations/ENCSR728KDC/	/files/ENCFF541URP/
CD4+_CD25-_CD45RA+_Naive_Primary_Cells	H3K4me1	/annotations/ENCSR994IQP/	/files/ENCFF245EZZ/
CD4+_CD25-_CD45RA+_Naive_Primary_Cells	H3K4me2	/annotations/ENCSR034BGH/	/files/ENCFF472FXP/
CD4+_CD25-_CD45RA+_Naive_Primary_Cells	H3K4me3	/annotations/ENCSR223ZQI/	/files/ENCFF019RWF/
CD4+_CD25-_CD45RA+_Naive_Primary_Cells	H3K79me1	/annotations/ENCSR138NPK/	/files/ENCFF969UBD/
CD4+_CD25-_CD45RA+_Naive_Primary_Cells	H3K79me2	/annotations/ENCSR285HDK/	/files/ENCFF226PYC/
CD4+_CD25-_CD45RA+_Naive_Primary_Cells	H3K9ac	/annotations/ENCSR204VPU/	/files/ENCFF213OKB/
CD4+_CD25-_CD45RA+_Naive_Primary_Cells	H3K9me3	/annotations/ENCSR087LIA/	/files/ENCFF055FKY/
CD4+_CD25-_CD45RA+_Naive_Primary_Cells	H4K20me1	/annotations/ENCSR436XXY/	/files/ENCFF824ZLO/
CD4+_CD25-_CD45RA+_Naive_Primary_Cells	H4K8ac	/annotations/ENCSR267YBI/	/files/ENCFF479OXS/
CD4+_CD25-_CD45RA+_Naive_Primary_Cells	H4K91ac	/annotations/ENCSR588DKR/	/files/ENCFF473AKG/
CD4+_CD25-_CD45RO+_Memory_Primary_Cells	DNase	/annotations/ENCSR250KJT/	/files/ENCFF815FLN/
CD4+_CD25-_CD45RO+_Memory_Primary_Cells	H2A.Z	/annotations/ENCSR655CGM/	/files/ENCFF817WVK/
CD4+_CD25-_CD45RO+_Memory_Primary_Cells	H2AK5ac	/annotations/ENCSR026BRG/	/files/ENCFF006TLJ/
CD4+_CD25-_CD45RO+_Memory_Primary_Cells	H2BK120ac	/annotations/ENCSR234BVI/	/files/ENCFF193LKZ/
CD4+_CD25-_CD45RO+_Memory_Primary_Cells	H2BK12ac	/annotations/ENCSR425TZH/	/files/ENCFF991IZZ/
CD4+_CD25-_CD45RO+_Memory_Primary_Cells	H2BK15ac	/annotations/ENCSR624UGW/	/files/ENCFF563WTM/
CD4+_CD25-_CD45RO+_Memory_Primary_Cells	H2BK5ac	/annotations/ENCSR485OIS/	/files/ENCFF962EWS/
CD4+_CD25-_CD45RO+_Memory_Primary_Cells	H3K14ac	/annotations/ENCSR206UBP/	/files/ENCFF610PLK/
CD4+_CD25-_CD45RO+_Memory_Primary_Cells	H3K18ac	/annotations/ENCSR644AUR/	/files/ENCFF600GRN/
CD4+_CD25-_CD45RO+_Memory_Primary_Cells	H3K23ac	/annotations/ENCSR478DCN/	/files/ENCFF443MPU/
CD4+_CD25-_CD45RO+_Memory_Primary_Cells	H3K27ac	/annotations/ENCSR243QZB/	/files/ENCFF046ANX/
CD4+_CD25-_CD45RO+_Memory_Primary_Cells	H3K27me3	/annotations/ENCSR094TWO/	/files/ENCFF819YCN/
CD4+_CD25-_CD45RO+_Memory_Primary_Cells	H3K36me3	/annotations/ENCSR603CJQ/	/files/ENCFF682APX/
CD4+_CD25-_CD45RO+_Memory_Primary_Cells	H3K4ac	/annotations/ENCSR776NIA/	/files/ENCFF801WOL/
CD4+_CD25-_CD45RO+_Memory_Primary_Cells	H3K4me1	/annotations/ENCSR476WIY/	/files/ENCFF413LPE/
CD4+_CD25-_CD45RO+_Memory_Primary_Cells	H3K4me2	/annotations/ENCSR175CKV/	/files/ENCFF894SXK/
CD4+_CD25-_CD45RO+_Memory_Primary_Cells	H3K4me3	/annotations/ENCSR364HFQ/	/files/ENCFF741ZGY/
CD4+_CD25-_CD45RO+_Memory_Primary_Cells	H3K79me1	/annotations/ENCSR692OCJ/	/files/ENCFF263CZY/
CD4+_CD25-_CD45RO+_Memory_Primary_Cells	H3K79me2	/annotations/ENCSR370LQY/	/files/ENCFF597SVG/
CD4+_CD25-_CD45RO+_Memory_Primary_Cells	H3K9ac	/annotations/ENCSR433VLQ/	/files/ENCFF993QIE/
CD4+_CD25-_CD45RO+_Memory_Primary_Cells	H3K9me3	/annotations/ENCSR388MNL/	/files/ENCFF644GEI/
CD4+_CD25-_CD45RO+_Memory_Primary_Cells	H4K20me1	/annotations/ENCSR407MTI/	/files/ENCFF699ZGM/
CD4+_CD25-_CD45RO+_Memory_Primary_Cells	H4K8ac	/annotations/ENCSR935CST/	/files/ENCFF642DZV/
CD4+_CD25-_CD45RO+_Memory_Primary_Cells	H4K91ac	/annotations/ENCSR280EOP/	/files/ENCFF705IXG/
CD4+_CD25-_IL17-_PMA-Ionomycin_stimulated_MACS_purified_Th_Primary_Cells	DNase	/annotations/ENCSR976WPM/	/files/ENCFF246HTJ/
CD4+_CD25-_IL17-_PMA-Ionomycin_stimulated_MACS_purified_Th_Primary_Cells	H2A.Z	/annotations/ENCSR270TIC/	/files/ENCFF950BQL/
CD4+_CD25-_IL17-_PMA-Ionomycin_stimulated_MACS_purified_Th_Primary_Cells	H2AK5ac	/annotations/ENCSR391MUB/	/files/ENCFF306BPG/
CD4+_CD25-_IL17-_PMA-Ionomycin_stimulated_MACS_purified_Th_Primary_Cells	H2BK120ac	/annotations/ENCSR113UTQ/	/files/ENCFF825YTB/
CD4+_CD25-_IL17-_PMA-Ionomycin_stimulated_MACS_purified_Th_Primary_Cells	H2BK12ac	/annotations/ENCSR442WEB/	/files/ENCFF613WWE/
CD4+_CD25-_IL17-_PMA-Ionomycin_stimulated_MACS_purified_Th_Primary_Cells	H2BK15ac	/annotations/ENCSR421QGJ/	/files/ENCFF948XYN/
CD4+_CD25-_IL17-_PMA-Ionomycin_stimulated_MACS_purified_Th_Primary_Cells	H2BK5ac	/annotations/ENCSR871LEH/	/files/ENCFF568HOF/
CD4+_CD25-_IL17-_PMA-Ionomycin_stimulated_MACS_purified_Th_Primary_Cells	H3K14ac	/annotations/ENCSR454AEW/	/files/ENCFF765YQV/
CD4+_CD25-_IL17-_PMA-Ionomycin_stimulated_MACS_purified_Th_Primary_Cells	H3K18ac	/annotations/ENCSR924UOH/	/files/ENCFF189PNL/
CD4+_CD25-_IL17-_PMA-Ionomycin_stimulated_MACS_purified_Th_Primary_Cells	H3K23ac	/annotations/ENCSR597HFT/	/files/ENCFF808RAW/
CD4+_CD25-_IL17-_PMA-Ionomycin_stimulated_MACS_purified_Th_Primary_Cells	H3K27ac	/annotations/ENCSR028YXK/	/files/ENCFF550LAX/
CD4+_CD25-_IL17-_PMA-Ionomycin_stimulated_MACS_purified_Th_Primary_Cells	H3K27me3	/annotations/ENCSR599JDD/	/files/ENCFF269MMY/
CD4+_CD25-_IL17-_PMA-Ionomycin_stimulated_MACS_purified_Th_Primary_Cells	H3K36me3	/annotations/ENCSR694UVF/	/files/ENCFF514FJU/
CD4+_CD25-_IL17-_PMA-Ionomycin_stimulated_MACS_purified_Th_Primary_Cells	H3K4ac	/annotations/ENCSR045LZT/	/files/ENCFF371JDC/
CD4+_CD25-_IL17-_PMA-Ionomycin_stimulated_MACS_purified_Th_Primary_Cells	H3K4me1	/annotations/ENCSR099HMS/	/files/ENCFF681SLS/
CD4+_CD25-_IL17-_PMA-Ionomycin_stimulated_MACS_purified_Th_Primary_Cells	H3K4me2	/annotations/ENCSR313VKM/	/files/ENCFF877IRA/
CD4+_CD25-_IL17-_PMA-Ionomycin_stimulated_MACS_purified_Th_Primary_Cells	H3K4me3	/annotations/ENCSR368YJQ/	/files/ENCFF958GZR/
CD4+_CD25-_IL17-_PMA-Ionomycin_stimulated_MACS_purified_Th_Primary_Cells	H3K79me1	/annotations/ENCSR638CDB/	/files/ENCFF480NTF/
CD4+_CD25-_IL17-_PMA-Ionomycin_stimulated_MACS_purified_Th_Primary_Cells	H3K79me2	/annotations/ENCSR942JYW/	/files/ENCFF473GHM/
CD4+_CD25-_IL17-_PMA-Ionomycin_stimulated_MACS_purified_Th_Primary_Cells	H3K9ac	/annotations/ENCSR048NMT/	/files/ENCFF777RSK/
CD4+_CD25-_IL17-_PMA-Ionomycin_stimulated_MACS_purified_Th_Primary_Cells	H3K9me3	/annotations/ENCSR626HQA/	/files/ENCFF623KUJ/
CD4+_CD25-_IL17-_PMA-Ionomycin_stimulated_MACS_purified_Th_Primary_Cells	H4K20me1	/annotations/ENCSR196TSE/	/files/ENCFF945KHN/
CD4+_CD25-_IL17-_PMA-Ionomycin_stimulated_MACS_purified_Th_Primary_Cells	H4K8ac	/annotations/ENCSR918MET/	/files/ENCFF403BMY/
CD4+_CD25-_IL17-_PMA-Ionomycin_stimulated_MACS_purified_Th_Primary_Cells	H4K91ac	/annotations/ENCSR688TEQ/	/files/ENCFF924FCP/
CD4+_CD25-_IL17+_PMA-Ionomcyin_stimulated_Th17_Primary_Cells	DNase	/annotations/ENCSR243AMM/	/files/ENCFF850KKH/
CD4+_CD25-_IL17+_PMA-Ionomcyin_stimulated_Th17_Primary_Cells	H2A.Z	/annotations/ENCSR106EBN/	/files/ENCFF278MIJ/
CD4+_CD25-_IL17+_PMA-Ionomcyin_stimulated_Th17_Primary_Cells	H2AK5ac	/annotations/ENCSR636LHL/	/files/ENCFF364ZXX/
CD4+_CD25-_IL17+_PMA-Ionomcyin_stimulated_Th17_Primary_Cells	H2BK120ac	/annotations/ENCSR869QXG/	/files/ENCFF977QDU/
CD4+_CD25-_IL17+_PMA-Ionomcyin_stimulated_Th17_Primary_Cells	H2BK12ac	/annotations/ENCSR427MQA/	/files/ENCFF740VUA/
CD4+_CD25-_IL17+_PMA-Ionomcyin_stimulated_Th17_Primary_Cells	H2BK15ac	/annotations/ENCSR665DBJ/	/files/ENCFF508GSM/
CD4+_CD25-_IL17+_PMA-Ionomcyin_stimulated_Th17_Primary_Cells	H2BK5ac	/annotations/ENCSR518VAE/	/files/ENCFF687XAC/
CD4+_CD25-_IL17+_PMA-Ionomcyin_stimulated_Th17_Primary_Cells	H3K14ac	/annotations/ENCSR584RCD/	/files/ENCFF083ZEZ/
CD4+_CD25-_IL17+_PMA-Ionomcyin_stimulated_Th17_Primary_Cells	H3K18ac	/annotations/ENCSR664WHZ/	/files/ENCFF711TNT/
CD4+_CD25-_IL17+_PMA-Ionomcyin_stimulated_Th17_Primary_Cells	H3K23ac	/annotations/ENCSR978PXG/	/files/ENCFF268XWI/
CD4+_CD25-_IL17+_PMA-Ionomcyin_stimulated_Th17_Primary_Cells	H3K27ac	/annotations/ENCSR127EHJ/	/files/ENCFF256GGH/
CD4+_CD25-_IL17+_PMA-Ionomcyin_stimulated_Th17_Primary_Cells	H3K27me3	/annotations/ENCSR521BHD/	/files/ENCFF531NLQ/
CD4+_CD25-_IL17+_PMA-Ionomcyin_stimulated_Th17_Primary_Cells	H3K36me3	/annotations/ENCSR236LAZ/	/files/ENCFF073EIW/
CD4+_CD25-_IL17+_PMA-Ionomcyin_stimulated_Th17_Primary_Cells	H3K4ac	/annotations/ENCSR963BWW/	/files/ENCFF669MNK/
CD4+_CD25-_IL17+_PMA-Ionomcyin_stimulated_Th17_Primary_Cells	H3K4me1	/annotations/ENCSR231KZF/	/files/ENCFF763HVD/
CD4+_CD25-_IL17+_PMA-Ionomcyin_stimulated_Th17_Primary_Cells	H3K4me2	/annotations/ENCSR718UCX/	/files/ENCFF751BTG/
CD4+_CD25-_IL17+_PMA-Ionomcyin_stimulated_Th17_Primary_Cells	H3K4me3	/annotations/ENCSR175GFH/	/files/ENCFF953OLF/
CD4+_CD25-_IL17+_PMA-Ionomcyin_stimulated_Th17_Primary_Cells	H3K79me1	/annotations/ENCSR910OAA/	/files/ENCFF327EBG/
CD4+_CD25-_IL17+_PMA-Ionomcyin_stimulated_Th17_Primary_Cells	H3K79me2	/annotations/ENCSR664BGN/	/files/ENCFF061EJD/
CD4+_CD25-_IL17+_PMA-Ionomcyin_stimulated_Th17_Primary_Cells	H3K9ac	/annotations/ENCSR604TVA/	/files/ENCFF529PWE/
CD4+_CD25-_IL17+_PMA-Ionomcyin_stimulated_Th17_Primary_Cells	H3K9me3	/annotations/ENCSR909CCO/	/files/ENCFF852ONR/
CD4+_CD25-_IL17+_PMA-Ionomcyin_stimulated_Th17_Primary_Cells	H4K20me1	/annotations/ENCSR103ZIV/	/files/ENCFF241OTJ/
CD4+_CD25-_IL17+_PMA-Ionomcyin_stimulated_Th17_Primary_Cells	H4K8ac	/annotations/ENCSR939OIL/	/files/ENCFF670PPH/
CD4+_CD25-_IL17+_PMA-Ionomcyin_stimulated_Th17_Primary_Cells	H4K91ac	/annotations/ENCSR553XCK/	/files/ENCFF610ZFI/
CD4+_CD25-_Th_Primary_Cells	DNase	/annotations/ENCSR474MBQ/	/files/ENCFF973IXS/
CD4+_CD25-_Th_Primary_Cells	H2A.Z	/annotations/ENCSR979PJW/	/files/ENCFF990GFL/
CD4+_CD25-_Th_Primary_Cells	H2AK5ac	/annotations/ENCSR968PDV/	/files/ENCFF015JLZ/
CD4+_CD25-_Th_Primary_Cells	H2BK120ac	/annotations/ENCSR980RNP/	/files/ENCFF308TUN/
CD4+_CD25-_Th_Primary_Cells	H2BK12ac	/annotations/ENCSR804NNQ/	/files/ENCFF367BXT/
CD4+_CD25-_Th_Primary_Cells	H2BK15ac	/annotations/ENCSR930KSM/	/files/ENCFF222WJY/
CD4+_CD25-_Th_Primary_Cells	H2BK5ac	/annotations/ENCSR414EIA/	/files/ENCFF142UKW/
CD4+_CD25-_Th_Primary_Cells	H3K14ac	/annotations/ENCSR675RQF/	/files/ENCFF983ZLD/
CD4+_CD25-_Th_Primary_Cells	H3K18ac	/annotations/ENCSR946OQM/	/files/ENCFF612KSY/
CD4+_CD25-_Th_Primary_Cells	H3K23ac	/annotations/ENCSR194DYV/	/files/ENCFF092YLL/
CD4+_CD25-_Th_Primary_Cells	H3K27ac	/annotations/ENCSR062LIK/	/files/ENCFF268SJO/
CD4+_CD25-_Th_Primary_Cells	H3K27me3	/annotations/ENCSR450DEE/	/files/ENCFF187TDD/
CD4+_CD25-_Th_Primary_Cells	H3K36me3	/annotations/ENCSR275AJV/	/files/ENCFF083DIK/
CD4+_CD25-_Th_Primary_Cells	H3K4ac	/annotations/ENCSR850HYP/	/files/ENCFF741FQO/
CD4+_CD25-_Th_Primary_Cells	H3K4me1	/annotations/ENCSR765QIM/	/files/ENCFF012IGE/
CD4+_CD25-_Th_Primary_Cells	H3K4me2	/annotations/ENCSR235WVJ/	/files/ENCFF196REG/
CD4+_CD25-_Th_Primary_Cells	H3K4me3	/annotations/ENCSR472KDJ/	/files/ENCFF191BBW/
CD4+_CD25-_Th_Primary_Cells	H3K79me1	/annotations/ENCSR305QSA/	/files/ENCFF160AGM/
CD4+_CD25-_Th_Primary_Cells	H3K79me2	/annotations/ENCSR571LGW/	/files/ENCFF338SQJ/
CD4+_CD25-_Th_Primary_Cells	H3K9ac	/annotations/ENCSR262NAX/	/files/ENCFF585LMX/
CD4+_CD25-_Th_Primary_Cells	H3K9me3	/annotations/ENCSR612DWJ/	/files/ENCFF019EVY/
CD4+_CD25-_Th_Primary_Cells	H4K20me1	/annotations/ENCSR096ZSM/	/files/ENCFF071BUY/
CD4+_CD25-_Th_Primary_Cells	H4K8ac	/annotations/ENCSR144HDL/	/files/ENCFF076UUZ/
CD4+_CD25-_Th_Primary_Cells	H4K91ac	/annotations/ENCSR598FTE/	/files/ENCFF713WMU/
CD4+_CD25+_CD127-_Treg_Primary_Cells	DNase	/annotations/ENCSR428IBO/	/files/ENCFF781WDN/
CD4+_CD25+_CD127-_Treg_Primary_Cells	H2A.Z	/annotations/ENCSR312QGP/	/files/ENCFF318DCH/
CD4+_CD25+_CD127-_Treg_Primary_Cells	H2AK5ac	/annotations/ENCSR952CLS/	/files/ENCFF302NZK/
CD4+_CD25+_CD127-_Treg_Primary_Cells	H2BK120ac	/annotations/ENCSR064VCM/	/files/ENCFF708LTF/
CD4+_CD25+_CD127-_Treg_Primary_Cells	H2BK12ac	/annotations/ENCSR748NTT/	/files/ENCFF589ZHP/
CD4+_CD25+_CD127-_Treg_Primary_Cells	H2BK15ac	/annotations/ENCSR606NWT/	/files/ENCFF708WAK/
CD4+_CD25+_CD127-_Treg_Primary_Cells	H2BK5ac	/annotations/ENCSR717MAR/	/files/ENCFF306HIM/
CD4+_CD25+_CD127-_Treg_Primary_Cells	H3K14ac	/annotations/ENCSR791LUU/	/files/ENCFF112QLE/
CD4+_CD25+_CD127-_Treg_Primary_Cells	H3K18ac	/annotations/ENCSR937FXI/	/files/ENCFF433GUZ/
CD4+_CD25+_CD127-_Treg_Primary_Cells	H3K23ac	/annotations/ENCSR252YWY/	/files/ENCFF316SET/
CD4+_CD25+_CD127-_Treg_Primary_Cells	H3K27ac	/annotations/ENCSR952WWL/	/files/ENCFF554SNE/
CD4+_CD25+_CD127-_Treg_Primary_Cells	H3K27me3	/annotations/ENCSR334TSO/	/files/ENCFF159BZN/
CD4+_CD25+_CD127-_Treg_Primary_Cells	H3K36me3	/annotations/ENCSR467LXM/	/files/ENCFF824EWT/
CD4+_CD25+_CD127-_Treg_Primary_Cells	H3K4ac	/annotations/ENCSR136BPN/	/files/ENCFF588JHB/
CD4+_CD25+_CD127-_Treg_Primary_Cells	H3K4me1	/annotations/ENCSR572BFE/	/files/ENCFF983YVD/
CD4+_CD25+_CD127-_Treg_Primary_Cells	H3K4me2	/annotations/ENCSR268BUT/	/files/ENCFF910WDG/
CD4+_CD25+_CD127-_Treg_Primary_Cells	H3K4me3	/annotations/ENCSR648FZR/	/files/ENCFF150VKM/
CD4+_CD25+_CD127-_Treg_Primary_Cells	H3K79me1	/annotations/ENCSR388WVZ/	/files/ENCFF719VHW/
CD4+_CD25+_CD127-_Treg_Primary_Cells	H3K79me2	/annotations/ENCSR419VNX/	/files/ENCFF885XDK/
CD4+_CD25+_CD127-_Treg_Primary_Cells	H3K9ac	/annotations/ENCSR410OCJ/	/files/ENCFF726FYW/
CD4+_CD25+_CD127-_Treg_Primary_Cells	H3K9me3	/annotations/ENCSR612VCM/	/files/ENCFF155MKK/
CD4+_CD25+_CD127-_Treg_Primary_Cells	H4K20me1	/annotations/ENCSR868QMZ/	/files/ENCFF239WMK/
CD4+_CD25+_CD127-_Treg_Primary_Cells	H4K8ac	/annotations/ENCSR963TNO/	/files/ENCFF511HNC/
CD4+_CD25+_CD127-_Treg_Primary_Cells	H4K91ac	/annotations/ENCSR630VQN/	/files/ENCFF727DLJ/
CD4+_CD25int_CD127+_Tmem_Primary_Cells	DNase	/annotations/ENCSR640GXL/	/files/ENCFF186CVE/
CD4+_CD25int_CD127+_Tmem_Primary_Cells	H2A.Z	/annotations/ENCSR732DXM/	/files/ENCFF334ERW/
CD4+_CD25int_CD127+_Tmem_Primary_Cells	H2AK5ac	/annotations/ENCSR487CRJ/	/files/ENCFF735KIQ/
CD4+_CD25int_CD127+_Tmem_Primary_Cells	H2BK120ac	/annotations/ENCSR884TTY/	/files/ENCFF050NGZ/
CD4+_CD25int_CD127+_Tmem_Primary_Cells	H2BK12ac	/annotations/ENCSR163LJV/	/files/ENCFF456XDI/
CD4+_CD25int_CD127+_Tmem_Primary_Cells	H2BK15ac	/annotations/ENCSR873BJK/	/files/ENCFF622TNG/
CD4+_CD25int_CD127+_Tmem_Primary_Cells	H2BK5ac	/annotations/ENCSR067MMZ/	/files/ENCFF190GZJ/
CD4+_CD25int_CD127+_Tmem_Primary_Cells	H3K14ac	/annotations/ENCSR482NAB/	/files/ENCFF675MRK/
CD4+_CD25int_CD127+_Tmem_Primary_Cells	H3K18ac	/annotations/ENCSR955QNU/	/files/ENCFF408VCF/
CD4+_CD25int_CD127+_Tmem_Primary_Cells	H3K23ac	/annotations/ENCSR566XHN/	/files/ENCFF053RZU/
CD4+_CD25int_CD127+_Tmem_Primary_Cells	H3K27ac	/annotations/ENCSR449JCG/	/files/ENCFF321VVI/
CD4+_CD25int_CD127+_Tmem_Primary_Cells	H3K27me3	/annotations/ENCSR999YGG/	/files/ENCFF110LCN/
CD4+_CD25int_CD127+_Tmem_Primary_Cells	H3K36me3	/annotations/ENCSR156SOK/	/files/ENCFF933BAQ/
CD4+_CD25int_CD127+_Tmem_Primary_Cells	H3K4ac	/annotations/ENCSR636OPJ/	/files/ENCFF773DTA/
CD4+_CD25int_CD127+_Tmem_Primary_Cells	H3K4me1	/annotations/ENCSR815RQP/	/files/ENCFF370IOE/
CD4+_CD25int_CD127+_Tmem_Primary_Cells	H3K4me2	/annotations/ENCSR174HYA/	/files/ENCFF815CNT/
CD4+_CD25int_CD127+_Tmem_Primary_Cells	H3K4me3	/annotations/ENCSR070URX/	/files/ENCFF439GNN/
CD4+_CD25int_CD127+_Tmem_Primary_Cells	H3K79me1	/annotations/ENCSR433WEG/	/files/ENCFF105LCI/
CD4+_CD25int_CD127+_Tmem_Primary_Cells	H3K79me2	/annotations/ENCSR848GJN/	/files/ENCFF971YMO/
CD4+_CD25int_CD127+_Tmem_Primary_Cells	H3K9ac	/annotations/ENCSR253WQS/	/files/ENCFF367FHK/
CD4+_CD25int_CD127+_Tmem_Primary_Cells	H3K9me3	/annotations/ENCSR674NPZ/	/files/ENCFF479OZO/
CD4+_CD25int_CD127+_Tmem_Primary_Cells	H4K20me1	/annotations/ENCSR853WBV/	/files/ENCFF692YMO/
CD4+_CD25int_CD127+_Tmem_Primary_Cells	H4K8ac	/annotations/ENCSR825KVP/	/files/ENCFF136MML/
CD4+_CD25int_CD127+_Tmem_Primary_Cells	H4K91ac	/annotations/ENCSR299LPJ/	/files/ENCFF700GMB/
CD56_Primary_Cells	DNase	/annotations/ENCSR219DGG/	/files/ENCFF738CXM/
CD56_Primary_Cells	H2A.Z	/annotations/ENCSR373SSG/	/files/ENCFF610SDL/
CD56_Primary_Cells	H2AK5ac	/annotations/ENCSR178RYU/	/files/ENCFF508UBX/
CD56_Primary_Cells	H2BK120ac	/annotations/ENCSR174EYT/	/files/ENCFF710TAT/
CD56_Primary_Cells	H2BK12ac	/annotations/ENCSR577GLC/	/files/ENCFF624QXB/
CD56_Primary_Cells	H2BK15ac	/annotations/ENCSR845HWL/	/files/ENCFF982XNF/
CD56_Primary_Cells	H2BK5ac	/annotations/ENCSR698AZQ/	/files/ENCFF738BTR/
CD56_Primary_Cells	H3K14ac	/annotations/ENCSR745OXS/	/files/ENCFF543PAE/
CD56_Primary_Cells	H3K18ac	/annotations/ENCSR306IUK/	/files/ENCFF380FIN/
CD56_Primary_Cells	H3K23ac	/annotations/ENCSR569NLJ/	/files/ENCFF191MYO/
CD56_Primary_Cells	H3K27ac	/annotations/ENCSR047WQQ/	/files/ENCFF443RBU/
CD56_Primary_Cells	H3K27me3	/annotations/ENCSR277FWW/	/files/ENCFF419MWA/
CD56_Primary_Cells	H3K36me3	/annotations/ENCSR350RPO/	/files/ENCFF318CKI/
CD56_Primary_Cells	H3K4ac	/annotations/ENCSR307VDM/	/files/ENCFF318MWL/
CD56_Primary_Cells	H3K4me1	/annotations/ENCSR615NZD/	/files/ENCFF949UGB/
CD56_Primary_Cells	H3K4me2	/annotations/ENCSR394UDS/	/files/ENCFF213LTS/
CD56_Primary_Cells	H3K4me3	/annotations/ENCSR725HPI/	/files/ENCFF903ISJ/
CD56_Primary_Cells	H3K79me1	/annotations/ENCSR643SRX/	/files/ENCFF134EXM/
CD56_Primary_Cells	H3K79me2	/annotations/ENCSR008SUY/	/files/ENCFF140GJQ/
CD56_Primary_Cells	H3K9ac	/annotations/ENCSR463FGA/	/files/ENCFF897DOW/
CD56_Primary_Cells	H3K9me3	/annotations/ENCSR105YIY/	/files/ENCFF876ZIK/
CD56_Primary_Cells	H4K20me1	/annotations/ENCSR562NUL/	/files/ENCFF511HCI/
CD56_Primary_Cells	H4K8ac	/annotations/ENCSR671CMU/	/files/ENCFF911ZHB/
CD56_Primary_Cells	H4K91ac	/annotations/ENCSR982WOV/	/files/ENCFF205JVN/
CD8_Memory_Primary_Cells	DNase	/annotations/ENCSR747XRD/	/files/ENCFF168NNB/
CD8_Memory_Primary_Cells	H2A.Z	/annotations/ENCSR330EQN/	/files/ENCFF352EVG/
CD8_Memory_Primary_Cells	H2AK5ac	/annotations/ENCSR079CCE/	/files/ENCFF827JCC/
CD8_Memory_Primary_Cells	H2BK120ac	/annotations/ENCSR912GUF/	/files/ENCFF549SWY/
CD8_Memory_Primary_Cells	H2BK12ac	/annotations/ENCSR907KRS/	/files/ENCFF952NWB/
CD8_Memory_Primary_Cells	H2BK15ac	/annotations/ENCSR335CEP/	/files/ENCFF213UBA/
CD8_Memory_Primary_Cells	H2BK5ac	/annotations/ENCSR823ARM/	/files/ENCFF834ZXE/
CD8_Memory_Primary_Cells	H3K14ac	/annotations/ENCSR791WNT/	/files/ENCFF153RKY/
CD8_Memory_Primary_Cells	H3K18ac	/annotations/ENCSR488BSJ/	/files/ENCFF356RUB/
CD8_Memory_Primary_Cells	H3K23ac	/annotations/ENCSR781VUI/	/files/ENCFF480ZJS/
CD8_Memory_Primary_Cells	H3K27ac	/annotations/ENCSR662XUT/	/files/ENCFF909QOZ/
CD8_Memory_Primary_Cells	H3K27me3	/annotations/ENCSR707ZPY/	/files/ENCFF040MYF/
CD8_Memory_Primary_Cells	H3K36me3	/annotations/ENCSR157BWE/	/files/ENCFF807UXS/
CD8_Memory_Primary_Cells	H3K4ac	/annotations/ENCSR715HKH/	/files/ENCFF028JPS/
CD8_Memory_Primary_Cells	H3K4me1	/annotations/ENCSR098UUK/	/files/ENCFF932WFJ/
CD8_Memory_Primary_Cells	H3K4me2	/annotations/ENCSR609UNE/	/files/ENCFF702HCB/
CD8_Memory_Primary_Cells	H3K4me3	/annotations/ENCSR915RZD/	/files/ENCFF744EAR/
CD8_Memory_Primary_Cells	H3K79me1	/annotations/ENCSR791EUN/	/files/ENCFF825RVV/
CD8_Memory_Primary_Cells	H3K79me2	/annotations/ENCSR817XYG/	/files/ENCFF052GWM/
CD8_Memory_Primary_Cells	H3K9ac	/annotations/ENCSR153XCQ/	/files/ENCFF113BHT/
CD8_Memory_Primary_Cells	H3K9me3	/annotations/ENCSR279YEI/	/files/ENCFF705GVJ/
CD8_Memory_Primary_Cells	H4K20me1	/annotations/ENCSR452WKO/	/files/ENCFF438CMC/
CD8_Memory_Primary_Cells	H4K8ac	/annotations/ENCSR534DPQ/	/files/ENCFF216MDI/
CD8_Memory_Primary_Cells	H4K91ac	/annotations/ENCSR869XFW/	/files/ENCFF247NHG/
CD8_Naive_Primary_Cells	DNase	/annotations/ENCSR199OWJ/	/files/ENCFF725IOP/
CD8_Naive_Primary_Cells	H2A.Z	/annotations/ENCSR323WRH/	/files/ENCFF264SMO/
CD8_Naive_Primary_Cells	H2AK5ac	/annotations/ENCSR113GRT/	/files/ENCFF709DBB/
CD8_Naive_Primary_Cells	H2BK120ac	/annotations/ENCSR695EWS/	/files/ENCFF882HWH/
CD8_Naive_Primary_Cells	H2BK12ac	/annotations/ENCSR233LHG/	/files/ENCFF257WRR/
CD8_Naive_Primary_Cells	H2BK15ac	/annotations/ENCSR819WDW/	/files/ENCFF268GDG/
CD8_Naive_Primary_Cells	H2BK5ac	/annotations/ENCSR475HUP/	/files/ENCFF332ZJU/
CD8_Naive_Primary_Cells	H3K14ac	/annotations/ENCSR280ESU/	/files/ENCFF544SRW/
CD8_Naive_Primary_Cells	H3K18ac	/annotations/ENCSR384OCY/	/files/ENCFF341ZFR/
CD8_Naive_Primary_Cells	H3K23ac	/annotations/ENCSR389MGX/	/files/ENCFF723IMZ/
CD8_Naive_Primary_Cells	H3K27ac	/annotations/ENCSR908IVX/	/files/ENCFF785TJH/
CD8_Naive_Primary_Cells	H3K27me3	/annotations/ENCSR479MFJ/	/files/ENCFF461MIF/
CD8_Naive_Primary_Cells	H3K36me3	/annotations/ENCSR096RDL/	/files/ENCFF246QBF/
CD8_Naive_Primary_Cells	H3K4ac	/annotations/ENCSR394BTW/	/files/ENCFF847IRY/
CD8_Naive_Primary_Cells	H3K4me1	/annotations/ENCSR296KWY/	/files/ENCFF737LPC/
CD8_Naive_Primary_Cells	H3K4me2	/annotations/ENCSR341BOG/	/files/ENCFF661OWT/
CD8_Naive_Primary_Cells	H3K4me3	/annotations/ENCSR454WCL/	/files/ENCFF692WPF/
CD8_Naive_Primary_Cells	H3K79me1	/annotations/ENCSR959YOC/	/files/ENCFF179LCI/
CD8_Naive_Primary_Cells	H3K79me2	/annotations/ENCSR798MOB/	/files/ENCFF914DHP/
CD8_Naive_Primary_Cells	H3K9ac	/annotations/ENCSR435BLT/	/files/ENCFF740PQA/
CD8_Naive_Primary_Cells	H3K9me3	/annotations/ENCSR734PJJ/	/files/ENCFF587JPV/
CD8_Naive_Primary_Cells	H4K20me1	/annotations/ENCSR553URP/	/files/ENCFF857JWB/
CD8_Naive_Primary_Cells	H4K8ac	/annotations/ENCSR233HZM/	/files/ENCFF130WBC/
CD8_Naive_Primary_Cells	H4K91ac	/annotations/ENCSR670MFC/	/files/ENCFF884SBJ/
Chondrocytes_from_Bone_Marrow_Derived_Mesenchymal_Stem_Cell_Cultured_Cells	DNase	/annotations/ENCSR184NUV/	/files/ENCFF224NCX/
Chondrocytes_from_Bone_Marrow_Derived_Mesenchymal_Stem_Cell_Cultured_Cells	H2A.Z	/annotations/ENCSR043NKF/	/files/ENCFF944XVB/
Chondrocytes_from_Bone_Marrow_Derived_Mesenchymal_Stem_Cell_Cultured_Cells	H2AK5ac	/annotations/ENCSR372CLN/	/files/ENCFF748HCV/
Chondrocytes_from_Bone_Marrow_Derived_Mesenchymal_Stem_Cell_Cultured_Cells	H2BK120ac	/annotations/ENCSR008OQU/	/files/ENCFF838VRW/
Chondrocytes_from_Bone_Marrow_Derived_Mesenchymal_Stem_Cell_Cultured_Cells	H2BK12ac	/annotations/ENCSR148RNQ/	/files/ENCFF419ZUD/
Chondrocytes_from_Bone_Marrow_Derived_Mesenchymal_Stem_Cell_Cultured_Cells	H2BK15ac	/annotations/ENCSR869OJY/	/files/ENCFF547TJO/
Chondrocytes_from_Bone_Marrow_Derived_Mesenchymal_Stem_Cell_Cultured_Cells	H2BK5ac	/annotations/ENCSR634OOS/	/files/ENCFF629JHU/
Chondrocytes_from_Bone_Marrow_Derived_Mesenchymal_Stem_Cell_Cultured_Cells	H3K14ac	/annotations/ENCSR060RIC/	/files/ENCFF307IZQ/
Chondrocytes_from_Bone_Marrow_Derived_Mesenchymal_Stem_Cell_Cultured_Cells	H3K18ac	/annotations/ENCSR017XOU/	/files/ENCFF485SKJ/
Chondrocytes_from_Bone_Marrow_Derived_Mesenchymal_Stem_Cell_Cultured_Cells	H3K23ac	/annotations/ENCSR898LFR/	/files/ENCFF188PJE/
Chondrocytes_from_Bone_Marrow_Derived_Mesenchymal_Stem_Cell_Cultured_Cells	H3K27ac	/annotations/ENCSR989NPH/	/files/ENCFF937YAN/
Chondrocytes_from_Bone_Marrow_Derived_Mesenchymal_Stem_Cell_Cultured_Cells	H3K27me3	/annotations/ENCSR049UHL/	/files/ENCFF664ELB/
Chondrocytes_from_Bone_Marrow_Derived_Mesenchymal_Stem_Cell_Cultured_Cells	H3K36me3	/annotations/ENCSR055USH/	/files/ENCFF244FXM/
Chondrocytes_from_Bone_Marrow_Derived_Mesenchymal_Stem_Cell_Cultured_Cells	H3K4ac	/annotations/ENCSR564DLS/	/files/ENCFF230FJY/
Chondrocytes_from_Bone_Marrow_Derived_Mesenchymal_Stem_Cell_Cultured_Cells	H3K4me1	/annotations/ENCSR398HON/	/files/ENCFF310ROO/
Chondrocytes_from_Bone_Marrow_Derived_Mesenchymal_Stem_Cell_Cultured_Cells	H3K4me2	/annotations/ENCSR171HXJ/	/files/ENCFF293DWQ/
Chondrocytes_from_Bone_Marrow_Derived_Mesenchymal_Stem_Cell_Cultured_Cells	H3K4me3	/annotations/ENCSR285HUJ/	/files/ENCFF216RLF/
Chondrocytes_from_Bone_Marrow_Derived_Mesenchymal_Stem_Cell_Cultured_Cells	H3K79me1	/annotations/ENCSR788GXG/	/files/ENCFF757YHE/
Chondrocytes_from_Bone_Marrow_Derived_Mesenchymal_Stem_Cell_Cultured_Cells	H3K79me2	/annotations/ENCSR183XQV/	/files/ENCFF754RKX/
Chondrocytes_from_Bone_Marrow_Derived_Mesenchymal_Stem_Cell_Cultured_Cells	H3K9ac	/annotations/ENCSR957WRQ/	/files/ENCFF471XIP/
Chondrocytes_from_Bone_Marrow_Derived_Mesenchymal_Stem_Cell_Cultured_Cells	H3K9me3	/annotations/ENCSR126PLV/	/files/ENCFF553VFJ/
Chondrocytes_from_Bone_Marrow_Derived_Mesenchymal_Stem_Cell_Cultured_Cells	H4K20me1	/annotations/ENCSR826ESR/	/files/ENCFF450RSW/
Chondrocytes_from_Bone_Marrow_Derived_Mesenchymal_Stem_Cell_Cultured_Cells	H4K8ac	/annotations/ENCSR385GXQ/	/files/ENCFF534HDL/
Chondrocytes_from_Bone_Marrow_Derived_Mesenchymal_Stem_Cell_Cultured_Cells	H4K91ac	/annotations/ENCSR039HJM/	/files/ENCFF378KOR/
Colon_Smooth_Muscle	DNase	/annotations/ENCSR845UDT/	/files/ENCFF388RGO/
Colon_Smooth_Muscle	H2A.Z	/annotations/ENCSR871ZSG/	/files/ENCFF444LZM/
Colon_Smooth_Muscle	H2AK5ac	/annotations/ENCSR006RKB/	/files/ENCFF591TDB/
Colon_Smooth_Muscle	H2BK120ac	/annotations/ENCSR793SCQ/	/files/ENCFF647TUU/
Colon_Smooth_Muscle	H2BK12ac	/annotations/ENCSR653XGL/	/files/ENCFF984YJX/
Colon_Smooth_Muscle	H2BK15ac	/annotations/ENCSR454GSR/	/files/ENCFF213MGR/
Colon_Smooth_Muscle	H2BK5ac	/annotations/ENCSR226LNT/	/files/ENCFF333JJQ/
Colon_Smooth_Muscle	H3K14ac	/annotations/ENCSR588YBY/	/files/ENCFF486HOF/
Colon_Smooth_Muscle	H3K18ac	/annotations/ENCSR608YCD/	/files/ENCFF010OKE/
Colon_Smooth_Muscle	H3K23ac	/annotations/ENCSR882YNV/	/files/ENCFF598MFU/
Colon_Smooth_Muscle	H3K27ac	/annotations/ENCSR102UGI/	/files/ENCFF020ESE/
Colon_Smooth_Muscle	H3K27me3	/annotations/ENCSR264QKT/	/files/ENCFF536LWT/
Colon_Smooth_Muscle	H3K36me3	/annotations/ENCSR279KGC/	/files/ENCFF343TGN/
Colon_Smooth_Muscle	H3K4ac	/annotations/ENCSR070KYD/	/files/ENCFF266ASP/
Colon_Smooth_Muscle	H3K4me1	/annotations/ENCSR569RSX/	/files/ENCFF582CPE/
Colon_Smooth_Muscle	H3K4me2	/annotations/ENCSR142VOR/	/files/ENCFF621MST/
Colon_Smooth_Muscle	H3K4me3	/annotations/ENCSR090FVW/	/files/ENCFF976YNV/
Colon_Smooth_Muscle	H3K79me1	/annotations/ENCSR966EOS/	/files/ENCFF647WGQ/
Colon_Smooth_Muscle	H3K79me2	/annotations/ENCSR119WYJ/	/files/ENCFF617PMU/
Colon_Smooth_Muscle	H3K9ac	/annotations/ENCSR959ZDU/	/files/ENCFF802VUU/
Colon_Smooth_Muscle	H3K9me3	/annotations/ENCSR061IQF/	/files/ENCFF142ZCL/
Colon_Smooth_Muscle	H4K20me1	/annotations/ENCSR810WAB/	/files/ENCFF609SWV/
Colon_Smooth_Muscle	H4K8ac	/annotations/ENCSR519IFT/	/files/ENCFF928FCZ/
Colon_Smooth_Muscle	H4K91ac	/annotations/ENCSR323ZLY/	/files/ENCFF062WVD/
Colonic_Mucosa	DNase	/annotations/ENCSR863EBK/	/files/ENCFF984QMT/
Colonic_Mucosa	H2A.Z	/annotations/ENCSR124CUR/	/files/ENCFF723JPG/
Colonic_Mucosa	H2AK5ac	/annotations/ENCSR715JBB/	/files/ENCFF696CML/
Colonic_Mucosa	H2BK120ac	/annotations/ENCSR699BKZ/	/files/ENCFF668FXJ/
Colonic_Mucosa	H2BK12ac	/annotations/ENCSR758GKB/	/files/ENCFF374GIG/
Colonic_Mucosa	H2BK15ac	/annotations/ENCSR894GJD/	/files/ENCFF640OFJ/
Colonic_Mucosa	H2BK5ac	/annotations/ENCSR855AIX/	/files/ENCFF361XPD/
Colonic_Mucosa	H3K14ac	/annotations/ENCSR524QAI/	/files/ENCFF224CLI/
Colonic_Mucosa	H3K18ac	/annotations/ENCSR400NXQ/	/files/ENCFF422CCO/
Colonic_Mucosa	H3K23ac	/annotations/ENCSR335EKU/	/files/ENCFF702NKU/
Colonic_Mucosa	H3K27ac	/annotations/ENCSR435KAJ/	/files/ENCFF744KVP/
Colonic_Mucosa	H3K27me3	/annotations/ENCSR335DGV/	/files/ENCFF041PXT/
Colonic_Mucosa	H3K36me3	/annotations/ENCSR224EVA/	/files/ENCFF252ZDN/
Colonic_Mucosa	H3K4ac	/annotations/ENCSR357OFD/	/files/ENCFF272MQA/
Colonic_Mucosa	H3K4me1	/annotations/ENCSR044EKQ/	/files/ENCFF839EMB/
Colonic_Mucosa	H3K4me2	/annotations/ENCSR945TUS/	/files/ENCFF285QLA/
Colonic_Mucosa	H3K4me3	/annotations/ENCSR981MKT/	/files/ENCFF630KHJ/
Colonic_Mucosa	H3K79me1	/annotations/ENCSR529CTH/	/files/ENCFF838WEY/
Colonic_Mucosa	H3K79me2	/annotations/ENCSR187XZE/	/files/ENCFF248BZT/
Colonic_Mucosa	H3K9ac	/annotations/ENCSR238NJS/	/files/ENCFF073PXZ/
Colonic_Mucosa	H3K9me3	/annotations/ENCSR195GCE/	/files/ENCFF849URQ/
Colonic_Mucosa	H4K20me1	/annotations/ENCSR268YGT/	/files/ENCFF577SBT/
Colonic_Mucosa	H4K8ac	/annotations/ENCSR873WOT/	/files/ENCFF360FLQ/
Colonic_Mucosa	H4K91ac	/annotations/ENCSR278NZJ/	/files/ENCFF865RVA/
Dnd41_TCell_Leukemia	DNase	/annotations/ENCSR056FXE/	/files/ENCFF354AEB/
Dnd41_TCell_Leukemia	H2A.Z	/annotations/ENCSR015LXW/	/files/ENCFF018QOL/
Dnd41_TCell_Leukemia	H2AK5ac	/annotations/ENCSR143XET/	/files/ENCFF223FVR/
Dnd41_TCell_Leukemia	H2BK120ac	/annotations/ENCSR803SVV/	/files/ENCFF533BDN/
Dnd41_TCell_Leukemia	H2BK12ac	/annotations/ENCSR251IUW/	/files/ENCFF142VOC/
Dnd41_TCell_Leukemia	H2BK15ac	/annotations/ENCSR168KDL/	/files/ENCFF425AOC/
Dnd41_TCell_Leukemia	H2BK5ac	/annotations/ENCSR356TVQ/	/files/ENCFF039AUJ/
Dnd41_TCell_Leukemia	H3K14ac	/annotations/ENCSR872CTF/	/files/ENCFF740WTK/
Dnd41_TCell_Leukemia	H3K18ac	/annotations/ENCSR446CCT/	/files/ENCFF426EAO/
Dnd41_TCell_Leukemia	H3K23ac	/annotations/ENCSR238LVC/	/files/ENCFF269TPY/
Dnd41_TCell_Leukemia	H3K27ac	/annotations/ENCSR229UHX/	/files/ENCFF549AIA/
Dnd41_TCell_Leukemia	H3K27me3	/annotations/ENCSR078BJX/	/files/ENCFF560BJC/
Dnd41_TCell_Leukemia	H3K36me3	/annotations/ENCSR154HZY/	/files/ENCFF594DGF/
Dnd41_TCell_Leukemia	H3K4ac	/annotations/ENCSR836DAK/	/files/ENCFF441MGI/
Dnd41_TCell_Leukemia	H3K4me1	/annotations/ENCSR905QSM/	/files/ENCFF645XZW/
Dnd41_TCell_Leukemia	H3K4me2	/annotations/ENCSR806BDI/	/files/ENCFF753PQF/
Dnd41_TCell_Leukemia	H3K4me3	/annotations/ENCSR556EUX/	/files/ENCFF933HKM/
Dnd41_TCell_Leukemia	H3K79me1	/annotations/ENCSR627XCL/	/files/ENCFF661ENO/
Dnd41_TCell_Leukemia	H3K79me2	/annotations/ENCSR476SSL/	/files/ENCFF171MYI/
Dnd41_TCell_Leukemia	H3K9ac	/annotations/ENCSR262CCF/	/files/ENCFF269SCZ/
Dnd41_TCell_Leukemia	H3K9me3	/annotations/ENCSR623PYJ/	/files/ENCFF280SBZ/
Dnd41_TCell_Leukemia	H4K20me1	/annotations/ENCSR582JSA/	/files/ENCFF305VBQ/
Dnd41_TCell_Leukemia	H4K8ac	/annotations/ENCSR702HGT/	/files/ENCFF847LGJ/
Dnd41_TCell_Leukemia	H4K91ac	/annotations/ENCSR751IDG/	/files/ENCFF913KHM/
Duodenum_Mucosa	DNase	/annotations/ENCSR086UIE/	/files/ENCFF092GEU/
Duodenum_Mucosa	H2A.Z	/annotations/ENCSR908ENW/	/files/ENCFF046WPN/
Duodenum_Mucosa	H2AK5ac	/annotations/ENCSR858XJJ/	/files/ENCFF703YBH/
Duodenum_Mucosa	H2BK120ac	/annotations/ENCSR744WLR/	/files/ENCFF698TAB/
Duodenum_Mucosa	H2BK12ac	/annotations/ENCSR370GLF/	/files/ENCFF197HEJ/
Duodenum_Mucosa	H2BK15ac	/annotations/ENCSR575OVR/	/files/ENCFF307CRH/
Duodenum_Mucosa	H2BK5ac	/annotations/ENCSR345KQW/	/files/ENCFF681OVT/
Duodenum_Mucosa	H3K14ac	/annotations/ENCSR902QUV/	/files/ENCFF570WKC/
Duodenum_Mucosa	H3K18ac	/annotations/ENCSR323LBO/	/files/ENCFF806UBY/
Duodenum_Mucosa	H3K23ac	/annotations/ENCSR569KBL/	/files/ENCFF173FLE/
Duodenum_Mucosa	H3K27ac	/annotations/ENCSR173BVL/	/files/ENCFF073TVE/
Duodenum_Mucosa	H3K27me3	/annotations/ENCSR162EVK/	/files/ENCFF032VOH/
Duodenum_Mucosa	H3K36me3	/annotations/ENCSR561RML/	/files/ENCFF195AAE/
Duodenum_Mucosa	H3K4ac	/annotations/ENCSR684SOW/	/files/ENCFF260MGF/
Duodenum_Mucosa	H3K4me1	/annotations/ENCSR712PGF/	/files/ENCFF637YAW/
Duodenum_Mucosa	H3K4me2	/annotations/ENCSR580KKT/	/files/ENCFF797ITG/
Duodenum_Mucosa	H3K4me3	/annotations/ENCSR094KZU/	/files/ENCFF194OTI/
Duodenum_Mucosa	H3K79me1	/annotations/ENCSR303QJO/	/files/ENCFF011OZD/
Duodenum_Mucosa	H3K79me2	/annotations/ENCSR189OSG/	/files/ENCFF862ZCZ/
Duodenum_Mucosa	H3K9ac	/annotations/ENCSR424GKX/	/files/ENCFF779QPC/
Duodenum_Mucosa	H3K9me3	/annotations/ENCSR215ZEY/	/files/ENCFF609NEZ/
Duodenum_Mucosa	H4K20me1	/annotations/ENCSR069QEE/	/files/ENCFF550ZRF/
Duodenum_Mucosa	H4K8ac	/annotations/ENCSR045MDV/	/files/ENCFF687OWG/
Duodenum_Mucosa	H4K91ac	/annotations/ENCSR897ZEB/	/files/ENCFF041EZX/
Duodenum_Smooth_Muscle	DNase	/annotations/ENCSR760FUE/	/files/ENCFF647MWD/
Duodenum_Smooth_Muscle	H2A.Z	/annotations/ENCSR830VVX/	/files/ENCFF886OUO/
Duodenum_Smooth_Muscle	H2AK5ac	/annotations/ENCSR576OMM/	/files/ENCFF798PEI/
Duodenum_Smooth_Muscle	H2BK120ac	/annotations/ENCSR218XLX/	/files/ENCFF112HDG/
Duodenum_Smooth_Muscle	H2BK12ac	/annotations/ENCSR016LPG/	/files/ENCFF779NYV/
Duodenum_Smooth_Muscle	H2BK15ac	/annotations/ENCSR413EQP/	/files/ENCFF205IUT/
Duodenum_Smooth_Muscle	H2BK5ac	/annotations/ENCSR974XLT/	/files/ENCFF449WAL/
Duodenum_Smooth_Muscle	H3K14ac	/annotations/ENCSR406AZM/	/files/ENCFF089TEF/
Duodenum_Smooth_Muscle	H3K18ac	/annotations/ENCSR392ZKJ/	/files/ENCFF287WWI/
Duodenum_Smooth_Muscle	H3K23ac	/annotations/ENCSR011CUY/	/files/ENCFF985DVT/
Duodenum_Smooth_Muscle	H3K27ac	/annotations/ENCSR310PAB/	/files/ENCFF618YYO/
Duodenum_Smooth_Muscle	H3K27me3	/annotations/ENCSR695ITR/	/files/ENCFF519KGC/
Duodenum_Smooth_Muscle	H3K36me3	/annotations/ENCSR856QEN/	/files/ENCFF321ZCJ/
Duodenum_Smooth_Muscle	H3K4ac	/annotations/ENCSR902SSM/	/files/ENCFF255MCM/
Duodenum_Smooth_Muscle	H3K4me1	/annotations/ENCSR830XCM/	/files/ENCFF628LND/
Duodenum_Smooth_Muscle	H3K4me2	/annotations/ENCSR347ROY/	/files/ENCFF022BDN/
Duodenum_Smooth_Muscle	H3K4me3	/annotations/ENCSR170YIG/	/files/ENCFF682DIJ/
Duodenum_Smooth_Muscle	H3K79me1	/annotations/ENCSR255TCL/	/files/ENCFF948RCV/
Duodenum_Smooth_Muscle	H3K79me2	/annotations/ENCSR455GRF/	/files/ENCFF363NFP/
Duodenum_Smooth_Muscle	H3K9ac	/annotations/ENCSR999NDI/	/files/ENCFF527OAC/
Duodenum_Smooth_Muscle	H3K9me3	/annotations/ENCSR059RDM/	/files/ENCFF232NNX/
Duodenum_Smooth_Muscle	H4K20me1	/annotations/ENCSR392GCA/	/files/ENCFF922OPL/
Duodenum_Smooth_Muscle	H4K8ac	/annotations/ENCSR950IFR/	/files/ENCFF799KCR/
Duodenum_Smooth_Muscle	H4K91ac	/annotations/ENCSR106HXB/	/files/ENCFF200YCE/
ES-I3_Cell_Line	DNase	/annotations/ENCSR353XLZ/	/files/ENCFF469DOJ/
ES-I3_Cell_Line	H2A.Z	/annotations/ENCSR238GIY/	/files/ENCFF127BCK/
ES-I3_Cell_Line	H2AK5ac	/annotations/ENCSR949IZR/	/files/ENCFF877KDU/
ES-I3_Cell_Line	H2BK120ac	/annotations/ENCSR987QAV/	/files/ENCFF639SQI/
ES-I3_Cell_Line	H2BK12ac	/annotations/ENCSR403MSH/	/files/ENCFF884KUG/
ES-I3_Cell_Line	H2BK15ac	/annotations/ENCSR581UNV/	/files/ENCFF299OGK/
ES-I3_Cell_Line	H2BK5ac	/annotations/ENCSR357HCB/	/files/ENCFF726ILD/
ES-I3_Cell_Line	H3K14ac	/annotations/ENCSR021HGP/	/files/ENCFF937RWA/
ES-I3_Cell_Line	H3K18ac	/annotations/ENCSR518YFS/	/files/ENCFF224OUC/
ES-I3_Cell_Line	H3K23ac	/annotations/ENCSR152DPR/	/files/ENCFF276CJN/
ES-I3_Cell_Line	H3K27ac	/annotations/ENCSR417HVE/	/files/ENCFF614BYA/
ES-I3_Cell_Line	H3K27me3	/annotations/ENCSR463ISP/	/files/ENCFF887IKJ/
ES-I3_Cell_Line	H3K36me3	/annotations/ENCSR267AZN/	/files/ENCFF090IBC/
ES-I3_Cell_Line	H3K4ac	/annotations/ENCSR987HZK/	/files/ENCFF719CBP/
ES-I3_Cell_Line	H3K4me1	/annotations/ENCSR630COV/	/files/ENCFF350FRE/
ES-I3_Cell_Line	H3K4me2	/annotations/ENCSR887OLV/	/files/ENCFF179RHL/
ES-I3_Cell_Line	H3K4me3	/annotations/ENCSR342VEI/	/files/ENCFF785POV/
ES-I3_Cell_Line	H3K79me1	/annotations/ENCSR564PES/	/files/ENCFF368LAI/
ES-I3_Cell_Line	H3K79me2	/annotations/ENCSR418QZB/	/files/ENCFF598MBF/
ES-I3_Cell_Line	H3K9ac	/annotations/ENCSR703PXJ/	/files/ENCFF950PEP/
ES-I3_Cell_Line	H3K9me3	/annotations/ENCSR488OUG/	/files/ENCFF948PAF/
ES-I3_Cell_Line	H4K20me1	/annotations/ENCSR618EVQ/	/files/ENCFF349TZL/
ES-I3_Cell_Line	H4K8ac	/annotations/ENCSR705IWC/	/files/ENCFF925RKS/
ES-I3_Cell_Line	H4K91ac	/annotations/ENCSR209PYN/	/files/ENCFF761GSR/
Esophagus	DNase	/annotations/ENCSR959LNJ/	/files/ENCFF969WMU/
Esophagus	H2A.Z	/annotations/ENCSR598YYU/	/files/ENCFF909VQL/
Esophagus	H2AK5ac	/annotations/ENCSR428KSK/	/files/ENCFF493AVY/
Esophagus	H2BK120ac	/annotations/ENCSR778YYW/	/files/ENCFF363NEW/
Esophagus	H2BK12ac	/annotations/ENCSR823DMB/	/files/ENCFF794UQH/
Esophagus	H2BK15ac	/annotations/ENCSR932GKN/	/files/ENCFF084JGD/
Esophagus	H2BK5ac	/annotations/ENCSR954PFY/	/files/ENCFF093TIV/
Esophagus	H3K14ac	/annotations/ENCSR932RIU/	/files/ENCFF922OCN/
Esophagus	H3K18ac	/annotations/ENCSR658DEX/	/files/ENCFF846TON/
Esophagus	H3K23ac	/annotations/ENCSR978NLP/	/files/ENCFF393JNQ/
Esophagus	H3K27ac	/annotations/ENCSR052WVB/	/files/ENCFF295DTC/
Esophagus	H3K27me3	/annotations/ENCSR034RCZ/	/files/ENCFF131PVT/
Esophagus	H3K36me3	/annotations/ENCSR654MLE/	/files/ENCFF648CGF/
Esophagus	H3K4ac	/annotations/ENCSR310MPS/	/files/ENCFF705YCW/
Esophagus	H3K4me1	/annotations/ENCSR456UKP/	/files/ENCFF228POY/
Esophagus	H3K4me2	/annotations/ENCSR956ZRJ/	/files/ENCFF746OKG/
Esophagus	H3K4me3	/annotations/ENCSR332ATN/	/files/ENCFF420VAH/
Esophagus	H3K79me1	/annotations/ENCSR781GYR/	/files/ENCFF156RMX/
Esophagus	H3K79me2	/annotations/ENCSR466ECB/	/files/ENCFF217JTV/
Esophagus	H3K9ac	/annotations/ENCSR483DVB/	/files/ENCFF842EYY/
Esophagus	H3K9me3	/annotations/ENCSR920CAN/	/files/ENCFF534SPY/
Esophagus	H4K20me1	/annotations/ENCSR536FDB/	/files/ENCFF198XHJ/
Esophagus	H4K8ac	/annotations/ENCSR021RDI/	/files/ENCFF499YQM/
Esophagus	H4K91ac	/annotations/ENCSR876BZX/	/files/ENCFF810RWJ/
ES-WA7_Cell_Line	DNase	/annotations/ENCSR796HSK/	/files/ENCFF505ZVU/
ES-WA7_Cell_Line	H2A.Z	/annotations/ENCSR768MFR/	/files/ENCFF666XBQ/
ES-WA7_Cell_Line	H2AK5ac	/annotations/ENCSR133KGZ/	/files/ENCFF347TFB/
ES-WA7_Cell_Line	H2BK120ac	/annotations/ENCSR732HDF/	/files/ENCFF511QBS/
ES-WA7_Cell_Line	H2BK12ac	/annotations/ENCSR795ZAL/	/files/ENCFF236EMD/
ES-WA7_Cell_Line	H2BK15ac	/annotations/ENCSR991IYA/	/files/ENCFF137QPB/
ES-WA7_Cell_Line	H2BK5ac	/annotations/ENCSR130FFM/	/files/ENCFF884XFA/
ES-WA7_Cell_Line	H3K14ac	/annotations/ENCSR747BZR/	/files/ENCFF373WVN/
ES-WA7_Cell_Line	H3K18ac	/annotations/ENCSR866LQQ/	/files/ENCFF286UKJ/
ES-WA7_Cell_Line	H3K23ac	/annotations/ENCSR254PQC/	/files/ENCFF203GSO/
ES-WA7_Cell_Line	H3K27ac	/annotations/ENCSR319GML/	/files/ENCFF440GTS/
ES-WA7_Cell_Line	H3K27me3	/annotations/ENCSR529PUI/	/files/ENCFF523QXU/
ES-WA7_Cell_Line	H3K36me3	/annotations/ENCSR237OFN/	/files/ENCFF592FYF/
ES-WA7_Cell_Line	H3K4ac	/annotations/ENCSR515QYZ/	/files/ENCFF261UZD/
ES-WA7_Cell_Line	H3K4me1	/annotations/ENCSR416KFJ/	/files/ENCFF949LNO/
ES-WA7_Cell_Line	H3K4me2	/annotations/ENCSR674DMK/	/files/ENCFF244OAR/
ES-WA7_Cell_Line	H3K4me3	/annotations/ENCSR410ZGC/	/files/ENCFF529SJM/
ES-WA7_Cell_Line	H3K79me1	/annotations/ENCSR593NYR/	/files/ENCFF317FKT/
ES-WA7_Cell_Line	H3K79me2	/annotations/ENCSR212VSN/	/files/ENCFF673XCJ/
ES-WA7_Cell_Line	H3K9ac	/annotations/ENCSR410AOA/	/files/ENCFF156LDO/
ES-WA7_Cell_Line	H3K9me3	/annotations/ENCSR010NHF/	/files/ENCFF421EYL/
ES-WA7_Cell_Line	H4K20me1	/annotations/ENCSR774XFA/	/files/ENCFF171FTZ/
ES-WA7_Cell_Line	H4K8ac	/annotations/ENCSR501XTU/	/files/ENCFF151YSM/
ES-WA7_Cell_Line	H4K91ac	/annotations/ENCSR898AXR/	/files/ENCFF161JQS/
Fetal_Adrenal_Gland	DNase	/annotations/ENCSR114FXS/	/files/ENCFF946OBP/
Fetal_Adrenal_Gland	H2A.Z	/annotations/ENCSR982TLL/	/files/ENCFF863ICO/
Fetal_Adrenal_Gland	H2AK5ac	/annotations/ENCSR375AFL/	/files/ENCFF533NQT/
Fetal_Adrenal_Gland	H2BK120ac	/annotations/ENCSR269OYS/	/files/ENCFF214UDE/
Fetal_Adrenal_Gland	H2BK12ac	/annotations/ENCSR948TQO/	/files/ENCFF582GBY/
Fetal_Adrenal_Gland	H2BK15ac	/annotations/ENCSR557EWQ/	/files/ENCFF438OBI/
Fetal_Adrenal_Gland	H2BK5ac	/annotations/ENCSR198BFS/	/files/ENCFF170DYV/
Fetal_Adrenal_Gland	H3K14ac	/annotations/ENCSR692MGG/	/files/ENCFF676UHW/
Fetal_Adrenal_Gland	H3K18ac	/annotations/ENCSR001JFQ/	/files/ENCFF545AUT/
Fetal_Adrenal_Gland	H3K23ac	/annotations/ENCSR749HEW/	/files/ENCFF818XDL/
Fetal_Adrenal_Gland	H3K27ac	/annotations/ENCSR273LBZ/	/files/ENCFF439OPI/
Fetal_Adrenal_Gland	H3K27me3	/annotations/ENCSR721CLE/	/files/ENCFF411TFH/
Fetal_Adrenal_Gland	H3K36me3	/annotations/ENCSR233RZV/	/files/ENCFF139SPP/
Fetal_Adrenal_Gland	H3K4ac	/annotations/ENCSR778EEQ/	/files/ENCFF905QQO/
Fetal_Adrenal_Gland	H3K4me1	/annotations/ENCSR603KAY/	/files/ENCFF002LIS/
Fetal_Adrenal_Gland	H3K4me2	/annotations/ENCSR305GQY/	/files/ENCFF440HIG/
Fetal_Adrenal_Gland	H3K4me3	/annotations/ENCSR491XQC/	/files/ENCFF041COQ/
Fetal_Adrenal_Gland	H3K79me1	/annotations/ENCSR051RET/	/files/ENCFF758INM/
Fetal_Adrenal_Gland	H3K79me2	/annotations/ENCSR713QLS/	/files/ENCFF065CFS/
Fetal_Adrenal_Gland	H3K9ac	/annotations/ENCSR151XMX/	/files/ENCFF413LSM/
Fetal_Adrenal_Gland	H3K9me3	/annotations/ENCSR651HHW/	/files/ENCFF298YXN/
Fetal_Adrenal_Gland	H4K20me1	/annotations/ENCSR567OWC/	/files/ENCFF930PZL/
Fetal_Adrenal_Gland	H4K8ac	/annotations/ENCSR461QCZ/	/files/ENCFF172QZD/
Fetal_Adrenal_Gland	H4K91ac	/annotations/ENCSR022BQV/	/files/ENCFF932RZW/
Fetal_Brain_Female	DNase	/annotations/ENCSR627EGJ/	/files/ENCFF709BZM/
Fetal_Brain_Female	H2A.Z	/annotations/ENCSR113YQG/	/files/ENCFF218URF/
Fetal_Brain_Female	H2AK5ac	/annotations/ENCSR103DFM/	/files/ENCFF724RYC/
Fetal_Brain_Female	H2BK120ac	/annotations/ENCSR983PYS/	/files/ENCFF840ULZ/
Fetal_Brain_Female	H2BK12ac	/annotations/ENCSR579NSC/	/files/ENCFF834CUX/
Fetal_Brain_Female	H2BK15ac	/annotations/ENCSR850VPW/	/files/ENCFF503QDX/
Fetal_Brain_Female	H2BK5ac	/annotations/ENCSR033BSP/	/files/ENCFF931TPU/
Fetal_Brain_Female	H3K14ac	/annotations/ENCSR118MDH/	/files/ENCFF939OPU/
Fetal_Brain_Female	H3K18ac	/annotations/ENCSR704VFB/	/files/ENCFF126GEY/
Fetal_Brain_Female	H3K23ac	/annotations/ENCSR946PMS/	/files/ENCFF494NSO/
Fetal_Brain_Female	H3K27ac	/annotations/ENCSR578GTK/	/files/ENCFF102HHC/
Fetal_Brain_Female	H3K27me3	/annotations/ENCSR390RMM/	/files/ENCFF623GEA/
Fetal_Brain_Female	H3K36me3	/annotations/ENCSR591DDQ/	/files/ENCFF952TNH/
Fetal_Brain_Female	H3K4ac	/annotations/ENCSR114SBQ/	/files/ENCFF515TKA/
Fetal_Brain_Female	H3K4me1	/annotations/ENCSR011LXO/	/files/ENCFF438GZR/
Fetal_Brain_Female	H3K4me2	/annotations/ENCSR403BSD/	/files/ENCFF584OCL/
Fetal_Brain_Female	H3K4me3	/annotations/ENCSR961NZX/	/files/ENCFF530MFQ/
Fetal_Brain_Female	H3K79me1	/annotations/ENCSR933MCB/	/files/ENCFF042ZEB/
Fetal_Brain_Female	H3K79me2	/annotations/ENCSR548MYF/	/files/ENCFF618RQH/
Fetal_Brain_Female	H3K9ac	/annotations/ENCSR198POZ/	/files/ENCFF351OVW/
Fetal_Brain_Female	H3K9me3	/annotations/ENCSR708SBL/	/files/ENCFF178NEO/
Fetal_Brain_Female	H4K20me1	/annotations/ENCSR257HPT/	/files/ENCFF489IUH/
Fetal_Brain_Female	H4K8ac	/annotations/ENCSR725ZOB/	/files/ENCFF455VWF/
Fetal_Brain_Female	H4K91ac	/annotations/ENCSR990ECX/	/files/ENCFF484WZP/
Fetal_Brain_Male	DNase	/annotations/ENCSR153ECZ/	/files/ENCFF601PNC/
Fetal_Brain_Male	H2A.Z	/annotations/ENCSR712NNJ/	/files/ENCFF617IKD/
Fetal_Brain_Male	H2AK5ac	/annotations/ENCSR394FYW/	/files/ENCFF773EVA/
Fetal_Brain_Male	H2BK120ac	/annotations/ENCSR136PDV/	/files/ENCFF985MPC/
Fetal_Brain_Male	H2BK12ac	/annotations/ENCSR444QNH/	/files/ENCFF841VJV/
Fetal_Brain_Male	H2BK15ac	/annotations/ENCSR748FPI/	/files/ENCFF626YEH/
Fetal_Brain_Male	H2BK5ac	/annotations/ENCSR084CAV/	/files/ENCFF538LBI/
Fetal_Brain_Male	H3K14ac	/annotations/ENCSR833DUD/	/files/ENCFF940EUD/
Fetal_Brain_Male	H3K18ac	/annotations/ENCSR858DCT/	/files/ENCFF601JYT/
Fetal_Brain_Male	H3K23ac	/annotations/ENCSR476EIW/	/files/ENCFF963ECC/
Fetal_Brain_Male	H3K27ac	/annotations/ENCSR175KDK/	/files/ENCFF524FCS/
Fetal_Brain_Male	H3K27me3	/annotations/ENCSR115UBX/	/files/ENCFF637JTY/
Fetal_Brain_Male	H3K36me3	/annotations/ENCSR665GAT/	/files/ENCFF079MRS/
Fetal_Brain_Male	H3K4ac	/annotations/ENCSR495RZE/	/files/ENCFF414FYV/
Fetal_Brain_Male	H3K4me1	/annotations/ENCSR127JHL/	/files/ENCFF626AAE/
Fetal_Brain_Male	H3K4me2	/annotations/ENCSR273WQB/	/files/ENCFF173YEF/
Fetal_Brain_Male	H3K4me3	/annotations/ENCSR830OYL/	/files/ENCFF360LHP/
Fetal_Brain_Male	H3K79me1	/annotations/ENCSR091YEN/	/files/ENCFF841AVD/
Fetal_Brain_Male	H3K79me2	/annotations/ENCSR266SZS/	/files/ENCFF061NVZ/
Fetal_Brain_Male	H3K9ac	/annotations/ENCSR180HFV/	/files/ENCFF252ESD/
Fetal_Brain_Male	H3K9me3	/annotations/ENCSR643KGH/	/files/ENCFF442HQT/
Fetal_Brain_Male	H4K20me1	/annotations/ENCSR367DDF/	/files/ENCFF468GYA/
Fetal_Brain_Male	H4K8ac	/annotations/ENCSR132JNM/	/files/ENCFF531YJH/
Fetal_Brain_Male	H4K91ac	/annotations/ENCSR335AWT/	/files/ENCFF435PCM/
Fetal_Heart	DNase	/annotations/ENCSR396MAO/	/files/ENCFF871BAM/
Fetal_Heart	H2A.Z	/annotations/ENCSR158RWD/	/files/ENCFF348YEU/
Fetal_Heart	H2AK5ac	/annotations/ENCSR411EIB/	/files/ENCFF752NEF/
Fetal_Heart	H2BK120ac	/annotations/ENCSR255AIR/	/files/ENCFF085ZPZ/
Fetal_Heart	H2BK12ac	/annotations/ENCSR050XYH/	/files/ENCFF012EPF/
Fetal_Heart	H2BK15ac	/annotations/ENCSR437NSN/	/files/ENCFF434CXN/
Fetal_Heart	H2BK5ac	/annotations/ENCSR229VBX/	/files/ENCFF140VSX/
Fetal_Heart	H3K14ac	/annotations/ENCSR953TAC/	/files/ENCFF655ZFK/
Fetal_Heart	H3K18ac	/annotations/ENCSR596QYQ/	/files/ENCFF549POT/
Fetal_Heart	H3K23ac	/annotations/ENCSR317XQZ/	/files/ENCFF849XEN/
Fetal_Heart	H3K27ac	/annotations/ENCSR553VJD/	/files/ENCFF918RPG/
Fetal_Heart	H3K27me3	/annotations/ENCSR386SNB/	/files/ENCFF958GWB/
Fetal_Heart	H3K36me3	/annotations/ENCSR580TAR/	/files/ENCFF726PPV/
Fetal_Heart	H3K4ac	/annotations/ENCSR473SVH/	/files/ENCFF050THV/
Fetal_Heart	H3K4me1	/annotations/ENCSR960YRS/	/files/ENCFF335OFA/
Fetal_Heart	H3K4me2	/annotations/ENCSR213ECY/	/files/ENCFF548GNX/
Fetal_Heart	H3K4me3	/annotations/ENCSR447UMI/	/files/ENCFF093OYR/
Fetal_Heart	H3K79me1	/annotations/ENCSR695ICN/	/files/ENCFF025MEX/
Fetal_Heart	H3K79me2	/annotations/ENCSR556NPX/	/files/ENCFF167ICX/
Fetal_Heart	H3K9ac	/annotations/ENCSR323HBZ/	/files/ENCFF754UAU/
Fetal_Heart	H3K9me3	/annotations/ENCSR140JUM/	/files/ENCFF124QMO/
Fetal_Heart	H4K20me1	/annotations/ENCSR824FEL/	/files/ENCFF081EGK/
Fetal_Heart	H4K8ac	/annotations/ENCSR885JBA/	/files/ENCFF902DKB/
Fetal_Heart	H4K91ac	/annotations/ENCSR869RIE/	/files/ENCFF347IGI/
Fetal_Intestine_Large	DNase	/annotations/ENCSR513TDU/	/files/ENCFF331QKW/
Fetal_Intestine_Large	H2A.Z	/annotations/ENCSR407FBK/	/files/ENCFF530AQL/
Fetal_Intestine_Large	H2AK5ac	/annotations/ENCSR572DEJ/	/files/ENCFF624DYF/
Fetal_Intestine_Large	H2BK120ac	/annotations/ENCSR316MNP/	/files/ENCFF856EAC/
Fetal_Intestine_Large	H2BK12ac	/annotations/ENCSR578UGZ/	/files/ENCFF905MMT/
Fetal_Intestine_Large	H2BK15ac	/annotations/ENCSR295ZBP/	/files/ENCFF165HHQ/
Fetal_Intestine_Large	H2BK5ac	/annotations/ENCSR612ZIE/	/files/ENCFF327IPL/
Fetal_Intestine_Large	H3K14ac	/annotations/ENCSR110CME/	/files/ENCFF261TMS/
Fetal_Intestine_Large	H3K18ac	/annotations/ENCSR906FBW/	/files/ENCFF561KYF/
Fetal_Intestine_Large	H3K23ac	/annotations/ENCSR456RTY/	/files/ENCFF119LWT/
Fetal_Intestine_Large	H3K27ac	/annotations/ENCSR825DXE/	/files/ENCFF300BBU/
Fetal_Intestine_Large	H3K27me3	/annotations/ENCSR569YTX/	/files/ENCFF061IBM/
Fetal_Intestine_Large	H3K36me3	/annotations/ENCSR607MWB/	/files/ENCFF483CSU/
Fetal_Intestine_Large	H3K4ac	/annotations/ENCSR124NTI/	/files/ENCFF930KNH/
Fetal_Intestine_Large	H3K4me1	/annotations/ENCSR699ATP/	/files/ENCFF394PYI/
Fetal_Intestine_Large	H3K4me2	/annotations/ENCSR259TQR/	/files/ENCFF460LTS/
Fetal_Intestine_Large	H3K4me3	/annotations/ENCSR762SGE/	/files/ENCFF584WWJ/
Fetal_Intestine_Large	H3K79me1	/annotations/ENCSR289UUQ/	/files/ENCFF121URE/
Fetal_Intestine_Large	H3K79me2	/annotations/ENCSR798IJK/	/files/ENCFF855WLU/
Fetal_Intestine_Large	H3K9ac	/annotations/ENCSR286IUV/	/files/ENCFF401OGD/
Fetal_Intestine_Large	H3K9me3	/annotations/ENCSR311UTS/	/files/ENCFF949JUV/
Fetal_Intestine_Large	H4K20me1	/annotations/ENCSR013HRK/	/files/ENCFF304GJH/
Fetal_Intestine_Large	H4K8ac	/annotations/ENCSR034CJY/	/files/ENCFF966FRO/
Fetal_Intestine_Large	H4K91ac	/annotations/ENCSR207GDX/	/files/ENCFF738QUN/
Fetal_Intestine_Small	DNase	/annotations/ENCSR185GSA/	/files/ENCFF980AZP/
Fetal_Intestine_Small	H2A.Z	/annotations/ENCSR896FNF/	/files/ENCFF473MIN/
Fetal_Intestine_Small	H2AK5ac	/annotations/ENCSR716HNW/	/files/ENCFF502JEW/
Fetal_Intestine_Small	H2BK120ac	/annotations/ENCSR363OCM/	/files/ENCFF805OZS/
Fetal_Intestine_Small	H2BK12ac	/annotations/ENCSR385QHZ/	/files/ENCFF200KBD/
Fetal_Intestine_Small	H2BK15ac	/annotations/ENCSR821WFV/	/files/ENCFF353DCH/
Fetal_Intestine_Small	H2BK5ac	/annotations/ENCSR727GZE/	/files/ENCFF664ZVF/
Fetal_Intestine_Small	H3K14ac	/annotations/ENCSR208GHU/	/files/ENCFF089RYR/
Fetal_Intestine_Small	H3K18ac	/annotations/ENCSR039QKL/	/files/ENCFF124KGQ/
Fetal_Intestine_Small	H3K23ac	/annotations/ENCSR886SRE/	/files/ENCFF924OUR/
Fetal_Intestine_Small	H3K27ac	/annotations/ENCSR929RXG/	/files/ENCFF788HDJ/
Fetal_Intestine_Small	H3K27me3	/annotations/ENCSR173XCT/	/files/ENCFF339ZBJ/
Fetal_Intestine_Small	H3K36me3	/annotations/ENCSR901ZJK/	/files/ENCFF232UCU/
Fetal_Intestine_Small	H3K4ac	/annotations/ENCSR558MQH/	/files/ENCFF439GSE/
Fetal_Intestine_Small	H3K4me1	/annotations/ENCSR254DGP/	/files/ENCFF473CXJ/
Fetal_Intestine_Small	H3K4me2	/annotations/ENCSR499SZX/	/files/ENCFF104RYX/
Fetal_Intestine_Small	H3K4me3	/annotations/ENCSR634KSD/	/files/ENCFF677GNL/
Fetal_Intestine_Small	H3K79me1	/annotations/ENCSR315WRU/	/files/ENCFF295SSA/
Fetal_Intestine_Small	H3K79me2	/annotations/ENCSR868ELF/	/files/ENCFF015YSU/
Fetal_Intestine_Small	H3K9ac	/annotations/ENCSR627LFF/	/files/ENCFF862TET/
Fetal_Intestine_Small	H3K9me3	/annotations/ENCSR100FZJ/	/files/ENCFF227AHA/
Fetal_Intestine_Small	H4K20me1	/annotations/ENCSR049NJC/	/files/ENCFF971AZH/
Fetal_Intestine_Small	H4K8ac	/annotations/ENCSR030PYC/	/files/ENCFF776OMS/
Fetal_Intestine_Small	H4K91ac	/annotations/ENCSR460WVZ/	/files/ENCFF543VCA/
Fetal_Kidney	DNase	/annotations/ENCSR705ONH/	/files/ENCFF315IUN/
Fetal_Kidney	H2A.Z	/annotations/ENCSR846EAJ/	/files/ENCFF912KCZ/
Fetal_Kidney	H2AK5ac	/annotations/ENCSR884AFF/	/files/ENCFF699RQD/
Fetal_Kidney	H2BK120ac	/annotations/ENCSR140CLJ/	/files/ENCFF250DAJ/
Fetal_Kidney	H2BK12ac	/annotations/ENCSR355FJW/	/files/ENCFF684SGC/
Fetal_Kidney	H2BK15ac	/annotations/ENCSR381FBR/	/files/ENCFF743FIX/
Fetal_Kidney	H2BK5ac	/annotations/ENCSR495ZPQ/	/files/ENCFF856QZZ/
Fetal_Kidney	H3K14ac	/annotations/ENCSR583KBC/	/files/ENCFF306HLM/
Fetal_Kidney	H3K18ac	/annotations/ENCSR939PBX/	/files/ENCFF890RNI/
Fetal_Kidney	H3K23ac	/annotations/ENCSR185CTQ/	/files/ENCFF591DOX/
Fetal_Kidney	H3K27ac	/annotations/ENCSR559UAJ/	/files/ENCFF380JIA/
Fetal_Kidney	H3K27me3	/annotations/ENCSR700HRO/	/files/ENCFF626OSM/
Fetal_Kidney	H3K36me3	/annotations/ENCSR043LDS/	/files/ENCFF348WKB/
Fetal_Kidney	H3K4ac	/annotations/ENCSR235AHE/	/files/ENCFF146NLT/
Fetal_Kidney	H3K4me1	/annotations/ENCSR705GKV/	/files/ENCFF860HET/
Fetal_Kidney	H3K4me2	/annotations/ENCSR181IKL/	/files/ENCFF582QCX/
Fetal_Kidney	H3K4me3	/annotations/ENCSR461HEA/	/files/ENCFF163EPT/
Fetal_Kidney	H3K79me1	/annotations/ENCSR848YZC/	/files/ENCFF536RGS/
Fetal_Kidney	H3K79me2	/annotations/ENCSR127XRT/	/files/ENCFF335AMV/
Fetal_Kidney	H3K9ac	/annotations/ENCSR034ACK/	/files/ENCFF967ZCD/
Fetal_Kidney	H3K9me3	/annotations/ENCSR516NVP/	/files/ENCFF502YSL/
Fetal_Kidney	H4K20me1	/annotations/ENCSR862LIY/	/files/ENCFF758UHG/
Fetal_Kidney	H4K8ac	/annotations/ENCSR292PPN/	/files/ENCFF952GDY/
Fetal_Kidney	H4K91ac	/annotations/ENCSR233YHF/	/files/ENCFF269HTP/
Fetal_Lung	DNase	/annotations/ENCSR853WIR/	/files/ENCFF725AZZ/
Fetal_Lung	H2A.Z	/annotations/ENCSR750VWX/	/files/ENCFF118IGF/
Fetal_Lung	H2AK5ac	/annotations/ENCSR898CUJ/	/files/ENCFF319TJJ/
Fetal_Lung	H2BK120ac	/annotations/ENCSR149YYZ/	/files/ENCFF755EXX/
Fetal_Lung	H2BK12ac	/annotations/ENCSR153CWG/	/files/ENCFF028TIT/
Fetal_Lung	H2BK15ac	/annotations/ENCSR445FVB/	/files/ENCFF081WXJ/
Fetal_Lung	H2BK5ac	/annotations/ENCSR394IVC/	/files/ENCFF707CEV/
Fetal_Lung	H3K14ac	/annotations/ENCSR787RCM/	/files/ENCFF718HVT/
Fetal_Lung	H3K18ac	/annotations/ENCSR161TKL/	/files/ENCFF842HWY/
Fetal_Lung	H3K23ac	/annotations/ENCSR132DKO/	/files/ENCFF450CBX/
Fetal_Lung	H3K27ac	/annotations/ENCSR992ODT/	/files/ENCFF219NSD/
Fetal_Lung	H3K27me3	/annotations/ENCSR759MXA/	/files/ENCFF049CPQ/
Fetal_Lung	H3K36me3	/annotations/ENCSR287ZWU/	/files/ENCFF676TAP/
Fetal_Lung	H3K4ac	/annotations/ENCSR932WCS/	/files/ENCFF813QIM/
Fetal_Lung	H3K4me1	/annotations/ENCSR179OYZ/	/files/ENCFF850QLX/
Fetal_Lung	H3K4me2	/annotations/ENCSR286TYP/	/files/ENCFF075CDW/
Fetal_Lung	H3K4me3	/annotations/ENCSR960WUQ/	/files/ENCFF032OSW/
Fetal_Lung	H3K79me1	/annotations/ENCSR607GOS/	/files/ENCFF462UIV/
Fetal_Lung	H3K79me2	/annotations/ENCSR749RMY/	/files/ENCFF491SMH/
Fetal_Lung	H3K9ac	/annotations/ENCSR114ZDY/	/files/ENCFF190AOU/
Fetal_Lung	H3K9me3	/annotations/ENCSR785IWW/	/files/ENCFF189NSK/
Fetal_Lung	H4K20me1	/annotations/ENCSR232TDD/	/files/ENCFF317VAB/
Fetal_Lung	H4K8ac	/annotations/ENCSR078ZWG/	/files/ENCFF066QPT/
Fetal_Lung	H4K91ac	/annotations/ENCSR917CFA/	/files/ENCFF026OUN/
Fetal_Muscle_Leg	DNase	/annotations/ENCSR018OBY/	/files/ENCFF345UUN/
Fetal_Muscle_Leg	H2A.Z	/annotations/ENCSR798IIN/	/files/ENCFF476GYK/
Fetal_Muscle_Leg	H2AK5ac	/annotations/ENCSR187NGI/	/files/ENCFF565OWZ/
Fetal_Muscle_Leg	H2BK120ac	/annotations/ENCSR114VSU/	/files/ENCFF279ZSI/
Fetal_Muscle_Leg	H2BK12ac	/annotations/ENCSR243KYZ/	/files/ENCFF687CHI/
Fetal_Muscle_Leg	H2BK15ac	/annotations/ENCSR177UHU/	/files/ENCFF456CTD/
Fetal_Muscle_Leg	H2BK5ac	/annotations/ENCSR676XJR/	/files/ENCFF961TYS/
Fetal_Muscle_Leg	H3K14ac	/annotations/ENCSR981FAI/	/files/ENCFF230PTV/
Fetal_Muscle_Leg	H3K18ac	/annotations/ENCSR090QHP/	/files/ENCFF276GJW/
Fetal_Muscle_Leg	H3K23ac	/annotations/ENCSR712QRU/	/files/ENCFF469LLS/
Fetal_Muscle_Leg	H3K27ac	/annotations/ENCSR184ZBA/	/files/ENCFF281BON/
Fetal_Muscle_Leg	H3K27me3	/annotations/ENCSR907KKZ/	/files/ENCFF684KXN/
Fetal_Muscle_Leg	H3K36me3	/annotations/ENCSR376UYT/	/files/ENCFF475EUF/
Fetal_Muscle_Leg	H3K4ac	/annotations/ENCSR901PJK/	/files/ENCFF780NHQ/
Fetal_Muscle_Leg	H3K4me1	/annotations/ENCSR573AOF/	/files/ENCFF122OBM/
Fetal_Muscle_Leg	H3K4me2	/annotations/ENCSR148MRG/	/files/ENCFF394LLK/
Fetal_Muscle_Leg	H3K4me3	/annotations/ENCSR256WRU/	/files/ENCFF938BMP/
Fetal_Muscle_Leg	H3K79me1	/annotations/ENCSR568RWL/	/files/ENCFF940IZA/
Fetal_Muscle_Leg	H3K79me2	/annotations/ENCSR340CIP/	/files/ENCFF733KRX/
Fetal_Muscle_Leg	H3K9ac	/annotations/ENCSR880ZAF/	/files/ENCFF090JYM/
Fetal_Muscle_Leg	H3K9me3	/annotations/ENCSR037PTE/	/files/ENCFF351FQR/
Fetal_Muscle_Leg	H4K20me1	/annotations/ENCSR108APY/	/files/ENCFF766GRP/
Fetal_Muscle_Leg	H4K8ac	/annotations/ENCSR508CQF/	/files/ENCFF835PYI/
Fetal_Muscle_Leg	H4K91ac	/annotations/ENCSR488UOT/	/files/ENCFF303TZO/
Fetal_Muscle_Trunk	DNase	/annotations/ENCSR735YVR/	/files/ENCFF374NXZ/
Fetal_Muscle_Trunk	H2A.Z	/annotations/ENCSR433FWG/	/files/ENCFF853SJZ/
Fetal_Muscle_Trunk	H2AK5ac	/annotations/ENCSR236CWZ/	/files/ENCFF966QUB/
Fetal_Muscle_Trunk	H2BK120ac	/annotations/ENCSR195PYP/	/files/ENCFF227TGH/
Fetal_Muscle_Trunk	H2BK12ac	/annotations/ENCSR695ZDC/	/files/ENCFF287XMK/
Fetal_Muscle_Trunk	H2BK15ac	/annotations/ENCSR250JQN/	/files/ENCFF790LXK/
Fetal_Muscle_Trunk	H2BK5ac	/annotations/ENCSR250CJG/	/files/ENCFF414XLY/
Fetal_Muscle_Trunk	H3K14ac	/annotations/ENCSR387AXG/	/files/ENCFF604IBS/
Fetal_Muscle_Trunk	H3K18ac	/annotations/ENCSR003BYB/	/files/ENCFF643NPM/
Fetal_Muscle_Trunk	H3K23ac	/annotations/ENCSR820VUA/	/files/ENCFF559PEZ/
Fetal_Muscle_Trunk	H3K27ac	/annotations/ENCSR700TWG/	/files/ENCFF940UYY/
Fetal_Muscle_Trunk	H3K27me3	/annotations/ENCSR204OQJ/	/files/ENCFF413TRB/
Fetal_Muscle_Trunk	H3K36me3	/annotations/ENCSR492JRA/	/files/ENCFF052SKT/
Fetal_Muscle_Trunk	H3K4ac	/annotations/ENCSR747XLG/	/files/ENCFF965SQE/
Fetal_Muscle_Trunk	H3K4me1	/annotations/ENCSR912YYL/	/files/ENCFF843OQZ/
Fetal_Muscle_Trunk	H3K4me2	/annotations/ENCSR877ABC/	/files/ENCFF296FKA/
Fetal_Muscle_Trunk	H3K4me3	/annotations/ENCSR113QXH/	/files/ENCFF497KNG/
Fetal_Muscle_Trunk	H3K79me1	/annotations/ENCSR801CVS/	/files/ENCFF902ACQ/
Fetal_Muscle_Trunk	H3K79me2	/annotations/ENCSR937AVX/	/files/ENCFF456NBV/
Fetal_Muscle_Trunk	H3K9ac	/annotations/ENCSR825LNK/	/files/ENCFF090YAS/
Fetal_Muscle_Trunk	H3K9me3	/annotations/ENCSR398CHE/	/files/ENCFF659KZY/
Fetal_Muscle_Trunk	H4K20me1	/annotations/ENCSR670YNJ/	/files/ENCFF711CXL/
Fetal_Muscle_Trunk	H4K8ac	/annotations/ENCSR174GHI/	/files/ENCFF939QTB/
Fetal_Muscle_Trunk	H4K91ac	/annotations/ENCSR531PBD/	/files/ENCFF670KIS/
Fetal_Placenta	DNase	/annotations/ENCSR959FKK/	/files/ENCFF252OFD/
Fetal_Placenta	H2A.Z	/annotations/ENCSR447OEU/	/files/ENCFF437PWN/
Fetal_Placenta	H2AK5ac	/annotations/ENCSR167DLH/	/files/ENCFF643VET/
Fetal_Placenta	H2BK120ac	/annotations/ENCSR227KUV/	/files/ENCFF192QWH/
Fetal_Placenta	H2BK12ac	/annotations/ENCSR059LTE/	/files/ENCFF189AHJ/
Fetal_Placenta	H2BK15ac	/annotations/ENCSR071KEF/	/files/ENCFF767QTJ/
Fetal_Placenta	H2BK5ac	/annotations/ENCSR019LZS/	/files/ENCFF521KOC/
Fetal_Placenta	H3K14ac	/annotations/ENCSR354GQL/	/files/ENCFF094MAK/
Fetal_Placenta	H3K18ac	/annotations/ENCSR304IGF/	/files/ENCFF017VUT/
Fetal_Placenta	H3K23ac	/annotations/ENCSR040ZUN/	/files/ENCFF716QHQ/
Fetal_Placenta	H3K27ac	/annotations/ENCSR595XFC/	/files/ENCFF992HPM/
Fetal_Placenta	H3K27me3	/annotations/ENCSR317QJP/	/files/ENCFF655ZOM/
Fetal_Placenta	H3K36me3	/annotations/ENCSR354IHL/	/files/ENCFF868GHX/
Fetal_Placenta	H3K4ac	/annotations/ENCSR212LBQ/	/files/ENCFF139WPC/
Fetal_Placenta	H3K4me1	/annotations/ENCSR642EYM/	/files/ENCFF292MJT/
Fetal_Placenta	H3K4me2	/annotations/ENCSR567LNV/	/files/ENCFF461JJM/
Fetal_Placenta	H3K4me3	/annotations/ENCSR085ZNH/	/files/ENCFF893KIF/
Fetal_Placenta	H3K79me1	/annotations/ENCSR056FXJ/	/files/ENCFF356VKO/
Fetal_Placenta	H3K79me2	/annotations/ENCSR461EML/	/files/ENCFF617OSN/
Fetal_Placenta	H3K9ac	/annotations/ENCSR937SHM/	/files/ENCFF846EUO/
Fetal_Placenta	H3K9me3	/annotations/ENCSR419JGV/	/files/ENCFF230XDJ/
Fetal_Placenta	H4K20me1	/annotations/ENCSR730VMT/	/files/ENCFF100BHO/
Fetal_Placenta	H4K8ac	/annotations/ENCSR615SST/	/files/ENCFF999VPX/
Fetal_Placenta	H4K91ac	/annotations/ENCSR835QVU/	/files/ENCFF696YPS/
Fetal_Stomach	DNase	/annotations/ENCSR675IHO/	/files/ENCFF854QZE/
Fetal_Stomach	H2A.Z	/annotations/ENCSR255NFC/	/files/ENCFF123TDD/
Fetal_Stomach	H2AK5ac	/annotations/ENCSR832VCJ/	/files/ENCFF865XHX/
Fetal_Stomach	H2BK120ac	/annotations/ENCSR182LXX/	/files/ENCFF332XPM/
Fetal_Stomach	H2BK12ac	/annotations/ENCSR878YWJ/	/files/ENCFF333AGA/
Fetal_Stomach	H2BK15ac	/annotations/ENCSR791QSP/	/files/ENCFF237FVE/
Fetal_Stomach	H2BK5ac	/annotations/ENCSR342CFE/	/files/ENCFF039OSO/
Fetal_Stomach	H3K14ac	/annotations/ENCSR672YLD/	/files/ENCFF983KZF/
Fetal_Stomach	H3K18ac	/annotations/ENCSR382TVK/	/files/ENCFF892FFQ/
Fetal_Stomach	H3K23ac	/annotations/ENCSR502CUG/	/files/ENCFF941FHR/
Fetal_Stomach	H3K27ac	/annotations/ENCSR229XZK/	/files/ENCFF713PUP/
Fetal_Stomach	H3K27me3	/annotations/ENCSR964QEZ/	/files/ENCFF029NMS/
Fetal_Stomach	H3K36me3	/annotations/ENCSR404SLN/	/files/ENCFF381WOX/
Fetal_Stomach	H3K4ac	/annotations/ENCSR685IPL/	/files/ENCFF053CMZ/
Fetal_Stomach	H3K4me1	/annotations/ENCSR748DVC/	/files/ENCFF056CAC/
Fetal_Stomach	H3K4me2	/annotations/ENCSR444FMM/	/files/ENCFF669HEI/
Fetal_Stomach	H3K4me3	/annotations/ENCSR991KUT/	/files/ENCFF168SPZ/
Fetal_Stomach	H3K79me1	/annotations/ENCSR461FED/	/files/ENCFF778ZXA/
Fetal_Stomach	H3K79me2	/annotations/ENCSR738HFO/	/files/ENCFF875KVC/
Fetal_Stomach	H3K9ac	/annotations/ENCSR016NBE/	/files/ENCFF726PYJ/
Fetal_Stomach	H3K9me3	/annotations/ENCSR873QOP/	/files/ENCFF148CTB/
Fetal_Stomach	H4K20me1	/annotations/ENCSR472URL/	/files/ENCFF885FGY/
Fetal_Stomach	H4K8ac	/annotations/ENCSR349IDR/	/files/ENCFF005SEL/
Fetal_Stomach	H4K91ac	/annotations/ENCSR840FOQ/	/files/ENCFF621IZK/
Fetal_Thymus	DNase	/annotations/ENCSR191BTW/	/files/ENCFF897PQD/
Fetal_Thymus	H2A.Z	/annotations/ENCSR771UFV/	/files/ENCFF852TSX/
Fetal_Thymus	H2AK5ac	/annotations/ENCSR388JZX/	/files/ENCFF791PLP/
Fetal_Thymus	H2BK120ac	/annotations/ENCSR758TCF/	/files/ENCFF487WEJ/
Fetal_Thymus	H2BK12ac	/annotations/ENCSR863QHG/	/files/ENCFF313HRE/
Fetal_Thymus	H2BK15ac	/annotations/ENCSR094PSN/	/files/ENCFF838EAU/
Fetal_Thymus	H2BK5ac	/annotations/ENCSR260GAX/	/files/ENCFF317FRR/
Fetal_Thymus	H3K14ac	/annotations/ENCSR103OMZ/	/files/ENCFF805HVS/
Fetal_Thymus	H3K18ac	/annotations/ENCSR999RPV/	/files/ENCFF633SHB/
Fetal_Thymus	H3K23ac	/annotations/ENCSR235EAN/	/files/ENCFF760YZY/
Fetal_Thymus	H3K27ac	/annotations/ENCSR500HLM/	/files/ENCFF666RZL/
Fetal_Thymus	H3K27me3	/annotations/ENCSR593BTE/	/files/ENCFF583CTU/
Fetal_Thymus	H3K36me3	/annotations/ENCSR622EDI/	/files/ENCFF044HMJ/
Fetal_Thymus	H3K4ac	/annotations/ENCSR268DFO/	/files/ENCFF229SOZ/
Fetal_Thymus	H3K4me1	/annotations/ENCSR138IDP/	/files/ENCFF288JGS/
Fetal_Thymus	H3K4me2	/annotations/ENCSR270GOA/	/files/ENCFF714YTS/
Fetal_Thymus	H3K4me3	/annotations/ENCSR365CID/	/files/ENCFF870BJM/
Fetal_Thymus	H3K79me1	/annotations/ENCSR340AYK/	/files/ENCFF569SCW/
Fetal_Thymus	H3K79me2	/annotations/ENCSR420IRN/	/files/ENCFF747SHR/
Fetal_Thymus	H3K9ac	/annotations/ENCSR092CDW/	/files/ENCFF127KCJ/
Fetal_Thymus	H3K9me3	/annotations/ENCSR465GLJ/	/files/ENCFF117XSV/
Fetal_Thymus	H4K20me1	/annotations/ENCSR442TMD/	/files/ENCFF253TIB/
Fetal_Thymus	H4K8ac	/annotations/ENCSR362PII/	/files/ENCFF281TMN/
Fetal_Thymus	H4K91ac	/annotations/ENCSR858DYA/	/files/ENCFF444GYY/
Gastric	DNase	/annotations/ENCSR930JVO/	/files/ENCFF862SBO/
Gastric	H2A.Z	/annotations/ENCSR734BCC/	/files/ENCFF066EQJ/
Gastric	H2AK5ac	/annotations/ENCSR433KEN/	/files/ENCFF349VBJ/
Gastric	H2BK120ac	/annotations/ENCSR757NQQ/	/files/ENCFF132IFN/
Gastric	H2BK12ac	/annotations/ENCSR357KVW/	/files/ENCFF505NFL/
Gastric	H2BK15ac	/annotations/ENCSR479XVT/	/files/ENCFF814VWA/
Gastric	H2BK5ac	/annotations/ENCSR345JLO/	/files/ENCFF174ZES/
Gastric	H3K14ac	/annotations/ENCSR200WEV/	/files/ENCFF084SQH/
Gastric	H3K18ac	/annotations/ENCSR086TRU/	/files/ENCFF648CJZ/
Gastric	H3K23ac	/annotations/ENCSR433WZR/	/files/ENCFF517AUY/
Gastric	H3K27ac	/annotations/ENCSR781YLN/	/files/ENCFF624MID/
Gastric	H3K27me3	/annotations/ENCSR342GDQ/	/files/ENCFF220GOT/
Gastric	H3K36me3	/annotations/ENCSR150EMD/	/files/ENCFF652WNK/
Gastric	H3K4ac	/annotations/ENCSR242DLF/	/files/ENCFF024GNG/
Gastric	H3K4me1	/annotations/ENCSR631UUM/	/files/ENCFF742GCA/
Gastric	H3K4me2	/annotations/ENCSR218QWF/	/files/ENCFF315FSB/
Gastric	H3K4me3	/annotations/ENCSR737HXE/	/files/ENCFF894QIY/
Gastric	H3K79me1	/annotations/ENCSR558OLW/	/files/ENCFF823AJB/
Gastric	H3K79me2	/annotations/ENCSR275LFD/	/files/ENCFF723ZWF/
Gastric	H3K9ac	/annotations/ENCSR843WWA/	/files/ENCFF047TMX/
Gastric	H3K9me3	/annotations/ENCSR798SIG/	/files/ENCFF302UKJ/
Gastric	H4K20me1	/annotations/ENCSR936EDA/	/files/ENCFF789YMS/
Gastric	H4K8ac	/annotations/ENCSR221SLD/	/files/ENCFF767WRL/
Gastric	H4K91ac	/annotations/ENCSR591TWA/	/files/ENCFF219BFZ/
GM12878_Lymphoblastoid	DNase	/annotations/ENCSR497WHN/	/files/ENCFF130ZYK/
GM12878_Lymphoblastoid	H2A.Z	/annotations/ENCSR106ZVM/	/files/ENCFF205GPN/
GM12878_Lymphoblastoid	H2AK5ac	/annotations/ENCSR720WVR/	/files/ENCFF977JOS/
GM12878_Lymphoblastoid	H2BK120ac	/annotations/ENCSR821TFN/	/files/ENCFF957OEC/
GM12878_Lymphoblastoid	H2BK12ac	/annotations/ENCSR213LLY/	/files/ENCFF852WEA/
GM12878_Lymphoblastoid	H2BK15ac	/annotations/ENCSR292SXR/	/files/ENCFF906SNP/
GM12878_Lymphoblastoid	H2BK5ac	/annotations/ENCSR234CFW/	/files/ENCFF664WLF/
GM12878_Lymphoblastoid	H3K14ac	/annotations/ENCSR468UAZ/	/files/ENCFF467QHX/
GM12878_Lymphoblastoid	H3K18ac	/annotations/ENCSR707WRD/	/files/ENCFF320DNP/
GM12878_Lymphoblastoid	H3K23ac	/annotations/ENCSR885MJG/	/files/ENCFF061GCL/
GM12878_Lymphoblastoid	H3K27ac	/annotations/ENCSR746WHY/	/files/ENCFF515LOA/
GM12878_Lymphoblastoid	H3K27me3	/annotations/ENCSR128REJ/	/files/ENCFF233WUA/
GM12878_Lymphoblastoid	H3K36me3	/annotations/ENCSR991IZV/	/files/ENCFF862BFY/
GM12878_Lymphoblastoid	H3K4ac	/annotations/ENCSR613SLL/	/files/ENCFF659AIQ/
GM12878_Lymphoblastoid	H3K4me1	/annotations/ENCSR096DYN/	/files/ENCFF966AKZ/
GM12878_Lymphoblastoid	H3K4me2	/annotations/ENCSR249GBD/	/files/ENCFF669QDW/
GM12878_Lymphoblastoid	H3K4me3	/annotations/ENCSR857JMS/	/files/ENCFF879CCT/
GM12878_Lymphoblastoid	H3K79me1	/annotations/ENCSR279MYP/	/files/ENCFF750WFD/
GM12878_Lymphoblastoid	H3K79me2	/annotations/ENCSR639FRO/	/files/ENCFF039YJP/
GM12878_Lymphoblastoid	H3K9ac	/annotations/ENCSR162QGG/	/files/ENCFF828BWA/
GM12878_Lymphoblastoid	H3K9me3	/annotations/ENCSR663IGX/	/files/ENCFF956JXR/
GM12878_Lymphoblastoid	H4K20me1	/annotations/ENCSR779NAZ/	/files/ENCFF022MAS/
GM12878_Lymphoblastoid	H4K8ac	/annotations/ENCSR538PXH/	/files/ENCFF382NBI/
GM12878_Lymphoblastoid	H4K91ac	/annotations/ENCSR350DRI/	/files/ENCFF124YFG/
H1_BMP4_Derived_Mesendoderm_Cultured_Cells	DNase	/annotations/ENCSR762SQV/	/files/ENCFF235TTA/
H1_BMP4_Derived_Mesendoderm_Cultured_Cells	H2A.Z	/annotations/ENCSR898NNU/	/files/ENCFF464PIE/
H1_BMP4_Derived_Mesendoderm_Cultured_Cells	H2AK5ac	/annotations/ENCSR546JQI/	/files/ENCFF875NUP/
H1_BMP4_Derived_Mesendoderm_Cultured_Cells	H2BK120ac	/annotations/ENCSR834SAY/	/files/ENCFF304PGO/
H1_BMP4_Derived_Mesendoderm_Cultured_Cells	H2BK12ac	/annotations/ENCSR737EHJ/	/files/ENCFF809OCM/
H1_BMP4_Derived_Mesendoderm_Cultured_Cells	H2BK15ac	/annotations/ENCSR535TKQ/	/files/ENCFF916QEY/
H1_BMP4_Derived_Mesendoderm_Cultured_Cells	H2BK5ac	/annotations/ENCSR366BHF/	/files/ENCFF364XPI/
H1_BMP4_Derived_Mesendoderm_Cultured_Cells	H3K14ac	/annotations/ENCSR809VMT/	/files/ENCFF217WXK/
H1_BMP4_Derived_Mesendoderm_Cultured_Cells	H3K18ac	/annotations/ENCSR972XRI/	/files/ENCFF790TUY/
H1_BMP4_Derived_Mesendoderm_Cultured_Cells	H3K23ac	/annotations/ENCSR034XDH/	/files/ENCFF713IUD/
H1_BMP4_Derived_Mesendoderm_Cultured_Cells	H3K27ac	/annotations/ENCSR027FWH/	/files/ENCFF395CRC/
H1_BMP4_Derived_Mesendoderm_Cultured_Cells	H3K27me3	/annotations/ENCSR799DXL/	/files/ENCFF250HSG/
H1_BMP4_Derived_Mesendoderm_Cultured_Cells	H3K36me3	/annotations/ENCSR164VRD/	/files/ENCFF433ABJ/
H1_BMP4_Derived_Mesendoderm_Cultured_Cells	H3K4ac	/annotations/ENCSR802FEC/	/files/ENCFF866AUY/
H1_BMP4_Derived_Mesendoderm_Cultured_Cells	H3K4me1	/annotations/ENCSR457YXL/	/files/ENCFF803OPI/
H1_BMP4_Derived_Mesendoderm_Cultured_Cells	H3K4me2	/annotations/ENCSR704BJK/	/files/ENCFF714WRO/
H1_BMP4_Derived_Mesendoderm_Cultured_Cells	H3K4me3	/annotations/ENCSR713JQL/	/files/ENCFF507GRR/
H1_BMP4_Derived_Mesendoderm_Cultured_Cells	H3K79me1	/annotations/ENCSR464YLB/	/files/ENCFF549DUW/
H1_BMP4_Derived_Mesendoderm_Cultured_Cells	H3K79me2	/annotations/ENCSR503FQF/	/files/ENCFF042UGV/
H1_BMP4_Derived_Mesendoderm_Cultured_Cells	H3K9ac	/annotations/ENCSR309NGR/	/files/ENCFF008SLX/
H1_BMP4_Derived_Mesendoderm_Cultured_Cells	H3K9me3	/annotations/ENCSR237RCK/	/files/ENCFF095VZC/
H1_BMP4_Derived_Mesendoderm_Cultured_Cells	H4K20me1	/annotations/ENCSR755FGS/	/files/ENCFF383HQU/
H1_BMP4_Derived_Mesendoderm_Cultured_Cells	H4K8ac	/annotations/ENCSR138SHI/	/files/ENCFF382ZCI/
H1_BMP4_Derived_Mesendoderm_Cultured_Cells	H4K91ac	/annotations/ENCSR425UQT/	/files/ENCFF559JZQ/
H1_BMP4_Derived_Trophoblast_Cultured_Cells	DNase	/annotations/ENCSR345HDH/	/files/ENCFF854SYN/
H1_BMP4_Derived_Trophoblast_Cultured_Cells	H2A.Z	/annotations/ENCSR511CNF/	/files/ENCFF983RFO/
H1_BMP4_Derived_Trophoblast_Cultured_Cells	H2AK5ac	/annotations/ENCSR531ZIV/	/files/ENCFF126EBI/
H1_BMP4_Derived_Trophoblast_Cultured_Cells	H2BK120ac	/annotations/ENCSR596TNH/	/files/ENCFF052ULE/
H1_BMP4_Derived_Trophoblast_Cultured_Cells	H2BK12ac	/annotations/ENCSR696EWJ/	/files/ENCFF087UQP/
H1_BMP4_Derived_Trophoblast_Cultured_Cells	H2BK15ac	/annotations/ENCSR065HAK/	/files/ENCFF896JMC/
H1_BMP4_Derived_Trophoblast_Cultured_Cells	H2BK5ac	/annotations/ENCSR362RFZ/	/files/ENCFF616TMJ/
H1_BMP4_Derived_Trophoblast_Cultured_Cells	H3K14ac	/annotations/ENCSR550JGE/	/files/ENCFF939CSW/
H1_BMP4_Derived_Trophoblast_Cultured_Cells	H3K18ac	/annotations/ENCSR047THZ/	/files/ENCFF842EBO/
H1_BMP4_Derived_Trophoblast_Cultured_Cells	H3K23ac	/annotations/ENCSR240HGP/	/files/ENCFF177XVI/
H1_BMP4_Derived_Trophoblast_Cultured_Cells	H3K27ac	/annotations/ENCSR280ZXJ/	/files/ENCFF052QKW/
H1_BMP4_Derived_Trophoblast_Cultured_Cells	H3K27me3	/annotations/ENCSR885LEN/	/files/ENCFF283GKT/
H1_BMP4_Derived_Trophoblast_Cultured_Cells	H3K36me3	/annotations/ENCSR393JVQ/	/files/ENCFF754TIR/
H1_BMP4_Derived_Trophoblast_Cultured_Cells	H3K4ac	/annotations/ENCSR479UCW/	/files/ENCFF081TDY/
H1_BMP4_Derived_Trophoblast_Cultured_Cells	H3K4me1	/annotations/ENCSR895EVY/	/files/ENCFF071ZXO/
H1_BMP4_Derived_Trophoblast_Cultured_Cells	H3K4me2	/annotations/ENCSR978SOK/	/files/ENCFF706KZP/
H1_BMP4_Derived_Trophoblast_Cultured_Cells	H3K4me3	/annotations/ENCSR010FOF/	/files/ENCFF257OLT/
H1_BMP4_Derived_Trophoblast_Cultured_Cells	H3K79me1	/annotations/ENCSR383PDG/	/files/ENCFF504RBG/
H1_BMP4_Derived_Trophoblast_Cultured_Cells	H3K79me2	/annotations/ENCSR814QDL/	/files/ENCFF843AQQ/
H1_BMP4_Derived_Trophoblast_Cultured_Cells	H3K9ac	/annotations/ENCSR490UFY/	/files/ENCFF728BRH/
H1_BMP4_Derived_Trophoblast_Cultured_Cells	H3K9me3	/annotations/ENCSR194IHI/	/files/ENCFF487LIP/
H1_BMP4_Derived_Trophoblast_Cultured_Cells	H4K20me1	/annotations/ENCSR664GGK/	/files/ENCFF131UTG/
H1_BMP4_Derived_Trophoblast_Cultured_Cells	H4K8ac	/annotations/ENCSR472UNQ/	/files/ENCFF254VKO/
H1_BMP4_Derived_Trophoblast_Cultured_Cells	H4K91ac	/annotations/ENCSR914THW/	/files/ENCFF061KZK/
H1_Cell_Line	DNase	/annotations/ENCSR360JJF/	/files/ENCFF086DAG/
H1_Cell_Line	H2A.Z	/annotations/ENCSR069PJE/	/files/ENCFF220VHB/
H1_Cell_Line	H2AK5ac	/annotations/ENCSR812KGH/	/files/ENCFF358HDX/
H1_Cell_Line	H2BK120ac	/annotations/ENCSR217SJT/	/files/ENCFF394PTH/
H1_Cell_Line	H2BK12ac	/annotations/ENCSR289LFZ/	/files/ENCFF554GDJ/
H1_Cell_Line	H2BK15ac	/annotations/ENCSR807JQY/	/files/ENCFF958XQN/
H1_Cell_Line	H2BK5ac	/annotations/ENCSR218KCM/	/files/ENCFF099PZF/
H1_Cell_Line	H3K14ac	/annotations/ENCSR189RXG/	/files/ENCFF439KJT/
H1_Cell_Line	H3K18ac	/annotations/ENCSR312YMT/	/files/ENCFF358SHW/
H1_Cell_Line	H3K23ac	/annotations/ENCSR763BQR/	/files/ENCFF772BXT/
H1_Cell_Line	H3K27ac	/annotations/ENCSR345FAX/	/files/ENCFF823KGZ/
H1_Cell_Line	H3K27me3	/annotations/ENCSR183YAF/	/files/ENCFF660CTV/
H1_Cell_Line	H3K36me3	/annotations/ENCSR792ASC/	/files/ENCFF169KXK/
H1_Cell_Line	H3K4ac	/annotations/ENCSR254HXG/	/files/ENCFF051USN/
H1_Cell_Line	H3K4me1	/annotations/ENCSR775XFS/	/files/ENCFF804NIN/
H1_Cell_Line	H3K4me2	/annotations/ENCSR007HCB/	/files/ENCFF765SFL/
H1_Cell_Line	H3K4me3	/annotations/ENCSR232MDD/	/files/ENCFF426ONO/
H1_Cell_Line	H3K79me1	/annotations/ENCSR286UQD/	/files/ENCFF245AIA/
H1_Cell_Line	H3K79me2	/annotations/ENCSR243QET/	/files/ENCFF236LGJ/
H1_Cell_Line	H3K9ac	/annotations/ENCSR260ABI/	/files/ENCFF589WER/
H1_Cell_Line	H3K9me3	/annotations/ENCSR003OBX/	/files/ENCFF332VFS/
H1_Cell_Line	H4K20me1	/annotations/ENCSR135EHG/	/files/ENCFF839MME/
H1_Cell_Line	H4K8ac	/annotations/ENCSR994DJC/	/files/ENCFF847ZTT/
H1_Cell_Line	H4K91ac	/annotations/ENCSR876UVY/	/files/ENCFF390RVU/
H1_Derived_Mesenchymal_Stem_Cells	DNase	/annotations/ENCSR147WXH/	/files/ENCFF720NZP/
H1_Derived_Mesenchymal_Stem_Cells	H2A.Z	/annotations/ENCSR399UYS/	/files/ENCFF136CWF/
H1_Derived_Mesenchymal_Stem_Cells	H2AK5ac	/annotations/ENCSR513FFF/	/files/ENCFF630JKG/
H1_Derived_Mesenchymal_Stem_Cells	H2BK120ac	/annotations/ENCSR209GYF/	/files/ENCFF492KOA/
H1_Derived_Mesenchymal_Stem_Cells	H2BK12ac	/annotations/ENCSR207VOY/	/files/ENCFF006QPZ/
H1_Derived_Mesenchymal_Stem_Cells	H2BK15ac	/annotations/ENCSR256NTP/	/files/ENCFF398YMA/
H1_Derived_Mesenchymal_Stem_Cells	H2BK5ac	/annotations/ENCSR105JRN/	/files/ENCFF621MXE/
H1_Derived_Mesenchymal_Stem_Cells	H3K14ac	/annotations/ENCSR701RDU/	/files/ENCFF341PGH/
H1_Derived_Mesenchymal_Stem_Cells	H3K18ac	/annotations/ENCSR033MKR/	/files/ENCFF069ZAN/
H1_Derived_Mesenchymal_Stem_Cells	H3K23ac	/annotations/ENCSR177ZZP/	/files/ENCFF113BUD/
H1_Derived_Mesenchymal_Stem_Cells	H3K27ac	/annotations/ENCSR366QSH/	/files/ENCFF824ZSD/
H1_Derived_Mesenchymal_Stem_Cells	H3K27me3	/annotations/ENCSR912GOX/	/files/ENCFF649GCY/
H1_Derived_Mesenchymal_Stem_Cells	H3K36me3	/annotations/ENCSR275CKK/	/files/ENCFF307FPK/
H1_Derived_Mesenchymal_Stem_Cells	H3K4ac	/annotations/ENCSR488WVG/	/files/ENCFF069ZFJ/
H1_Derived_Mesenchymal_Stem_Cells	H3K4me1	/annotations/ENCSR497FOE/	/files/ENCFF429OGG/
H1_Derived_Mesenchymal_Stem_Cells	H3K4me2	/annotations/ENCSR932ZYF/	/files/ENCFF751NSU/
H1_Derived_Mesenchymal_Stem_Cells	H3K4me3	/annotations/ENCSR159WSG/	/files/ENCFF341OXT/
H1_Derived_Mesenchymal_Stem_Cells	H3K79me1	/annotations/ENCSR863XXR/	/files/ENCFF101VLZ/
H1_Derived_Mesenchymal_Stem_Cells	H3K79me2	/annotations/ENCSR838TYJ/	/files/ENCFF540MKI/
H1_Derived_Mesenchymal_Stem_Cells	H3K9ac	/annotations/ENCSR370ZNK/	/files/ENCFF556QPX/
H1_Derived_Mesenchymal_Stem_Cells	H3K9me3	/annotations/ENCSR629SMR/	/files/ENCFF030EMK/
H1_Derived_Mesenchymal_Stem_Cells	H4K20me1	/annotations/ENCSR412XRS/	/files/ENCFF607EZZ/
H1_Derived_Mesenchymal_Stem_Cells	H4K8ac	/annotations/ENCSR293RAN/	/files/ENCFF145BIW/
H1_Derived_Mesenchymal_Stem_Cells	H4K91ac	/annotations/ENCSR049KHF/	/files/ENCFF219NVW/
H1_Derived_Neuronal_Progenitor_Cultured_Cells	DNase	/annotations/ENCSR001ZVR/	/files/ENCFF093OAK/
H1_Derived_Neuronal_Progenitor_Cultured_Cells	H2A.Z	/annotations/ENCSR695YCD/	/files/ENCFF458GVX/
H1_Derived_Neuronal_Progenitor_Cultured_Cells	H2AK5ac	/annotations/ENCSR822JYA/	/files/ENCFF106UXU/
H1_Derived_Neuronal_Progenitor_Cultured_Cells	H2BK120ac	/annotations/ENCSR043RDJ/	/files/ENCFF847MFZ/
H1_Derived_Neuronal_Progenitor_Cultured_Cells	H2BK12ac	/annotations/ENCSR139MMD/	/files/ENCFF052QFT/
H1_Derived_Neuronal_Progenitor_Cultured_Cells	H2BK15ac	/annotations/ENCSR211ZIG/	/files/ENCFF537HSX/
H1_Derived_Neuronal_Progenitor_Cultured_Cells	H2BK5ac	/annotations/ENCSR505PQC/	/files/ENCFF698IYG/
H1_Derived_Neuronal_Progenitor_Cultured_Cells	H3K14ac	/annotations/ENCSR957DOS/	/files/ENCFF673OMT/
H1_Derived_Neuronal_Progenitor_Cultured_Cells	H3K18ac	/annotations/ENCSR364NBC/	/files/ENCFF116VQT/
H1_Derived_Neuronal_Progenitor_Cultured_Cells	H3K23ac	/annotations/ENCSR771HQR/	/files/ENCFF801NBP/
H1_Derived_Neuronal_Progenitor_Cultured_Cells	H3K27ac	/annotations/ENCSR184FGL/	/files/ENCFF840XKF/
H1_Derived_Neuronal_Progenitor_Cultured_Cells	H3K27me3	/annotations/ENCSR675BJK/	/files/ENCFF902DYD/
H1_Derived_Neuronal_Progenitor_Cultured_Cells	H3K36me3	/annotations/ENCSR409UWM/	/files/ENCFF376YWQ/
H1_Derived_Neuronal_Progenitor_Cultured_Cells	H3K4ac	/annotations/ENCSR792IPS/	/files/ENCFF565ZDF/
H1_Derived_Neuronal_Progenitor_Cultured_Cells	H3K4me1	/annotations/ENCSR098BHZ/	/files/ENCFF845NOH/
H1_Derived_Neuronal_Progenitor_Cultured_Cells	H3K4me2	/annotations/ENCSR118HXY/	/files/ENCFF992LDL/
H1_Derived_Neuronal_Progenitor_Cultured_Cells	H3K4me3	/annotations/ENCSR185ZOS/	/files/ENCFF709YST/
H1_Derived_Neuronal_Progenitor_Cultured_Cells	H3K79me1	/annotations/ENCSR973EJC/	/files/ENCFF773DJC/
H1_Derived_Neuronal_Progenitor_Cultured_Cells	H3K79me2	/annotations/ENCSR255JPW/	/files/ENCFF244LQW/
H1_Derived_Neuronal_Progenitor_Cultured_Cells	H3K9ac	/annotations/ENCSR369UXN/	/files/ENCFF915CBA/
H1_Derived_Neuronal_Progenitor_Cultured_Cells	H3K9me3	/annotations/ENCSR506YDY/	/files/ENCFF812COX/
H1_Derived_Neuronal_Progenitor_Cultured_Cells	H4K20me1	/annotations/ENCSR119IYW/	/files/ENCFF317QIX/
H1_Derived_Neuronal_Progenitor_Cultured_Cells	H4K8ac	/annotations/ENCSR902TMM/	/files/ENCFF753IPD/
H1_Derived_Neuronal_Progenitor_Cultured_Cells	H4K91ac	/annotations/ENCSR524DWV/	/files/ENCFF800NLN/
H9_Cell_Line	DNase	/annotations/ENCSR794ZER/	/files/ENCFF254SBP/
H9_Cell_Line	H2A.Z	/annotations/ENCSR787WMT/	/files/ENCFF686EHR/
H9_Cell_Line	H2AK5ac	/annotations/ENCSR667EKG/	/files/ENCFF613IAJ/
H9_Cell_Line	H2BK120ac	/annotations/ENCSR063DQJ/	/files/ENCFF790UEF/
H9_Cell_Line	H2BK12ac	/annotations/ENCSR922WIK/	/files/ENCFF673UAB/
H9_Cell_Line	H2BK15ac	/annotations/ENCSR033IPY/	/files/ENCFF460QGL/
H9_Cell_Line	H2BK5ac	/annotations/ENCSR722MWZ/	/files/ENCFF961RFU/
H9_Cell_Line	H3K14ac	/annotations/ENCSR466TEZ/	/files/ENCFF961BPI/
H9_Cell_Line	H3K18ac	/annotations/ENCSR174KTK/	/files/ENCFF231JXU/
H9_Cell_Line	H3K23ac	/annotations/ENCSR013UNO/	/files/ENCFF666FEI/
H9_Cell_Line	H3K27ac	/annotations/ENCSR201TPZ/	/files/ENCFF735NXU/
H9_Cell_Line	H3K27me3	/annotations/ENCSR376PYD/	/files/ENCFF282DUC/
H9_Cell_Line	H3K36me3	/annotations/ENCSR292PMB/	/files/ENCFF305YEU/
H9_Cell_Line	H3K4ac	/annotations/ENCSR506FSB/	/files/ENCFF690NOR/
H9_Cell_Line	H3K4me1	/annotations/ENCSR393BPX/	/files/ENCFF448ENR/
H9_Cell_Line	H3K4me2	/annotations/ENCSR977IPF/	/files/ENCFF445OWJ/
H9_Cell_Line	H3K4me3	/annotations/ENCSR284JQA/	/files/ENCFF962FEJ/
H9_Cell_Line	H3K79me1	/annotations/ENCSR209IPR/	/files/ENCFF749WWA/
H9_Cell_Line	H3K79me2	/annotations/ENCSR946YJS/	/files/ENCFF222QLH/
H9_Cell_Line	H3K9ac	/annotations/ENCSR302QRS/	/files/ENCFF237PDF/
H9_Cell_Line	H3K9me3	/annotations/ENCSR415IRJ/	/files/ENCFF439ORG/
H9_Cell_Line	H4K20me1	/annotations/ENCSR978FDI/	/files/ENCFF843XUY/
H9_Cell_Line	H4K8ac	/annotations/ENCSR257VBI/	/files/ENCFF518CGW/
H9_Cell_Line	H4K91ac	/annotations/ENCSR278EDP/	/files/ENCFF522MPI/
H9_Derived_Neuron_Cultured_Cells	DNase	/annotations/ENCSR837FZR/	/files/ENCFF041AXY/
H9_Derived_Neuron_Cultured_Cells	H2A.Z	/annotations/ENCSR997FHO/	/files/ENCFF917WKD/
H9_Derived_Neuron_Cultured_Cells	H2AK5ac	/annotations/ENCSR263DDZ/	/files/ENCFF757UBA/
H9_Derived_Neuron_Cultured_Cells	H2BK120ac	/annotations/ENCSR836DTF/	/files/ENCFF834DAS/
H9_Derived_Neuron_Cultured_Cells	H2BK12ac	/annotations/ENCSR133WXQ/	/files/ENCFF453EIN/
H9_Derived_Neuron_Cultured_Cells	H2BK15ac	/annotations/ENCSR617XDO/	/files/ENCFF952EVQ/
H9_Derived_Neuron_Cultured_Cells	H2BK5ac	/annotations/ENCSR128WAS/	/files/ENCFF856RJV/
H9_Derived_Neuron_Cultured_Cells	H3K14ac	/annotations/ENCSR751AKG/	/files/ENCFF721BCA/
H9_Derived_Neuron_Cultured_Cells	H3K18ac	/annotations/ENCSR036BYE/	/files/ENCFF870PNP/
H9_Derived_Neuron_Cultured_Cells	H3K23ac	/annotations/ENCSR838JKW/	/files/ENCFF427VDI/
H9_Derived_Neuron_Cultured_Cells	H3K27ac	/annotations/ENCSR370XXJ/	/files/ENCFF988HHD/
H9_Derived_Neuron_Cultured_Cells	H3K27me3	/annotations/ENCSR264RAT/	/files/ENCFF565XDZ/
H9_Derived_Neuron_Cultured_Cells	H3K36me3	/annotations/ENCSR019PHC/	/files/ENCFF050HNL/
H9_Derived_Neuron_Cultured_Cells	H3K4ac	/annotations/ENCSR729ARV/	/files/ENCFF120WDV/
H9_Derived_Neuron_Cultured_Cells	H3K4me1	/annotations/ENCSR168NZD/	/files/ENCFF499HXT/
H9_Derived_Neuron_Cultured_Cells	H3K4me2	/annotations/ENCSR816GQI/	/files/ENCFF881XOG/
H9_Derived_Neuron_Cultured_Cells	H3K4me3	/annotations/ENCSR537EJZ/	/files/ENCFF433XMZ/
H9_Derived_Neuron_Cultured_Cells	H3K79me1	/annotations/ENCSR327XMI/	/files/ENCFF112WZU/
H9_Derived_Neuron_Cultured_Cells	H3K79me2	/annotations/ENCSR062NJS/	/files/ENCFF681HUL/
H9_Derived_Neuron_Cultured_Cells	H3K9ac	/annotations/ENCSR889OYB/	/files/ENCFF254PEI/
H9_Derived_Neuron_Cultured_Cells	H3K9me3	/annotations/ENCSR939PWE/	/files/ENCFF834KXJ/
H9_Derived_Neuron_Cultured_Cells	H4K20me1	/annotations/ENCSR522WWH/	/files/ENCFF188BAR/
H9_Derived_Neuron_Cultured_Cells	H4K8ac	/annotations/ENCSR996WSP/	/files/ENCFF612VCM/
H9_Derived_Neuron_Cultured_Cells	H4K91ac	/annotations/ENCSR207AXP/	/files/ENCFF650EIC/
H9_Derived_Neuronal_Progenitor_Cultured_Cells	DNase	/annotations/ENCSR388VYG/	/files/ENCFF462CZM/
H9_Derived_Neuronal_Progenitor_Cultured_Cells	H2A.Z	/annotations/ENCSR653DTB/	/files/ENCFF453TVR/
H9_Derived_Neuronal_Progenitor_Cultured_Cells	H2AK5ac	/annotations/ENCSR433JNY/	/files/ENCFF532RPX/
H9_Derived_Neuronal_Progenitor_Cultured_Cells	H2BK120ac	/annotations/ENCSR139NNC/	/files/ENCFF314HFC/
H9_Derived_Neuronal_Progenitor_Cultured_Cells	H2BK12ac	/annotations/ENCSR217BIJ/	/files/ENCFF985YYQ/
H9_Derived_Neuronal_Progenitor_Cultured_Cells	H2BK15ac	/annotations/ENCSR324LFV/	/files/ENCFF540EAC/
H9_Derived_Neuronal_Progenitor_Cultured_Cells	H2BK5ac	/annotations/ENCSR450OLF/	/files/ENCFF211EHY/
H9_Derived_Neuronal_Progenitor_Cultured_Cells	H3K14ac	/annotations/ENCSR254VPK/	/files/ENCFF749FVO/
H9_Derived_Neuronal_Progenitor_Cultured_Cells	H3K18ac	/annotations/ENCSR428LTY/	/files/ENCFF940XRO/
H9_Derived_Neuronal_Progenitor_Cultured_Cells	H3K23ac	/annotations/ENCSR957VVS/	/files/ENCFF659SKO/
H9_Derived_Neuronal_Progenitor_Cultured_Cells	H3K27ac	/annotations/ENCSR285FXL/	/files/ENCFF451OCJ/
H9_Derived_Neuronal_Progenitor_Cultured_Cells	H3K27me3	/annotations/ENCSR923KBM/	/files/ENCFF572NAG/
H9_Derived_Neuronal_Progenitor_Cultured_Cells	H3K36me3	/annotations/ENCSR055WBC/	/files/ENCFF163PYX/
H9_Derived_Neuronal_Progenitor_Cultured_Cells	H3K4ac	/annotations/ENCSR028KGA/	/files/ENCFF745TFU/
H9_Derived_Neuronal_Progenitor_Cultured_Cells	H3K4me1	/annotations/ENCSR701PCU/	/files/ENCFF741WVG/
H9_Derived_Neuronal_Progenitor_Cultured_Cells	H3K4me2	/annotations/ENCSR239VSA/	/files/ENCFF733BUW/
H9_Derived_Neuronal_Progenitor_Cultured_Cells	H3K4me3	/annotations/ENCSR197HXK/	/files/ENCFF195NOK/
H9_Derived_Neuronal_Progenitor_Cultured_Cells	H3K79me1	/annotations/ENCSR235UBM/	/files/ENCFF742WMM/
H9_Derived_Neuronal_Progenitor_Cultured_Cells	H3K79me2	/annotations/ENCSR655RRW/	/files/ENCFF866KHR/
H9_Derived_Neuronal_Progenitor_Cultured_Cells	H3K9ac	/annotations/ENCSR689MKN/	/files/ENCFF899KVS/
H9_Derived_Neuronal_Progenitor_Cultured_Cells	H3K9me3	/annotations/ENCSR025FPI/	/files/ENCFF882ZKJ/
H9_Derived_Neuronal_Progenitor_Cultured_Cells	H4K20me1	/annotations/ENCSR862CSQ/	/files/ENCFF901LRW/
H9_Derived_Neuronal_Progenitor_Cultured_Cells	H4K8ac	/annotations/ENCSR707FXU/	/files/ENCFF932JQE/
H9_Derived_Neuronal_Progenitor_Cultured_Cells	H4K91ac	/annotations/ENCSR866DQD/	/files/ENCFF830ALC/
HeLa-S3_Cervical_Carcinoma	DNase	/annotations/ENCSR730OGZ/	/files/ENCFF217QSW/
HeLa-S3_Cervical_Carcinoma	H2A.Z	/annotations/ENCSR456PAR/	/files/ENCFF801AQU/
HeLa-S3_Cervical_Carcinoma	H2AK5ac	/annotations/ENCSR083SDJ/	/files/ENCFF350EPA/
HeLa-S3_Cervical_Carcinoma	H2BK120ac	/annotations/ENCSR765MAH/	/files/ENCFF885NTG/
HeLa-S3_Cervical_Carcinoma	H2BK12ac	/annotations/ENCSR339ZSG/	/files/ENCFF938GCG/
HeLa-S3_Cervical_Carcinoma	H2BK15ac	/annotations/ENCSR389KUC/	/files/ENCFF691ODS/
HeLa-S3_Cervical_Carcinoma	H2BK5ac	/annotations/ENCSR115OFY/	/files/ENCFF343IXO/
HeLa-S3_Cervical_Carcinoma	H3K14ac	/annotations/ENCSR999HOD/	/files/ENCFF744ICW/
HeLa-S3_Cervical_Carcinoma	H3K18ac	/annotations/ENCSR325RSF/	/files/ENCFF005PQC/
HeLa-S3_Cervical_Carcinoma	H3K23ac	/annotations/ENCSR277JAS/	/files/ENCFF663BJH/
HeLa-S3_Cervical_Carcinoma	H3K27ac	/annotations/ENCSR035BOZ/	/files/ENCFF178TQC/
HeLa-S3_Cervical_Carcinoma	H3K27me3	/annotations/ENCSR169OEL/	/files/ENCFF846SRY/
HeLa-S3_Cervical_Carcinoma	H3K36me3	/annotations/ENCSR675HGL/	/files/ENCFF215HSG/
HeLa-S3_Cervical_Carcinoma	H3K4ac	/annotations/ENCSR980CYO/	/files/ENCFF397NDQ/
HeLa-S3_Cervical_Carcinoma	H3K4me1	/annotations/ENCSR112KES/	/files/ENCFF612ILW/
HeLa-S3_Cervical_Carcinoma	H3K4me2	/annotations/ENCSR948WJK/	/files/ENCFF757JJV/
HeLa-S3_Cervical_Carcinoma	H3K4me3	/annotations/ENCSR870AEK/	/files/ENCFF210YZJ/
HeLa-S3_Cervical_Carcinoma	H3K79me1	/annotations/ENCSR691AHM/	/files/ENCFF895HPT/
HeLa-S3_Cervical_Carcinoma	H3K79me2	/annotations/ENCSR415AVT/	/files/ENCFF546UTW/
HeLa-S3_Cervical_Carcinoma	H3K9ac	/annotations/ENCSR882ZMI/	/files/ENCFF743RUD/
HeLa-S3_Cervical_Carcinoma	H3K9me3	/annotations/ENCSR133KWQ/	/files/ENCFF354PRB/
HeLa-S3_Cervical_Carcinoma	H4K20me1	/annotations/ENCSR778YHN/	/files/ENCFF792AXM/
HeLa-S3_Cervical_Carcinoma	H4K8ac	/annotations/ENCSR974LAY/	/files/ENCFF387PXK/
HeLa-S3_Cervical_Carcinoma	H4K91ac	/annotations/ENCSR702EOL/	/files/ENCFF192LNG/
HepG2_Hepatocellular_Carcinoma	DNase	/annotations/ENCSR719YFS/	/files/ENCFF930NCG/
HepG2_Hepatocellular_Carcinoma	H2A.Z	/annotations/ENCSR745ZPT/	/files/ENCFF860IZP/
HepG2_Hepatocellular_Carcinoma	H2AK5ac	/annotations/ENCSR847QZD/	/files/ENCFF331PIG/
HepG2_Hepatocellular_Carcinoma	H2BK120ac	/annotations/ENCSR686YXY/	/files/ENCFF908IFT/
HepG2_Hepatocellular_Carcinoma	H2BK12ac	/annotations/ENCSR964HKJ/	/files/ENCFF933SZE/
HepG2_Hepatocellular_Carcinoma	H2BK15ac	/annotations/ENCSR047STY/	/files/ENCFF236RCY/
HepG2_Hepatocellular_Carcinoma	H2BK5ac	/annotations/ENCSR261BYG/	/files/ENCFF788NVJ/
HepG2_Hepatocellular_Carcinoma	H3K14ac	/annotations/ENCSR483GBV/	/files/ENCFF973VTR/
HepG2_Hepatocellular_Carcinoma	H3K18ac	/annotations/ENCSR993CRE/	/files/ENCFF708BLT/
HepG2_Hepatocellular_Carcinoma	H3K23ac	/annotations/ENCSR866BKJ/	/files/ENCFF918GJD/
HepG2_Hepatocellular_Carcinoma	H3K27ac	/annotations/ENCSR721LLG/	/files/ENCFF764FVL/
HepG2_Hepatocellular_Carcinoma	H3K27me3	/annotations/ENCSR445FID/	/files/ENCFF250SWO/
HepG2_Hepatocellular_Carcinoma	H3K36me3	/annotations/ENCSR832WNE/	/files/ENCFF203VPQ/
HepG2_Hepatocellular_Carcinoma	H3K4ac	/annotations/ENCSR383RDE/	/files/ENCFF170YIM/
HepG2_Hepatocellular_Carcinoma	H3K4me1	/annotations/ENCSR439JNV/	/files/ENCFF769CBH/
HepG2_Hepatocellular_Carcinoma	H3K4me2	/annotations/ENCSR017ZPT/	/files/ENCFF824DZP/
HepG2_Hepatocellular_Carcinoma	H3K4me3	/annotations/ENCSR992NVC/	/files/ENCFF547OAT/
HepG2_Hepatocellular_Carcinoma	H3K79me1	/annotations/ENCSR905HED/	/files/ENCFF784SRA/
HepG2_Hepatocellular_Carcinoma	H3K79me2	/annotations/ENCSR644WXY/	/files/ENCFF229BAP/
HepG2_Hepatocellular_Carcinoma	H3K9ac	/annotations/ENCSR131HNK/	/files/ENCFF126CRK/
HepG2_Hepatocellular_Carcinoma	H3K9me3	/annotations/ENCSR029GJE/	/files/ENCFF388QTY/
HepG2_Hepatocellular_Carcinoma	H4K20me1	/annotations/ENCSR276KWT/	/files/ENCFF412AHU/
HepG2_Hepatocellular_Carcinoma	H4K8ac	/annotations/ENCSR827HSA/	/files/ENCFF386BCY/
HepG2_Hepatocellular_Carcinoma	H4K91ac	/annotations/ENCSR006LVQ/	/files/ENCFF383EMW/
hESC_Derived_CD184+_Endoderm_Cultured_Cells	DNase	/annotations/ENCSR289IWB/	/files/ENCFF672IFT/
hESC_Derived_CD184+_Endoderm_Cultured_Cells	H2A.Z	/annotations/ENCSR730PBA/	/files/ENCFF278DGQ/
hESC_Derived_CD184+_Endoderm_Cultured_Cells	H2AK5ac	/annotations/ENCSR292VXZ/	/files/ENCFF368SUJ/
hESC_Derived_CD184+_Endoderm_Cultured_Cells	H2BK120ac	/annotations/ENCSR716TLA/	/files/ENCFF663JJB/
hESC_Derived_CD184+_Endoderm_Cultured_Cells	H2BK12ac	/annotations/ENCSR534RIS/	/files/ENCFF261VPU/
hESC_Derived_CD184+_Endoderm_Cultured_Cells	H2BK15ac	/annotations/ENCSR200MFU/	/files/ENCFF139VPT/
hESC_Derived_CD184+_Endoderm_Cultured_Cells	H2BK5ac	/annotations/ENCSR381XMK/	/files/ENCFF736HGS/
hESC_Derived_CD184+_Endoderm_Cultured_Cells	H3K14ac	/annotations/ENCSR417ZNV/	/files/ENCFF226LTL/
hESC_Derived_CD184+_Endoderm_Cultured_Cells	H3K18ac	/annotations/ENCSR030ISB/	/files/ENCFF595NKC/
hESC_Derived_CD184+_Endoderm_Cultured_Cells	H3K23ac	/annotations/ENCSR070MMF/	/files/ENCFF869RQK/
hESC_Derived_CD184+_Endoderm_Cultured_Cells	H3K27ac	/annotations/ENCSR353LZH/	/files/ENCFF684CIM/
hESC_Derived_CD184+_Endoderm_Cultured_Cells	H3K27me3	/annotations/ENCSR182YRK/	/files/ENCFF482WWZ/
hESC_Derived_CD184+_Endoderm_Cultured_Cells	H3K36me3	/annotations/ENCSR728NGG/	/files/ENCFF172XXN/
hESC_Derived_CD184+_Endoderm_Cultured_Cells	H3K4ac	/annotations/ENCSR650RBL/	/files/ENCFF290DPH/
hESC_Derived_CD184+_Endoderm_Cultured_Cells	H3K4me1	/annotations/ENCSR122QLM/	/files/ENCFF472JTE/
hESC_Derived_CD184+_Endoderm_Cultured_Cells	H3K4me2	/annotations/ENCSR580NIX/	/files/ENCFF290FJY/
hESC_Derived_CD184+_Endoderm_Cultured_Cells	H3K4me3	/annotations/ENCSR083RTK/	/files/ENCFF258VBE/
hESC_Derived_CD184+_Endoderm_Cultured_Cells	H3K79me1	/annotations/ENCSR538SST/	/files/ENCFF592CUN/
hESC_Derived_CD184+_Endoderm_Cultured_Cells	H3K79me2	/annotations/ENCSR926KQF/	/files/ENCFF455VIG/
hESC_Derived_CD184+_Endoderm_Cultured_Cells	H3K9ac	/annotations/ENCSR842RGI/	/files/ENCFF781BGM/
hESC_Derived_CD184+_Endoderm_Cultured_Cells	H3K9me3	/annotations/ENCSR744SXX/	/files/ENCFF169YHW/
hESC_Derived_CD184+_Endoderm_Cultured_Cells	H4K20me1	/annotations/ENCSR741WUE/	/files/ENCFF220IYW/
hESC_Derived_CD184+_Endoderm_Cultured_Cells	H4K8ac	/annotations/ENCSR293MID/	/files/ENCFF785HCO/
hESC_Derived_CD184+_Endoderm_Cultured_Cells	H4K91ac	/annotations/ENCSR597EMF/	/files/ENCFF987UCD/
hESC_Derived_CD56+_Ectoderm_Cultured_Cells	DNase	/annotations/ENCSR779EMG/	/files/ENCFF767JPF/
hESC_Derived_CD56+_Ectoderm_Cultured_Cells	H2A.Z	/annotations/ENCSR309JSQ/	/files/ENCFF953LDJ/
hESC_Derived_CD56+_Ectoderm_Cultured_Cells	H2AK5ac	/annotations/ENCSR421VOB/	/files/ENCFF359VIS/
hESC_Derived_CD56+_Ectoderm_Cultured_Cells	H2BK120ac	/annotations/ENCSR963ADY/	/files/ENCFF037IWN/
hESC_Derived_CD56+_Ectoderm_Cultured_Cells	H2BK12ac	/annotations/ENCSR918FYA/	/files/ENCFF299RQD/
hESC_Derived_CD56+_Ectoderm_Cultured_Cells	H2BK15ac	/annotations/ENCSR746TJU/	/files/ENCFF947BHW/
hESC_Derived_CD56+_Ectoderm_Cultured_Cells	H2BK5ac	/annotations/ENCSR579GEN/	/files/ENCFF903HHH/
hESC_Derived_CD56+_Ectoderm_Cultured_Cells	H3K14ac	/annotations/ENCSR997DYM/	/files/ENCFF359OXV/
hESC_Derived_CD56+_Ectoderm_Cultured_Cells	H3K18ac	/annotations/ENCSR701OHG/	/files/ENCFF937NNR/
hESC_Derived_CD56+_Ectoderm_Cultured_Cells	H3K23ac	/annotations/ENCSR849ZRH/	/files/ENCFF645TJS/
hESC_Derived_CD56+_Ectoderm_Cultured_Cells	H3K27ac	/annotations/ENCSR591DNO/	/files/ENCFF211NMT/
hESC_Derived_CD56+_Ectoderm_Cultured_Cells	H3K27me3	/annotations/ENCSR829HLS/	/files/ENCFF087PMT/
hESC_Derived_CD56+_Ectoderm_Cultured_Cells	H3K36me3	/annotations/ENCSR459EME/	/files/ENCFF992VVD/
hESC_Derived_CD56+_Ectoderm_Cultured_Cells	H3K4ac	/annotations/ENCSR720RHX/	/files/ENCFF885NFX/
hESC_Derived_CD56+_Ectoderm_Cultured_Cells	H3K4me1	/annotations/ENCSR799HZI/	/files/ENCFF689TIL/
hESC_Derived_CD56+_Ectoderm_Cultured_Cells	H3K4me2	/annotations/ENCSR975RJV/	/files/ENCFF571EYN/
hESC_Derived_CD56+_Ectoderm_Cultured_Cells	H3K4me3	/annotations/ENCSR565ZGI/	/files/ENCFF505HDO/
hESC_Derived_CD56+_Ectoderm_Cultured_Cells	H3K79me1	/annotations/ENCSR412UOY/	/files/ENCFF840PUU/
hESC_Derived_CD56+_Ectoderm_Cultured_Cells	H3K79me2	/annotations/ENCSR547RCW/	/files/ENCFF469JYW/
hESC_Derived_CD56+_Ectoderm_Cultured_Cells	H3K9ac	/annotations/ENCSR392RDO/	/files/ENCFF662IJM/
hESC_Derived_CD56+_Ectoderm_Cultured_Cells	H3K9me3	/annotations/ENCSR031KJT/	/files/ENCFF358MCY/
hESC_Derived_CD56+_Ectoderm_Cultured_Cells	H4K20me1	/annotations/ENCSR403NOC/	/files/ENCFF882UJQ/
hESC_Derived_CD56+_Ectoderm_Cultured_Cells	H4K8ac	/annotations/ENCSR860GST/	/files/ENCFF788BTF/
hESC_Derived_CD56+_Ectoderm_Cultured_Cells	H4K91ac	/annotations/ENCSR652JQZ/	/files/ENCFF794PUX/
hESC_Derived_CD56+_Mesoderm_Cultured_Cells	DNase	/annotations/ENCSR232TNS/	/files/ENCFF291XGQ/
hESC_Derived_CD56+_Mesoderm_Cultured_Cells	H2A.Z	/annotations/ENCSR014AGZ/	/files/ENCFF934VLA/
hESC_Derived_CD56+_Mesoderm_Cultured_Cells	H2AK5ac	/annotations/ENCSR442SDU/	/files/ENCFF192EUO/
hESC_Derived_CD56+_Mesoderm_Cultured_Cells	H2BK120ac	/annotations/ENCSR649TBH/	/files/ENCFF112ZJF/
hESC_Derived_CD56+_Mesoderm_Cultured_Cells	H2BK12ac	/annotations/ENCSR793INO/	/files/ENCFF722ZXL/
hESC_Derived_CD56+_Mesoderm_Cultured_Cells	H2BK15ac	/annotations/ENCSR756GXZ/	/files/ENCFF946TRC/
hESC_Derived_CD56+_Mesoderm_Cultured_Cells	H2BK5ac	/annotations/ENCSR581IHR/	/files/ENCFF783PSJ/
hESC_Derived_CD56+_Mesoderm_Cultured_Cells	H3K14ac	/annotations/ENCSR922CXZ/	/files/ENCFF355OHU/
hESC_Derived_CD56+_Mesoderm_Cultured_Cells	H3K18ac	/annotations/ENCSR879MNG/	/files/ENCFF673LDI/
hESC_Derived_CD56+_Mesoderm_Cultured_Cells	H3K23ac	/annotations/ENCSR685MNR/	/files/ENCFF181GGC/
hESC_Derived_CD56+_Mesoderm_Cultured_Cells	H3K27ac	/annotations/ENCSR856QYI/	/files/ENCFF645PDP/
hESC_Derived_CD56+_Mesoderm_Cultured_Cells	H3K27me3	/annotations/ENCSR447ZKY/	/files/ENCFF709HDR/
hESC_Derived_CD56+_Mesoderm_Cultured_Cells	H3K36me3	/annotations/ENCSR547UIT/	/files/ENCFF775WIG/
hESC_Derived_CD56+_Mesoderm_Cultured_Cells	H3K4ac	/annotations/ENCSR939UXN/	/files/ENCFF330VCB/
hESC_Derived_CD56+_Mesoderm_Cultured_Cells	H3K4me1	/annotations/ENCSR041PHY/	/files/ENCFF739DKD/
hESC_Derived_CD56+_Mesoderm_Cultured_Cells	H3K4me2	/annotations/ENCSR822OFP/	/files/ENCFF938YPI/
hESC_Derived_CD56+_Mesoderm_Cultured_Cells	H3K4me3	/annotations/ENCSR237PET/	/files/ENCFF743XHZ/
hESC_Derived_CD56+_Mesoderm_Cultured_Cells	H3K79me1	/annotations/ENCSR187GEP/	/files/ENCFF737XPD/
hESC_Derived_CD56+_Mesoderm_Cultured_Cells	H3K79me2	/annotations/ENCSR801QBM/	/files/ENCFF121GAH/
hESC_Derived_CD56+_Mesoderm_Cultured_Cells	H3K9ac	/annotations/ENCSR078QDH/	/files/ENCFF881FPW/
hESC_Derived_CD56+_Mesoderm_Cultured_Cells	H3K9me3	/annotations/ENCSR625LZM/	/files/ENCFF394XQG/
hESC_Derived_CD56+_Mesoderm_Cultured_Cells	H4K20me1	/annotations/ENCSR639FNL/	/files/ENCFF127STA/
hESC_Derived_CD56+_Mesoderm_Cultured_Cells	H4K8ac	/annotations/ENCSR748UQA/	/files/ENCFF113YMN/
hESC_Derived_CD56+_Mesoderm_Cultured_Cells	H4K91ac	/annotations/ENCSR076EMM/	/files/ENCFF247MVT/
HMEC_Mammary_Epithelial	DNase	/annotations/ENCSR662ZZH/	/files/ENCFF185AGM/
HMEC_Mammary_Epithelial	H2A.Z	/annotations/ENCSR772FMN/	/files/ENCFF440AVB/
HMEC_Mammary_Epithelial	H2AK5ac	/annotations/ENCSR090WTP/	/files/ENCFF100FRZ/
HMEC_Mammary_Epithelial	H2BK120ac	/annotations/ENCSR165EXJ/	/files/ENCFF069GPJ/
HMEC_Mammary_Epithelial	H2BK12ac	/annotations/ENCSR737ZBK/	/files/ENCFF742MOT/
HMEC_Mammary_Epithelial	H2BK15ac	/annotations/ENCSR144TDV/	/files/ENCFF042LWK/
HMEC_Mammary_Epithelial	H2BK5ac	/annotations/ENCSR095BCC/	/files/ENCFF177HMJ/
HMEC_Mammary_Epithelial	H3K14ac	/annotations/ENCSR305KAQ/	/files/ENCFF016NXP/
HMEC_Mammary_Epithelial	H3K18ac	/annotations/ENCSR970WIW/	/files/ENCFF258JNU/
HMEC_Mammary_Epithelial	H3K23ac	/annotations/ENCSR505QHM/	/files/ENCFF390BIN/
HMEC_Mammary_Epithelial	H3K27ac	/annotations/ENCSR025LQB/	/files/ENCFF033DFZ/
HMEC_Mammary_Epithelial	H3K27me3	/annotations/ENCSR418UFJ/	/files/ENCFF744PFY/
HMEC_Mammary_Epithelial	H3K36me3	/annotations/ENCSR595OFY/	/files/ENCFF467RWK/
HMEC_Mammary_Epithelial	H3K4ac	/annotations/ENCSR899MKV/	/files/ENCFF906ELS/
HMEC_Mammary_Epithelial	H3K4me1	/annotations/ENCSR825ZUM/	/files/ENCFF488WYV/
HMEC_Mammary_Epithelial	H3K4me2	/annotations/ENCSR150HHH/	/files/ENCFF938IVU/
HMEC_Mammary_Epithelial	H3K4me3	/annotations/ENCSR716PLN/	/files/ENCFF725OGD/
HMEC_Mammary_Epithelial	H3K79me1	/annotations/ENCSR934FLQ/	/files/ENCFF634NWQ/
HMEC_Mammary_Epithelial	H3K79me2	/annotations/ENCSR068WVE/	/files/ENCFF608XGU/
HMEC_Mammary_Epithelial	H3K9ac	/annotations/ENCSR181GEA/	/files/ENCFF814YVI/
HMEC_Mammary_Epithelial	H3K9me3	/annotations/ENCSR651LRT/	/files/ENCFF933DPJ/
HMEC_Mammary_Epithelial	H4K20me1	/annotations/ENCSR762JAK/	/files/ENCFF319ACS/
HMEC_Mammary_Epithelial	H4K8ac	/annotations/ENCSR694IJO/	/files/ENCFF344OTQ/
HMEC_Mammary_Epithelial	H4K91ac	/annotations/ENCSR005GNL/	/files/ENCFF371DXR/
HSMM_Skeletal_Muscle_Myoblasts	DNase	/annotations/ENCSR065ENK/	/files/ENCFF352FQH/
HSMM_Skeletal_Muscle_Myoblasts	H2A.Z	/annotations/ENCSR622LTV/	/files/ENCFF460AET/
HSMM_Skeletal_Muscle_Myoblasts	H2AK5ac	/annotations/ENCSR460WVN/	/files/ENCFF071TUZ/
HSMM_Skeletal_Muscle_Myoblasts	H2BK120ac	/annotations/ENCSR053PUZ/	/files/ENCFF922WAE/
HSMM_Skeletal_Muscle_Myoblasts	H2BK12ac	/annotations/ENCSR217OGU/	/files/ENCFF051OPN/
HSMM_Skeletal_Muscle_Myoblasts	H2BK15ac	/annotations/ENCSR356BUK/	/files/ENCFF721DUV/
HSMM_Skeletal_Muscle_Myoblasts	H2BK5ac	/annotations/ENCSR055BDB/	/files/ENCFF312IAP/
HSMM_Skeletal_Muscle_Myoblasts	H3K14ac	/annotations/ENCSR861JKY/	/files/ENCFF940BOL/
HSMM_Skeletal_Muscle_Myoblasts	H3K18ac	/annotations/ENCSR398XJH/	/files/ENCFF141VMO/
HSMM_Skeletal_Muscle_Myoblasts	H3K23ac	/annotations/ENCSR077LDJ/	/files/ENCFF585TKL/
HSMM_Skeletal_Muscle_Myoblasts	H3K27ac	/annotations/ENCSR728GGV/	/files/ENCFF289TEE/
HSMM_Skeletal_Muscle_Myoblasts	H3K27me3	/annotations/ENCSR121SDJ/	/files/ENCFF824NPJ/
HSMM_Skeletal_Muscle_Myoblasts	H3K36me3	/annotations/ENCSR189QON/	/files/ENCFF276FTB/
HSMM_Skeletal_Muscle_Myoblasts	H3K4ac	/annotations/ENCSR357TPW/	/files/ENCFF178LZO/
HSMM_Skeletal_Muscle_Myoblasts	H3K4me1	/annotations/ENCSR697RPY/	/files/ENCFF736ZLQ/
HSMM_Skeletal_Muscle_Myoblasts	H3K4me2	/annotations/ENCSR738VOL/	/files/ENCFF553MQC/
HSMM_Skeletal_Muscle_Myoblasts	H3K4me3	/annotations/ENCSR745IDE/	/files/ENCFF279TBF/
HSMM_Skeletal_Muscle_Myoblasts	H3K79me1	/annotations/ENCSR011EKT/	/files/ENCFF389PLF/
HSMM_Skeletal_Muscle_Myoblasts	H3K79me2	/annotations/ENCSR157EYH/	/files/ENCFF761IFP/
HSMM_Skeletal_Muscle_Myoblasts	H3K9ac	/annotations/ENCSR285NGF/	/files/ENCFF853DTQ/
HSMM_Skeletal_Muscle_Myoblasts	H3K9me3	/annotations/ENCSR149PAB/	/files/ENCFF079UHH/
HSMM_Skeletal_Muscle_Myoblasts	H4K20me1	/annotations/ENCSR159HAX/	/files/ENCFF814SIK/
HSMM_Skeletal_Muscle_Myoblasts	H4K8ac	/annotations/ENCSR798LMV/	/files/ENCFF080HRX/
HSMM_Skeletal_Muscle_Myoblasts	H4K91ac	/annotations/ENCSR022BHA/	/files/ENCFF777YTZ/
HSMMtube_Skeletal_Muscle_Myotubes_Derived_from_HSMM	DNase	/annotations/ENCSR612HEL/	/files/ENCFF540SBC/
HSMMtube_Skeletal_Muscle_Myotubes_Derived_from_HSMM	H2A.Z	/annotations/ENCSR391BKC/	/files/ENCFF740WIM/
HSMMtube_Skeletal_Muscle_Myotubes_Derived_from_HSMM	H2AK5ac	/annotations/ENCSR955NFL/	/files/ENCFF022OEZ/
HSMMtube_Skeletal_Muscle_Myotubes_Derived_from_HSMM	H2BK120ac	/annotations/ENCSR305CKG/	/files/ENCFF579EJM/
HSMMtube_Skeletal_Muscle_Myotubes_Derived_from_HSMM	H2BK12ac	/annotations/ENCSR019GWR/	/files/ENCFF176CKA/
HSMMtube_Skeletal_Muscle_Myotubes_Derived_from_HSMM	H2BK15ac	/annotations/ENCSR324EIB/	/files/ENCFF464SSK/
HSMMtube_Skeletal_Muscle_Myotubes_Derived_from_HSMM	H2BK5ac	/annotations/ENCSR427CIZ/	/files/ENCFF859ESD/
HSMMtube_Skeletal_Muscle_Myotubes_Derived_from_HSMM	H3K14ac	/annotations/ENCSR400NXE/	/files/ENCFF907NYE/
HSMMtube_Skeletal_Muscle_Myotubes_Derived_from_HSMM	H3K18ac	/annotations/ENCSR947LSG/	/files/ENCFF872GHD/
HSMMtube_Skeletal_Muscle_Myotubes_Derived_from_HSMM	H3K23ac	/annotations/ENCSR952XIB/	/files/ENCFF061GJQ/
HSMMtube_Skeletal_Muscle_Myotubes_Derived_from_HSMM	H3K27ac	/annotations/ENCSR826ZZF/	/files/ENCFF894YBT/
HSMMtube_Skeletal_Muscle_Myotubes_Derived_from_HSMM	H3K27me3	/annotations/ENCSR762FQV/	/files/ENCFF162ATR/
HSMMtube_Skeletal_Muscle_Myotubes_Derived_from_HSMM	H3K36me3	/annotations/ENCSR499ELD/	/files/ENCFF186AWX/
HSMMtube_Skeletal_Muscle_Myotubes_Derived_from_HSMM	H3K4ac	/annotations/ENCSR960YWE/	/files/ENCFF433NID/
HSMMtube_Skeletal_Muscle_Myotubes_Derived_from_HSMM	H3K4me1	/annotations/ENCSR937MHZ/	/files/ENCFF880DYZ/
HSMMtube_Skeletal_Muscle_Myotubes_Derived_from_HSMM	H3K4me2	/annotations/ENCSR227RCM/	/files/ENCFF841UCX/
HSMMtube_Skeletal_Muscle_Myotubes_Derived_from_HSMM	H3K4me3	/annotations/ENCSR203CDG/	/files/ENCFF344QCS/
HSMMtube_Skeletal_Muscle_Myotubes_Derived_from_HSMM	H3K79me1	/annotations/ENCSR067ZQQ/	/files/ENCFF622EFL/
HSMMtube_Skeletal_Muscle_Myotubes_Derived_from_HSMM	H3K79me2	/annotations/ENCSR052ZCE/	/files/ENCFF259OHV/
HSMMtube_Skeletal_Muscle_Myotubes_Derived_from_HSMM	H3K9ac	/annotations/ENCSR147VOY/	/files/ENCFF666UWR/
HSMMtube_Skeletal_Muscle_Myotubes_Derived_from_HSMM	H3K9me3	/annotations/ENCSR630VFH/	/files/ENCFF926ZRJ/
HSMMtube_Skeletal_Muscle_Myotubes_Derived_from_HSMM	H4K20me1	/annotations/ENCSR493YMV/	/files/ENCFF262HXA/
HSMMtube_Skeletal_Muscle_Myotubes_Derived_from_HSMM	H4K8ac	/annotations/ENCSR496JXJ/	/files/ENCFF068HNC/
HSMMtube_Skeletal_Muscle_Myotubes_Derived_from_HSMM	H4K91ac	/annotations/ENCSR456YPS/	/files/ENCFF885ALX/
HUES48_Cell_Line	DNase	/annotations/ENCSR153UTY/	/files/ENCFF640YOD/
HUES48_Cell_Line	H2A.Z	/annotations/ENCSR392AOK/	/files/ENCFF477QPT/
HUES48_Cell_Line	H2AK5ac	/annotations/ENCSR566OCT/	/files/ENCFF120UDJ/
HUES48_Cell_Line	H2BK120ac	/annotations/ENCSR643AKJ/	/files/ENCFF367ECW/
HUES48_Cell_Line	H2BK12ac	/annotations/ENCSR417GBT/	/files/ENCFF711DAI/
HUES48_Cell_Line	H2BK15ac	/annotations/ENCSR652VKG/	/files/ENCFF072YFJ/
HUES48_Cell_Line	H2BK5ac	/annotations/ENCSR570PNZ/	/files/ENCFF372JOQ/
HUES48_Cell_Line	H3K14ac	/annotations/ENCSR555VGH/	/files/ENCFF320EIS/
HUES48_Cell_Line	H3K18ac	/annotations/ENCSR937XXU/	/files/ENCFF980ZJG/
HUES48_Cell_Line	H3K23ac	/annotations/ENCSR422LGZ/	/files/ENCFF205GNP/
HUES48_Cell_Line	H3K27ac	/annotations/ENCSR270CTG/	/files/ENCFF681DMG/
HUES48_Cell_Line	H3K27me3	/annotations/ENCSR730CNV/	/files/ENCFF994QNV/
HUES48_Cell_Line	H3K36me3	/annotations/ENCSR773LHP/	/files/ENCFF265HPT/
HUES48_Cell_Line	H3K4ac	/annotations/ENCSR640VUK/	/files/ENCFF341UVX/
HUES48_Cell_Line	H3K4me1	/annotations/ENCSR169DVU/	/files/ENCFF334CDP/
HUES48_Cell_Line	H3K4me2	/annotations/ENCSR903QGD/	/files/ENCFF350GBE/
HUES48_Cell_Line	H3K4me3	/annotations/ENCSR224GZD/	/files/ENCFF845AEK/
HUES48_Cell_Line	H3K79me1	/annotations/ENCSR558APO/	/files/ENCFF209OFY/
HUES48_Cell_Line	H3K79me2	/annotations/ENCSR059ESO/	/files/ENCFF925SEL/
HUES48_Cell_Line	H3K9ac	/annotations/ENCSR132VUY/	/files/ENCFF611ODR/
HUES48_Cell_Line	H3K9me3	/annotations/ENCSR578XEM/	/files/ENCFF879DUA/
HUES48_Cell_Line	H4K20me1	/annotations/ENCSR946EGU/	/files/ENCFF959JEJ/
HUES48_Cell_Line	H4K8ac	/annotations/ENCSR582XOA/	/files/ENCFF049AZT/
HUES48_Cell_Line	H4K91ac	/annotations/ENCSR262CPY/	/files/ENCFF914FIX/
HUES6_Cell_Line	DNase	/annotations/ENCSR716ZME/	/files/ENCFF584MWR/
HUES6_Cell_Line	H2A.Z	/annotations/ENCSR838UFS/	/files/ENCFF413XRB/
HUES6_Cell_Line	H2AK5ac	/annotations/ENCSR078KBT/	/files/ENCFF788RTE/
HUES6_Cell_Line	H2BK120ac	/annotations/ENCSR907EUS/	/files/ENCFF922IAR/
HUES6_Cell_Line	H2BK12ac	/annotations/ENCSR641JNI/	/files/ENCFF775FNT/
HUES6_Cell_Line	H2BK15ac	/annotations/ENCSR121DGQ/	/files/ENCFF899OHU/
HUES6_Cell_Line	H2BK5ac	/annotations/ENCSR399MCZ/	/files/ENCFF244SOQ/
HUES6_Cell_Line	H3K14ac	/annotations/ENCSR273XVM/	/files/ENCFF633ZMC/
HUES6_Cell_Line	H3K18ac	/annotations/ENCSR236XOA/	/files/ENCFF411VIA/
HUES6_Cell_Line	H3K23ac	/annotations/ENCSR373NFV/	/files/ENCFF839ETT/
HUES6_Cell_Line	H3K27ac	/annotations/ENCSR412NNX/	/files/ENCFF970UFO/
HUES6_Cell_Line	H3K27me3	/annotations/ENCSR227DGJ/	/files/ENCFF177YZZ/
HUES6_Cell_Line	H3K36me3	/annotations/ENCSR863SJL/	/files/ENCFF050OUX/
HUES6_Cell_Line	H3K4ac	/annotations/ENCSR133TYF/	/files/ENCFF890VZF/
HUES6_Cell_Line	H3K4me1	/annotations/ENCSR519JZR/	/files/ENCFF665XXO/
HUES6_Cell_Line	H3K4me2	/annotations/ENCSR204RXC/	/files/ENCFF747QDQ/
HUES6_Cell_Line	H3K4me3	/annotations/ENCSR785FFA/	/files/ENCFF481DLQ/
HUES6_Cell_Line	H3K79me1	/annotations/ENCSR929KOR/	/files/ENCFF510UZQ/
HUES6_Cell_Line	H3K79me2	/annotations/ENCSR372KRY/	/files/ENCFF419GOS/
HUES6_Cell_Line	H3K9ac	/annotations/ENCSR240DKZ/	/files/ENCFF661RKL/
HUES6_Cell_Line	H3K9me3	/annotations/ENCSR093EEX/	/files/ENCFF987XFM/
HUES6_Cell_Line	H4K20me1	/annotations/ENCSR256ITQ/	/files/ENCFF709MPY/
HUES6_Cell_Line	H4K8ac	/annotations/ENCSR064FHS/	/files/ENCFF204QPB/
HUES6_Cell_Line	H4K91ac	/annotations/ENCSR562CHE/	/files/ENCFF478VFI/
HUES64_Cell_Line	DNase	/annotations/ENCSR412JHB/	/files/ENCFF183EVT/
HUES64_Cell_Line	H2A.Z	/annotations/ENCSR165FVS/	/files/ENCFF214VRU/
HUES64_Cell_Line	H2AK5ac	/annotations/ENCSR027ATW/	/files/ENCFF929OVN/
HUES64_Cell_Line	H2BK120ac	/annotations/ENCSR353CTH/	/files/ENCFF117VOU/
HUES64_Cell_Line	H2BK12ac	/annotations/ENCSR117KXE/	/files/ENCFF288XVZ/
HUES64_Cell_Line	H2BK15ac	/annotations/ENCSR491XKR/	/files/ENCFF069QRC/
HUES64_Cell_Line	H2BK5ac	/annotations/ENCSR882FGQ/	/files/ENCFF565QIB/
HUES64_Cell_Line	H3K14ac	/annotations/ENCSR997WIU/	/files/ENCFF603AZU/
HUES64_Cell_Line	H3K18ac	/annotations/ENCSR855NSF/	/files/ENCFF553MZN/
HUES64_Cell_Line	H3K23ac	/annotations/ENCSR249OUA/	/files/ENCFF235BGM/
HUES64_Cell_Line	H3K27ac	/annotations/ENCSR480WMK/	/files/ENCFF403IKC/
HUES64_Cell_Line	H3K27me3	/annotations/ENCSR138UNN/	/files/ENCFF898IJH/
HUES64_Cell_Line	H3K36me3	/annotations/ENCSR003JMA/	/files/ENCFF021HXS/
HUES64_Cell_Line	H3K4ac	/annotations/ENCSR849VZQ/	/files/ENCFF274YZO/
HUES64_Cell_Line	H3K4me1	/annotations/ENCSR531SSH/	/files/ENCFF168NSU/
HUES64_Cell_Line	H3K4me2	/annotations/ENCSR628ARD/	/files/ENCFF548UVQ/
HUES64_Cell_Line	H3K4me3	/annotations/ENCSR311SOV/	/files/ENCFF050SIQ/
HUES64_Cell_Line	H3K79me1	/annotations/ENCSR807CHY/	/files/ENCFF971YHB/
HUES64_Cell_Line	H3K79me2	/annotations/ENCSR200WEU/	/files/ENCFF744DPR/
HUES64_Cell_Line	H3K9ac	/annotations/ENCSR157OYR/	/files/ENCFF778ZCG/
HUES64_Cell_Line	H3K9me3	/annotations/ENCSR680KND/	/files/ENCFF283IRE/
HUES64_Cell_Line	H4K20me1	/annotations/ENCSR200ZCF/	/files/ENCFF679RXJ/
HUES64_Cell_Line	H4K8ac	/annotations/ENCSR698WXB/	/files/ENCFF441MXD/
HUES64_Cell_Line	H4K91ac	/annotations/ENCSR497OUG/	/files/ENCFF148SUM/
HUVEC_Umbilical_Vein_Endothelial_Cells	DNase	/annotations/ENCSR788CXR/	/files/ENCFF634WOK/
HUVEC_Umbilical_Vein_Endothelial_Cells	H2A.Z	/annotations/ENCSR271WRC/	/files/ENCFF476CHB/
HUVEC_Umbilical_Vein_Endothelial_Cells	H2AK5ac	/annotations/ENCSR431AFG/	/files/ENCFF600MZH/
HUVEC_Umbilical_Vein_Endothelial_Cells	H2BK120ac	/annotations/ENCSR832JDT/	/files/ENCFF168QKF/
HUVEC_Umbilical_Vein_Endothelial_Cells	H2BK12ac	/annotations/ENCSR705IKF/	/files/ENCFF875KKY/
HUVEC_Umbilical_Vein_Endothelial_Cells	H2BK15ac	/annotations/ENCSR022SVV/	/files/ENCFF168GGV/
HUVEC_Umbilical_Vein_Endothelial_Cells	H2BK5ac	/annotations/ENCSR048GFN/	/files/ENCFF822FBC/
HUVEC_Umbilical_Vein_Endothelial_Cells	H3K14ac	/annotations/ENCSR751LTF/	/files/ENCFF210COZ/
HUVEC_Umbilical_Vein_Endothelial_Cells	H3K18ac	/annotations/ENCSR071XMR/	/files/ENCFF541DLI/
HUVEC_Umbilical_Vein_Endothelial_Cells	H3K23ac	/annotations/ENCSR810HES/	/files/ENCFF040EFU/
HUVEC_Umbilical_Vein_Endothelial_Cells	H3K27ac	/annotations/ENCSR376JRF/	/files/ENCFF125HHD/
HUVEC_Umbilical_Vein_Endothelial_Cells	H3K27me3	/annotations/ENCSR833SPA/	/files/ENCFF650GPP/
HUVEC_Umbilical_Vein_Endothelial_Cells	H3K36me3	/annotations/ENCSR221TWO/	/files/ENCFF833LYT/
HUVEC_Umbilical_Vein_Endothelial_Cells	H3K4ac	/annotations/ENCSR248QRX/	/files/ENCFF727VLF/
HUVEC_Umbilical_Vein_Endothelial_Cells	H3K4me1	/annotations/ENCSR775AXT/	/files/ENCFF643YYK/
HUVEC_Umbilical_Vein_Endothelial_Cells	H3K4me2	/annotations/ENCSR683MML/	/files/ENCFF745WGX/
HUVEC_Umbilical_Vein_Endothelial_Cells	H3K4me3	/annotations/ENCSR731DGW/	/files/ENCFF218ZMQ/
HUVEC_Umbilical_Vein_Endothelial_Cells	H3K79me1	/annotations/ENCSR087XMG/	/files/ENCFF816BRT/
HUVEC_Umbilical_Vein_Endothelial_Cells	H3K79me2	/annotations/ENCSR644MYD/	/files/ENCFF733BYI/
HUVEC_Umbilical_Vein_Endothelial_Cells	H3K9ac	/annotations/ENCSR625NIY/	/files/ENCFF702WKH/
HUVEC_Umbilical_Vein_Endothelial_Cells	H3K9me3	/annotations/ENCSR533ZDK/	/files/ENCFF689PRD/
HUVEC_Umbilical_Vein_Endothelial_Cells	H4K20me1	/annotations/ENCSR764XNS/	/files/ENCFF639RMF/
HUVEC_Umbilical_Vein_Endothelial_Cells	H4K8ac	/annotations/ENCSR643AHL/	/files/ENCFF472EXG/
HUVEC_Umbilical_Vein_Endothelial_Cells	H4K91ac	/annotations/ENCSR136HQD/	/files/ENCFF644DFV/
IMR90_Cell_Line	DNase	/annotations/ENCSR326OGB/	/files/ENCFF332ZQH/
IMR90_Cell_Line	H2A.Z	/annotations/ENCSR746ZDZ/	/files/ENCFF699WUJ/
IMR90_Cell_Line	H2AK5ac	/annotations/ENCSR448OWC/	/files/ENCFF249VLL/
IMR90_Cell_Line	H2BK120ac	/annotations/ENCSR404EAU/	/files/ENCFF555BNH/
IMR90_Cell_Line	H2BK12ac	/annotations/ENCSR511GUA/	/files/ENCFF401EEW/
IMR90_Cell_Line	H2BK15ac	/annotations/ENCSR065MHI/	/files/ENCFF460POB/
IMR90_Cell_Line	H2BK5ac	/annotations/ENCSR095FAS/	/files/ENCFF760OVK/
IMR90_Cell_Line	H3K14ac	/annotations/ENCSR775HKB/	/files/ENCFF662LTK/
IMR90_Cell_Line	H3K18ac	/annotations/ENCSR549ZUW/	/files/ENCFF014VOI/
IMR90_Cell_Line	H3K23ac	/annotations/ENCSR533OZW/	/files/ENCFF738TBU/
IMR90_Cell_Line	H3K27ac	/annotations/ENCSR886MXI/	/files/ENCFF923SCZ/
IMR90_Cell_Line	H3K27me3	/annotations/ENCSR862SLI/	/files/ENCFF376ANB/
IMR90_Cell_Line	H3K36me3	/annotations/ENCSR253ZEV/	/files/ENCFF181YCY/
IMR90_Cell_Line	H3K4ac	/annotations/ENCSR878VRP/	/files/ENCFF232HTM/
IMR90_Cell_Line	H3K4me1	/annotations/ENCSR911WIO/	/files/ENCFF095IAD/
IMR90_Cell_Line	H3K4me2	/annotations/ENCSR254OYW/	/files/ENCFF254KZI/
IMR90_Cell_Line	H3K4me3	/annotations/ENCSR038FZE/	/files/ENCFF029IAK/
IMR90_Cell_Line	H3K79me1	/annotations/ENCSR454VRR/	/files/ENCFF207HLD/
IMR90_Cell_Line	H3K79me2	/annotations/ENCSR523IXB/	/files/ENCFF043KNN/
IMR90_Cell_Line	H3K9ac	/annotations/ENCSR257TZO/	/files/ENCFF646TPT/
IMR90_Cell_Line	H3K9me3	/annotations/ENCSR027KMU/	/files/ENCFF042JGX/
IMR90_Cell_Line	H4K20me1	/annotations/ENCSR804SGG/	/files/ENCFF660RUM/
IMR90_Cell_Line	H4K8ac	/annotations/ENCSR954HSJ/	/files/ENCFF696AWG/
IMR90_Cell_Line	H4K91ac	/annotations/ENCSR936ROW/	/files/ENCFF054RNQ/
iPS_DF_19.11_Cell_Line	DNase	/annotations/ENCSR248WSQ/	/files/ENCFF369UWE/
iPS_DF_19.11_Cell_Line	H2A.Z	/annotations/ENCSR816BBV/	/files/ENCFF486HKD/
iPS_DF_19.11_Cell_Line	H2AK5ac	/annotations/ENCSR896VIP/	/files/ENCFF037LGK/
iPS_DF_19.11_Cell_Line	H2BK120ac	/annotations/ENCSR861GFW/	/files/ENCFF792ZNO/
iPS_DF_19.11_Cell_Line	H2BK12ac	/annotations/ENCSR158TIW/	/files/ENCFF151IDF/
iPS_DF_19.11_Cell_Line	H2BK15ac	/annotations/ENCSR394ARE/	/files/ENCFF856YWH/
iPS_DF_19.11_Cell_Line	H2BK5ac	/annotations/ENCSR757GKZ/	/files/ENCFF543RIY/
iPS_DF_19.11_Cell_Line	H3K14ac	/annotations/ENCSR427SLE/	/files/ENCFF817NUH/
iPS_DF_19.11_Cell_Line	H3K18ac	/annotations/ENCSR313LUH/	/files/ENCFF352EAV/
iPS_DF_19.11_Cell_Line	H3K23ac	/annotations/ENCSR394GSC/	/files/ENCFF231GUG/
iPS_DF_19.11_Cell_Line	H3K27ac	/annotations/ENCSR067CLC/	/files/ENCFF048TBP/
iPS_DF_19.11_Cell_Line	H3K27me3	/annotations/ENCSR678CTJ/	/files/ENCFF556STU/
iPS_DF_19.11_Cell_Line	H3K36me3	/annotations/ENCSR592RZJ/	/files/ENCFF884KXK/
iPS_DF_19.11_Cell_Line	H3K4ac	/annotations/ENCSR474RJI/	/files/ENCFF280NEE/
iPS_DF_19.11_Cell_Line	H3K4me1	/annotations/ENCSR975TUW/	/files/ENCFF508PPU/
iPS_DF_19.11_Cell_Line	H3K4me2	/annotations/ENCSR459EAU/	/files/ENCFF527NZV/
iPS_DF_19.11_Cell_Line	H3K4me3	/annotations/ENCSR119LKI/	/files/ENCFF871FQJ/
iPS_DF_19.11_Cell_Line	H3K79me1	/annotations/ENCSR102UOP/	/files/ENCFF171EXC/
iPS_DF_19.11_Cell_Line	H3K79me2	/annotations/ENCSR310MZG/	/files/ENCFF389VZP/
iPS_DF_19.11_Cell_Line	H3K9ac	/annotations/ENCSR377IQT/	/files/ENCFF502IIQ/
iPS_DF_19.11_Cell_Line	H3K9me3	/annotations/ENCSR748EMI/	/files/ENCFF252NTZ/
iPS_DF_19.11_Cell_Line	H4K20me1	/annotations/ENCSR759HCS/	/files/ENCFF210UZN/
iPS_DF_19.11_Cell_Line	H4K8ac	/annotations/ENCSR574PLC/	/files/ENCFF248EMC/
iPS_DF_19.11_Cell_Line	H4K91ac	/annotations/ENCSR103WDX/	/files/ENCFF358AET/
iPS_DF_6.9_Cell_Line	DNase	/annotations/ENCSR002NNG/	/files/ENCFF297EJD/
iPS_DF_6.9_Cell_Line	H2A.Z	/annotations/ENCSR253JAU/	/files/ENCFF110RJA/
iPS_DF_6.9_Cell_Line	H2AK5ac	/annotations/ENCSR056GYD/	/files/ENCFF065NJC/
iPS_DF_6.9_Cell_Line	H2BK120ac	/annotations/ENCSR433ZFU/	/files/ENCFF490UJV/
iPS_DF_6.9_Cell_Line	H2BK12ac	/annotations/ENCSR867ENX/	/files/ENCFF872RCB/
iPS_DF_6.9_Cell_Line	H2BK15ac	/annotations/ENCSR929PLD/	/files/ENCFF002QJE/
iPS_DF_6.9_Cell_Line	H2BK5ac	/annotations/ENCSR288KPC/	/files/ENCFF570BFJ/
[truncated: 1,049 more rows]
